# Supplementary material for: Electrical resistivity tomography data across the Hockai Fault Zone (Ardenne, Belgium)
Source: Data Brief. 2016 Dec 21;11:1–4. doi: 10.1016/j.dib.2016.12.028 (PMC5220259; doi:10.1016/j.dib.2016.12.028)
Supplement: Supplementary file 2 — Supplementary material [file mmc2.zip › output/INV/20090814-1_normal.INV]

C:\__DATA__\__DATA__\Active Faults\HockaiFZ\Donn�es\ERT\working_dir\20090814-1.DAT
      5.0000
7
1061
1
0
      7.5000,       5.0000,   1.00000,   1074.6180
     12.5000,       5.0000,   1.00000,   1068.0414
     17.5000,       5.0000,   1.00000,   1117.8091
     22.5000,       5.0000,   1.00000,   1140.9829
     27.5000,       5.0000,   1.00000,   1089.3922
     32.5000,       5.0000,   1.00000,   1068.2653
     37.5000,       5.0000,   1.00000,   1181.9745
     42.5000,       5.0000,   1.00000,    926.7020
     47.5000,       5.0000,   1.00000,    934.5746
     52.5000,       5.0000,   1.00000,    776.2726
     57.5000,       5.0000,   1.00000,    742.4670
     62.5000,       5.0000,   1.00000,    776.8284
     67.5000,       5.0000,   1.00000,    648.4006
     72.5000,       5.0000,   1.00000,    848.1232
     77.5000,       5.0000,   1.00000,    663.3867
     82.5000,       5.0000,   1.00000,    751.2550
     87.5000,       5.0000,   1.00000,    733.1379
     92.5000,       5.0000,   1.00000,    721.3460
     97.5000,       5.0000,   1.00000,    544.7198
    102.5000,       5.0000,   1.00000,    485.6668
    107.5000,       5.0000,   1.00000,    397.6084
    112.5000,       5.0000,   1.00000,    368.4336
    117.5000,       5.0000,   1.00000,    354.8255
    122.5000,       5.0000,   1.00000,    287.5750
    127.5000,       5.0000,   1.00000,    271.7704
    132.5000,       5.0000,   1.00000,    274.1304
    137.5000,       5.0000,   1.00000,    310.2256
    142.5000,       5.0000,   1.00000,    310.5783
    147.5000,       5.0000,   1.00000,    420.1283
    152.5000,       5.0000,   1.00000,    237.7568
    157.5000,       5.0000,   1.00000,    454.2896
    162.5000,       5.0000,   1.00000,    347.0095
    167.5000,       5.0000,   1.00000,    373.7679
    172.5000,       5.0000,   1.00000,    387.7513
    177.5000,       5.0000,   1.00000,    402.6573
    182.5000,       5.0000,   1.00000,    405.4235
    187.5000,       5.0000,   1.00000,    404.2831
    192.5000,       5.0000,   1.00000,    393.7841
    197.5000,       5.0000,   1.00000,    389.2969
    202.5000,       5.0000,   1.00000,    420.2581
    207.5000,       5.0000,   1.00000,    425.0682
    212.5000,       5.0000,   1.00000,    395.8865
    217.5000,       5.0000,   1.00000,    437.8489
    222.5000,       5.0000,   1.00000,    447.3414
    227.5000,       5.0000,   1.00000,    443.9471
    232.5000,       5.0000,   1.00000,    407.9083
    237.5000,       5.0000,   1.00000,    377.6248
    242.5000,       5.0000,   1.00000,    357.9395
    247.5000,       5.0000,   1.00000,    353.5326
    252.5000,       5.0000,   1.00000,    358.0713
    257.5000,       5.0000,   1.00000,    311.9248
    262.5000,       5.0000,   1.00000,    363.1954
    267.5000,       5.0000,   1.00000,    290.7097
    272.5000,       5.0000,   1.00000,    282.5092
    282.5000,       5.0000,   1.00000,    248.8116
    292.5000,       5.0000,   1.00000,    167.5111
    297.5000,       5.0000,   1.00000,    181.5452
    302.5000,       5.0000,   1.00000,    172.6373
    307.5000,       5.0000,   1.00000,    169.0538
    312.5000,       5.0000,   1.00000,    182.9709
    317.5000,       5.0000,   1.00000,    177.5475
    322.5000,       5.0000,   1.00000,    212.1566
    327.5000,       5.0000,   1.00000,    233.3628
    332.5000,       5.0000,   1.00000,    276.5280
    337.5000,       5.0000,   1.00000,    272.8216
    342.5000,       5.0000,   1.00000,    369.4789
    347.5000,       5.0000,   1.00000,    256.6535
    352.5000,       5.0000,   1.00000,    352.6310
    357.5000,       5.0000,   1.00000,    221.5044
     12.5000,       5.0000,   2.00000,    991.0942
     17.5000,       5.0000,   2.00000,   1087.6781
     22.5000,       5.0000,   2.00000,   1115.1300
     27.5000,       5.0000,   2.00000,    931.4735
     32.5000,       5.0000,   2.00000,   1057.0817
     37.5000,       5.0000,   2.00000,   1268.8440
     42.5000,       5.0000,   2.00000,   1054.3917
     47.5000,       5.0000,   2.00000,   1045.8762
     52.5000,       5.0000,   2.00000,    959.8646
     57.5000,       5.0000,   2.00000,   1022.5379
     62.5000,       5.0000,   2.00000,   1015.4163
     67.5000,       5.0000,   2.00000,    872.4799
     72.5000,       5.0000,   2.00000,   1129.9528
     77.5000,       5.0000,   2.00000,    814.5089
     82.5000,       5.0000,   2.00000,    753.2206
     87.5000,       5.0000,   2.00000,    875.9337
     92.5000,       5.0000,   2.00000,    848.6304
     97.5000,       5.0000,   2.00000,    589.5228
    102.5000,       5.0000,   2.00000,    559.7140
    107.5000,       5.0000,   2.00000,    508.5255
    112.5000,       5.0000,   2.00000,    464.6489
    117.5000,       5.0000,   2.00000,    460.4343
    122.5000,       5.0000,   2.00000,    326.0758
    127.5000,       5.0000,   2.00000,    301.0611
    132.5000,       5.0000,   2.00000,    325.9301
    137.5000,       5.0000,   2.00000,    368.2166
    142.5000,       5.0000,   2.00000,    460.7137
    147.5000,       5.0000,   2.00000,    500.0933
    152.5000,       5.0000,   2.00000,    290.6374
    157.5000,       5.0000,   2.00000,    589.5228
    162.5000,       5.0000,   2.00000,    556.8903
    167.5000,       5.0000,   2.00000,    474.4455
    172.5000,       5.0000,   2.00000,    537.6627
    177.5000,       5.0000,   2.00000,    551.5313
    182.5000,       5.0000,   2.00000,    550.2651
    187.5000,       5.0000,   2.00000,    534.5596
    192.5000,       5.0000,   2.00000,    540.9560
    197.5000,       5.0000,   2.00000,    525.5477
    202.5000,       5.0000,   2.00000,    591.5203
    207.5000,       5.0000,   2.00000,    606.4886
    212.5000,       5.0000,   2.00000,    516.2357
    217.5000,       5.0000,   2.00000,    547.6198
    222.5000,       5.0000,   2.00000,    624.9969
    227.5000,       5.0000,   2.00000,    590.5364
    232.5000,       5.0000,   2.00000,    523.0599
    237.5000,       5.0000,   2.00000,    489.6041
    242.5000,       5.0000,   2.00000,    467.0327
    247.5000,       5.0000,   2.00000,    499.4988
    252.5000,       5.0000,   2.00000,    480.0572
    257.5000,       5.0000,   2.00000,    441.8873
    262.5000,       5.0000,   2.00000,    518.9047
    267.5000,       5.0000,   2.00000,    377.5496
    272.5000,       5.0000,   2.00000,    332.2165
    277.5000,       5.0000,   2.00000,    368.8408
    282.5000,       5.0000,   2.00000,    370.6509
    287.5000,       5.0000,   2.00000,    300.6867
    292.5000,       5.0000,   2.00000,    249.8935
    297.5000,       5.0000,   2.00000,    251.5461
    302.5000,       5.0000,   2.00000,    260.4094
    307.5000,       5.0000,   2.00000,    262.4633
    312.5000,       5.0000,   2.00000,    283.5159
    317.5000,       5.0000,   2.00000,    273.3566
    322.5000,       5.0000,   2.00000,    309.7283
    327.5000,       5.0000,   2.00000,    352.4309
    332.5000,       5.0000,   2.00000,    358.1228
    337.5000,       5.0000,   2.00000,    405.5929
    342.5000,       5.0000,   2.00000,    475.5602
    347.5000,       5.0000,   2.00000,    360.4917
    352.5000,       5.0000,   2.00000,    520.5543
     17.5000,       5.0000,   3.00000,    993.1304
     22.5000,       5.0000,   3.00000,    863.5631
     27.5000,       5.0000,   3.00000,    831.1535
     32.5000,       5.0000,   3.00000,    955.6618
     37.5000,       5.0000,   3.00000,   1239.8881
     42.5000,       5.0000,   3.00000,   1072.7455
     47.5000,       5.0000,   3.00000,    986.7458
     52.5000,       5.0000,   3.00000,    926.8726
     57.5000,       5.0000,   3.00000,    963.2769
     62.5000,       5.0000,   3.00000,   1049.8055
     67.5000,       5.0000,   3.00000,    946.5847
     72.5000,       5.0000,   3.00000,   1182.6184
     77.5000,       5.0000,   3.00000,    799.0173
     82.5000,       5.0000,   3.00000,    775.8396
     87.5000,       5.0000,   3.00000,    827.7176
     92.5000,       5.0000,   3.00000,    871.2732
     97.5000,       5.0000,   3.00000,    575.1697
    102.5000,       5.0000,   3.00000,    497.0942
    107.5000,       5.0000,   3.00000,    502.3610
    112.5000,       5.0000,   3.00000,    522.7985
    117.5000,       5.0000,   3.00000,    493.3610
    122.5000,       5.0000,   3.00000,    346.5547
    127.5000,       5.0000,   3.00000,    299.6999
    132.5000,       5.0000,   3.00000,    315.7323
    137.5000,       5.0000,   3.00000,    439.7710
    142.5000,       5.0000,   3.00000,    467.1278
    147.5000,       5.0000,   3.00000,    510.8974
    152.5000,       5.0000,   3.00000,    291.7223
    157.5000,       5.0000,   3.00000,    585.8164
    162.5000,       5.0000,   3.00000,    548.7463
    167.5000,       5.0000,   3.00000,    561.3903
    172.5000,       5.0000,   3.00000,    535.9120
    177.5000,       5.0000,   3.00000,    599.3344
    182.5000,       5.0000,   3.00000,    583.8072
    187.5000,       5.0000,   3.00000,    568.0720
    192.5000,       5.0000,   3.00000,    557.6334
    197.5000,       5.0000,   3.00000,    564.0654
    202.5000,       5.0000,   3.00000,    649.8153
    207.5000,       5.0000,   3.00000,    649.5122
    212.5000,       5.0000,   3.00000,    546.4042
    217.5000,       5.0000,   3.00000,    564.1367
    222.5000,       5.0000,   3.00000,    686.7428
    227.5000,       5.0000,   3.00000,    682.0704
    232.5000,       5.0000,   3.00000,    578.4274
    237.5000,       5.0000,   3.00000,    518.2627
    242.5000,       5.0000,   3.00000,    520.9913
    247.5000,       5.0000,   3.00000,    521.3420
    252.5000,       5.0000,   3.00000,    567.8758
    257.5000,       5.0000,   3.00000,    526.6802
    262.5000,       5.0000,   3.00000,    535.2760
    267.5000,       5.0000,   3.00000,    424.9929
    272.5000,       5.0000,   3.00000,    398.1295
    277.5000,       5.0000,   3.00000,    426.8951
    282.5000,       5.0000,   3.00000,    468.2216
    287.5000,       5.0000,   3.00000,    375.1004
    292.5000,       5.0000,   3.00000,    315.7085
    297.5000,       5.0000,   3.00000,    324.5124
    302.5000,       5.0000,   3.00000,    322.8063
    307.5000,       5.0000,   3.00000,    357.7602
    312.5000,       5.0000,   3.00000,    375.3203
    317.5000,       5.0000,   3.00000,    365.4524
    322.5000,       5.0000,   3.00000,    403.4618
    327.5000,       5.0000,   3.00000,    408.5087
    332.5000,       5.0000,   3.00000,    444.9606
    337.5000,       5.0000,   3.00000,    422.5081
    342.5000,       5.0000,   3.00000,    534.8361
    347.5000,       5.0000,   3.00000,    430.9077
     22.5000,      15.0000,   1.00000,    772.4244
     27.5000,      15.0000,   1.00000,    811.2422
     32.5000,      15.0000,   1.00000,    971.8904
     37.5000,      15.0000,   1.00000,   1036.4183
     42.5000,      15.0000,   1.00000,   1037.9282
     47.5000,      15.0000,   1.00000,    907.4993
     52.5000,      15.0000,   1.00000,    769.7762
     57.5000,      15.0000,   1.00000,    789.0662
     62.5000,      15.0000,   1.00000,    885.4271
     67.5000,      15.0000,   1.00000,    992.4169
     72.5000,      15.0000,   1.00000,    901.1831
     77.5000,      15.0000,   1.00000,    890.9912
     82.5000,      15.0000,   1.00000,    786.3673
     87.5000,      15.0000,   1.00000,    764.9432
     92.5000,      15.0000,   1.00000,    670.0981
     97.5000,      15.0000,   1.00000,    602.4968
    102.5000,      15.0000,   1.00000,    468.8279
    107.5000,      15.0000,   1.00000,    457.2539
    112.5000,      15.0000,   1.00000,    489.9281
    117.5000,      15.0000,   1.00000,    471.0690
    122.5000,      15.0000,   1.00000,    394.4439
    127.5000,      15.0000,   1.00000,    321.1567
    132.5000,      15.0000,   1.00000,    372.9247
    137.5000,      15.0000,   1.00000,    415.9513
    142.5000,      15.0000,   1.00000,    469.6216
    147.5000,      15.0000,   1.00000,    396.2748
    152.5000,      15.0000,   1.00000,    434.0256
    157.5000,      15.0000,   1.00000,    417.3036
    162.5000,      15.0000,   1.00000,    498.3039
    167.5000,      15.0000,   1.00000,    515.2904
    172.5000,      15.0000,   1.00000,    559.6278
    177.5000,      15.0000,   1.00000,    517.1005
    182.5000,      15.0000,   1.00000,    557.0954
    187.5000,      15.0000,   1.00000,    538.6911
    192.5000,      15.0000,   1.00000,    532.5058
    197.5000,      15.0000,   1.00000,    578.0529
    202.5000,      15.0000,   1.00000,    606.1646
    207.5000,      15.0000,   1.00000,    578.3887
    212.5000,      15.0000,   1.00000,    573.9749
    217.5000,      15.0000,   1.00000,    601.3228
    222.5000,      15.0000,   1.00000,    621.5193
    227.5000,      15.0000,   1.00000,    643.1575
    232.5000,      15.0000,   1.00000,    593.7999
    237.5000,      15.0000,   1.00000,    519.5170
    242.5000,      15.0000,   1.00000,    490.9149
    247.5000,      15.0000,   1.00000,    533.0706
    252.5000,      15.0000,   1.00000,    557.8384
    257.5000,      15.0000,   1.00000,    565.4861
    262.5000,      15.0000,   1.00000,    488.9948
    267.5000,      15.0000,   1.00000,    467.8500
    272.5000,      15.0000,   1.00000,    437.2297
    277.5000,      15.0000,   1.00000,    447.1482
    282.5000,      15.0000,   1.00000,    456.4930
    287.5000,      15.0000,   1.00000,    430.5124
    292.5000,      15.0000,   1.00000,    366.7810
    297.5000,      15.0000,   1.00000,    357.3114
    302.5000,      15.0000,   1.00000,    372.4372
    307.5000,      15.0000,   1.00000,    383.0869
    312.5000,      15.0000,   1.00000,    422.8261
    317.5000,      15.0000,   1.00000,    437.1435
    322.5000,      15.0000,   1.00000,    423.8961
    327.5000,      15.0000,   1.00000,    451.0508
    332.5000,      15.0000,   1.00000,    418.5668
    337.5000,      15.0000,   1.00000,    457.2569
    342.5000,      15.0000,   1.00000,    468.4950
     22.5000,       5.0000,   4.00000,    744.7913
     27.5000,       5.0000,   4.00000,    700.9403
     32.5000,       5.0000,   4.00000,    885.2805
     37.5000,       5.0000,   4.00000,   1094.3401
     42.5000,       5.0000,   4.00000,    937.8203
     47.5000,       5.0000,   4.00000,    934.1049
     52.5000,       5.0000,   4.00000,    737.5587
     57.5000,       5.0000,   4.00000,    805.5841
     62.5000,       5.0000,   4.00000,    931.7074
     67.5000,       5.0000,   4.00000,    841.9448
     72.5000,       5.0000,   4.00000,   1073.9602
     77.5000,       5.0000,   4.00000,    765.8349
     82.5000,       5.0000,   4.00000,    750.5574
     87.5000,       5.0000,   4.00000,    777.0701
     92.5000,       5.0000,   4.00000,    738.8864
     97.5000,       5.0000,   4.00000,    520.5632
    102.5000,       5.0000,   4.00000,    458.0960
    107.5000,       5.0000,   4.00000,    444.3542
    112.5000,       5.0000,   4.00000,    468.6773
    117.5000,       5.0000,   4.00000,    496.5275
    122.5000,       5.0000,   4.00000,    343.6736
    127.5000,       5.0000,   4.00000,    298.1087
    132.5000,       5.0000,   4.00000,    336.1438
    137.5000,       5.0000,   4.00000,    397.8778
    142.5000,       5.0000,   4.00000,    440.3615
    147.5000,       5.0000,   4.00000,    504.6715
    152.5000,       5.0000,   4.00000,    282.0473
    157.5000,       5.0000,   4.00000,    532.6703
    162.5000,       5.0000,   4.00000,    486.1642
    167.5000,       5.0000,   4.00000,    491.1081
    172.5000,       5.0000,   4.00000,    553.4465
    177.5000,       5.0000,   4.00000,    525.2000
    182.5000,       5.0000,   4.00000,    567.8322
    187.5000,       5.0000,   4.00000,    542.5977
    192.5000,       5.0000,   4.00000,    537.7529
    197.5000,       5.0000,   4.00000,    540.1604
    202.5000,       5.0000,   4.00000,    609.2360
    207.5000,       5.0000,   4.00000,    611.1382
    212.5000,       5.0000,   4.00000,    545.5402
    217.5000,       5.0000,   4.00000,    585.0813
    222.5000,       5.0000,   4.00000,    681.6206
    227.5000,       5.0000,   4.00000,    678.9852
    232.5000,       5.0000,   4.00000,    584.6156
    237.5000,       5.0000,   4.00000,    514.5593
    242.5000,       5.0000,   4.00000,    496.9139
    247.5000,       5.0000,   4.00000,    534.3249
    252.5000,       5.0000,   4.00000,    605.7782
    257.5000,       5.0000,   4.00000,    548.4729
    262.5000,       5.0000,   4.00000,    539.4470
    267.5000,       5.0000,   4.00000,    475.5234
    272.5000,       5.0000,   4.00000,    438.4098
    277.5000,       5.0000,   4.00000,    467.9145
    282.5000,       5.0000,   4.00000,    495.0314
    287.5000,       5.0000,   4.00000,    428.7400
    292.5000,       5.0000,   4.00000,    363.4095
    297.5000,       5.0000,   4.00000,    380.4604
    302.5000,       5.0000,   4.00000,    390.3382
    307.5000,       5.0000,   4.00000,    394.8957
    312.5000,       5.0000,   4.00000,    454.2123
    317.5000,       5.0000,   4.00000,    436.6561
    322.5000,       5.0000,   4.00000,    443.4031
    327.5000,       5.0000,   4.00000,    466.0815
    332.5000,       5.0000,   4.00000,    431.3753
    337.5000,       5.0000,   4.00000,    441.7288
    342.5000,       5.0000,   4.00000,    586.1909
     30.0000,      20.0000,   1.00000,    795.3000
     35.0000,      20.0000,   1.00000,    790.5007
     40.0000,      20.0000,   1.00000,    850.1483
     45.0000,      20.0000,   1.00000,    726.5416
     50.0000,      20.0000,   1.00000,    651.9573
     55.0000,      20.0000,   1.00000,    619.4526
     60.0000,      20.0000,   1.00000,    582.0496
     65.0000,      20.0000,   1.00000,    639.1885
     70.0000,      20.0000,   1.00000,    717.6088
     75.0000,      20.0000,   1.00000,    732.8269
     80.0000,      20.0000,   1.00000,    788.2775
     85.0000,      20.0000,   1.00000,    676.1516
     90.0000,      20.0000,   1.00000,    591.3389
     95.0000,      20.0000,   1.00000,    537.2833
    100.0000,      20.0000,   1.00000,    469.2539
    105.0000,      20.0000,   1.00000,    422.7043
    110.0000,      20.0000,   1.00000,    403.3488
    115.0000,      20.0000,   1.00000,    388.6500
    120.0000,      20.0000,   1.00000,    384.3976
    125.0000,      20.0000,   1.00000,    398.7715
    130.0000,      20.0000,   1.00000,    358.5191
    135.0000,      20.0000,   1.00000,    372.0964
    140.0000,      20.0000,   1.00000,    412.9473
    145.0000,      20.0000,   1.00000,    367.2021
    150.0000,      20.0000,   1.00000,    406.5470
    155.0000,      20.0000,   1.00000,    393.5602
    160.0000,      20.0000,   1.00000,    373.4398
    165.0000,      20.0000,   1.00000,    410.2802
    170.0000,      20.0000,   1.00000,    418.8403
    175.0000,      20.0000,   1.00000,    448.5075
    180.0000,      20.0000,   1.00000,    481.2777
    185.0000,      20.0000,   1.00000,    453.5286
    190.0000,      20.0000,   1.00000,    490.6146
    195.0000,      20.0000,   1.00000,    508.2699
    200.0000,      20.0000,   1.00000,    514.3334
    205.0000,      20.0000,   1.00000,    517.4602
    210.0000,      20.0000,   1.00000,    543.2991
    215.0000,      20.0000,   1.00000,    600.4420
    220.0000,      20.0000,   1.00000,    605.2848
    225.0000,      20.0000,   1.00000,    582.5054
    230.0000,      20.0000,   1.00000,    542.8553
    235.0000,      20.0000,   1.00000,    511.9318
    240.0000,      20.0000,   1.00000,    479.3161
    245.0000,      20.0000,   1.00000,    474.2593
    250.0000,      20.0000,   1.00000,    494.2765
    255.0000,      20.0000,   1.00000,    482.6727
    260.0000,      20.0000,   1.00000,    551.8593
    265.0000,      20.0000,   1.00000,    523.8842
    270.0000,      20.0000,   1.00000,    471.5486
    275.0000,      20.0000,   1.00000,    473.5261
    280.0000,      20.0000,   1.00000,    476.4666
    285.0000,      20.0000,   1.00000,    460.8722
    290.0000,      20.0000,   1.00000,    444.2155
    295.0000,      20.0000,   1.00000,    422.4427
    300.0000,      20.0000,   1.00000,    419.8984
    305.0000,      20.0000,   1.00000,    448.1786
    310.0000,      20.0000,   1.00000,    463.7969
    315.0000,      20.0000,   1.00000,    452.3715
    320.0000,      20.0000,   1.00000,    485.3954
    325.0000,      20.0000,   1.00000,    434.9698
    330.0000,      20.0000,   1.00000,    426.7148
    335.0000,      20.0000,   1.00000,    474.4099
     27.5000,       5.0000,   5.00000,    617.1025
     32.5000,       5.0000,   5.00000,    745.4155
     37.5000,       5.0000,   5.00000,    917.2274
     42.5000,       5.0000,   5.00000,    815.1746
     47.5000,       5.0000,   5.00000,    728.8005
     52.5000,       5.0000,   5.00000,    631.8719
     57.5000,       5.0000,   5.00000,    655.0602
     62.5000,       5.0000,   5.00000,    703.4944
     67.5000,       5.0000,   5.00000,    654.7612
     72.5000,       5.0000,   5.00000,    905.9774
     77.5000,       5.0000,   5.00000,    703.2389
     82.5000,       5.0000,   5.00000,    671.7626
     87.5000,       5.0000,   5.00000,    689.1801
     92.5000,       5.0000,   5.00000,    644.1205
     97.5000,       5.0000,   5.00000,    438.0843
    102.5000,       5.0000,   5.00000,    426.5338
    107.5000,       5.0000,   5.00000,    395.9000
    112.5000,       5.0000,   5.00000,    393.4987
    117.5000,       5.0000,   5.00000,    431.6032
    122.5000,       5.0000,   5.00000,    331.0074
    127.5000,       5.0000,   5.00000,    312.3558
    132.5000,       5.0000,   5.00000,    322.1197
    137.5000,       5.0000,   5.00000,    360.4836
    142.5000,       5.0000,   5.00000,    401.9400
    147.5000,       5.0000,   5.00000,    466.7354
    152.5000,       5.0000,   5.00000,    264.7598
    157.5000,       5.0000,   5.00000,    487.7940
    162.5000,       5.0000,   5.00000,    417.0837
    167.5000,       5.0000,   5.00000,    409.5925
    172.5000,       5.0000,   5.00000,    447.2671
    177.5000,       5.0000,   5.00000,    506.8314
    182.5000,       5.0000,   5.00000,    472.5016
    187.5000,       5.0000,   5.00000,    499.1035
    192.5000,       5.0000,   5.00000,    499.6533
    197.5000,       5.0000,   5.00000,    485.6242
    202.5000,       5.0000,   5.00000,    529.5247
    207.5000,       5.0000,   5.00000,    563.7504
    212.5000,       5.0000,   5.00000,    526.7753
    217.5000,       5.0000,   5.00000,    579.5776
    222.5000,       5.0000,   5.00000,    675.5671
    227.5000,       5.0000,   5.00000,    615.4232
    232.5000,       5.0000,   5.00000,    541.6515
    237.5000,       5.0000,   5.00000,    485.1933
    242.5000,       5.0000,   5.00000,    467.7460
    247.5000,       5.0000,   5.00000,    490.4244
    252.5000,       5.0000,   5.00000,    586.0275
    257.5000,       5.0000,   5.00000,    515.0200
    262.5000,       5.0000,   5.00000,    585.5519
    267.5000,       5.0000,   5.00000,    511.3640
    272.5000,       5.0000,   5.00000,    457.9078
    277.5000,       5.0000,   5.00000,    480.8983
    282.5000,       5.0000,   5.00000,    501.5853
    287.5000,       5.0000,   5.00000,    453.2116
    292.5000,       5.0000,   5.00000,    398.1779
    297.5000,       5.0000,   5.00000,    419.3426
    302.5000,       5.0000,   5.00000,    431.0980
    307.5000,       5.0000,   5.00000,    449.5508
    312.5000,       5.0000,   5.00000,    478.1490
    317.5000,       5.0000,   5.00000,    463.1985
    322.5000,       5.0000,   5.00000,    483.3207
    327.5000,       5.0000,   5.00000,    441.5627
    332.5000,       5.0000,   5.00000,    430.9196
    337.5000,       5.0000,   5.00000,    458.2496
     32.5000,       5.0000,   6.00000,    610.1949
     37.5000,       5.0000,   6.00000,    766.0727
     42.5000,       5.0000,   6.00000,    618.9080
     47.5000,       5.0000,   6.00000,    596.2550
     52.5000,       5.0000,   6.00000,    521.0783
     57.5000,       5.0000,   6.00000,    530.0842
     62.5000,       5.0000,   6.00000,    511.9668
     67.5000,       5.0000,   6.00000,    485.9838
     72.5000,       5.0000,   6.00000,    728.2712
     77.5000,       5.0000,   6.00000,    567.4725
     82.5000,       5.0000,   6.00000,    579.1735
     87.5000,       5.0000,   6.00000,    579.1318
     92.5000,       5.0000,   6.00000,    576.2190
     97.5000,       5.0000,   6.00000,    403.9206
    102.5000,       5.0000,   6.00000,    356.5350
    107.5000,       5.0000,   6.00000,    361.5647
    112.5000,       5.0000,   6.00000,    344.2126
    117.5000,       5.0000,   6.00000,    364.8856
    122.5000,       5.0000,   6.00000,    309.3150
    127.5000,       5.0000,   6.00000,    290.1873
    132.5000,       5.0000,   6.00000,    296.7335
    137.5000,       5.0000,   6.00000,    339.0118
    142.5000,       5.0000,   6.00000,    362.6674
    147.5000,       5.0000,   6.00000,    414.9318
    152.5000,       5.0000,   6.00000,    241.2076
    157.5000,       5.0000,   6.00000,    440.0955
    162.5000,       5.0000,   6.00000,    370.0005
    167.5000,       5.0000,   6.00000,    335.3753
    172.5000,       5.0000,   6.00000,    364.6467
    177.5000,       5.0000,   6.00000,    399.3821
    182.5000,       5.0000,   6.00000,    449.3863
    187.5000,       5.0000,   6.00000,    413.1632
    192.5000,       5.0000,   6.00000,    435.5930
    197.5000,       5.0000,   6.00000,    430.8482
    202.5000,       5.0000,   6.00000,    458.4120
    207.5000,       5.0000,   6.00000,    522.4566
    212.5000,       5.0000,   6.00000,    497.0734
    217.5000,       5.0000,   6.00000,    552.4171
    222.5000,       5.0000,   6.00000,    631.3754
    227.5000,       5.0000,   6.00000,    586.5595
    232.5000,       5.0000,   6.00000,    477.2870
    237.5000,       5.0000,   6.00000,    441.3137
    242.5000,       5.0000,   6.00000,    372.9247
    247.5000,       5.0000,   6.00000,    453.4226
    252.5000,       5.0000,   6.00000,    439.1229
    257.5000,       5.0000,   6.00000,    521.6660
    262.5000,       5.0000,   6.00000,    588.7234
    267.5000,       5.0000,   6.00000,    520.0430
    272.5000,       5.0000,   6.00000,    425.5815
    277.5000,       5.0000,   6.00000,    458.4794
    282.5000,       5.0000,   6.00000,    501.8283
    287.5000,       5.0000,   6.00000,    463.6696
    292.5000,       5.0000,   6.00000,    401.8855
    297.5000,       5.0000,   6.00000,    438.6297
    302.5000,       5.0000,   6.00000,    455.6489
    307.5000,       5.0000,   6.00000,    475.0593
    312.5000,       5.0000,   6.00000,    487.4414
    317.5000,       5.0000,   6.00000,    456.7626
    322.5000,       5.0000,   6.00000,    446.8896
    327.5000,       5.0000,   6.00000,    434.7598
    332.5000,       5.0000,   6.00000,    441.7090
     37.5000,      25.0000,   1.00000,    593.3343
     42.5000,      25.0000,   1.00000,    561.4220
     47.5000,      25.0000,   1.00000,    543.0336
     52.5000,      25.0000,   1.00000,    467.9838
     57.5000,      25.0000,   1.00000,    420.2987
     62.5000,      25.0000,   1.00000,    444.3245
     67.5000,      25.0000,   1.00000,    453.1423
     72.5000,      25.0000,   1.00000,    494.8283
     77.5000,      25.0000,   1.00000,    550.3801
     82.5000,      25.0000,   1.00000,    586.6219
     87.5000,      25.0000,   1.00000,    522.9708
     92.5000,      25.0000,   1.00000,    487.8534
     97.5000,      25.0000,   1.00000,    450.5118
    102.5000,      25.0000,   1.00000,    402.2075
    107.5000,      25.0000,   1.00000,    348.0528
    112.5000,      25.0000,   1.00000,    347.6267
    117.5000,      25.0000,   1.00000,    345.5015
    122.5000,      25.0000,   1.00000,    332.5722
    127.5000,      25.0000,   1.00000,    345.4272
    132.5000,      25.0000,   1.00000,    350.4553
    137.5000,      25.0000,   1.00000,    371.6525
    142.5000,      25.0000,   1.00000,    334.7369
    147.5000,      25.0000,   1.00000,    355.1366
    152.5000,      25.0000,   1.00000,    346.0069
    157.5000,      25.0000,   1.00000,    336.8275
    162.5000,      25.0000,   1.00000,    317.3888
    167.5000,      25.0000,   1.00000,    345.4223
    172.5000,      25.0000,   1.00000,    331.0612
    177.5000,      25.0000,   1.00000,    346.4031
    182.5000,      25.0000,   1.00000,    377.5921
    187.5000,      25.0000,   1.00000,    406.1012
    192.5000,      25.0000,   1.00000,    396.4116
    197.5000,      25.0000,   1.00000,    446.6231
    202.5000,      25.0000,   1.00000,    466.0964
    207.5000,      25.0000,   1.00000,    497.2458
    212.5000,      25.0000,   1.00000,    542.4094
    217.5000,      25.0000,   1.00000,    553.0502
    222.5000,      25.0000,   1.00000,    533.6115
    227.5000,      25.0000,   1.00000,    502.9971
    232.5000,      25.0000,   1.00000,    472.6404
    237.5000,      25.0000,   1.00000,    431.4893
    242.5000,      25.0000,   1.00000,    430.1765
    247.5000,      25.0000,   1.00000,    323.7792
    252.5000,      25.0000,   1.00000,    450.8635
    257.5000,      25.0000,   1.00000,    481.3936
    262.5000,      25.0000,   1.00000,    515.8275
    267.5000,      25.0000,   1.00000,    514.9555
    272.5000,      25.0000,   1.00000,    482.1169
    277.5000,      25.0000,   1.00000,    494.9869
    282.5000,      25.0000,   1.00000,    470.2229
    287.5000,      25.0000,   1.00000,    463.8424
    292.5000,      25.0000,   1.00000,    454.1182
    297.5000,      25.0000,   1.00000,    440.1039
    302.5000,      25.0000,   1.00000,    465.3929
    307.5000,      25.0000,   1.00000,    463.4214
    312.5000,      25.0000,   1.00000,    473.1555
    317.5000,      25.0000,   1.00000,    433.4559
    322.5000,      25.0000,   1.00000,    410.0048
    327.5000,      25.0000,   1.00000,    438.6624
     37.5000,       5.0000,   7.00000,    574.5762
     42.5000,       5.0000,   7.00000,    499.7019
     47.5000,       5.0000,   7.00000,    488.3245
     52.5000,       5.0000,   7.00000,    410.6549
     57.5000,       5.0000,   7.00000,    404.0141
     62.5000,       5.0000,   7.00000,    422.4064
     67.5000,       5.0000,   7.00000,    368.4583
     72.5000,       5.0000,   7.00000,    531.3546
     77.5000,       5.0000,   7.00000,    439.3093
     82.5000,       5.0000,   7.00000,    455.7598
     87.5000,       5.0000,   7.00000,    504.5413
     92.5000,       5.0000,   7.00000,    511.4086
     97.5000,       5.0000,   7.00000,    363.2302
    102.5000,       5.0000,   7.00000,    325.0965
    107.5000,       5.0000,   7.00000,    296.8418
    112.5000,       5.0000,   7.00000,    309.5638
    117.5000,       5.0000,   7.00000,    347.7228
    122.5000,       5.0000,   7.00000,    267.0875
    127.5000,       5.0000,   7.00000,    252.4769
    132.5000,       5.0000,   7.00000,    276.1610
    137.5000,       5.0000,   7.00000,    310.8203
    142.5000,       5.0000,   7.00000,    332.2284
    147.5000,       5.0000,   7.00000,    370.4835
    152.5000,       5.0000,   7.00000,    214.3508
    157.5000,       5.0000,   7.00000,    394.1440
    162.5000,       5.0000,   7.00000,    327.1214
    167.5000,       5.0000,   7.00000,    294.2147
    172.5000,       5.0000,   7.00000,    295.7756
    177.5000,       5.0000,   7.00000,    326.3494
    182.5000,       5.0000,   7.00000,    357.1400
    187.5000,       5.0000,   7.00000,    374.6724
    192.5000,       5.0000,   7.00000,    348.5890
    197.5000,       5.0000,   7.00000,    408.2115
    202.5000,       5.0000,   7.00000,    377.8541
    207.5000,       5.0000,   7.00000,    486.0255
    212.5000,       5.0000,   7.00000,    457.2497
    217.5000,       5.0000,   7.00000,    503.7942
    222.5000,       5.0000,   7.00000,    588.4736
    227.5000,       5.0000,   7.00000,    537.1129
    232.5000,       5.0000,   7.00000,    450.0175
    237.5000,       5.0000,   7.00000,    442.3608
    242.5000,       5.0000,   7.00000,    380.7755
    252.5000,       5.0000,   7.00000,    471.9607
    257.5000,       5.0000,   7.00000,    476.5657
    262.5000,       5.0000,   7.00000,    552.6598
    267.5000,       5.0000,   7.00000,    508.8645
    272.5000,       5.0000,   7.00000,    451.1328
    277.5000,       5.0000,   7.00000,    314.1477
    282.5000,       5.0000,   7.00000,    439.6700
    287.5000,       5.0000,   7.00000,    502.5267
    292.5000,       5.0000,   7.00000,    401.9654
    297.5000,       5.0000,   7.00000,    432.1140
    302.5000,       5.0000,   7.00000,    466.0240
    307.5000,       5.0000,   7.00000,    468.9036
    312.5000,       5.0000,   7.00000,    488.6213
    317.5000,       5.0000,   7.00000,    417.6407
    322.5000,       5.0000,   7.00000,    412.4836
    327.5000,       5.0000,   7.00000,    437.3745
     42.5000,       5.0000,   8.00000,    406.8814
     47.5000,       5.0000,   8.00000,    386.2405
     52.5000,       5.0000,   8.00000,    309.5633
     57.5000,       5.0000,   8.00000,    329.2523
     62.5000,       5.0000,   8.00000,    343.5568
     67.5000,       5.0000,   8.00000,    297.4744
     72.5000,       5.0000,   8.00000,    397.7931
     77.5000,       5.0000,   8.00000,    308.8814
     82.5000,       5.0000,   8.00000,    362.1851
     87.5000,       5.0000,   8.00000,    413.0168
     92.5000,       5.0000,   8.00000,    445.1270
     97.5000,       5.0000,   8.00000,    319.6703
    102.5000,       5.0000,   8.00000,    292.3286
    107.5000,       5.0000,   8.00000,    270.1144
    112.5000,       5.0000,   8.00000,    272.4823
    117.5000,       5.0000,   8.00000,    299.9614
    122.5000,       5.0000,   8.00000,    239.7924
    127.5000,       5.0000,   8.00000,    221.5242
    132.5000,       5.0000,   8.00000,    242.3588
    137.5000,       5.0000,   8.00000,    284.7226
    142.5000,       5.0000,   8.00000,    298.4330
    147.5000,       5.0000,   8.00000,    341.9061
    152.5000,       5.0000,   8.00000,    191.7801
    157.5000,       5.0000,   8.00000,    341.7192
    162.5000,       5.0000,   8.00000,    294.1819
    167.5000,       5.0000,   8.00000,    256.7524
    172.5000,       5.0000,   8.00000,    259.5432
    177.5000,       5.0000,   8.00000,    275.0483
    182.5000,       5.0000,   8.00000,    286.4750
    187.5000,       5.0000,   8.00000,    294.1833
    192.5000,       5.0000,   8.00000,    321.3484
    197.5000,       5.0000,   8.00000,    402.5764
    202.5000,       5.0000,   8.00000,    363.8811
    207.5000,       5.0000,   8.00000,    443.1982
    212.5000,       5.0000,   8.00000,    420.8020
    217.5000,       5.0000,   8.00000,    442.2737
    222.5000,       5.0000,   8.00000,    533.0370
    227.5000,       5.0000,   8.00000,    494.9899
    232.5000,       5.0000,   8.00000,    455.4349
    237.5000,       5.0000,   8.00000,    369.9049
    247.5000,       5.0000,   8.00000,    365.5891
    252.5000,       5.0000,   8.00000,    438.9102
    257.5000,       5.0000,   8.00000,    413.4902
    262.5000,       5.0000,   8.00000,    490.6028
    267.5000,       5.0000,   8.00000,    468.8814
    272.5000,       5.0000,   8.00000,    439.8518
    277.5000,       5.0000,   8.00000,    407.5740
    287.5000,       5.0000,   8.00000,    622.3017
    292.5000,       5.0000,   8.00000,    393.5974
    297.5000,       5.0000,   8.00000,    428.9743
    302.5000,       5.0000,   8.00000,    420.7663
    307.5000,       5.0000,   8.00000,    454.7575
    312.5000,       5.0000,   8.00000,    436.6202
    317.5000,       5.0000,   8.00000,    389.8766
    322.5000,       5.0000,   8.00000,    402.6428
     52.5000,      35.0000,   1.00000,    266.9534
     57.5000,      35.0000,   1.00000,    256.2106
     62.5000,      35.0000,   1.00000,    251.3004
     67.5000,      35.0000,   1.00000,    243.8797
     72.5000,      35.0000,   1.00000,    266.9187
     77.5000,      35.0000,   1.00000,    284.3818
     82.5000,      35.0000,   1.00000,    280.7685
     87.5000,      35.0000,   1.00000,    304.8963
     92.5000,      35.0000,   1.00000,    306.2280
     97.5000,      35.0000,   1.00000,    316.0760
    102.5000,      35.0000,   1.00000,    337.7905
    107.5000,      35.0000,   1.00000,    310.3544
    112.5000,      35.0000,   1.00000,    272.7929
    117.5000,      35.0000,   1.00000,    263.4996
    122.5000,      35.0000,   1.00000,    261.3772
    127.5000,      35.0000,   1.00000,    278.0291
    132.5000,      35.0000,   1.00000,    284.3818
    137.5000,      35.0000,   1.00000,    253.7139
    142.5000,      35.0000,   1.00000,    271.6971
    147.5000,      35.0000,   1.00000,    272.5432
    152.5000,      35.0000,   1.00000,    262.6812
    157.5000,      35.0000,   1.00000,    247.7357
    162.5000,      35.0000,   1.00000,    239.1359
    167.5000,      35.0000,   1.00000,    235.3700
    172.5000,      35.0000,   1.00000,    248.4569
    177.5000,      35.0000,   1.00000,    234.5725
    182.5000,      35.0000,   1.00000,    238.5048
    187.5000,      35.0000,   1.00000,    257.2023
    192.5000,      35.0000,   1.00000,    297.3577
    197.5000,      35.0000,   1.00000,    332.6653
    202.5000,      35.0000,   1.00000,    375.7473
    207.5000,      35.0000,   1.00000,    401.4149
    212.5000,      35.0000,   1.00000,    432.0273
    222.5000,      35.0000,   1.00000,    445.4748
    227.5000,      35.0000,   1.00000,    392.2603
    232.5000,      35.0000,   1.00000,    331.0771
    237.5000,      35.0000,   1.00000,    371.2325
    242.5000,      35.0000,   1.00000,    361.5369
    247.5000,      35.0000,   1.00000,    360.2470
    257.5000,      35.0000,   1.00000,    365.2126
    262.5000,      35.0000,   1.00000,    384.4164
    267.5000,      35.0000,   1.00000,    399.7573
    272.5000,      35.0000,   1.00000,    424.5718
    277.5000,      35.0000,   1.00000,    444.3027
    282.5000,      35.0000,   1.00000,    446.9520
    287.5000,      35.0000,   1.00000,    446.2446
    292.5000,      35.0000,   1.00000,    443.7341
    297.5000,      35.0000,   1.00000,    433.3172
    302.5000,      35.0000,   1.00000,    378.1886
    307.5000,      35.0000,   1.00000,    357.8542
    312.5000,      35.0000,   1.00000,    370.3309
     52.5000,       5.0000,  10.00000,    218.8625
     57.5000,       5.0000,  10.00000,    229.7005
     62.5000,       5.0000,  10.00000,    235.3906
     67.5000,       5.0000,  10.00000,    192.1374
     72.5000,       5.0000,  10.00000,    274.3652
     77.5000,       5.0000,  10.00000,    206.2162
     82.5000,       5.0000,  10.00000,    225.9897
     87.5000,       5.0000,  10.00000,    260.3272
     92.5000,       5.0000,  10.00000,    301.2923
     97.5000,       5.0000,  10.00000,    240.4168
    102.5000,       5.0000,  10.00000,    243.3747
    107.5000,       5.0000,  10.00000,    229.4747
    112.5000,       5.0000,  10.00000,    229.5349
    117.5000,       5.0000,  10.00000,    268.3647
    122.5000,       5.0000,  10.00000,    199.4681
    127.5000,       5.0000,  10.00000,    188.4466
    132.5000,       5.0000,  10.00000,    197.9135
    137.5000,       5.0000,  10.00000,    220.7733
    142.5000,       5.0000,  10.00000,    231.9708
    147.5000,       5.0000,  10.00000,    264.6112
    152.5000,       5.0000,  10.00000,    156.6770
    157.5000,       5.0000,  10.00000,    277.8394
    162.5000,       5.0000,  10.00000,    231.9933
    167.5000,       5.0000,  10.00000,    204.5723
    172.5000,       5.0000,  10.00000,    207.6973
    177.5000,       5.0000,  10.00000,    211.4190
    182.5000,       5.0000,  10.00000,    212.8959
    187.5000,       5.0000,  10.00000,    220.8544
    192.5000,       5.0000,  10.00000,    236.2597
    197.5000,       5.0000,  10.00000,    294.1116
    202.5000,       5.0000,  10.00000,    291.8791
    207.5000,       5.0000,  10.00000,    359.7026
    212.5000,       5.0000,  10.00000,    350.9122
    217.5000,       5.0000,  10.00000,    390.4771
    222.5000,       5.0000,  10.00000,    478.0004
    227.5000,       5.0000,  10.00000,    425.9561
    237.5000,       5.0000,  10.00000,    315.6699
    242.5000,       5.0000,  10.00000,    304.7715
    247.5000,       5.0000,  10.00000,    322.6448
    252.5000,       5.0000,  10.00000,    335.8145
    257.5000,       5.0000,  10.00000,    377.0274
    262.5000,       5.0000,  10.00000,    355.0673
    267.5000,       5.0000,  10.00000,    374.7374
    272.5000,       5.0000,  10.00000,    369.1377
    277.5000,       5.0000,  10.00000,    379.1900
    282.5000,       5.0000,  10.00000,    373.8124
    287.5000,       5.0000,  10.00000,    856.7919
    292.5000,       5.0000,  10.00000,    358.7362
    297.5000,       5.0000,  10.00000,    371.2825
    302.5000,       5.0000,  10.00000,    337.7390
    307.5000,       5.0000,  10.00000,    349.8829
    312.5000,       5.0000,  10.00000,    363.8993
     67.5000,      45.0000,   1.00000,    176.9737
     72.5000,      45.0000,   1.00000,    187.9306
     77.5000,      45.0000,   1.00000,    195.8666
     82.5000,      45.0000,   1.00000,    194.1189
     87.5000,      45.0000,   1.00000,    205.2344
     92.5000,      45.0000,   1.00000,    209.0635
     97.5000,      45.0000,   1.00000,    204.4892
    102.5000,      45.0000,   1.00000,    217.2045
    107.5000,      45.0000,   1.00000,    229.4919
    112.5000,      45.0000,   1.00000,    229.7148
    117.5000,      45.0000,   1.00000,    223.5890
    122.5000,      45.0000,   1.00000,    225.1316
    127.5000,      45.0000,   1.00000,    231.6230
    132.5000,      45.0000,   1.00000,    213.4416
    137.5000,      45.0000,   1.00000,    212.3360
    142.5000,      45.0000,   1.00000,    203.5310
    147.5000,      45.0000,   1.00000,    193.1648
    152.5000,      45.0000,   1.00000,    190.0261
    157.5000,      45.0000,   1.00000,    188.1603
    162.5000,      45.0000,   1.00000,    186.7090
    167.5000,      45.0000,   1.00000,    184.3728
    172.5000,      45.0000,   1.00000,    186.1111
    177.5000,      45.0000,   1.00000,    204.4711
    182.5000,      45.0000,   1.00000,    207.2623
    187.5000,      45.0000,   1.00000,    229.7308
    192.5000,      45.0000,   1.00000,    251.7304
    197.5000,      45.0000,   1.00000,    264.3477
    202.5000,      45.0000,   1.00000,    290.9639
    207.5000,      45.0000,   1.00000,    326.0252
    212.5000,      45.0000,   1.00000,    328.7003
    222.5000,      45.0000,   1.00000,    301.4149
    227.5000,      45.0000,   1.00000,    330.5907
    232.5000,      45.0000,   1.00000,    334.2376
    237.5000,      45.0000,   1.00000,    331.0008
    242.5000,      45.0000,   1.00000,    330.9117
    247.5000,      45.0000,   1.00000,    311.9635
    252.5000,      45.0000,   1.00000,    307.3445
    257.5000,      45.0000,   1.00000,    292.3732
    262.5000,      45.0000,   1.00000,    255.4220
    267.5000,      45.0000,   1.00000,    285.2487
    272.5000,      45.0000,   1.00000,    322.2356
    277.5000,      45.0000,   1.00000,    314.4869
    282.5000,      45.0000,   1.00000,    321.0497
    287.5000,      45.0000,   1.00000,    292.5961
    292.5000,      45.0000,   1.00000,    301.5664
    297.5000,      45.0000,   1.00000,    315.3251
     77.5000,       5.0000,  12.00000,    156.7991
    157.5000,       5.0000,  12.00000,    230.1962
    237.5000,       5.0000,  12.00000,    291.9601
     67.5000,      15.0000,   4.00000,    165.5605
     72.5000,      15.0000,   4.00000,    158.1541
     77.5000,      15.0000,   4.00000,    170.4254
     82.5000,      15.0000,   4.00000,    170.0435
     87.5000,      15.0000,   4.00000,    189.7388
     92.5000,      15.0000,   4.00000,    184.5779
     97.5000,      15.0000,   4.00000,    182.3190
    102.5000,      15.0000,   4.00000,    171.1433
    107.5000,      15.0000,   4.00000,    176.0178
    112.5000,      15.0000,   4.00000,    199.7068
    117.5000,      15.0000,   4.00000,    204.1178
    122.5000,      15.0000,   4.00000,    194.8478
    127.5000,      15.0000,   4.00000,    172.5943
    132.5000,      15.0000,   4.00000,    170.0416
    137.5000,      15.0000,   4.00000,    171.7387
    142.5000,      15.0000,   4.00000,    184.9940
    147.5000,      15.0000,   4.00000,    159.5092
    152.5000,      15.0000,   4.00000,    171.8566
    157.5000,      15.0000,   4.00000,    166.0928
    162.5000,      15.0000,   4.00000,    179.7468
    167.5000,      15.0000,   4.00000,    165.3342
    172.5000,      15.0000,   4.00000,    164.0904
    177.5000,      15.0000,   4.00000,    168.8463
    182.5000,      15.0000,   4.00000,    162.7020
    187.5000,      15.0000,   4.00000,    183.6621
    192.5000,      15.0000,   4.00000,    211.7451
    197.5000,      15.0000,   4.00000,    214.7943
    202.5000,      15.0000,   4.00000,    218.6267
    207.5000,      15.0000,   4.00000,     64.9291
    212.5000,      15.0000,   4.00000,    300.4479
    222.5000,      15.0000,   4.00000,    348.9530
    227.5000,      15.0000,   4.00000,    344.3374
    232.5000,      15.0000,   4.00000,    314.0500
    237.5000,      15.0000,   4.00000,    274.8040
    242.5000,      15.0000,   4.00000,    267.2664
    247.5000,      15.0000,   4.00000,    283.8193
    252.5000,      15.0000,   4.00000,    291.2780
    257.5000,      15.0000,   4.00000,    308.7248
    262.5000,      15.0000,   4.00000,    296.2721
    272.5000,      15.0000,   4.00000,    244.3870
    277.5000,      15.0000,   4.00000,    248.2737
    282.5000,      15.0000,   4.00000,    308.4918
    287.5000,      15.0000,   4.00000,    284.4759
    292.5000,      15.0000,   4.00000,    303.6508
    297.5000,      15.0000,   4.00000,    253.4751
     82.5000,      55.0000,   1.00000,    161.2157
     87.5000,      55.0000,   1.00000,    165.1799
     92.5000,      55.0000,   1.00000,    172.9686
     97.5000,      55.0000,   1.00000,    178.9722
    102.5000,      55.0000,   1.00000,    175.5501
    107.5000,      55.0000,   1.00000,    176.9996
    112.5000,      55.0000,   1.00000,    178.4164
    117.5000,      55.0000,   1.00000,    179.5280
    122.5000,      55.0000,   1.00000,    185.8273
    127.5000,      55.0000,   1.00000,    176.0515
    132.5000,      55.0000,   1.00000,    180.8358
    137.5000,      55.0000,   1.00000,    178.8415
    142.5000,      55.0000,   1.00000,    166.2391
    147.5000,      55.0000,   1.00000,    152.8343
    152.5000,      55.0000,   1.00000,    147.7158
    157.5000,      55.0000,   1.00000,    152.4348
    162.5000,      55.0000,   1.00000,    153.5246
    167.5000,      55.0000,   1.00000,    155.4319
    172.5000,      55.0000,   1.00000,    168.1284
    177.5000,      55.0000,   1.00000,    176.2477
    182.5000,      55.0000,   1.00000,    194.0255
    187.5000,      55.0000,   1.00000,    206.3432
    192.5000,      55.0000,   1.00000,    222.8385
    197.5000,      55.0000,   1.00000,    241.2567
    207.5000,      55.0000,   1.00000,    265.5703
    212.5000,      55.0000,   1.00000,    273.9402
    217.5000,      55.0000,   1.00000,    277.2097
    222.5000,      55.0000,   1.00000,    284.4789
    227.5000,      55.0000,   1.00000,    289.7972
    232.5000,      55.0000,   1.00000,    307.1910
    242.5000,      55.0000,   1.00000,    296.7613
    247.5000,      55.0000,   1.00000,    287.6176
    252.5000,      55.0000,   1.00000,    273.2645
    257.5000,      55.0000,   1.00000,    264.0118
    262.5000,      55.0000,   1.00000,    251.3371
    267.5000,      55.0000,   1.00000,    242.0190
    272.5000,      55.0000,   1.00000,    211.1005
    277.5000,      55.0000,   1.00000,    197.5321
    282.5000,      55.0000,   1.00000,    190.1539
     77.5000,       5.0000,  15.00000,    112.1680
    157.5000,       5.0000,  15.00000,    167.8712
    237.5000,       5.0000,  15.00000,    256.5663
     82.5000,      15.0000,   5.00000,    134.3543
     87.5000,      15.0000,   5.00000,    157.1335
     92.5000,      15.0000,   5.00000,    151.4891
     97.5000,      15.0000,   5.00000,    158.3150
    102.5000,      15.0000,   5.00000,    150.9616
    107.5000,      15.0000,   5.00000,    152.1297
    112.5000,      15.0000,   5.00000,    169.2286
    117.5000,      15.0000,   5.00000,    176.7119
    122.5000,      15.0000,   5.00000,    174.1898
    127.5000,      15.0000,   5.00000,    152.4768
    132.5000,      15.0000,   5.00000,    147.9255
    137.5000,      15.0000,   5.00000,    148.7912
    142.5000,      15.0000,   5.00000,    148.5582
    147.5000,      15.0000,   5.00000,    129.1512
    152.5000,      15.0000,   5.00000,    131.7337
    157.5000,      15.0000,   5.00000,    135.8069
    162.5000,      15.0000,   5.00000,    145.2097
    167.5000,      15.0000,   5.00000,    143.8680
    172.5000,      15.0000,   5.00000,    137.7981
    177.5000,      15.0000,   5.00000,    146.5256
    182.5000,      15.0000,   5.00000,    148.7755
    187.5000,      15.0000,   5.00000,    220.4906
    192.5000,      15.0000,   5.00000,    414.6608
    197.5000,      15.0000,   5.00000,    187.4552
    207.5000,      15.0000,   5.00000,    163.4442
    212.5000,      15.0000,   5.00000,    276.0251
    217.5000,      15.0000,   5.00000,    302.9781
    222.5000,      15.0000,   5.00000,    315.4417
    227.5000,      15.0000,   5.00000,    297.3337
    232.5000,      15.0000,   5.00000,    276.8773
    242.5000,      15.0000,   5.00000,    244.8835
    247.5000,      15.0000,   5.00000,    253.8227
    252.5000,      15.0000,   5.00000,    254.9034
    257.5000,      15.0000,   5.00000,    262.2176
    262.5000,      15.0000,   5.00000,    234.9465
    267.5000,      15.0000,   5.00000,    221.8948
    272.5000,      15.0000,   5.00000,    147.9468
     97.5000,      65.0000,   1.00000,    157.7135
    102.5000,      65.0000,   1.00000,    160.4064
    107.5000,      65.0000,   1.00000,    158.3962
    112.5000,      65.0000,   1.00000,    157.3365
    117.5000,      65.0000,   1.00000,    158.6924
    122.5000,      65.0000,   1.00000,    150.0758
    127.5000,      65.0000,   1.00000,    144.1125
    132.5000,      65.0000,   1.00000,    142.0646
    137.5000,      65.0000,   1.00000,    141.7442
    142.5000,      65.0000,   1.00000,    164.3548
    147.5000,      65.0000,   1.00000,    142.6989
    152.5000,      65.0000,   1.00000,    135.2849
    157.5000,      65.0000,   1.00000,    136.9012
    162.5000,      65.0000,   1.00000,    139.3652
    167.5000,      65.0000,   1.00000,    149.5947
    172.5000,      65.0000,   1.00000,    169.4600
    177.5000,      65.0000,   1.00000,    161.6548
    182.5000,      65.0000,   1.00000,    169.4986
    187.5000,      65.0000,   1.00000,    263.6529
    192.5000,      65.0000,   1.00000,    208.4344
    197.5000,      65.0000,   1.00000,    224.1125
    202.5000,      65.0000,   1.00000,    235.3403
    207.5000,      65.0000,   1.00000,    241.0203
    217.5000,      65.0000,   1.00000,    241.6514
    257.5000,      65.0000,   1.00000,    198.5169
    262.5000,      65.0000,   1.00000,    176.2991
    267.5000,      65.0000,   1.00000,    166.2529
     97.5000,      15.0000,   6.00000,    143.4490
    102.5000,      15.0000,   6.00000,    140.9058
    107.5000,      15.0000,   6.00000,    142.6305
    112.5000,      15.0000,   6.00000,    160.9653
    117.5000,      15.0000,   6.00000,    166.5303
    122.5000,      15.0000,   6.00000,    157.6164
    127.5000,      15.0000,   6.00000,    132.2464
    132.5000,      15.0000,   6.00000,    126.2007
    137.5000,      15.0000,   6.00000,    126.1536
    142.5000,      15.0000,   6.00000,    130.6989
    147.5000,      15.0000,   6.00000,    117.7889
    157.5000,      15.0000,   6.00000,    124.3380
    162.5000,      15.0000,   6.00000,    134.2862
    167.5000,      15.0000,   6.00000,    116.4312
    172.5000,      15.0000,   6.00000,    135.9780
    177.5000,      15.0000,   6.00000,    127.0363
    182.5000,      15.0000,   6.00000,    132.2006
    187.5000,      15.0000,   6.00000,    931.5211
    192.5000,      15.0000,   6.00000,    230.9134
    197.5000,      15.0000,   6.00000,    168.4442
    202.5000,      15.0000,   6.00000,    197.5441
    212.5000,      15.0000,   6.00000,    268.1695
    217.5000,      15.0000,   6.00000,    277.3307
    257.5000,      15.0000,   6.00000,    187.7464
    262.5000,      15.0000,   6.00000,    166.0688
    267.5000,      15.0000,   6.00000,    154.3128
    105.0000,      30.0000,   3.00000,    151.5554
    110.0000,      30.0000,   3.00000,    151.9781
    115.0000,      30.0000,   3.00000,    146.2335
    120.0000,      30.0000,   3.00000,    141.8990
    125.0000,      30.0000,   3.00000,    139.2103
    130.0000,      30.0000,   3.00000,    136.6157
    135.0000,      30.0000,   3.00000,    128.5021
    140.0000,      30.0000,   3.00000,    119.5526
    145.0000,      30.0000,   3.00000,    120.5793
    150.0000,      30.0000,   3.00000,    124.5438
    155.0000,      30.0000,   3.00000,    122.4662
    160.0000,      30.0000,   3.00000,    122.1603
    165.0000,      30.0000,   3.00000,    130.8028
    170.0000,      30.0000,   3.00000,    130.1533
    175.0000,      30.0000,   3.00000,    121.6446
    185.0000,      30.0000,   3.00000,    160.9161
    190.0000,      30.0000,   3.00000,    144.5922
    195.0000,      30.0000,   3.00000,    153.6501
    205.0000,      30.0000,   3.00000,    210.5464
    210.0000,      30.0000,   3.00000,    223.9146
    112.5000,      25.0000,   4.00000,    142.9563
    117.5000,      25.0000,   4.00000,    140.5883
    122.5000,      25.0000,   4.00000,    138.9719
    127.5000,      25.0000,   4.00000,    137.1165
    132.5000,      25.0000,   4.00000,    128.7010
    142.5000,      25.0000,   4.00000,    116.9132
    147.5000,      25.0000,   4.00000,    118.9166
    152.5000,      25.0000,   4.00000,    119.8026
    157.5000,      25.0000,   4.00000,    122.0611
    162.5000,      25.0000,   4.00000,    116.1442
    167.5000,      25.0000,   4.00000,    124.8671
    172.5000,      25.0000,   4.00000,    314.8873
    177.5000,      25.0000,   4.00000,    120.8591
    182.5000,      25.0000,   4.00000,    121.3046
    187.5000,      25.0000,   4.00000,    138.9041
    192.5000,      25.0000,   4.00000,    145.1264
    197.5000,      25.0000,   4.00000,    140.7886
    202.5000,      25.0000,   4.00000,    154.1082
    157.5000,      15.0000,   8.00000,    144.6038
INVERSION RESULTS
INITIAL RMS ERROR
 52.16
NUMBER OF LAYERS
13
NUMBER OF BLOCKS
670
ITERATION 1
MODEL RESISTIVITY
LAYER 1
71,     2.5000
     10.0000,     1153.6
     15.0000,     1244.2
     20.0000,     1325.0
     25.0000,     1284.8
     30.0000,     1260.1
     35.0000,     1521.9
     40.0000,     1799.7
     45.0000,     1433.8
     50.0000,     1221.5
     55.0000,     952.22
     60.0000,     932.05
     65.0000,     945.62
     70.0000,     872.22
     75.0000,     1179.0
     80.0000,     878.52
     85.0000,     936.32
     90.0000,     988.94
     95.0000,     936.78
    100.0000,     620.26
    105.0000,     530.66
    110.0000,     484.94
    115.0000,     472.33
    120.0000,     487.68
    125.0000,     368.92
    130.0000,     332.08
    135.0000,     354.33
    140.0000,     414.38
    145.0000,     448.04
    150.0000,     482.71
    155.0000,     294.49
    160.0000,     490.28
    165.0000,     439.90
    170.0000,     407.37
    175.0000,     422.96
    180.0000,     440.73
    185.0000,     471.23
    190.0000,     474.86
    195.0000,     492.29
    200.0000,     525.80
    205.0000,     538.80
    210.0000,     624.68
    215.0000,     598.51
    220.0000,     664.23
    225.0000,     713.16
    230.0000,     622.63
    235.0000,     499.55
    240.0000,     415.17
    245.0000,     372.06
    250.0000,     380.06
    255.0000,     398.38
    260.0000,     380.53
    265.0000,     400.77
    270.0000,     336.24
    275.0000,     293.49
    280.0000,     281.35
    285.0000,     285.23
    290.0000,     285.14
    295.0000,     198.75
    300.0000,     198.39
    305.0000,     197.00
    310.0000,     207.57
    315.0000,     225.66
    320.0000,     217.24
    325.0000,     231.17
    330.0000,     257.04
    335.0000,     292.50
    340.0000,     333.54
    345.0000,     430.24
    350.0000,     368.18
    355.0000,     392.99
           285.6417
LAYER 2
71,     5.2500
     10.0000,     1108.0
     15.0000,     1200.7
     20.0000,     1269.7
     25.0000,     1244.0
     30.0000,     1240.8
     35.0000,     1482.8
     40.0000,     1722.9
     45.0000,     1444.8
     50.0000,     1237.8
     55.0000,     1002.8
     60.0000,     980.44
     65.0000,     983.10
     70.0000,     933.18
     75.0000,     1170.9
     80.0000,     922.00
     85.0000,     965.18
     90.0000,     1019.5
     95.0000,     948.14
    100.0000,     649.43
    105.0000,     542.07
    110.0000,     490.47
    115.0000,     473.29
    120.0000,     477.07
    125.0000,     371.13
    130.0000,     332.61
    135.0000,     352.35
    140.0000,     407.38
    145.0000,     450.00
    150.0000,     476.48
    155.0000,     330.26
    160.0000,     499.70
    165.0000,     473.79
    170.0000,     435.44
    175.0000,     446.05
    180.0000,     464.93
    185.0000,     500.58
    190.0000,     506.59
    195.0000,     521.52
    200.0000,     542.17
    205.0000,     540.51
    210.0000,     619.04
    215.0000,     608.09
    220.0000,     675.70
    225.0000,     724.43
    230.0000,     634.36
    235.0000,     511.56
    240.0000,     427.63
    245.0000,     384.99
    250.0000,     394.57
    255.0000,     413.82
    260.0000,     401.73
    265.0000,     412.69
    270.0000,     356.03
    275.0000,     309.77
    280.0000,     290.18
    285.0000,     298.11
    290.0000,     296.91
    295.0000,     217.53
    300.0000,     209.14
    305.0000,     208.30
    310.0000,     219.73
    315.0000,     235.68
    320.0000,     230.94
    325.0000,     244.62
    330.0000,     272.96
    335.0000,     311.35
    340.0000,     361.59
    345.0000,     443.30
    350.0000,     394.04
    355.0000,     381.77
           300.7300
LAYER 3
69,     8.2750
     15.0000,     1041.8
     20.0000,     1110.3
     25.0000,     1131.3
     30.0000,     1167.6
     35.0000,     1374.8
     40.0000,     1586.7
     45.0000,     1448.6
     50.0000,     1296.6
     55.0000,     1124.3
     60.0000,     1101.8
     65.0000,     1084.3
     70.0000,     1039.0
     75.0000,     1166.5
     80.0000,     975.63
     85.0000,     1003.7
     90.0000,     1057.5
     95.0000,     974.98
    100.0000,     711.58
    105.0000,     586.33
    110.0000,     525.00
    115.0000,     502.29
    120.0000,     494.89
    125.0000,     405.06
    130.0000,     361.50
    135.0000,     370.38
    140.0000,     411.43
    145.0000,     457.81
    150.0000,     487.02
    155.0000,     403.95
    160.0000,     546.99
    165.0000,     547.38
    170.0000,     501.33
    175.0000,     500.05
    180.0000,     526.33
    185.0000,     584.93
    190.0000,     612.06
    195.0000,     625.51
    200.0000,     611.38
    205.0000,     576.30
    210.0000,     642.88
    215.0000,     671.11
    220.0000,     761.05
    225.0000,     812.30
    230.0000,     713.46
    235.0000,     580.21
    240.0000,     488.63
    245.0000,     441.66
    250.0000,     450.10
    255.0000,     469.73
    260.0000,     462.15
    265.0000,     461.29
    270.0000,     410.33
    275.0000,     355.45
    280.0000,     326.13
    285.0000,     343.65
    290.0000,     356.36
    295.0000,     284.21
    300.0000,     264.49
    305.0000,     262.39
    310.0000,     274.26
    315.0000,     287.63
    320.0000,     284.52
    325.0000,     297.51
    330.0000,     329.07
    335.0000,     374.42
    340.0000,     430.81
    345.0000,     491.74
    350.0000,     428.59
           359.2494
LAYER 4
67,    11.6025
     20.0000,     877.35
     25.0000,     959.73
     30.0000,     1012.1
     35.0000,     1194.1
     40.0000,     1385.1
     45.0000,     1368.8
     50.0000,     1305.3
     55.0000,     1205.1
     60.0000,     1184.3
     65.0000,     1132.8
     70.0000,     1051.2
     75.0000,     1070.2
     80.0000,     912.56
     85.0000,     934.17
     90.0000,     996.69
     95.0000,     944.37
    100.0000,     745.23
    105.0000,     632.86
    110.0000,     576.67
    115.0000,     558.61
    120.0000,     551.97
    125.0000,     470.51
    130.0000,     414.16
    135.0000,     399.39
    140.0000,     413.64
    145.0000,     447.81
    150.0000,     482.05
    155.0000,     450.15
    160.0000,     575.54
    165.0000,     587.96
    170.0000,     537.13
    175.0000,     527.36
    180.0000,     570.90
    185.0000,     674.21
    190.0000,     749.73
    195.0000,     768.20
    200.0000,     704.21
    205.0000,     624.77
    210.0000,     683.11
    215.0000,     764.31
    220.0000,     908.11
    225.0000,     982.99
    230.0000,     872.76
    235.0000,     717.69
    240.0000,     607.31
    245.0000,     546.07
    250.0000,     544.50
    255.0000,     555.94
    260.0000,     542.05
    265.0000,     528.25
    270.0000,     476.29
    275.0000,     415.20
    280.0000,     385.74
    285.0000,     427.54
    290.0000,     476.99
    295.0000,     414.85
    300.0000,     384.20
    305.0000,     377.50
    310.0000,     387.25
    315.0000,     395.97
    320.0000,     388.73
    325.0000,     398.80
    330.0000,     432.02
    335.0000,     479.70
    340.0000,     528.14
    345.0000,     564.47
           437.1503
LAYER 5
63,    15.2628
     30.0000,     598.93
     35.0000,     697.62
     40.0000,     784.02
     45.0000,     855.89
     50.0000,     897.82
     55.0000,     894.59
     60.0000,     860.00
     65.0000,     770.57
     70.0000,     660.36
     75.0000,     578.25
     80.0000,     508.23
     85.0000,     512.13
     90.0000,     556.12
     95.0000,     585.77
    100.0000,     576.46
    105.0000,     573.98
    110.0000,     585.15
    115.0000,     605.22
    120.0000,     609.94
    125.0000,     553.51
    130.0000,     472.96
    135.0000,     400.90
    140.0000,     353.18
    145.0000,     336.92
    150.0000,     344.26
    155.0000,     355.75
    160.0000,     401.57
    165.0000,     413.26
    170.0000,     398.38
    175.0000,     407.28
    180.0000,     472.42
    185.0000,     603.14
    190.0000,     732.89
    195.0000,     771.09
    200.0000,     695.96
    205.0000,     619.48
    210.0000,     660.95
    215.0000,     800.53
    220.0000,     1007.9
    225.0000,     1148.1
    230.0000,     1115.1
    235.0000,     992.52
    240.0000,     870.42
    245.0000,     775.89
    250.0000,     718.99
    255.0000,     674.40
    260.0000,     624.11
    265.0000,     579.74
    270.0000,     536.06
    275.0000,     506.66
    280.0000,     525.18
    285.0000,     629.43
    290.0000,     765.84
    295.0000,     799.27
    300.0000,     786.40
    305.0000,     770.91
    310.0000,     762.36
    315.0000,     749.43
    320.0000,     728.15
    325.0000,     721.75
    330.0000,     728.12
    335.0000,     734.81
           672.2874
LAYER 6
59,    19.2890
     40.0000,     443.36
     45.0000,     483.06
     50.0000,     506.01
     55.0000,     502.40
     60.0000,     476.27
     65.0000,     417.96
     70.0000,     353.67
     75.0000,     302.02
     80.0000,     271.62
     85.0000,     272.10
     90.0000,     296.27
     95.0000,     330.62
    100.0000,     365.96
    105.0000,     405.49
    110.0000,     447.78
    115.0000,     484.15
    120.0000,     495.42
    125.0000,     461.07
    130.0000,     394.38
    135.0000,     323.10
    140.0000,     268.36
    145.0000,     237.92
    150.0000,     227.82
    155.0000,     229.71
    160.0000,     241.25
    165.0000,     247.52
    170.0000,     250.91
    175.0000,     268.64
    180.0000,     316.99
    185.0000,     398.83
    190.0000,     482.50
    195.0000,     518.64
    200.0000,     497.82
    205.0000,     475.47
    210.0000,     511.04
    215.0000,     614.74
    220.0000,     764.83
    225.0000,     890.98
    230.0000,     929.47
    235.0000,     892.70
    240.0000,     822.57
    245.0000,     745.74
    250.0000,     675.92
    255.0000,     612.70
    260.0000,     556.03
    265.0000,     513.70
    270.0000,     490.18
    275.0000,     494.81
    280.0000,     545.81
    285.0000,     659.88
    290.0000,     804.72
    295.0000,     899.45
    300.0000,     933.68
    305.0000,     936.35
    310.0000,     929.10
    315.0000,     913.53
    320.0000,     895.70
    325.0000,     876.70
           841.9158
LAYER 7
55,    23.7179
     50.0000,     287.73
     55.0000,     272.37
     60.0000,     257.01
     65.0000,     228.17
     70.0000,     199.61
     75.0000,     174.59
     80.0000,     161.36
     85.0000,     161.85
     90.0000,     175.10
     95.0000,     198.19
    100.0000,     228.38
    105.0000,     263.95
    110.0000,     300.87
    115.0000,     330.80
    120.0000,     341.68
    125.0000,     324.63
    130.0000,     285.17
    135.0000,     238.85
    140.0000,     199.69
    145.0000,     173.89
    150.0000,     160.67
    155.0000,     156.35
    160.0000,     157.79
    165.0000,     161.22
    170.0000,     167.68
    175.0000,     182.64
    180.0000,     211.47
    185.0000,     253.31
    190.0000,     295.24
    195.0000,     319.87
    200.0000,     324.80
    205.0000,     329.60
    210.0000,     357.55
    215.0000,     417.15
    220.0000,     499.83
    225.0000,     578.93
    230.0000,     626.53
    235.0000,     635.58
    240.0000,     615.54
    245.0000,     578.32
    250.0000,     533.76
    255.0000,     489.15
    260.0000,     450.82
    265.0000,     425.74
    270.0000,     419.73
    275.0000,     439.37
    280.0000,     492.29
    285.0000,     581.69
    290.0000,     691.64
    295.0000,     783.28
    300.0000,     834.35
    305.0000,     856.29
    310.0000,     871.49
    315.0000,     870.06
           875.4850
LAYER 8
51,    28.5897
     60.0000,     159.37
     65.0000,     139.48
     70.0000,     126.74
     75.0000,     116.16
     80.0000,     110.62
     85.0000,     111.25
     90.0000,     118.98
     95.0000,     133.23
    100.0000,     152.93
    105.0000,     176.47
    110.0000,     200.74
    115.0000,     220.35
    120.0000,     228.93
    125.0000,     222.53
    130.0000,     203.29
    135.0000,     178.26
    140.0000,     154.82
    145.0000,     137.26
    150.0000,     126.39
    155.0000,     121.13
    160.0000,     120.06
    165.0000,     122.02
    170.0000,     127.31
    175.0000,     137.52
    180.0000,     153.83
    185.0000,     174.86
    190.0000,     195.65
    195.0000,     210.85
    200.0000,     220.32
    205.0000,     230.63
    210.0000,     250.07
    215.0000,     282.53
    220.0000,     325.26
    225.0000,     369.18
    230.0000,     403.63
    235.0000,     422.80
    240.0000,     426.69
    245.0000,     417.89
    250.0000,     399.97
    255.0000,     378.81
    260.0000,     360.57
    265.0000,     351.08
    270.0000,     355.51
    275.0000,     378.38
    280.0000,     421.28
    285.0000,     481.67
    290.0000,     557.61
    295.0000,     628.52
    300.0000,     665.43
    305.0000,     692.10
           740.2786
LAYER 9
46,    33.9487
     70.0000,      92.99
     75.0000,      87.57
     80.0000,      85.27
     85.0000,      86.10
     90.0000,      90.88
     95.0000,      99.89
    100.0000,     112.29
    105.0000,     126.94
    110.0000,     142.17
    115.0000,     154.76
    120.0000,     161.58
    125.0000,     160.71
    130.0000,     152.78
    135.0000,     140.70
    140.0000,     128.01
    145.0000,     117.32
    150.0000,     109.80
    155.0000,     105.52
    160.0000,     104.11
    165.0000,     105.19
    170.0000,     108.78
    175.0000,     115.17
    180.0000,     124.32
    185.0000,     135.25
    190.0000,     146.05
    195.0000,     155.15
    200.0000,     162.83
    205.0000,     171.44
    210.0000,     183.96
    215.0000,     202.04
    220.0000,     224.98
    225.0000,     249.70
    230.0000,     272.08
    235.0000,     289.66
    240.0000,     301.70
    245.0000,     307.54
    250.0000,     305.40
    255.0000,     299.25
    260.0000,     293.79
    265.0000,     293.41
    270.0000,     302.42
    275.0000,     325.53
    280.0000,     359.68
    285.0000,     393.98
    290.0000,     440.12
           524.0414
LAYER 10
40,    39.8436
     85.0000,      71.57
     90.0000,      75.78
     95.0000,      81.13
    100.0000,      89.35
    105.0000,      98.59
    110.0000,     109.07
    115.0000,     117.92
    120.0000,     123.86
    125.0000,     125.75
    130.0000,     123.68
    135.0000,     118.77
    140.0000,     112.67
    145.0000,     106.86
    150.0000,     102.30
    155.0000,      99.41
    160.0000,      98.26
    165.0000,      98.80
    170.0000,     100.97
    175.0000,     104.69
    180.0000,     109.68
    185.0000,     115.38
    190.0000,     121.01
    195.0000,     126.13
    200.0000,     130.98
    205.0000,     136.50
    210.0000,     143.97
    215.0000,     154.32
    220.0000,     167.71
    225.0000,     182.99
    230.0000,     197.58
    235.0000,     211.71
    240.0000,     226.46
    245.0000,     241.46
    250.0000,     245.83
    255.0000,     246.09
    260.0000,     246.08
    265.0000,     248.54
    270.0000,     256.77
    275.0000,     276.41
           320.7749
LAYER 11
31,    46.3279
     95.0000,      68.43
    100.0000,      76.26
    105.0000,      82.98
    110.0000,      90.41
    115.0000,      97.19
    120.0000,     103.05
    125.0000,     106.44
    130.0000,     107.46
    135.0000,     106.50
    140.0000,     104.30
    145.0000,     101.70
    150.0000,      99.36
    155.0000,      97.71
    160.0000,      96.96
    165.0000,      97.17
    170.0000,      98.29
    175.0000,     100.21
    180.0000,     102.69
    185.0000,     105.38
    190.0000,     107.94
    195.0000,     110.21
    200.0000,     112.34
    205.0000,     114.78
    210.0000,     118.32
    215.0000,     123.98
    220.0000,     132.87
    225.0000,     144.71
    230.0000,     153.31
    235.0000,     163.11
    240.0000,     178.76
           211.4346
LAYER 12
25,    53.4607
    105.0000,      73.37
    110.0000,      80.35
    115.0000,      86.75
    120.0000,      92.18
    125.0000,      96.19
    130.0000,      98.99
    135.0000,     100.20
    140.0000,     100.22
    145.0000,      99.55
    150.0000,      98.64
    155.0000,      97.86
    160.0000,      97.42
    165.0000,      97.42
    170.0000,      97.85
    175.0000,      98.61
    180.0000,      99.52
    185.0000,     100.35
    190.0000,     100.87
    195.0000,     100.93
    200.0000,     100.54
    205.0000,      99.86
    210.0000,      99.54
    215.0000,     100.91
    220.0000,     107.75
           123.5735
LAYER 13
22, 
    110.0000,      77.72
    115.0000,      83.33
    120.0000,      88.52
    125.0000,      92.78
    130.0000,      95.91
    135.0000,      98.12
    140.0000,      99.11
    145.0000,      99.28
    150.0000,      99.00
    155.0000,      98.58
    160.0000,      98.26
    165.0000,      98.10
    170.0000,      98.13
    175.0000,      98.27
    180.0000,      98.36
    185.0000,      98.18
    190.0000,      97.45
    195.0000,      95.85
    200.0000,      93.44
    205.0000,      89.60
    210.0000,      83.89
            75.7243
CALCULATED APPARENT RESISTIVITY
      7.5000,       5.0000,   1.00000,   1108.7307
     12.5000,       5.0000,   1.00000,   1172.9891
     17.5000,       5.0000,   1.00000,   1207.4094
     22.5000,       5.0000,   1.00000,   1256.5420
     27.5000,       5.0000,   1.00000,   1289.9895
     32.5000,       5.0000,   1.00000,   1356.6976
     37.5000,       5.0000,   1.00000,   1472.1456
     42.5000,       5.0000,   1.00000,   1274.2681
     47.5000,       5.0000,   1.00000,   1249.8123
     52.5000,       5.0000,   1.00000,   1038.7555
     57.5000,       5.0000,   1.00000,    994.2079
     62.5000,       5.0000,   1.00000,   1012.4954
     67.5000,       5.0000,   1.00000,    870.1855
     72.5000,       5.0000,   1.00000,   1090.3497
     77.5000,       5.0000,   1.00000,    872.1443
     82.5000,       5.0000,   1.00000,    962.7007
     87.5000,       5.0000,   1.00000,    868.1667
     92.5000,       5.0000,   1.00000,    835.8596
     97.5000,       5.0000,   1.00000,    653.8693
    102.5000,       5.0000,   1.00000,    592.7156
    107.5000,       5.0000,   1.00000,    515.8113
    112.5000,       5.0000,   1.00000,    464.6499
    117.5000,       5.0000,   1.00000,    461.1448
    122.5000,       5.0000,   1.00000,    386.6405
    127.5000,       5.0000,   1.00000,    377.3539
    132.5000,       5.0000,   1.00000,    376.4451
    137.5000,       5.0000,   1.00000,    405.2179
    142.5000,       5.0000,   1.00000,    390.1740
    147.5000,       5.0000,   1.00000,    475.0436
    152.5000,       5.0000,   1.00000,    332.0490
    157.5000,       5.0000,   1.00000,    489.8641
    162.5000,       5.0000,   1.00000,    419.7065
    167.5000,       5.0000,   1.00000,    443.5588
    172.5000,       5.0000,   1.00000,    458.1307
    177.5000,       5.0000,   1.00000,    463.7590
    182.5000,       5.0000,   1.00000,    492.1299
    187.5000,       5.0000,   1.00000,    502.8980
    192.5000,       5.0000,   1.00000,    524.4792
    197.5000,       5.0000,   1.00000,    553.9777
    202.5000,       5.0000,   1.00000,    549.6385
    207.5000,       5.0000,   1.00000,    631.6778
    212.5000,       5.0000,   1.00000,    612.0662
    217.5000,       5.0000,   1.00000,    654.8674
    222.5000,       5.0000,   1.00000,    659.3911
    227.5000,       5.0000,   1.00000,    604.0627
    232.5000,       5.0000,   1.00000,    530.3888
    237.5000,       5.0000,   1.00000,    470.7828
    242.5000,       5.0000,   1.00000,    424.4232
    247.5000,       5.0000,   1.00000,    412.2157
    252.5000,       5.0000,   1.00000,    420.0497
    257.5000,       5.0000,   1.00000,    388.6902
    262.5000,       5.0000,   1.00000,    400.7748
    267.5000,       5.0000,   1.00000,    352.0146
    272.5000,       5.0000,   1.00000,    329.3910
    282.5000,       5.0000,   1.00000,    286.9337
    292.5000,       5.0000,   1.00000,    231.0587
    297.5000,       5.0000,   1.00000,    237.9099
    302.5000,       5.0000,   1.00000,    226.3179
    307.5000,       5.0000,   1.00000,    230.1325
    312.5000,       5.0000,   1.00000,    242.4760
    317.5000,       5.0000,   1.00000,    242.7361
    322.5000,       5.0000,   1.00000,    264.8224
    327.5000,       5.0000,   1.00000,    286.6711
    332.5000,       5.0000,   1.00000,    321.7309
    337.5000,       5.0000,   1.00000,    338.4330
    342.5000,       5.0000,   1.00000,    414.9927
    347.5000,       5.0000,   1.00000,    343.3802
    352.5000,       5.0000,   1.00000,    395.3257
    357.5000,       5.0000,   1.00000,    312.0775
     12.5000,       5.0000,   2.00000,   1060.6534
     17.5000,       5.0000,   2.00000,   1151.0863
     22.5000,       5.0000,   2.00000,   1155.8057
     27.5000,       5.0000,   2.00000,   1082.7195
     32.5000,       5.0000,   2.00000,   1195.8610
     37.5000,       5.0000,   2.00000,   1325.2219
     42.5000,       5.0000,   2.00000,   1155.0657
     47.5000,       5.0000,   2.00000,   1130.2202
     52.5000,       5.0000,   2.00000,   1014.7021
     57.5000,       5.0000,   2.00000,   1032.2302
     62.5000,       5.0000,   2.00000,    978.5828
     67.5000,       5.0000,   2.00000,    868.5695
     72.5000,       5.0000,   2.00000,   1076.0804
     77.5000,       5.0000,   2.00000,    827.9163
     82.5000,       5.0000,   2.00000,    795.3515
     87.5000,       5.0000,   2.00000,    860.4800
     92.5000,       5.0000,   2.00000,    802.8879
     97.5000,       5.0000,   2.00000,    625.6029
    102.5000,       5.0000,   2.00000,    585.3507
    107.5000,       5.0000,   2.00000,    529.3185
    112.5000,       5.0000,   2.00000,    487.6551
    117.5000,       5.0000,   2.00000,    495.4097
    122.5000,       5.0000,   2.00000,    404.6272
    127.5000,       5.0000,   2.00000,    378.5816
    132.5000,       5.0000,   2.00000,    393.1594
    137.5000,       5.0000,   2.00000,    388.9068
    142.5000,       5.0000,   2.00000,    435.9033
    147.5000,       5.0000,   2.00000,    457.8147
    152.5000,       5.0000,   2.00000,    310.7462
    157.5000,       5.0000,   2.00000,    491.2934
    162.5000,       5.0000,   2.00000,    472.4028
    167.5000,       5.0000,   2.00000,    423.7795
    172.5000,       5.0000,   2.00000,    473.0246
    177.5000,       5.0000,   2.00000,    488.5151
    182.5000,       5.0000,   2.00000,    512.0901
    187.5000,       5.0000,   2.00000,    519.9574
    192.5000,       5.0000,   2.00000,    551.8066
    197.5000,       5.0000,   2.00000,    569.1597
    202.5000,       5.0000,   2.00000,    576.6200
    207.5000,       5.0000,   2.00000,    654.1562
    212.5000,       5.0000,   2.00000,    601.0018
    217.5000,       5.0000,   2.00000,    624.6989
    222.5000,       5.0000,   2.00000,    679.2795
    227.5000,       5.0000,   2.00000,    623.1965
    232.5000,       5.0000,   2.00000,    554.2200
    237.5000,       5.0000,   2.00000,    512.9797
    242.5000,       5.0000,   2.00000,    468.4450
    247.5000,       5.0000,   2.00000,    463.3809
    252.5000,       5.0000,   2.00000,    454.4876
    257.5000,       5.0000,   2.00000,    415.4468
    262.5000,       5.0000,   2.00000,    431.4757
    267.5000,       5.0000,   2.00000,    384.8244
    272.5000,       5.0000,   2.00000,    350.5840
    277.5000,       5.0000,   2.00000,    333.5408
    282.5000,       5.0000,   2.00000,    336.2729
    287.5000,       5.0000,   2.00000,    341.9782
    292.5000,       5.0000,   2.00000,    264.2297
    297.5000,       5.0000,   2.00000,    275.0528
    302.5000,       5.0000,   2.00000,    277.4677
    307.5000,       5.0000,   2.00000,    276.2891
    312.5000,       5.0000,   2.00000,    288.3954
    317.5000,       5.0000,   2.00000,    284.8753
    322.5000,       5.0000,   2.00000,    309.5003
    327.5000,       5.0000,   2.00000,    336.2939
    332.5000,       5.0000,   2.00000,    337.8518
    337.5000,       5.0000,   2.00000,    368.1089
    342.5000,       5.0000,   2.00000,    425.6262
    347.5000,       5.0000,   2.00000,    363.5712
    352.5000,       5.0000,   2.00000,    405.9663
     17.5000,       5.0000,   3.00000,   1020.4878
     22.5000,       5.0000,   3.00000,    958.9180
     27.5000,       5.0000,   3.00000,    900.7065
     32.5000,       5.0000,   3.00000,    999.3488
     37.5000,       5.0000,   3.00000,   1187.2432
     42.5000,       5.0000,   3.00000,   1039.5599
     47.5000,       5.0000,   3.00000,    967.3860
     52.5000,       5.0000,   3.00000,    883.9446
     57.5000,       5.0000,   3.00000,    898.6282
     62.5000,       5.0000,   3.00000,    920.3734
     67.5000,       5.0000,   3.00000,    829.4649
     72.5000,       5.0000,   3.00000,    983.4795
     77.5000,       5.0000,   3.00000,    703.3255
     82.5000,       5.0000,   3.00000,    726.2303
     87.5000,       5.0000,   3.00000,    738.9709
     92.5000,       5.0000,   3.00000,    776.7119
     97.5000,       5.0000,   3.00000,    573.3135
    102.5000,       5.0000,   3.00000,    518.8556
    107.5000,       5.0000,   3.00000,    501.4633
    112.5000,       5.0000,   3.00000,    510.7083
    117.5000,       5.0000,   3.00000,    517.0617
    122.5000,       5.0000,   3.00000,    408.1959
    127.5000,       5.0000,   3.00000,    369.4570
    132.5000,       5.0000,   3.00000,    360.4734
    137.5000,       5.0000,   3.00000,    429.2071
    142.5000,       5.0000,   3.00000,    430.2104
    147.5000,       5.0000,   3.00000,    442.1720
    152.5000,       5.0000,   3.00000,    291.4448
    157.5000,       5.0000,   3.00000,    469.8334
    162.5000,       5.0000,   3.00000,    453.3714
    167.5000,       5.0000,   3.00000,    444.0177
    172.5000,       5.0000,   3.00000,    436.7879
    177.5000,       5.0000,   3.00000,    477.8474
    182.5000,       5.0000,   3.00000,    508.6880
    187.5000,       5.0000,   3.00000,    522.5279
    192.5000,       5.0000,   3.00000,    541.5478
    197.5000,       5.0000,   3.00000,    571.6887
    202.5000,       5.0000,   3.00000,    573.1832
    207.5000,       5.0000,   3.00000,    623.3237
    212.5000,       5.0000,   3.00000,    568.0592
    217.5000,       5.0000,   3.00000,    612.6473
    222.5000,       5.0000,   3.00000,    668.8747
    227.5000,       5.0000,   3.00000,    644.4449
    232.5000,       5.0000,   3.00000,    559.8070
    237.5000,       5.0000,   3.00000,    508.1879
    242.5000,       5.0000,   3.00000,    486.8055
    247.5000,       5.0000,   3.00000,    487.0323
    252.5000,       5.0000,   3.00000,    491.2810
    257.5000,       5.0000,   3.00000,    454.7323
    262.5000,       5.0000,   3.00000,    465.8224
    267.5000,       5.0000,   3.00000,    404.7668
    272.5000,       5.0000,   3.00000,    362.3008
    277.5000,       5.0000,   3.00000,    360.8787
    282.5000,       5.0000,   3.00000,    381.1500
    287.5000,       5.0000,   3.00000,    396.0552
    292.5000,       5.0000,   3.00000,    300.6180
    297.5000,       5.0000,   3.00000,    308.6317
    302.5000,       5.0000,   3.00000,    315.5801
    307.5000,       5.0000,   3.00000,    331.9406
    312.5000,       5.0000,   3.00000,    340.3205
    317.5000,       5.0000,   3.00000,    331.9319
    322.5000,       5.0000,   3.00000,    353.9405
    327.5000,       5.0000,   3.00000,    356.3303
    332.5000,       5.0000,   3.00000,    373.4529
    337.5000,       5.0000,   3.00000,    383.2652
    342.5000,       5.0000,   3.00000,    466.1718
    347.5000,       5.0000,   3.00000,    391.4106
     22.5000,      15.0000,   1.00000,    835.9617
     27.5000,      15.0000,   1.00000,    842.7816
     32.5000,      15.0000,   1.00000,    915.8097
     37.5000,      15.0000,   1.00000,    955.0187
     42.5000,      15.0000,   1.00000,    954.7881
     47.5000,      15.0000,   1.00000,    870.5340
     52.5000,      15.0000,   1.00000,    773.5818
     57.5000,      15.0000,   1.00000,    773.0472
     62.5000,      15.0000,   1.00000,    812.6331
     67.5000,      15.0000,   1.00000,    847.7236
     72.5000,      15.0000,   1.00000,    752.9200
     77.5000,      15.0000,   1.00000,    738.1473
     82.5000,      15.0000,   1.00000,    667.5225
     87.5000,      15.0000,   1.00000,    680.8534
     92.5000,      15.0000,   1.00000,    626.4658
     97.5000,      15.0000,   1.00000,    588.3779
    102.5000,      15.0000,   1.00000,    488.6238
    107.5000,      15.0000,   1.00000,    479.4577
    112.5000,      15.0000,   1.00000,    496.2038
    117.5000,      15.0000,   1.00000,    479.5646
    122.5000,      15.0000,   1.00000,    428.7653
    127.5000,      15.0000,   1.00000,    363.4264
    132.5000,      15.0000,   1.00000,    386.0711
    137.5000,      15.0000,   1.00000,    401.8642
    142.5000,      15.0000,   1.00000,    428.8553
    147.5000,      15.0000,   1.00000,    378.4784
    152.5000,      15.0000,   1.00000,    397.0657
    157.5000,      15.0000,   1.00000,    382.9041
    162.5000,      15.0000,   1.00000,    429.1894
    167.5000,      15.0000,   1.00000,    432.5221
    172.5000,      15.0000,   1.00000,    445.3350
    177.5000,      15.0000,   1.00000,    440.2560
    182.5000,      15.0000,   1.00000,    486.6728
    187.5000,      15.0000,   1.00000,    507.3737
    192.5000,      15.0000,   1.00000,    530.4824
    197.5000,      15.0000,   1.00000,    545.7794
    202.5000,      15.0000,   1.00000,    558.7219
    207.5000,      15.0000,   1.00000,    545.3835
    212.5000,      15.0000,   1.00000,    565.7593
    217.5000,      15.0000,   1.00000,    590.4486
    222.5000,      15.0000,   1.00000,    619.8429
    227.5000,      15.0000,   1.00000,    605.4006
    232.5000,      15.0000,   1.00000,    558.9188
    237.5000,      15.0000,   1.00000,    501.5200
    242.5000,      15.0000,   1.00000,    476.9915
    247.5000,      15.0000,   1.00000,    488.2316
    252.5000,      15.0000,   1.00000,    495.9710
    257.5000,      15.0000,   1.00000,    496.9922
    262.5000,      15.0000,   1.00000,    461.2435
    267.5000,      15.0000,   1.00000,    418.3675
    272.5000,      15.0000,   1.00000,    389.1104
    277.5000,      15.0000,   1.00000,    387.3228
    282.5000,      15.0000,   1.00000,    399.6986
    287.5000,      15.0000,   1.00000,    385.8287
    292.5000,      15.0000,   1.00000,    362.7690
    297.5000,      15.0000,   1.00000,    330.6542
    302.5000,      15.0000,   1.00000,    340.8337
    307.5000,      15.0000,   1.00000,    357.1577
    312.5000,      15.0000,   1.00000,    370.9055
    317.5000,      15.0000,   1.00000,    374.3958
    322.5000,      15.0000,   1.00000,    365.1339
    327.5000,      15.0000,   1.00000,    377.4490
    332.5000,      15.0000,   1.00000,    382.4143
    337.5000,      15.0000,   1.00000,    427.1498
    342.5000,      15.0000,   1.00000,    430.0182
     22.5000,       5.0000,   4.00000,    788.8597
     27.5000,       5.0000,   4.00000,    748.6765
     32.5000,       5.0000,   4.00000,    858.9244
     37.5000,       5.0000,   4.00000,   1019.5936
     42.5000,       5.0000,   4.00000,    887.4338
     47.5000,       5.0000,   4.00000,    854.0953
     52.5000,       5.0000,   4.00000,    690.6558
     57.5000,       5.0000,   4.00000,    734.5844
     62.5000,       5.0000,   4.00000,    807.2116
     67.5000,       5.0000,   4.00000,    721.9641
     72.5000,       5.0000,   4.00000,    856.9400
     77.5000,       5.0000,   4.00000,    624.7603
     82.5000,       5.0000,   4.00000,    645.2592
     87.5000,       5.0000,   4.00000,    677.6295
     92.5000,       5.0000,   4.00000,    659.2561
     97.5000,       5.0000,   4.00000,    515.9770
    102.5000,       5.0000,   4.00000,    465.1365
    107.5000,       5.0000,   4.00000,    456.9668
    112.5000,       5.0000,   4.00000,    479.3214
    117.5000,       5.0000,   4.00000,    513.9407
    122.5000,       5.0000,   4.00000,    396.4320
    127.5000,       5.0000,   4.00000,    343.1796
    132.5000,       5.0000,   4.00000,    367.9766
    137.5000,       5.0000,   4.00000,    399.6237
    142.5000,       5.0000,   4.00000,    419.9602
    147.5000,       5.0000,   4.00000,    435.5898
    152.5000,       5.0000,   4.00000,    278.0406
    157.5000,       5.0000,   4.00000,    443.7190
    162.5000,       5.0000,   4.00000,    421.3019
    167.5000,       5.0000,   4.00000,    410.1952
    172.5000,       5.0000,   4.00000,    434.8610
    177.5000,       5.0000,   4.00000,    427.6322
    182.5000,       5.0000,   4.00000,    488.2822
    187.5000,       5.0000,   4.00000,    501.1273
    192.5000,       5.0000,   4.00000,    528.7256
    197.5000,       5.0000,   4.00000,    546.9102
    202.5000,       5.0000,   4.00000,    522.7089
    207.5000,       5.0000,   4.00000,    571.4532
    212.5000,       5.0000,   4.00000,    535.0761
    217.5000,       5.0000,   4.00000,    594.3071
    222.5000,       5.0000,   4.00000,    667.2558
    227.5000,       5.0000,   4.00000,    624.1417
    232.5000,       5.0000,   4.00000,    547.2976
    237.5000,       5.0000,   4.00000,    490.2629
    242.5000,       5.0000,   4.00000,    459.5865
    247.5000,       5.0000,   4.00000,    488.1778
    252.5000,       5.0000,   4.00000,    518.9309
    257.5000,       5.0000,   4.00000,    488.9038
    262.5000,       5.0000,   4.00000,    498.6004
    267.5000,       5.0000,   4.00000,    415.7490
    272.5000,       5.0000,   4.00000,    383.2993
    277.5000,       5.0000,   4.00000,    387.0089
    282.5000,       5.0000,   4.00000,    409.5952
    287.5000,       5.0000,   4.00000,    439.2053
    292.5000,       5.0000,   4.00000,    332.3317
    297.5000,       5.0000,   4.00000,    342.0716
    302.5000,       5.0000,   4.00000,    346.8791
    307.5000,       5.0000,   4.00000,    365.8483
    312.5000,       5.0000,   4.00000,    392.0139
    317.5000,       5.0000,   4.00000,    372.8775
    322.5000,       5.0000,   4.00000,    374.2025
    327.5000,       5.0000,   4.00000,    385.5237
    332.5000,       5.0000,   4.00000,    389.2159
    337.5000,       5.0000,   4.00000,    420.8134
    342.5000,       5.0000,   4.00000,    505.6908
     30.0000,      20.0000,   1.00000,    734.4213
     35.0000,      20.0000,   1.00000,    731.4775
     40.0000,      20.0000,   1.00000,    749.3019
     45.0000,      20.0000,   1.00000,    686.0870
     50.0000,      20.0000,   1.00000,    638.2612
     55.0000,      20.0000,   1.00000,    612.4562
     60.0000,      20.0000,   1.00000,    567.0643
     65.0000,      20.0000,   1.00000,    601.4174
     70.0000,      20.0000,   1.00000,    628.8082
     75.0000,      20.0000,   1.00000,    625.4055
     80.0000,      20.0000,   1.00000,    649.5635
     85.0000,      20.0000,   1.00000,    581.6528
     90.0000,      20.0000,   1.00000,    533.0317
     95.0000,      20.0000,   1.00000,    504.0626
    100.0000,      20.0000,   1.00000,    462.6245
    105.0000,      20.0000,   1.00000,    440.0183
    110.0000,      20.0000,   1.00000,    422.1165
    115.0000,      20.0000,   1.00000,    403.9216
    120.0000,      20.0000,   1.00000,    387.3629
    125.0000,      20.0000,   1.00000,    400.8069
    130.0000,      20.0000,   1.00000,    364.7967
    135.0000,      20.0000,   1.00000,    362.7916
    140.0000,      20.0000,   1.00000,    381.8341
    145.0000,      20.0000,   1.00000,    363.9422
    150.0000,      20.0000,   1.00000,    395.5033
    155.0000,      20.0000,   1.00000,    386.2764
    160.0000,      20.0000,   1.00000,    359.3537
    165.0000,      20.0000,   1.00000,    388.5587
    170.0000,      20.0000,   1.00000,    389.4767
    175.0000,      20.0000,   1.00000,    411.1706
    180.0000,      20.0000,   1.00000,    433.0928
    185.0000,      20.0000,   1.00000,    441.0785
    190.0000,      20.0000,   1.00000,    479.7890
    195.0000,      20.0000,   1.00000,    476.2938
    200.0000,      20.0000,   1.00000,    480.5943
    205.0000,      20.0000,   1.00000,    481.1578
    210.0000,      20.0000,   1.00000,    502.4300
    215.0000,      20.0000,   1.00000,    551.0397
    220.0000,      20.0000,   1.00000,    562.7916
    225.0000,      20.0000,   1.00000,    559.1525
    230.0000,      20.0000,   1.00000,    538.3864
    235.0000,      20.0000,   1.00000,    483.0674
    240.0000,      20.0000,   1.00000,    458.4727
    245.0000,      20.0000,   1.00000,    454.7440
    250.0000,      20.0000,   1.00000,    470.1647
    255.0000,      20.0000,   1.00000,    503.9730
    260.0000,      20.0000,   1.00000,    494.6793
    265.0000,      20.0000,   1.00000,    470.0993
    270.0000,      20.0000,   1.00000,    448.8861
    275.0000,      20.0000,   1.00000,    424.1839
    280.0000,      20.0000,   1.00000,    425.0676
    285.0000,      20.0000,   1.00000,    409.5485
    290.0000,      20.0000,   1.00000,    403.2564
    295.0000,      20.0000,   1.00000,    396.5754
    300.0000,      20.0000,   1.00000,    374.9638
    305.0000,      20.0000,   1.00000,    387.0174
    310.0000,      20.0000,   1.00000,    393.8480
    315.0000,      20.0000,   1.00000,    394.7292
    320.0000,      20.0000,   1.00000,    408.3074
    325.0000,      20.0000,   1.00000,    396.8607
    330.0000,      20.0000,   1.00000,    414.7405
    335.0000,      20.0000,   1.00000,    450.9254
     27.5000,       5.0000,   5.00000,    634.3043
     32.5000,       5.0000,   5.00000,    736.0728
     37.5000,       5.0000,   5.00000,    851.4412
     42.5000,       5.0000,   5.00000,    754.7104
     47.5000,       5.0000,   5.00000,    673.4396
     52.5000,       5.0000,   5.00000,    578.8381
     57.5000,       5.0000,   5.00000,    589.7154
     62.5000,       5.0000,   5.00000,    623.6900
     67.5000,       5.0000,   5.00000,    585.3489
     72.5000,       5.0000,   5.00000,    741.6738
     77.5000,       5.0000,   5.00000,    563.4797
     82.5000,       5.0000,   5.00000,    578.1473
     87.5000,       5.0000,   5.00000,    599.8270
     92.5000,       5.0000,   5.00000,    576.8657
     97.5000,       5.0000,   5.00000,    432.5423
    102.5000,       5.0000,   5.00000,    430.3734
    107.5000,       5.0000,   5.00000,    411.2891
    112.5000,       5.0000,   5.00000,    424.0688
    117.5000,       5.0000,   5.00000,    459.6216
    122.5000,       5.0000,   5.00000,    367.7621
    127.5000,       5.0000,   5.00000,    344.6588
    132.5000,       5.0000,   5.00000,    343.4631
    137.5000,       5.0000,   5.00000,    372.0472
    142.5000,       5.0000,   5.00000,    392.7660
    147.5000,       5.0000,   5.00000,    424.7703
    152.5000,       5.0000,   5.00000,    269.5258
    157.5000,       5.0000,   5.00000,    421.2198
    162.5000,       5.0000,   5.00000,    388.8929
    167.5000,       5.0000,   5.00000,    372.0381
    172.5000,       5.0000,   5.00000,    391.3824
    177.5000,       5.0000,   5.00000,    420.5460
    182.5000,       5.0000,   5.00000,    434.1394
    187.5000,       5.0000,   5.00000,    474.5068
    192.5000,       5.0000,   5.00000,    498.9132
    197.5000,       5.0000,   5.00000,    492.3115
    202.5000,       5.0000,   5.00000,    465.9720
    207.5000,       5.0000,   5.00000,    519.9523
    212.5000,       5.0000,   5.00000,    503.6274
    217.5000,       5.0000,   5.00000,    572.7162
    222.5000,       5.0000,   5.00000,    643.4445
    227.5000,       5.0000,   5.00000,    595.8750
    232.5000,       5.0000,   5.00000,    510.7495
    237.5000,       5.0000,   5.00000,    459.3521
    242.5000,       5.0000,   5.00000,    432.2525
    247.5000,       5.0000,   5.00000,    465.8450
    252.5000,       5.0000,   5.00000,    518.7188
    257.5000,       5.0000,   5.00000,    503.8460
    262.5000,       5.0000,   5.00000,    512.9323
    267.5000,       5.0000,   5.00000,    444.1904
    272.5000,       5.0000,   5.00000,    403.4600
    277.5000,       5.0000,   5.00000,    405.3920
    282.5000,       5.0000,   5.00000,    434.2084
    287.5000,       5.0000,   5.00000,    460.5832
    292.5000,       5.0000,   5.00000,    358.5943
    297.5000,       5.0000,   5.00000,    371.1476
    302.5000,       5.0000,   5.00000,    374.3317
    307.5000,       5.0000,   5.00000,    391.5033
    312.5000,       5.0000,   5.00000,    416.2285
    317.5000,       5.0000,   5.00000,    393.8414
    322.5000,       5.0000,   5.00000,    400.8397
    327.5000,       5.0000,   5.00000,    401.2471
    332.5000,       5.0000,   5.00000,    418.8912
    337.5000,       5.0000,   5.00000,    449.2948
     32.5000,       5.0000,   6.00000,    610.0903
     37.5000,       5.0000,   6.00000,    730.6198
     42.5000,       5.0000,   6.00000,    588.6041
     47.5000,       5.0000,   6.00000,    552.0667
     52.5000,       5.0000,   6.00000,    472.7544
     57.5000,       5.0000,   6.00000,    473.0832
     62.5000,       5.0000,   6.00000,    471.2954
     67.5000,       5.0000,   6.00000,    453.2597
     72.5000,       5.0000,   6.00000,    628.0764
     77.5000,       5.0000,   6.00000,    490.6795
     82.5000,       5.0000,   6.00000,    518.7863
     87.5000,       5.0000,   6.00000,    518.7993
     92.5000,       5.0000,   6.00000,    508.9138
     97.5000,       5.0000,   6.00000,    391.8046
    102.5000,       5.0000,   6.00000,    366.9973
    107.5000,       5.0000,   6.00000,    370.8676
    112.5000,       5.0000,   6.00000,    368.3672
    117.5000,       5.0000,   6.00000,    387.4653
    122.5000,       5.0000,   6.00000,    339.9778
    127.5000,       5.0000,   6.00000,    319.6840
    132.5000,       5.0000,   6.00000,    319.5974
    137.5000,       5.0000,   6.00000,    349.4969
    142.5000,       5.0000,   6.00000,    367.6375
    147.5000,       5.0000,   6.00000,    396.2354
    152.5000,       5.0000,   6.00000,    257.8615
    157.5000,       5.0000,   6.00000,    402.2787
    162.5000,       5.0000,   6.00000,    362.4656
    167.5000,       5.0000,   6.00000,    336.8342
    172.5000,       5.0000,   6.00000,    357.2604
    177.5000,       5.0000,   6.00000,    377.4525
    182.5000,       5.0000,   6.00000,    423.5567
    187.5000,       5.0000,   6.00000,    421.8351
    192.5000,       5.0000,   6.00000,    440.8101
    197.5000,       5.0000,   6.00000,    438.0567
    202.5000,       5.0000,   6.00000,    420.0837
    207.5000,       5.0000,   6.00000,    478.4492
    212.5000,       5.0000,   6.00000,    470.3088
    217.5000,       5.0000,   6.00000,    539.3815
    222.5000,       5.0000,   6.00000,    599.4572
    227.5000,       5.0000,   6.00000,    558.0882
    232.5000,       5.0000,   6.00000,    472.0250
    237.5000,       5.0000,   6.00000,    421.3461
    242.5000,       5.0000,   6.00000,    410.3722
    247.5000,       5.0000,   6.00000,    441.5265
    252.5000,       5.0000,   6.00000,    489.8548
    257.5000,       5.0000,   6.00000,    486.8908
    262.5000,       5.0000,   6.00000,    529.5784
    267.5000,       5.0000,   6.00000,    464.3447
    272.5000,       5.0000,   6.00000,    423.9384
    277.5000,       5.0000,   6.00000,    421.4474
    282.5000,       5.0000,   6.00000,    446.3493
    287.5000,       5.0000,   6.00000,    480.2932
    292.5000,       5.0000,   6.00000,    369.6047
    297.5000,       5.0000,   6.00000,    389.6937
    302.5000,       5.0000,   6.00000,    394.5884
    307.5000,       5.0000,   6.00000,    407.6721
    312.5000,       5.0000,   6.00000,    414.3817
    317.5000,       5.0000,   6.00000,    401.1297
    322.5000,       5.0000,   6.00000,    415.6429
    327.5000,       5.0000,   6.00000,    426.4026
    332.5000,       5.0000,   6.00000,    442.4148
     37.5000,      25.0000,   1.00000,    542.9573
     42.5000,      25.0000,   1.00000,    534.3741
     47.5000,      25.0000,   1.00000,    516.4687
     52.5000,      25.0000,   1.00000,    473.4822
     57.5000,      25.0000,   1.00000,    432.7576
     62.5000,      25.0000,   1.00000,    439.3576
     67.5000,      25.0000,   1.00000,    442.3690
     72.5000,      25.0000,   1.00000,    477.9126
     77.5000,      25.0000,   1.00000,    521.0896
     82.5000,      25.0000,   1.00000,    531.1393
     87.5000,      25.0000,   1.00000,    470.2836
     92.5000,      25.0000,   1.00000,    444.8044
     97.5000,      25.0000,   1.00000,    423.4254
    102.5000,      25.0000,   1.00000,    394.8941
    107.5000,      25.0000,   1.00000,    353.2040
    112.5000,      25.0000,   1.00000,    337.4077
    117.5000,      25.0000,   1.00000,    332.1989
    122.5000,      25.0000,   1.00000,    329.9657
    127.5000,      25.0000,   1.00000,    340.8619
    132.5000,      25.0000,   1.00000,    341.3630
    137.5000,      25.0000,   1.00000,    347.1470
    142.5000,      25.0000,   1.00000,    332.4065
    147.5000,      25.0000,   1.00000,    358.0371
    152.5000,      25.0000,   1.00000,    363.8060
    157.5000,      25.0000,   1.00000,    358.8237
    162.5000,      25.0000,   1.00000,    336.4936
    167.5000,      25.0000,   1.00000,    360.4767
    172.5000,      25.0000,   1.00000,    360.1341
    177.5000,      25.0000,   1.00000,    377.3776
    182.5000,      25.0000,   1.00000,    397.2180
    187.5000,      25.0000,   1.00000,    403.8737
    192.5000,      25.0000,   1.00000,    385.2663
    197.5000,      25.0000,   1.00000,    414.1372
    202.5000,      25.0000,   1.00000,    429.0558
    207.5000,      25.0000,   1.00000,    452.9526
    212.5000,      25.0000,   1.00000,    482.9323
    217.5000,      25.0000,   1.00000,    496.4587
    222.5000,      25.0000,   1.00000,    489.0461
    227.5000,      25.0000,   1.00000,    475.4702
    232.5000,      25.0000,   1.00000,    460.5239
    237.5000,      25.0000,   1.00000,    439.5905
    242.5000,      25.0000,   1.00000,    426.9142
    247.5000,      25.0000,   1.00000,    432.0246
    252.5000,      25.0000,   1.00000,    440.5540
    257.5000,      25.0000,   1.00000,    465.9119
    262.5000,      25.0000,   1.00000,    484.8053
    267.5000,      25.0000,   1.00000,    482.5325
    272.5000,      25.0000,   1.00000,    475.5662
    277.5000,      25.0000,   1.00000,    455.7833
    282.5000,      25.0000,   1.00000,    427.2911
    287.5000,      25.0000,   1.00000,    418.0005
    292.5000,      25.0000,   1.00000,    416.3929
    297.5000,      25.0000,   1.00000,    411.2242
    302.5000,      25.0000,   1.00000,    401.6579
    307.5000,      25.0000,   1.00000,    393.7734
    312.5000,      25.0000,   1.00000,    397.2295
    317.5000,      25.0000,   1.00000,    399.9541
    322.5000,      25.0000,   1.00000,    419.5569
    327.5000,      25.0000,   1.00000,    440.7591
     37.5000,       5.0000,   7.00000,    572.5299
     42.5000,       5.0000,   7.00000,    491.9685
     47.5000,       5.0000,   7.00000,    450.5000
     52.5000,       5.0000,   7.00000,    374.6541
     57.5000,       5.0000,   7.00000,    368.5845
     62.5000,       5.0000,   7.00000,    385.1088
     67.5000,       5.0000,   7.00000,    362.0230
     72.5000,       5.0000,   7.00000,    497.3414
     77.5000,       5.0000,   7.00000,    415.1945
     82.5000,       5.0000,   7.00000,    439.1368
     87.5000,       5.0000,   7.00000,    465.9706
     92.5000,       5.0000,   7.00000,    458.2866
     97.5000,       5.0000,   7.00000,    349.1310
    102.5000,       5.0000,   7.00000,    326.4862
    107.5000,       5.0000,   7.00000,    309.3036
    112.5000,       5.0000,   7.00000,    319.4980
    117.5000,       5.0000,   7.00000,    353.4996
    122.5000,       5.0000,   7.00000,    289.9409
    127.5000,       5.0000,   7.00000,    278.4525
    132.5000,       5.0000,   7.00000,    298.5234
    137.5000,       5.0000,   7.00000,    327.3613
    142.5000,       5.0000,   7.00000,    345.1065
    147.5000,       5.0000,   7.00000,    367.8831
    152.5000,       5.0000,   7.00000,    236.7990
    157.5000,       5.0000,   7.00000,    379.5103
    162.5000,       5.0000,   7.00000,    340.3061
    167.5000,       5.0000,   7.00000,    315.5390
    172.5000,       5.0000,   7.00000,    323.5724
    177.5000,       5.0000,   7.00000,    346.7241
    182.5000,       5.0000,   7.00000,    381.1159
    187.5000,       5.0000,   7.00000,    385.7974
    192.5000,       5.0000,   7.00000,    374.0323
    197.5000,       5.0000,   7.00000,    390.0472
    202.5000,       5.0000,   7.00000,    385.8370
    207.5000,       5.0000,   7.00000,    444.6648
    212.5000,       5.0000,   7.00000,    435.1359
    217.5000,       5.0000,   7.00000,    492.0073
    222.5000,       5.0000,   7.00000,    552.7082
    227.5000,       5.0000,   7.00000,    506.4023
    232.5000,       5.0000,   7.00000,    436.3537
    237.5000,       5.0000,   7.00000,    397.1786
    242.5000,       5.0000,   7.00000,    381.1336
    252.5000,       5.0000,   7.00000,    451.9233
    257.5000,       5.0000,   7.00000,    464.1920
    262.5000,       5.0000,   7.00000,    521.7801
    267.5000,       5.0000,   7.00000,    472.6412
    272.5000,       5.0000,   7.00000,    436.6682
    277.5000,       5.0000,   7.00000,    433.8638
    282.5000,       5.0000,   7.00000,    459.0892
    287.5000,       5.0000,   7.00000,    488.8556
    292.5000,       5.0000,   7.00000,    376.8285
    297.5000,       5.0000,   7.00000,    393.1865
    302.5000,       5.0000,   7.00000,    401.6700
    307.5000,       5.0000,   7.00000,    402.8784
    312.5000,       5.0000,   7.00000,    417.4280
    317.5000,       5.0000,   7.00000,    394.5882
    322.5000,       5.0000,   7.00000,    420.9239
    327.5000,       5.0000,   7.00000,    446.0193
     42.5000,       5.0000,   8.00000,    405.1308
     47.5000,       5.0000,   8.00000,    366.7885
     52.5000,       5.0000,   8.00000,    294.3423
     57.5000,       5.0000,   8.00000,    300.4688
     62.5000,       5.0000,   8.00000,    319.5545
     67.5000,       5.0000,   8.00000,    303.4424
     72.5000,       5.0000,   8.00000,    402.6840
     77.5000,       5.0000,   8.00000,    323.1070
     82.5000,       5.0000,   8.00000,    374.4006
     87.5000,       5.0000,   8.00000,    411.3054
     92.5000,       5.0000,   8.00000,    416.0243
     97.5000,       5.0000,   8.00000,    309.6171
    102.5000,       5.0000,   8.00000,    284.5953
    107.5000,       5.0000,   8.00000,    267.1175
    112.5000,       5.0000,   8.00000,    283.5158
    117.5000,       5.0000,   8.00000,    312.4770
    122.5000,       5.0000,   8.00000,    251.1195
    127.5000,       5.0000,   8.00000,    241.3111
    132.5000,       5.0000,   8.00000,    263.1719
    137.5000,       5.0000,   8.00000,    305.7952
    142.5000,       5.0000,   8.00000,    321.1023
    147.5000,       5.0000,   8.00000,    341.2595
    152.5000,       5.0000,   8.00000,    217.0368
    157.5000,       5.0000,   8.00000,    345.4332
    162.5000,       5.0000,   8.00000,    322.6655
    167.5000,       5.0000,   8.00000,    295.1854
    172.5000,       5.0000,   8.00000,    304.0092
    177.5000,       5.0000,   8.00000,    314.9802
    182.5000,       5.0000,   8.00000,    332.2692
    187.5000,       5.0000,   8.00000,    333.7655
    192.5000,       5.0000,   8.00000,    347.1849
    197.5000,       5.0000,   8.00000,    344.2212
    202.5000,       5.0000,   8.00000,    354.1988
    207.5000,       5.0000,   8.00000,    411.6248
    212.5000,       5.0000,   8.00000,    396.1220
    217.5000,       5.0000,   8.00000,    449.1345
    222.5000,       5.0000,   8.00000,    495.0842
    227.5000,       5.0000,   8.00000,    463.5788
    232.5000,       5.0000,   8.00000,    405.5360
    237.5000,       5.0000,   8.00000,    372.1468
    247.5000,       5.0000,   8.00000,    378.8026
    252.5000,       5.0000,   8.00000,    431.7995
    257.5000,       5.0000,   8.00000,    439.1579
    262.5000,       5.0000,   8.00000,    495.4885
    267.5000,       5.0000,   8.00000,    461.7672
    272.5000,       5.0000,   8.00000,    436.7540
    277.5000,       5.0000,   8.00000,    442.0836
    287.5000,       5.0000,   8.00000,    494.5395
    292.5000,       5.0000,   8.00000,    376.1789
    297.5000,       5.0000,   8.00000,    390.6512
    302.5000,       5.0000,   8.00000,    382.9214
    307.5000,       5.0000,   8.00000,    399.0528
    312.5000,       5.0000,   8.00000,    409.6372
    317.5000,       5.0000,   8.00000,    396.6168
    322.5000,       5.0000,   8.00000,    419.0550
     52.5000,      35.0000,   1.00000,    296.3733
     57.5000,      35.0000,   1.00000,    294.6198
     62.5000,      35.0000,   1.00000,    282.5948
     67.5000,      35.0000,   1.00000,    277.5860
     72.5000,      35.0000,   1.00000,    295.6489
     77.5000,      35.0000,   1.00000,    313.6254
     82.5000,      35.0000,   1.00000,    312.4227
     87.5000,      35.0000,   1.00000,    323.2951
     92.5000,      35.0000,   1.00000,    313.0220
     97.5000,      35.0000,   1.00000,    302.2948
    102.5000,      35.0000,   1.00000,    305.4230
    107.5000,      35.0000,   1.00000,    271.9516
    112.5000,      35.0000,   1.00000,    240.0070
    117.5000,      35.0000,   1.00000,    232.9220
    122.5000,      35.0000,   1.00000,    234.3234
    127.5000,      35.0000,   1.00000,    253.8048
    132.5000,      35.0000,   1.00000,    262.0988
    137.5000,      35.0000,   1.00000,    250.4984
    142.5000,      35.0000,   1.00000,    275.0573
    147.5000,      35.0000,   1.00000,    292.9497
    152.5000,      35.0000,   1.00000,    297.2574
    157.5000,      35.0000,   1.00000,    296.5314
    162.5000,      35.0000,   1.00000,    299.5404
    167.5000,      35.0000,   1.00000,    297.5245
    172.5000,      35.0000,   1.00000,    310.5214
    177.5000,      35.0000,   1.00000,    295.1292
    182.5000,      35.0000,   1.00000,    288.3535
    187.5000,      35.0000,   1.00000,    291.8487
    192.5000,      35.0000,   1.00000,    313.4499
    197.5000,      35.0000,   1.00000,    331.4497
    202.5000,      35.0000,   1.00000,    351.9034
    207.5000,      35.0000,   1.00000,    362.1073
    212.5000,      35.0000,   1.00000,    371.5901
    222.5000,      35.0000,   1.00000,    366.1921
    227.5000,      35.0000,   1.00000,    363.0163
    232.5000,      35.0000,   1.00000,    370.1262
    237.5000,      35.0000,   1.00000,    374.0626
    242.5000,      35.0000,   1.00000,    374.9409
    247.5000,      35.0000,   1.00000,    380.7737
    257.5000,      35.0000,   1.00000,    395.1550
    262.5000,      35.0000,   1.00000,    415.6984
    267.5000,      35.0000,   1.00000,    436.2538
    272.5000,      35.0000,   1.00000,    456.6610
    277.5000,      35.0000,   1.00000,    457.2136
    282.5000,      35.0000,   1.00000,    440.9240
    287.5000,      35.0000,   1.00000,    423.4949
    292.5000,      35.0000,   1.00000,    400.4384
    297.5000,      35.0000,   1.00000,    390.9462
    302.5000,      35.0000,   1.00000,    374.3088
    307.5000,      35.0000,   1.00000,    369.2321
    312.5000,      35.0000,   1.00000,    383.1031
     52.5000,       5.0000,  10.00000,    213.0013
     57.5000,       5.0000,  10.00000,    220.2101
     62.5000,       5.0000,  10.00000,    229.6821
     67.5000,       5.0000,  10.00000,    211.9395
     72.5000,       5.0000,  10.00000,    284.2112
     77.5000,       5.0000,  10.00000,    230.0519
     82.5000,       5.0000,  10.00000,    260.9458
     87.5000,       5.0000,  10.00000,    295.5666
     92.5000,       5.0000,  10.00000,    312.0724
     97.5000,       5.0000,  10.00000,    235.8578
    102.5000,       5.0000,  10.00000,    232.3870
    107.5000,       5.0000,  10.00000,    220.6086
    112.5000,       5.0000,  10.00000,    224.5415
    117.5000,       5.0000,  10.00000,    243.0553
    122.5000,       5.0000,  10.00000,    197.9936
    127.5000,       5.0000,  10.00000,    194.3906
    132.5000,       5.0000,  10.00000,    204.1775
    137.5000,       5.0000,  10.00000,    235.8427
    142.5000,       5.0000,  10.00000,    260.9627
    147.5000,       5.0000,  10.00000,    288.4306
    152.5000,       5.0000,  10.00000,    184.2836
    157.5000,       5.0000,  10.00000,    293.6749
    162.5000,       5.0000,  10.00000,    272.7578
    167.5000,       5.0000,  10.00000,    254.4161
    172.5000,       5.0000,  10.00000,    256.1075
    177.5000,       5.0000,  10.00000,    253.9305
    182.5000,       5.0000,  10.00000,    266.7199
    187.5000,       5.0000,  10.00000,    272.8626
    192.5000,       5.0000,  10.00000,    288.5231
    197.5000,       5.0000,  10.00000,    299.6544
    202.5000,       5.0000,  10.00000,    296.6401
    207.5000,       5.0000,  10.00000,    331.4914
    212.5000,       5.0000,  10.00000,    325.0078
    217.5000,       5.0000,  10.00000,    372.6364
    222.5000,       5.0000,  10.00000,    423.3323
    227.5000,       5.0000,  10.00000,    400.2160
    237.5000,       5.0000,  10.00000,    315.8460
    242.5000,       5.0000,  10.00000,    311.1040
    247.5000,       5.0000,  10.00000,    343.3600
    252.5000,       5.0000,  10.00000,    387.6913
    257.5000,       5.0000,  10.00000,    394.2409
    262.5000,       5.0000,  10.00000,    443.6379
    267.5000,       5.0000,  10.00000,    410.4252
    272.5000,       5.0000,  10.00000,    400.2934
    277.5000,       5.0000,  10.00000,    424.6405
    282.5000,       5.0000,  10.00000,    463.2590
    287.5000,       5.0000,  10.00000,    488.8096
    292.5000,       5.0000,  10.00000,    354.5582
    297.5000,       5.0000,  10.00000,    357.8153
    302.5000,       5.0000,  10.00000,    351.6879
    307.5000,       5.0000,  10.00000,    369.6111
    312.5000,       5.0000,  10.00000,    391.7576
     67.5000,      45.0000,   1.00000,    213.6387
     72.5000,      45.0000,   1.00000,    216.1971
     77.5000,      45.0000,   1.00000,    211.2789
     82.5000,      45.0000,   1.00000,    204.7040
     87.5000,      45.0000,   1.00000,    211.2973
     92.5000,      45.0000,   1.00000,    211.8288
     97.5000,      45.0000,   1.00000,    203.8535
    102.5000,      45.0000,   1.00000,    206.0891
    107.5000,      45.0000,   1.00000,    209.5214
    112.5000,      45.0000,   1.00000,    202.8625
    117.5000,      45.0000,   1.00000,    193.5468
    122.5000,      45.0000,   1.00000,    192.4186
    127.5000,      45.0000,   1.00000,    196.2969
    132.5000,      45.0000,   1.00000,    190.1910
    137.5000,      45.0000,   1.00000,    200.1802
    142.5000,      45.0000,   1.00000,    206.8014
    147.5000,      45.0000,   1.00000,    212.3491
    152.5000,      45.0000,   1.00000,    223.3605
    157.5000,      45.0000,   1.00000,    232.1990
    162.5000,      45.0000,   1.00000,    237.9763
    167.5000,      45.0000,   1.00000,    235.7635
    172.5000,      45.0000,   1.00000,    233.2024
    177.5000,      45.0000,   1.00000,    249.2200
    182.5000,      45.0000,   1.00000,    250.7009
    187.5000,      45.0000,   1.00000,    259.2189
    192.5000,      45.0000,   1.00000,    263.2362
    197.5000,      45.0000,   1.00000,    268.5869
    202.5000,      45.0000,   1.00000,    283.3847
    207.5000,      45.0000,   1.00000,    295.5748
    212.5000,      45.0000,   1.00000,    301.1816
    222.5000,      45.0000,   1.00000,    287.5096
    227.5000,      45.0000,   1.00000,    302.4395
    232.5000,      45.0000,   1.00000,    314.1754
    237.5000,      45.0000,   1.00000,    326.6377
    242.5000,      45.0000,   1.00000,    339.8976
    247.5000,      45.0000,   1.00000,    339.1447
    252.5000,      45.0000,   1.00000,    340.0634
    257.5000,      45.0000,   1.00000,    347.0477
    262.5000,      45.0000,   1.00000,    361.6467
    267.5000,      45.0000,   1.00000,    379.5095
    272.5000,      45.0000,   1.00000,    374.4710
    277.5000,      45.0000,   1.00000,    361.5784
    282.5000,      45.0000,   1.00000,    355.8207
    287.5000,      45.0000,   1.00000,    345.7658
    292.5000,      45.0000,   1.00000,    354.2198
    297.5000,      45.0000,   1.00000,    357.6802
     77.5000,       5.0000,  12.00000,    175.6221
    157.5000,       5.0000,  12.00000,    250.9461
    237.5000,       5.0000,  12.00000,    283.1922
     67.5000,      15.0000,   4.00000,    173.8042
     72.5000,      15.0000,   4.00000,    172.0378
     77.5000,      15.0000,   4.00000,    180.2489
     82.5000,      15.0000,   4.00000,    176.1319
     87.5000,      15.0000,   4.00000,    199.7600
     92.5000,      15.0000,   4.00000,    191.6967
     97.5000,      15.0000,   4.00000,    178.1046
    102.5000,      15.0000,   4.00000,    166.1824
    107.5000,      15.0000,   4.00000,    174.1136
    112.5000,      15.0000,   4.00000,    184.6378
    117.5000,      15.0000,   4.00000,    180.7276
    122.5000,      15.0000,   4.00000,    168.4993
    127.5000,      15.0000,   4.00000,    153.6888
    132.5000,      15.0000,   4.00000,    158.2937
    137.5000,      15.0000,   4.00000,    171.2626
    142.5000,      15.0000,   4.00000,    192.1520
    147.5000,      15.0000,   4.00000,    178.4014
    152.5000,      15.0000,   4.00000,    191.6499
    157.5000,      15.0000,   4.00000,    188.1496
    162.5000,      15.0000,   4.00000,    206.4911
    167.5000,      15.0000,   4.00000,    195.5558
    172.5000,      15.0000,   4.00000,    195.2271
    177.5000,      15.0000,   4.00000,    207.6628
    182.5000,      15.0000,   4.00000,    220.4916
    187.5000,      15.0000,   4.00000,    232.4526
    192.5000,      15.0000,   4.00000,    236.3739
    197.5000,      15.0000,   4.00000,    232.6981
    202.5000,      15.0000,   4.00000,    243.4035
    207.5000,      15.0000,   4.00000,    254.9737
    212.5000,      15.0000,   4.00000,    284.3567
    222.5000,      15.0000,   4.00000,    324.4183
    227.5000,      15.0000,   4.00000,    326.9878
    232.5000,      15.0000,   4.00000,    302.1620
    237.5000,      15.0000,   4.00000,    278.9225
    242.5000,      15.0000,   4.00000,    278.4975
    247.5000,      15.0000,   4.00000,    297.2416
    252.5000,      15.0000,   4.00000,    322.7312
    257.5000,      15.0000,   4.00000,    351.7181
    262.5000,      15.0000,   4.00000,    356.7600
    272.5000,      15.0000,   4.00000,    342.0603
    277.5000,      15.0000,   4.00000,    343.0423
    282.5000,      15.0000,   4.00000,    362.9093
    287.5000,      15.0000,   4.00000,    346.7765
    292.5000,      15.0000,   4.00000,    339.1567
    297.5000,      15.0000,   4.00000,    316.5679
     82.5000,      55.0000,   1.00000,    160.2189
     87.5000,      55.0000,   1.00000,    161.7180
     92.5000,      55.0000,   1.00000,    163.4244
     97.5000,      55.0000,   1.00000,    163.9589
    102.5000,      55.0000,   1.00000,    157.1861
    107.5000,      55.0000,   1.00000,    156.7370
    112.5000,      55.0000,   1.00000,    156.8631
    117.5000,      55.0000,   1.00000,    158.4392
    122.5000,      55.0000,   1.00000,    162.4360
    127.5000,      55.0000,   1.00000,    157.8347
    132.5000,      55.0000,   1.00000,    165.9400
    137.5000,      55.0000,   1.00000,    167.2815
    142.5000,      55.0000,   1.00000,    163.2800
    147.5000,      55.0000,   1.00000,    158.6399
    152.5000,      55.0000,   1.00000,    160.3729
    157.5000,      55.0000,   1.00000,    172.2425
    162.5000,      55.0000,   1.00000,    181.2072
    167.5000,      55.0000,   1.00000,    190.6071
    172.5000,      55.0000,   1.00000,    198.1414
    177.5000,      55.0000,   1.00000,    201.6857
    182.5000,      55.0000,   1.00000,    213.1829
    187.5000,      55.0000,   1.00000,    216.0752
    192.5000,      55.0000,   1.00000,    227.7011
    197.5000,      55.0000,   1.00000,    246.1463
    207.5000,      55.0000,   1.00000,    257.1482
    212.5000,      55.0000,   1.00000,    258.3377
    217.5000,      55.0000,   1.00000,    259.1972
    222.5000,      55.0000,   1.00000,    264.8945
    227.5000,      55.0000,   1.00000,    274.8152
    232.5000,      55.0000,   1.00000,    285.6430
    242.5000,      55.0000,   1.00000,    304.1955
    247.5000,      55.0000,   1.00000,    307.0566
    252.5000,      55.0000,   1.00000,    304.0774
    257.5000,      55.0000,   1.00000,    303.3966
    262.5000,      55.0000,   1.00000,    298.6331
    267.5000,      55.0000,   1.00000,    292.3761
    272.5000,      55.0000,   1.00000,    286.0403
    277.5000,      55.0000,   1.00000,    287.3997
    282.5000,      55.0000,   1.00000,    286.5007
     77.5000,       5.0000,  15.00000,    131.3875
    157.5000,       5.0000,  15.00000,    171.7197
    237.5000,       5.0000,  15.00000,    250.3603
     82.5000,      15.0000,   5.00000,    140.5803
     87.5000,      15.0000,   5.00000,    155.6300
     92.5000,      15.0000,   5.00000,    153.3517
     97.5000,      15.0000,   5.00000,    145.9193
    102.5000,      15.0000,   5.00000,    135.9501
    107.5000,      15.0000,   5.00000,    139.1576
    112.5000,      15.0000,   5.00000,    146.4980
    117.5000,      15.0000,   5.00000,    144.4760
    122.5000,      15.0000,   5.00000,    139.8815
    127.5000,      15.0000,   5.00000,    128.6521
    132.5000,      15.0000,   5.00000,    132.6585
    137.5000,      15.0000,   5.00000,    139.9957
    142.5000,      15.0000,   5.00000,    147.3053
    147.5000,      15.0000,   5.00000,    131.6352
    152.5000,      15.0000,   5.00000,    136.4533
    157.5000,      15.0000,   5.00000,    137.1803
    162.5000,      15.0000,   5.00000,    152.1161
    167.5000,      15.0000,   5.00000,    150.2562
    172.5000,      15.0000,   5.00000,    154.7987
    177.5000,      15.0000,   5.00000,    167.8790
    182.5000,      15.0000,   5.00000,    176.0615
    187.5000,      15.0000,   5.00000,    186.6681
    192.5000,      15.0000,   5.00000,    195.6096
    197.5000,      15.0000,   5.00000,    202.0903
    207.5000,      15.0000,   5.00000,    222.5256
    212.5000,      15.0000,   5.00000,    248.0930
    217.5000,      15.0000,   5.00000,    276.8418
    222.5000,      15.0000,   5.00000,    299.8405
    227.5000,      15.0000,   5.00000,    296.1461
    232.5000,      15.0000,   5.00000,    271.1169
    242.5000,      15.0000,   5.00000,    245.9759
    247.5000,      15.0000,   5.00000,    261.3557
    252.5000,      15.0000,   5.00000,    277.2347
    257.5000,      15.0000,   5.00000,    294.7790
    262.5000,      15.0000,   5.00000,    284.0753
    267.5000,      15.0000,   5.00000,    277.0004
    272.5000,      15.0000,   5.00000,    261.8400
     97.5000,      65.0000,   1.00000,    136.6771
    102.5000,      65.0000,   1.00000,    135.7189
    107.5000,      65.0000,   1.00000,    132.9834
    112.5000,      65.0000,   1.00000,    134.6951
    117.5000,      65.0000,   1.00000,    137.8266
    122.5000,      65.0000,   1.00000,    131.2472
    127.5000,      65.0000,   1.00000,    129.2984
    132.5000,      65.0000,   1.00000,    129.8092
    137.5000,      65.0000,   1.00000,    132.8303
    142.5000,      65.0000,   1.00000,    135.8691
    147.5000,      65.0000,   1.00000,    139.2822
    152.5000,      65.0000,   1.00000,    140.5927
    157.5000,      65.0000,   1.00000,    144.1529
    162.5000,      65.0000,   1.00000,    149.8745
    167.5000,      65.0000,   1.00000,    153.3515
    172.5000,      65.0000,   1.00000,    160.3188
    177.5000,      65.0000,   1.00000,    168.6548
    182.5000,      65.0000,   1.00000,    176.9104
    187.5000,      65.0000,   1.00000,    196.3126
    192.5000,      65.0000,   1.00000,    209.6456
    197.5000,      65.0000,   1.00000,    221.6966
    202.5000,      65.0000,   1.00000,    229.4665
    207.5000,      65.0000,   1.00000,    234.8413
    217.5000,      65.0000,   1.00000,    245.1229
    257.5000,      65.0000,   1.00000,    252.9090
    262.5000,      65.0000,   1.00000,    244.7121
    267.5000,      65.0000,   1.00000,    238.9499
     97.5000,      15.0000,   6.00000,    129.6979
    102.5000,      15.0000,   6.00000,    120.3912
    107.5000,      15.0000,   6.00000,    123.6031
    112.5000,      15.0000,   6.00000,    130.2249
    117.5000,      15.0000,   6.00000,    127.4540
    122.5000,      15.0000,   6.00000,    118.2006
    127.5000,      15.0000,   6.00000,    105.0363
    132.5000,      15.0000,   6.00000,    105.7053
    137.5000,      15.0000,   6.00000,    113.6933
    142.5000,      15.0000,   6.00000,    122.9773
    147.5000,      15.0000,   6.00000,    112.6781
    157.5000,      15.0000,   6.00000,    114.3793
    162.5000,      15.0000,   6.00000,    125.3079
    167.5000,      15.0000,   6.00000,    119.9114
    172.5000,      15.0000,   6.00000,    123.7242
    177.5000,      15.0000,   6.00000,    133.9497
    182.5000,      15.0000,   6.00000,    146.7302
    187.5000,      15.0000,   6.00000,    160.6431
    192.5000,      15.0000,   6.00000,    170.2254
    197.5000,      15.0000,   6.00000,    177.3224
    202.5000,      15.0000,   6.00000,    192.0099
    212.5000,      15.0000,   6.00000,    231.4288
    217.5000,      15.0000,   6.00000,    260.1872
    257.5000,      15.0000,   6.00000,    234.5141
    262.5000,      15.0000,   6.00000,    233.0737
    267.5000,      15.0000,   6.00000,    226.8294
    105.0000,      30.0000,   3.00000,    126.1619
    110.0000,      30.0000,   3.00000,    119.9210
    115.0000,      30.0000,   3.00000,    115.4074
    120.0000,      30.0000,   3.00000,    110.6922
    125.0000,      30.0000,   3.00000,    108.3963
    130.0000,      30.0000,   3.00000,    107.1491
    135.0000,      30.0000,   3.00000,    106.0967
    140.0000,      30.0000,   3.00000,    102.6372
    145.0000,      30.0000,   3.00000,    110.8943
    150.0000,      30.0000,   3.00000,    114.6464
    155.0000,      30.0000,   3.00000,    114.8209
    160.0000,      30.0000,   3.00000,    113.1785
    165.0000,      30.0000,   3.00000,    112.7219
    170.0000,      30.0000,   3.00000,    123.8772
    175.0000,      30.0000,   3.00000,    127.7284
    185.0000,      30.0000,   3.00000,    143.1056
    190.0000,      30.0000,   3.00000,    153.7821
    195.0000,      30.0000,   3.00000,    170.2995
    205.0000,      30.0000,   3.00000,    201.5450
    210.0000,      30.0000,   3.00000,    221.9560
    112.5000,      25.0000,   4.00000,    112.9429
    117.5000,      25.0000,   4.00000,    107.4957
    122.5000,      25.0000,   4.00000,    103.4400
    127.5000,      25.0000,   4.00000,    101.3181
    132.5000,      25.0000,   4.00000,     98.8637
    142.5000,      25.0000,   4.00000,     97.6122
    147.5000,      25.0000,   4.00000,    103.8515
    152.5000,      25.0000,   4.00000,    106.4252
    157.5000,      25.0000,   4.00000,    106.0017
    162.5000,      25.0000,   4.00000,    105.2378
    167.5000,      25.0000,   4.00000,    114.2993
    172.5000,      25.0000,   4.00000,    116.6656
    177.5000,      25.0000,   4.00000,    121.4328
    182.5000,      25.0000,   4.00000,    131.0864
    187.5000,      25.0000,   4.00000,    142.8049
    192.5000,      25.0000,   4.00000,    151.7603
    197.5000,      25.0000,   4.00000,    165.3786
    202.5000,      25.0000,   4.00000,    177.8302
    157.5000,      15.0000,   8.00000,     93.3316
  15.04
ITERATION 2
MODEL RESISTIVITY
LAYER 1
71,     2.5000
     10.0000,     1154.0
     15.0000,     1210.8
     20.0000,     1298.8
     25.0000,     1237.3
     30.0000,     1176.5
     35.0000,     1411.0
     40.0000,     1674.5
     45.0000,     1286.8
     50.0000,     1076.0
     55.0000,     824.50
     60.0000,     804.33
     65.0000,     814.08
     70.0000,     738.78
     75.0000,     1022.3
     80.0000,     753.17
     85.0000,     809.24
     90.0000,     879.06
     95.0000,     847.80
    100.0000,     556.06
    105.0000,     481.43
    110.0000,     450.68
    115.0000,     451.85
    120.0000,     476.39
    125.0000,     350.50
    130.0000,     312.36
    135.0000,     339.58
    140.0000,     407.19
    145.0000,     434.74
    150.0000,     453.05
    155.0000,     250.90
    160.0000,     433.40
    165.0000,     379.16
    170.0000,     350.16
    175.0000,     369.99
    180.0000,     393.87
    185.0000,     428.88
    190.0000,     436.40
    195.0000,     455.65
    200.0000,     487.55
    205.0000,     501.11
    210.0000,     578.29
    215.0000,     543.80
    220.0000,     605.37
    225.0000,     652.69
    230.0000,     573.32
    235.0000,     459.97
    240.0000,     374.73
    245.0000,     333.39
    250.0000,     337.76
    255.0000,     351.71
    260.0000,     332.08
    265.0000,     353.79
    270.0000,     297.01
    275.0000,     266.30
    280.0000,     265.54
    285.0000,     278.34
    290.0000,     280.08
    295.0000,     188.85
    300.0000,     189.11
    305.0000,     188.33
    310.0000,     199.02
    315.0000,     218.07
    320.0000,     209.25
    325.0000,     223.17
    330.0000,     247.06
    335.0000,     278.02
    340.0000,     311.99
    345.0000,     418.04
    350.0000,     353.07
    355.0000,     414.68
           258.7274
LAYER 2
71,     5.2500
     10.0000,     1103.8
     15.0000,     1178.6
     20.0000,     1257.9
     25.0000,     1216.8
     30.0000,     1179.7
     35.0000,     1390.0
     40.0000,     1608.9
     45.0000,     1327.4
     50.0000,     1149.6
     55.0000,     943.25
     60.0000,     924.01
     65.0000,     909.27
     70.0000,     845.98
     75.0000,     1066.3
     80.0000,     835.58
     85.0000,     879.39
     90.0000,     958.57
     95.0000,     903.11
    100.0000,     619.93
    105.0000,     522.71
    110.0000,     475.07
    115.0000,     454.65
    120.0000,     467.16
    125.0000,     356.12
    130.0000,     319.41
    135.0000,     341.76
    140.0000,     397.83
    145.0000,     439.74
    150.0000,     467.91
    155.0000,     317.30
    160.0000,     467.15
    165.0000,     440.98
    170.0000,     401.81
    175.0000,     412.95
    180.0000,     433.54
    185.0000,     475.57
    190.0000,     482.03
    195.0000,     504.75
    200.0000,     526.10
    205.0000,     511.07
    210.0000,     593.13
    215.0000,     561.97
    220.0000,     632.89
    225.0000,     687.52
    230.0000,     597.33
    235.0000,     483.87
    240.0000,     400.81
    245.0000,     359.28
    250.0000,     366.02
    255.0000,     381.70
    260.0000,     368.89
    265.0000,     376.43
    270.0000,     332.08
    275.0000,     295.28
    280.0000,     276.64
    285.0000,     289.23
    290.0000,     296.80
    295.0000,     216.71
    300.0000,     207.05
    305.0000,     206.51
    310.0000,     219.18
    315.0000,     236.73
    320.0000,     231.34
    325.0000,     245.07
    330.0000,     273.38
    335.0000,     309.13
    340.0000,     358.47
    345.0000,     455.49
    350.0000,     399.16
    355.0000,     401.48
           278.6955
LAYER 3
69,     8.2750
     15.0000,     1034.0
     20.0000,     1114.3
     25.0000,     1124.6
     30.0000,     1126.6
     35.0000,     1295.7
     40.0000,     1503.8
     45.0000,     1419.0
     50.0000,     1378.3
     55.0000,     1291.6
     60.0000,     1290.6
     65.0000,     1224.9
     70.0000,     1129.1
     75.0000,     1222.1
     80.0000,     1016.6
     85.0000,     1044.4
     90.0000,     1128.6
     95.0000,     1045.3
    100.0000,     775.97
    105.0000,     643.76
    110.0000,     557.96
    115.0000,     508.05
    120.0000,     513.49
    125.0000,     422.24
    130.0000,     381.28
    135.0000,     382.92
    140.0000,     410.33
    145.0000,     465.98
    150.0000,     545.97
    155.0000,     493.34
    160.0000,     615.94
    165.0000,     617.67
    170.0000,     554.40
    175.0000,     531.61
    180.0000,     548.04
    185.0000,     623.79
    190.0000,     668.61
    195.0000,     717.86
    200.0000,     697.98
    205.0000,     610.05
    210.0000,     689.22
    215.0000,     699.15
    220.0000,     836.84
    225.0000,     919.41
    230.0000,     774.72
    235.0000,     619.67
    240.0000,     515.65
    245.0000,     460.79
    250.0000,     463.42
    255.0000,     479.02
    260.0000,     469.72
    265.0000,     458.56
    270.0000,     421.68
    275.0000,     365.94
    280.0000,     317.28
    285.0000,     334.24
    290.0000,     379.31
    295.0000,     319.70
    300.0000,     299.96
    305.0000,     300.22
    310.0000,     318.70
    315.0000,     337.37
    320.0000,     329.85
    325.0000,     341.70
    330.0000,     376.44
    335.0000,     426.32
    340.0000,     498.05
    345.0000,     586.25
    350.0000,     485.59
           374.3382
LAYER 4
67,    11.6025
     20.0000,     861.72
     25.0000,     918.60
     30.0000,     930.92
     35.0000,     1051.9
     40.0000,     1246.3
     45.0000,     1352.8
     50.0000,     1523.3
     55.0000,     1643.4
     60.0000,     1703.1
     65.0000,     1569.4
     70.0000,     1372.4
     75.0000,     1291.6
     80.0000,     1083.5
     85.0000,     1092.3
     90.0000,     1168.3
     95.0000,     1086.5
    100.0000,     863.49
    105.0000,     726.46
    110.0000,     621.41
    115.0000,     565.23
    120.0000,     587.00
    125.0000,     517.82
    130.0000,     460.57
    135.0000,     413.94
    140.0000,     390.94
    145.0000,     441.19
    150.0000,     585.54
    155.0000,     665.76
    160.0000,     788.85
    165.0000,     812.65
    170.0000,     716.73
    175.0000,     642.56
    180.0000,     661.35
    185.0000,     808.73
    190.0000,     958.43
    195.0000,     1054.1
    200.0000,     921.22
    205.0000,     698.56
    210.0000,     746.92
    215.0000,     836.23
    220.0000,     1129.2
    225.0000,     1319.5
    230.0000,     1113.0
    235.0000,     880.51
    240.0000,     728.70
    245.0000,     641.40
    250.0000,     624.49
    255.0000,     628.29
    260.0000,     610.37
    265.0000,     576.16
    270.0000,     529.61
    275.0000,     448.30
    280.0000,     377.98
    285.0000,     414.16
    290.0000,     527.54
    295.0000,     510.05
    300.0000,     489.15
    305.0000,     490.31
    310.0000,     514.44
    315.0000,     531.03
    320.0000,     510.06
    325.0000,     514.96
    330.0000,     556.45
    335.0000,     619.90
    340.0000,     704.46
    345.0000,     769.65
           534.4905
LAYER 5
63,    15.2628
     30.0000,     518.31
     35.0000,     539.16
     40.0000,     611.98
     45.0000,     749.06
     50.0000,     947.01
     55.0000,     1151.8
     60.0000,     1221.4
     65.0000,     1087.0
     70.0000,     869.88
     75.0000,     690.95
     80.0000,     574.86
     85.0000,     551.40
     90.0000,     567.42
     95.0000,     556.79
    100.0000,     519.52
    105.0000,     491.96
    110.0000,     472.54
    115.0000,     481.01
    120.0000,     522.26
    125.0000,     501.62
    130.0000,     423.30
    135.0000,     320.16
    140.0000,     250.25
    145.0000,     250.60
    150.0000,     327.28
    155.0000,     429.66
    160.0000,     507.45
    165.0000,     539.18
    170.0000,     508.25
    175.0000,     486.12
    180.0000,     558.18
    185.0000,     764.98
    190.0000,     1000.3
    195.0000,     1030.6
    200.0000,     758.08
    205.0000,     502.99
    210.0000,     472.25
    215.0000,     599.08
    220.0000,     932.96
    225.0000,     1285.3
    230.0000,     1336.8
    235.0000,     1228.3
    240.0000,     1109.3
    245.0000,     1004.9
    250.0000,     930.03
    255.0000,     868.96
    260.0000,     799.27
    265.0000,     717.24
    270.0000,     642.48
    275.0000,     567.04
    280.0000,     531.51
    285.0000,     609.38
    290.0000,     780.94
    295.0000,     863.43
    300.0000,     863.88
    305.0000,     839.62
    310.0000,     819.55
    315.0000,     794.23
    320.0000,     758.60
    325.0000,     759.33
    330.0000,     806.06
    335.0000,     849.72
           870.2228
LAYER 6
59,    19.2890
     40.0000,     339.92
     45.0000,     391.67
     50.0000,     456.61
     55.0000,     518.27
     60.0000,     532.55
     65.0000,     471.93
     70.0000,     380.91
     75.0000,     302.26
     80.0000,     255.95
     85.0000,     241.99
     90.0000,     246.45
     95.0000,     254.29
    100.0000,     263.46
    105.0000,     279.39
    110.0000,     303.78
    115.0000,     340.14
    120.0000,     377.97
    125.0000,     372.01
    130.0000,     311.36
    135.0000,     228.98
    140.0000,     169.35
    145.0000,     149.35
    150.0000,     162.90
    155.0000,     191.45
    160.0000,     217.13
    165.0000,     233.82
    170.0000,     242.00
    175.0000,     263.23
    180.0000,     329.28
    185.0000,     452.22
    190.0000,     567.89
    195.0000,     553.72
    200.0000,     410.37
    205.0000,     289.53
    210.0000,     266.57
    215.0000,     334.39
    220.0000,     504.46
    225.0000,     723.14
    230.0000,     868.12
    235.0000,     918.65
    240.0000,     913.48
    245.0000,     872.69
    250.0000,     813.33
    255.0000,     747.88
    260.0000,     680.67
    265.0000,     617.36
    270.0000,     570.30
    275.0000,     544.01
    280.0000,     555.83
    285.0000,     629.57
    290.0000,     741.30
    295.0000,     804.79
    300.0000,     799.83
    305.0000,     758.01
    310.0000,     710.69
    315.0000,     674.87
    320.0000,     654.96
    325.0000,     662.22
           727.6785
LAYER 7
55,    23.7179
     50.0000,     241.67
     55.0000,     246.74
     60.0000,     242.54
     65.0000,     215.48
     70.0000,     182.73
     75.0000,     151.75
     80.0000,     133.67
     85.0000,     128.10
     90.0000,     132.02
     95.0000,     142.05
    100.0000,     157.67
    105.0000,     180.34
    110.0000,     210.73
    115.0000,     246.55
    120.0000,     275.65
    125.0000,     274.59
    130.0000,     236.12
    135.0000,     180.66
    140.0000,     135.42
    145.0000,     111.40
    150.0000,     105.10
    155.0000,     108.38
    160.0000,     115.11
    165.0000,     123.50
    170.0000,     135.34
    175.0000,     157.81
    180.0000,     200.10
    185.0000,     259.97
    190.0000,     305.54
    195.0000,     294.86
    200.0000,     237.71
    205.0000,     187.91
    210.0000,     176.63
    215.0000,     208.13
    220.0000,     283.62
    225.0000,     387.52
    230.0000,     484.43
    235.0000,     552.15
    240.0000,     587.64
    245.0000,     592.40
    250.0000,     573.51
    255.0000,     543.09
    260.0000,     510.83
    265.0000,     484.37
    270.0000,     470.69
    275.0000,     474.28
    280.0000,     499.66
    285.0000,     546.45
    290.0000,     596.09
    295.0000,     618.00
    300.0000,     602.30
    305.0000,     566.15
    310.0000,     528.91
    315.0000,     509.11
           513.8320
LAYER 8
51,    28.5897
     60.0000,     144.24
     65.0000,     123.71
     70.0000,     109.50
     75.0000,      97.00
     80.0000,      89.68
     85.0000,      87.97
     90.0000,      92.35
     95.0000,     102.07
    100.0000,     117.18
    105.0000,     138.24
    110.0000,     165.04
    115.0000,     194.02
    120.0000,     215.85
    125.0000,     217.72
    130.0000,     195.45
    135.0000,     159.63
    140.0000,     126.04
    145.0000,     103.28
    150.0000,      91.48
    155.0000,      87.33
    160.0000,      88.06
    165.0000,      92.81
    170.0000,     102.48
    175.0000,     119.46
    180.0000,     145.34
    185.0000,     175.33
    190.0000,     194.73
    195.0000,     189.99
    200.0000,     166.79
    205.0000,     145.10
    210.0000,     139.40
    215.0000,     154.10
    220.0000,     188.99
    225.0000,     238.45
    230.0000,     291.64
    235.0000,     338.88
    240.0000,     374.31
    245.0000,     394.19
    250.0000,     398.87
    255.0000,     394.91
    260.0000,     389.02
    265.0000,     386.50
    270.0000,     391.13
    275.0000,     404.98
    280.0000,     427.32
    285.0000,     452.22
    290.0000,     470.32
    295.0000,     473.72
    300.0000,     461.74
    305.0000,     440.10
           415.9242
LAYER 9
46,    33.9487
     70.0000,      84.48
     75.0000,      77.56
     80.0000,      74.39
     85.0000,      74.72
     90.0000,      79.56
     95.0000,      88.91
    100.0000,     102.62
    105.0000,     120.73
    110.0000,     142.87
    115.0000,     165.53
    120.0000,     182.53
    125.0000,     186.65
    130.0000,     175.27
    135.0000,     153.28
    140.0000,     129.41
    145.0000,     110.12
    150.0000,      97.50
    155.0000,      90.92
    160.0000,      89.26
    165.0000,      91.95
    170.0000,      99.12
    175.0000,     111.05
    180.0000,     126.86
    185.0000,     142.57
    190.0000,     151.45
    195.0000,     149.03
    200.0000,     138.33
    205.0000,     127.67
    210.0000,     124.16
    215.0000,     130.93
    220.0000,     148.12
    225.0000,     173.50
    230.0000,     203.15
    235.0000,     233.74
    240.0000,     262.38
    245.0000,     285.27
    250.0000,     298.45
    255.0000,     305.79
    260.0000,     311.50
    265.0000,     318.60
    270.0000,     329.46
    275.0000,     345.64
    280.0000,     363.87
    285.0000,     375.77
    290.0000,     382.22
           387.5779
LAYER 10
40,    39.8436
     85.0000,      71.12
     90.0000,      78.44
     95.0000,      86.49
    100.0000,      98.84
    105.0000,     113.66
    110.0000,     132.37
    115.0000,     150.45
    120.0000,     164.63
    125.0000,     170.58
    130.0000,     166.55
    135.0000,     154.53
    140.0000,     139.07
    145.0000,     124.53
    150.0000,     113.44
    155.0000,     106.53
    160.0000,     103.74
    165.0000,     104.75
    170.0000,     109.26
    175.0000,     116.68
    180.0000,     125.57
    185.0000,     133.25
    190.0000,     136.64
    195.0000,     134.31
    200.0000,     127.97
    205.0000,     121.47
    210.0000,     118.56
    215.0000,     121.38
    220.0000,     130.48
    225.0000,     144.91
    230.0000,     162.42
    235.0000,     182.97
    240.0000,     206.93
    245.0000,     232.35
    250.0000,     245.44
    255.0000,     253.47
    260.0000,     260.11
    265.0000,     266.50
    270.0000,     275.22
    275.0000,     289.29
           316.6308
LAYER 11
31,    46.3279
     95.0000,      85.75
    100.0000,     100.27
    105.0000,     113.22
    110.0000,     128.11
    115.0000,     142.48
    120.0000,     155.60
    125.0000,     163.04
    130.0000,     163.99
    135.0000,     159.07
    140.0000,     150.52
    145.0000,     141.02
    150.0000,     132.69
    155.0000,     126.70
    160.0000,     123.47
    165.0000,     122.94
    170.0000,     124.73
    175.0000,     128.06
    180.0000,     131.71
    185.0000,     134.10
    190.0000,     133.82
    195.0000,     130.51
    200.0000,     125.18
    205.0000,     119.83
    210.0000,     116.72
    215.0000,     117.45
    220.0000,     123.17
    225.0000,     133.55
    230.0000,     143.35
    235.0000,     156.51
    240.0000,     177.96
           220.7551
LAYER 12
25,    53.4607
    105.0000,     113.19
    110.0000,     127.81
    115.0000,     141.04
    120.0000,     152.28
    125.0000,     160.17
    130.0000,     164.48
    135.0000,     164.25
    140.0000,     160.63
    145.0000,     155.27
    150.0000,     149.69
    155.0000,     144.98
    160.0000,     141.70
    165.0000,     139.93
    170.0000,     139.39
    175.0000,     139.48
    180.0000,     139.35
    185.0000,     138.13
    190.0000,     135.16
    195.0000,     130.38
    200.0000,     124.55
    205.0000,     118.58
    210.0000,     114.58
    215.0000,     113.56
    220.0000,     118.62
           132.1970
LAYER 13
22, 
    110.0000,     134.89
    115.0000,     144.50
    120.0000,     154.06
    125.0000,     161.89
    130.0000,     166.91
    135.0000,     168.97
    140.0000,     167.78
    145.0000,     164.53
    150.0000,     160.45
    155.0000,     156.47
    160.0000,     153.16
    165.0000,     150.66
    170.0000,     148.78
    175.0000,     147.06
    180.0000,     144.89
    185.0000,     141.65
    190.0000,     136.89
    195.0000,     130.43
    200.0000,     123.72
    205.0000,     116.26
    210.0000,     108.46
           100.1874
CALCULATED APPARENT RESISTIVITY
      7.5000,       5.0000,   1.00000,   1102.8793
     12.5000,       5.0000,   1.00000,   1143.2191
     17.5000,       5.0000,   1.00000,   1180.0963
     22.5000,       5.0000,   1.00000,   1208.4176
     27.5000,       5.0000,   1.00000,   1219.1981
     32.5000,       5.0000,   1.00000,   1267.6982
     37.5000,       5.0000,   1.00000,   1378.5800
     42.5000,       5.0000,   1.00000,   1173.9159
     47.5000,       5.0000,   1.00000,   1156.8745
     52.5000,       5.0000,   1.00000,    957.0397
     57.5000,       5.0000,   1.00000,    918.6441
     62.5000,       5.0000,   1.00000,    935.1479
     67.5000,       5.0000,   1.00000,    789.5234
     72.5000,       5.0000,   1.00000,   1005.5156
     77.5000,       5.0000,   1.00000,    792.6678
     82.5000,       5.0000,   1.00000,    880.8423
     87.5000,       5.0000,   1.00000,    806.0903
     92.5000,       5.0000,   1.00000,    786.0246
     97.5000,       5.0000,   1.00000,    613.9948
    102.5000,       5.0000,   1.00000,    563.9191
    107.5000,       5.0000,   1.00000,    495.0063
    112.5000,       5.0000,   1.00000,    447.4344
    117.5000,       5.0000,   1.00000,    449.5692
    122.5000,       5.0000,   1.00000,    372.7896
    127.5000,       5.0000,   1.00000,    364.9287
    132.5000,       5.0000,   1.00000,    365.1419
    137.5000,       5.0000,   1.00000,    396.5012
    142.5000,       5.0000,   1.00000,    378.3287
    147.5000,       5.0000,   1.00000,    465.0598
    152.5000,       5.0000,   1.00000,    306.4105
    157.5000,       5.0000,   1.00000,    470.6147
    162.5000,       5.0000,   1.00000,    392.7554
    167.5000,       5.0000,   1.00000,    414.3988
    172.5000,       5.0000,   1.00000,    430.2021
    177.5000,       5.0000,   1.00000,    439.0386
    182.5000,       5.0000,   1.00000,    471.3651
    187.5000,       5.0000,   1.00000,    484.7929
    192.5000,       5.0000,   1.00000,    508.6608
    197.5000,       5.0000,   1.00000,    536.4610
    202.5000,       5.0000,   1.00000,    529.0705
    207.5000,       5.0000,   1.00000,    606.0770
    212.5000,       5.0000,   1.00000,    580.0529
    217.5000,       5.0000,   1.00000,    624.7628
    222.5000,       5.0000,   1.00000,    630.6517
    227.5000,       5.0000,   1.00000,    578.7476
    232.5000,       5.0000,   1.00000,    509.0074
    237.5000,       5.0000,   1.00000,    446.2630
    242.5000,       5.0000,   1.00000,    400.9787
    247.5000,       5.0000,   1.00000,    386.3433
    252.5000,       5.0000,   1.00000,    392.4779
    257.5000,       5.0000,   1.00000,    359.7772
    262.5000,       5.0000,   1.00000,    374.4691
    267.5000,       5.0000,   1.00000,    328.4469
    272.5000,       5.0000,   1.00000,    311.7580
    282.5000,       5.0000,   1.00000,    279.4171
    292.5000,       5.0000,   1.00000,    226.7794
    297.5000,       5.0000,   1.00000,    236.4412
    302.5000,       5.0000,   1.00000,    225.1411
    307.5000,       5.0000,   1.00000,    229.3079
    312.5000,       5.0000,   1.00000,    243.1600
    317.5000,       5.0000,   1.00000,    242.3098
    322.5000,       5.0000,   1.00000,    264.5100
    327.5000,       5.0000,   1.00000,    284.8540
    332.5000,       5.0000,   1.00000,    319.6314
    337.5000,       5.0000,   1.00000,    331.2154
    342.5000,       5.0000,   1.00000,    422.1366
    347.5000,       5.0000,   1.00000,    329.1830
    352.5000,       5.0000,   1.00000,    409.7961
    357.5000,       5.0000,   1.00000,    288.8706
     12.5000,       5.0000,   2.00000,   1017.5073
     17.5000,       5.0000,   2.00000,   1115.8978
     22.5000,       5.0000,   2.00000,   1111.6653
     27.5000,       5.0000,   2.00000,   1015.9048
     32.5000,       5.0000,   2.00000,   1132.8610
     37.5000,       5.0000,   2.00000,   1280.8820
     42.5000,       5.0000,   2.00000,   1105.3870
     47.5000,       5.0000,   2.00000,   1088.7067
     52.5000,       5.0000,   2.00000,    983.1602
     57.5000,       5.0000,   2.00000,   1013.3169
     62.5000,       5.0000,   2.00000,    965.5638
     67.5000,       5.0000,   2.00000,    846.2092
     72.5000,       5.0000,   2.00000,   1068.8265
     77.5000,       5.0000,   2.00000,    805.4877
     82.5000,       5.0000,   2.00000,    766.8345
     87.5000,       5.0000,   2.00000,    842.2348
     92.5000,       5.0000,   2.00000,    790.7519
     97.5000,       5.0000,   2.00000,    606.5469
    102.5000,       5.0000,   2.00000,    570.8036
    107.5000,       5.0000,   2.00000,    518.3543
    112.5000,       5.0000,   2.00000,    477.8434
    117.5000,       5.0000,   2.00000,    489.6382
    122.5000,       5.0000,   2.00000,    391.1795
    127.5000,       5.0000,   2.00000,    364.0788
    132.5000,       5.0000,   2.00000,    384.3343
    137.5000,       5.0000,   2.00000,    385.3725
    142.5000,       5.0000,   2.00000,    438.8017
    147.5000,       5.0000,   2.00000,    462.0167
    152.5000,       5.0000,   2.00000,    299.5053
    157.5000,       5.0000,   2.00000,    499.3807
    162.5000,       5.0000,   2.00000,    476.4235
    167.5000,       5.0000,   2.00000,    422.5049
    172.5000,       5.0000,   2.00000,    474.1916
    177.5000,       5.0000,   2.00000,    491.8087
    182.5000,       5.0000,   2.00000,    516.5347
    187.5000,       5.0000,   2.00000,    520.5646
    192.5000,       5.0000,   2.00000,    551.8347
    197.5000,       5.0000,   2.00000,    567.5018
    202.5000,       5.0000,   2.00000,    573.7409
    207.5000,       5.0000,   2.00000,    652.4521
    212.5000,       5.0000,   2.00000,    589.7913
    217.5000,       5.0000,   2.00000,    616.0978
    222.5000,       5.0000,   2.00000,    673.1146
    227.5000,       5.0000,   2.00000,    618.5230
    232.5000,       5.0000,   2.00000,    552.8390
    237.5000,       5.0000,   2.00000,    506.9126
    242.5000,       5.0000,   2.00000,    462.6025
    247.5000,       5.0000,   2.00000,    457.0666
    252.5000,       5.0000,   2.00000,    447.0666
    257.5000,       5.0000,   2.00000,    405.7550
    262.5000,       5.0000,   2.00000,    422.8116
    267.5000,       5.0000,   2.00000,    374.6191
    272.5000,       5.0000,   2.00000,    342.4100
    277.5000,       5.0000,   2.00000,    327.1905
    282.5000,       5.0000,   2.00000,    335.0012
    287.5000,       5.0000,   2.00000,    345.4941
    292.5000,       5.0000,   2.00000,    263.4098
    297.5000,       5.0000,   2.00000,    278.5437
    302.5000,       5.0000,   2.00000,    283.6096
    307.5000,       5.0000,   2.00000,    283.1929
    312.5000,       5.0000,   2.00000,    297.3960
    317.5000,       5.0000,   2.00000,    292.1417
    322.5000,       5.0000,   2.00000,    317.7425
    327.5000,       5.0000,   2.00000,    346.6725
    332.5000,       5.0000,   2.00000,    344.7070
    337.5000,       5.0000,   2.00000,    373.7732
    342.5000,       5.0000,   2.00000,    432.8882
    347.5000,       5.0000,   2.00000,    361.5732
    352.5000,       5.0000,   2.00000,    433.4450
     17.5000,       5.0000,   3.00000,    978.9877
     22.5000,       5.0000,   3.00000,    913.3087
     27.5000,       5.0000,   3.00000,    852.8986
     32.5000,       5.0000,   3.00000,    960.9576
     37.5000,       5.0000,   3.00000,   1177.2722
     42.5000,       5.0000,   3.00000,   1026.7412
     47.5000,       5.0000,   3.00000,    961.4140
     52.5000,       5.0000,   3.00000,    882.8356
     57.5000,       5.0000,   3.00000,    908.7712
     62.5000,       5.0000,   3.00000,    941.2365
     67.5000,       5.0000,   3.00000,    845.6047
     72.5000,       5.0000,   3.00000,   1024.7885
     77.5000,       5.0000,   3.00000,    718.5948
     82.5000,       5.0000,   3.00000,    733.7241
     87.5000,       5.0000,   3.00000,    748.5756
     92.5000,       5.0000,   3.00000,    786.5019
     97.5000,       5.0000,   3.00000,    567.9128
    102.5000,       5.0000,   3.00000,    509.3077
    107.5000,       5.0000,   3.00000,    493.9279
    112.5000,       5.0000,   3.00000,    504.1068
    117.5000,       5.0000,   3.00000,    511.5404
    122.5000,       5.0000,   3.00000,    391.9230
    127.5000,       5.0000,   3.00000,    352.8426
    132.5000,       5.0000,   3.00000,    350.1211
    137.5000,       5.0000,   3.00000,    432.8432
    142.5000,       5.0000,   3.00000,    437.9618
    147.5000,       5.0000,   3.00000,    454.8148
    152.5000,       5.0000,   3.00000,    286.4665
    157.5000,       5.0000,   3.00000,    486.4566
    162.5000,       5.0000,   3.00000,    468.3564
    167.5000,       5.0000,   3.00000,    462.5687
    172.5000,       5.0000,   3.00000,    454.8423
    177.5000,       5.0000,   3.00000,    497.9960
    182.5000,       5.0000,   3.00000,    525.2424
    187.5000,       5.0000,   3.00000,    530.8605
    192.5000,       5.0000,   3.00000,    546.4509
    197.5000,       5.0000,   3.00000,    577.0181
    202.5000,       5.0000,   3.00000,    579.5669
    207.5000,       5.0000,   3.00000,    632.3549
    212.5000,       5.0000,   3.00000,    566.8973
    217.5000,       5.0000,   3.00000,    612.8323
    222.5000,       5.0000,   3.00000,    672.2186
    227.5000,       5.0000,   3.00000,    649.6182
    232.5000,       5.0000,   3.00000,    566.5835
    237.5000,       5.0000,   3.00000,    511.2933
    242.5000,       5.0000,   3.00000,    492.9553
    247.5000,       5.0000,   3.00000,    494.5466
    252.5000,       5.0000,   3.00000,    499.8517
    257.5000,       5.0000,   3.00000,    457.7309
    262.5000,       5.0000,   3.00000,    469.4129
    267.5000,       5.0000,   3.00000,    404.6889
    272.5000,       5.0000,   3.00000,    362.4993
    277.5000,       5.0000,   3.00000,    360.9209
    282.5000,       5.0000,   3.00000,    385.3508
    287.5000,       5.0000,   3.00000,    405.3299
    292.5000,       5.0000,   3.00000,    302.4191
    297.5000,       5.0000,   3.00000,    312.6448
    302.5000,       5.0000,   3.00000,    322.3433
    307.5000,       5.0000,   3.00000,    342.1517
    312.5000,       5.0000,   3.00000,    352.8439
    317.5000,       5.0000,   3.00000,    342.7909
    322.5000,       5.0000,   3.00000,    367.7686
    327.5000,       5.0000,   3.00000,    367.9629
    332.5000,       5.0000,   3.00000,    384.8596
    337.5000,       5.0000,   3.00000,    380.6269
    342.5000,       5.0000,   3.00000,    480.9192
    347.5000,       5.0000,   3.00000,    394.8922
     22.5000,      15.0000,   1.00000,    797.3224
     27.5000,      15.0000,   1.00000,    815.2332
     32.5000,      15.0000,   1.00000,    907.6973
     37.5000,      15.0000,   1.00000,    956.0211
     42.5000,      15.0000,   1.00000,    961.8475
     47.5000,      15.0000,   1.00000,    874.7489
     52.5000,      15.0000,   1.00000,    771.4521
     57.5000,      15.0000,   1.00000,    775.8448
     62.5000,      15.0000,   1.00000,    827.6218
     67.5000,      15.0000,   1.00000,    877.0443
     72.5000,      15.0000,   1.00000,    785.2299
     77.5000,      15.0000,   1.00000,    772.4586
     82.5000,      15.0000,   1.00000,    691.4220
     87.5000,      15.0000,   1.00000,    699.9384
     92.5000,      15.0000,   1.00000,    636.7615
     97.5000,      15.0000,   1.00000,    591.4020
    102.5000,      15.0000,   1.00000,    483.4380
    107.5000,      15.0000,   1.00000,    472.3596
    112.5000,      15.0000,   1.00000,    490.0122
    117.5000,      15.0000,   1.00000,    469.1486
    122.5000,      15.0000,   1.00000,    414.9456
    127.5000,      15.0000,   1.00000,    348.5681
    132.5000,      15.0000,   1.00000,    379.8196
    137.5000,      15.0000,   1.00000,    405.0039
    142.5000,      15.0000,   1.00000,    440.7255
    147.5000,      15.0000,   1.00000,    383.1402
    152.5000,      15.0000,   1.00000,    403.6472
    157.5000,      15.0000,   1.00000,    388.7702
    162.5000,      15.0000,   1.00000,    441.6938
    167.5000,      15.0000,   1.00000,    449.8191
    172.5000,      15.0000,   1.00000,    468.2568
    177.5000,      15.0000,   1.00000,    457.3323
    182.5000,      15.0000,   1.00000,    499.7937
    187.5000,      15.0000,   1.00000,    513.5132
    192.5000,      15.0000,   1.00000,    533.5112
    197.5000,      15.0000,   1.00000,    551.5908
    202.5000,      15.0000,   1.00000,    569.7947
    207.5000,      15.0000,   1.00000,    556.1390
    212.5000,      15.0000,   1.00000,    574.9824
    217.5000,      15.0000,   1.00000,    596.8441
    222.5000,      15.0000,   1.00000,    624.5253
    227.5000,      15.0000,   1.00000,    609.3636
    232.5000,      15.0000,   1.00000,    562.1662
    237.5000,      15.0000,   1.00000,    505.3983
    242.5000,      15.0000,   1.00000,    482.7002
    247.5000,      15.0000,   1.00000,    498.1187
    252.5000,      15.0000,   1.00000,    506.1431
    257.5000,      15.0000,   1.00000,    506.9455
    262.5000,      15.0000,   1.00000,    467.8865
    267.5000,      15.0000,   1.00000,    423.3197
    272.5000,      15.0000,   1.00000,    392.8931
    277.5000,      15.0000,   1.00000,    393.0994
    282.5000,      15.0000,   1.00000,    407.8510
    287.5000,      15.0000,   1.00000,    392.7711
    292.5000,      15.0000,   1.00000,    367.9932
    297.5000,      15.0000,   1.00000,    333.8595
    302.5000,      15.0000,   1.00000,    345.5392
    307.5000,      15.0000,   1.00000,    365.1033
    312.5000,      15.0000,   1.00000,    382.0183
    317.5000,      15.0000,   1.00000,    387.4652
    322.5000,      15.0000,   1.00000,    375.1683
    327.5000,      15.0000,   1.00000,    387.2838
    332.5000,      15.0000,   1.00000,    380.2109
    337.5000,      15.0000,   1.00000,    429.8764
    342.5000,      15.0000,   1.00000,    433.1706
     22.5000,       5.0000,   4.00000,    753.1152
     27.5000,       5.0000,   4.00000,    715.9742
     32.5000,       5.0000,   4.00000,    841.9968
     37.5000,       5.0000,   4.00000,   1027.8302
     42.5000,       5.0000,   4.00000,    892.9926
     47.5000,       5.0000,   4.00000,    872.0494
     52.5000,       5.0000,   4.00000,    701.0623
     57.5000,       5.0000,   4.00000,    753.1169
     62.5000,       5.0000,   4.00000,    840.7532
     67.5000,       5.0000,   4.00000,    749.9171
     72.5000,       5.0000,   4.00000,    915.1208
     77.5000,       5.0000,   4.00000,    656.5789
     82.5000,       5.0000,   4.00000,    670.7012
     87.5000,       5.0000,   4.00000,    704.9261
     92.5000,       5.0000,   4.00000,    679.4335
     97.5000,       5.0000,   4.00000,    517.2634
    102.5000,       5.0000,   4.00000,    461.1247
    107.5000,       5.0000,   4.00000,    450.0913
    112.5000,       5.0000,   4.00000,    470.4645
    117.5000,       5.0000,   4.00000,    505.9554
    122.5000,       5.0000,   4.00000,    379.3818
    127.5000,       5.0000,   4.00000,    326.6389
    132.5000,       5.0000,   4.00000,    358.7121
    137.5000,       5.0000,   4.00000,    400.1737
    142.5000,       5.0000,   4.00000,    428.4811
    147.5000,       5.0000,   4.00000,    451.2278
    152.5000,       5.0000,   4.00000,    275.7087
    157.5000,       5.0000,   4.00000,    461.7025
    162.5000,       5.0000,   4.00000,    436.1580
    167.5000,       5.0000,   4.00000,    429.3701
    172.5000,       5.0000,   4.00000,    460.4383
    177.5000,       5.0000,   4.00000,    446.0645
    182.5000,       5.0000,   4.00000,    504.7056
    187.5000,       5.0000,   4.00000,    509.4657
    192.5000,       5.0000,   4.00000,    537.1532
    197.5000,       5.0000,   4.00000,    556.0434
    202.5000,       5.0000,   4.00000,    531.3605
    207.5000,       5.0000,   4.00000,    582.2196
    212.5000,       5.0000,   4.00000,    535.5879
    217.5000,       5.0000,   4.00000,    600.7904
    222.5000,       5.0000,   4.00000,    676.6168
    227.5000,       5.0000,   4.00000,    631.3923
    232.5000,       5.0000,   4.00000,    555.6132
    237.5000,       5.0000,   4.00000,    494.9852
    242.5000,       5.0000,   4.00000,    468.1591
    247.5000,       5.0000,   4.00000,    501.0326
    252.5000,       5.0000,   4.00000,    533.8451
    257.5000,       5.0000,   4.00000,    499.9357
    262.5000,       5.0000,   4.00000,    510.0979
    267.5000,       5.0000,   4.00000,    421.8512
    272.5000,       5.0000,   4.00000,    389.1877
    277.5000,       5.0000,   4.00000,    391.4518
    282.5000,       5.0000,   4.00000,    417.1927
    287.5000,       5.0000,   4.00000,    452.4670
    292.5000,       5.0000,   4.00000,    335.5035
    297.5000,       5.0000,   4.00000,    346.7679
    302.5000,       5.0000,   4.00000,    352.1935
    307.5000,       5.0000,   4.00000,    373.9042
    312.5000,       5.0000,   4.00000,    405.7071
    317.5000,       5.0000,   4.00000,    385.2033
    322.5000,       5.0000,   4.00000,    384.7039
    327.5000,       5.0000,   4.00000,    395.7410
    332.5000,       5.0000,   4.00000,    387.8673
    337.5000,       5.0000,   4.00000,    417.2036
    342.5000,       5.0000,   4.00000,    520.5292
     30.0000,      20.0000,   1.00000,    739.1703
     35.0000,      20.0000,   1.00000,    743.4611
     40.0000,      20.0000,   1.00000,    770.6204
     45.0000,      20.0000,   1.00000,    695.9640
     50.0000,      20.0000,   1.00000,    645.3256
     55.0000,      20.0000,   1.00000,    620.3973
     60.0000,      20.0000,   1.00000,    572.5227
     65.0000,      20.0000,   1.00000,    611.7062
     70.0000,      20.0000,   1.00000,    651.5652
     75.0000,      20.0000,   1.00000,    654.1960
     80.0000,      20.0000,   1.00000,    687.6584
     85.0000,      20.0000,   1.00000,    611.0676
     90.0000,      20.0000,   1.00000,    556.9285
     95.0000,      20.0000,   1.00000,    522.9825
    100.0000,      20.0000,   1.00000,    471.3318
    105.0000,      20.0000,   1.00000,    440.1672
    110.0000,      20.0000,   1.00000,    418.0591
    115.0000,      20.0000,   1.00000,    396.2950
    120.0000,      20.0000,   1.00000,    378.3636
    125.0000,      20.0000,   1.00000,    392.9696
    130.0000,      20.0000,   1.00000,    358.5269
    135.0000,      20.0000,   1.00000,    363.3267
    140.0000,      20.0000,   1.00000,    389.8918
    145.0000,      20.0000,   1.00000,    368.3447
    150.0000,      20.0000,   1.00000,    403.4759
    155.0000,      20.0000,   1.00000,    393.6062
    160.0000,      20.0000,   1.00000,    365.3114
    165.0000,      20.0000,   1.00000,    395.0340
    170.0000,      20.0000,   1.00000,    394.2691
    175.0000,      20.0000,   1.00000,    417.2028
    180.0000,      20.0000,   1.00000,    439.6682
    185.0000,      20.0000,   1.00000,    443.3467
    190.0000,      20.0000,   1.00000,    485.9084
    195.0000,      20.0000,   1.00000,    485.4743
    200.0000,      20.0000,   1.00000,    493.7553
    205.0000,      20.0000,   1.00000,    494.8545
    210.0000,      20.0000,   1.00000,    517.9991
    215.0000,      20.0000,   1.00000,    568.0101
    220.0000,      20.0000,   1.00000,    575.7742
    225.0000,      20.0000,   1.00000,    568.8080
    230.0000,      20.0000,   1.00000,    543.2245
    235.0000,      20.0000,   1.00000,    484.6808
    240.0000,      20.0000,   1.00000,    460.5680
    245.0000,      20.0000,   1.00000,    456.9611
    250.0000,      20.0000,   1.00000,    475.7434
    255.0000,      20.0000,   1.00000,    513.4913
    260.0000,      20.0000,   1.00000,    504.7207
    265.0000,      20.0000,   1.00000,    480.0553
    270.0000,      20.0000,   1.00000,    457.5984
    275.0000,      20.0000,   1.00000,    432.2612
    280.0000,      20.0000,   1.00000,    435.2662
    285.0000,      20.0000,   1.00000,    417.6516
    290.0000,      20.0000,   1.00000,    410.0188
    295.0000,      20.0000,   1.00000,    402.2399
    300.0000,      20.0000,   1.00000,    378.3956
    305.0000,      20.0000,   1.00000,    391.7645
    310.0000,      20.0000,   1.00000,    399.9058
    315.0000,      20.0000,   1.00000,    399.8920
    320.0000,      20.0000,   1.00000,    415.0631
    325.0000,      20.0000,   1.00000,    392.6191
    330.0000,      20.0000,   1.00000,    408.7728
    335.0000,      20.0000,   1.00000,    447.7025
     27.5000,       5.0000,   5.00000,    614.3292
     32.5000,       5.0000,   5.00000,    729.4029
     37.5000,       5.0000,   5.00000,    869.5264
     42.5000,       5.0000,   5.00000,    771.6088
     47.5000,       5.0000,   5.00000,    692.0059
     52.5000,       5.0000,   5.00000,    597.8578
     57.5000,       5.0000,   5.00000,    612.8213
     62.5000,       5.0000,   5.00000,    649.1558
     67.5000,       5.0000,   5.00000,    607.8640
     72.5000,       5.0000,   5.00000,    794.4177
     77.5000,       5.0000,   5.00000,    597.8447
     82.5000,       5.0000,   5.00000,    607.4611
     87.5000,       5.0000,   5.00000,    632.9431
     92.5000,       5.0000,   5.00000,    603.9514
     97.5000,       5.0000,   5.00000,    437.2176
    102.5000,       5.0000,   5.00000,    430.2116
    107.5000,       5.0000,   5.00000,    405.3151
    112.5000,       5.0000,   5.00000,    413.1500
    117.5000,       5.0000,   5.00000,    450.9739
    122.5000,       5.0000,   5.00000,    352.9884
    127.5000,       5.0000,   5.00000,    330.6505
    132.5000,       5.0000,   5.00000,    334.2078
    137.5000,       5.0000,   5.00000,    370.7125
    142.5000,       5.0000,   5.00000,    398.1130
    147.5000,       5.0000,   5.00000,    439.1112
    152.5000,       5.0000,   5.00000,    268.0829
    157.5000,       5.0000,   5.00000,    439.2641
    162.5000,       5.0000,   5.00000,    400.4272
    167.5000,       5.0000,   5.00000,    382.7672
    172.5000,       5.0000,   5.00000,    404.0232
    177.5000,       5.0000,   5.00000,    434.0797
    182.5000,       5.0000,   5.00000,    440.7731
    187.5000,       5.0000,   5.00000,    481.8804
    192.5000,       5.0000,   5.00000,    509.9766
    197.5000,       5.0000,   5.00000,    503.5743
    202.5000,       5.0000,   5.00000,    474.2430
    207.5000,       5.0000,   5.00000,    528.4388
    212.5000,       5.0000,   5.00000,    504.6605
    217.5000,       5.0000,   5.00000,    581.9299
    222.5000,       5.0000,   5.00000,    658.0458
    227.5000,       5.0000,   5.00000,    605.6140
    232.5000,       5.0000,   5.00000,    518.1899
    237.5000,       5.0000,   5.00000,    462.1883
    242.5000,       5.0000,   5.00000,    436.9514
    247.5000,       5.0000,   5.00000,    475.3465
    252.5000,       5.0000,   5.00000,    533.4301
    257.5000,       5.0000,   5.00000,    516.0720
    262.5000,       5.0000,   5.00000,    527.3765
    267.5000,       5.0000,   5.00000,    453.7701
    272.5000,       5.0000,   5.00000,    411.4083
    277.5000,       5.0000,   5.00000,    410.5522
    282.5000,       5.0000,   5.00000,    442.7350
    287.5000,       5.0000,   5.00000,    473.9155
    292.5000,       5.0000,   5.00000,    361.6827
    297.5000,       5.0000,   5.00000,    375.1483
    302.5000,       5.0000,   5.00000,    378.0639
    307.5000,       5.0000,   5.00000,    396.3445
    312.5000,       5.0000,   5.00000,    426.2912
    317.5000,       5.0000,   5.00000,    400.4138
    322.5000,       5.0000,   5.00000,    406.7606
    327.5000,       5.0000,   5.00000,    397.1699
    332.5000,       5.0000,   5.00000,    413.2295
    337.5000,       5.0000,   5.00000,    440.2845
     32.5000,       5.0000,   6.00000,    608.0944
     37.5000,       5.0000,   6.00000,    752.3658
     42.5000,       5.0000,   6.00000,    601.7405
     47.5000,       5.0000,   6.00000,    571.5542
     52.5000,       5.0000,   6.00000,    492.8286
     57.5000,       5.0000,   6.00000,    493.8584
     62.5000,       5.0000,   6.00000,    487.8550
     67.5000,       5.0000,   6.00000,    464.8165
     72.5000,       5.0000,   6.00000,    666.9611
     77.5000,       5.0000,   6.00000,    516.4883
     82.5000,       5.0000,   6.00000,    545.6214
     87.5000,       5.0000,   6.00000,    550.4346
     92.5000,       5.0000,   6.00000,    537.8047
     97.5000,       5.0000,   6.00000,    400.9219
    102.5000,       5.0000,   6.00000,    367.3419
    107.5000,       5.0000,   6.00000,    367.1027
    112.5000,       5.0000,   6.00000,    361.5365
    117.5000,       5.0000,   6.00000,    382.7731
    122.5000,       5.0000,   6.00000,    329.4977
    127.5000,       5.0000,   6.00000,    308.5532
    132.5000,       5.0000,   6.00000,    311.9145
    137.5000,       5.0000,   6.00000,    347.4839
    142.5000,       5.0000,   6.00000,    370.3445
    147.5000,       5.0000,   6.00000,    407.5155
    152.5000,       5.0000,   6.00000,    255.9504
    157.5000,       5.0000,   6.00000,    418.4460
    162.5000,       5.0000,   6.00000,    368.5663
    167.5000,       5.0000,   6.00000,    336.8289
    172.5000,       5.0000,   6.00000,    355.9782
    177.5000,       5.0000,   6.00000,    376.5496
    182.5000,       5.0000,   6.00000,    428.2804
    187.5000,       5.0000,   6.00000,    425.0802
    192.5000,       5.0000,   6.00000,    452.6513
    197.5000,       5.0000,   6.00000,    451.3060
    202.5000,       5.0000,   6.00000,    428.0604
    207.5000,       5.0000,   6.00000,    486.2717
    212.5000,       5.0000,   6.00000,    471.9547
    217.5000,       5.0000,   6.00000,    550.5338
    222.5000,       5.0000,   6.00000,    617.0249
    227.5000,       5.0000,   6.00000,    571.6555
    232.5000,       5.0000,   6.00000,    479.5867
    237.5000,       5.0000,   6.00000,    422.3650
    242.5000,       5.0000,   6.00000,    412.2480
    247.5000,       5.0000,   6.00000,    444.3333
    252.5000,       5.0000,   6.00000,    497.4450
    257.5000,       5.0000,   6.00000,    494.3114
    262.5000,       5.0000,   6.00000,    542.2668
    267.5000,       5.0000,   6.00000,    473.2809
    272.5000,       5.0000,   6.00000,    431.1403
    277.5000,       5.0000,   6.00000,    424.7801
    282.5000,       5.0000,   6.00000,    452.1320
    287.5000,       5.0000,   6.00000,    492.5533
    292.5000,       5.0000,   6.00000,    371.4988
    297.5000,       5.0000,   6.00000,    392.8661
    302.5000,       5.0000,   6.00000,    397.4079
    307.5000,       5.0000,   6.00000,    411.3410
    312.5000,       5.0000,   6.00000,    416.9992
    317.5000,       5.0000,   6.00000,    400.9021
    322.5000,       5.0000,   6.00000,    408.3419
    327.5000,       5.0000,   6.00000,    417.5654
    332.5000,       5.0000,   6.00000,    430.9897
     37.5000,      25.0000,   1.00000,    557.8137
     42.5000,      25.0000,   1.00000,    546.6674
     47.5000,      25.0000,   1.00000,    526.3699
     52.5000,      25.0000,   1.00000,    476.1753
     57.5000,      25.0000,   1.00000,    430.7520
     62.5000,      25.0000,   1.00000,    440.9364
     67.5000,      25.0000,   1.00000,    444.9853
     72.5000,      25.0000,   1.00000,    484.0272
     77.5000,      25.0000,   1.00000,    537.7990
     82.5000,      25.0000,   1.00000,    557.2202
     87.5000,      25.0000,   1.00000,    494.8542
     92.5000,      25.0000,   1.00000,    468.3965
     97.5000,      25.0000,   1.00000,    443.8521
    102.5000,      25.0000,   1.00000,    408.0022
    107.5000,      25.0000,   1.00000,    358.2599
    112.5000,      25.0000,   1.00000,    340.9759
    117.5000,      25.0000,   1.00000,    333.0311
    122.5000,      25.0000,   1.00000,    328.5782
    127.5000,      25.0000,   1.00000,    340.9221
    132.5000,      25.0000,   1.00000,    343.5942
    137.5000,      25.0000,   1.00000,    354.0875
    142.5000,      25.0000,   1.00000,    336.1552
    147.5000,      25.0000,   1.00000,    363.9994
    152.5000,      25.0000,   1.00000,    367.8374
    157.5000,      25.0000,   1.00000,    359.5480
    162.5000,      25.0000,   1.00000,    332.1432
    167.5000,      25.0000,   1.00000,    352.2643
    172.5000,      25.0000,   1.00000,    348.2692
    177.5000,      25.0000,   1.00000,    367.5608
    182.5000,      25.0000,   1.00000,    393.3464
    187.5000,      25.0000,   1.00000,    407.4172
    192.5000,      25.0000,   1.00000,    390.1815
    197.5000,      25.0000,   1.00000,    426.7314
    202.5000,      25.0000,   1.00000,    445.8642
    207.5000,      25.0000,   1.00000,    473.4940
    212.5000,      25.0000,   1.00000,    505.4302
    217.5000,      25.0000,   1.00000,    517.1816
    222.5000,      25.0000,   1.00000,    504.9896
    227.5000,      25.0000,   1.00000,    485.5304
    232.5000,      25.0000,   1.00000,    465.7823
    237.5000,      25.0000,   1.00000,    440.2571
    242.5000,      25.0000,   1.00000,    425.1147
    247.5000,      25.0000,   1.00000,    428.2729
    252.5000,      25.0000,   1.00000,    436.2938
    257.5000,      25.0000,   1.00000,    465.3713
    262.5000,      25.0000,   1.00000,    488.4875
    267.5000,      25.0000,   1.00000,    487.6852
    272.5000,      25.0000,   1.00000,    482.5278
    277.5000,      25.0000,   1.00000,    462.9879
    282.5000,      25.0000,   1.00000,    433.2919
    287.5000,      25.0000,   1.00000,    423.2199
    292.5000,      25.0000,   1.00000,    421.8088
    297.5000,      25.0000,   1.00000,    416.4070
    302.5000,      25.0000,   1.00000,    406.5905
    307.5000,      25.0000,   1.00000,    395.8571
    312.5000,      25.0000,   1.00000,    397.6539
    317.5000,      25.0000,   1.00000,    391.4660
    322.5000,      25.0000,   1.00000,    410.7184
    327.5000,      25.0000,   1.00000,    430.3433
     37.5000,       5.0000,   7.00000,    586.2103
     42.5000,       5.0000,   7.00000,    503.6469
     47.5000,       5.0000,   7.00000,    469.4522
     52.5000,       5.0000,   7.00000,    389.3340
     57.5000,       5.0000,   7.00000,    382.0362
     62.5000,       5.0000,   7.00000,    398.4398
     67.5000,       5.0000,   7.00000,    367.9398
     72.5000,       5.0000,   7.00000,    517.0052
     77.5000,       5.0000,   7.00000,    431.1652
     82.5000,       5.0000,   7.00000,    456.9538
     87.5000,       5.0000,   7.00000,    493.4356
     92.5000,       5.0000,   7.00000,    485.0858
     97.5000,       5.0000,   7.00000,    358.9069
    102.5000,       5.0000,   7.00000,    330.2253
    107.5000,       5.0000,   7.00000,    309.3106
    112.5000,       5.0000,   7.00000,    319.5716
    117.5000,       5.0000,   7.00000,    356.4352
    122.5000,       5.0000,   7.00000,    284.7146
    127.5000,       5.0000,   7.00000,    271.5598
    132.5000,       5.0000,   7.00000,    293.2069
    137.5000,       5.0000,   7.00000,    325.4851
    142.5000,       5.0000,   7.00000,    346.7411
    147.5000,       5.0000,   7.00000,    376.8186
    152.5000,       5.0000,   7.00000,    233.4517
    157.5000,       5.0000,   7.00000,    389.5001
    162.5000,       5.0000,   7.00000,    338.8637
    167.5000,       5.0000,   7.00000,    307.9712
    172.5000,       5.0000,   7.00000,    312.8207
    177.5000,       5.0000,   7.00000,    337.7387
    182.5000,       5.0000,   7.00000,    378.5998
    187.5000,       5.0000,   7.00000,    390.8618
    192.5000,       5.0000,   7.00000,    382.1119
    197.5000,       5.0000,   7.00000,    402.3593
    202.5000,       5.0000,   7.00000,    394.3922
    207.5000,       5.0000,   7.00000,    452.5893
    212.5000,       5.0000,   7.00000,    438.0147
    217.5000,       5.0000,   7.00000,    503.8958
    222.5000,       5.0000,   7.00000,    572.5787
    227.5000,       5.0000,   7.00000,    521.5855
    232.5000,       5.0000,   7.00000,    446.2367
    237.5000,       5.0000,   7.00000,    398.4876
    242.5000,       5.0000,   7.00000,    381.4638
    252.5000,       5.0000,   7.00000,    450.7622
    257.5000,       5.0000,   7.00000,    463.2041
    262.5000,       5.0000,   7.00000,    527.6373
    267.5000,       5.0000,   7.00000,    477.2933
    272.5000,       5.0000,   7.00000,    440.6482
    277.5000,       5.0000,   7.00000,    433.5730
    282.5000,       5.0000,   7.00000,    461.3290
    287.5000,       5.0000,   7.00000,    498.0754
    292.5000,       5.0000,   7.00000,    377.4861
    297.5000,       5.0000,   7.00000,    395.4197
    302.5000,       5.0000,   7.00000,    404.5061
    307.5000,       5.0000,   7.00000,    402.8489
    312.5000,       5.0000,   7.00000,    416.9546
    317.5000,       5.0000,   7.00000,    382.9083
    322.5000,       5.0000,   7.00000,    408.5057
    327.5000,       5.0000,   7.00000,    432.7352
     42.5000,       5.0000,   8.00000,    415.6029
     47.5000,       5.0000,   8.00000,    379.9902
     52.5000,       5.0000,   8.00000,    304.1366
     57.5000,       5.0000,   8.00000,    311.2606
     62.5000,       5.0000,   8.00000,    330.2711
     67.5000,       5.0000,   8.00000,    307.6949
     72.5000,       5.0000,   8.00000,    414.3348
     77.5000,       5.0000,   8.00000,    328.2672
     82.5000,       5.0000,   8.00000,    384.4771
     87.5000,       5.0000,   8.00000,    430.3569
     92.5000,       5.0000,   8.00000,    438.6072
     97.5000,       5.0000,   8.00000,    319.1539
    102.5000,       5.0000,   8.00000,    291.8643
    107.5000,       5.0000,   8.00000,    273.8460
    112.5000,       5.0000,   8.00000,    289.4699
    117.5000,       5.0000,   8.00000,    322.7632
    122.5000,       5.0000,   8.00000,    252.8795
    127.5000,       5.0000,   8.00000,    239.5354
    132.5000,       5.0000,   8.00000,    261.1335
    137.5000,       5.0000,   8.00000,    305.4480
    142.5000,       5.0000,   8.00000,    322.4984
    147.5000,       5.0000,   8.00000,    348.1801
    152.5000,       5.0000,   8.00000,    211.2451
    157.5000,       5.0000,   8.00000,    346.9799
    162.5000,       5.0000,   8.00000,    315.2098
    167.5000,       5.0000,   8.00000,    283.1625
    172.5000,       5.0000,   8.00000,    291.2235
    177.5000,       5.0000,   8.00000,    303.9351
    182.5000,       5.0000,   8.00000,    326.7511
    187.5000,       5.0000,   8.00000,    334.7870
    192.5000,       5.0000,   8.00000,    357.1921
    197.5000,       5.0000,   8.00000,    352.3152
    202.5000,       5.0000,   8.00000,    361.6394
    207.5000,       5.0000,   8.00000,    420.0262
    212.5000,       5.0000,   8.00000,    400.2312
    217.5000,       5.0000,   8.00000,    463.1477
    222.5000,       5.0000,   8.00000,    515.2234
    227.5000,       5.0000,   8.00000,    480.7469
    232.5000,       5.0000,   8.00000,    417.4153
    237.5000,       5.0000,   8.00000,    375.4677
    247.5000,       5.0000,   8.00000,    375.6217
    252.5000,       5.0000,   8.00000,    427.0902
    257.5000,       5.0000,   8.00000,    430.9825
    262.5000,       5.0000,   8.00000,    490.7330
    267.5000,       5.0000,   8.00000,    458.6502
    272.5000,       5.0000,   8.00000,    434.8484
    277.5000,       5.0000,   8.00000,    437.0954
    287.5000,       5.0000,   8.00000,    500.2410
    292.5000,       5.0000,   8.00000,    375.0946
    297.5000,       5.0000,   8.00000,    392.6161
    302.5000,       5.0000,   8.00000,    382.7358
    307.5000,       5.0000,   8.00000,    397.5601
    312.5000,       5.0000,   8.00000,    401.3932
    317.5000,       5.0000,   8.00000,    383.9932
    322.5000,       5.0000,   8.00000,    403.5088
     52.5000,      35.0000,   1.00000,    291.8448
     57.5000,      35.0000,   1.00000,    289.2904
     62.5000,      35.0000,   1.00000,    278.1130
     67.5000,      35.0000,   1.00000,    273.0897
     72.5000,      35.0000,   1.00000,    293.2773
     77.5000,      35.0000,   1.00000,    313.0213
     82.5000,      35.0000,   1.00000,    312.7459
     87.5000,      35.0000,   1.00000,    328.9864
     92.5000,      35.0000,   1.00000,    325.4049
     97.5000,      35.0000,   1.00000,    322.2393
    102.5000,      35.0000,   1.00000,    331.3717
    107.5000,      35.0000,   1.00000,    296.9637
    112.5000,      35.0000,   1.00000,    260.6953
    117.5000,      35.0000,   1.00000,    251.6717
    122.5000,      35.0000,   1.00000,    251.4603
    127.5000,      35.0000,   1.00000,    270.9460
    132.5000,      35.0000,   1.00000,    279.4753
    137.5000,      35.0000,   1.00000,    260.7021
    142.5000,      35.0000,   1.00000,    282.1421
    147.5000,      35.0000,   1.00000,    292.3745
    152.5000,      35.0000,   1.00000,    288.7786
    157.5000,      35.0000,   1.00000,    281.6235
    162.5000,      35.0000,   1.00000,    282.9142
    167.5000,      35.0000,   1.00000,    282.1976
    172.5000,      35.0000,   1.00000,    297.9687
    177.5000,      35.0000,   1.00000,    285.1233
    182.5000,      35.0000,   1.00000,    280.4286
    187.5000,      35.0000,   1.00000,    286.9263
    192.5000,      35.0000,   1.00000,    313.8550
    197.5000,      35.0000,   1.00000,    339.6865
    202.5000,      35.0000,   1.00000,    370.9525
    207.5000,      35.0000,   1.00000,    387.2583
    212.5000,      35.0000,   1.00000,    400.6821
    222.5000,      35.0000,   1.00000,    386.1229
    227.5000,      35.0000,   1.00000,    376.7526
    232.5000,      35.0000,   1.00000,    379.4285
    237.5000,      35.0000,   1.00000,    377.9655
    242.5000,      35.0000,   1.00000,    373.9723
    247.5000,      35.0000,   1.00000,    374.5204
    257.5000,      35.0000,   1.00000,    378.2120
    262.5000,      35.0000,   1.00000,    395.6776
    267.5000,      35.0000,   1.00000,    416.6248
    272.5000,      35.0000,   1.00000,    441.8836
    277.5000,      35.0000,   1.00000,    448.7888
    282.5000,      35.0000,   1.00000,    437.0305
    287.5000,      35.0000,   1.00000,    423.3849
    292.5000,      35.0000,   1.00000,    400.3154
    297.5000,      35.0000,   1.00000,    391.8918
    302.5000,      35.0000,   1.00000,    370.2111
    307.5000,      35.0000,   1.00000,    364.1630
    312.5000,      35.0000,   1.00000,    377.2536
     52.5000,       5.0000,  10.00000,    222.5674
     57.5000,       5.0000,  10.00000,    231.6386
     62.5000,       5.0000,  10.00000,    240.4065
     67.5000,       5.0000,  10.00000,    216.0046
     72.5000,       5.0000,  10.00000,    293.5600
     77.5000,       5.0000,  10.00000,    232.2784
     82.5000,       5.0000,  10.00000,    260.9161
     87.5000,       5.0000,  10.00000,    301.3954
     92.5000,       5.0000,  10.00000,    326.6541
     97.5000,       5.0000,  10.00000,    247.0396
    102.5000,       5.0000,  10.00000,    245.0555
    107.5000,       5.0000,  10.00000,    234.8743
    112.5000,       5.0000,  10.00000,    241.7890
    117.5000,       5.0000,  10.00000,    266.4012
    122.5000,       5.0000,  10.00000,    211.2583
    127.5000,       5.0000,  10.00000,    203.0406
    132.5000,       5.0000,  10.00000,    210.8603
    137.5000,       5.0000,  10.00000,    241.3167
    142.5000,       5.0000,  10.00000,    263.4139
    147.5000,       5.0000,  10.00000,    289.7092
    152.5000,       5.0000,  10.00000,    175.1714
    157.5000,       5.0000,  10.00000,    288.2713
    162.5000,       5.0000,  10.00000,    262.5655
    167.5000,       5.0000,  10.00000,    244.0948
    172.5000,       5.0000,  10.00000,    247.9741
    177.5000,       5.0000,  10.00000,    248.6331
    182.5000,       5.0000,  10.00000,    265.2240
    187.5000,       5.0000,  10.00000,    274.1944
    192.5000,       5.0000,  10.00000,    293.7433
    197.5000,       5.0000,  10.00000,    305.7642
    202.5000,       5.0000,  10.00000,    301.7286
    207.5000,       5.0000,  10.00000,    337.0529
    212.5000,       5.0000,  10.00000,    330.2318
    217.5000,       5.0000,  10.00000,    387.7098
    222.5000,       5.0000,  10.00000,    445.4185
    227.5000,       5.0000,  10.00000,    420.1508
    237.5000,       5.0000,  10.00000,    321.9724
    242.5000,       5.0000,  10.00000,    314.7508
    247.5000,       5.0000,  10.00000,    343.2404
    252.5000,       5.0000,  10.00000,    381.5414
    257.5000,       5.0000,  10.00000,    379.7239
    262.5000,       5.0000,  10.00000,    425.1409
    267.5000,       5.0000,  10.00000,    389.9807
    272.5000,       5.0000,  10.00000,    382.0700
    277.5000,       5.0000,  10.00000,    406.4992
    282.5000,       5.0000,  10.00000,    451.6111
    287.5000,       5.0000,  10.00000,    488.4207
    292.5000,       5.0000,  10.00000,    348.8410
    297.5000,       5.0000,  10.00000,    354.3344
    302.5000,       5.0000,  10.00000,    344.1909
    307.5000,       5.0000,  10.00000,    362.2010
    312.5000,       5.0000,  10.00000,    384.4853
     67.5000,      45.0000,   1.00000,    214.2744
     72.5000,      45.0000,   1.00000,    218.2043
     77.5000,      45.0000,   1.00000,    216.0219
     82.5000,      45.0000,   1.00000,    212.4449
     87.5000,      45.0000,   1.00000,    221.9683
     92.5000,      45.0000,   1.00000,    226.8265
     97.5000,      45.0000,   1.00000,    221.8573
    102.5000,      45.0000,   1.00000,    227.8910
    107.5000,      45.0000,   1.00000,    235.5791
    112.5000,      45.0000,   1.00000,    229.5379
    117.5000,      45.0000,   1.00000,    219.1860
    122.5000,      45.0000,   1.00000,    218.1566
    127.5000,      45.0000,   1.00000,    221.4080
    132.5000,      45.0000,   1.00000,    209.4640
    137.5000,      45.0000,   1.00000,    214.9230
    142.5000,      45.0000,   1.00000,    214.7302
    147.5000,      45.0000,   1.00000,    215.5515
    152.5000,      45.0000,   1.00000,    222.4036
    157.5000,      45.0000,   1.00000,    227.9839
    162.5000,      45.0000,   1.00000,    231.9901
    167.5000,      45.0000,   1.00000,    230.1536
    172.5000,      45.0000,   1.00000,    229.1781
    177.5000,      45.0000,   1.00000,    246.4853
    182.5000,      45.0000,   1.00000,    249.5376
    187.5000,      45.0000,   1.00000,    261.6874
    192.5000,      45.0000,   1.00000,    269.4862
    197.5000,      45.0000,   1.00000,    279.8658
    202.5000,      45.0000,   1.00000,    300.0259
    207.5000,      45.0000,   1.00000,    316.0161
    212.5000,      45.0000,   1.00000,    324.1989
    222.5000,      45.0000,   1.00000,    305.3914
    227.5000,      45.0000,   1.00000,    317.8750
    232.5000,      45.0000,   1.00000,    325.0211
    237.5000,      45.0000,   1.00000,    332.6089
    242.5000,      45.0000,   1.00000,    340.2491
    247.5000,      45.0000,   1.00000,    333.0143
    252.5000,      45.0000,   1.00000,    328.0768
    257.5000,      45.0000,   1.00000,    329.3932
    262.5000,      45.0000,   1.00000,    340.2751
    267.5000,      45.0000,   1.00000,    356.1478
    272.5000,      45.0000,   1.00000,    351.1655
    277.5000,      45.0000,   1.00000,    339.0167
    282.5000,      45.0000,   1.00000,    336.1680
    287.5000,      45.0000,   1.00000,    327.0244
    292.5000,      45.0000,   1.00000,    341.3409
    297.5000,      45.0000,   1.00000,    348.9159
     77.5000,       5.0000,  12.00000,    180.3965
    157.5000,       5.0000,  12.00000,    252.0489
    237.5000,       5.0000,  12.00000,    293.0983
     67.5000,      15.0000,   4.00000,    187.1271
     72.5000,      15.0000,   4.00000,    182.3969
     77.5000,      15.0000,   4.00000,    190.4245
     82.5000,      15.0000,   4.00000,    186.1301
     87.5000,      15.0000,   4.00000,    213.4896
     92.5000,      15.0000,   4.00000,    208.0775
     97.5000,      15.0000,   4.00000,    195.1522
    102.5000,      15.0000,   4.00000,    183.1947
    107.5000,      15.0000,   4.00000,    195.1176
    112.5000,      15.0000,   4.00000,    210.9107
    117.5000,      15.0000,   4.00000,    207.9757
    122.5000,      15.0000,   4.00000,    193.1369
    127.5000,      15.0000,   4.00000,    171.9577
    132.5000,      15.0000,   4.00000,    172.8494
    137.5000,      15.0000,   4.00000,    182.7768
    142.5000,      15.0000,   4.00000,    201.4888
    147.5000,      15.0000,   4.00000,    182.7816
    152.5000,      15.0000,   4.00000,    195.2493
    157.5000,      15.0000,   4.00000,    189.6764
    162.5000,      15.0000,   4.00000,    208.3920
    167.5000,      15.0000,   4.00000,    196.4079
    172.5000,      15.0000,   4.00000,    197.2961
    177.5000,      15.0000,   4.00000,    212.3879
    182.5000,      15.0000,   4.00000,    228.4092
    187.5000,      15.0000,   4.00000,    243.9318
    192.5000,      15.0000,   4.00000,    248.1498
    197.5000,      15.0000,   4.00000,    241.9267
    202.5000,      15.0000,   4.00000,    249.2424
    207.5000,      15.0000,   4.00000,    258.3190
    212.5000,      15.0000,   4.00000,    291.4630
    222.5000,      15.0000,   4.00000,    342.7191
    227.5000,      15.0000,   4.00000,    347.1797
    232.5000,      15.0000,   4.00000,    318.4677
    237.5000,      15.0000,   4.00000,    290.5953
    242.5000,      15.0000,   4.00000,    285.3470
    247.5000,      15.0000,   4.00000,    299.4645
    252.5000,      15.0000,   4.00000,    318.3824
    257.5000,      15.0000,   4.00000,    340.1886
    262.5000,      15.0000,   4.00000,    338.3992
    272.5000,      15.0000,   4.00000,    316.0197
    277.5000,      15.0000,   4.00000,    316.3866
    282.5000,      15.0000,   4.00000,    338.7805
    287.5000,      15.0000,   4.00000,    324.9002
    292.5000,      15.0000,   4.00000,    324.2564
    297.5000,      15.0000,   4.00000,    304.8151
     82.5000,      55.0000,   1.00000,    178.7187
     87.5000,      55.0000,   1.00000,    182.3165
     92.5000,      55.0000,   1.00000,    186.6104
     97.5000,      55.0000,   1.00000,    188.6901
    102.5000,      55.0000,   1.00000,    181.7883
    107.5000,      55.0000,   1.00000,    181.4835
    112.5000,      55.0000,   1.00000,    181.0168
    117.5000,      55.0000,   1.00000,    181.5376
    122.5000,      55.0000,   1.00000,    185.0141
    127.5000,      55.0000,   1.00000,    178.6145
    132.5000,      55.0000,   1.00000,    186.7863
    137.5000,      55.0000,   1.00000,    187.0830
    142.5000,      55.0000,   1.00000,    181.2996
    147.5000,      55.0000,   1.00000,    173.7249
    152.5000,      55.0000,   1.00000,    173.1766
    157.5000,      55.0000,   1.00000,    183.3353
    162.5000,      55.0000,   1.00000,    190.5303
    167.5000,      55.0000,   1.00000,    198.1999
    172.5000,      55.0000,   1.00000,    204.7408
    177.5000,      55.0000,   1.00000,    208.0864
    182.5000,      55.0000,   1.00000,    220.8106
    187.5000,      55.0000,   1.00000,    224.8076
    192.5000,      55.0000,   1.00000,    239.4158
    197.5000,      55.0000,   1.00000,    262.1026
    207.5000,      55.0000,   1.00000,    277.2631
    212.5000,      55.0000,   1.00000,    277.9107
    217.5000,      55.0000,   1.00000,    276.9160
    222.5000,      55.0000,   1.00000,    279.9901
    227.5000,      55.0000,   1.00000,    286.7079
    232.5000,      55.0000,   1.00000,    293.8145
    242.5000,      55.0000,   1.00000,    303.7382
    247.5000,      55.0000,   1.00000,    302.2970
    252.5000,      55.0000,   1.00000,    294.8364
    257.5000,      55.0000,   1.00000,    291.2245
    262.5000,      55.0000,   1.00000,    283.8296
    267.5000,      55.0000,   1.00000,    276.4296
    272.5000,      55.0000,   1.00000,    266.2195
    277.5000,      55.0000,   1.00000,    267.6235
    282.5000,      55.0000,   1.00000,    266.7289
     77.5000,       5.0000,  15.00000,    146.4744
    157.5000,       5.0000,  15.00000,    188.1443
    237.5000,       5.0000,  15.00000,    262.3145
     82.5000,      15.0000,   5.00000,    161.3004
     87.5000,      15.0000,   5.00000,    180.2476
     92.5000,      15.0000,   5.00000,    179.0524
     97.5000,      15.0000,   5.00000,    170.8612
    102.5000,      15.0000,   5.00000,    159.6304
    107.5000,      15.0000,   5.00000,    165.1012
    112.5000,      15.0000,   5.00000,    176.0574
    117.5000,      15.0000,   5.00000,    173.4483
    122.5000,      15.0000,   5.00000,    166.4967
    127.5000,      15.0000,   5.00000,    149.8132
    132.5000,      15.0000,   5.00000,    151.9644
    137.5000,      15.0000,   5.00000,    158.7057
    142.5000,      15.0000,   5.00000,    166.9632
    147.5000,      15.0000,   5.00000,    147.5294
    152.5000,      15.0000,   5.00000,    152.8093
    157.5000,      15.0000,   5.00000,    151.7399
    162.5000,      15.0000,   5.00000,    167.9886
    167.5000,      15.0000,   5.00000,    163.5504
    172.5000,      15.0000,   5.00000,    168.0249
    177.5000,      15.0000,   5.00000,    183.4374
    182.5000,      15.0000,   5.00000,    194.0941
    187.5000,      15.0000,   5.00000,    206.6120
    192.5000,      15.0000,   5.00000,    214.2436
    197.5000,      15.0000,   5.00000,    216.5101
    207.5000,      15.0000,   5.00000,    227.0585
    212.5000,      15.0000,   5.00000,    254.0272
    217.5000,      15.0000,   5.00000,    288.1434
    222.5000,      15.0000,   5.00000,    316.8953
    227.5000,      15.0000,   5.00000,    315.2435
    232.5000,      15.0000,   5.00000,    287.6575
    242.5000,      15.0000,   5.00000,    255.3049
    247.5000,      15.0000,   5.00000,    267.4232
    252.5000,      15.0000,   5.00000,    278.3161
    257.5000,      15.0000,   5.00000,    290.6469
    262.5000,      15.0000,   5.00000,    273.7398
    267.5000,      15.0000,   5.00000,    262.5579
    272.5000,      15.0000,   5.00000,    241.0020
     97.5000,      65.0000,   1.00000,    163.9171
    102.5000,      65.0000,   1.00000,    161.9514
    107.5000,      65.0000,   1.00000,    157.8996
    112.5000,      65.0000,   1.00000,    159.5976
    117.5000,      65.0000,   1.00000,    163.7984
    122.5000,      65.0000,   1.00000,    156.3578
    127.5000,      65.0000,   1.00000,    153.7825
    132.5000,      65.0000,   1.00000,    154.0304
    137.5000,      65.0000,   1.00000,    156.8829
    142.5000,      65.0000,   1.00000,    159.4501
    147.5000,      65.0000,   1.00000,    162.2142
    152.5000,      65.0000,   1.00000,    162.0303
    157.5000,      65.0000,   1.00000,    164.8550
    162.5000,      65.0000,   1.00000,    169.8306
    167.5000,      65.0000,   1.00000,    171.6555
    172.5000,      65.0000,   1.00000,    176.6376
    177.5000,      65.0000,   1.00000,    183.4941
    182.5000,      65.0000,   1.00000,    190.7904
    187.5000,      65.0000,   1.00000,    211.7629
    192.5000,      65.0000,   1.00000,    226.5679
    197.5000,      65.0000,   1.00000,    240.4347
    202.5000,      65.0000,   1.00000,    249.2318
    207.5000,      65.0000,   1.00000,    254.5781
    217.5000,      65.0000,   1.00000,    262.8994
    257.5000,      65.0000,   1.00000,    244.1058
    262.5000,      65.0000,   1.00000,    235.4586
    267.5000,      65.0000,   1.00000,    229.2422
     97.5000,      15.0000,   6.00000,    159.0155
    102.5000,      15.0000,   6.00000,    147.3122
    107.5000,      15.0000,   6.00000,    153.0176
    112.5000,      15.0000,   6.00000,    164.8741
    117.5000,      15.0000,   6.00000,    163.5948
    122.5000,      15.0000,   6.00000,    152.3021
    127.5000,      15.0000,   6.00000,    133.1075
    132.5000,      15.0000,   6.00000,    131.3163
    137.5000,      15.0000,   6.00000,    138.5155
    142.5000,      15.0000,   6.00000,    148.6984
    147.5000,      15.0000,   6.00000,    134.6788
    157.5000,      15.0000,   6.00000,    136.5537
    162.5000,      15.0000,   6.00000,    150.0398
    167.5000,      15.0000,   6.00000,    141.9456
    172.5000,      15.0000,   6.00000,    145.4475
    177.5000,      15.0000,   6.00000,    157.2744
    182.5000,      15.0000,   6.00000,    171.7867
    187.5000,      15.0000,   6.00000,    187.0399
    192.5000,      15.0000,   6.00000,    194.6579
    197.5000,      15.0000,   6.00000,    195.9652
    202.5000,      15.0000,   6.00000,    203.5582
    212.5000,      15.0000,   6.00000,    237.8054
    217.5000,      15.0000,   6.00000,    271.8719
    257.5000,      15.0000,   6.00000,    235.1368
    262.5000,      15.0000,   6.00000,    229.6410
    267.5000,      15.0000,   6.00000,    220.0240
    105.0000,      30.0000,   3.00000,    159.9430
    110.0000,      30.0000,   3.00000,    153.8396
    115.0000,      30.0000,   3.00000,    149.9657
    120.0000,      30.0000,   3.00000,    145.0333
    125.0000,      30.0000,   3.00000,    142.1003
    130.0000,      30.0000,   3.00000,    139.1641
    135.0000,      30.0000,   3.00000,    135.4135
    140.0000,      30.0000,   3.00000,    128.6708
    145.0000,      30.0000,   3.00000,    137.1782
    150.0000,      30.0000,   3.00000,    140.4075
    155.0000,      30.0000,   3.00000,    139.7936
    160.0000,      30.0000,   3.00000,    137.5731
    165.0000,      30.0000,   3.00000,    136.3691
    170.0000,      30.0000,   3.00000,    149.8473
    175.0000,      30.0000,   3.00000,    153.1544
    185.0000,      30.0000,   3.00000,    168.0593
    190.0000,      30.0000,   3.00000,    176.6343
    195.0000,      30.0000,   3.00000,    190.6660
    205.0000,      30.0000,   3.00000,    216.4225
    210.0000,      30.0000,   3.00000,    235.8535
    112.5000,      25.0000,   4.00000,    151.9889
    117.5000,      25.0000,   4.00000,    146.6583
    122.5000,      25.0000,   4.00000,    141.6404
    127.5000,      25.0000,   4.00000,    137.4379
    132.5000,      25.0000,   4.00000,    130.9708
    142.5000,      25.0000,   4.00000,    125.1689
    147.5000,      25.0000,   4.00000,    131.6182
    152.5000,      25.0000,   4.00000,    133.6248
    157.5000,      25.0000,   4.00000,    132.3626
    162.5000,      25.0000,   4.00000,    130.4210
    167.5000,      25.0000,   4.00000,    141.8320
    172.5000,      25.0000,   4.00000,    143.9293
    177.5000,      25.0000,   4.00000,    149.3087
    182.5000,      25.0000,   4.00000,    159.8792
    187.5000,      25.0000,   4.00000,    171.2574
    192.5000,      25.0000,   4.00000,    177.1107
    197.5000,      25.0000,   4.00000,    186.2280
    202.5000,      25.0000,   4.00000,    193.7479
    157.5000,      15.0000,   8.00000,    121.3176
  13.15
ITERATION 3
MODEL RESISTIVITY
LAYER 1
71,     2.5000
     10.0000,     1143.5
     15.0000,     1150.4
     20.0000,     1258.8
     25.0000,     1181.5
     30.0000,     1078.5
     35.0000,     1278.5
     40.0000,     1514.8
     45.0000,     1093.2
     50.0000,     894.25
     55.0000,     684.68
     60.0000,     683.82
     65.0000,     701.98
     70.0000,     622.96
     75.0000,     883.32
     80.0000,     629.73
     85.0000,     668.31
     90.0000,     739.56
     95.0000,     717.95
    100.0000,     455.01
    105.0000,     394.77
    110.0000,     381.08
    115.0000,     404.53
    120.0000,     443.62
    125.0000,     312.91
    130.0000,     272.68
    135.0000,     303.53
    140.0000,     376.56
    145.0000,     391.74
    150.0000,     395.83
    155.0000,     199.49
    160.0000,     384.62
    165.0000,     328.91
    170.0000,     301.84
    175.0000,     319.35
    180.0000,     341.85
    185.0000,     372.97
    190.0000,     376.11
    195.0000,     387.16
    200.0000,     410.21
    205.0000,     421.89
    210.0000,     488.96
    215.0000,     462.41
    220.0000,     529.57
    225.0000,     591.43
    230.0000,     543.56
    235.0000,     441.14
    240.0000,     346.42
    245.0000,     299.19
    250.0000,     294.02
    255.0000,     296.73
    260.0000,     268.78
    265.0000,     283.89
    270.0000,     231.69
    275.0000,     211.81
    280.0000,     221.22
    285.0000,     249.52
    290.0000,     252.38
    295.0000,     164.52
    300.0000,     167.71
    305.0000,     169.65
    310.0000,     181.49
    315.0000,     202.29
    320.0000,     192.95
    325.0000,     205.95
    330.0000,     225.93
    335.0000,     249.98
    340.0000,     273.84
    345.0000,     385.21
    350.0000,     319.31
    355.0000,     440.84
           219.7481
LAYER 2
71,     5.2500
     10.0000,     1100.4
     15.0000,     1152.8
     20.0000,     1259.6
     25.0000,     1203.1
     30.0000,     1116.6
     35.0000,     1277.9
     40.0000,     1448.5
     45.0000,     1167.6
     50.0000,     1051.0
     55.0000,     896.79
     60.0000,     900.13
     65.0000,     866.83
     70.0000,     774.86
     75.0000,     983.51
     80.0000,     746.61
     85.0000,     775.48
     90.0000,     871.55
     95.0000,     831.05
    100.0000,     571.65
    105.0000,     489.90
    110.0000,     448.17
    115.0000,     414.57
    120.0000,     434.88
    125.0000,     322.60
    130.0000,     290.44
    135.0000,     312.44
    140.0000,     362.29
    145.0000,     406.16
    150.0000,     452.47
    155.0000,     305.59
    160.0000,     451.58
    165.0000,     424.42
    170.0000,     380.96
    175.0000,     389.84
    180.0000,     400.79
    185.0000,     440.21
    190.0000,     436.78
    195.0000,     462.72
    200.0000,     475.17
    205.0000,     450.16
    210.0000,     562.50
    215.0000,     498.70
    220.0000,     587.53
    225.0000,     666.41
    230.0000,     567.89
    235.0000,     466.42
    240.0000,     384.44
    245.0000,     337.60
    250.0000,     337.74
    255.0000,     345.50
    260.0000,     327.18
    265.0000,     324.00
    270.0000,     293.46
    275.0000,     262.27
    280.0000,     242.51
    285.0000,     256.55
    290.0000,     276.00
    295.0000,     205.58
    300.0000,     197.79
    305.0000,     200.09
    310.0000,     216.75
    315.0000,     237.66
    320.0000,     230.45
    325.0000,     244.29
    330.0000,     273.83
    335.0000,     306.70
    340.0000,     357.72
    345.0000,     477.20
    350.0000,     409.04
    355.0000,     441.13
           251.4755
LAYER 3
69,     8.2750
     15.0000,     1055.8
     20.0000,     1171.6
     25.0000,     1163.0
     30.0000,     1095.5
     35.0000,     1177.4
     40.0000,     1347.4
     45.0000,     1368.7
     50.0000,     1586.7
     55.0000,     1695.9
     60.0000,     1748.0
     65.0000,     1554.8
     70.0000,     1319.6
     75.0000,     1365.5
     80.0000,     1090.4
     85.0000,     1108.4
     90.0000,     1249.7
     95.0000,     1191.8
    100.0000,     940.57
    105.0000,     801.84
    110.0000,     639.89
    115.0000,     484.24
    120.0000,     480.41
    125.0000,     403.74
    130.0000,     379.86
    135.0000,     362.51
    140.0000,     361.14
    145.0000,     462.26
    150.0000,     701.40
    155.0000,     719.80
    160.0000,     840.19
    165.0000,     823.43
    170.0000,     705.12
    175.0000,     628.12
    180.0000,     587.77
    185.0000,     666.30
    190.0000,     742.69
    195.0000,     863.50
    200.0000,     790.39
    205.0000,     622.62
    210.0000,     762.69
    215.0000,     691.59
    220.0000,     954.47
    225.0000,     1152.9
    230.0000,     866.99
    235.0000,     679.52
    240.0000,     576.22
    245.0000,     504.38
    250.0000,     496.16
    255.0000,     503.48
    260.0000,     484.61
    265.0000,     455.34
    270.0000,     438.30
    275.0000,     372.13
    280.0000,     295.88
    285.0000,     299.00
    290.0000,     390.07
    295.0000,     371.73
    300.0000,     364.13
    305.0000,     374.77
    310.0000,     410.62
    315.0000,     439.94
    320.0000,     417.40
    325.0000,     428.98
    330.0000,     477.11
    335.0000,     540.64
    340.0000,     654.47
    345.0000,     811.01
    350.0000,     625.92
           426.4745
LAYER 4
67,    11.6025
     20.0000,     897.69
     25.0000,     917.05
     30.0000,     851.74
     35.0000,     842.29
     40.0000,     994.01
     45.0000,     1282.3
     50.0000,     2003.9
     55.0000,     2784.0
     60.0000,     3088.7
     65.0000,     2631.2
     70.0000,     2037.5
     75.0000,     1738.4
     80.0000,     1391.9
     85.0000,     1409.0
     90.0000,     1585.2
     95.0000,     1529.5
    100.0000,     1309.4
    105.0000,     1075.8
    110.0000,     736.56
    115.0000,     484.29
    120.0000,     488.61
    125.0000,     472.39
    130.0000,     449.03
    135.0000,     347.78
    140.0000,     277.98
    145.0000,     400.72
    150.0000,     913.87
    155.0000,     1442.9
    160.0000,     1685.3
    165.0000,     1653.1
    170.0000,     1292.4
    175.0000,     937.17
    180.0000,     787.66
    185.0000,     988.29
    190.0000,     1408.9
    195.0000,     1792.0
    200.0000,     1268.6
    205.0000,     675.74
    210.0000,     669.61
    215.0000,     662.29
    220.0000,     1256.7
    225.0000,     1905.7
    230.0000,     1449.5
    235.0000,     1122.6
    240.0000,     975.78
    245.0000,     847.31
    250.0000,     799.82
    255.0000,     785.08
    260.0000,     743.09
    265.0000,     670.64
    270.0000,     615.98
    275.0000,     488.40
    280.0000,     371.34
    285.0000,     391.57
    290.0000,     606.48
    295.0000,     709.93
    300.0000,     734.18
    305.0000,     753.68
    310.0000,     798.74
    315.0000,     810.67
    320.0000,     735.23
    325.0000,     736.72
    330.0000,     819.47
    335.0000,     925.62
    340.0000,     1115.0
    345.0000,     1274.9
           766.0516
LAYER 5
63,    15.2628
     30.0000,     457.96
     35.0000,     371.96
     40.0000,     407.07
     45.0000,     567.08
     50.0000,     959.38
     55.0000,     1585.8
     60.0000,     1942.8
     65.0000,     1696.9
     70.0000,     1213.7
     75.0000,     852.58
     80.0000,     662.00
     85.0000,     624.67
     90.0000,     645.54
     95.0000,     627.45
    100.0000,     575.51
    105.0000,     482.33
    110.0000,     358.52
    115.0000,     295.43
    120.0000,     353.20
    125.0000,     414.35
    130.0000,     369.00
    135.0000,     214.35
    140.0000,     123.06
    145.0000,     140.95
    150.0000,     317.02
    155.0000,     675.15
    160.0000,     983.16
    165.0000,     1029.0
    170.0000,     800.98
    175.0000,     583.31
    180.0000,     601.72
    185.0000,     1057.5
    190.0000,     2052.6
    195.0000,     2299.7
    200.0000,     1000.5
    205.0000,     307.37
    210.0000,     198.04
    215.0000,     256.29
    220.0000,     688.83
    225.0000,     1535.3
    230.0000,     1777.5
    235.0000,     1753.9
    240.0000,     1793.1
    245.0000,     1757.0
    250.0000,     1680.5
    255.0000,     1582.2
    260.0000,     1410.3
    265.0000,     1160.9
    270.0000,     913.32
    275.0000,     721.41
    280.0000,     657.16
    285.0000,     777.85
    290.0000,     1105.1
    295.0000,     1314.8
    300.0000,     1296.4
    305.0000,     1162.5
    310.0000,     1020.2
    315.0000,     896.66
    320.0000,     801.82
    325.0000,     819.25
    330.0000,     958.54
    335.0000,     1059.2
             1193.4
LAYER 6
59,    19.2890
     40.0000,     231.62
     45.0000,     261.33
     50.0000,     346.30
     55.0000,     472.67
     60.0000,     544.76
     65.0000,     488.18
     70.0000,     367.69
     75.0000,     265.24
     80.0000,     208.53
     85.0000,     188.69
     90.0000,     185.85
     95.0000,     183.81
    100.0000,     180.72
    105.0000,     175.82
    110.0000,     174.21
    115.0000,     199.02
    120.0000,     273.90
    125.0000,     338.46
    130.0000,     289.02
    135.0000,     159.86
    140.0000,      81.60
    145.0000,      65.28
    150.0000,      89.92
    155.0000,     144.01
    160.0000,     196.46
    165.0000,     212.87
    170.0000,     196.24
    175.0000,     194.47
    180.0000,     274.58
    185.0000,     552.03
    190.0000,     1021.8
    195.0000,     997.35
    200.0000,     428.91
    205.0000,     146.35
    210.0000,      93.58
    215.0000,     133.27
    220.0000,     336.17
    225.0000,     767.55
    230.0000,     1114.8
    235.0000,     1280.0
    240.0000,     1376.9
    245.0000,     1385.8
    250.0000,     1310.8
    255.0000,     1184.8
    260.0000,     1019.3
    265.0000,     840.41
    270.0000,     694.56
    275.0000,     630.08
    280.0000,     671.24
    285.0000,     810.61
    290.0000,     980.95
    295.0000,     1020.7
    300.0000,     914.06
    305.0000,     757.12
    310.0000,     620.28
    315.0000,     542.98
    320.0000,     520.85
    325.0000,     548.05
           706.2460
LAYER 7
55,    23.7179
     50.0000,     161.13
     55.0000,     177.34
     60.0000,     183.34
     65.0000,     161.78
     70.0000,     130.41
     75.0000,     100.10
     80.0000,      82.23
     85.0000,      74.88
     90.0000,      74.30
     95.0000,      77.54
    100.0000,      84.49
    105.0000,      96.84
    110.0000,     119.50
    115.0000,     163.13
    120.0000,     232.55
    125.0000,     281.67
    130.0000,     241.39
    135.0000,     144.42
    140.0000,      76.68
    145.0000,      50.53
    150.0000,      46.94
    155.0000,      53.31
    160.0000,      61.64
    165.0000,      67.33
    170.0000,      73.29
    175.0000,      91.99
    180.0000,     148.74
    185.0000,     280.10
    190.0000,     438.29
    195.0000,     401.20
    200.0000,     208.46
    205.0000,      95.27
    210.0000,      67.50
    215.0000,      88.97
    220.0000,     177.07
    225.0000,     347.16
    230.0000,     523.48
    235.0000,     639.25
    240.0000,     697.30
    245.0000,     699.99
    250.0000,     658.89
    255.0000,     597.65
    260.0000,     531.44
    265.0000,     473.46
    270.0000,     438.23
    275.0000,     442.55
    280.0000,     490.95
    285.0000,     560.45
    290.0000,     599.78
    295.0000,     569.11
    300.0000,     489.20
    305.0000,     409.62
    310.0000,     349.52
    315.0000,     329.06
           361.5932
LAYER 8
51,    28.5897
     60.0000,      98.11
     65.0000,      80.10
     70.0000,      67.39
     75.0000,      56.08
     80.0000,      49.26
     85.0000,      46.64
     90.0000,      48.29
     95.0000,      53.75
    100.0000,      63.79
    105.0000,      80.72
    110.0000,     109.03
    115.0000,     153.83
    120.0000,     210.33
    125.0000,     244.23
    130.0000,     216.75
    135.0000,     147.98
    140.0000,      89.74
    145.0000,      58.67
    150.0000,      46.09
    155.0000,      42.66
    160.0000,      43.44
    165.0000,      46.90
    170.0000,      54.95
    175.0000,      73.69
    180.0000,     113.73
    185.0000,     180.01
    190.0000,     235.06
    195.0000,     211.06
    200.0000,     133.99
    205.0000,      79.16
    210.0000,      60.64
    215.0000,      68.98
    220.0000,     104.30
    225.0000,     165.39
    230.0000,     233.36
    235.0000,     287.29
    240.0000,     319.29
    245.0000,     327.35
    250.0000,     317.34
    255.0000,     301.83
    260.0000,     288.50
    265.0000,     281.75
    270.0000,     285.13
    275.0000,     301.80
    280.0000,     328.38
    285.0000,     349.71
    290.0000,     346.62
    295.0000,     319.33
    300.0000,     285.59
    305.0000,     255.13
           233.8730
LAYER 9
46,    33.9487
     70.0000,      53.37
     75.0000,      46.34
     80.0000,      43.07
     85.0000,      42.86
     90.0000,      46.47
     95.0000,      54.12
    100.0000,      66.67
    105.0000,      86.16
    110.0000,     115.91
    115.0000,     156.45
    120.0000,     199.78
    125.0000,     223.53
    130.0000,     207.80
    135.0000,     162.19
    140.0000,     115.14
    145.0000,      82.72
    150.0000,      64.89
    155.0000,      56.77
    160.0000,      54.82
    165.0000,      57.79
    170.0000,      66.74
    175.0000,      84.57
    180.0000,     113.77
    185.0000,     148.63
    190.0000,     166.84
    195.0000,     148.30
    200.0000,     108.06
    205.0000,      75.23
    210.0000,      59.91
    215.0000,      59.77
    220.0000,      71.99
    225.0000,      93.51
    230.0000,     118.77
    235.0000,     142.74
    240.0000,     162.19
    245.0000,     173.90
    250.0000,     177.18
    255.0000,     178.71
    260.0000,     182.38
    265.0000,     189.61
    270.0000,     201.04
    275.0000,     216.48
    280.0000,     230.91
    285.0000,     235.40
    290.0000,     228.46
           213.8523
LAYER 10
40,    39.8436
     85.0000,      48.23
     90.0000,      56.55
     95.0000,      65.72
    100.0000,      80.53
    105.0000,     100.50
    110.0000,     129.94
    115.0000,     164.27
    120.0000,     197.21
    125.0000,     215.42
    130.0000,     209.08
    135.0000,     181.90
    140.0000,     148.03
    145.0000,     119.32
    150.0000,      99.92
    155.0000,      89.16
    160.0000,      85.40
    165.0000,      87.68
    170.0000,      95.97
    175.0000,     110.30
    180.0000,     128.54
    185.0000,     143.53
    190.0000,     144.37
    195.0000,     126.65
    200.0000,      99.46
    205.0000,      75.79
    210.0000,      61.67
    215.0000,      56.83
    220.0000,      59.25
    225.0000,      66.65
    230.0000,      76.65
    235.0000,      88.67
    240.0000,     102.86
    245.0000,     117.51
    250.0000,     123.95
    255.0000,     128.81
    260.0000,     134.61
    265.0000,     141.18
    270.0000,     149.60
    275.0000,     161.22
           181.4260
LAYER 11
31,    46.3279
     95.0000,      79.70
    100.0000,     100.64
    105.0000,     121.09
    110.0000,     146.36
    115.0000,     173.05
    120.0000,     199.63
    125.0000,     215.29
    130.0000,     215.90
    135.0000,     202.53
    140.0000,     181.72
    145.0000,     160.70
    150.0000,     144.03
    155.0000,     133.25
    160.0000,     128.33
    165.0000,     128.61
    170.0000,     133.17
    175.0000,     140.24
    180.0000,     146.49
    185.0000,     147.01
    190.0000,     137.76
    195.0000,     119.31
    200.0000,      97.26
    205.0000,      77.90
    210.0000,      64.82
    215.0000,      58.12
    220.0000,      56.88
    225.0000,      59.61
    230.0000,      63.65
    235.0000,      70.42
    240.0000,      83.10
           111.0506
LAYER 12
25,    53.4607
    105.0000,     138.56
    110.0000,     163.34
    115.0000,     186.10
    120.0000,     205.73
    125.0000,     219.01
    130.0000,     224.41
    135.0000,     220.20
    140.0000,     209.49
    145.0000,     196.39
    150.0000,     184.31
    155.0000,     175.13
    160.0000,     169.41
    165.0000,     166.67
    170.0000,     165.69
    175.0000,     164.47
    180.0000,     160.45
    185.0000,     151.25
    190.0000,     136.04
    195.0000,     116.65
    200.0000,      96.90
    205.0000,      79.58
    210.0000,      68.40
    215.0000,      61.90
    220.0000,      60.66
            63.9890
LAYER 13
22, 
    110.0000,     188.53
    115.0000,     201.50
    120.0000,     215.40
    125.0000,     226.63
    130.0000,     232.72
    135.0000,     232.67
    140.0000,     226.93
    145.0000,     218.17
    150.0000,     208.96
    155.0000,     200.93
    160.0000,     194.64
    165.0000,     189.67
    170.0000,     184.86
    175.0000,     178.51
    180.0000,     168.83
    185.0000,     154.61
    190.0000,     136.02
    195.0000,     114.78
    200.0000,      96.82
    205.0000,      81.26
    210.0000,      69.57
            61.7677
CALCULATED APPARENT RESISTIVITY
      7.5000,       5.0000,   1.00000,   1097.4752
     12.5000,       5.0000,   1.00000,   1104.5809
     17.5000,       5.0000,   1.00000,   1151.1150
     22.5000,       5.0000,   1.00000,   1154.4010
     27.5000,       5.0000,   1.00000,   1134.5205
     32.5000,       5.0000,   1.00000,   1156.8236
     37.5000,       5.0000,   1.00000,   1260.3879
     42.5000,       5.0000,   1.00000,   1048.1926
     47.5000,       5.0000,   1.00000,   1046.7819
     52.5000,       5.0000,   1.00000,    872.3179
     57.5000,       5.0000,   1.00000,    852.7062
     62.5000,       5.0000,   1.00000,    875.9048
     67.5000,       5.0000,   1.00000,    720.4579
     72.5000,       5.0000,   1.00000,    934.2458
     77.5000,       5.0000,   1.00000,    712.7414
     82.5000,       5.0000,   1.00000,    787.6245
     87.5000,       5.0000,   1.00000,    728.4548
     92.5000,       5.0000,   1.00000,    716.4689
     97.5000,       5.0000,   1.00000,    551.4370
    102.5000,       5.0000,   1.00000,    512.4571
    107.5000,       5.0000,   1.00000,    452.2841
    112.5000,       5.0000,   1.00000,    408.8349
    117.5000,       5.0000,   1.00000,    413.4784
    122.5000,       5.0000,   1.00000,    335.1618
    127.5000,       5.0000,   1.00000,    328.0936
    132.5000,       5.0000,   1.00000,    329.6416
    137.5000,       5.0000,   1.00000,    366.4866
    142.5000,       5.0000,   1.00000,    351.1418
    147.5000,       5.0000,   1.00000,    447.2649
    152.5000,       5.0000,   1.00000,    275.6720
    157.5000,       5.0000,   1.00000,    464.0150
    162.5000,       5.0000,   1.00000,    375.5566
    167.5000,       5.0000,   1.00000,    397.0033
    172.5000,       5.0000,   1.00000,    408.9399
    177.5000,       5.0000,   1.00000,    413.8428
    182.5000,       5.0000,   1.00000,    441.6518
    187.5000,       5.0000,   1.00000,    448.9173
    192.5000,       5.0000,   1.00000,    466.8510
    197.5000,       5.0000,   1.00000,    488.5135
    202.5000,       5.0000,   1.00000,    478.0204
    207.5000,       5.0000,   1.00000,    549.0446
    212.5000,       5.0000,   1.00000,    527.5017
    217.5000,       5.0000,   1.00000,    583.2523
    222.5000,       5.0000,   1.00000,    600.0828
    227.5000,       5.0000,   1.00000,    562.0895
    232.5000,       5.0000,   1.00000,    500.0343
    237.5000,       5.0000,   1.00000,    432.4801
    242.5000,       5.0000,   1.00000,    383.9674
    247.5000,       5.0000,   1.00000,    361.9056
    252.5000,       5.0000,   1.00000,    360.0010
    257.5000,       5.0000,   1.00000,    319.9662
    262.5000,       5.0000,   1.00000,    331.8122
    267.5000,       5.0000,   1.00000,    285.1393
    272.5000,       5.0000,   1.00000,    272.9134
    282.5000,       5.0000,   1.00000,    254.5612
    292.5000,       5.0000,   1.00000,    210.6173
    297.5000,       5.0000,   1.00000,    225.5845
    302.5000,       5.0000,   1.00000,    217.6674
    307.5000,       5.0000,   1.00000,    223.7413
    312.5000,       5.0000,   1.00000,    240.5731
    317.5000,       5.0000,   1.00000,    237.9616
    322.5000,       5.0000,   1.00000,    259.9948
    327.5000,       5.0000,   1.00000,    277.8391
    332.5000,       5.0000,   1.00000,    311.0572
    337.5000,       5.0000,   1.00000,    315.9381
    342.5000,       5.0000,   1.00000,    425.9270
    347.5000,       5.0000,   1.00000,    303.4618
    352.5000,       5.0000,   1.00000,    429.5862
    357.5000,       5.0000,   1.00000,    254.5576
     12.5000,       5.0000,   2.00000,    972.1213
     17.5000,       5.0000,   2.00000,   1083.5702
     22.5000,       5.0000,   2.00000,   1065.9852
     27.5000,       5.0000,   2.00000,    935.4427
     32.5000,       5.0000,   2.00000,   1057.8933
     37.5000,       5.0000,   2.00000,   1232.4238
     42.5000,       5.0000,   2.00000,   1047.5934
     47.5000,       5.0000,   2.00000,   1042.7932
     52.5000,       5.0000,   2.00000,    952.2457
     57.5000,       5.0000,   2.00000,   1008.2081
     62.5000,       5.0000,   2.00000,    971.2382
     67.5000,       5.0000,   2.00000,    833.8707
     72.5000,       5.0000,   2.00000,   1083.8790
     77.5000,       5.0000,   2.00000,    790.7463
     82.5000,       5.0000,   2.00000,    739.6100
     87.5000,       5.0000,   2.00000,    827.1100
     92.5000,       5.0000,   2.00000,    780.7463
     97.5000,       5.0000,   2.00000,    578.4808
    102.5000,       5.0000,   2.00000,    544.9958
    107.5000,       5.0000,   2.00000,    497.7379
    112.5000,       5.0000,   2.00000,    455.7115
    117.5000,       5.0000,   2.00000,    462.5006
    122.5000,       5.0000,   2.00000,    351.0537
    127.5000,       5.0000,   2.00000,    321.3122
    132.5000,       5.0000,   2.00000,    351.3969
    137.5000,       5.0000,   2.00000,    368.2129
    142.5000,       5.0000,   2.00000,    439.8293
    147.5000,       5.0000,   2.00000,    471.7428
    152.5000,       5.0000,   2.00000,    287.0984
    157.5000,       5.0000,   2.00000,    529.3820
    162.5000,       5.0000,   2.00000,    499.2892
    167.5000,       5.0000,   2.00000,    435.2827
    172.5000,       5.0000,   2.00000,    491.0067
    177.5000,       5.0000,   2.00000,    503.8120
    182.5000,       5.0000,   2.00000,    520.4395
    187.5000,       5.0000,   2.00000,    509.2592
    192.5000,       5.0000,   2.00000,    531.5242
    197.5000,       5.0000,   2.00000,    542.0749
    202.5000,       5.0000,   2.00000,    545.8484
    207.5000,       5.0000,   2.00000,    627.4681
    212.5000,       5.0000,   2.00000,    561.8711
    217.5000,       5.0000,   2.00000,    596.4236
    222.5000,       5.0000,   2.00000,    660.4298
    227.5000,       5.0000,   2.00000,    615.9230
    232.5000,       5.0000,   2.00000,    560.4144
    237.5000,       5.0000,   2.00000,    511.0196
    242.5000,       5.0000,   2.00000,    465.3199
    247.5000,       5.0000,   2.00000,    457.5561
    252.5000,       5.0000,   2.00000,    442.4747
    257.5000,       5.0000,   2.00000,    392.7657
    262.5000,       5.0000,   2.00000,    406.9239
    267.5000,       5.0000,   2.00000,    353.0611
    272.5000,       5.0000,   2.00000,    320.0166
    277.5000,       5.0000,   2.00000,    305.1649
    282.5000,       5.0000,   2.00000,    323.2630
    287.5000,       5.0000,   2.00000,    338.3413
    292.5000,       5.0000,   2.00000,    254.7254
    297.5000,       5.0000,   2.00000,    277.4587
    302.5000,       5.0000,   2.00000,    287.5904
    307.5000,       5.0000,   2.00000,    290.6183
    312.5000,       5.0000,   2.00000,    309.5770
    317.5000,       5.0000,   2.00000,    301.7303
    322.5000,       5.0000,   2.00000,    329.1094
    327.5000,       5.0000,   2.00000,    361.1725
    332.5000,       5.0000,   2.00000,    354.9702
    337.5000,       5.0000,   2.00000,    383.4123
    342.5000,       5.0000,   2.00000,    443.2512
    347.5000,       5.0000,   2.00000,    358.1651
    352.5000,       5.0000,   2.00000,    484.7008
     17.5000,       5.0000,   3.00000,    936.1753
     22.5000,       5.0000,   3.00000,    864.3632
     27.5000,       5.0000,   3.00000,    799.8448
     32.5000,       5.0000,   3.00000,    921.1664
     37.5000,       5.0000,   3.00000,   1178.4044
     42.5000,       5.0000,   3.00000,   1017.9367
     47.5000,       5.0000,   3.00000,    958.1835
     52.5000,       5.0000,   3.00000,    885.4434
     57.5000,       5.0000,   3.00000,    928.7040
     62.5000,       5.0000,   3.00000,    981.8760
     67.5000,       5.0000,   3.00000,    877.4114
     72.5000,       5.0000,   3.00000,   1100.4991
     77.5000,       5.0000,   3.00000,    749.6763
     82.5000,       5.0000,   3.00000,    755.7194
     87.5000,       5.0000,   3.00000,    774.3231
     92.5000,       5.0000,   3.00000,    806.6035
     97.5000,       5.0000,   3.00000,    557.2125
    102.5000,       5.0000,   3.00000,    494.6247
    107.5000,       5.0000,   3.00000,    484.1838
    112.5000,       5.0000,   3.00000,    492.5353
    117.5000,       5.0000,   3.00000,    488.5147
    122.5000,       5.0000,   3.00000,    351.6585
    127.5000,       5.0000,   3.00000,    312.1866
    132.5000,       5.0000,   3.00000,    321.5505
    137.5000,       5.0000,   3.00000,    429.5521
    142.5000,       5.0000,   3.00000,    451.7874
    147.5000,       5.0000,   3.00000,    481.7215
    152.5000,       5.0000,   3.00000,    281.4949
    157.5000,       5.0000,   3.00000,    522.2751
    162.5000,       5.0000,   3.00000,    500.2516
    167.5000,       5.0000,   3.00000,    503.9877
    172.5000,       5.0000,   3.00000,    492.1648
    177.5000,       5.0000,   3.00000,    535.8942
    182.5000,       5.0000,   3.00000,    547.8495
    187.5000,       5.0000,   3.00000,    532.1337
    192.5000,       5.0000,   3.00000,    535.2147
    197.5000,       5.0000,   3.00000,    561.7816
    202.5000,       5.0000,   3.00000,    568.2864
    207.5000,       5.0000,   3.00000,    630.4848
    212.5000,       5.0000,   3.00000,    555.0302
    217.5000,       5.0000,   3.00000,    604.2515
    222.5000,       5.0000,   3.00000,    670.8121
    227.5000,       5.0000,   3.00000,    652.4429
    232.5000,       5.0000,   3.00000,    575.0012
    237.5000,       5.0000,   3.00000,    520.1259
    242.5000,       5.0000,   3.00000,    506.6418
    247.5000,       5.0000,   3.00000,    510.2863
    252.5000,       5.0000,   3.00000,    517.5422
    257.5000,       5.0000,   3.00000,    465.0798
    262.5000,       5.0000,   3.00000,    475.6671
    267.5000,       5.0000,   3.00000,    401.8873
    272.5000,       5.0000,   3.00000,    358.3917
    277.5000,       5.0000,   3.00000,    353.5028
    282.5000,       5.0000,   3.00000,    387.3854
    287.5000,       5.0000,   3.00000,    411.7288
    292.5000,       5.0000,   3.00000,    302.1963
    297.5000,       5.0000,   3.00000,    316.6303
    302.5000,       5.0000,   3.00000,    332.0696
    307.5000,       5.0000,   3.00000,    358.6250
    312.5000,       5.0000,   3.00000,    375.2659
    317.5000,       5.0000,   3.00000,    362.4572
    322.5000,       5.0000,   3.00000,    392.5753
    327.5000,       5.0000,   3.00000,    390.4655
    332.5000,       5.0000,   3.00000,    408.6108
    337.5000,       5.0000,   3.00000,    381.6383
    342.5000,       5.0000,   3.00000,    508.3335
    347.5000,       5.0000,   3.00000,    404.4657
     22.5000,      15.0000,   1.00000,    752.3668
     27.5000,      15.0000,   1.00000,    788.4267
     32.5000,      15.0000,   1.00000,    910.5269
     37.5000,      15.0000,   1.00000,    971.3004
     42.5000,      15.0000,   1.00000,    979.5904
     47.5000,      15.0000,   1.00000,    883.0709
     52.5000,      15.0000,   1.00000,    766.6069
     57.5000,      15.0000,   1.00000,    778.6113
     62.5000,      15.0000,   1.00000,    851.8934
     67.5000,      15.0000,   1.00000,    927.5867
     72.5000,      15.0000,   1.00000,    841.6639
     77.5000,      15.0000,   1.00000,    835.2307
     82.5000,      15.0000,   1.00000,    736.3036
     87.5000,      15.0000,   1.00000,    733.4915
     92.5000,      15.0000,   1.00000,    650.3743
     97.5000,      15.0000,   1.00000,    592.2448
    102.5000,      15.0000,   1.00000,    472.1736
    107.5000,      15.0000,   1.00000,    460.7864
    112.5000,      15.0000,   1.00000,    479.5877
    117.5000,      15.0000,   1.00000,    451.2581
    122.5000,      15.0000,   1.00000,    387.8088
    127.5000,      15.0000,   1.00000,    320.2134
    132.5000,      15.0000,   1.00000,    366.0872
    137.5000,      15.0000,   1.00000,    410.7662
    142.5000,      15.0000,   1.00000,    462.4512
    147.5000,      15.0000,   1.00000,    390.7418
    152.5000,      15.0000,   1.00000,    415.3238
    157.5000,      15.0000,   1.00000,    397.9000
    162.5000,      15.0000,   1.00000,    462.1270
    167.5000,      15.0000,   1.00000,    482.7072
    172.5000,      15.0000,   1.00000,    513.7581
    177.5000,      15.0000,   1.00000,    488.5274
    182.5000,      15.0000,   1.00000,    520.6102
    187.5000,      15.0000,   1.00000,    513.7418
    192.5000,      15.0000,   1.00000,    521.8135
    197.5000,      15.0000,   1.00000,    544.2326
    202.5000,      15.0000,   1.00000,    574.6015
    207.5000,      15.0000,   1.00000,    566.1725
    212.5000,      15.0000,   1.00000,    587.9819
    217.5000,      15.0000,   1.00000,    605.8931
    222.5000,      15.0000,   1.00000,    626.5049
    227.5000,      15.0000,   1.00000,    607.8442
    232.5000,      15.0000,   1.00000,    559.0796
    237.5000,      15.0000,   1.00000,    504.7344
    242.5000,      15.0000,   1.00000,    487.9806
    247.5000,      15.0000,   1.00000,    512.8674
    252.5000,      15.0000,   1.00000,    523.9897
    257.5000,      15.0000,   1.00000,    526.0942
    262.5000,      15.0000,   1.00000,    481.4265
    267.5000,      15.0000,   1.00000,    433.5674
    272.5000,      15.0000,   1.00000,    397.9854
    277.5000,      15.0000,   1.00000,    399.8522
    282.5000,      15.0000,   1.00000,    416.8109
    287.5000,      15.0000,   1.00000,    400.4382
    292.5000,      15.0000,   1.00000,    372.9413
    297.5000,      15.0000,   1.00000,    338.7216
    302.5000,      15.0000,   1.00000,    354.0945
    307.5000,      15.0000,   1.00000,    380.9352
    312.5000,      15.0000,   1.00000,    404.0655
    317.5000,      15.0000,   1.00000,    413.9991
    322.5000,      15.0000,   1.00000,    398.0046
    327.5000,      15.0000,   1.00000,    411.5306
    332.5000,      15.0000,   1.00000,    384.1302
    337.5000,      15.0000,   1.00000,    441.7935
    342.5000,      15.0000,   1.00000,    445.9170
     22.5000,       5.0000,   4.00000,    713.6987
     27.5000,       5.0000,   4.00000,    681.8828
     32.5000,       5.0000,   4.00000,    829.4370
     37.5000,       5.0000,   4.00000,   1050.8564
     42.5000,       5.0000,   4.00000,    904.4083
     47.5000,       5.0000,   4.00000,    898.5231
     52.5000,       5.0000,   4.00000,    711.1060
     57.5000,       5.0000,   4.00000,    775.7599
     62.5000,       5.0000,   4.00000,    890.7177
     67.5000,       5.0000,   4.00000,    792.2443
     72.5000,       5.0000,   4.00000,   1013.1356
     77.5000,       5.0000,   4.00000,    711.8435
     82.5000,       5.0000,   4.00000,    715.3836
     87.5000,       5.0000,   4.00000,    750.1970
     92.5000,       5.0000,   4.00000,    708.1335
     97.5000,       5.0000,   4.00000,    518.2385
    102.5000,       5.0000,   4.00000,    456.6768
    107.5000,       5.0000,   4.00000,    443.1652
    112.5000,       5.0000,   4.00000,    458.7211
    117.5000,       5.0000,   4.00000,    486.5971
    122.5000,       5.0000,   4.00000,    346.3578
    127.5000,       5.0000,   4.00000,    295.7939
    132.5000,       5.0000,   4.00000,    338.0462
    137.5000,       5.0000,   4.00000,    398.8724
    142.5000,       5.0000,   4.00000,    445.8426
    147.5000,       5.0000,   4.00000,    482.8824
    152.5000,       5.0000,   4.00000,    272.5992
    157.5000,       5.0000,   4.00000,    493.8575
    162.5000,       5.0000,   4.00000,    461.4622
    167.5000,       5.0000,   4.00000,    466.9460
    172.5000,       5.0000,   4.00000,    511.7135
    177.5000,       5.0000,   4.00000,    479.7115
    182.5000,       5.0000,   4.00000,    529.9103
    187.5000,       5.0000,   4.00000,    513.3062
    192.5000,       5.0000,   4.00000,    533.3224
    197.5000,       5.0000,   4.00000,    552.0924
    202.5000,       5.0000,   4.00000,    531.3986
    207.5000,       5.0000,   4.00000,    591.6462
    212.5000,       5.0000,   4.00000,    534.0636
    217.5000,       5.0000,   4.00000,    607.1237
    222.5000,       5.0000,   4.00000,    687.1772
    227.5000,       5.0000,   4.00000,    637.0048
    232.5000,       5.0000,   4.00000,    560.3654
    237.5000,       5.0000,   4.00000,    496.6545
    242.5000,       5.0000,   4.00000,    477.8279
    247.5000,       5.0000,   4.00000,    521.1959
    252.5000,       5.0000,   4.00000,    560.3176
    257.5000,       5.0000,   4.00000,    519.4023
    262.5000,       5.0000,   4.00000,    531.0635
    267.5000,       5.0000,   4.00000,    432.9939
    272.5000,       5.0000,   4.00000,    397.7106
    277.5000,       5.0000,   4.00000,    394.8620
    282.5000,       5.0000,   4.00000,    429.0283
    287.5000,       5.0000,   4.00000,    468.0370
    292.5000,       5.0000,   4.00000,    339.3874
    297.5000,       5.0000,   4.00000,    355.0254
    302.5000,       5.0000,   4.00000,    363.0711
    307.5000,       5.0000,   4.00000,    391.3415
    312.5000,       5.0000,   4.00000,    434.0011
    317.5000,       5.0000,   4.00000,    411.2300
    322.5000,       5.0000,   4.00000,    409.5280
    327.5000,       5.0000,   4.00000,    422.2521
    332.5000,       5.0000,   4.00000,    394.1060
    337.5000,       5.0000,   4.00000,    421.0595
    342.5000,       5.0000,   4.00000,    553.1290
     30.0000,      20.0000,   1.00000,    752.5258
     35.0000,      20.0000,   1.00000,    766.5333
     40.0000,      20.0000,   1.00000,    805.2461
     45.0000,      20.0000,   1.00000,    707.4089
     50.0000,      20.0000,   1.00000,    648.8083
     55.0000,      20.0000,   1.00000,    625.6533
     60.0000,      20.0000,   1.00000,    576.2457
     65.0000,      20.0000,   1.00000,    627.3979
     70.0000,      20.0000,   1.00000,    690.4285
     75.0000,      20.0000,   1.00000,    702.9377
     80.0000,      20.0000,   1.00000,    748.1015
     85.0000,      20.0000,   1.00000,    650.8435
     90.0000,      20.0000,   1.00000,    583.8291
     95.0000,      20.0000,   1.00000,    542.2404
    100.0000,      20.0000,   1.00000,    476.0380
    105.0000,      20.0000,   1.00000,    435.7388
    110.0000,      20.0000,   1.00000,    410.0585
    115.0000,      20.0000,   1.00000,    388.4064
    120.0000,      20.0000,   1.00000,    371.4619
    125.0000,      20.0000,   1.00000,    384.6563
    130.0000,      20.0000,   1.00000,    353.5307
    135.0000,      20.0000,   1.00000,    371.7520
    140.0000,      20.0000,   1.00000,    409.7901
    145.0000,      20.0000,   1.00000,    374.3923
    150.0000,      20.0000,   1.00000,    412.0902
    155.0000,      20.0000,   1.00000,    400.2302
    160.0000,      20.0000,   1.00000,    371.2434
    165.0000,      20.0000,   1.00000,    401.3983
    170.0000,      20.0000,   1.00000,    401.0944
    175.0000,      20.0000,   1.00000,    430.3952
    180.0000,      20.0000,   1.00000,    453.7875
    185.0000,      20.0000,   1.00000,    441.7314
    190.0000,      20.0000,   1.00000,    487.8394
    195.0000,      20.0000,   1.00000,    492.6780
    200.0000,      20.0000,   1.00000,    509.9609
    205.0000,      20.0000,   1.00000,    516.1790
    210.0000,      20.0000,   1.00000,    546.1945
    215.0000,      20.0000,   1.00000,    601.2582
    220.0000,      20.0000,   1.00000,    599.3573
    225.0000,      20.0000,   1.00000,    578.1689
    230.0000,      20.0000,   1.00000,    538.9451
    235.0000,      20.0000,   1.00000,    472.6358
    240.0000,      20.0000,   1.00000,    449.1214
    245.0000,      20.0000,   1.00000,    448.9376
    250.0000,      20.0000,   1.00000,    478.6823
    255.0000,      20.0000,   1.00000,    529.0981
    260.0000,      20.0000,   1.00000,    526.3140
    265.0000,      20.0000,   1.00000,    501.8647
    270.0000,      20.0000,   1.00000,    476.5586
    275.0000,      20.0000,   1.00000,    448.9422
    280.0000,      20.0000,   1.00000,    452.8578
    285.0000,      20.0000,   1.00000,    430.1243
    290.0000,      20.0000,   1.00000,    420.5930
    295.0000,      20.0000,   1.00000,    411.2941
    300.0000,      20.0000,   1.00000,    387.4551
    305.0000,      20.0000,   1.00000,    405.6288
    310.0000,      20.0000,   1.00000,    417.7848
    315.0000,      20.0000,   1.00000,    419.0223
    320.0000,      20.0000,   1.00000,    438.9980
    325.0000,      20.0000,   1.00000,    397.0486
    330.0000,      20.0000,   1.00000,    411.2877
    335.0000,      20.0000,   1.00000,    455.1332
     27.5000,       5.0000,   5.00000,    590.7814
     32.5000,       5.0000,   5.00000,    724.1636
     37.5000,       5.0000,   5.00000,    898.1446
     42.5000,       5.0000,   5.00000,    794.8337
     47.5000,       5.0000,   5.00000,    711.1723
     52.5000,       5.0000,   5.00000,    615.3396
     57.5000,       5.0000,   5.00000,    639.5720
     62.5000,       5.0000,   5.00000,    682.4422
     67.5000,       5.0000,   5.00000,    641.2209
     72.5000,       5.0000,   5.00000,    881.7611
     77.5000,       5.0000,   5.00000,    654.1359
     82.5000,       5.0000,   5.00000,    651.9852
     87.5000,       5.0000,   5.00000,    678.6818
     92.5000,       5.0000,   5.00000,    640.3445
     97.5000,       5.0000,   5.00000,    441.8205
    102.5000,       5.0000,   5.00000,    431.4921
    107.5000,       5.0000,   5.00000,    399.2391
    112.5000,       5.0000,   5.00000,    399.2803
    117.5000,       5.0000,   5.00000,    436.4343
    122.5000,       5.0000,   5.00000,    330.6777
    127.5000,       5.0000,   5.00000,    308.6476
    132.5000,       5.0000,   5.00000,    319.7018
    137.5000,       5.0000,   5.00000,    371.0706
    142.5000,       5.0000,   5.00000,    413.4384
    147.5000,       5.0000,   5.00000,    466.3401
    152.5000,       5.0000,   5.00000,    264.3314
    157.5000,       5.0000,   5.00000,    469.6872
    162.5000,       5.0000,   5.00000,    417.4844
    167.5000,       5.0000,   5.00000,    402.0775
    172.5000,       5.0000,   5.00000,    431.4337
    177.5000,       5.0000,   5.00000,    463.3880
    182.5000,       5.0000,   5.00000,    449.6388
    187.5000,       5.0000,   5.00000,    486.8879
    192.5000,       5.0000,   5.00000,    517.2112
    197.5000,       5.0000,   5.00000,    512.9618
    202.5000,       5.0000,   5.00000,    482.2186
    207.5000,       5.0000,   5.00000,    541.5422
    212.5000,       5.0000,   5.00000,    510.1223
    217.5000,       5.0000,   5.00000,    600.0374
    222.5000,       5.0000,   5.00000,    681.7203
    227.5000,       5.0000,   5.00000,    613.9866
    232.5000,       5.0000,   5.00000,    520.6500
    237.5000,       5.0000,   5.00000,    456.1860
    242.5000,       5.0000,   5.00000,    435.2682
    247.5000,       5.0000,   5.00000,    484.9525
    252.5000,       5.0000,   5.00000,    556.9323
    257.5000,       5.0000,   5.00000,    538.1636
    262.5000,       5.0000,   5.00000,    555.7510
    267.5000,       5.0000,   5.00000,    472.6222
    272.5000,       5.0000,   5.00000,    426.4411
    277.5000,       5.0000,   5.00000,    418.9644
    282.5000,       5.0000,   5.00000,    459.5798
    287.5000,       5.0000,   5.00000,    492.1709
    292.5000,       5.0000,   5.00000,    367.5028
    297.5000,       5.0000,   5.00000,    384.9943
    302.5000,       5.0000,   5.00000,    390.0497
    307.5000,       5.0000,   5.00000,    412.2505
    312.5000,       5.0000,   5.00000,    453.4803
    317.5000,       5.0000,   5.00000,    422.1702
    322.5000,       5.0000,   5.00000,    429.9036
    327.5000,       5.0000,   5.00000,    402.6588
    332.5000,       5.0000,   5.00000,    416.9149
    337.5000,       5.0000,   5.00000,    440.2408
     32.5000,       5.0000,   6.00000,    602.8150
     37.5000,       5.0000,   6.00000,    781.4095
     42.5000,       5.0000,   6.00000,    613.7850
     47.5000,       5.0000,   6.00000,    590.1702
     52.5000,       5.0000,   6.00000,    511.0894
     57.5000,       5.0000,   6.00000,    515.9719
     62.5000,       5.0000,   6.00000,    505.9992
     67.5000,       5.0000,   6.00000,    478.1545
     72.5000,       5.0000,   6.00000,    725.8508
     77.5000,       5.0000,   6.00000,    553.1249
     82.5000,       5.0000,   6.00000,    578.5477
     87.5000,       5.0000,   6.00000,    588.1926
     92.5000,       5.0000,   6.00000,    575.4137
     97.5000,       5.0000,   6.00000,    410.7416
    102.5000,       5.0000,   6.00000,    365.9088
    107.5000,       5.0000,   6.00000,    363.5216
    112.5000,       5.0000,   6.00000,    352.7860
    117.5000,       5.0000,   6.00000,    375.3275
    122.5000,       5.0000,   6.00000,    313.9038
    127.5000,       5.0000,   6.00000,    293.2593
    132.5000,       5.0000,   6.00000,    302.1720
    137.5000,       5.0000,   6.00000,    348.1907
    142.5000,       5.0000,   6.00000,    381.1524
    147.5000,       5.0000,   6.00000,    429.9207
    152.5000,       5.0000,   6.00000,    250.8079
    157.5000,       5.0000,   6.00000,    445.5620
    162.5000,       5.0000,   6.00000,    375.7322
    167.5000,       5.0000,   6.00000,    334.6879
    172.5000,       5.0000,   6.00000,    354.4448
    177.5000,       5.0000,   6.00000,    376.8416
    182.5000,       5.0000,   6.00000,    434.3740
    187.5000,       5.0000,   6.00000,    424.4606
    192.5000,       5.0000,   6.00000,    467.0998
    197.5000,       5.0000,   6.00000,    470.2208
    202.5000,       5.0000,   6.00000,    440.9113
    207.5000,       5.0000,   6.00000,    501.9073
    212.5000,       5.0000,   6.00000,    480.0580
    217.5000,       5.0000,   6.00000,    573.3340
    222.5000,       5.0000,   6.00000,    646.3065
    227.5000,       5.0000,   6.00000,    586.2624
    232.5000,       5.0000,   6.00000,    480.1162
    237.5000,       5.0000,   6.00000,    411.4097
    242.5000,       5.0000,   6.00000,    401.3790
    247.5000,       5.0000,   6.00000,    438.7058
    252.5000,       5.0000,   6.00000,    504.3679
    257.5000,       5.0000,   6.00000,    508.4356
    262.5000,       5.0000,   6.00000,    567.9131
    267.5000,       5.0000,   6.00000,    492.7432
    272.5000,       5.0000,   6.00000,    446.5699
    277.5000,       5.0000,   6.00000,    432.6939
    282.5000,       5.0000,   6.00000,    467.3333
    287.5000,       5.0000,   6.00000,    511.3423
    292.5000,       5.0000,   6.00000,    377.3239
    297.5000,       5.0000,   6.00000,    403.2148
    302.5000,       5.0000,   6.00000,    409.9312
    307.5000,       5.0000,   6.00000,    427.9530
    312.5000,       5.0000,   6.00000,    434.6732
    317.5000,       5.0000,   6.00000,    415.5075
    322.5000,       5.0000,   6.00000,    410.5535
    327.5000,       5.0000,   6.00000,    418.5024
    332.5000,       5.0000,   6.00000,    429.0190
     37.5000,      25.0000,   1.00000,    575.3297
     42.5000,      25.0000,   1.00000,    558.7989
     47.5000,      25.0000,   1.00000,    533.8918
     52.5000,      25.0000,   1.00000,    473.1709
     57.5000,      25.0000,   1.00000,    420.9180
     62.5000,      25.0000,   1.00000,    439.0415
     67.5000,      25.0000,   1.00000,    445.3355
     72.5000,      25.0000,   1.00000,    488.2448
     77.5000,      25.0000,   1.00000,    554.9898
     82.5000,      25.0000,   1.00000,    585.2180
     87.5000,      25.0000,   1.00000,    518.7152
     92.5000,      25.0000,   1.00000,    488.9660
     97.5000,      25.0000,   1.00000,    460.3397
    102.5000,      25.0000,   1.00000,    416.4548
    107.5000,      25.0000,   1.00000,    358.3478
    112.5000,      25.0000,   1.00000,    346.8444
    117.5000,      25.0000,   1.00000,    337.2491
    122.5000,      25.0000,   1.00000,    331.3798
    127.5000,      25.0000,   1.00000,    347.2537
    132.5000,      25.0000,   1.00000,    355.2091
    137.5000,      25.0000,   1.00000,    372.7161
    142.5000,      25.0000,   1.00000,    343.4216
    147.5000,      25.0000,   1.00000,    371.7992
    152.5000,      25.0000,   1.00000,    369.3679
    157.5000,      25.0000,   1.00000,    353.4952
    162.5000,      25.0000,   1.00000,    318.5933
    167.5000,      25.0000,   1.00000,    331.4322
    172.5000,      25.0000,   1.00000,    321.4917
    177.5000,      25.0000,   1.00000,    345.0653
    182.5000,      25.0000,   1.00000,    382.3369
    187.5000,      25.0000,   1.00000,    409.9879
    192.5000,      25.0000,   1.00000,    393.3748
    197.5000,      25.0000,   1.00000,    445.9627
    202.5000,      25.0000,   1.00000,    475.1121
    207.5000,      25.0000,   1.00000,    511.5634
    212.5000,      25.0000,   1.00000,    547.2005
    217.5000,      25.0000,   1.00000,    552.1987
    222.5000,      25.0000,   1.00000,    526.4964
    227.5000,      25.0000,   1.00000,    490.5347
    232.5000,      25.0000,   1.00000,    458.2360
    237.5000,      25.0000,   1.00000,    423.3985
    242.5000,      25.0000,   1.00000,    405.0058
    247.5000,      25.0000,   1.00000,    407.6528
    252.5000,      25.0000,   1.00000,    420.5514
    257.5000,      25.0000,   1.00000,    462.5659
    262.5000,      25.0000,   1.00000,    498.9808
    267.5000,      25.0000,   1.00000,    502.5746
    272.5000,      25.0000,   1.00000,    501.2902
    277.5000,      25.0000,   1.00000,    479.6101
    282.5000,      25.0000,   1.00000,    446.2372
    287.5000,      25.0000,   1.00000,    433.9384
    292.5000,      25.0000,   1.00000,    432.7837
    297.5000,      25.0000,   1.00000,    427.3178
    302.5000,      25.0000,   1.00000,    420.4285
    307.5000,      25.0000,   1.00000,    407.7934
    312.5000,      25.0000,   1.00000,    410.2611
    317.5000,      25.0000,   1.00000,    389.2010
    322.5000,      25.0000,   1.00000,    409.6728
    327.5000,      25.0000,   1.00000,    428.0406
     37.5000,       5.0000,   7.00000,    596.1454
     42.5000,       5.0000,   7.00000,    510.9410
     47.5000,       5.0000,   7.00000,    487.0072
     52.5000,       5.0000,   7.00000,    400.3817
     57.5000,       5.0000,   7.00000,    390.7949
     62.5000,       5.0000,   7.00000,    408.4758
     67.5000,       5.0000,   7.00000,    368.3656
     72.5000,       5.0000,   7.00000,    535.9364
     77.5000,       5.0000,   7.00000,    445.5847
     82.5000,       5.0000,   7.00000,    470.6896
     87.5000,       5.0000,   7.00000,    522.3388
     92.5000,       5.0000,   7.00000,    516.0690
     97.5000,       5.0000,   7.00000,    367.0270
    102.5000,       5.0000,   7.00000,    331.9460
    107.5000,       5.0000,   7.00000,    306.8520
    112.5000,       5.0000,   7.00000,    318.7374
    117.5000,       5.0000,   7.00000,    355.3171
    122.5000,       5.0000,   7.00000,    274.6266
    127.5000,       5.0000,   7.00000,    260.9883
    132.5000,       5.0000,   7.00000,    285.8745
    137.5000,       5.0000,   7.00000,    324.5674
    142.5000,       5.0000,   7.00000,    354.3085
    147.5000,       5.0000,   7.00000,    395.7289
    152.5000,       5.0000,   7.00000,    227.2007
    157.5000,       5.0000,   7.00000,    404.3734
    162.5000,       5.0000,   7.00000,    330.9292
    167.5000,       5.0000,   7.00000,    290.2768
    172.5000,       5.0000,   7.00000,    289.0611
    177.5000,       5.0000,   7.00000,    316.8421
    182.5000,       5.0000,   7.00000,    368.6447
    187.5000,       5.0000,   7.00000,    395.0001
    192.5000,       5.0000,   7.00000,    390.2361
    197.5000,       5.0000,   7.00000,    422.5497
    202.5000,       5.0000,   7.00000,    409.8193
    207.5000,       5.0000,   7.00000,    468.6607
    212.5000,       5.0000,   7.00000,    446.0196
    217.5000,       5.0000,   7.00000,    525.0106
    222.5000,       5.0000,   7.00000,    602.5225
    227.5000,       5.0000,   7.00000,    536.6755
    232.5000,       5.0000,   7.00000,    448.9776
    237.5000,       5.0000,   7.00000,    386.8268
    242.5000,       5.0000,   7.00000,    365.4655
    252.5000,       5.0000,   7.00000,    438.4915
    257.5000,       5.0000,   7.00000,    458.6621
    262.5000,       5.0000,   7.00000,    539.8719
    267.5000,       5.0000,   7.00000,    488.5645
    272.5000,       5.0000,   7.00000,    452.0036
    277.5000,       5.0000,   7.00000,    436.7819
    282.5000,       5.0000,   7.00000,    472.4518
    287.5000,       5.0000,   7.00000,    513.8973
    292.5000,       5.0000,   7.00000,    382.2334
    297.5000,       5.0000,   7.00000,    404.8456
    302.5000,       5.0000,   7.00000,    417.4259
    307.5000,       5.0000,   7.00000,    413.9749
    312.5000,       5.0000,   7.00000,    430.8533
    317.5000,       5.0000,   7.00000,    376.7729
    322.5000,       5.0000,   7.00000,    403.1069
    327.5000,       5.0000,   7.00000,    427.6992
     42.5000,       5.0000,   8.00000,    418.4969
     47.5000,       5.0000,   8.00000,    386.6085
     52.5000,       5.0000,   8.00000,    304.4053
     57.5000,       5.0000,   8.00000,    311.9053
     62.5000,       5.0000,   8.00000,    329.9718
     67.5000,       5.0000,   8.00000,    298.8376
     72.5000,       5.0000,   8.00000,    411.1356
     77.5000,       5.0000,   8.00000,    319.6897
     82.5000,       5.0000,   8.00000,    381.8737
     87.5000,       5.0000,   8.00000,    441.6526
     92.5000,       5.0000,   8.00000,    458.6699
     97.5000,       5.0000,   8.00000,    324.0595
    102.5000,       5.0000,   8.00000,    295.9120
    107.5000,       5.0000,   8.00000,    278.3343
    112.5000,       5.0000,   8.00000,    289.2764
    117.5000,       5.0000,   8.00000,    327.0034
    122.5000,       5.0000,   8.00000,    248.0187
    127.5000,       5.0000,   8.00000,    232.2202
    132.5000,       5.0000,   8.00000,    254.7218
    137.5000,       5.0000,   8.00000,    303.1482
    142.5000,       5.0000,   8.00000,    327.3371
    147.5000,       5.0000,   8.00000,    362.8755
    152.5000,       5.0000,   8.00000,    200.6941
    157.5000,       5.0000,   8.00000,    343.8641
    162.5000,       5.0000,   8.00000,    293.2498
    167.5000,       5.0000,   8.00000,    253.4514
    172.5000,       5.0000,   8.00000,    258.8333
    177.5000,       5.0000,   8.00000,    273.9270
    182.5000,       5.0000,   8.00000,    305.6133
    187.5000,       5.0000,   8.00000,    326.7322
    192.5000,       5.0000,   8.00000,    367.6321
    197.5000,       5.0000,   8.00000,    361.4382
    202.5000,       5.0000,   8.00000,    374.1428
    207.5000,       5.0000,   8.00000,    434.5034
    212.5000,       5.0000,   8.00000,    405.8536
    217.5000,       5.0000,   8.00000,    481.1947
    222.5000,       5.0000,   8.00000,    538.3249
    227.5000,       5.0000,   8.00000,    494.5643
    232.5000,       5.0000,   8.00000,    420.7434
    237.5000,       5.0000,   8.00000,    366.4649
    247.5000,       5.0000,   8.00000,    352.2596
    252.5000,       5.0000,   8.00000,    403.3109
    257.5000,       5.0000,   8.00000,    406.8618
    262.5000,       5.0000,   8.00000,    478.3824
    267.5000,       5.0000,   8.00000,    454.5035
    272.5000,       5.0000,   8.00000,    435.1592
    277.5000,       5.0000,   8.00000,    433.6440
    287.5000,       5.0000,   8.00000,    511.1286
    292.5000,       5.0000,   8.00000,    377.3002
    297.5000,       5.0000,   8.00000,    401.5018
    302.5000,       5.0000,   8.00000,    390.1367
    307.5000,       5.0000,   8.00000,    405.7531
    312.5000,       5.0000,   8.00000,    398.6927
    317.5000,       5.0000,   8.00000,    374.3671
    322.5000,       5.0000,   8.00000,    390.9587
     52.5000,      35.0000,   1.00000,    268.3103
     57.5000,      35.0000,   1.00000,    262.6078
     62.5000,      35.0000,   1.00000,    250.0506
     67.5000,      35.0000,   1.00000,    243.7016
     72.5000,      35.0000,   1.00000,    266.0074
     77.5000,      35.0000,   1.00000,    287.4188
     82.5000,      35.0000,   1.00000,    287.6996
     87.5000,      35.0000,   1.00000,    311.0202
     92.5000,      35.0000,   1.00000,    319.0339
     97.5000,      35.0000,   1.00000,    328.4296
    102.5000,      35.0000,   1.00000,    348.5877
    107.5000,      35.0000,   1.00000,    316.7631
    112.5000,      35.0000,   1.00000,    277.2102
    117.5000,      35.0000,   1.00000,    267.7306
    122.5000,      35.0000,   1.00000,    267.2133
    127.5000,      35.0000,   1.00000,    289.9840
    132.5000,      35.0000,   1.00000,    300.8847
    137.5000,      35.0000,   1.00000,    271.3675
    142.5000,      35.0000,   1.00000,    288.2327
    147.5000,      35.0000,   1.00000,    282.9163
    152.5000,      35.0000,   1.00000,    263.1113
    157.5000,      35.0000,   1.00000,    242.3875
    162.5000,      35.0000,   1.00000,    239.0427
    167.5000,      35.0000,   1.00000,    240.3131
    172.5000,      35.0000,   1.00000,    258.7540
    177.5000,      35.0000,   1.00000,    249.8454
    182.5000,      35.0000,   1.00000,    248.1496
    187.5000,      35.0000,   1.00000,    259.8097
    192.5000,      35.0000,   1.00000,    297.6862
    197.5000,      35.0000,   1.00000,    340.7881
    202.5000,      35.0000,   1.00000,    394.8333
    207.5000,      35.0000,   1.00000,    420.8823
    212.5000,      35.0000,   1.00000,    439.0737
    222.5000,      35.0000,   1.00000,    401.1973
    227.5000,      35.0000,   1.00000,    378.3760
    232.5000,      35.0000,   1.00000,    371.2800
    237.5000,      35.0000,   1.00000,    361.6887
    242.5000,      35.0000,   1.00000,    351.4582
    247.5000,      35.0000,   1.00000,    344.6623
    257.5000,      35.0000,   1.00000,    335.8251
    262.5000,      35.0000,   1.00000,    352.2840
    267.5000,      35.0000,   1.00000,    379.5325
    272.5000,      35.0000,   1.00000,    417.8354
    277.5000,      35.0000,   1.00000,    438.2654
    282.5000,      35.0000,   1.00000,    434.1434
    287.5000,      35.0000,   1.00000,    426.1342
    292.5000,      35.0000,   1.00000,    402.3369
    297.5000,      35.0000,   1.00000,    395.9472
    302.5000,      35.0000,   1.00000,    364.1076
    307.5000,      35.0000,   1.00000,    358.0643
    312.5000,      35.0000,   1.00000,    370.9350
     52.5000,       5.0000,  10.00000,    212.2124
     57.5000,       5.0000,  10.00000,    220.3031
     62.5000,       5.0000,  10.00000,    225.6824
     67.5000,       5.0000,  10.00000,    194.7168
     72.5000,       5.0000,  10.00000,    272.7207
     77.5000,       5.0000,  10.00000,    210.8397
     82.5000,       5.0000,  10.00000,    234.4678
     87.5000,       5.0000,  10.00000,    281.3908
     92.5000,       5.0000,  10.00000,    322.4780
     97.5000,       5.0000,  10.00000,    245.9460
    102.5000,       5.0000,  10.00000,    247.6824
    107.5000,       5.0000,  10.00000,    238.7530
    112.5000,       5.0000,  10.00000,    246.2504
    117.5000,       5.0000,  10.00000,    275.6698
    122.5000,       5.0000,  10.00000,    212.1965
    127.5000,       5.0000,  10.00000,    201.1633
    132.5000,       5.0000,  10.00000,    207.4487
    137.5000,       5.0000,  10.00000,    237.7701
    142.5000,       5.0000,  10.00000,    258.5282
    147.5000,       5.0000,  10.00000,    280.5641
    152.5000,       5.0000,  10.00000,    152.1717
    157.5000,       5.0000,  10.00000,    260.6781
    162.5000,       5.0000,  10.00000,    226.2922
    167.5000,       5.0000,  10.00000,    208.3372
    172.5000,       5.0000,  10.00000,    214.2047
    177.5000,       5.0000,  10.00000,    217.8088
    182.5000,       5.0000,  10.00000,    238.2595
    187.5000,       5.0000,  10.00000,    252.3002
    192.5000,       5.0000,  10.00000,    279.3818
    197.5000,       5.0000,  10.00000,    298.8911
    202.5000,       5.0000,  10.00000,    300.7898
    207.5000,       5.0000,  10.00000,    334.6722
    212.5000,       5.0000,  10.00000,    326.5497
    217.5000,       5.0000,  10.00000,    393.4871
    222.5000,       5.0000,  10.00000,    457.7107
    227.5000,       5.0000,  10.00000,    427.6162
    237.5000,       5.0000,  10.00000,    311.0336
    242.5000,       5.0000,  10.00000,    297.8631
    247.5000,       5.0000,  10.00000,    317.1404
    252.5000,       5.0000,  10.00000,    344.6446
    257.5000,       5.0000,  10.00000,    333.2852
    262.5000,       5.0000,  10.00000,    374.4866
    267.5000,       5.0000,  10.00000,    344.6384
    272.5000,       5.0000,  10.00000,    347.9800
    277.5000,       5.0000,  10.00000,    378.5719
    282.5000,       5.0000,  10.00000,    439.2141
    287.5000,       5.0000,  10.00000,    487.0374
    292.5000,       5.0000,  10.00000,    342.0689
    297.5000,       5.0000,  10.00000,    352.3474
    302.5000,       5.0000,  10.00000,    335.0310
    307.5000,       5.0000,  10.00000,    354.0203
    312.5000,       5.0000,  10.00000,    376.8575
     67.5000,      45.0000,   1.00000,    180.8511
     72.5000,      45.0000,   1.00000,    186.0645
     77.5000,      45.0000,   1.00000,    187.7051
     82.5000,      45.0000,   1.00000,    188.3927
     87.5000,      45.0000,   1.00000,    201.4233
     92.5000,      45.0000,   1.00000,    211.8481
     97.5000,      45.0000,   1.00000,    212.1134
    102.5000,      45.0000,   1.00000,    224.8108
    107.5000,      45.0000,   1.00000,    241.9892
    112.5000,      45.0000,   1.00000,    240.9633
    117.5000,      45.0000,   1.00000,    233.1105
    122.5000,      45.0000,   1.00000,    235.2977
    127.5000,      45.0000,   1.00000,    238.6739
    132.5000,      45.0000,   1.00000,    215.9921
    137.5000,      45.0000,   1.00000,    212.6512
    142.5000,      45.0000,   1.00000,    200.0977
    147.5000,      45.0000,   1.00000,    192.5988
    152.5000,      45.0000,   1.00000,    192.8786
    157.5000,      45.0000,   1.00000,    193.4146
    162.5000,      45.0000,   1.00000,    194.6268
    167.5000,      45.0000,   1.00000,    193.4176
    172.5000,      45.0000,   1.00000,    194.1838
    177.5000,      45.0000,   1.00000,    210.8330
    182.5000,      45.0000,   1.00000,    216.0123
    187.5000,      45.0000,   1.00000,    233.4516
    192.5000,      45.0000,   1.00000,    247.8268
    197.5000,      45.0000,   1.00000,    267.1273
    202.5000,      45.0000,   1.00000,    296.5616
    207.5000,      45.0000,   1.00000,    319.9204
    212.5000,      45.0000,   1.00000,    334.6446
    222.5000,      45.0000,   1.00000,    307.2154
    227.5000,      45.0000,   1.00000,    313.4951
    232.5000,      45.0000,   1.00000,    309.7906
    237.5000,      45.0000,   1.00000,    307.5796
    242.5000,      45.0000,   1.00000,    306.6843
    247.5000,      45.0000,   1.00000,    291.9361
    252.5000,      45.0000,   1.00000,    281.5606
    257.5000,      45.0000,   1.00000,    277.8773
    262.5000,      45.0000,   1.00000,    286.0986
    267.5000,      45.0000,   1.00000,    300.7123
    272.5000,      45.0000,   1.00000,    297.6733
    277.5000,      45.0000,   1.00000,    288.6943
    282.5000,      45.0000,   1.00000,    292.8611
    287.5000,      45.0000,   1.00000,    286.8027
    292.5000,      45.0000,   1.00000,    312.1178
    297.5000,      45.0000,   1.00000,    326.8722
     77.5000,       5.0000,  12.00000,    155.2212
    157.5000,       5.0000,  12.00000,    222.1197
    237.5000,       5.0000,  12.00000,    278.1590
     67.5000,      15.0000,   4.00000,    164.1251
     72.5000,      15.0000,   4.00000,    157.5434
     77.5000,      15.0000,   4.00000,    165.4958
     82.5000,      15.0000,   4.00000,    163.3450
     87.5000,      15.0000,   4.00000,    193.3534
     92.5000,      15.0000,   4.00000,    193.0841
     97.5000,      15.0000,   4.00000,    183.7314
    102.5000,      15.0000,   4.00000,    174.3074
    107.5000,      15.0000,   4.00000,    191.4304
    112.5000,      15.0000,   4.00000,    213.4196
    117.5000,      15.0000,   4.00000,    213.8635
    122.5000,      15.0000,   4.00000,    198.7471
    127.5000,      15.0000,   4.00000,    172.5393
    132.5000,      15.0000,   4.00000,    167.9426
    137.5000,      15.0000,   4.00000,    170.7911
    142.5000,      15.0000,   4.00000,    180.8914
    147.5000,      15.0000,   4.00000,    156.5600
    152.5000,      15.0000,   4.00000,    167.6045
    157.5000,      15.0000,   4.00000,    161.0058
    162.5000,      15.0000,   4.00000,    177.7434
    167.5000,      15.0000,   4.00000,    165.5714
    172.5000,      15.0000,   4.00000,    167.1871
    177.5000,      15.0000,   4.00000,    183.2588
    182.5000,      15.0000,   4.00000,    201.7867
    187.5000,      15.0000,   4.00000,    221.4412
    192.5000,      15.0000,   4.00000,    227.7189
    197.5000,      15.0000,   4.00000,    221.3062
    202.5000,      15.0000,   4.00000,    226.2312
    207.5000,      15.0000,   4.00000,    234.9007
    212.5000,      15.0000,   4.00000,    274.2104
    222.5000,      15.0000,   4.00000,    334.0183
    227.5000,      15.0000,   4.00000,    339.6173
    232.5000,      15.0000,   4.00000,    305.9442
    237.5000,      15.0000,   4.00000,    271.6955
    242.5000,      15.0000,   4.00000,    257.9201
    247.5000,      15.0000,   4.00000,    261.9595
    252.5000,      15.0000,   4.00000,    270.3471
    257.5000,      15.0000,   4.00000,    282.3724
    262.5000,      15.0000,   4.00000,    275.0436
    272.5000,      15.0000,   4.00000,    254.2870
    277.5000,      15.0000,   4.00000,    258.7928
    282.5000,      15.0000,   4.00000,    285.8624
    287.5000,      15.0000,   4.00000,    276.1082
    292.5000,      15.0000,   4.00000,    287.8179
    297.5000,      15.0000,   4.00000,    277.7323
     82.5000,      55.0000,   1.00000,    160.8639
     87.5000,      55.0000,   1.00000,    166.4601
     92.5000,      55.0000,   1.00000,    174.1591
     97.5000,      55.0000,   1.00000,    179.2768
    102.5000,      55.0000,   1.00000,    175.2752
    107.5000,      55.0000,   1.00000,    177.0668
    112.5000,      55.0000,   1.00000,    178.1100
    117.5000,      55.0000,   1.00000,    179.5506
    122.5000,      55.0000,   1.00000,    183.4173
    127.5000,      55.0000,   1.00000,    174.0332
    132.5000,      55.0000,   1.00000,    180.4753
    137.5000,      55.0000,   1.00000,    177.7623
    142.5000,      55.0000,   1.00000,    168.9056
    147.5000,      55.0000,   1.00000,    157.1689
    152.5000,      55.0000,   1.00000,    152.8487
    157.5000,      55.0000,   1.00000,    159.1824
    162.5000,      55.0000,   1.00000,    162.9859
    167.5000,      55.0000,   1.00000,    167.9583
    172.5000,      55.0000,   1.00000,    173.5459
    177.5000,      55.0000,   1.00000,    178.0064
    182.5000,      55.0000,   1.00000,    192.2705
    187.5000,      55.0000,   1.00000,    199.1170
    192.5000,      55.0000,   1.00000,    218.5117
    197.5000,      55.0000,   1.00000,    246.9906
    207.5000,      55.0000,   1.00000,    267.8562
    212.5000,      55.0000,   1.00000,    268.0762
    217.5000,      55.0000,   1.00000,    264.0037
    222.5000,      55.0000,   1.00000,    262.2800
    227.5000,      55.0000,   1.00000,    262.8345
    232.5000,      55.0000,   1.00000,    262.4163
    242.5000,      55.0000,   1.00000,    257.5110
    247.5000,      55.0000,   1.00000,    251.9754
    252.5000,      55.0000,   1.00000,    241.9968
    257.5000,      55.0000,   1.00000,    238.1595
    262.5000,      55.0000,   1.00000,    229.2851
    267.5000,      55.0000,   1.00000,    221.5435
    272.5000,      55.0000,   1.00000,    205.5939
    277.5000,      55.0000,   1.00000,    207.0436
    282.5000,      55.0000,   1.00000,    206.6706
     77.5000,       5.0000,  15.00000,    127.7421
    157.5000,       5.0000,  15.00000,    164.7199
    237.5000,       5.0000,  15.00000,    233.9145
     82.5000,      15.0000,   5.00000,    144.0389
     87.5000,      15.0000,   5.00000,    164.5843
     92.5000,      15.0000,   5.00000,    166.1364
     97.5000,      15.0000,   5.00000,    159.8219
    102.5000,      15.0000,   5.00000,    149.9515
    107.5000,      15.0000,   5.00000,    157.4845
    112.5000,      15.0000,   5.00000,    172.0825
    117.5000,      15.0000,   5.00000,    171.3145
    122.5000,      15.0000,   5.00000,    165.3672
    127.5000,      15.0000,   5.00000,    145.5350
    132.5000,      15.0000,   5.00000,    142.9371
    137.5000,      15.0000,   5.00000,    143.7095
    142.5000,      15.0000,   5.00000,    147.2679
    147.5000,      15.0000,   5.00000,    125.6529
    152.5000,      15.0000,   5.00000,    130.9484
    157.5000,      15.0000,   5.00000,    129.1919
    162.5000,      15.0000,   5.00000,    143.9245
    167.5000,      15.0000,   5.00000,    138.2758
    172.5000,      15.0000,   5.00000,    142.9260
    177.5000,      15.0000,   5.00000,    159.6454
    182.5000,      15.0000,   5.00000,    173.3521
    187.5000,      15.0000,   5.00000,    188.9816
    192.5000,      15.0000,   5.00000,    196.7843
    197.5000,      15.0000,   5.00000,    196.0346
    207.5000,      15.0000,   5.00000,    194.9257
    212.5000,      15.0000,   5.00000,    220.7596
    217.5000,      15.0000,   5.00000,    257.2006
    222.5000,      15.0000,   5.00000,    287.4673
    227.5000,      15.0000,   5.00000,    286.3309
    232.5000,      15.0000,   5.00000,    257.0844
    242.5000,      15.0000,   5.00000,    216.2453
    247.5000,      15.0000,   5.00000,    220.5077
    252.5000,      15.0000,   5.00000,    223.1524
    257.5000,      15.0000,   5.00000,    228.3597
    262.5000,      15.0000,   5.00000,    208.3303
    267.5000,      15.0000,   5.00000,    197.3683
    272.5000,      15.0000,   5.00000,    173.8173
     97.5000,      65.0000,   1.00000,    153.4288
    102.5000,      65.0000,   1.00000,    150.7430
    107.5000,      65.0000,   1.00000,    146.5269
    112.5000,      65.0000,   1.00000,    148.0881
    117.5000,      65.0000,   1.00000,    153.6304
    122.5000,      65.0000,   1.00000,    147.2543
    127.5000,      65.0000,   1.00000,    145.0041
    132.5000,      65.0000,   1.00000,    144.8816
    137.5000,      65.0000,   1.00000,    147.1171
    142.5000,      65.0000,   1.00000,    148.2046
    147.5000,      65.0000,   1.00000,    149.1781
    152.5000,      65.0000,   1.00000,    146.4365
    157.5000,      65.0000,   1.00000,    147.2500
    162.5000,      65.0000,   1.00000,    149.9013
    167.5000,      65.0000,   1.00000,    149.2013
    172.5000,      65.0000,   1.00000,    152.2412
    177.5000,      65.0000,   1.00000,    158.7025
    182.5000,      65.0000,   1.00000,    166.9829
    187.5000,      65.0000,   1.00000,    190.2617
    192.5000,      65.0000,   1.00000,    207.8892
    197.5000,      65.0000,   1.00000,    223.5104
    202.5000,      65.0000,   1.00000,    232.2088
    207.5000,      65.0000,   1.00000,    235.6548
    217.5000,      65.0000,   1.00000,    236.7646
    257.5000,      65.0000,   1.00000,    184.6475
    262.5000,      65.0000,   1.00000,    176.8515
    267.5000,      65.0000,   1.00000,    171.0801
     97.5000,      15.0000,   6.00000,    146.8442
    102.5000,      15.0000,   6.00000,    134.7141
    107.5000,      15.0000,   6.00000,    141.7912
    112.5000,      15.0000,   6.00000,    158.6617
    117.5000,      15.0000,   6.00000,    163.0139
    122.5000,      15.0000,   6.00000,    155.6126
    127.5000,      15.0000,   6.00000,    134.4090
    132.5000,      15.0000,   6.00000,    127.2859
    137.5000,      15.0000,   6.00000,    126.9668
    142.5000,      15.0000,   6.00000,    130.9069
    147.5000,      15.0000,   6.00000,    114.7250
    157.5000,      15.0000,   6.00000,    117.8180
    162.5000,      15.0000,   6.00000,    131.1091
    167.5000,      15.0000,   6.00000,    122.6290
    172.5000,      15.0000,   6.00000,    126.3752
    177.5000,      15.0000,   6.00000,    139.4213
    182.5000,      15.0000,   6.00000,    156.5020
    187.5000,      15.0000,   6.00000,    174.9009
    192.5000,      15.0000,   6.00000,    183.0407
    197.5000,      15.0000,   6.00000,    178.8905
    202.5000,      15.0000,   6.00000,    175.9164
    212.5000,      15.0000,   6.00000,    193.9562
    217.5000,      15.0000,   6.00000,    225.3343
    257.5000,      15.0000,   6.00000,    167.9519
    262.5000,      15.0000,   6.00000,    160.8860
    267.5000,      15.0000,   6.00000,    152.3790
    105.0000,      30.0000,   3.00000,    149.8629
    110.0000,      30.0000,   3.00000,    147.6987
    115.0000,      30.0000,   3.00000,    147.7251
    120.0000,      30.0000,   3.00000,    145.3279
    125.0000,      30.0000,   3.00000,    142.9388
    130.0000,      30.0000,   3.00000,    138.1638
    135.0000,      30.0000,   3.00000,    130.1288
    140.0000,      30.0000,   3.00000,    119.2223
    145.0000,      30.0000,   3.00000,    123.4729
    150.0000,      30.0000,   3.00000,    123.0761
    155.0000,      30.0000,   3.00000,    120.9567
    160.0000,      30.0000,   3.00000,    119.2540
    165.0000,      30.0000,   3.00000,    118.8835
    170.0000,      30.0000,   3.00000,    133.1848
    175.0000,      30.0000,   3.00000,    137.4793
    185.0000,      30.0000,   3.00000,    154.2775
    190.0000,      30.0000,   3.00000,    161.2376
    195.0000,      30.0000,   3.00000,    172.0149
    205.0000,      30.0000,   3.00000,    187.9988
    210.0000,      30.0000,   3.00000,    200.1746
    112.5000,      25.0000,   4.00000,    151.2721
    117.5000,      25.0000,   4.00000,    150.0612
    122.5000,      25.0000,   4.00000,    147.1986
    127.5000,      25.0000,   4.00000,    141.8036
    132.5000,      25.0000,   4.00000,    130.1655
    142.5000,      25.0000,   4.00000,    114.7011
    147.5000,      25.0000,   4.00000,    117.3106
    152.5000,      25.0000,   4.00000,    117.2086
    157.5000,      25.0000,   4.00000,    115.9378
    162.5000,      25.0000,   4.00000,    114.3381
    167.5000,      25.0000,   4.00000,    126.3772
    172.5000,      25.0000,   4.00000,    129.5061
    177.5000,      25.0000,   4.00000,    137.1674
    182.5000,      25.0000,   4.00000,    149.3902
    187.5000,      25.0000,   4.00000,    160.9221
    192.5000,      25.0000,   4.00000,    164.2022
    197.5000,      25.0000,   4.00000,    167.2071
    202.5000,      25.0000,   4.00000,    166.8746
    157.5000,      15.0000,   8.00000,    109.8326
  10.49
ITERATION 4
MODEL RESISTIVITY
LAYER 1
71,     2.5000
     10.0000,     1134.9
     15.0000,     1136.4
     20.0000,     1242.0
     25.0000,     1170.6
     30.0000,     1073.3
     35.0000,     1276.7
     40.0000,     1517.6
     45.0000,     1099.4
     50.0000,     905.18
     55.0000,     699.36
     60.0000,     702.76
     65.0000,     724.26
     70.0000,     643.78
     75.0000,     912.54
     80.0000,     650.45
     85.0000,     688.32
     90.0000,     760.86
     95.0000,     736.23
    100.0000,     464.32
    105.0000,     399.83
    110.0000,     382.04
    115.0000,     402.03
    120.0000,     439.45
    125.0000,     309.52
    130.0000,     269.64
    135.0000,     299.85
    140.0000,     372.50
    145.0000,     391.60
    150.0000,     403.19
    155.0000,     206.69
    160.0000,     403.17
    165.0000,     345.95
    170.0000,     316.47
    175.0000,     331.56
    180.0000,     350.50
    185.0000,     378.15
    190.0000,     377.86
    195.0000,     385.26
    200.0000,     403.59
    205.0000,     411.39
    210.0000,     477.06
    215.0000,     452.80
    220.0000,     523.03
    225.0000,     589.29
    230.0000,     545.45
    235.0000,     446.05
    240.0000,     353.38
    245.0000,     307.06
    250.0000,     304.20
    255.0000,     309.12
    260.0000,     280.94
    265.0000,     296.31
    270.0000,     240.20
    275.0000,     218.15
    280.0000,     226.22
    285.0000,     253.78
    290.0000,     254.22
    295.0000,     165.12
    300.0000,     168.02
    305.0000,     169.68
    310.0000,     181.27
    315.0000,     201.71
    320.0000,     191.72
    325.0000,     204.02
    330.0000,     223.38
    335.0000,     246.81
    340.0000,     270.56
    345.0000,     379.88
    350.0000,     316.26
    355.0000,     436.40
           226.9663
LAYER 2
71,     5.2500
     10.0000,     1107.1
     15.0000,     1148.5
     20.0000,     1249.0
     25.0000,     1193.1
     30.0000,     1110.7
     35.0000,     1272.1
     40.0000,     1443.3
     45.0000,     1166.2
     50.0000,     1054.5
     55.0000,     907.50
     60.0000,     916.67
     65.0000,     885.31
     70.0000,     789.69
     75.0000,     1007.3
     80.0000,     762.87
     85.0000,     790.67
     90.0000,     888.19
     95.0000,     845.49
    100.0000,     578.30
    105.0000,     492.80
    110.0000,     448.15
    115.0000,     413.38
    120.0000,     432.65
    125.0000,     321.21
    130.0000,     288.90
    135.0000,     310.65
    140.0000,     360.48
    145.0000,     405.29
    150.0000,     456.88
    155.0000,     311.39
    160.0000,     470.09
    165.0000,     440.79
    170.0000,     394.13
    175.0000,     399.83
    180.0000,     407.21
    185.0000,     444.58
    190.0000,     438.85
    195.0000,     460.76
    200.0000,     468.23
    205.0000,     442.06
    210.0000,     550.63
    215.0000,     491.72
    220.0000,     582.97
    225.0000,     666.30
    230.0000,     571.43
    235.0000,     471.12
    240.0000,     391.12
    245.0000,     344.33
    250.0000,     345.94
    255.0000,     355.48
    260.0000,     336.51
    265.0000,     334.32
    270.0000,     300.98
    275.0000,     266.97
    280.0000,     244.95
    285.0000,     258.12
    290.0000,     277.43
    295.0000,     205.34
    300.0000,     196.95
    305.0000,     198.68
    310.0000,     214.52
    315.0000,     234.55
    320.0000,     227.01
    325.0000,     240.21
    330.0000,     268.94
    335.0000,     301.13
    340.0000,     351.36
    345.0000,     467.12
    350.0000,     404.55
    355.0000,     439.77
           262.2939
LAYER 3
69,     8.2750
     15.0000,     1087.1
     20.0000,     1189.2
     25.0000,     1164.7
     30.0000,     1092.1
     35.0000,     1162.4
     40.0000,     1318.2
     45.0000,     1337.6
     50.0000,     1559.2
     55.0000,     1687.5
     60.0000,     1755.0
     65.0000,     1559.8
     70.0000,     1314.7
     75.0000,     1372.7
     80.0000,     1091.5
     85.0000,     1109.0
     90.0000,     1253.8
     95.0000,     1198.1
    100.0000,     942.93
    105.0000,     802.10
    110.0000,     639.62
    115.0000,     484.12
    120.0000,     477.31
    125.0000,     401.96
    130.0000,     378.04
    135.0000,     362.12
    140.0000,     361.28
    145.0000,     459.19
    150.0000,     696.02
    155.0000,     717.76
    160.0000,     861.81
    165.0000,     840.58
    170.0000,     713.76
    175.0000,     630.97
    180.0000,     589.18
    185.0000,     671.04
    190.0000,     746.80
    195.0000,     856.82
    200.0000,     775.19
    205.0000,     615.58
    210.0000,     749.65
    215.0000,     685.28
    220.0000,     947.05
    225.0000,     1152.2
    230.0000,     872.29
    235.0000,     684.54
    240.0000,     583.83
    245.0000,     509.64
    250.0000,     499.71
    255.0000,     506.33
    260.0000,     485.60
    265.0000,     460.05
    270.0000,     442.00
    275.0000,     370.43
    280.0000,     289.56
    285.0000,     292.29
    290.0000,     385.50
    295.0000,     365.27
    300.0000,     354.39
    305.0000,     361.59
    310.0000,     392.93
    315.0000,     418.96
    320.0000,     398.57
    325.0000,     411.05
    330.0000,     459.00
    335.0000,     522.84
    340.0000,     635.42
    345.0000,     786.93
    350.0000,     625.75
           442.5675
LAYER 4
67,    11.6025
     20.0000,     963.73
     25.0000,     948.76
     30.0000,     870.80
     35.0000,     839.01
     40.0000,     968.18
     45.0000,     1240.0
     50.0000,     1954.7
     55.0000,     2765.9
     60.0000,     3099.4
     65.0000,     2616.8
     70.0000,     1994.3
     75.0000,     1711.9
     80.0000,     1361.2
     85.0000,     1382.8
     90.0000,     1574.9
     95.0000,     1540.7
    100.0000,     1332.0
    105.0000,     1100.0
    110.0000,     753.11
    115.0000,     490.95
    120.0000,     486.20
    125.0000,     469.85
    130.0000,     447.37
    135.0000,     350.03
    140.0000,     281.18
    145.0000,     400.52
    150.0000,     904.20
    155.0000,     1428.9
    160.0000,     1709.6
    165.0000,     1662.2
    170.0000,     1279.6
    175.0000,     921.90
    180.0000,     783.48
    185.0000,     1007.1
    190.0000,     1447.4
    195.0000,     1812.9
    200.0000,     1268.6
    205.0000,     691.02
    210.0000,     679.85
    215.0000,     672.12
    220.0000,     1263.3
    225.0000,     1915.9
    230.0000,     1455.1
    235.0000,     1122.6
    240.0000,     979.66
    245.0000,     844.97
    250.0000,     790.18
    255.0000,     771.35
    260.0000,     728.72
    265.0000,     667.64
    270.0000,     616.72
    275.0000,     479.47
    280.0000,     353.10
    285.0000,     371.75
    290.0000,     590.70
    295.0000,     693.73
    300.0000,     708.29
    305.0000,     716.91
    310.0000,     751.24
    315.0000,     760.47
    320.0000,     697.85
    325.0000,     709.09
    330.0000,     800.42
    335.0000,     917.51
    340.0000,     1117.3
    345.0000,     1280.3
           810.6219
LAYER 5
63,    15.2628
     30.0000,     500.12
     35.0000,     386.44
     40.0000,     411.28
     45.0000,     564.54
     50.0000,     966.45
     55.0000,     1635.4
     60.0000,     2023.0
     65.0000,     1741.2
     70.0000,     1216.0
     75.0000,     843.55
     80.0000,     647.04
     85.0000,     612.54
     90.0000,     644.74
     95.0000,     642.46
    100.0000,     601.70
    105.0000,     506.87
    110.0000,     371.06
    115.0000,     295.91
    120.0000,     342.04
    125.0000,     397.58
    130.0000,     353.62
    135.0000,     206.53
    140.0000,     119.75
    145.0000,     138.81
    150.0000,     317.63
    155.0000,     689.52
    160.0000,     1017.7
    165.0000,     1048.0
    170.0000,     791.11
    175.0000,     566.84
    180.0000,     598.11
    185.0000,     1109.9
    190.0000,     2241.0
    195.0000,     2494.3
    200.0000,     1053.2
    205.0000,     319.29
    210.0000,     199.94
    215.0000,     255.74
    220.0000,     686.42
    225.0000,     1534.4
    230.0000,     1759.2
    235.0000,     1710.3
    240.0000,     1736.0
    245.0000,     1686.7
    250.0000,     1604.3
    255.0000,     1519.1
    260.0000,     1380.3
    265.0000,     1170.4
    270.0000,     935.28
    275.0000,     725.81
    280.0000,     639.94
    285.0000,     755.88
    290.0000,     1111.3
    295.0000,     1357.3
    300.0000,     1340.6
    305.0000,     1191.9
    310.0000,     1042.8
    315.0000,     929.13
    320.0000,     861.16
    325.0000,     914.50
    330.0000,     1111.3
    335.0000,     1255.7
             1428.1
LAYER 6
59,    19.2890
     40.0000,     251.05
     45.0000,     274.51
     50.0000,     363.39
     55.0000,     499.18
     60.0000,     577.17
     65.0000,     510.27
     70.0000,     375.55
     75.0000,     264.77
     80.0000,     204.23
     85.0000,     183.62
     90.0000,     182.19
     95.0000,     182.88
    100.0000,     181.98
    105.0000,     176.83
    110.0000,     171.98
    115.0000,     190.49
    120.0000,     254.95
    125.0000,     311.43
    130.0000,     265.04
    135.0000,     147.06
    140.0000,      76.03
    145.0000,      62.29
    150.0000,      88.44
    155.0000,     145.39
    160.0000,     200.47
    165.0000,     214.14
    170.0000,     191.85
    175.0000,     186.87
    180.0000,     268.47
    185.0000,     565.01
    190.0000,     1082.8
    195.0000,     1049.1
    200.0000,     435.17
    205.0000,     143.86
    210.0000,      89.53
    215.0000,     126.61
    220.0000,     322.54
    225.0000,     745.91
    230.0000,     1083.9
    235.0000,     1235.3
    240.0000,     1322.4
    245.0000,     1329.6
    250.0000,     1266.1
    255.0000,     1166.5
    260.0000,     1034.1
    265.0000,     880.02
    270.0000,     739.32
    275.0000,     665.04
    280.0000,     694.91
    285.0000,     837.41
    290.0000,     1036.5
    295.0000,     1105.6
    300.0000,     1001.3
    305.0000,     833.59
    310.0000,     691.93
    315.0000,     621.84
    320.0000,     623.12
    325.0000,     680.56
           914.8802
LAYER 7
55,    23.7179
     50.0000,     175.79
     55.0000,     190.22
     60.0000,     195.50
     65.0000,     169.65
     70.0000,     133.89
     75.0000,      99.98
     80.0000,      80.17
     85.0000,      71.88
     90.0000,      71.00
     95.0000,      74.29
    100.0000,      81.19
    105.0000,      92.75
    110.0000,     113.06
    115.0000,     151.65
    120.0000,     213.00
    125.0000,     256.21
    130.0000,     219.11
    135.0000,     131.39
    140.0000,      70.47
    145.0000,      47.36
    150.0000,      45.11
    155.0000,      52.28
    160.0000,      60.85
    165.0000,      65.80
    170.0000,      70.26
    175.0000,      87.19
    180.0000,     142.47
    185.0000,     275.57
    190.0000,     439.05
    195.0000,     398.10
    200.0000,     200.93
    205.0000,      89.42
    210.0000,      62.37
    215.0000,      82.23
    220.0000,     165.82
    225.0000,     330.18
    230.0000,     501.93
    235.0000,     614.08
    240.0000,     671.36
    245.0000,     678.50
    250.0000,     647.80
    255.0000,     601.40
    260.0000,     550.72
    265.0000,     504.45
    270.0000,     474.84
    275.0000,     480.61
    280.0000,     530.58
    285.0000,     606.85
    290.0000,     659.66
    295.0000,     639.32
    300.0000,     559.11
    305.0000,     476.92
    310.0000,     419.26
    315.0000,     406.61
           470.1477
LAYER 8
51,    28.5897
     60.0000,     106.07
     65.0000,      84.35
     70.0000,      69.59
     75.0000,      56.25
     80.0000,      48.15
     85.0000,      44.65
     90.0000,      45.67
     95.0000,      50.57
    100.0000,      59.95
    105.0000,      75.77
    110.0000,     102.02
    115.0000,     143.36
    120.0000,     195.47
    125.0000,     226.89
    130.0000,     201.56
    135.0000,     137.93
    140.0000,      84.12
    145.0000,      55.59
    150.0000,      44.26
    155.0000,      41.42
    160.0000,      42.30
    165.0000,      45.38
    170.0000,      52.60
    175.0000,      70.12
    180.0000,     108.67
    185.0000,     173.79
    190.0000,     227.82
    195.0000,     202.42
    200.0000,     125.99
    205.0000,      73.17
    210.0000,      55.62
    215.0000,      63.44
    220.0000,      96.91
    225.0000,     155.51
    230.0000,     221.42
    235.0000,     274.34
    240.0000,     307.16
    245.0000,     318.50
    250.0000,     313.76
    255.0000,     304.71
    260.0000,     298.24
    265.0000,     297.93
    270.0000,     306.91
    275.0000,     328.77
    280.0000,     360.72
    285.0000,     387.86
    290.0000,     391.98
    295.0000,     370.86
    300.0000,     338.05
    305.0000,     309.92
           299.5073
LAYER 9
46,    33.9487
     70.0000,      56.26
     75.0000,      47.03
     80.0000,      42.67
     85.0000,      41.71
     90.0000,      44.52
     95.0000,      51.37
    100.0000,      63.14
    105.0000,      81.75
    110.0000,     110.44
    115.0000,     149.83
    120.0000,     192.40
    125.0000,     216.41
    130.0000,     202.06
    135.0000,     158.25
    140.0000,     112.72
    145.0000,      81.34
    150.0000,      64.13
    155.0000,      56.31
    160.0000,      54.38
    165.0000,      57.10
    170.0000,      65.56
    175.0000,      82.72
    180.0000,     111.15
    185.0000,     145.10
    190.0000,     162.04
    195.0000,     142.36
    200.0000,     102.19
    205.0000,      70.29
    210.0000,      55.65
    215.0000,      55.55
    220.0000,      67.24
    225.0000,      87.93
    230.0000,     112.48
    235.0000,     136.18
    240.0000,     156.24
    245.0000,     169.73
    250.0000,     175.40
    255.0000,     179.65
    260.0000,     186.39
    265.0000,     197.09
    270.0000,     212.72
    275.0000,     233.82
    280.0000,     254.72
    285.0000,     263.73
    290.0000,     262.63
           259.5485
LAYER 10
40,    39.8436
     85.0000,      48.73
     90.0000,      55.76
     95.0000,      64.10
    100.0000,      78.37
    105.0000,      98.13
    110.0000,     127.93
    115.0000,     163.38
    120.0000,     198.21
    125.0000,     218.54
    130.0000,     213.68
    135.0000,     186.88
    140.0000,     152.62
    145.0000,     123.32
    150.0000,     103.42
    155.0000,      92.31
    160.0000,      88.29
    165.0000,      90.34
    170.0000,      98.42
    175.0000,     112.52
    180.0000,     130.38
    185.0000,     144.49
    190.0000,     143.80
    195.0000,     124.48
    200.0000,      96.42
    205.0000,      72.67
    210.0000,      58.74
    215.0000,      54.00
    220.0000,      56.35
    225.0000,      63.62
    230.0000,      73.57
    235.0000,      85.75
    240.0000,     100.59
    245.0000,     116.65
    250.0000,     124.25
    255.0000,     130.19
    260.0000,     137.26
    265.0000,     145.40
    270.0000,     156.30
    275.0000,     172.61
           203.5394
LAYER 11
31,    46.3279
     95.0000,      79.78
    100.0000,     100.85
    105.0000,     121.94
    110.0000,     148.90
    115.0000,     178.19
    120.0000,     208.37
    125.0000,     227.40
    130.0000,     230.30
    135.0000,     217.64
    140.0000,     196.25
    145.0000,     174.07
    150.0000,     156.20
    155.0000,     144.45
    160.0000,     138.83
    165.0000,     138.63
    170.0000,     142.77
    175.0000,     149.26
    180.0000,     154.46
    185.0000,     153.22
    190.0000,     141.63
    195.0000,     120.89
    200.0000,      97.23
    205.0000,      77.08
    210.0000,      63.75
    215.0000,      57.02
    220.0000,      55.83
    225.0000,      58.72
    230.0000,      63.02
    235.0000,      70.29
    240.0000,      84.13
           115.3859
LAYER 12
25,    53.4607
    105.0000,     141.85
    110.0000,     169.79
    115.0000,     196.43
    120.0000,     220.31
    125.0000,     237.52
    130.0000,     246.29
    135.0000,     243.93
    140.0000,     233.61
    145.0000,     219.93
    150.0000,     206.83
    155.0000,     196.53
    160.0000,     189.73
    165.0000,     185.90
    170.0000,     183.63
    175.0000,     180.68
    180.0000,     174.27
    185.0000,     162.06
    190.0000,     143.61
    195.0000,     121.35
    200.0000,      99.61
    205.0000,      81.15
    210.0000,      69.60
    215.0000,      63.09
    220.0000,      62.04
            65.9344
LAYER 13
22, 
    110.0000,     197.83
    115.0000,     214.83
    120.0000,     233.14
    125.0000,     248.62
    130.0000,     258.26
    135.0000,     260.98
    140.0000,     256.53
    145.0000,     247.93
    150.0000,     238.15
    155.0000,     229.13
    160.0000,     221.59
    165.0000,     215.07
    170.0000,     208.25
    175.0000,     199.25
    180.0000,     186.23
    185.0000,     168.20
    190.0000,     145.80
    195.0000,     121.32
    200.0000,     101.43
    205.0000,      84.79
    210.0000,      72.76
            65.1728
CALCULATED APPARENT RESISTIVITY
      7.5000,       5.0000,   1.00000,   1099.6523
     12.5000,       5.0000,   1.00000,   1102.8293
     17.5000,       5.0000,   1.00000,   1147.6387
     22.5000,       5.0000,   1.00000,   1150.5688
     27.5000,       5.0000,   1.00000,   1130.6798
     32.5000,       5.0000,   1.00000,   1154.2281
     37.5000,       5.0000,   1.00000,   1260.0706
     42.5000,       5.0000,   1.00000,   1051.2722
     47.5000,       5.0000,   1.00000,   1054.4557
     52.5000,       5.0000,   1.00000,    884.5078
     57.5000,       5.0000,   1.00000,    868.1981
     62.5000,       5.0000,   1.00000,    895.1663
     67.5000,       5.0000,   1.00000,    737.3322
     72.5000,       5.0000,   1.00000,    955.7656
     77.5000,       5.0000,   1.00000,    729.7083
     82.5000,       5.0000,   1.00000,    804.9088
     87.5000,       5.0000,   1.00000,    743.2101
     92.5000,       5.0000,   1.00000,    728.9185
     97.5000,       5.0000,   1.00000,    559.3029
    102.5000,       5.0000,   1.00000,    517.2214
    107.5000,       5.0000,   1.00000,    453.7350
    112.5000,       5.0000,   1.00000,    408.1089
    117.5000,       5.0000,   1.00000,    411.5751
    122.5000,       5.0000,   1.00000,    332.7907
    127.5000,       5.0000,   1.00000,    325.6134
    132.5000,       5.0000,   1.00000,    327.4690
    137.5000,       5.0000,   1.00000,    365.2224
    142.5000,       5.0000,   1.00000,    352.1241
    147.5000,       5.0000,   1.00000,    453.7290
    152.5000,       5.0000,   1.00000,    282.3129
    157.5000,       5.0000,   1.00000,    478.7747
    162.5000,       5.0000,   1.00000,    387.8983
    167.5000,       5.0000,   1.00000,    410.2393
    172.5000,       5.0000,   1.00000,    419.9200
    177.5000,       5.0000,   1.00000,    421.6189
    182.5000,       5.0000,   1.00000,    446.5211
    187.5000,       5.0000,   1.00000,    450.5629
    192.5000,       5.0000,   1.00000,    465.3719
    197.5000,       5.0000,   1.00000,    483.5914
    202.5000,       5.0000,   1.00000,    470.7275
    207.5000,       5.0000,   1.00000,    540.8442
    212.5000,       5.0000,   1.00000,    520.4993
    217.5000,       5.0000,   1.00000,    578.5154
    222.5000,       5.0000,   1.00000,    598.6465
    227.5000,       5.0000,   1.00000,    563.6566
    232.5000,       5.0000,   1.00000,    504.1972
    237.5000,       5.0000,   1.00000,    439.0824
    242.5000,       5.0000,   1.00000,    391.3102
    247.5000,       5.0000,   1.00000,    370.4803
    252.5000,       5.0000,   1.00000,    369.8061
    257.5000,       5.0000,   1.00000,    329.1131
    262.5000,       5.0000,   1.00000,    341.3833
    267.5000,       5.0000,   1.00000,    292.2579
    272.5000,       5.0000,   1.00000,    278.5540
    282.5000,       5.0000,   1.00000,    256.9427
    292.5000,       5.0000,   1.00000,    210.9340
    297.5000,       5.0000,   1.00000,    225.2836
    302.5000,       5.0000,   1.00000,    216.8271
    307.5000,       5.0000,   1.00000,    222.4008
    312.5000,       5.0000,   1.00000,    238.7780
    317.5000,       5.0000,   1.00000,    235.8287
    322.5000,       5.0000,   1.00000,    257.4010
    327.5000,       5.0000,   1.00000,    275.0008
    332.5000,       5.0000,   1.00000,    307.7637
    337.5000,       5.0000,   1.00000,    313.7565
    342.5000,       5.0000,   1.00000,    422.9793
    347.5000,       5.0000,   1.00000,    305.6716
    352.5000,       5.0000,   1.00000,    431.2144
    357.5000,       5.0000,   1.00000,    263.9142
     12.5000,       5.0000,   2.00000,    982.9119
     17.5000,       5.0000,   2.00000,   1091.0796
     22.5000,       5.0000,   2.00000,   1071.9221
     27.5000,       5.0000,   2.00000,    938.6118
     32.5000,       5.0000,   2.00000,   1059.1165
     37.5000,       5.0000,   2.00000,   1233.7758
     42.5000,       5.0000,   2.00000,   1050.2963
     47.5000,       5.0000,   2.00000,   1048.4039
     52.5000,       5.0000,   2.00000,    960.5757
     57.5000,       5.0000,   2.00000,   1019.8979
     62.5000,       5.0000,   2.00000,    984.0744
     67.5000,       5.0000,   2.00000,    845.9280
     72.5000,       5.0000,   2.00000,   1100.3328
     77.5000,       5.0000,   2.00000,    803.2589
     82.5000,       5.0000,   2.00000,    749.4990
     87.5000,       5.0000,   2.00000,    837.4046
     92.5000,       5.0000,   2.00000,    788.8632
     97.5000,       5.0000,   2.00000,    583.3613
    102.5000,       5.0000,   2.00000,    548.5812
    107.5000,       5.0000,   2.00000,    499.3075
    112.5000,       5.0000,   2.00000,    455.6722
    117.5000,       5.0000,   2.00000,    461.3430
    122.5000,       5.0000,   2.00000,    349.5875
    127.5000,       5.0000,   2.00000,    319.7990
    132.5000,       5.0000,   2.00000,    349.8262
    137.5000,       5.0000,   2.00000,    366.9807
    142.5000,       5.0000,   2.00000,    440.9783
    147.5000,       5.0000,   2.00000,    477.0033
    152.5000,       5.0000,   2.00000,    291.9509
    157.5000,       5.0000,   2.00000,    540.2151
    162.5000,       5.0000,   2.00000,    510.2208
    167.5000,       5.0000,   2.00000,    444.4124
    172.5000,       5.0000,   2.00000,    500.8644
    177.5000,       5.0000,   2.00000,    510.8650
    182.5000,       5.0000,   2.00000,    524.6846
    187.5000,       5.0000,   2.00000,    511.4811
    192.5000,       5.0000,   2.00000,    531.8463
    197.5000,       5.0000,   2.00000,    539.8012
    202.5000,       5.0000,   2.00000,    541.3875
    207.5000,       5.0000,   2.00000,    622.4504
    212.5000,       5.0000,   2.00000,    557.8618
    217.5000,       5.0000,   2.00000,    593.8545
    222.5000,       5.0000,   2.00000,    660.0706
    227.5000,       5.0000,   2.00000,    616.6965
    232.5000,       5.0000,   2.00000,    563.5214
    237.5000,       5.0000,   2.00000,    516.6475
    242.5000,       5.0000,   2.00000,    471.1818
    247.5000,       5.0000,   2.00000,    464.6378
    252.5000,       5.0000,   2.00000,    450.1971
    257.5000,       5.0000,   2.00000,    399.8031
    262.5000,       5.0000,   2.00000,    414.3300
    267.5000,       5.0000,   2.00000,    358.5096
    272.5000,       5.0000,   2.00000,    323.8604
    277.5000,       5.0000,   2.00000,    307.6391
    282.5000,       5.0000,   2.00000,    325.1367
    287.5000,       5.0000,   2.00000,    339.0064
    292.5000,       5.0000,   2.00000,    254.7071
    297.5000,       5.0000,   2.00000,    277.1572
    302.5000,       5.0000,   2.00000,    286.6005
    307.5000,       5.0000,   2.00000,    289.0720
    312.5000,       5.0000,   2.00000,    307.7489
    317.5000,       5.0000,   2.00000,    299.7517
    322.5000,       5.0000,   2.00000,    326.9769
    327.5000,       5.0000,   2.00000,    359.0148
    332.5000,       5.0000,   2.00000,    354.6429
    337.5000,       5.0000,   2.00000,    384.8590
    342.5000,       5.0000,   2.00000,    449.0385
    347.5000,       5.0000,   2.00000,    363.9010
    352.5000,       5.0000,   2.00000,    491.9801
     17.5000,       5.0000,   3.00000,    950.9288
     22.5000,       5.0000,   3.00000,    877.1650
     27.5000,       5.0000,   3.00000,    809.8001
     32.5000,       5.0000,   3.00000,    929.1697
     37.5000,       5.0000,   3.00000,   1184.3293
     42.5000,       5.0000,   3.00000,   1022.1025
     47.5000,       5.0000,   3.00000,    963.1262
     52.5000,       5.0000,   3.00000,    892.3030
     57.5000,       5.0000,   3.00000,    935.2363
     62.5000,       5.0000,   3.00000,    989.2421
     67.5000,       5.0000,   3.00000,    884.7061
     72.5000,       5.0000,   3.00000,   1110.9412
     77.5000,       5.0000,   3.00000,    757.2508
     82.5000,       5.0000,   3.00000,    762.0269
     87.5000,       5.0000,   3.00000,    780.2271
     92.5000,       5.0000,   3.00000,    812.1688
     97.5000,       5.0000,   3.00000,    559.7665
    102.5000,       5.0000,   3.00000,    496.7855
    107.5000,       5.0000,   3.00000,    485.6487
    112.5000,       5.0000,   3.00000,    492.6478
    117.5000,       5.0000,   3.00000,    487.5714
    122.5000,       5.0000,   3.00000,    350.8705
    127.5000,       5.0000,   3.00000,    311.3467
    132.5000,       5.0000,   3.00000,    320.1684
    137.5000,       5.0000,   3.00000,    427.6776
    142.5000,       5.0000,   3.00000,    450.7142
    147.5000,       5.0000,   3.00000,    483.6364
    152.5000,       5.0000,   3.00000,    284.2265
    157.5000,       5.0000,   3.00000,    529.7416
    162.5000,       5.0000,   3.00000,    507.3121
    167.5000,       5.0000,   3.00000,    511.5441
    172.5000,       5.0000,   3.00000,    498.0693
    177.5000,       5.0000,   3.00000,    541.0540
    182.5000,       5.0000,   3.00000,    551.6069
    187.5000,       5.0000,   3.00000,    535.0822
    192.5000,       5.0000,   3.00000,    536.9037
    197.5000,       5.0000,   3.00000,    561.1402
    202.5000,       5.0000,   3.00000,    565.9667
    207.5000,       5.0000,   3.00000,    628.2787
    212.5000,       5.0000,   3.00000,    553.1842
    217.5000,       5.0000,   3.00000,    603.0298
    222.5000,       5.0000,   3.00000,    671.3207
    227.5000,       5.0000,   3.00000,    652.9327
    232.5000,       5.0000,   3.00000,    576.8432
    237.5000,       5.0000,   3.00000,    523.8911
    242.5000,       5.0000,   3.00000,    511.0274
    247.5000,       5.0000,   3.00000,    515.3032
    252.5000,       5.0000,   3.00000,    523.5330
    257.5000,       5.0000,   3.00000,    470.9238
    262.5000,       5.0000,   3.00000,    482.1606
    267.5000,       5.0000,   3.00000,    406.4721
    272.5000,       5.0000,   3.00000,    361.7036
    277.5000,       5.0000,   3.00000,    355.2856
    282.5000,       5.0000,   3.00000,    389.5060
    287.5000,       5.0000,   3.00000,    413.3498
    292.5000,       5.0000,   3.00000,    303.1900
    297.5000,       5.0000,   3.00000,    317.4414
    302.5000,       5.0000,   3.00000,    332.6914
    307.5000,       5.0000,   3.00000,    359.1149
    312.5000,       5.0000,   3.00000,    376.1639
    317.5000,       5.0000,   3.00000,    363.4043
    322.5000,       5.0000,   3.00000,    393.9835
    327.5000,       5.0000,   3.00000,    394.1651
    332.5000,       5.0000,   3.00000,    414.5490
    337.5000,       5.0000,   3.00000,    392.5491
    342.5000,       5.0000,   3.00000,    521.9202
    347.5000,       5.0000,   3.00000,    416.6281
     22.5000,      15.0000,   1.00000,    767.7206
     27.5000,      15.0000,   1.00000,    802.3456
     32.5000,      15.0000,   1.00000,    922.9160
     37.5000,      15.0000,   1.00000,    981.6970
     42.5000,      15.0000,   1.00000,    987.2816
     47.5000,      15.0000,   1.00000,    889.4174
     52.5000,      15.0000,   1.00000,    771.5856
     57.5000,      15.0000,   1.00000,    783.0400
     62.5000,      15.0000,   1.00000,    856.2656
     67.5000,      15.0000,   1.00000,    933.1322
     72.5000,      15.0000,   1.00000,    846.9425
     77.5000,      15.0000,   1.00000,    841.2689
     82.5000,      15.0000,   1.00000,    741.1791
     87.5000,      15.0000,   1.00000,    736.5723
     92.5000,      15.0000,   1.00000,    651.8785
     97.5000,      15.0000,   1.00000,    593.3317
    102.5000,      15.0000,   1.00000,    471.9588
    107.5000,      15.0000,   1.00000,    460.2875
    112.5000,      15.0000,   1.00000,    479.2480
    117.5000,      15.0000,   1.00000,    451.3260
    122.5000,      15.0000,   1.00000,    387.8218
    127.5000,      15.0000,   1.00000,    319.9019
    132.5000,      15.0000,   1.00000,    365.1143
    137.5000,      15.0000,   1.00000,    408.8083
    142.5000,      15.0000,   1.00000,    460.5988
    147.5000,      15.0000,   1.00000,    389.6492
    152.5000,      15.0000,   1.00000,    417.5997
    157.5000,      15.0000,   1.00000,    402.0132
    162.5000,      15.0000,   1.00000,    467.2469
    167.5000,      15.0000,   1.00000,    487.6454
    172.5000,      15.0000,   1.00000,    518.1505
    177.5000,      15.0000,   1.00000,    491.2953
    182.5000,      15.0000,   1.00000,    523.6749
    187.5000,      15.0000,   1.00000,    515.9600
    192.5000,      15.0000,   1.00000,    523.0132
    197.5000,      15.0000,   1.00000,    544.1953
    202.5000,      15.0000,   1.00000,    573.6273
    207.5000,      15.0000,   1.00000,    565.2106
    212.5000,      15.0000,   1.00000,    587.5253
    217.5000,      15.0000,   1.00000,    606.2051
    222.5000,      15.0000,   1.00000,    627.1309
    227.5000,      15.0000,   1.00000,    608.8663
    232.5000,      15.0000,   1.00000,    560.7218
    237.5000,      15.0000,   1.00000,    506.9931
    242.5000,      15.0000,   1.00000,    490.9804
    247.5000,      15.0000,   1.00000,    517.0478
    252.5000,      15.0000,   1.00000,    528.5553
    257.5000,      15.0000,   1.00000,    531.4973
    262.5000,      15.0000,   1.00000,    486.6271
    267.5000,      15.0000,   1.00000,    438.0973
    272.5000,      15.0000,   1.00000,    401.1715
    277.5000,      15.0000,   1.00000,    402.6103
    282.5000,      15.0000,   1.00000,    419.5325
    287.5000,      15.0000,   1.00000,    403.7571
    292.5000,      15.0000,   1.00000,    376.3494
    297.5000,      15.0000,   1.00000,    341.9908
    302.5000,      15.0000,   1.00000,    357.6526
    307.5000,      15.0000,   1.00000,    384.9570
    312.5000,      15.0000,   1.00000,    408.2817
    317.5000,      15.0000,   1.00000,    418.7606
    322.5000,      15.0000,   1.00000,    404.6363
    327.5000,      15.0000,   1.00000,    420.5493
    332.5000,      15.0000,   1.00000,    397.6247
    337.5000,      15.0000,   1.00000,    458.3124
    342.5000,      15.0000,   1.00000,    463.5247
     22.5000,       5.0000,   4.00000,    731.7462
     27.5000,       5.0000,   4.00000,    696.6807
     32.5000,       5.0000,   4.00000,    842.5127
     37.5000,       5.0000,   4.00000,   1061.3467
     42.5000,       5.0000,   4.00000,    910.1227
     47.5000,       5.0000,   4.00000,    904.1999
     52.5000,       5.0000,   4.00000,    716.5948
     57.5000,       5.0000,   4.00000,    780.7129
     62.5000,       5.0000,   4.00000,    895.4960
     67.5000,       5.0000,   4.00000,    795.9902
     72.5000,       5.0000,   4.00000,   1018.0072
     77.5000,       5.0000,   4.00000,    715.7990
     82.5000,       5.0000,   4.00000,    717.7420
     87.5000,       5.0000,   4.00000,    752.1347
     92.5000,       5.0000,   4.00000,    709.2594
     97.5000,       5.0000,   4.00000,    518.3008
    102.5000,       5.0000,   4.00000,    456.0089
    107.5000,       5.0000,   4.00000,    441.7764
    112.5000,       5.0000,   4.00000,    457.2990
    117.5000,       5.0000,   4.00000,    485.7701
    122.5000,       5.0000,   4.00000,    345.8528
    127.5000,       5.0000,   4.00000,    295.1626
    132.5000,       5.0000,   4.00000,    336.7465
    137.5000,       5.0000,   4.00000,    395.8022
    142.5000,       5.0000,   4.00000,    441.8159
    147.5000,       5.0000,   4.00000,    481.1945
    152.5000,       5.0000,   4.00000,    273.3831
    157.5000,       5.0000,   4.00000,    499.3948
    162.5000,       5.0000,   4.00000,    466.8071
    167.5000,       5.0000,   4.00000,    471.7526
    172.5000,       5.0000,   4.00000,    515.6260
    177.5000,       5.0000,   4.00000,    481.7687
    182.5000,       5.0000,   4.00000,    532.8898
    187.5000,       5.0000,   4.00000,    516.1071
    192.5000,       5.0000,   4.00000,    535.0021
    197.5000,       5.0000,   4.00000,    551.6715
    202.5000,       5.0000,   4.00000,    529.9872
    207.5000,       5.0000,   4.00000,    590.7427
    212.5000,       5.0000,   4.00000,    533.2707
    217.5000,       5.0000,   4.00000,    606.2567
    222.5000,       5.0000,   4.00000,    688.3745
    227.5000,       5.0000,   4.00000,    637.8023
    232.5000,       5.0000,   4.00000,    561.6696
    237.5000,       5.0000,   4.00000,    499.4189
    242.5000,       5.0000,   4.00000,    480.2452
    247.5000,       5.0000,   4.00000,    524.7673
    252.5000,       5.0000,   4.00000,    565.0139
    257.5000,       5.0000,   4.00000,    524.4662
    262.5000,       5.0000,   4.00000,    537.5491
    267.5000,       5.0000,   4.00000,    437.6247
    272.5000,       5.0000,   4.00000,    400.8600
    277.5000,       5.0000,   4.00000,    396.6662
    282.5000,       5.0000,   4.00000,    431.9830
    287.5000,       5.0000,   4.00000,    472.0516
    292.5000,       5.0000,   4.00000,    342.9939
    297.5000,       5.0000,   4.00000,    359.1404
    302.5000,       5.0000,   4.00000,    367.3089
    307.5000,       5.0000,   4.00000,    396.0482
    312.5000,       5.0000,   4.00000,    439.3666
    317.5000,       5.0000,   4.00000,    416.8180
    322.5000,       5.0000,   4.00000,    417.4411
    327.5000,       5.0000,   4.00000,    432.9976
    332.5000,       5.0000,   4.00000,    409.1285
    337.5000,       5.0000,   4.00000,    438.4413
    342.5000,       5.0000,   4.00000,    575.5894
     30.0000,      20.0000,   1.00000,    767.3329
     35.0000,      20.0000,   1.00000,    779.0717
     40.0000,      20.0000,   1.00000,    816.6902
     45.0000,      20.0000,   1.00000,    716.2891
     50.0000,      20.0000,   1.00000,    654.8278
     55.0000,      20.0000,   1.00000,    630.7955
     60.0000,      20.0000,   1.00000,    580.7856
     65.0000,      20.0000,   1.00000,    631.1748
     70.0000,      20.0000,   1.00000,    693.1846
     75.0000,      20.0000,   1.00000,    704.5576
     80.0000,      20.0000,   1.00000,    749.5420
     85.0000,      20.0000,   1.00000,    651.2244
     90.0000,      20.0000,   1.00000,    582.7899
     95.0000,      20.0000,   1.00000,    540.4102
    100.0000,      20.0000,   1.00000,    473.6707
    105.0000,      20.0000,   1.00000,    433.1852
    110.0000,      20.0000,   1.00000,    407.7219
    115.0000,      20.0000,   1.00000,    386.9644
    120.0000,      20.0000,   1.00000,    371.0472
    125.0000,      20.0000,   1.00000,    384.4707
    130.0000,      20.0000,   1.00000,    352.2087
    135.0000,      20.0000,   1.00000,    368.7596
    140.0000,      20.0000,   1.00000,    405.8324
    145.0000,      20.0000,   1.00000,    370.4037
    150.0000,      20.0000,   1.00000,    410.8472
    155.0000,      20.0000,   1.00000,    401.5191
    160.0000,      20.0000,   1.00000,    374.1550
    165.0000,      20.0000,   1.00000,    404.7027
    170.0000,      20.0000,   1.00000,    403.9904
    175.0000,      20.0000,   1.00000,    432.4829
    180.0000,      20.0000,   1.00000,    454.8293
    185.0000,      20.0000,   1.00000,    441.4742
    190.0000,      20.0000,   1.00000,    487.7546
    195.0000,      20.0000,   1.00000,    492.2197
    200.0000,      20.0000,   1.00000,    509.0556
    205.0000,      20.0000,   1.00000,    515.0009
    210.0000,      20.0000,   1.00000,    545.1202
    215.0000,      20.0000,   1.00000,    601.6095
    220.0000,      20.0000,   1.00000,    600.4446
    225.0000,      20.0000,   1.00000,    579.7830
    230.0000,      20.0000,   1.00000,    541.1348
    235.0000,      20.0000,   1.00000,    474.7225
    240.0000,      20.0000,   1.00000,    451.3595
    245.0000,      20.0000,   1.00000,    451.7749
    250.0000,      20.0000,   1.00000,    482.1035
    255.0000,      20.0000,   1.00000,    534.0601
    260.0000,      20.0000,   1.00000,    531.4543
    265.0000,      20.0000,   1.00000,    506.6249
    270.0000,      20.0000,   1.00000,    480.8825
    275.0000,      20.0000,   1.00000,    452.7932
    280.0000,      20.0000,   1.00000,    457.1883
    285.0000,      20.0000,   1.00000,    435.5653
    290.0000,      20.0000,   1.00000,    427.7415
    295.0000,      20.0000,   1.00000,    419.8701
    300.0000,      20.0000,   1.00000,    396.7701
    305.0000,      20.0000,   1.00000,    416.1290
    310.0000,      20.0000,   1.00000,    428.8335
    315.0000,      20.0000,   1.00000,    431.5309
    320.0000,      20.0000,   1.00000,    453.3788
    325.0000,      20.0000,   1.00000,    414.7590
    330.0000,      20.0000,   1.00000,    431.2889
    335.0000,      20.0000,   1.00000,    479.0490
     27.5000,       5.0000,   5.00000,    606.5564
     32.5000,       5.0000,   5.00000,    737.8620
     37.5000,       5.0000,   5.00000,    909.4158
     42.5000,       5.0000,   5.00000,    801.3243
     47.5000,       5.0000,   5.00000,    716.4397
     52.5000,       5.0000,   5.00000,    620.8445
     57.5000,       5.0000,   5.00000,    644.9987
     62.5000,       5.0000,   5.00000,    687.1748
     67.5000,       5.0000,   5.00000,    643.4123
     72.5000,       5.0000,   5.00000,    883.3669
     77.5000,       5.0000,   5.00000,    655.2126
     82.5000,       5.0000,   5.00000,    651.6504
     87.5000,       5.0000,   5.00000,    678.3071
     92.5000,       5.0000,   5.00000,    638.8645
     97.5000,       5.0000,   5.00000,    439.8275
    102.5000,       5.0000,   5.00000,    429.3123
    107.5000,       5.0000,   5.00000,    396.5949
    112.5000,       5.0000,   5.00000,    396.8279
    117.5000,       5.0000,   5.00000,    434.9839
    122.5000,       5.0000,   5.00000,    330.0324
    127.5000,       5.0000,   5.00000,    307.8307
    132.5000,       5.0000,   5.00000,    317.7273
    137.5000,       5.0000,   5.00000,    366.5779
    142.5000,       5.0000,   5.00000,    407.0947
    147.5000,       5.0000,   5.00000,    461.8042
    152.5000,       5.0000,   5.00000,    264.1046
    157.5000,       5.0000,   5.00000,    473.9591
    162.5000,       5.0000,   5.00000,    421.6828
    167.5000,       5.0000,   5.00000,    405.4024
    172.5000,       5.0000,   5.00000,    433.3918
    177.5000,       5.0000,   5.00000,    464.4781
    182.5000,       5.0000,   5.00000,    450.3568
    187.5000,       5.0000,   5.00000,    488.5645
    192.5000,       5.0000,   5.00000,    518.0127
    197.5000,       5.0000,   5.00000,    511.9477
    202.5000,       5.0000,   5.00000,    480.6203
    207.5000,       5.0000,   5.00000,    540.5540
    212.5000,       5.0000,   5.00000,    509.1440
    217.5000,       5.0000,   5.00000,    599.2144
    222.5000,       5.0000,   5.00000,    683.3489
    227.5000,       5.0000,   5.00000,    615.9443
    232.5000,       5.0000,   5.00000,    522.2609
    237.5000,       5.0000,   5.00000,    458.4968
    242.5000,       5.0000,   5.00000,    437.1769
    247.5000,       5.0000,   5.00000,    487.4306
    252.5000,       5.0000,   5.00000,    562.1039
    257.5000,       5.0000,   5.00000,    543.2054
    262.5000,       5.0000,   5.00000,    562.4225
    267.5000,       5.0000,   5.00000,    477.7428
    272.5000,       5.0000,   5.00000,    429.9004
    277.5000,       5.0000,   5.00000,    421.1910
    282.5000,       5.0000,   5.00000,    463.9951
    287.5000,       5.0000,   5.00000,    499.0071
    292.5000,       5.0000,   5.00000,    374.2406
    297.5000,       5.0000,   5.00000,    393.2256
    302.5000,       5.0000,   5.00000,    398.8791
    307.5000,       5.0000,   5.00000,    421.8460
    312.5000,       5.0000,   5.00000,    464.4294
    317.5000,       5.0000,   5.00000,    433.6219
    322.5000,       5.0000,   5.00000,    444.3909
    327.5000,       5.0000,   5.00000,    421.2915
    332.5000,       5.0000,   5.00000,    437.7615
    337.5000,       5.0000,   5.00000,    464.0145
     32.5000,       5.0000,   6.00000,    614.9099
     37.5000,       5.0000,   6.00000,    791.1841
     42.5000,       5.0000,   6.00000,    619.7927
     47.5000,       5.0000,   6.00000,    595.3615
     52.5000,       5.0000,   6.00000,    517.1323
     57.5000,       5.0000,   6.00000,    522.2443
     62.5000,       5.0000,   6.00000,    511.4811
     67.5000,       5.0000,   6.00000,    481.0058
     72.5000,       5.0000,   6.00000,    726.9515
     77.5000,       5.0000,   6.00000,    552.7131
     82.5000,       5.0000,   6.00000,    576.1945
     87.5000,       5.0000,   6.00000,    585.4371
     92.5000,       5.0000,   6.00000,    571.9129
     97.5000,       5.0000,   6.00000,    407.8265
    102.5000,       5.0000,   6.00000,    362.8857
    107.5000,       5.0000,   6.00000,    360.2651
    112.5000,       5.0000,   6.00000,    349.7679
    117.5000,       5.0000,   6.00000,    373.0031
    122.5000,       5.0000,   6.00000,    312.4781
    127.5000,       5.0000,   6.00000,    291.6401
    132.5000,       5.0000,   6.00000,    299.1725
    137.5000,       5.0000,   6.00000,    342.4662
    142.5000,       5.0000,   6.00000,    373.6792
    147.5000,       5.0000,   6.00000,    424.6210
    152.5000,       5.0000,   6.00000,    250.2299
    157.5000,       5.0000,   6.00000,    448.8410
    162.5000,       5.0000,   6.00000,    378.9738
    167.5000,       5.0000,   6.00000,    337.5656
    172.5000,       5.0000,   6.00000,    356.4228
    177.5000,       5.0000,   6.00000,    377.2093
    182.5000,       5.0000,   6.00000,    434.1141
    187.5000,       5.0000,   6.00000,    424.0744
    192.5000,       5.0000,   6.00000,    466.4942
    197.5000,       5.0000,   6.00000,    468.1672
    202.5000,       5.0000,   6.00000,    438.6006
    207.5000,       5.0000,   6.00000,    499.9312
    212.5000,       5.0000,   6.00000,    478.3526
    217.5000,       5.0000,   6.00000,    572.1038
    222.5000,       5.0000,   6.00000,    646.9176
    227.5000,       5.0000,   6.00000,    589.0505
    232.5000,       5.0000,   6.00000,    482.0010
    237.5000,       5.0000,   6.00000,    414.0329
    242.5000,       5.0000,   6.00000,    403.7041
    247.5000,       5.0000,   6.00000,    442.0357
    252.5000,       5.0000,   6.00000,    509.0141
    257.5000,       5.0000,   6.00000,    514.0234
    262.5000,       5.0000,   6.00000,    575.3024
    267.5000,       5.0000,   6.00000,    498.4719
    272.5000,       5.0000,   6.00000,    450.8256
    277.5000,       5.0000,   6.00000,    436.1210
    282.5000,       5.0000,   6.00000,    473.8526
    287.5000,       5.0000,   6.00000,    521.4681
    292.5000,       5.0000,   6.00000,    387.1126
    297.5000,       5.0000,   6.00000,    415.5014
    302.5000,       5.0000,   6.00000,    423.4822
    307.5000,       5.0000,   6.00000,    442.7155
    312.5000,       5.0000,   6.00000,    451.4884
    317.5000,       5.0000,   6.00000,    432.6860
    322.5000,       5.0000,   6.00000,    431.1360
    327.5000,       5.0000,   6.00000,    442.0547
    332.5000,       5.0000,   6.00000,    455.3130
     37.5000,      25.0000,   1.00000,    585.0724
     42.5000,      25.0000,   1.00000,    568.0210
     47.5000,      25.0000,   1.00000,    542.4324
     52.5000,      25.0000,   1.00000,    480.0175
     57.5000,      25.0000,   1.00000,    426.9180
     62.5000,      25.0000,   1.00000,    444.6585
     67.5000,      25.0000,   1.00000,    450.0280
     72.5000,      25.0000,   1.00000,    491.2755
     77.5000,      25.0000,   1.00000,    555.8040
     82.5000,      25.0000,   1.00000,    584.1191
     87.5000,      25.0000,   1.00000,    516.2623
     92.5000,      25.0000,   1.00000,    485.8186
     97.5000,      25.0000,   1.00000,    457.0385
    102.5000,      25.0000,   1.00000,    413.2036
    107.5000,      25.0000,   1.00000,    355.3237
    112.5000,      25.0000,   1.00000,    344.4719
    117.5000,      25.0000,   1.00000,    335.2869
    122.5000,      25.0000,   1.00000,    329.5529
    127.5000,      25.0000,   1.00000,    344.7809
    132.5000,      25.0000,   1.00000,    351.2112
    137.5000,      25.0000,   1.00000,    367.9772
    142.5000,      25.0000,   1.00000,    339.2876
    147.5000,      25.0000,   1.00000,    369.7458
    152.5000,      25.0000,   1.00000,    368.8634
    157.5000,      25.0000,   1.00000,    354.3065
    162.5000,      25.0000,   1.00000,    320.7211
    167.5000,      25.0000,   1.00000,    334.2820
    172.5000,      25.0000,   1.00000,    324.0731
    177.5000,      25.0000,   1.00000,    346.4420
    182.5000,      25.0000,   1.00000,    381.5907
    187.5000,      25.0000,   1.00000,    407.4959
    192.5000,      25.0000,   1.00000,    390.2847
    197.5000,      25.0000,   1.00000,    443.4768
    202.5000,      25.0000,   1.00000,    472.5545
    207.5000,      25.0000,   1.00000,    508.9385
    212.5000,      25.0000,   1.00000,    545.9261
    217.5000,      25.0000,   1.00000,    552.4297
    222.5000,      25.0000,   1.00000,    528.1395
    227.5000,      25.0000,   1.00000,    493.1816
    232.5000,      25.0000,   1.00000,    461.2973
    237.5000,      25.0000,   1.00000,    426.8164
    242.5000,      25.0000,   1.00000,    409.3102
    247.5000,      25.0000,   1.00000,    412.6891
    252.5000,      25.0000,   1.00000,    426.2050
    257.5000,      25.0000,   1.00000,    468.2061
    262.5000,      25.0000,   1.00000,    504.7301
    267.5000,      25.0000,   1.00000,    507.8896
    272.5000,      25.0000,   1.00000,    507.0873
    277.5000,      25.0000,   1.00000,    486.4200
    282.5000,      25.0000,   1.00000,    454.2131
    287.5000,      25.0000,   1.00000,    443.6907
    292.5000,      25.0000,   1.00000,    444.8293
    297.5000,      25.0000,   1.00000,    441.3841
    302.5000,      25.0000,   1.00000,    436.2819
    307.5000,      25.0000,   1.00000,    425.4373
    312.5000,      25.0000,   1.00000,    429.6083
    317.5000,      25.0000,   1.00000,    410.4963
    322.5000,      25.0000,   1.00000,    432.3807
    327.5000,      25.0000,   1.00000,    452.7536
     37.5000,       5.0000,   7.00000,    603.7236
     42.5000,       5.0000,   7.00000,    515.4315
     47.5000,       5.0000,   7.00000,    492.0056
     52.5000,       5.0000,   7.00000,    406.5496
     57.5000,       5.0000,   7.00000,    397.8853
     62.5000,       5.0000,   7.00000,    415.1340
     67.5000,       5.0000,   7.00000,    372.2401
     72.5000,       5.0000,   7.00000,    538.1948
     77.5000,       5.0000,   7.00000,    445.0585
     82.5000,       5.0000,   7.00000,    467.4768
     87.5000,       5.0000,   7.00000,    518.0462
     92.5000,       5.0000,   7.00000,    511.6147
     97.5000,       5.0000,   7.00000,    363.8428
    102.5000,       5.0000,   7.00000,    328.8956
    107.5000,       5.0000,   7.00000,    303.6064
    112.5000,       5.0000,   7.00000,    315.4849
    117.5000,       5.0000,   7.00000,    352.0912
    122.5000,       5.0000,   7.00000,    272.2312
    127.5000,       5.0000,   7.00000,    258.4114
    132.5000,       5.0000,   7.00000,    281.9397
    137.5000,       5.0000,   7.00000,    318.2086
    142.5000,       5.0000,   7.00000,    346.7838
    147.5000,       5.0000,   7.00000,    390.6795
    152.5000,       5.0000,   7.00000,    226.5583
    157.5000,       5.0000,   7.00000,    406.9109
    162.5000,       5.0000,   7.00000,    333.7601
    167.5000,       5.0000,   7.00000,    292.9370
    172.5000,       5.0000,   7.00000,    290.9045
    177.5000,       5.0000,   7.00000,    317.5344
    182.5000,       5.0000,   7.00000,    368.0972
    187.5000,       5.0000,   7.00000,    393.4584
    192.5000,       5.0000,   7.00000,    387.5836
    197.5000,       5.0000,   7.00000,    419.0727
    202.5000,       5.0000,   7.00000,    406.3692
    207.5000,       5.0000,   7.00000,    465.5361
    212.5000,       5.0000,   7.00000,    443.4082
    217.5000,       5.0000,   7.00000,    523.0947
    222.5000,       5.0000,   7.00000,    602.5870
    227.5000,       5.0000,   7.00000,    539.5377
    232.5000,       5.0000,   7.00000,    451.8036
    237.5000,       5.0000,   7.00000,    390.2109
    242.5000,       5.0000,   7.00000,    368.9884
    252.5000,       5.0000,   7.00000,    444.8067
    257.5000,       5.0000,   7.00000,    465.3586
    262.5000,       5.0000,   7.00000,    548.0471
    267.5000,       5.0000,   7.00000,    495.9006
    272.5000,       5.0000,   7.00000,    457.4192
    277.5000,       5.0000,   7.00000,    441.8405
    282.5000,       5.0000,   7.00000,    481.5495
    287.5000,       5.0000,   7.00000,    527.3559
    292.5000,       5.0000,   7.00000,    394.8542
    297.5000,       5.0000,   7.00000,    420.3604
    302.5000,       5.0000,   7.00000,    434.8674
    307.5000,       5.0000,   7.00000,    433.3944
    312.5000,       5.0000,   7.00000,    452.9243
    317.5000,       5.0000,   7.00000,    398.4050
    322.5000,       5.0000,   7.00000,    427.4135
    327.5000,       5.0000,   7.00000,    455.2763
     42.5000,       5.0000,   8.00000,    422.0039
     47.5000,       5.0000,   8.00000,    391.2252
     52.5000,       5.0000,   8.00000,    310.6514
     57.5000,       5.0000,   8.00000,    319.2475
     62.5000,       5.0000,   8.00000,    337.2426
     67.5000,       5.0000,   8.00000,    303.6449
     72.5000,       5.0000,   8.00000,    414.9459
     77.5000,       5.0000,   8.00000,    320.2987
     82.5000,       5.0000,   8.00000,    379.3041
     87.5000,       5.0000,   8.00000,    437.5021
     92.5000,       5.0000,   8.00000,    453.9902
     97.5000,       5.0000,   8.00000,    320.9879
    102.5000,       5.0000,   8.00000,    293.2229
    107.5000,       5.0000,   8.00000,    275.3868
    112.5000,       5.0000,   8.00000,    285.8394
    117.5000,       5.0000,   8.00000,    323.1383
    122.5000,       5.0000,   8.00000,    244.8911
    127.5000,       5.0000,   8.00000,    228.9105
    132.5000,       5.0000,   8.00000,    250.3570
    137.5000,       5.0000,   8.00000,    296.7691
    142.5000,       5.0000,   8.00000,    320.2584
    147.5000,       5.0000,   8.00000,    358.2114
    152.5000,       5.0000,   8.00000,    200.1730
    157.5000,       5.0000,   8.00000,    346.5309
    162.5000,       5.0000,   8.00000,    296.1272
    167.5000,       5.0000,   8.00000,    255.7659
    172.5000,       5.0000,   8.00000,    260.4904
    177.5000,       5.0000,   8.00000,    274.9279
    182.5000,       5.0000,   8.00000,    305.6321
    187.5000,       5.0000,   8.00000,    325.1749
    192.5000,       5.0000,   8.00000,    364.2090
    197.5000,       5.0000,   8.00000,    356.3941
    202.5000,       5.0000,   8.00000,    369.6046
    207.5000,       5.0000,   8.00000,    430.4847
    212.5000,       5.0000,   8.00000,    402.6720
    217.5000,       5.0000,   8.00000,    478.8390
    222.5000,       5.0000,   8.00000,    538.0901
    227.5000,       5.0000,   8.00000,    496.7439
    232.5000,       5.0000,   8.00000,    424.6767
    237.5000,       5.0000,   8.00000,    371.1143
    247.5000,       5.0000,   8.00000,    358.9931
    252.5000,       5.0000,   8.00000,    411.8595
    257.5000,       5.0000,   8.00000,    415.7579
    262.5000,       5.0000,   8.00000,    488.8044
    267.5000,       5.0000,   8.00000,    462.8149
    272.5000,       5.0000,   8.00000,    442.6555
    277.5000,       5.0000,   8.00000,    440.7773
    287.5000,       5.0000,   8.00000,    527.8532
    292.5000,       5.0000,   8.00000,    392.2740
    297.5000,       5.0000,   8.00000,    419.4740
    302.5000,       5.0000,   8.00000,    410.0747
    307.5000,       5.0000,   8.00000,    428.6372
    312.5000,       5.0000,   8.00000,    424.1909
    317.5000,       5.0000,   8.00000,    399.1607
    322.5000,       5.0000,   8.00000,    418.2617
     52.5000,      35.0000,   1.00000,    275.4262
     57.5000,      35.0000,   1.00000,    269.0612
     62.5000,      35.0000,   1.00000,    256.5065
     67.5000,      35.0000,   1.00000,    249.8544
     72.5000,      35.0000,   1.00000,    271.6590
     77.5000,      35.0000,   1.00000,    291.8413
     82.5000,      35.0000,   1.00000,    290.3336
     87.5000,      35.0000,   1.00000,    311.8867
     92.5000,      35.0000,   1.00000,    317.7262
     97.5000,      35.0000,   1.00000,    325.8150
    102.5000,      35.0000,   1.00000,    345.2964
    107.5000,      35.0000,   1.00000,    313.6103
    112.5000,      35.0000,   1.00000,    274.1667
    117.5000,      35.0000,   1.00000,    264.2982
    122.5000,      35.0000,   1.00000,    263.0600
    127.5000,      35.0000,   1.00000,    285.0909
    132.5000,      35.0000,   1.00000,    296.2773
    137.5000,      35.0000,   1.00000,    267.7835
    142.5000,      35.0000,   1.00000,    286.1612
    147.5000,      35.0000,   1.00000,    282.1278
    152.5000,      35.0000,   1.00000,    263.5066
    157.5000,      35.0000,   1.00000,    243.6579
    162.5000,      35.0000,   1.00000,    241.0000
    167.5000,      35.0000,   1.00000,    242.6136
    172.5000,      35.0000,   1.00000,    260.6297
    177.5000,      35.0000,   1.00000,    250.8225
    182.5000,      35.0000,   1.00000,    247.9904
    187.5000,      35.0000,   1.00000,    258.2840
    192.5000,      35.0000,   1.00000,    294.4519
    197.5000,      35.0000,   1.00000,    336.0344
    202.5000,      35.0000,   1.00000,    389.5005
    207.5000,      35.0000,   1.00000,    416.2231
    212.5000,      35.0000,   1.00000,    436.3924
    222.5000,      35.0000,   1.00000,    402.4480
    227.5000,      35.0000,   1.00000,    381.7583
    232.5000,      35.0000,   1.00000,    377.0255
    237.5000,      35.0000,   1.00000,    369.7700
    242.5000,      35.0000,   1.00000,    361.0850
    247.5000,      35.0000,   1.00000,    355.5144
    257.5000,      35.0000,   1.00000,    346.9206
    262.5000,      35.0000,   1.00000,    363.2268
    267.5000,      35.0000,   1.00000,    391.2818
    272.5000,      35.0000,   1.00000,    430.9666
    277.5000,      35.0000,   1.00000,    452.0852
    282.5000,      35.0000,   1.00000,    449.1214
    287.5000,      35.0000,   1.00000,    442.2188
    292.5000,      35.0000,   1.00000,    419.8537
    297.5000,      35.0000,   1.00000,    415.9536
    302.5000,      35.0000,   1.00000,    385.6012
    307.5000,      35.0000,   1.00000,    381.3543
    312.5000,      35.0000,   1.00000,    396.5287
     52.5000,       5.0000,  10.00000,    217.4704
     57.5000,       5.0000,  10.00000,    226.9834
     62.5000,       5.0000,  10.00000,    232.8533
     67.5000,       5.0000,  10.00000,    200.0891
     72.5000,       5.0000,  10.00000,    278.2057
     77.5000,       5.0000,  10.00000,    213.3668
     82.5000,       5.0000,  10.00000,    235.1831
     87.5000,       5.0000,  10.00000,    281.0440
     92.5000,       5.0000,  10.00000,    320.8015
     97.5000,       5.0000,  10.00000,    244.2563
    102.5000,       5.0000,  10.00000,    245.6478
    107.5000,       5.0000,  10.00000,    236.1203
    112.5000,       5.0000,  10.00000,    242.8653
    117.5000,       5.0000,  10.00000,    271.5264
    122.5000,       5.0000,  10.00000,    208.8492
    127.5000,       5.0000,  10.00000,    197.7858
    132.5000,       5.0000,  10.00000,    203.4664
    137.5000,       5.0000,  10.00000,    232.3752
    142.5000,       5.0000,  10.00000,    252.8333
    147.5000,       5.0000,  10.00000,    277.4615
    152.5000,       5.0000,  10.00000,    152.4553
    157.5000,       5.0000,  10.00000,    264.1217
    162.5000,       5.0000,  10.00000,    229.5178
    167.5000,       5.0000,  10.00000,    210.7185
    172.5000,       5.0000,  10.00000,    215.5831
    177.5000,       5.0000,  10.00000,    218.6619
    182.5000,       5.0000,  10.00000,    239.1147
    187.5000,       5.0000,  10.00000,    252.4864
    192.5000,       5.0000,  10.00000,    277.4858
    197.5000,       5.0000,  10.00000,    294.1717
    202.5000,       5.0000,  10.00000,    295.0991
    207.5000,       5.0000,  10.00000,    329.3419
    212.5000,       5.0000,  10.00000,    322.8965
    217.5000,       5.0000,  10.00000,    390.8443
    222.5000,       5.0000,  10.00000,    457.4700
    227.5000,       5.0000,  10.00000,    430.1889
    237.5000,       5.0000,  10.00000,    318.5196
    242.5000,       5.0000,  10.00000,    305.9018
    247.5000,       5.0000,  10.00000,    327.4165
    252.5000,       5.0000,  10.00000,    357.5908
    257.5000,       5.0000,  10.00000,    346.8517
    262.5000,       5.0000,  10.00000,    390.4512
    267.5000,       5.0000,  10.00000,    358.1476
    272.5000,       5.0000,  10.00000,    359.8935
    277.5000,       5.0000,  10.00000,    390.4423
    282.5000,       5.0000,  10.00000,    455.9786
    287.5000,       5.0000,  10.00000,    509.1097
    292.5000,       5.0000,  10.00000,    359.7116
    297.5000,       5.0000,  10.00000,    372.6700
    302.5000,       5.0000,  10.00000,    356.5260
    307.5000,       5.0000,  10.00000,    377.7873
    312.5000,       5.0000,  10.00000,    403.5541
     67.5000,      45.0000,   1.00000,    186.1499
     72.5000,      45.0000,   1.00000,    191.7074
     77.5000,      45.0000,   1.00000,    193.6141
     82.5000,      45.0000,   1.00000,    193.9019
     87.5000,      45.0000,   1.00000,    205.7447
     92.5000,      45.0000,   1.00000,    214.8117
     97.5000,      45.0000,   1.00000,    213.1179
    102.5000,      45.0000,   1.00000,    224.2617
    107.5000,      45.0000,   1.00000,    240.0683
    112.5000,      45.0000,   1.00000,    238.3065
    117.5000,      45.0000,   1.00000,    230.0092
    122.5000,      45.0000,   1.00000,    231.8340
    127.5000,      45.0000,   1.00000,    235.4137
    132.5000,      45.0000,   1.00000,    213.6792
    137.5000,      45.0000,   1.00000,    211.6757
    142.5000,      45.0000,   1.00000,    199.9632
    147.5000,      45.0000,   1.00000,    193.0653
    152.5000,      45.0000,   1.00000,    193.7891
    157.5000,      45.0000,   1.00000,    194.7567
    162.5000,      45.0000,   1.00000,    196.4518
    167.5000,      45.0000,   1.00000,    195.6485
    172.5000,      45.0000,   1.00000,    196.3992
    177.5000,      45.0000,   1.00000,    212.5298
    182.5000,      45.0000,   1.00000,    216.7036
    187.5000,      45.0000,   1.00000,    232.9736
    192.5000,      45.0000,   1.00000,    246.5092
    197.5000,      45.0000,   1.00000,    265.3024
    202.5000,      45.0000,   1.00000,    294.5967
    207.5000,      45.0000,   1.00000,    318.0240
    212.5000,      45.0000,   1.00000,    333.5323
    222.5000,      45.0000,   1.00000,    310.1751
    227.5000,      45.0000,   1.00000,    319.2817
    232.5000,      45.0000,   1.00000,    318.3701
    237.5000,      45.0000,   1.00000,    318.6801
    242.5000,      45.0000,   1.00000,    320.3407
    247.5000,      45.0000,   1.00000,    307.1840
    252.5000,      45.0000,   1.00000,    297.9118
    257.5000,      45.0000,   1.00000,    295.1683
    262.5000,      45.0000,   1.00000,    304.8026
    267.5000,      45.0000,   1.00000,    321.1842
    272.5000,      45.0000,   1.00000,    318.2584
    277.5000,      45.0000,   1.00000,    308.6219
    282.5000,      45.0000,   1.00000,    312.7007
    287.5000,      45.0000,   1.00000,    305.7462
    292.5000,      45.0000,   1.00000,    331.2414
    297.5000,      45.0000,   1.00000,    346.3468
     77.5000,       5.0000,  12.00000,    158.6409
    157.5000,       5.0000,  12.00000,    225.9862
    237.5000,       5.0000,  12.00000,    287.2435
     67.5000,      15.0000,   4.00000,    169.5133
     72.5000,      15.0000,   4.00000,    162.3159
     77.5000,      15.0000,   4.00000,    169.9687
     82.5000,      15.0000,   4.00000,    166.8701
     87.5000,      15.0000,   4.00000,    196.5629
     92.5000,      15.0000,   4.00000,    195.6264
     97.5000,      15.0000,   4.00000,    185.2162
    102.5000,      15.0000,   4.00000,    174.4762
    107.5000,      15.0000,   4.00000,    190.2641
    112.5000,      15.0000,   4.00000,    211.2386
    117.5000,      15.0000,   4.00000,    211.3722
    122.5000,      15.0000,   4.00000,    196.4028
    127.5000,      15.0000,   4.00000,    170.3850
    132.5000,      15.0000,   4.00000,    165.5825
    137.5000,      15.0000,   4.00000,    168.3048
    142.5000,      15.0000,   4.00000,    178.9884
    147.5000,      15.0000,   4.00000,    155.9423
    152.5000,      15.0000,   4.00000,    169.1395
    157.5000,      15.0000,   4.00000,    163.9535
    162.5000,      15.0000,   4.00000,    181.3464
    167.5000,      15.0000,   4.00000,    168.6917
    172.5000,      15.0000,   4.00000,    169.7664
    177.5000,      15.0000,   4.00000,    185.6203
    182.5000,      15.0000,   4.00000,    203.9894
    187.5000,      15.0000,   4.00000,    223.0750
    192.5000,      15.0000,   4.00000,    228.1849
    197.5000,      15.0000,   4.00000,    220.3063
    202.5000,      15.0000,   4.00000,    223.8484
    207.5000,      15.0000,   4.00000,    231.9758
    212.5000,      15.0000,   4.00000,    271.7377
    222.5000,      15.0000,   4.00000,    336.8406
    227.5000,      15.0000,   4.00000,    345.4164
    232.5000,      15.0000,   4.00000,    314.0966
    237.5000,      15.0000,   4.00000,    281.5248
    242.5000,      15.0000,   4.00000,    269.9545
    247.5000,      15.0000,   4.00000,    276.9517
    252.5000,      15.0000,   4.00000,    288.3426
    257.5000,      15.0000,   4.00000,    303.4334
    262.5000,      15.0000,   4.00000,    296.5352
    272.5000,      15.0000,   4.00000,    273.4050
    277.5000,      15.0000,   4.00000,    278.2953
    282.5000,      15.0000,   4.00000,    307.9692
    287.5000,      15.0000,   4.00000,    296.7104
    292.5000,      15.0000,   4.00000,    307.5005
    297.5000,      15.0000,   4.00000,    296.5857
     82.5000,      55.0000,   1.00000,    165.6223
     87.5000,      55.0000,   1.00000,    170.6400
     92.5000,      55.0000,   1.00000,    177.5493
     97.5000,      55.0000,   1.00000,    182.0896
    102.5000,      55.0000,   1.00000,    177.1013
    107.5000,      55.0000,   1.00000,    178.1206
    112.5000,      55.0000,   1.00000,    178.3600
    117.5000,      55.0000,   1.00000,    179.0930
    122.5000,      55.0000,   1.00000,    182.6505
    127.5000,      55.0000,   1.00000,    173.4434
    132.5000,      55.0000,   1.00000,    180.4484
    137.5000,      55.0000,   1.00000,    178.3430
    142.5000,      55.0000,   1.00000,    169.9630
    147.5000,      55.0000,   1.00000,    158.5873
    152.5000,      55.0000,   1.00000,    154.5589
    157.5000,      55.0000,   1.00000,    161.1064
    162.5000,      55.0000,   1.00000,    165.2365
    167.5000,      55.0000,   1.00000,    170.4385
    172.5000,      55.0000,   1.00000,    176.1307
    177.5000,      55.0000,   1.00000,    180.5034
    182.5000,      55.0000,   1.00000,    194.4204
    187.5000,      55.0000,   1.00000,    200.6635
    192.5000,      55.0000,   1.00000,    219.5672
    197.5000,      55.0000,   1.00000,    248.1530
    207.5000,      55.0000,   1.00000,    270.9344
    212.5000,      55.0000,   1.00000,    272.3637
    217.5000,      55.0000,   1.00000,    269.3951
    222.5000,      55.0000,   1.00000,    269.0889
    227.5000,      55.0000,   1.00000,    271.7672
    232.5000,      55.0000,   1.00000,    273.8720
    242.5000,      55.0000,   1.00000,    274.4006
    247.5000,      55.0000,   1.00000,    270.3821
    252.5000,      55.0000,   1.00000,    261.4468
    257.5000,      55.0000,   1.00000,    259.0251
    262.5000,      55.0000,   1.00000,    251.2620
    267.5000,      55.0000,   1.00000,    243.6495
    272.5000,      55.0000,   1.00000,    226.8234
    277.5000,      55.0000,   1.00000,    227.9599
    282.5000,      55.0000,   1.00000,    227.2270
     77.5000,       5.0000,  15.00000,    131.0994
    157.5000,       5.0000,  15.00000,    169.4342
    237.5000,       5.0000,  15.00000,    245.8076
     82.5000,      15.0000,   5.00000,    147.1973
     87.5000,      15.0000,   5.00000,    167.8780
     92.5000,      15.0000,   5.00000,    169.4307
     97.5000,      15.0000,   5.00000,    162.6841
    102.5000,      15.0000,   5.00000,    151.8996
    107.5000,      15.0000,   5.00000,    158.5704
    112.5000,      15.0000,   5.00000,    172.4426
    117.5000,      15.0000,   5.00000,    171.3572
    122.5000,      15.0000,   5.00000,    165.2073
    127.5000,      15.0000,   5.00000,    145.2767
    132.5000,      15.0000,   5.00000,    142.4202
    137.5000,      15.0000,   5.00000,    143.0967
    142.5000,      15.0000,   5.00000,    147.2764
    147.5000,      15.0000,   5.00000,    126.5569
    152.5000,      15.0000,   5.00000,    133.7239
    157.5000,      15.0000,   5.00000,    133.0690
    162.5000,      15.0000,   5.00000,    148.5021
    167.5000,      15.0000,   5.00000,    142.3181
    172.5000,      15.0000,   5.00000,    146.5999
    177.5000,      15.0000,   5.00000,    163.4568
    182.5000,      15.0000,   5.00000,    177.4769
    187.5000,      15.0000,   5.00000,    193.0968
    192.5000,      15.0000,   5.00000,    199.9663
    197.5000,      15.0000,   5.00000,    197.7424
    207.5000,      15.0000,   5.00000,    195.4350
    212.5000,      15.0000,   5.00000,    222.3441
    217.5000,      15.0000,   5.00000,    261.1260
    222.5000,      15.0000,   5.00000,    294.2750
    227.5000,      15.0000,   5.00000,    295.6497
    232.5000,      15.0000,   5.00000,    268.2763
    242.5000,      15.0000,   5.00000,    231.4473
    247.5000,      15.0000,   5.00000,    238.8194
    252.5000,      15.0000,   5.00000,    244.2240
    257.5000,      15.0000,   5.00000,    252.1010
    262.5000,      15.0000,   5.00000,    231.2532
    267.5000,      15.0000,   5.00000,    219.2020
    272.5000,      15.0000,   5.00000,    192.9810
     97.5000,      65.0000,   1.00000,    156.3681
    102.5000,      65.0000,   1.00000,    153.5285
    107.5000,      65.0000,   1.00000,    148.8518
    112.5000,      65.0000,   1.00000,    150.1672
    117.5000,      65.0000,   1.00000,    155.5871
    122.5000,      65.0000,   1.00000,    149.1131
    127.5000,      65.0000,   1.00000,    147.0432
    132.5000,      65.0000,   1.00000,    146.9932
    137.5000,      65.0000,   1.00000,    149.1485
    142.5000,      65.0000,   1.00000,    150.2619
    147.5000,      65.0000,   1.00000,    151.4197
    152.5000,      65.0000,   1.00000,    149.0413
    157.5000,      65.0000,   1.00000,    150.1831
    162.5000,      65.0000,   1.00000,    153.0555
    167.5000,      65.0000,   1.00000,    152.4325
    172.5000,      65.0000,   1.00000,    155.4683
    177.5000,      65.0000,   1.00000,    161.9221
    182.5000,      65.0000,   1.00000,    170.2549
    187.5000,      65.0000,   1.00000,    193.8723
    192.5000,      65.0000,   1.00000,    212.1262
    197.5000,      65.0000,   1.00000,    228.5536
    202.5000,      65.0000,   1.00000,    238.2469
    207.5000,      65.0000,   1.00000,    242.8441
    217.5000,      65.0000,   1.00000,    246.5305
    257.5000,      65.0000,   1.00000,    204.4150
    262.5000,      65.0000,   1.00000,    196.4581
    267.5000,      65.0000,   1.00000,    190.5616
     97.5000,      15.0000,   6.00000,    150.0068
    102.5000,      15.0000,   6.00000,    137.3240
    107.5000,      15.0000,   6.00000,    144.0413
    112.5000,      15.0000,   6.00000,    160.6606
    117.5000,      15.0000,   6.00000,    164.8209
    122.5000,      15.0000,   6.00000,    157.3232
    127.5000,      15.0000,   6.00000,    135.9119
    132.5000,      15.0000,   6.00000,    128.5455
    137.5000,      15.0000,   6.00000,    127.9868
    142.5000,      15.0000,   6.00000,    132.3422
    147.5000,      15.0000,   6.00000,    116.7161
    157.5000,      15.0000,   6.00000,    122.8362
    162.5000,      15.0000,   6.00000,    137.0027
    167.5000,      15.0000,   6.00000,    127.8757
    172.5000,      15.0000,   6.00000,    131.2422
    177.5000,      15.0000,   6.00000,    144.5685
    182.5000,      15.0000,   6.00000,    162.2428
    187.5000,      15.0000,   6.00000,    181.0056
    192.5000,      15.0000,   6.00000,    188.5919
    197.5000,      15.0000,   6.00000,    183.1872
    202.5000,      15.0000,   6.00000,    179.2571
    212.5000,      15.0000,   6.00000,    198.5946
    217.5000,      15.0000,   6.00000,    232.8843
    257.5000,      15.0000,   6.00000,    188.4566
    262.5000,      15.0000,   6.00000,    180.9117
    267.5000,      15.0000,   6.00000,    171.1747
    105.0000,      30.0000,   3.00000,    152.7559
    110.0000,      30.0000,   3.00000,    150.2912
    115.0000,      30.0000,   3.00000,    150.1726
    120.0000,      30.0000,   3.00000,    147.6124
    125.0000,      30.0000,   3.00000,    145.0521
    130.0000,      30.0000,   3.00000,    140.1390
    135.0000,      30.0000,   3.00000,    132.1673
    140.0000,      30.0000,   3.00000,    121.3344
    145.0000,      30.0000,   3.00000,    126.3551
    150.0000,      30.0000,   3.00000,    126.6998
    155.0000,      30.0000,   3.00000,    125.2679
    160.0000,      30.0000,   3.00000,    124.1894
    165.0000,      30.0000,   3.00000,    124.2515
    170.0000,      30.0000,   3.00000,    139.2452
    175.0000,      30.0000,   3.00000,    143.5736
    185.0000,      30.0000,   3.00000,    160.2748
    190.0000,      30.0000,   3.00000,    166.9464
    195.0000,      30.0000,   3.00000,    177.5173
    205.0000,      30.0000,   3.00000,    193.4738
    210.0000,      30.0000,   3.00000,    206.9204
    112.5000,      25.0000,   4.00000,    154.2012
    117.5000,      25.0000,   4.00000,    152.8371
    122.5000,      25.0000,   4.00000,    149.8588
    127.5000,      25.0000,   4.00000,    144.3039
    132.5000,      25.0000,   4.00000,    132.4502
    142.5000,      25.0000,   4.00000,    117.4014
    147.5000,      25.0000,   4.00000,    121.0659
    152.5000,      25.0000,   4.00000,    121.8730
    157.5000,      25.0000,   4.00000,    121.3278
    162.5000,      25.0000,   4.00000,    120.1446
    167.5000,      25.0000,   4.00000,    132.8668
    172.5000,      25.0000,   4.00000,    136.0553
    177.5000,      25.0000,   4.00000,    143.9996
    182.5000,      25.0000,   4.00000,    156.5257
    187.5000,      25.0000,   4.00000,    168.0750
    192.5000,      25.0000,   4.00000,    170.9935
    197.5000,      25.0000,   4.00000,    173.5041
    202.5000,      25.0000,   4.00000,    172.7758
    157.5000,      15.0000,   8.00000,    116.6837
  10.13
ITERATION 5
MODEL RESISTIVITY
LAYER 1
71,     2.5000
     10.0000,     1134.4
     15.0000,     1133.1
     20.0000,     1236.3
     25.0000,     1165.0
     30.0000,     1068.3
     35.0000,     1270.9
     40.0000,     1511.5
     45.0000,     1096.6
     50.0000,     904.76
     55.0000,     701.27
     60.0000,     706.15
     65.0000,     728.91
     70.0000,     648.69
     75.0000,     920.10
     80.0000,     656.31
     85.0000,     694.32
     90.0000,     767.42
     95.0000,     742.02
    100.0000,     467.45
    105.0000,     401.80
    110.0000,     383.10
    115.0000,     402.68
    120.0000,     440.44
    125.0000,     310.53
    130.0000,     270.72
    135.0000,     301.03
    140.0000,     373.88
    145.0000,     393.54
    150.0000,     406.57
    155.0000,     209.28
    160.0000,     409.37
    165.0000,     351.79
    170.0000,     321.56
    175.0000,     336.04
    180.0000,     353.94
    185.0000,     380.49
    190.0000,     379.10
    195.0000,     385.55
    200.0000,     403.01
    205.0000,     410.36
    210.0000,     476.31
    215.0000,     452.45
    220.0000,     523.34
    225.0000,     590.35
    230.0000,     546.99
    235.0000,     448.21
    240.0000,     356.06
    245.0000,     310.02
    250.0000,     307.77
    255.0000,     312.98
    260.0000,     284.34
    265.0000,     299.34
    270.0000,     241.82
    275.0000,     218.81
    280.0000,     225.96
    285.0000,     253.11
    290.0000,     253.04
    295.0000,     164.32
    300.0000,     167.12
    305.0000,     168.64
    310.0000,     180.06
    315.0000,     200.31
    320.0000,     190.30
    325.0000,     202.56
    330.0000,     221.91
    335.0000,     245.30
    340.0000,     269.11
    345.0000,     377.86
    350.0000,     315.15
    355.0000,     435.27
           229.6888
LAYER 2
71,     5.2500
     10.0000,     1111.3
     15.0000,     1148.1
     20.0000,     1245.2
     25.0000,     1188.4
     30.0000,     1106.6
     35.0000,     1266.6
     40.0000,     1436.7
     45.0000,     1162.2
     50.0000,     1052.5
     55.0000,     908.98
     60.0000,     920.16
     65.0000,     889.75
     70.0000,     793.54
     75.0000,     1013.2
     80.0000,     767.06
     85.0000,     794.97
     90.0000,     893.52
     95.0000,     850.74
    100.0000,     581.56
    105.0000,     495.19
    110.0000,     449.77
    115.0000,     414.59
    120.0000,     433.87
    125.0000,     322.19
    130.0000,     289.81
    135.0000,     311.71
    140.0000,     361.72
    145.0000,     406.64
    150.0000,     459.52
    155.0000,     313.58
    160.0000,     476.14
    165.0000,     446.52
    170.0000,     398.59
    175.0000,     403.62
    180.0000,     410.34
    185.0000,     447.47
    190.0000,     441.17
    195.0000,     462.19
    200.0000,     468.66
    205.0000,     442.27
    210.0000,     550.58
    215.0000,     492.35
    220.0000,     584.16
    225.0000,     668.41
    230.0000,     573.73
    235.0000,     473.34
    240.0000,     393.53
    245.0000,     346.59
    250.0000,     348.51
    255.0000,     358.25
    260.0000,     338.87
    265.0000,     336.65
    270.0000,     302.09
    275.0000,     266.83
    280.0000,     244.11
    285.0000,     256.77
    290.0000,     276.21
    295.0000,     204.40
    300.0000,     195.93
    305.0000,     197.51
    310.0000,     213.06
    315.0000,     232.82
    320.0000,     225.44
    325.0000,     238.66
    330.0000,     267.33
    335.0000,     299.42
    340.0000,     349.54
    345.0000,     464.19
    350.0000,     403.27
    355.0000,     439.72
           266.2624
LAYER 3
69,     8.2750
     15.0000,     1099.0
     20.0000,     1194.1
     25.0000,     1164.2
     30.0000,     1091.1
     35.0000,     1158.4
     40.0000,     1311.2
     45.0000,     1332.5
     50.0000,     1556.6
     55.0000,     1692.4
     60.0000,     1764.4
     65.0000,     1568.4
     70.0000,     1319.2
     75.0000,     1375.8
     80.0000,     1091.0
     85.0000,     1108.0
     90.0000,     1254.4
     95.0000,     1200.7
    100.0000,     946.30
    105.0000,     805.99
    110.0000,     642.37
    115.0000,     485.11
    120.0000,     476.84
    125.0000,     400.55
    130.0000,     376.33
    135.0000,     360.88
    140.0000,     360.30
    145.0000,     457.77
    150.0000,     695.08
    155.0000,     716.40
    160.0000,     866.08
    165.0000,     844.77
    170.0000,     715.20
    175.0000,     632.03
    180.0000,     591.69
    185.0000,     676.29
    190.0000,     753.40
    195.0000,     862.53
    200.0000,     778.32
    205.0000,     617.73
    210.0000,     750.12
    215.0000,     685.65
    220.0000,     947.09
    225.0000,     1153.6
    230.0000,     873.99
    235.0000,     685.62
    240.0000,     584.65
    245.0000,     509.58
    250.0000,     499.41
    255.0000,     506.16
    260.0000,     485.47
    265.0000,     460.68
    270.0000,     441.88
    275.0000,     369.07
    280.0000,     288.05
    285.0000,     290.64
    290.0000,     384.13
    295.0000,     364.56
    300.0000,     353.46
    305.0000,     360.43
    310.0000,     391.09
    315.0000,     416.58
    320.0000,     396.98
    325.0000,     409.69
    330.0000,     457.62
    335.0000,     521.53
    340.0000,     634.54
    345.0000,     784.24
    350.0000,     627.90
           449.1905
LAYER 4
67,    11.6025
     20.0000,     985.79
     25.0000,     957.12
     30.0000,     878.08
     35.0000,     842.75
     40.0000,     971.15
     45.0000,     1247.1
     50.0000,     1970.7
     55.0000,     2797.2
     60.0000,     3136.1
     65.0000,     2643.8
     70.0000,     2006.9
     75.0000,     1713.4
     80.0000,     1355.0
     85.0000,     1373.6
     90.0000,     1565.3
     95.0000,     1534.1
    100.0000,     1330.4
    105.0000,     1101.9
    110.0000,     753.57
    115.0000,     488.59
    120.0000,     481.12
    125.0000,     462.44
    130.0000,     439.56
    135.0000,     344.32
    140.0000,     276.90
    145.0000,     395.09
    150.0000,     894.89
    155.0000,     1411.7
    160.0000,     1695.3
    165.0000,     1649.5
    170.0000,     1266.2
    175.0000,     913.59
    180.0000,     781.35
    185.0000,     1011.2
    190.0000,     1456.8
    195.0000,     1823.5
    200.0000,     1273.8
    205.0000,     692.58
    210.0000,     678.34
    215.0000,     668.16
    220.0000,     1253.4
    225.0000,     1900.7
    230.0000,     1442.8
    235.0000,     1113.0
    240.0000,     971.55
    245.0000,     837.63
    250.0000,     784.17
    255.0000,     767.32
    260.0000,     726.95
    265.0000,     668.16
    270.0000,     618.43
    275.0000,     481.60
    280.0000,     355.75
    285.0000,     374.72
    290.0000,     595.45
    295.0000,     701.73
    300.0000,     717.20
    305.0000,     726.63
    310.0000,     760.82
    315.0000,     768.97
    320.0000,     706.07
    325.0000,     716.65
    330.0000,     808.39
    335.0000,     926.97
    340.0000,     1133.8
    345.0000,     1294.3
           830.0101
LAYER 5
63,    15.2628
     30.0000,     512.34
     35.0000,     389.33
     40.0000,     414.46
     45.0000,     569.14
     50.0000,     974.51
     55.0000,     1642.0
     60.0000,     2023.2
     65.0000,     1741.6
     70.0000,     1218.1
     75.0000,     844.46
     80.0000,     646.68
     85.0000,     609.95
     90.0000,     637.84
     95.0000,     630.68
    100.0000,     587.68
    105.0000,     494.38
    110.0000,     361.79
    115.0000,     288.56
    120.0000,     334.07
    125.0000,     388.28
    130.0000,     345.67
    135.0000,     202.08
    140.0000,     117.28
    145.0000,     136.51
    150.0000,     313.79
    155.0000,     680.10
    160.0000,     1003.5
    165.0000,     1036.2
    170.0000,     782.76
    175.0000,     559.95
    180.0000,     588.40
    185.0000,     1085.1
    190.0000,     2181.0
    195.0000,     2430.0
    200.0000,     1027.9
    205.0000,     310.77
    210.0000,     193.97
    215.0000,     247.53
    220.0000,     664.13
    225.0000,     1483.9
    230.0000,     1702.0
    235.0000,     1661.8
    240.0000,     1698.1
    245.0000,     1662.9
    250.0000,     1595.0
    255.0000,     1521.3
    260.0000,     1389.5
    265.0000,     1183.3
    270.0000,     953.75
    275.0000,     751.76
    280.0000,     673.15
    285.0000,     796.30
    290.0000,     1160.1
    295.0000,     1411.3
    300.0000,     1394.3
    305.0000,     1241.4
    310.0000,     1083.2
    315.0000,     958.21
    320.0000,     881.16
    325.0000,     929.58
    330.0000,     1133.4
    335.0000,     1284.8
             1504.9
LAYER 6
59,    19.2890
     40.0000,     254.89
     45.0000,     273.33
     50.0000,     359.55
     55.0000,     488.49
     60.0000,     561.68
     65.0000,     497.73
     70.0000,     369.31
     75.0000,     262.90
     80.0000,     204.32
     85.0000,     184.05
     90.0000,     181.77
     95.0000,     180.91
    100.0000,     178.73
    105.0000,     173.22
    110.0000,     168.84
    115.0000,     188.13
    120.0000,     253.69
    125.0000,     311.63
    130.0000,     266.35
    135.0000,     148.12
    140.0000,      76.66
    145.0000,      62.94
    150.0000,      89.53
    155.0000,     146.97
    160.0000,     202.55
    165.0000,     216.95
    170.0000,     194.53
    175.0000,     188.43
    180.0000,     267.24
    185.0000,     553.70
    190.0000,     1050.9
    195.0000,     1019.1
    200.0000,     425.18
    205.0000,     140.95
    210.0000,      87.80
    215.0000,     124.07
    220.0000,     315.55
    225.0000,     727.87
    230.0000,     1057.3
    235.0000,     1210.2
    240.0000,     1305.6
    245.0000,     1324.3
    250.0000,     1270.8
    255.0000,     1176.2
    260.0000,     1044.4
    265.0000,     890.27
    270.0000,     753.48
    275.0000,     687.64
    280.0000,     727.54
    285.0000,     874.83
    290.0000,     1067.2
    295.0000,     1123.7
    300.0000,     1010.5
    305.0000,     838.21
    310.0000,     692.58
    315.0000,     619.21
    320.0000,     621.89
    325.0000,     682.51
           957.5178
LAYER 7
55,    23.7179
     50.0000,     174.86
     55.0000,     184.45
     60.0000,     188.14
     65.0000,     163.42
     70.0000,     130.16
     75.0000,      98.70
     80.0000,      80.28
     85.0000,      72.65
     90.0000,      71.92
     95.0000,      75.05
    100.0000,      81.70
    105.0000,      93.20
    110.0000,     113.87
    115.0000,     153.59
    120.0000,     217.17
    125.0000,     262.73
    130.0000,     225.71
    135.0000,     135.76
    140.0000,      72.94
    145.0000,      49.10
    150.0000,      46.82
    155.0000,      54.26
    160.0000,      63.18
    165.0000,      68.45
    170.0000,      73.04
    175.0000,      90.02
    180.0000,     145.12
    185.0000,     276.54
    190.0000,     436.96
    195.0000,     397.02
    200.0000,     201.96
    205.0000,      90.45
    210.0000,      63.25
    215.0000,      83.27
    220.0000,     167.22
    225.0000,     331.31
    230.0000,     502.23
    235.0000,     615.07
    240.0000,     674.87
    245.0000,     684.87
    250.0000,     655.57
    255.0000,     608.39
    260.0000,     555.64
    265.0000,     507.86
    270.0000,     478.90
    275.0000,     487.34
    280.0000,     539.48
    285.0000,     612.49
    290.0000,     655.04
    295.0000,     624.90
    300.0000,     540.76
    305.0000,     459.77
    310.0000,     405.97
    315.0000,     396.75
           477.8016
LAYER 8
51,    28.5897
     60.0000,     103.79
     65.0000,      81.93
     70.0000,      67.94
     75.0000,      55.64
     80.0000,      48.33
     85.0000,      45.40
     90.0000,      46.81
     95.0000,      52.01
    100.0000,      61.65
    105.0000,      77.86
    110.0000,     104.82
    115.0000,     147.42
    120.0000,     201.28
    125.0000,     233.99
    130.0000,     208.22
    135.0000,     142.73
    140.0000,      87.20
    145.0000,      57.75
    150.0000,      46.08
    155.0000,      43.20
    160.0000,      44.22
    165.0000,      47.53
    170.0000,      55.08
    175.0000,      73.07
    180.0000,     112.29
    185.0000,     178.11
    190.0000,     232.82
    195.0000,     207.82
    200.0000,     130.49
    205.0000,      76.36
    210.0000,      58.22
    215.0000,      66.28
    220.0000,     100.68
    225.0000,     160.51
    230.0000,     227.33
    235.0000,     280.79
    240.0000,     313.85
    245.0000,     325.00
    250.0000,     319.52
    255.0000,     309.16
    260.0000,     301.06
    265.0000,     299.21
    270.0000,     307.02
    275.0000,     327.75
    280.0000,     357.64
    285.0000,     380.70
    290.0000,     379.58
    295.0000,     355.84
    300.0000,     322.74
    305.0000,     297.60
           297.3464
LAYER 9
46,    33.9487
     70.0000,      55.85
     75.0000,      47.02
     80.0000,      43.07
     85.0000,      42.50
     90.0000,      45.77
     95.0000,      53.14
    100.0000,      65.43
    105.0000,      84.59
    110.0000,     113.85
    115.0000,     153.72
    120.0000,     196.41
    125.0000,     219.96
    130.0000,     204.72
    135.0000,     160.06
    140.0000,     114.00
    145.0000,      82.38
    150.0000,      65.11
    155.0000,      57.37
    160.0000,      55.60
    165.0000,      58.60
    170.0000,      67.44
    175.0000,      85.13
    180.0000,     114.30
    185.0000,     149.26
    190.0000,     167.34
    195.0000,     148.21
    200.0000,     107.47
    205.0000,      74.53
    210.0000,      59.24
    215.0000,      59.07
    220.0000,      71.16
    225.0000,      92.44
    230.0000,     117.47
    235.0000,     141.34
    240.0000,     161.23
    245.0000,     174.24
    250.0000,     179.28
    255.0000,     182.79
    260.0000,     188.66
    265.0000,     198.34
    270.0000,     212.68
    275.0000,     232.00
    280.0000,     250.95
    285.0000,     258.12
    290.0000,     256.22
           255.9306
LAYER 10
40,    39.8436
     85.0000,      49.58
     90.0000,      57.14
     95.0000,      66.00
    100.0000,      80.76
    105.0000,     100.84
    110.0000,     130.54
    115.0000,     165.15
    120.0000,     198.24
    125.0000,     216.38
    130.0000,     209.79
    135.0000,     182.36
    140.0000,     148.41
    145.0000,     119.81
    150.0000,     100.63
    155.0000,      90.14
    160.0000,      86.64
    165.0000,      89.18
    170.0000,      97.76
    175.0000,     112.48
    180.0000,     131.21
    185.0000,     146.59
    190.0000,     147.38
    195.0000,     129.08
    200.0000,     101.17
    205.0000,      76.98
    210.0000,      62.57
    215.0000,      57.56
    220.0000,      59.89
    225.0000,      67.25
    230.0000,      77.28
    235.0000,      89.43
    240.0000,     104.09
    245.0000,     119.82
    250.0000,     127.11
    255.0000,     132.75
    260.0000,     139.48
    265.0000,     147.21
    270.0000,     157.57
    275.0000,     173.25
           204.1210
LAYER 11
31,    46.3279
     95.0000,      81.66
    100.0000,     102.87
    105.0000,     123.77
    110.0000,     149.75
    115.0000,     177.04
    120.0000,     203.92
    125.0000,     219.33
    130.0000,     219.23
    135.0000,     205.01
    140.0000,     183.54
    145.0000,     162.20
    150.0000,     145.50
    155.0000,     134.94
    160.0000,     130.41
    165.0000,     131.24
    170.0000,     136.46
    175.0000,     144.26
    180.0000,     151.16
    185.0000,     152.02
    190.0000,     142.61
    195.0000,     123.54
    200.0000,     100.72
    205.0000,      80.73
    210.0000,      67.24
    215.0000,      60.32
    220.0000,      59.00
    225.0000,      61.85
    230.0000,      66.11
    235.0000,      73.34
    240.0000,      87.15
           118.3682
LAYER 12
25,    53.4607
    105.0000,     142.98
    110.0000,     169.06
    115.0000,     192.65
    120.0000,     212.48
    125.0000,     225.34
    130.0000,     229.74
    135.0000,     224.36
    140.0000,     212.68
    145.0000,     199.00
    150.0000,     186.77
    155.0000,     177.82
    160.0000,     172.64
    165.0000,     170.67
    170.0000,     170.57
    175.0000,     170.20
    180.0000,     166.78
    185.0000,     157.76
    190.0000,     142.27
    195.0000,     122.27
    200.0000,     101.86
    205.0000,      84.04
    210.0000,      72.69
    215.0000,      66.25
    220.0000,      65.23
            69.3233
LAYER 13
22, 
    110.0000,     196.44
    115.0000,     210.01
    120.0000,     223.90
    125.0000,     234.54
    130.0000,     239.61
    135.0000,     238.24
    140.0000,     231.41
    145.0000,     222.00
    150.0000,     212.63
    155.0000,     204.89
    160.0000,     199.27
    165.0000,     195.21
    170.0000,     191.41
    175.0000,     185.94
    180.0000,     176.81
    185.0000,     162.66
    190.0000,     143.69
    195.0000,     121.81
    200.0000,     103.36
    205.0000,      87.56
    210.0000,      76.04
            68.9282
CALCULATED APPARENT RESISTIVITY
      7.5000,       5.0000,   1.00000,   1101.7361
     12.5000,       5.0000,   1.00000,   1102.7017
     17.5000,       5.0000,   1.00000,   1146.1392
     22.5000,       5.0000,   1.00000,   1147.7666
     27.5000,       5.0000,   1.00000,   1127.0620
     32.5000,       5.0000,   1.00000,   1150.5145
     37.5000,       5.0000,   1.00000,   1256.6469
     42.5000,       5.0000,   1.00000,   1049.5184
     47.5000,       5.0000,   1.00000,   1054.1217
     52.5000,       5.0000,   1.00000,    886.4110
     57.5000,       5.0000,   1.00000,    871.4128
     62.5000,       5.0000,   1.00000,    899.7495
     67.5000,       5.0000,   1.00000,    741.6403
     72.5000,       5.0000,   1.00000,    961.4863
     77.5000,       5.0000,   1.00000,    734.4270
     82.5000,       5.0000,   1.00000,    809.8821
     87.5000,       5.0000,   1.00000,    747.6681
     92.5000,       5.0000,   1.00000,    732.9525
     97.5000,       5.0000,   1.00000,    562.1958
    102.5000,       5.0000,   1.00000,    519.4104
    107.5000,       5.0000,   1.00000,    455.1144
    112.5000,       5.0000,   1.00000,    408.9732
    117.5000,       5.0000,   1.00000,    412.2857
    122.5000,       5.0000,   1.00000,    333.3428
    127.5000,       5.0000,   1.00000,    326.2227
    132.5000,       5.0000,   1.00000,    328.1129
    137.5000,       5.0000,   1.00000,    366.1199
    142.5000,       5.0000,   1.00000,    353.3624
    147.5000,       5.0000,   1.00000,    456.4814
    152.5000,       5.0000,   1.00000,    284.7429
    157.5000,       5.0000,   1.00000,    483.6367
    162.5000,       5.0000,   1.00000,    392.0770
    167.5000,       5.0000,   1.00000,    414.6681
    172.5000,       5.0000,   1.00000,    423.8619
    177.5000,       5.0000,   1.00000,    424.7597
    182.5000,       5.0000,   1.00000,    449.0431
    187.5000,       5.0000,   1.00000,    452.3500
    192.5000,       5.0000,   1.00000,    466.4298
    197.5000,       5.0000,   1.00000,    483.9472
    202.5000,       5.0000,   1.00000,    470.5457
    207.5000,       5.0000,   1.00000,    540.6558
    212.5000,       5.0000,   1.00000,    520.4037
    217.5000,       5.0000,   1.00000,    578.8668
    222.5000,       5.0000,   1.00000,    599.4923
    227.5000,       5.0000,   1.00000,    564.9297
    232.5000,       5.0000,   1.00000,    505.8728
    237.5000,       5.0000,   1.00000,    441.2894
    242.5000,       5.0000,   1.00000,    393.6415
    247.5000,       5.0000,   1.00000,    373.0863
    252.5000,       5.0000,   1.00000,    372.5976
    257.5000,       5.0000,   1.00000,    331.5329
    262.5000,       5.0000,   1.00000,    343.6601
    267.5000,       5.0000,   1.00000,    293.5897
    272.5000,       5.0000,   1.00000,    279.2209
    282.5000,       5.0000,   1.00000,    256.5594
    292.5000,       5.0000,   1.00000,    210.2408
    297.5000,       5.0000,   1.00000,    224.3578
    302.5000,       5.0000,   1.00000,    215.8112
    307.5000,       5.0000,   1.00000,    221.2502
    312.5000,       5.0000,   1.00000,    237.5013
    317.5000,       5.0000,   1.00000,    234.5285
    322.5000,       5.0000,   1.00000,    256.0825
    327.5000,       5.0000,   1.00000,    273.7518
    332.5000,       5.0000,   1.00000,    306.4414
    337.5000,       5.0000,   1.00000,    312.8052
    342.5000,       5.0000,   1.00000,    421.8807
    347.5000,       5.0000,   1.00000,    306.2930
    352.5000,       5.0000,   1.00000,    431.9048
    357.5000,       5.0000,   1.00000,    267.2183
     12.5000,       5.0000,   2.00000,    986.2286
     17.5000,       5.0000,   2.00000,   1092.8594
     22.5000,       5.0000,   2.00000,   1072.8058
     27.5000,       5.0000,   2.00000,    938.7242
     32.5000,       5.0000,   2.00000,   1058.4471
     37.5000,       5.0000,   2.00000,   1233.0958
     42.5000,       5.0000,   2.00000,   1050.2927
     47.5000,       5.0000,   2.00000,   1049.2137
     52.5000,       5.0000,   2.00000,    962.6996
     57.5000,       5.0000,   2.00000,   1023.1736
     62.5000,       5.0000,   2.00000,    987.7172
     67.5000,       5.0000,   2.00000,    849.4307
     72.5000,       5.0000,   2.00000,   1105.0114
     77.5000,       5.0000,   2.00000,    806.8324
     82.5000,       5.0000,   2.00000,    752.2803
     87.5000,       5.0000,   2.00000,    840.1995
     92.5000,       5.0000,   2.00000,    791.3362
     97.5000,       5.0000,   2.00000,    584.8596
    102.5000,       5.0000,   2.00000,    549.9673
    107.5000,       5.0000,   2.00000,    500.0822
    112.5000,       5.0000,   2.00000,    455.9700
    117.5000,       5.0000,   2.00000,    461.4035
    122.5000,       5.0000,   2.00000,    349.5160
    127.5000,       5.0000,   2.00000,    319.6687
    132.5000,       5.0000,   2.00000,    349.6897
    137.5000,       5.0000,   2.00000,    366.8301
    142.5000,       5.0000,   2.00000,    441.4889
    147.5000,       5.0000,   2.00000,    478.5506
    152.5000,       5.0000,   2.00000,    293.4272
    157.5000,       5.0000,   2.00000,    543.5161
    162.5000,       5.0000,   2.00000,    513.7390
    167.5000,       5.0000,   2.00000,    447.1568
    172.5000,       5.0000,   2.00000,    503.9073
    177.5000,       5.0000,   2.00000,    513.4062
    182.5000,       5.0000,   2.00000,    526.7722
    187.5000,       5.0000,   2.00000,    513.1786
    192.5000,       5.0000,   2.00000,    533.0062
    197.5000,       5.0000,   2.00000,    540.1887
    202.5000,       5.0000,   2.00000,    541.1610
    207.5000,       5.0000,   2.00000,    621.9883
    212.5000,       5.0000,   2.00000,    557.3720
    217.5000,       5.0000,   2.00000,    593.5386
    222.5000,       5.0000,   2.00000,    660.4157
    227.5000,       5.0000,   2.00000,    617.0162
    232.5000,       5.0000,   2.00000,    564.5002
    237.5000,       5.0000,   2.00000,    518.1593
    242.5000,       5.0000,   2.00000,    472.7102
    247.5000,       5.0000,   2.00000,    466.5259
    252.5000,       5.0000,   2.00000,    452.1963
    257.5000,       5.0000,   2.00000,    401.6710
    262.5000,       5.0000,   2.00000,    416.3190
    267.5000,       5.0000,   2.00000,    359.8922
    272.5000,       5.0000,   2.00000,    324.6838
    277.5000,       5.0000,   2.00000,    307.8753
    282.5000,       5.0000,   2.00000,    325.2730
    287.5000,       5.0000,   2.00000,    338.9998
    292.5000,       5.0000,   2.00000,    254.6361
    297.5000,       5.0000,   2.00000,    276.8470
    302.5000,       5.0000,   2.00000,    286.0374
    307.5000,       5.0000,   2.00000,    288.4324
    312.5000,       5.0000,   2.00000,    307.0236
    317.5000,       5.0000,   2.00000,    298.9395
    322.5000,       5.0000,   2.00000,    326.1936
    327.5000,       5.0000,   2.00000,    358.2773
    332.5000,       5.0000,   2.00000,    354.3187
    337.5000,       5.0000,   2.00000,    385.0088
    342.5000,       5.0000,   2.00000,    450.4228
    347.5000,       5.0000,   2.00000,    365.4076
    352.5000,       5.0000,   2.00000,    494.1714
     17.5000,       5.0000,   3.00000,    954.7767
     22.5000,       5.0000,   3.00000,    880.4832
     27.5000,       5.0000,   3.00000,    812.5897
     32.5000,       5.0000,   3.00000,    931.5659
     37.5000,       5.0000,   3.00000,   1186.1511
     42.5000,       5.0000,   3.00000,   1023.4230
     47.5000,       5.0000,   3.00000,    964.6847
     52.5000,       5.0000,   3.00000,    894.7198
     57.5000,       5.0000,   3.00000,    937.6960
     62.5000,       5.0000,   3.00000,    991.9685
     67.5000,       5.0000,   3.00000,    887.1915
     72.5000,       5.0000,   3.00000,   1114.1229
     77.5000,       5.0000,   3.00000,    759.5181
     82.5000,       5.0000,   3.00000,    764.0640
     87.5000,       5.0000,   3.00000,    781.6777
     92.5000,       5.0000,   3.00000,    813.5219
     97.5000,       5.0000,   3.00000,    560.4261
    102.5000,       5.0000,   3.00000,    497.3931
    107.5000,       5.0000,   3.00000,    485.5205
    112.5000,       5.0000,   3.00000,    492.2517
    117.5000,       5.0000,   3.00000,    486.9183
    122.5000,       5.0000,   3.00000,    350.3724
    127.5000,       5.0000,   3.00000,    310.8636
    132.5000,       5.0000,   3.00000,    319.4917
    137.5000,       5.0000,   3.00000,    426.7802
    142.5000,       5.0000,   3.00000,    450.0075
    147.5000,       5.0000,   3.00000,    483.6843
    152.5000,       5.0000,   3.00000,    284.8374
    157.5000,       5.0000,   3.00000,    531.6415
    162.5000,       5.0000,   3.00000,    509.3894
    167.5000,       5.0000,   3.00000,    513.3731
    172.5000,       5.0000,   3.00000,    499.3379
    177.5000,       5.0000,   3.00000,    542.4128
    182.5000,       5.0000,   3.00000,    552.9584
    187.5000,       5.0000,   3.00000,    536.2895
    192.5000,       5.0000,   3.00000,    537.5641
    197.5000,       5.0000,   3.00000,    560.9919
    202.5000,       5.0000,   3.00000,    565.1766
    207.5000,       5.0000,   3.00000,    627.1844
    212.5000,       5.0000,   3.00000,    552.1774
    217.5000,       5.0000,   3.00000,    602.1488
    222.5000,       5.0000,   3.00000,    671.1870
    227.5000,       5.0000,   3.00000,    652.6937
    232.5000,       5.0000,   3.00000,    577.2005
    237.5000,       5.0000,   3.00000,    524.6970
    242.5000,       5.0000,   3.00000,    512.0386
    247.5000,       5.0000,   3.00000,    516.4335
    252.5000,       5.0000,   3.00000,    525.0987
    257.5000,       5.0000,   3.00000,    472.7451
    262.5000,       5.0000,   3.00000,    484.4319
    267.5000,       5.0000,   3.00000,    408.1447
    272.5000,       5.0000,   3.00000,    362.8274
    277.5000,       5.0000,   3.00000,    355.7985
    282.5000,       5.0000,   3.00000,    390.2141
    287.5000,       5.0000,   3.00000,    414.0634
    292.5000,       5.0000,   3.00000,    303.7755
    297.5000,       5.0000,   3.00000,    317.8166
    302.5000,       5.0000,   3.00000,    332.7914
    307.5000,       5.0000,   3.00000,    359.0011
    312.5000,       5.0000,   3.00000,    376.1013
    317.5000,       5.0000,   3.00000,    363.3703
    322.5000,       5.0000,   3.00000,    394.1141
    327.5000,       5.0000,   3.00000,    394.8844
    332.5000,       5.0000,   3.00000,    415.7858
    337.5000,       5.0000,   3.00000,    394.9911
    342.5000,       5.0000,   3.00000,    524.7520
    347.5000,       5.0000,   3.00000,    419.3868
     22.5000,      15.0000,   1.00000,    772.0383
     27.5000,      15.0000,   1.00000,    806.4423
     32.5000,      15.0000,   1.00000,    926.8331
     37.5000,      15.0000,   1.00000,    984.9673
     42.5000,      15.0000,   1.00000,    989.5881
     47.5000,      15.0000,   1.00000,    891.3945
     52.5000,      15.0000,   1.00000,    773.2476
     57.5000,      15.0000,   1.00000,    784.7502
     62.5000,      15.0000,   1.00000,    858.0117
     67.5000,      15.0000,   1.00000,    935.0267
     72.5000,      15.0000,   1.00000,    848.6552
     77.5000,      15.0000,   1.00000,    843.2074
     82.5000,      15.0000,   1.00000,    742.4827
     87.5000,      15.0000,   1.00000,    737.4947
     92.5000,      15.0000,   1.00000,    652.3759
     97.5000,      15.0000,   1.00000,    593.5037
    102.5000,      15.0000,   1.00000,    471.6153
    107.5000,      15.0000,   1.00000,    459.7731
    112.5000,      15.0000,   1.00000,    478.4105
    117.5000,      15.0000,   1.00000,    450.6827
    122.5000,      15.0000,   1.00000,    387.3287
    127.5000,      15.0000,   1.00000,    319.4120
    132.5000,      15.0000,   1.00000,    364.4017
    137.5000,      15.0000,   1.00000,    407.7937
    142.5000,      15.0000,   1.00000,    459.5124
    147.5000,      15.0000,   1.00000,    388.9049
    152.5000,      15.0000,   1.00000,    417.9533
    157.5000,      15.0000,   1.00000,    403.0407
    162.5000,      15.0000,   1.00000,    468.3938
    167.5000,      15.0000,   1.00000,    488.6169
    172.5000,      15.0000,   1.00000,    518.8445
    177.5000,      15.0000,   1.00000,    491.6741
    182.5000,      15.0000,   1.00000,    524.3671
    187.5000,      15.0000,   1.00000,    516.5641
    192.5000,      15.0000,   1.00000,    523.1575
    197.5000,      15.0000,   1.00000,    543.6860
    202.5000,      15.0000,   1.00000,    572.5247
    207.5000,      15.0000,   1.00000,    563.9629
    212.5000,      15.0000,   1.00000,    586.4229
    217.5000,      15.0000,   1.00000,    605.6155
    222.5000,      15.0000,   1.00000,    626.8663
    227.5000,      15.0000,   1.00000,    609.0511
    232.5000,      15.0000,   1.00000,    561.1969
    237.5000,      15.0000,   1.00000,    507.5580
    242.5000,      15.0000,   1.00000,    491.6375
    247.5000,      15.0000,   1.00000,    518.1261
    252.5000,      15.0000,   1.00000,    529.8292
    257.5000,      15.0000,   1.00000,    533.3812
    262.5000,      15.0000,   1.00000,    488.6477
    267.5000,      15.0000,   1.00000,    439.8683
    272.5000,      15.0000,   1.00000,    402.3594
    277.5000,      15.0000,   1.00000,    403.4939
    282.5000,      15.0000,   1.00000,    420.3853
    287.5000,      15.0000,   1.00000,    404.9319
    292.5000,      15.0000,   1.00000,    377.5754
    297.5000,      15.0000,   1.00000,    343.0589
    302.5000,      15.0000,   1.00000,    358.5483
    307.5000,      15.0000,   1.00000,    385.7298
    312.5000,      15.0000,   1.00000,    408.9945
    317.5000,      15.0000,   1.00000,    419.6373
    322.5000,      15.0000,   1.00000,    406.0453
    327.5000,      15.0000,   1.00000,    422.5482
    332.5000,      15.0000,   1.00000,    400.6462
    337.5000,      15.0000,   1.00000,    461.7319
    342.5000,      15.0000,   1.00000,    467.0373
     22.5000,       5.0000,   4.00000,    736.6200
     27.5000,       5.0000,   4.00000,    700.9437
     32.5000,       5.0000,   4.00000,    846.6899
     37.5000,       5.0000,   4.00000,   1064.9990
     42.5000,       5.0000,   4.00000,    912.2887
     47.5000,       5.0000,   4.00000,    906.1161
     52.5000,       5.0000,   4.00000,    718.5527
     57.5000,       5.0000,   4.00000,    782.6665
     62.5000,       5.0000,   4.00000,    897.5775
     67.5000,       5.0000,   4.00000,    797.6080
     72.5000,       5.0000,   4.00000,   1019.7091
     77.5000,       5.0000,   4.00000,    717.0101
     82.5000,       5.0000,   4.00000,    718.3788
     87.5000,       5.0000,   4.00000,    752.6558
     92.5000,       5.0000,   4.00000,    709.4062
     97.5000,       5.0000,   4.00000,    518.1277
    102.5000,       5.0000,   4.00000,    455.4382
    107.5000,       5.0000,   4.00000,    440.7904
    112.5000,       5.0000,   4.00000,    456.1233
    117.5000,       5.0000,   4.00000,    484.6729
    122.5000,       5.0000,   4.00000,    345.1390
    127.5000,       5.0000,   4.00000,    294.5107
    132.5000,       5.0000,   4.00000,    335.8075
    137.5000,       5.0000,   4.00000,    394.2851
    142.5000,       5.0000,   4.00000,    440.0143
    147.5000,       5.0000,   4.00000,    480.0699
    152.5000,       5.0000,   4.00000,    273.4044
    157.5000,       5.0000,   4.00000,    500.5073
    162.5000,       5.0000,   4.00000,    468.0200
    167.5000,       5.0000,   4.00000,    472.4334
    172.5000,       5.0000,   4.00000,    515.9124
    177.5000,       5.0000,   4.00000,    481.7778
    182.5000,       5.0000,   4.00000,    533.3715
    187.5000,       5.0000,   4.00000,    516.6724
    192.5000,       5.0000,   4.00000,    535.0361
    197.5000,       5.0000,   4.00000,    550.8456
    202.5000,       5.0000,   4.00000,    528.5830
    207.5000,       5.0000,   4.00000,    589.0654
    212.5000,       5.0000,   4.00000,    531.8313
    217.5000,       5.0000,   4.00000,    604.9797
    222.5000,       5.0000,   4.00000,    688.1078
    227.5000,       5.0000,   4.00000,    638.0491
    232.5000,       5.0000,   4.00000,    561.9180
    237.5000,       5.0000,   4.00000,    500.0511
    242.5000,       5.0000,   4.00000,    480.7223
    247.5000,       5.0000,   4.00000,    526.0945
    252.5000,       5.0000,   4.00000,    566.3927
    257.5000,       5.0000,   4.00000,    526.3821
    262.5000,       5.0000,   4.00000,    540.1282
    267.5000,       5.0000,   4.00000,    439.4918
    272.5000,       5.0000,   4.00000,    402.1618
    277.5000,       5.0000,   4.00000,    397.4232
    282.5000,       5.0000,   4.00000,    433.1425
    287.5000,       5.0000,   4.00000,    473.5558
    292.5000,       5.0000,   4.00000,    344.3689
    297.5000,       5.0000,   4.00000,    360.4909
    302.5000,       5.0000,   4.00000,    368.4215
    307.5000,       5.0000,   4.00000,    397.0105
    312.5000,       5.0000,   4.00000,    440.3500
    317.5000,       5.0000,   4.00000,    417.8716
    322.5000,       5.0000,   4.00000,    419.1252
    327.5000,       5.0000,   4.00000,    435.3542
    332.5000,       5.0000,   4.00000,    412.4138
    337.5000,       5.0000,   4.00000,    441.9840
    342.5000,       5.0000,   4.00000,    579.8400
     30.0000,      20.0000,   1.00000,    771.6691
     35.0000,      20.0000,   1.00000,    782.8437
     40.0000,      20.0000,   1.00000,    820.0676
     45.0000,      20.0000,   1.00000,    718.7108
     50.0000,      20.0000,   1.00000,    656.4028
     55.0000,      20.0000,   1.00000,    632.1140
     60.0000,      20.0000,   1.00000,    581.9210
     65.0000,      20.0000,   1.00000,    632.1343
     70.0000,      20.0000,   1.00000,    694.0824
     75.0000,      20.0000,   1.00000,    705.1942
     80.0000,      20.0000,   1.00000,    750.0842
     85.0000,      20.0000,   1.00000,    651.4271
     90.0000,      20.0000,   1.00000,    582.7195
     95.0000,      20.0000,   1.00000,    540.0978
    100.0000,      20.0000,   1.00000,    472.9866
    105.0000,      20.0000,   1.00000,    432.1518
    110.0000,      20.0000,   1.00000,    406.5359
    115.0000,      20.0000,   1.00000,    385.8837
    120.0000,      20.0000,   1.00000,    370.1642
    125.0000,      20.0000,   1.00000,    383.6062
    130.0000,      20.0000,   1.00000,    351.1384
    135.0000,      20.0000,   1.00000,    367.2581
    140.0000,      20.0000,   1.00000,    404.0871
    145.0000,      20.0000,   1.00000,    368.8282
    150.0000,      20.0000,   1.00000,    410.0872
    155.0000,      20.0000,   1.00000,    401.5384
    160.0000,      20.0000,   1.00000,    374.5584
    165.0000,      20.0000,   1.00000,    405.0736
    170.0000,      20.0000,   1.00000,    404.1837
    175.0000,      20.0000,   1.00000,    432.3750
    180.0000,      20.0000,   1.00000,    454.4717
    185.0000,      20.0000,   1.00000,    440.9040
    190.0000,      20.0000,   1.00000,    487.1583
    195.0000,      20.0000,   1.00000,    491.2999
    200.0000,      20.0000,   1.00000,    507.6002
    205.0000,      20.0000,   1.00000,    513.2769
    210.0000,      20.0000,   1.00000,    543.4236
    215.0000,      20.0000,   1.00000,    600.5934
    220.0000,      20.0000,   1.00000,    600.1103
    225.0000,      20.0000,   1.00000,    580.1462
    230.0000,      20.0000,   1.00000,    541.9880
    235.0000,      20.0000,   1.00000,    475.6602
    240.0000,      20.0000,   1.00000,    452.3576
    245.0000,      20.0000,   1.00000,    452.9181
    250.0000,      20.0000,   1.00000,    483.4481
    255.0000,      20.0000,   1.00000,    535.9056
    260.0000,      20.0000,   1.00000,    533.3149
    265.0000,      20.0000,   1.00000,    508.3870
    270.0000,      20.0000,   1.00000,    482.4048
    275.0000,      20.0000,   1.00000,    453.9718
    280.0000,      20.0000,   1.00000,    458.3221
    285.0000,      20.0000,   1.00000,    436.9862
    290.0000,      20.0000,   1.00000,    429.6542
    295.0000,      20.0000,   1.00000,    422.1274
    300.0000,      20.0000,   1.00000,    399.0687
    305.0000,      20.0000,   1.00000,    418.5902
    310.0000,      20.0000,   1.00000,    431.3250
    315.0000,      20.0000,   1.00000,    434.3851
    320.0000,      20.0000,   1.00000,    456.6536
    325.0000,      20.0000,   1.00000,    418.8163
    330.0000,      20.0000,   1.00000,    435.5409
    335.0000,      20.0000,   1.00000,    483.7818
     27.5000,       5.0000,   5.00000,    610.8392
     32.5000,       5.0000,   5.00000,    741.9557
     37.5000,       5.0000,   5.00000,    913.2072
     42.5000,       5.0000,   5.00000,    803.6176
     47.5000,       5.0000,   5.00000,    717.9207
     52.5000,       5.0000,   5.00000,    622.4551
     57.5000,       5.0000,   5.00000,    646.5815
     62.5000,       5.0000,   5.00000,    688.6720
     67.5000,       5.0000,   5.00000,    644.4392
     72.5000,       5.0000,   5.00000,    884.1843
     77.5000,       5.0000,   5.00000,    655.6099
     82.5000,       5.0000,   5.00000,    651.5110
     87.5000,       5.0000,   5.00000,    678.1086
     92.5000,       5.0000,   5.00000,    638.3960
     97.5000,       5.0000,   5.00000,    439.2244
    102.5000,       5.0000,   5.00000,    428.3521
    107.5000,       5.0000,   5.00000,    395.2771
    112.5000,       5.0000,   5.00000,    395.3631
    117.5000,       5.0000,   5.00000,    433.6551
    122.5000,       5.0000,   5.00000,    329.1582
    127.5000,       5.0000,   5.00000,    306.9611
    132.5000,       5.0000,   5.00000,    316.5019
    137.5000,       5.0000,   5.00000,    364.5654
    142.5000,       5.0000,   5.00000,    404.6765
    147.5000,       5.0000,   5.00000,    459.9712
    152.5000,       5.0000,   5.00000,    263.8228
    157.5000,       5.0000,   5.00000,    474.6256
    162.5000,       5.0000,   5.00000,    422.4426
    167.5000,       5.0000,   5.00000,    405.5933
    172.5000,       5.0000,   5.00000,    433.0701
    177.5000,       5.0000,   5.00000,    463.9602
    182.5000,       5.0000,   5.00000,    450.0018
    187.5000,       5.0000,   5.00000,    488.5010
    192.5000,       5.0000,   5.00000,    517.5222
    197.5000,       5.0000,   5.00000,    510.6331
    202.5000,       5.0000,   5.00000,    478.8273
    207.5000,       5.0000,   5.00000,    538.5114
    212.5000,       5.0000,   5.00000,    507.3900
    217.5000,       5.0000,   5.00000,    597.8121
    222.5000,       5.0000,   5.00000,    682.6069
    227.5000,       5.0000,   5.00000,    616.5382
    232.5000,       5.0000,   5.00000,    522.9073
    237.5000,       5.0000,   5.00000,    459.2736
    242.5000,       5.0000,   5.00000,    437.8934
    247.5000,       5.0000,   5.00000,    488.4000
    252.5000,       5.0000,   5.00000,    563.5408
    257.5000,       5.0000,   5.00000,    545.1948
    262.5000,       5.0000,   5.00000,    564.9736
    267.5000,       5.0000,   5.00000,    479.7136
    272.5000,       5.0000,   5.00000,    431.2725
    277.5000,       5.0000,   5.00000,    422.0798
    282.5000,       5.0000,   5.00000,    465.4841
    287.5000,       5.0000,   5.00000,    501.0293
    292.5000,       5.0000,   5.00000,    376.2563
    297.5000,       5.0000,   5.00000,    395.4427
    302.5000,       5.0000,   5.00000,    401.0404
    307.5000,       5.0000,   5.00000,    423.9770
    312.5000,       5.0000,   5.00000,    466.7331
    317.5000,       5.0000,   5.00000,    436.0742
    322.5000,       5.0000,   5.00000,    447.5626
    327.5000,       5.0000,   5.00000,    425.3829
    332.5000,       5.0000,   5.00000,    441.9951
    337.5000,       5.0000,   5.00000,    468.5475
     32.5000,       5.0000,   6.00000,    618.2468
     37.5000,       5.0000,   6.00000,    794.1381
     42.5000,       5.0000,   6.00000,    621.4908
     47.5000,       5.0000,   6.00000,    596.4749
     52.5000,       5.0000,   6.00000,    518.4563
     57.5000,       5.0000,   6.00000,    523.5693
     62.5000,       5.0000,   6.00000,    512.6826
     67.5000,       5.0000,   6.00000,    481.7074
     72.5000,       5.0000,   6.00000,    727.4004
     77.5000,       5.0000,   6.00000,    552.7521
     82.5000,       5.0000,   6.00000,    575.6086
     87.5000,       5.0000,   6.00000,    584.7601
     92.5000,       5.0000,   6.00000,    571.0482
     97.5000,       5.0000,   6.00000,    407.0545
    102.5000,       5.0000,   6.00000,    361.8937
    107.5000,       5.0000,   6.00000,    358.9524
    112.5000,       5.0000,   6.00000,    348.3562
    117.5000,       5.0000,   6.00000,    371.6241
    122.5000,       5.0000,   6.00000,    311.4110
    127.5000,       5.0000,   6.00000,    290.5175
    132.5000,       5.0000,   6.00000,    297.6266
    137.5000,       5.0000,   6.00000,    340.1432
    142.5000,       5.0000,   6.00000,    371.0421
    147.5000,       5.0000,   6.00000,    422.6219
    152.5000,       5.0000,   6.00000,    249.8103
    157.5000,       5.0000,   6.00000,    449.1975
    162.5000,       5.0000,   6.00000,    379.5381
    167.5000,       5.0000,   6.00000,    337.7701
    172.5000,       5.0000,   6.00000,    356.2108
    177.5000,       5.0000,   6.00000,    376.5372
    182.5000,       5.0000,   6.00000,    433.3951
    187.5000,       5.0000,   6.00000,    423.3907
    192.5000,       5.0000,   6.00000,    465.4971
    197.5000,       5.0000,   6.00000,    466.5220
    202.5000,       5.0000,   6.00000,    436.5682
    207.5000,       5.0000,   6.00000,    497.5943
    212.5000,       5.0000,   6.00000,    476.4004
    217.5000,       5.0000,   6.00000,    570.7247
    222.5000,       5.0000,   6.00000,    646.4707
    227.5000,       5.0000,   6.00000,    590.0466
    232.5000,       5.0000,   6.00000,    483.2198
    237.5000,       5.0000,   6.00000,    415.4091
    242.5000,       5.0000,   6.00000,    405.0513
    247.5000,       5.0000,   6.00000,    443.7598
    252.5000,       5.0000,   6.00000,    510.9630
    257.5000,       5.0000,   6.00000,    515.9375
    262.5000,       5.0000,   6.00000,    578.0494
    267.5000,       5.0000,   6.00000,    500.4267
    272.5000,       5.0000,   6.00000,    452.2378
    277.5000,       5.0000,   6.00000,    437.1489
    282.5000,       5.0000,   6.00000,    475.5927
    287.5000,       5.0000,   6.00000,    523.9283
    292.5000,       5.0000,   6.00000,    389.5504
    297.5000,       5.0000,   6.00000,    418.4332
    302.5000,       5.0000,   6.00000,    426.5899
    307.5000,       5.0000,   6.00000,    446.0375
    312.5000,       5.0000,   6.00000,    455.3148
    317.5000,       5.0000,   6.00000,    436.5445
    322.5000,       5.0000,   6.00000,    435.7237
    327.5000,       5.0000,   6.00000,    446.9116
    332.5000,       5.0000,   6.00000,    460.3494
     37.5000,      25.0000,   1.00000,    587.4064
     42.5000,      25.0000,   1.00000,    570.0846
     47.5000,      25.0000,   1.00000,    544.2546
     52.5000,      25.0000,   1.00000,    481.2916
     57.5000,      25.0000,   1.00000,    427.8973
     62.5000,      25.0000,   1.00000,    445.4804
     67.5000,      25.0000,   1.00000,    450.7372
     72.5000,      25.0000,   1.00000,    491.8301
     77.5000,      25.0000,   1.00000,    556.1440
     82.5000,      25.0000,   1.00000,    584.1996
     87.5000,      25.0000,   1.00000,    515.9348
     92.5000,      25.0000,   1.00000,    485.2620
     97.5000,      25.0000,   1.00000,    456.3478
    102.5000,      25.0000,   1.00000,    412.3680
    107.5000,      25.0000,   1.00000,    354.3768
    112.5000,      25.0000,   1.00000,    343.4288
    117.5000,      25.0000,   1.00000,    334.1458
    122.5000,      25.0000,   1.00000,    328.2610
    127.5000,      25.0000,   1.00000,    343.1982
    132.5000,      25.0000,   1.00000,    349.3069
    137.5000,      25.0000,   1.00000,    365.9782
    142.5000,      25.0000,   1.00000,    337.6038
    147.5000,      25.0000,   1.00000,    368.6315
    152.5000,      25.0000,   1.00000,    368.2686
    157.5000,      25.0000,   1.00000,    354.1633
    162.5000,      25.0000,   1.00000,    320.9899
    167.5000,      25.0000,   1.00000,    334.6940
    172.5000,      25.0000,   1.00000,    324.3755
    177.5000,      25.0000,   1.00000,    346.3428
    182.5000,      25.0000,   1.00000,    380.8929
    187.5000,      25.0000,   1.00000,    406.2368
    192.5000,      25.0000,   1.00000,    388.7306
    197.5000,      25.0000,   1.00000,    441.7164
    202.5000,      25.0000,   1.00000,    470.5973
    207.5000,      25.0000,   1.00000,    506.9456
    212.5000,      25.0000,   1.00000,    544.3497
    217.5000,      25.0000,   1.00000,    551.8659
    222.5000,      25.0000,   1.00000,    528.4814
    227.5000,      25.0000,   1.00000,    494.2389
    232.5000,      25.0000,   1.00000,    462.8626
    237.5000,      25.0000,   1.00000,    428.7654
    242.5000,      25.0000,   1.00000,    411.5938
    247.5000,      25.0000,   1.00000,    414.9833
    252.5000,      25.0000,   1.00000,    428.3848
    257.5000,      25.0000,   1.00000,    470.1506
    262.5000,      25.0000,   1.00000,    506.3269
    267.5000,      25.0000,   1.00000,    509.3943
    272.5000,      25.0000,   1.00000,    508.4888
    277.5000,      25.0000,   1.00000,    487.7455
    282.5000,      25.0000,   1.00000,    455.7448
    287.5000,      25.0000,   1.00000,    445.6808
    292.5000,      25.0000,   1.00000,    447.4894
    297.5000,      25.0000,   1.00000,    444.5699
    302.5000,      25.0000,   1.00000,    439.9128
    307.5000,      25.0000,   1.00000,    429.6431
    312.5000,      25.0000,   1.00000,    434.2887
    317.5000,      25.0000,   1.00000,    415.7062
    322.5000,      25.0000,   1.00000,    437.5699
    327.5000,      25.0000,   1.00000,    457.9474
     37.5000,       5.0000,   7.00000,    605.5493
     42.5000,       5.0000,   7.00000,    516.3249
     47.5000,       5.0000,   7.00000,    492.7152
     52.5000,       5.0000,   7.00000,    407.5735
     57.5000,       5.0000,   7.00000,    399.0162
     62.5000,       5.0000,   7.00000,    416.2122
     67.5000,       5.0000,   7.00000,    372.8880
     72.5000,       5.0000,   7.00000,    538.5917
     77.5000,       5.0000,   7.00000,    445.0722
     82.5000,       5.0000,   7.00000,    466.8683
     87.5000,       5.0000,   7.00000,    517.1258
     92.5000,       5.0000,   7.00000,    510.5692
     97.5000,       5.0000,   7.00000,    363.0453
    102.5000,       5.0000,   7.00000,    328.0144
    107.5000,       5.0000,   7.00000,    302.5336
    112.5000,       5.0000,   7.00000,    314.1676
    117.5000,       5.0000,   7.00000,    350.6427
    122.5000,       5.0000,   7.00000,    271.0316
    127.5000,       5.0000,   7.00000,    257.1007
    132.5000,       5.0000,   7.00000,    280.1734
    137.5000,       5.0000,   7.00000,    315.7650
    142.5000,       5.0000,   7.00000,    344.1516
    147.5000,       5.0000,   7.00000,    388.7044
    152.5000,       5.0000,   7.00000,    226.1020
    157.5000,       5.0000,   7.00000,    407.1942
    162.5000,       5.0000,   7.00000,    334.4059
    167.5000,       5.0000,   7.00000,    293.3254
    172.5000,       5.0000,   7.00000,    290.9662
    177.5000,       5.0000,   7.00000,    317.2114
    182.5000,       5.0000,   7.00000,    367.4520
    187.5000,       5.0000,   7.00000,    392.5218
    192.5000,       5.0000,   7.00000,    386.1692
    197.5000,       5.0000,   7.00000,    417.0956
    202.5000,       5.0000,   7.00000,    404.0992
    207.5000,       5.0000,   7.00000,    463.0667
    212.5000,       5.0000,   7.00000,    441.4901
    217.5000,       5.0000,   7.00000,    521.8441
    222.5000,       5.0000,   7.00000,    602.4225
    227.5000,       5.0000,   7.00000,    540.6566
    232.5000,       5.0000,   7.00000,    453.8192
    237.5000,       5.0000,   7.00000,    392.2729
    242.5000,       5.0000,   7.00000,    371.1699
    252.5000,       5.0000,   7.00000,    447.3403
    257.5000,       5.0000,   7.00000,    467.7621
    262.5000,       5.0000,   7.00000,    550.6888
    267.5000,       5.0000,   7.00000,    498.1393
    272.5000,       5.0000,   7.00000,    458.8600
    277.5000,       5.0000,   7.00000,    442.9214
    282.5000,       5.0000,   7.00000,    483.4998
    287.5000,       5.0000,   7.00000,    530.1439
    292.5000,       5.0000,   7.00000,    397.6608
    297.5000,       5.0000,   7.00000,    423.7981
    302.5000,       5.0000,   7.00000,    438.7238
    307.5000,       5.0000,   7.00000,    437.8096
    312.5000,       5.0000,   7.00000,    458.0007
    317.5000,       5.0000,   7.00000,    403.4890
    322.5000,       5.0000,   7.00000,    432.6982
    327.5000,       5.0000,   7.00000,    460.7515
     42.5000,       5.0000,   8.00000,    422.3285
     47.5000,       5.0000,   8.00000,    391.5012
     52.5000,       5.0000,   8.00000,    311.4183
     57.5000,       5.0000,   8.00000,    320.2038
     62.5000,       5.0000,   8.00000,    338.2480
     67.5000,       5.0000,   8.00000,    304.3355
     72.5000,       5.0000,   8.00000,    415.5128
     77.5000,       5.0000,   8.00000,    320.4839
     82.5000,       5.0000,   8.00000,    378.8957
     87.5000,       5.0000,   8.00000,    436.7376
     92.5000,       5.0000,   8.00000,    452.9774
     97.5000,       5.0000,   8.00000,    320.2790
    102.5000,       5.0000,   8.00000,    292.4832
    107.5000,       5.0000,   8.00000,    274.4304
    112.5000,       5.0000,   8.00000,    284.6152
    117.5000,       5.0000,   8.00000,    321.5907
    122.5000,       5.0000,   8.00000,    243.5866
    127.5000,       5.0000,   8.00000,    227.5244
    132.5000,       5.0000,   8.00000,    248.5818
    137.5000,       5.0000,   8.00000,    294.3409
    142.5000,       5.0000,   8.00000,    317.7044
    147.5000,       5.0000,   8.00000,    356.3159
    152.5000,       5.0000,   8.00000,    199.8030
    157.5000,       5.0000,   8.00000,    347.0466
    162.5000,       5.0000,   8.00000,    297.0163
    167.5000,       5.0000,   8.00000,    256.3972
    172.5000,       5.0000,   8.00000,    260.8334
    177.5000,       5.0000,   8.00000,    274.9829
    182.5000,       5.0000,   8.00000,    305.3680
    187.5000,       5.0000,   8.00000,    324.4404
    192.5000,       5.0000,   8.00000,    362.6587
    197.5000,       5.0000,   8.00000,    354.2272
    202.5000,       5.0000,   8.00000,    367.1679
    207.5000,       5.0000,   8.00000,    428.0157
    212.5000,       5.0000,   8.00000,    400.8967
    217.5000,       5.0000,   8.00000,    477.7986
    222.5000,       5.0000,   8.00000,    538.2383
    227.5000,       5.0000,   8.00000,    497.8973
    232.5000,       5.0000,   8.00000,    427.1925
    237.5000,       5.0000,   8.00000,    373.8763
    247.5000,       5.0000,   8.00000,    362.1560
    252.5000,       5.0000,   8.00000,    415.1734
    257.5000,       5.0000,   8.00000,    418.8076
    262.5000,       5.0000,   8.00000,    491.9668
    267.5000,       5.0000,   8.00000,    464.9622
    272.5000,       5.0000,   8.00000,    444.0731
    277.5000,       5.0000,   8.00000,    442.0402
    287.5000,       5.0000,   8.00000,    530.9881
    292.5000,       5.0000,   8.00000,    395.3978
    297.5000,       5.0000,   8.00000,    423.3543
    302.5000,       5.0000,   8.00000,    414.5588
    307.5000,       5.0000,   8.00000,    433.8628
    312.5000,       5.0000,   8.00000,    430.1898
    317.5000,       5.0000,   8.00000,    404.7522
    322.5000,       5.0000,   8.00000,    424.1285
     52.5000,      35.0000,   1.00000,    276.1477
     57.5000,      35.0000,   1.00000,    269.6796
     62.5000,      35.0000,   1.00000,    257.2706
     67.5000,      35.0000,   1.00000,    250.7070
     72.5000,      35.0000,   1.00000,    272.5134
     77.5000,      35.0000,   1.00000,    292.5870
     82.5000,      35.0000,   1.00000,    290.9068
     87.5000,      35.0000,   1.00000,    312.2770
     92.5000,      35.0000,   1.00000,    317.7072
     97.5000,      35.0000,   1.00000,    325.3862
    102.5000,      35.0000,   1.00000,    344.5058
    107.5000,      35.0000,   1.00000,    312.6067
    112.5000,      35.0000,   1.00000,    272.9685
    117.5000,      35.0000,   1.00000,    262.8365
    122.5000,      35.0000,   1.00000,    261.2935
    127.5000,      35.0000,   1.00000,    283.0287
    132.5000,      35.0000,   1.00000,    294.2309
    137.5000,      35.0000,   1.00000,    266.1084
    142.5000,      35.0000,   1.00000,    284.9383
    147.5000,      35.0000,   1.00000,    281.4496
    152.5000,      35.0000,   1.00000,    263.3566
    157.5000,      35.0000,   1.00000,    243.9949
    162.5000,      35.0000,   1.00000,    241.6899
    167.5000,      35.0000,   1.00000,    243.4758
    172.5000,      35.0000,   1.00000,    261.4399
    177.5000,      35.0000,   1.00000,    251.3168
    182.5000,      35.0000,   1.00000,    247.9927
    187.5000,      35.0000,   1.00000,    257.6575
    192.5000,      35.0000,   1.00000,    293.0838
    197.5000,      35.0000,   1.00000,    334.0764
    202.5000,      35.0000,   1.00000,    387.2819
    207.5000,      35.0000,   1.00000,    414.3329
    212.5000,      35.0000,   1.00000,    435.2742
    222.5000,      35.0000,   1.00000,    403.3764
    227.5000,      35.0000,   1.00000,    383.6629
    232.5000,      35.0000,   1.00000,    379.7400
    237.5000,      35.0000,   1.00000,    373.0869
    242.5000,      35.0000,   1.00000,    364.8090
    247.5000,      35.0000,   1.00000,    359.5211
    257.5000,      35.0000,   1.00000,    350.4484
    262.5000,      35.0000,   1.00000,    366.1511
    267.5000,      35.0000,   1.00000,    393.7610
    272.5000,      35.0000,   1.00000,    433.1577
    277.5000,      35.0000,   1.00000,    454.1848
    282.5000,      35.0000,   1.00000,    451.4598
    287.5000,      35.0000,   1.00000,    445.0440
    292.5000,      35.0000,   1.00000,    423.4349
    297.5000,      35.0000,   1.00000,    420.4467
    302.5000,      35.0000,   1.00000,    390.8233
    307.5000,      35.0000,   1.00000,    386.8831
    312.5000,      35.0000,   1.00000,    402.5110
     52.5000,       5.0000,  10.00000,    217.6887
     57.5000,       5.0000,  10.00000,    227.5192
     62.5000,       5.0000,  10.00000,    233.6799
     67.5000,       5.0000,  10.00000,    200.8415
     72.5000,       5.0000,  10.00000,    279.0499
     77.5000,       5.0000,  10.00000,    213.8291
     82.5000,       5.0000,  10.00000,    235.3695
     87.5000,       5.0000,  10.00000,    281.1294
     92.5000,       5.0000,  10.00000,    320.6093
     97.5000,       5.0000,  10.00000,    243.9035
    102.5000,       5.0000,  10.00000,    245.0148
    107.5000,       5.0000,  10.00000,    235.1169
    112.5000,       5.0000,  10.00000,    241.4827
    117.5000,       5.0000,  10.00000,    269.8532
    122.5000,       5.0000,  10.00000,    207.5217
    127.5000,       5.0000,  10.00000,    196.4723
    132.5000,       5.0000,  10.00000,    201.9154
    137.5000,       5.0000,  10.00000,    230.3089
    142.5000,       5.0000,  10.00000,    250.7332
    147.5000,       5.0000,  10.00000,    276.2301
    152.5000,       5.0000,  10.00000,    152.4903
    157.5000,       5.0000,  10.00000,    265.2998
    162.5000,       5.0000,  10.00000,    230.9174
    167.5000,       5.0000,  10.00000,    211.7901
    172.5000,       5.0000,  10.00000,    216.3144
    177.5000,       5.0000,  10.00000,    219.1225
    182.5000,       5.0000,  10.00000,    239.4132
    187.5000,       5.0000,  10.00000,    252.4207
    192.5000,       5.0000,  10.00000,    276.6037
    197.5000,       5.0000,  10.00000,    292.2659
    202.5000,       5.0000,  10.00000,    292.7747
    207.5000,       5.0000,  10.00000,    326.9913
    212.5000,       5.0000,  10.00000,    321.4396
    217.5000,       5.0000,  10.00000,    390.3579
    222.5000,       5.0000,  10.00000,    458.4404
    227.5000,       5.0000,  10.00000,    432.3642
    237.5000,       5.0000,  10.00000,    322.1478
    242.5000,       5.0000,  10.00000,    309.4723
    247.5000,       5.0000,  10.00000,    331.6042
    252.5000,       5.0000,  10.00000,    362.2868
    257.5000,       5.0000,  10.00000,    351.3290
    262.5000,       5.0000,  10.00000,    395.0085
    267.5000,       5.0000,  10.00000,    361.4839
    272.5000,       5.0000,  10.00000,    362.3365
    277.5000,       5.0000,  10.00000,    392.3798
    282.5000,       5.0000,  10.00000,    458.8539
    287.5000,       5.0000,  10.00000,    513.0533
    292.5000,       5.0000,  10.00000,    363.4700
    297.5000,       5.0000,  10.00000,    377.1435
    302.5000,       5.0000,  10.00000,    361.5219
    307.5000,       5.0000,  10.00000,    383.1713
    312.5000,       5.0000,  10.00000,    409.5270
     67.5000,      45.0000,   1.00000,    186.6323
     72.5000,      45.0000,   1.00000,    192.4029
     77.5000,      45.0000,   1.00000,    194.5096
     82.5000,      45.0000,   1.00000,    194.7968
     87.5000,      45.0000,   1.00000,    206.4414
     92.5000,      45.0000,   1.00000,    215.1699
     97.5000,      45.0000,   1.00000,    212.9775
    102.5000,      45.0000,   1.00000,    223.6993
    107.5000,      45.0000,   1.00000,    239.1121
    112.5000,      45.0000,   1.00000,    237.0480
    117.5000,      45.0000,   1.00000,    228.5043
    122.5000,      45.0000,   1.00000,    230.1635
    127.5000,      45.0000,   1.00000,    233.7938
    132.5000,      45.0000,   1.00000,    212.4710
    137.5000,      45.0000,   1.00000,    210.9663
    142.5000,      45.0000,   1.00000,    199.7264
    147.5000,      45.0000,   1.00000,    193.1631
    152.5000,      45.0000,   1.00000,    194.1287
    157.5000,      45.0000,   1.00000,    195.3134
    162.5000,      45.0000,   1.00000,    197.2471
    167.5000,      45.0000,   1.00000,    196.6205
    172.5000,      45.0000,   1.00000,    197.3537
    177.5000,      45.0000,   1.00000,    213.2684
    182.5000,      45.0000,   1.00000,    216.9460
    187.5000,      45.0000,   1.00000,    232.6432
    192.5000,      45.0000,   1.00000,    245.7766
    197.5000,      45.0000,   1.00000,    264.3792
    202.5000,      45.0000,   1.00000,    293.7536
    207.5000,      45.0000,   1.00000,    317.4391
    212.5000,      45.0000,   1.00000,    333.4457
    222.5000,      45.0000,   1.00000,    311.4192
    227.5000,      45.0000,   1.00000,    321.3822
    232.5000,      45.0000,   1.00000,    321.3462
    237.5000,      45.0000,   1.00000,    322.3413
    242.5000,      45.0000,   1.00000,    324.6087
    247.5000,      45.0000,   1.00000,    311.7031
    252.5000,      45.0000,   1.00000,    302.5353
    257.5000,      45.0000,   1.00000,    299.7713
    262.5000,      45.0000,   1.00000,    309.4052
    267.5000,      45.0000,   1.00000,    325.7946
    272.5000,      45.0000,   1.00000,    322.6413
    277.5000,      45.0000,   1.00000,    312.7665
    282.5000,      45.0000,   1.00000,    316.7367
    287.5000,      45.0000,   1.00000,    309.7138
    292.5000,      45.0000,   1.00000,    335.2282
    297.5000,      45.0000,   1.00000,    350.5523
     77.5000,       5.0000,  12.00000,    159.2459
    157.5000,       5.0000,  12.00000,    227.4962
    237.5000,       5.0000,  12.00000,    291.0818
     67.5000,      15.0000,   4.00000,    169.9419
     72.5000,      15.0000,   4.00000,    162.8791
     77.5000,      15.0000,   4.00000,    170.6685
     82.5000,      15.0000,   4.00000,    167.5141
     87.5000,      15.0000,   4.00000,    197.1380
     92.5000,      15.0000,   4.00000,    195.9522
     97.5000,      15.0000,   4.00000,    185.1740
    102.5000,      15.0000,   4.00000,    174.0093
    107.5000,      15.0000,   4.00000,    189.3150
    112.5000,      15.0000,   4.00000,    209.8884
    117.5000,      15.0000,   4.00000,    209.9346
    122.5000,      15.0000,   4.00000,    195.1087
    127.5000,      15.0000,   4.00000,    169.2840
    132.5000,      15.0000,   4.00000,    164.4900
    137.5000,      15.0000,   4.00000,    167.2408
    142.5000,      15.0000,   4.00000,    178.2318
    147.5000,      15.0000,   4.00000,    155.7409
    152.5000,      15.0000,   4.00000,    169.7339
[truncated: 189,890 more chars]
