# Supplementary material for: Electrical resistivity tomography data across the Hockai Fault Zone (Ardenne, Belgium)
Source: Data Brief. 2016 Dec 21;11:1–4. doi: 10.1016/j.dib.2016.12.028 (PMC5220259; doi:10.1016/j.dib.2016.12.028)
Supplement: Supplementary file 2 — Supplementary material [file mmc2.zip › output/INV/20090814-1_robust.INV]

C:\__DATA__\__DATA__\Active Faults\HockaiFZ\Donn�es\ERT\working_dir\20090814-1.DAT
      5.0000
7
1061
1
0
      7.5000,       5.0000,   1.00000,   1074.6180
     12.5000,       5.0000,   1.00000,   1068.0414
     17.5000,       5.0000,   1.00000,   1117.8091
     22.5000,       5.0000,   1.00000,   1140.9829
     27.5000,       5.0000,   1.00000,   1089.3922
     32.5000,       5.0000,   1.00000,   1068.2653
     37.5000,       5.0000,   1.00000,   1181.9745
     42.5000,       5.0000,   1.00000,    926.7020
     47.5000,       5.0000,   1.00000,    934.5746
     52.5000,       5.0000,   1.00000,    776.2726
     57.5000,       5.0000,   1.00000,    742.4670
     62.5000,       5.0000,   1.00000,    776.8284
     67.5000,       5.0000,   1.00000,    648.4006
     72.5000,       5.0000,   1.00000,    848.1232
     77.5000,       5.0000,   1.00000,    663.3867
     82.5000,       5.0000,   1.00000,    751.2550
     87.5000,       5.0000,   1.00000,    733.1379
     92.5000,       5.0000,   1.00000,    721.3460
     97.5000,       5.0000,   1.00000,    544.7198
    102.5000,       5.0000,   1.00000,    485.6668
    107.5000,       5.0000,   1.00000,    397.6084
    112.5000,       5.0000,   1.00000,    368.4336
    117.5000,       5.0000,   1.00000,    354.8255
    122.5000,       5.0000,   1.00000,    287.5750
    127.5000,       5.0000,   1.00000,    271.7704
    132.5000,       5.0000,   1.00000,    274.1304
    137.5000,       5.0000,   1.00000,    310.2256
    142.5000,       5.0000,   1.00000,    310.5783
    147.5000,       5.0000,   1.00000,    420.1283
    152.5000,       5.0000,   1.00000,    237.7568
    157.5000,       5.0000,   1.00000,    454.2896
    162.5000,       5.0000,   1.00000,    347.0095
    167.5000,       5.0000,   1.00000,    373.7679
    172.5000,       5.0000,   1.00000,    387.7513
    177.5000,       5.0000,   1.00000,    402.6573
    182.5000,       5.0000,   1.00000,    405.4235
    187.5000,       5.0000,   1.00000,    404.2831
    192.5000,       5.0000,   1.00000,    393.7841
    197.5000,       5.0000,   1.00000,    389.2969
    202.5000,       5.0000,   1.00000,    420.2581
    207.5000,       5.0000,   1.00000,    425.0682
    212.5000,       5.0000,   1.00000,    395.8865
    217.5000,       5.0000,   1.00000,    437.8489
    222.5000,       5.0000,   1.00000,    447.3414
    227.5000,       5.0000,   1.00000,    443.9471
    232.5000,       5.0000,   1.00000,    407.9083
    237.5000,       5.0000,   1.00000,    377.6248
    242.5000,       5.0000,   1.00000,    357.9395
    247.5000,       5.0000,   1.00000,    353.5326
    252.5000,       5.0000,   1.00000,    358.0713
    257.5000,       5.0000,   1.00000,    311.9248
    262.5000,       5.0000,   1.00000,    363.1954
    267.5000,       5.0000,   1.00000,    290.7097
    272.5000,       5.0000,   1.00000,    282.5092
    282.5000,       5.0000,   1.00000,    248.8116
    292.5000,       5.0000,   1.00000,    167.5111
    297.5000,       5.0000,   1.00000,    181.5452
    302.5000,       5.0000,   1.00000,    172.6373
    307.5000,       5.0000,   1.00000,    169.0538
    312.5000,       5.0000,   1.00000,    182.9709
    317.5000,       5.0000,   1.00000,    177.5475
    322.5000,       5.0000,   1.00000,    212.1566
    327.5000,       5.0000,   1.00000,    233.3628
    332.5000,       5.0000,   1.00000,    276.5280
    337.5000,       5.0000,   1.00000,    272.8216
    342.5000,       5.0000,   1.00000,    369.4789
    347.5000,       5.0000,   1.00000,    256.6535
    352.5000,       5.0000,   1.00000,    352.6310
    357.5000,       5.0000,   1.00000,    221.5044
     12.5000,       5.0000,   2.00000,    991.0942
     17.5000,       5.0000,   2.00000,   1087.6781
     22.5000,       5.0000,   2.00000,   1115.1300
     27.5000,       5.0000,   2.00000,    931.4735
     32.5000,       5.0000,   2.00000,   1057.0817
     37.5000,       5.0000,   2.00000,   1268.8440
     42.5000,       5.0000,   2.00000,   1054.3917
     47.5000,       5.0000,   2.00000,   1045.8762
     52.5000,       5.0000,   2.00000,    959.8646
     57.5000,       5.0000,   2.00000,   1022.5379
     62.5000,       5.0000,   2.00000,   1015.4163
     67.5000,       5.0000,   2.00000,    872.4799
     72.5000,       5.0000,   2.00000,   1129.9528
     77.5000,       5.0000,   2.00000,    814.5089
     82.5000,       5.0000,   2.00000,    753.2206
     87.5000,       5.0000,   2.00000,    875.9337
     92.5000,       5.0000,   2.00000,    848.6304
     97.5000,       5.0000,   2.00000,    589.5228
    102.5000,       5.0000,   2.00000,    559.7140
    107.5000,       5.0000,   2.00000,    508.5255
    112.5000,       5.0000,   2.00000,    464.6489
    117.5000,       5.0000,   2.00000,    460.4343
    122.5000,       5.0000,   2.00000,    326.0758
    127.5000,       5.0000,   2.00000,    301.0611
    132.5000,       5.0000,   2.00000,    325.9301
    137.5000,       5.0000,   2.00000,    368.2166
    142.5000,       5.0000,   2.00000,    460.7137
    147.5000,       5.0000,   2.00000,    500.0933
    152.5000,       5.0000,   2.00000,    290.6374
    157.5000,       5.0000,   2.00000,    589.5228
    162.5000,       5.0000,   2.00000,    556.8903
    167.5000,       5.0000,   2.00000,    474.4455
    172.5000,       5.0000,   2.00000,    537.6627
    177.5000,       5.0000,   2.00000,    551.5313
    182.5000,       5.0000,   2.00000,    550.2651
    187.5000,       5.0000,   2.00000,    534.5596
    192.5000,       5.0000,   2.00000,    540.9560
    197.5000,       5.0000,   2.00000,    525.5477
    202.5000,       5.0000,   2.00000,    591.5203
    207.5000,       5.0000,   2.00000,    606.4886
    212.5000,       5.0000,   2.00000,    516.2357
    217.5000,       5.0000,   2.00000,    547.6198
    222.5000,       5.0000,   2.00000,    624.9969
    227.5000,       5.0000,   2.00000,    590.5364
    232.5000,       5.0000,   2.00000,    523.0599
    237.5000,       5.0000,   2.00000,    489.6041
    242.5000,       5.0000,   2.00000,    467.0327
    247.5000,       5.0000,   2.00000,    499.4988
    252.5000,       5.0000,   2.00000,    480.0572
    257.5000,       5.0000,   2.00000,    441.8873
    262.5000,       5.0000,   2.00000,    518.9047
    267.5000,       5.0000,   2.00000,    377.5496
    272.5000,       5.0000,   2.00000,    332.2165
    277.5000,       5.0000,   2.00000,    368.8408
    282.5000,       5.0000,   2.00000,    370.6509
    287.5000,       5.0000,   2.00000,    300.6867
    292.5000,       5.0000,   2.00000,    249.8935
    297.5000,       5.0000,   2.00000,    251.5461
    302.5000,       5.0000,   2.00000,    260.4094
    307.5000,       5.0000,   2.00000,    262.4633
    312.5000,       5.0000,   2.00000,    283.5159
    317.5000,       5.0000,   2.00000,    273.3566
    322.5000,       5.0000,   2.00000,    309.7283
    327.5000,       5.0000,   2.00000,    352.4309
    332.5000,       5.0000,   2.00000,    358.1228
    337.5000,       5.0000,   2.00000,    405.5929
    342.5000,       5.0000,   2.00000,    475.5602
    347.5000,       5.0000,   2.00000,    360.4917
    352.5000,       5.0000,   2.00000,    520.5543
     17.5000,       5.0000,   3.00000,    993.1304
     22.5000,       5.0000,   3.00000,    863.5631
     27.5000,       5.0000,   3.00000,    831.1535
     32.5000,       5.0000,   3.00000,    955.6618
     37.5000,       5.0000,   3.00000,   1239.8881
     42.5000,       5.0000,   3.00000,   1072.7455
     47.5000,       5.0000,   3.00000,    986.7458
     52.5000,       5.0000,   3.00000,    926.8726
     57.5000,       5.0000,   3.00000,    963.2769
     62.5000,       5.0000,   3.00000,   1049.8055
     67.5000,       5.0000,   3.00000,    946.5847
     72.5000,       5.0000,   3.00000,   1182.6184
     77.5000,       5.0000,   3.00000,    799.0173
     82.5000,       5.0000,   3.00000,    775.8396
     87.5000,       5.0000,   3.00000,    827.7176
     92.5000,       5.0000,   3.00000,    871.2732
     97.5000,       5.0000,   3.00000,    575.1697
    102.5000,       5.0000,   3.00000,    497.0942
    107.5000,       5.0000,   3.00000,    502.3610
    112.5000,       5.0000,   3.00000,    522.7985
    117.5000,       5.0000,   3.00000,    493.3610
    122.5000,       5.0000,   3.00000,    346.5547
    127.5000,       5.0000,   3.00000,    299.6999
    132.5000,       5.0000,   3.00000,    315.7323
    137.5000,       5.0000,   3.00000,    439.7710
    142.5000,       5.0000,   3.00000,    467.1278
    147.5000,       5.0000,   3.00000,    510.8974
    152.5000,       5.0000,   3.00000,    291.7223
    157.5000,       5.0000,   3.00000,    585.8164
    162.5000,       5.0000,   3.00000,    548.7463
    167.5000,       5.0000,   3.00000,    561.3903
    172.5000,       5.0000,   3.00000,    535.9120
    177.5000,       5.0000,   3.00000,    599.3344
    182.5000,       5.0000,   3.00000,    583.8072
    187.5000,       5.0000,   3.00000,    568.0720
    192.5000,       5.0000,   3.00000,    557.6334
    197.5000,       5.0000,   3.00000,    564.0654
    202.5000,       5.0000,   3.00000,    649.8153
    207.5000,       5.0000,   3.00000,    649.5122
    212.5000,       5.0000,   3.00000,    546.4042
    217.5000,       5.0000,   3.00000,    564.1367
    222.5000,       5.0000,   3.00000,    686.7428
    227.5000,       5.0000,   3.00000,    682.0704
    232.5000,       5.0000,   3.00000,    578.4274
    237.5000,       5.0000,   3.00000,    518.2627
    242.5000,       5.0000,   3.00000,    520.9913
    247.5000,       5.0000,   3.00000,    521.3420
    252.5000,       5.0000,   3.00000,    567.8758
    257.5000,       5.0000,   3.00000,    526.6802
    262.5000,       5.0000,   3.00000,    535.2760
    267.5000,       5.0000,   3.00000,    424.9929
    272.5000,       5.0000,   3.00000,    398.1295
    277.5000,       5.0000,   3.00000,    426.8951
    282.5000,       5.0000,   3.00000,    468.2216
    287.5000,       5.0000,   3.00000,    375.1004
    292.5000,       5.0000,   3.00000,    315.7085
    297.5000,       5.0000,   3.00000,    324.5124
    302.5000,       5.0000,   3.00000,    322.8063
    307.5000,       5.0000,   3.00000,    357.7602
    312.5000,       5.0000,   3.00000,    375.3203
    317.5000,       5.0000,   3.00000,    365.4524
    322.5000,       5.0000,   3.00000,    403.4618
    327.5000,       5.0000,   3.00000,    408.5087
    332.5000,       5.0000,   3.00000,    444.9606
    337.5000,       5.0000,   3.00000,    422.5081
    342.5000,       5.0000,   3.00000,    534.8361
    347.5000,       5.0000,   3.00000,    430.9077
     22.5000,      15.0000,   1.00000,    772.4244
     27.5000,      15.0000,   1.00000,    811.2422
     32.5000,      15.0000,   1.00000,    971.8904
     37.5000,      15.0000,   1.00000,   1036.4183
     42.5000,      15.0000,   1.00000,   1037.9282
     47.5000,      15.0000,   1.00000,    907.4993
     52.5000,      15.0000,   1.00000,    769.7762
     57.5000,      15.0000,   1.00000,    789.0662
     62.5000,      15.0000,   1.00000,    885.4271
     67.5000,      15.0000,   1.00000,    992.4169
     72.5000,      15.0000,   1.00000,    901.1831
     77.5000,      15.0000,   1.00000,    890.9912
     82.5000,      15.0000,   1.00000,    786.3673
     87.5000,      15.0000,   1.00000,    764.9432
     92.5000,      15.0000,   1.00000,    670.0981
     97.5000,      15.0000,   1.00000,    602.4968
    102.5000,      15.0000,   1.00000,    468.8279
    107.5000,      15.0000,   1.00000,    457.2539
    112.5000,      15.0000,   1.00000,    489.9281
    117.5000,      15.0000,   1.00000,    471.0690
    122.5000,      15.0000,   1.00000,    394.4439
    127.5000,      15.0000,   1.00000,    321.1567
    132.5000,      15.0000,   1.00000,    372.9247
    137.5000,      15.0000,   1.00000,    415.9513
    142.5000,      15.0000,   1.00000,    469.6216
    147.5000,      15.0000,   1.00000,    396.2748
    152.5000,      15.0000,   1.00000,    434.0256
    157.5000,      15.0000,   1.00000,    417.3036
    162.5000,      15.0000,   1.00000,    498.3039
    167.5000,      15.0000,   1.00000,    515.2904
    172.5000,      15.0000,   1.00000,    559.6278
    177.5000,      15.0000,   1.00000,    517.1005
    182.5000,      15.0000,   1.00000,    557.0954
    187.5000,      15.0000,   1.00000,    538.6911
    192.5000,      15.0000,   1.00000,    532.5058
    197.5000,      15.0000,   1.00000,    578.0529
    202.5000,      15.0000,   1.00000,    606.1646
    207.5000,      15.0000,   1.00000,    578.3887
    212.5000,      15.0000,   1.00000,    573.9749
    217.5000,      15.0000,   1.00000,    601.3228
    222.5000,      15.0000,   1.00000,    621.5193
    227.5000,      15.0000,   1.00000,    643.1575
    232.5000,      15.0000,   1.00000,    593.7999
    237.5000,      15.0000,   1.00000,    519.5170
    242.5000,      15.0000,   1.00000,    490.9149
    247.5000,      15.0000,   1.00000,    533.0706
    252.5000,      15.0000,   1.00000,    557.8384
    257.5000,      15.0000,   1.00000,    565.4861
    262.5000,      15.0000,   1.00000,    488.9948
    267.5000,      15.0000,   1.00000,    467.8500
    272.5000,      15.0000,   1.00000,    437.2297
    277.5000,      15.0000,   1.00000,    447.1482
    282.5000,      15.0000,   1.00000,    456.4930
    287.5000,      15.0000,   1.00000,    430.5124
    292.5000,      15.0000,   1.00000,    366.7810
    297.5000,      15.0000,   1.00000,    357.3114
    302.5000,      15.0000,   1.00000,    372.4372
    307.5000,      15.0000,   1.00000,    383.0869
    312.5000,      15.0000,   1.00000,    422.8261
    317.5000,      15.0000,   1.00000,    437.1435
    322.5000,      15.0000,   1.00000,    423.8961
    327.5000,      15.0000,   1.00000,    451.0508
    332.5000,      15.0000,   1.00000,    418.5668
    337.5000,      15.0000,   1.00000,    457.2569
    342.5000,      15.0000,   1.00000,    468.4950
     22.5000,       5.0000,   4.00000,    744.7913
     27.5000,       5.0000,   4.00000,    700.9403
     32.5000,       5.0000,   4.00000,    885.2805
     37.5000,       5.0000,   4.00000,   1094.3401
     42.5000,       5.0000,   4.00000,    937.8203
     47.5000,       5.0000,   4.00000,    934.1049
     52.5000,       5.0000,   4.00000,    737.5587
     57.5000,       5.0000,   4.00000,    805.5841
     62.5000,       5.0000,   4.00000,    931.7074
     67.5000,       5.0000,   4.00000,    841.9448
     72.5000,       5.0000,   4.00000,   1073.9602
     77.5000,       5.0000,   4.00000,    765.8349
     82.5000,       5.0000,   4.00000,    750.5574
     87.5000,       5.0000,   4.00000,    777.0701
     92.5000,       5.0000,   4.00000,    738.8864
     97.5000,       5.0000,   4.00000,    520.5632
    102.5000,       5.0000,   4.00000,    458.0960
    107.5000,       5.0000,   4.00000,    444.3542
    112.5000,       5.0000,   4.00000,    468.6773
    117.5000,       5.0000,   4.00000,    496.5275
    122.5000,       5.0000,   4.00000,    343.6736
    127.5000,       5.0000,   4.00000,    298.1087
    132.5000,       5.0000,   4.00000,    336.1438
    137.5000,       5.0000,   4.00000,    397.8778
    142.5000,       5.0000,   4.00000,    440.3615
    147.5000,       5.0000,   4.00000,    504.6715
    152.5000,       5.0000,   4.00000,    282.0473
    157.5000,       5.0000,   4.00000,    532.6703
    162.5000,       5.0000,   4.00000,    486.1642
    167.5000,       5.0000,   4.00000,    491.1081
    172.5000,       5.0000,   4.00000,    553.4465
    177.5000,       5.0000,   4.00000,    525.2000
    182.5000,       5.0000,   4.00000,    567.8322
    187.5000,       5.0000,   4.00000,    542.5977
    192.5000,       5.0000,   4.00000,    537.7529
    197.5000,       5.0000,   4.00000,    540.1604
    202.5000,       5.0000,   4.00000,    609.2360
    207.5000,       5.0000,   4.00000,    611.1382
    212.5000,       5.0000,   4.00000,    545.5402
    217.5000,       5.0000,   4.00000,    585.0813
    222.5000,       5.0000,   4.00000,    681.6206
    227.5000,       5.0000,   4.00000,    678.9852
    232.5000,       5.0000,   4.00000,    584.6156
    237.5000,       5.0000,   4.00000,    514.5593
    242.5000,       5.0000,   4.00000,    496.9139
    247.5000,       5.0000,   4.00000,    534.3249
    252.5000,       5.0000,   4.00000,    605.7782
    257.5000,       5.0000,   4.00000,    548.4729
    262.5000,       5.0000,   4.00000,    539.4470
    267.5000,       5.0000,   4.00000,    475.5234
    272.5000,       5.0000,   4.00000,    438.4098
    277.5000,       5.0000,   4.00000,    467.9145
    282.5000,       5.0000,   4.00000,    495.0314
    287.5000,       5.0000,   4.00000,    428.7400
    292.5000,       5.0000,   4.00000,    363.4095
    297.5000,       5.0000,   4.00000,    380.4604
    302.5000,       5.0000,   4.00000,    390.3382
    307.5000,       5.0000,   4.00000,    394.8957
    312.5000,       5.0000,   4.00000,    454.2123
    317.5000,       5.0000,   4.00000,    436.6561
    322.5000,       5.0000,   4.00000,    443.4031
    327.5000,       5.0000,   4.00000,    466.0815
    332.5000,       5.0000,   4.00000,    431.3753
    337.5000,       5.0000,   4.00000,    441.7288
    342.5000,       5.0000,   4.00000,    586.1909
     30.0000,      20.0000,   1.00000,    795.3000
     35.0000,      20.0000,   1.00000,    790.5007
     40.0000,      20.0000,   1.00000,    850.1483
     45.0000,      20.0000,   1.00000,    726.5416
     50.0000,      20.0000,   1.00000,    651.9573
     55.0000,      20.0000,   1.00000,    619.4526
     60.0000,      20.0000,   1.00000,    582.0496
     65.0000,      20.0000,   1.00000,    639.1885
     70.0000,      20.0000,   1.00000,    717.6088
     75.0000,      20.0000,   1.00000,    732.8269
     80.0000,      20.0000,   1.00000,    788.2775
     85.0000,      20.0000,   1.00000,    676.1516
     90.0000,      20.0000,   1.00000,    591.3389
     95.0000,      20.0000,   1.00000,    537.2833
    100.0000,      20.0000,   1.00000,    469.2539
    105.0000,      20.0000,   1.00000,    422.7043
    110.0000,      20.0000,   1.00000,    403.3488
    115.0000,      20.0000,   1.00000,    388.6500
    120.0000,      20.0000,   1.00000,    384.3976
    125.0000,      20.0000,   1.00000,    398.7715
    130.0000,      20.0000,   1.00000,    358.5191
    135.0000,      20.0000,   1.00000,    372.0964
    140.0000,      20.0000,   1.00000,    412.9473
    145.0000,      20.0000,   1.00000,    367.2021
    150.0000,      20.0000,   1.00000,    406.5470
    155.0000,      20.0000,   1.00000,    393.5602
    160.0000,      20.0000,   1.00000,    373.4398
    165.0000,      20.0000,   1.00000,    410.2802
    170.0000,      20.0000,   1.00000,    418.8403
    175.0000,      20.0000,   1.00000,    448.5075
    180.0000,      20.0000,   1.00000,    481.2777
    185.0000,      20.0000,   1.00000,    453.5286
    190.0000,      20.0000,   1.00000,    490.6146
    195.0000,      20.0000,   1.00000,    508.2699
    200.0000,      20.0000,   1.00000,    514.3334
    205.0000,      20.0000,   1.00000,    517.4602
    210.0000,      20.0000,   1.00000,    543.2991
    215.0000,      20.0000,   1.00000,    600.4420
    220.0000,      20.0000,   1.00000,    605.2848
    225.0000,      20.0000,   1.00000,    582.5054
    230.0000,      20.0000,   1.00000,    542.8553
    235.0000,      20.0000,   1.00000,    511.9318
    240.0000,      20.0000,   1.00000,    479.3161
    245.0000,      20.0000,   1.00000,    474.2593
    250.0000,      20.0000,   1.00000,    494.2765
    255.0000,      20.0000,   1.00000,    482.6727
    260.0000,      20.0000,   1.00000,    551.8593
    265.0000,      20.0000,   1.00000,    523.8842
    270.0000,      20.0000,   1.00000,    471.5486
    275.0000,      20.0000,   1.00000,    473.5261
    280.0000,      20.0000,   1.00000,    476.4666
    285.0000,      20.0000,   1.00000,    460.8722
    290.0000,      20.0000,   1.00000,    444.2155
    295.0000,      20.0000,   1.00000,    422.4427
    300.0000,      20.0000,   1.00000,    419.8984
    305.0000,      20.0000,   1.00000,    448.1786
    310.0000,      20.0000,   1.00000,    463.7969
    315.0000,      20.0000,   1.00000,    452.3715
    320.0000,      20.0000,   1.00000,    485.3954
    325.0000,      20.0000,   1.00000,    434.9698
    330.0000,      20.0000,   1.00000,    426.7148
    335.0000,      20.0000,   1.00000,    474.4099
     27.5000,       5.0000,   5.00000,    617.1025
     32.5000,       5.0000,   5.00000,    745.4155
     37.5000,       5.0000,   5.00000,    917.2274
     42.5000,       5.0000,   5.00000,    815.1746
     47.5000,       5.0000,   5.00000,    728.8005
     52.5000,       5.0000,   5.00000,    631.8719
     57.5000,       5.0000,   5.00000,    655.0602
     62.5000,       5.0000,   5.00000,    703.4944
     67.5000,       5.0000,   5.00000,    654.7612
     72.5000,       5.0000,   5.00000,    905.9774
     77.5000,       5.0000,   5.00000,    703.2389
     82.5000,       5.0000,   5.00000,    671.7626
     87.5000,       5.0000,   5.00000,    689.1801
     92.5000,       5.0000,   5.00000,    644.1205
     97.5000,       5.0000,   5.00000,    438.0843
    102.5000,       5.0000,   5.00000,    426.5338
    107.5000,       5.0000,   5.00000,    395.9000
    112.5000,       5.0000,   5.00000,    393.4987
    117.5000,       5.0000,   5.00000,    431.6032
    122.5000,       5.0000,   5.00000,    331.0074
    127.5000,       5.0000,   5.00000,    312.3558
    132.5000,       5.0000,   5.00000,    322.1197
    137.5000,       5.0000,   5.00000,    360.4836
    142.5000,       5.0000,   5.00000,    401.9400
    147.5000,       5.0000,   5.00000,    466.7354
    152.5000,       5.0000,   5.00000,    264.7598
    157.5000,       5.0000,   5.00000,    487.7940
    162.5000,       5.0000,   5.00000,    417.0837
    167.5000,       5.0000,   5.00000,    409.5925
    172.5000,       5.0000,   5.00000,    447.2671
    177.5000,       5.0000,   5.00000,    506.8314
    182.5000,       5.0000,   5.00000,    472.5016
    187.5000,       5.0000,   5.00000,    499.1035
    192.5000,       5.0000,   5.00000,    499.6533
    197.5000,       5.0000,   5.00000,    485.6242
    202.5000,       5.0000,   5.00000,    529.5247
    207.5000,       5.0000,   5.00000,    563.7504
    212.5000,       5.0000,   5.00000,    526.7753
    217.5000,       5.0000,   5.00000,    579.5776
    222.5000,       5.0000,   5.00000,    675.5671
    227.5000,       5.0000,   5.00000,    615.4232
    232.5000,       5.0000,   5.00000,    541.6515
    237.5000,       5.0000,   5.00000,    485.1933
    242.5000,       5.0000,   5.00000,    467.7460
    247.5000,       5.0000,   5.00000,    490.4244
    252.5000,       5.0000,   5.00000,    586.0275
    257.5000,       5.0000,   5.00000,    515.0200
    262.5000,       5.0000,   5.00000,    585.5519
    267.5000,       5.0000,   5.00000,    511.3640
    272.5000,       5.0000,   5.00000,    457.9078
    277.5000,       5.0000,   5.00000,    480.8983
    282.5000,       5.0000,   5.00000,    501.5853
    287.5000,       5.0000,   5.00000,    453.2116
    292.5000,       5.0000,   5.00000,    398.1779
    297.5000,       5.0000,   5.00000,    419.3426
    302.5000,       5.0000,   5.00000,    431.0980
    307.5000,       5.0000,   5.00000,    449.5508
    312.5000,       5.0000,   5.00000,    478.1490
    317.5000,       5.0000,   5.00000,    463.1985
    322.5000,       5.0000,   5.00000,    483.3207
    327.5000,       5.0000,   5.00000,    441.5627
    332.5000,       5.0000,   5.00000,    430.9196
    337.5000,       5.0000,   5.00000,    458.2496
     32.5000,       5.0000,   6.00000,    610.1949
     37.5000,       5.0000,   6.00000,    766.0727
     42.5000,       5.0000,   6.00000,    618.9080
     47.5000,       5.0000,   6.00000,    596.2550
     52.5000,       5.0000,   6.00000,    521.0783
     57.5000,       5.0000,   6.00000,    530.0842
     62.5000,       5.0000,   6.00000,    511.9668
     67.5000,       5.0000,   6.00000,    485.9838
     72.5000,       5.0000,   6.00000,    728.2712
     77.5000,       5.0000,   6.00000,    567.4725
     82.5000,       5.0000,   6.00000,    579.1735
     87.5000,       5.0000,   6.00000,    579.1318
     92.5000,       5.0000,   6.00000,    576.2190
     97.5000,       5.0000,   6.00000,    403.9206
    102.5000,       5.0000,   6.00000,    356.5350
    107.5000,       5.0000,   6.00000,    361.5647
    112.5000,       5.0000,   6.00000,    344.2126
    117.5000,       5.0000,   6.00000,    364.8856
    122.5000,       5.0000,   6.00000,    309.3150
    127.5000,       5.0000,   6.00000,    290.1873
    132.5000,       5.0000,   6.00000,    296.7335
    137.5000,       5.0000,   6.00000,    339.0118
    142.5000,       5.0000,   6.00000,    362.6674
    147.5000,       5.0000,   6.00000,    414.9318
    152.5000,       5.0000,   6.00000,    241.2076
    157.5000,       5.0000,   6.00000,    440.0955
    162.5000,       5.0000,   6.00000,    370.0005
    167.5000,       5.0000,   6.00000,    335.3753
    172.5000,       5.0000,   6.00000,    364.6467
    177.5000,       5.0000,   6.00000,    399.3821
    182.5000,       5.0000,   6.00000,    449.3863
    187.5000,       5.0000,   6.00000,    413.1632
    192.5000,       5.0000,   6.00000,    435.5930
    197.5000,       5.0000,   6.00000,    430.8482
    202.5000,       5.0000,   6.00000,    458.4120
    207.5000,       5.0000,   6.00000,    522.4566
    212.5000,       5.0000,   6.00000,    497.0734
    217.5000,       5.0000,   6.00000,    552.4171
    222.5000,       5.0000,   6.00000,    631.3754
    227.5000,       5.0000,   6.00000,    586.5595
    232.5000,       5.0000,   6.00000,    477.2870
    237.5000,       5.0000,   6.00000,    441.3137
    242.5000,       5.0000,   6.00000,    372.9247
    247.5000,       5.0000,   6.00000,    453.4226
    252.5000,       5.0000,   6.00000,    439.1229
    257.5000,       5.0000,   6.00000,    521.6660
    262.5000,       5.0000,   6.00000,    588.7234
    267.5000,       5.0000,   6.00000,    520.0430
    272.5000,       5.0000,   6.00000,    425.5815
    277.5000,       5.0000,   6.00000,    458.4794
    282.5000,       5.0000,   6.00000,    501.8283
    287.5000,       5.0000,   6.00000,    463.6696
    292.5000,       5.0000,   6.00000,    401.8855
    297.5000,       5.0000,   6.00000,    438.6297
    302.5000,       5.0000,   6.00000,    455.6489
    307.5000,       5.0000,   6.00000,    475.0593
    312.5000,       5.0000,   6.00000,    487.4414
    317.5000,       5.0000,   6.00000,    456.7626
    322.5000,       5.0000,   6.00000,    446.8896
    327.5000,       5.0000,   6.00000,    434.7598
    332.5000,       5.0000,   6.00000,    441.7090
     37.5000,      25.0000,   1.00000,    593.3343
     42.5000,      25.0000,   1.00000,    561.4220
     47.5000,      25.0000,   1.00000,    543.0336
     52.5000,      25.0000,   1.00000,    467.9838
     57.5000,      25.0000,   1.00000,    420.2987
     62.5000,      25.0000,   1.00000,    444.3245
     67.5000,      25.0000,   1.00000,    453.1423
     72.5000,      25.0000,   1.00000,    494.8283
     77.5000,      25.0000,   1.00000,    550.3801
     82.5000,      25.0000,   1.00000,    586.6219
     87.5000,      25.0000,   1.00000,    522.9708
     92.5000,      25.0000,   1.00000,    487.8534
     97.5000,      25.0000,   1.00000,    450.5118
    102.5000,      25.0000,   1.00000,    402.2075
    107.5000,      25.0000,   1.00000,    348.0528
    112.5000,      25.0000,   1.00000,    347.6267
    117.5000,      25.0000,   1.00000,    345.5015
    122.5000,      25.0000,   1.00000,    332.5722
    127.5000,      25.0000,   1.00000,    345.4272
    132.5000,      25.0000,   1.00000,    350.4553
    137.5000,      25.0000,   1.00000,    371.6525
    142.5000,      25.0000,   1.00000,    334.7369
    147.5000,      25.0000,   1.00000,    355.1366
    152.5000,      25.0000,   1.00000,    346.0069
    157.5000,      25.0000,   1.00000,    336.8275
    162.5000,      25.0000,   1.00000,    317.3888
    167.5000,      25.0000,   1.00000,    345.4223
    172.5000,      25.0000,   1.00000,    331.0612
    177.5000,      25.0000,   1.00000,    346.4031
    182.5000,      25.0000,   1.00000,    377.5921
    187.5000,      25.0000,   1.00000,    406.1012
    192.5000,      25.0000,   1.00000,    396.4116
    197.5000,      25.0000,   1.00000,    446.6231
    202.5000,      25.0000,   1.00000,    466.0964
    207.5000,      25.0000,   1.00000,    497.2458
    212.5000,      25.0000,   1.00000,    542.4094
    217.5000,      25.0000,   1.00000,    553.0502
    222.5000,      25.0000,   1.00000,    533.6115
    227.5000,      25.0000,   1.00000,    502.9971
    232.5000,      25.0000,   1.00000,    472.6404
    237.5000,      25.0000,   1.00000,    431.4893
    242.5000,      25.0000,   1.00000,    430.1765
    247.5000,      25.0000,   1.00000,    323.7792
    252.5000,      25.0000,   1.00000,    450.8635
    257.5000,      25.0000,   1.00000,    481.3936
    262.5000,      25.0000,   1.00000,    515.8275
    267.5000,      25.0000,   1.00000,    514.9555
    272.5000,      25.0000,   1.00000,    482.1169
    277.5000,      25.0000,   1.00000,    494.9869
    282.5000,      25.0000,   1.00000,    470.2229
    287.5000,      25.0000,   1.00000,    463.8424
    292.5000,      25.0000,   1.00000,    454.1182
    297.5000,      25.0000,   1.00000,    440.1039
    302.5000,      25.0000,   1.00000,    465.3929
    307.5000,      25.0000,   1.00000,    463.4214
    312.5000,      25.0000,   1.00000,    473.1555
    317.5000,      25.0000,   1.00000,    433.4559
    322.5000,      25.0000,   1.00000,    410.0048
    327.5000,      25.0000,   1.00000,    438.6624
     37.5000,       5.0000,   7.00000,    574.5762
     42.5000,       5.0000,   7.00000,    499.7019
     47.5000,       5.0000,   7.00000,    488.3245
     52.5000,       5.0000,   7.00000,    410.6549
     57.5000,       5.0000,   7.00000,    404.0141
     62.5000,       5.0000,   7.00000,    422.4064
     67.5000,       5.0000,   7.00000,    368.4583
     72.5000,       5.0000,   7.00000,    531.3546
     77.5000,       5.0000,   7.00000,    439.3093
     82.5000,       5.0000,   7.00000,    455.7598
     87.5000,       5.0000,   7.00000,    504.5413
     92.5000,       5.0000,   7.00000,    511.4086
     97.5000,       5.0000,   7.00000,    363.2302
    102.5000,       5.0000,   7.00000,    325.0965
    107.5000,       5.0000,   7.00000,    296.8418
    112.5000,       5.0000,   7.00000,    309.5638
    117.5000,       5.0000,   7.00000,    347.7228
    122.5000,       5.0000,   7.00000,    267.0875
    127.5000,       5.0000,   7.00000,    252.4769
    132.5000,       5.0000,   7.00000,    276.1610
    137.5000,       5.0000,   7.00000,    310.8203
    142.5000,       5.0000,   7.00000,    332.2284
    147.5000,       5.0000,   7.00000,    370.4835
    152.5000,       5.0000,   7.00000,    214.3508
    157.5000,       5.0000,   7.00000,    394.1440
    162.5000,       5.0000,   7.00000,    327.1214
    167.5000,       5.0000,   7.00000,    294.2147
    172.5000,       5.0000,   7.00000,    295.7756
    177.5000,       5.0000,   7.00000,    326.3494
    182.5000,       5.0000,   7.00000,    357.1400
    187.5000,       5.0000,   7.00000,    374.6724
    192.5000,       5.0000,   7.00000,    348.5890
    197.5000,       5.0000,   7.00000,    408.2115
    202.5000,       5.0000,   7.00000,    377.8541
    207.5000,       5.0000,   7.00000,    486.0255
    212.5000,       5.0000,   7.00000,    457.2497
    217.5000,       5.0000,   7.00000,    503.7942
    222.5000,       5.0000,   7.00000,    588.4736
    227.5000,       5.0000,   7.00000,    537.1129
    232.5000,       5.0000,   7.00000,    450.0175
    237.5000,       5.0000,   7.00000,    442.3608
    242.5000,       5.0000,   7.00000,    380.7755
    252.5000,       5.0000,   7.00000,    471.9607
    257.5000,       5.0000,   7.00000,    476.5657
    262.5000,       5.0000,   7.00000,    552.6598
    267.5000,       5.0000,   7.00000,    508.8645
    272.5000,       5.0000,   7.00000,    451.1328
    277.5000,       5.0000,   7.00000,    314.1477
    282.5000,       5.0000,   7.00000,    439.6700
    287.5000,       5.0000,   7.00000,    502.5267
    292.5000,       5.0000,   7.00000,    401.9654
    297.5000,       5.0000,   7.00000,    432.1140
    302.5000,       5.0000,   7.00000,    466.0240
    307.5000,       5.0000,   7.00000,    468.9036
    312.5000,       5.0000,   7.00000,    488.6213
    317.5000,       5.0000,   7.00000,    417.6407
    322.5000,       5.0000,   7.00000,    412.4836
    327.5000,       5.0000,   7.00000,    437.3745
     42.5000,       5.0000,   8.00000,    406.8814
     47.5000,       5.0000,   8.00000,    386.2405
     52.5000,       5.0000,   8.00000,    309.5633
     57.5000,       5.0000,   8.00000,    329.2523
     62.5000,       5.0000,   8.00000,    343.5568
     67.5000,       5.0000,   8.00000,    297.4744
     72.5000,       5.0000,   8.00000,    397.7931
     77.5000,       5.0000,   8.00000,    308.8814
     82.5000,       5.0000,   8.00000,    362.1851
     87.5000,       5.0000,   8.00000,    413.0168
     92.5000,       5.0000,   8.00000,    445.1270
     97.5000,       5.0000,   8.00000,    319.6703
    102.5000,       5.0000,   8.00000,    292.3286
    107.5000,       5.0000,   8.00000,    270.1144
    112.5000,       5.0000,   8.00000,    272.4823
    117.5000,       5.0000,   8.00000,    299.9614
    122.5000,       5.0000,   8.00000,    239.7924
    127.5000,       5.0000,   8.00000,    221.5242
    132.5000,       5.0000,   8.00000,    242.3588
    137.5000,       5.0000,   8.00000,    284.7226
    142.5000,       5.0000,   8.00000,    298.4330
    147.5000,       5.0000,   8.00000,    341.9061
    152.5000,       5.0000,   8.00000,    191.7801
    157.5000,       5.0000,   8.00000,    341.7192
    162.5000,       5.0000,   8.00000,    294.1819
    167.5000,       5.0000,   8.00000,    256.7524
    172.5000,       5.0000,   8.00000,    259.5432
    177.5000,       5.0000,   8.00000,    275.0483
    182.5000,       5.0000,   8.00000,    286.4750
    187.5000,       5.0000,   8.00000,    294.1833
    192.5000,       5.0000,   8.00000,    321.3484
    197.5000,       5.0000,   8.00000,    402.5764
    202.5000,       5.0000,   8.00000,    363.8811
    207.5000,       5.0000,   8.00000,    443.1982
    212.5000,       5.0000,   8.00000,    420.8020
    217.5000,       5.0000,   8.00000,    442.2737
    222.5000,       5.0000,   8.00000,    533.0370
    227.5000,       5.0000,   8.00000,    494.9899
    232.5000,       5.0000,   8.00000,    455.4349
    237.5000,       5.0000,   8.00000,    369.9049
    247.5000,       5.0000,   8.00000,    365.5891
    252.5000,       5.0000,   8.00000,    438.9102
    257.5000,       5.0000,   8.00000,    413.4902
    262.5000,       5.0000,   8.00000,    490.6028
    267.5000,       5.0000,   8.00000,    468.8814
    272.5000,       5.0000,   8.00000,    439.8518
    277.5000,       5.0000,   8.00000,    407.5740
    287.5000,       5.0000,   8.00000,    622.3017
    292.5000,       5.0000,   8.00000,    393.5974
    297.5000,       5.0000,   8.00000,    428.9743
    302.5000,       5.0000,   8.00000,    420.7663
    307.5000,       5.0000,   8.00000,    454.7575
    312.5000,       5.0000,   8.00000,    436.6202
    317.5000,       5.0000,   8.00000,    389.8766
    322.5000,       5.0000,   8.00000,    402.6428
     52.5000,      35.0000,   1.00000,    266.9534
     57.5000,      35.0000,   1.00000,    256.2106
     62.5000,      35.0000,   1.00000,    251.3004
     67.5000,      35.0000,   1.00000,    243.8797
     72.5000,      35.0000,   1.00000,    266.9187
     77.5000,      35.0000,   1.00000,    284.3818
     82.5000,      35.0000,   1.00000,    280.7685
     87.5000,      35.0000,   1.00000,    304.8963
     92.5000,      35.0000,   1.00000,    306.2280
     97.5000,      35.0000,   1.00000,    316.0760
    102.5000,      35.0000,   1.00000,    337.7905
    107.5000,      35.0000,   1.00000,    310.3544
    112.5000,      35.0000,   1.00000,    272.7929
    117.5000,      35.0000,   1.00000,    263.4996
    122.5000,      35.0000,   1.00000,    261.3772
    127.5000,      35.0000,   1.00000,    278.0291
    132.5000,      35.0000,   1.00000,    284.3818
    137.5000,      35.0000,   1.00000,    253.7139
    142.5000,      35.0000,   1.00000,    271.6971
    147.5000,      35.0000,   1.00000,    272.5432
    152.5000,      35.0000,   1.00000,    262.6812
    157.5000,      35.0000,   1.00000,    247.7357
    162.5000,      35.0000,   1.00000,    239.1359
    167.5000,      35.0000,   1.00000,    235.3700
    172.5000,      35.0000,   1.00000,    248.4569
    177.5000,      35.0000,   1.00000,    234.5725
    182.5000,      35.0000,   1.00000,    238.5048
    187.5000,      35.0000,   1.00000,    257.2023
    192.5000,      35.0000,   1.00000,    297.3577
    197.5000,      35.0000,   1.00000,    332.6653
    202.5000,      35.0000,   1.00000,    375.7473
    207.5000,      35.0000,   1.00000,    401.4149
    212.5000,      35.0000,   1.00000,    432.0273
    222.5000,      35.0000,   1.00000,    445.4748
    227.5000,      35.0000,   1.00000,    392.2603
    232.5000,      35.0000,   1.00000,    331.0771
    237.5000,      35.0000,   1.00000,    371.2325
    242.5000,      35.0000,   1.00000,    361.5369
    247.5000,      35.0000,   1.00000,    360.2470
    257.5000,      35.0000,   1.00000,    365.2126
    262.5000,      35.0000,   1.00000,    384.4164
    267.5000,      35.0000,   1.00000,    399.7573
    272.5000,      35.0000,   1.00000,    424.5718
    277.5000,      35.0000,   1.00000,    444.3027
    282.5000,      35.0000,   1.00000,    446.9520
    287.5000,      35.0000,   1.00000,    446.2446
    292.5000,      35.0000,   1.00000,    443.7341
    297.5000,      35.0000,   1.00000,    433.3172
    302.5000,      35.0000,   1.00000,    378.1886
    307.5000,      35.0000,   1.00000,    357.8542
    312.5000,      35.0000,   1.00000,    370.3309
     52.5000,       5.0000,  10.00000,    218.8625
     57.5000,       5.0000,  10.00000,    229.7005
     62.5000,       5.0000,  10.00000,    235.3906
     67.5000,       5.0000,  10.00000,    192.1374
     72.5000,       5.0000,  10.00000,    274.3652
     77.5000,       5.0000,  10.00000,    206.2162
     82.5000,       5.0000,  10.00000,    225.9897
     87.5000,       5.0000,  10.00000,    260.3272
     92.5000,       5.0000,  10.00000,    301.2923
     97.5000,       5.0000,  10.00000,    240.4168
    102.5000,       5.0000,  10.00000,    243.3747
    107.5000,       5.0000,  10.00000,    229.4747
    112.5000,       5.0000,  10.00000,    229.5349
    117.5000,       5.0000,  10.00000,    268.3647
    122.5000,       5.0000,  10.00000,    199.4681
    127.5000,       5.0000,  10.00000,    188.4466
    132.5000,       5.0000,  10.00000,    197.9135
    137.5000,       5.0000,  10.00000,    220.7733
    142.5000,       5.0000,  10.00000,    231.9708
    147.5000,       5.0000,  10.00000,    264.6112
    152.5000,       5.0000,  10.00000,    156.6770
    157.5000,       5.0000,  10.00000,    277.8394
    162.5000,       5.0000,  10.00000,    231.9933
    167.5000,       5.0000,  10.00000,    204.5723
    172.5000,       5.0000,  10.00000,    207.6973
    177.5000,       5.0000,  10.00000,    211.4190
    182.5000,       5.0000,  10.00000,    212.8959
    187.5000,       5.0000,  10.00000,    220.8544
    192.5000,       5.0000,  10.00000,    236.2597
    197.5000,       5.0000,  10.00000,    294.1116
    202.5000,       5.0000,  10.00000,    291.8791
    207.5000,       5.0000,  10.00000,    359.7026
    212.5000,       5.0000,  10.00000,    350.9122
    217.5000,       5.0000,  10.00000,    390.4771
    222.5000,       5.0000,  10.00000,    478.0004
    227.5000,       5.0000,  10.00000,    425.9561
    237.5000,       5.0000,  10.00000,    315.6699
    242.5000,       5.0000,  10.00000,    304.7715
    247.5000,       5.0000,  10.00000,    322.6448
    252.5000,       5.0000,  10.00000,    335.8145
    257.5000,       5.0000,  10.00000,    377.0274
    262.5000,       5.0000,  10.00000,    355.0673
    267.5000,       5.0000,  10.00000,    374.7374
    272.5000,       5.0000,  10.00000,    369.1377
    277.5000,       5.0000,  10.00000,    379.1900
    282.5000,       5.0000,  10.00000,    373.8124
    287.5000,       5.0000,  10.00000,    856.7919
    292.5000,       5.0000,  10.00000,    358.7362
    297.5000,       5.0000,  10.00000,    371.2825
    302.5000,       5.0000,  10.00000,    337.7390
    307.5000,       5.0000,  10.00000,    349.8829
    312.5000,       5.0000,  10.00000,    363.8993
     67.5000,      45.0000,   1.00000,    176.9737
     72.5000,      45.0000,   1.00000,    187.9306
     77.5000,      45.0000,   1.00000,    195.8666
     82.5000,      45.0000,   1.00000,    194.1189
     87.5000,      45.0000,   1.00000,    205.2344
     92.5000,      45.0000,   1.00000,    209.0635
     97.5000,      45.0000,   1.00000,    204.4892
    102.5000,      45.0000,   1.00000,    217.2045
    107.5000,      45.0000,   1.00000,    229.4919
    112.5000,      45.0000,   1.00000,    229.7148
    117.5000,      45.0000,   1.00000,    223.5890
    122.5000,      45.0000,   1.00000,    225.1316
    127.5000,      45.0000,   1.00000,    231.6230
    132.5000,      45.0000,   1.00000,    213.4416
    137.5000,      45.0000,   1.00000,    212.3360
    142.5000,      45.0000,   1.00000,    203.5310
    147.5000,      45.0000,   1.00000,    193.1648
    152.5000,      45.0000,   1.00000,    190.0261
    157.5000,      45.0000,   1.00000,    188.1603
    162.5000,      45.0000,   1.00000,    186.7090
    167.5000,      45.0000,   1.00000,    184.3728
    172.5000,      45.0000,   1.00000,    186.1111
    177.5000,      45.0000,   1.00000,    204.4711
    182.5000,      45.0000,   1.00000,    207.2623
    187.5000,      45.0000,   1.00000,    229.7308
    192.5000,      45.0000,   1.00000,    251.7304
    197.5000,      45.0000,   1.00000,    264.3477
    202.5000,      45.0000,   1.00000,    290.9639
    207.5000,      45.0000,   1.00000,    326.0252
    212.5000,      45.0000,   1.00000,    328.7003
    222.5000,      45.0000,   1.00000,    301.4149
    227.5000,      45.0000,   1.00000,    330.5907
    232.5000,      45.0000,   1.00000,    334.2376
    237.5000,      45.0000,   1.00000,    331.0008
    242.5000,      45.0000,   1.00000,    330.9117
    247.5000,      45.0000,   1.00000,    311.9635
    252.5000,      45.0000,   1.00000,    307.3445
    257.5000,      45.0000,   1.00000,    292.3732
    262.5000,      45.0000,   1.00000,    255.4220
    267.5000,      45.0000,   1.00000,    285.2487
    272.5000,      45.0000,   1.00000,    322.2356
    277.5000,      45.0000,   1.00000,    314.4869
    282.5000,      45.0000,   1.00000,    321.0497
    287.5000,      45.0000,   1.00000,    292.5961
    292.5000,      45.0000,   1.00000,    301.5664
    297.5000,      45.0000,   1.00000,    315.3251
     77.5000,       5.0000,  12.00000,    156.7991
    157.5000,       5.0000,  12.00000,    230.1962
    237.5000,       5.0000,  12.00000,    291.9601
     67.5000,      15.0000,   4.00000,    165.5605
     72.5000,      15.0000,   4.00000,    158.1541
     77.5000,      15.0000,   4.00000,    170.4254
     82.5000,      15.0000,   4.00000,    170.0435
     87.5000,      15.0000,   4.00000,    189.7388
     92.5000,      15.0000,   4.00000,    184.5779
     97.5000,      15.0000,   4.00000,    182.3190
    102.5000,      15.0000,   4.00000,    171.1433
    107.5000,      15.0000,   4.00000,    176.0178
    112.5000,      15.0000,   4.00000,    199.7068
    117.5000,      15.0000,   4.00000,    204.1178
    122.5000,      15.0000,   4.00000,    194.8478
    127.5000,      15.0000,   4.00000,    172.5943
    132.5000,      15.0000,   4.00000,    170.0416
    137.5000,      15.0000,   4.00000,    171.7387
    142.5000,      15.0000,   4.00000,    184.9940
    147.5000,      15.0000,   4.00000,    159.5092
    152.5000,      15.0000,   4.00000,    171.8566
    157.5000,      15.0000,   4.00000,    166.0928
    162.5000,      15.0000,   4.00000,    179.7468
    167.5000,      15.0000,   4.00000,    165.3342
    172.5000,      15.0000,   4.00000,    164.0904
    177.5000,      15.0000,   4.00000,    168.8463
    182.5000,      15.0000,   4.00000,    162.7020
    187.5000,      15.0000,   4.00000,    183.6621
    192.5000,      15.0000,   4.00000,    211.7451
    197.5000,      15.0000,   4.00000,    214.7943
    202.5000,      15.0000,   4.00000,    218.6267
    207.5000,      15.0000,   4.00000,     64.9291
    212.5000,      15.0000,   4.00000,    300.4479
    222.5000,      15.0000,   4.00000,    348.9530
    227.5000,      15.0000,   4.00000,    344.3374
    232.5000,      15.0000,   4.00000,    314.0500
    237.5000,      15.0000,   4.00000,    274.8040
    242.5000,      15.0000,   4.00000,    267.2664
    247.5000,      15.0000,   4.00000,    283.8193
    252.5000,      15.0000,   4.00000,    291.2780
    257.5000,      15.0000,   4.00000,    308.7248
    262.5000,      15.0000,   4.00000,    296.2721
    272.5000,      15.0000,   4.00000,    244.3870
    277.5000,      15.0000,   4.00000,    248.2737
    282.5000,      15.0000,   4.00000,    308.4918
    287.5000,      15.0000,   4.00000,    284.4759
    292.5000,      15.0000,   4.00000,    303.6508
    297.5000,      15.0000,   4.00000,    253.4751
     82.5000,      55.0000,   1.00000,    161.2157
     87.5000,      55.0000,   1.00000,    165.1799
     92.5000,      55.0000,   1.00000,    172.9686
     97.5000,      55.0000,   1.00000,    178.9722
    102.5000,      55.0000,   1.00000,    175.5501
    107.5000,      55.0000,   1.00000,    176.9996
    112.5000,      55.0000,   1.00000,    178.4164
    117.5000,      55.0000,   1.00000,    179.5280
    122.5000,      55.0000,   1.00000,    185.8273
    127.5000,      55.0000,   1.00000,    176.0515
    132.5000,      55.0000,   1.00000,    180.8358
    137.5000,      55.0000,   1.00000,    178.8415
    142.5000,      55.0000,   1.00000,    166.2391
    147.5000,      55.0000,   1.00000,    152.8343
    152.5000,      55.0000,   1.00000,    147.7158
    157.5000,      55.0000,   1.00000,    152.4348
    162.5000,      55.0000,   1.00000,    153.5246
    167.5000,      55.0000,   1.00000,    155.4319
    172.5000,      55.0000,   1.00000,    168.1284
    177.5000,      55.0000,   1.00000,    176.2477
    182.5000,      55.0000,   1.00000,    194.0255
    187.5000,      55.0000,   1.00000,    206.3432
    192.5000,      55.0000,   1.00000,    222.8385
    197.5000,      55.0000,   1.00000,    241.2567
    207.5000,      55.0000,   1.00000,    265.5703
    212.5000,      55.0000,   1.00000,    273.9402
    217.5000,      55.0000,   1.00000,    277.2097
    222.5000,      55.0000,   1.00000,    284.4789
    227.5000,      55.0000,   1.00000,    289.7972
    232.5000,      55.0000,   1.00000,    307.1910
    242.5000,      55.0000,   1.00000,    296.7613
    247.5000,      55.0000,   1.00000,    287.6176
    252.5000,      55.0000,   1.00000,    273.2645
    257.5000,      55.0000,   1.00000,    264.0118
    262.5000,      55.0000,   1.00000,    251.3371
    267.5000,      55.0000,   1.00000,    242.0190
    272.5000,      55.0000,   1.00000,    211.1005
    277.5000,      55.0000,   1.00000,    197.5321
    282.5000,      55.0000,   1.00000,    190.1539
     77.5000,       5.0000,  15.00000,    112.1680
    157.5000,       5.0000,  15.00000,    167.8712
    237.5000,       5.0000,  15.00000,    256.5663
     82.5000,      15.0000,   5.00000,    134.3543
     87.5000,      15.0000,   5.00000,    157.1335
     92.5000,      15.0000,   5.00000,    151.4891
     97.5000,      15.0000,   5.00000,    158.3150
    102.5000,      15.0000,   5.00000,    150.9616
    107.5000,      15.0000,   5.00000,    152.1297
    112.5000,      15.0000,   5.00000,    169.2286
    117.5000,      15.0000,   5.00000,    176.7119
    122.5000,      15.0000,   5.00000,    174.1898
    127.5000,      15.0000,   5.00000,    152.4768
    132.5000,      15.0000,   5.00000,    147.9255
    137.5000,      15.0000,   5.00000,    148.7912
    142.5000,      15.0000,   5.00000,    148.5582
    147.5000,      15.0000,   5.00000,    129.1512
    152.5000,      15.0000,   5.00000,    131.7337
    157.5000,      15.0000,   5.00000,    135.8069
    162.5000,      15.0000,   5.00000,    145.2097
    167.5000,      15.0000,   5.00000,    143.8680
    172.5000,      15.0000,   5.00000,    137.7981
    177.5000,      15.0000,   5.00000,    146.5256
    182.5000,      15.0000,   5.00000,    148.7755
    187.5000,      15.0000,   5.00000,    220.4906
    192.5000,      15.0000,   5.00000,    414.6608
    197.5000,      15.0000,   5.00000,    187.4552
    207.5000,      15.0000,   5.00000,    163.4442
    212.5000,      15.0000,   5.00000,    276.0251
    217.5000,      15.0000,   5.00000,    302.9781
    222.5000,      15.0000,   5.00000,    315.4417
    227.5000,      15.0000,   5.00000,    297.3337
    232.5000,      15.0000,   5.00000,    276.8773
    242.5000,      15.0000,   5.00000,    244.8835
    247.5000,      15.0000,   5.00000,    253.8227
    252.5000,      15.0000,   5.00000,    254.9034
    257.5000,      15.0000,   5.00000,    262.2176
    262.5000,      15.0000,   5.00000,    234.9465
    267.5000,      15.0000,   5.00000,    221.8948
    272.5000,      15.0000,   5.00000,    147.9468
     97.5000,      65.0000,   1.00000,    157.7135
    102.5000,      65.0000,   1.00000,    160.4064
    107.5000,      65.0000,   1.00000,    158.3962
    112.5000,      65.0000,   1.00000,    157.3365
    117.5000,      65.0000,   1.00000,    158.6924
    122.5000,      65.0000,   1.00000,    150.0758
    127.5000,      65.0000,   1.00000,    144.1125
    132.5000,      65.0000,   1.00000,    142.0646
    137.5000,      65.0000,   1.00000,    141.7442
    142.5000,      65.0000,   1.00000,    164.3548
    147.5000,      65.0000,   1.00000,    142.6989
    152.5000,      65.0000,   1.00000,    135.2849
    157.5000,      65.0000,   1.00000,    136.9012
    162.5000,      65.0000,   1.00000,    139.3652
    167.5000,      65.0000,   1.00000,    149.5947
    172.5000,      65.0000,   1.00000,    169.4600
    177.5000,      65.0000,   1.00000,    161.6548
    182.5000,      65.0000,   1.00000,    169.4986
    187.5000,      65.0000,   1.00000,    263.6529
    192.5000,      65.0000,   1.00000,    208.4344
    197.5000,      65.0000,   1.00000,    224.1125
    202.5000,      65.0000,   1.00000,    235.3403
    207.5000,      65.0000,   1.00000,    241.0203
    217.5000,      65.0000,   1.00000,    241.6514
    257.5000,      65.0000,   1.00000,    198.5169
    262.5000,      65.0000,   1.00000,    176.2991
    267.5000,      65.0000,   1.00000,    166.2529
     97.5000,      15.0000,   6.00000,    143.4490
    102.5000,      15.0000,   6.00000,    140.9058
    107.5000,      15.0000,   6.00000,    142.6305
    112.5000,      15.0000,   6.00000,    160.9653
    117.5000,      15.0000,   6.00000,    166.5303
    122.5000,      15.0000,   6.00000,    157.6164
    127.5000,      15.0000,   6.00000,    132.2464
    132.5000,      15.0000,   6.00000,    126.2007
    137.5000,      15.0000,   6.00000,    126.1536
    142.5000,      15.0000,   6.00000,    130.6989
    147.5000,      15.0000,   6.00000,    117.7889
    157.5000,      15.0000,   6.00000,    124.3380
    162.5000,      15.0000,   6.00000,    134.2862
    167.5000,      15.0000,   6.00000,    116.4312
    172.5000,      15.0000,   6.00000,    135.9780
    177.5000,      15.0000,   6.00000,    127.0363
    182.5000,      15.0000,   6.00000,    132.2006
    187.5000,      15.0000,   6.00000,    931.5211
    192.5000,      15.0000,   6.00000,    230.9134
    197.5000,      15.0000,   6.00000,    168.4442
    202.5000,      15.0000,   6.00000,    197.5441
    212.5000,      15.0000,   6.00000,    268.1695
    217.5000,      15.0000,   6.00000,    277.3307
    257.5000,      15.0000,   6.00000,    187.7464
    262.5000,      15.0000,   6.00000,    166.0688
    267.5000,      15.0000,   6.00000,    154.3128
    105.0000,      30.0000,   3.00000,    151.5554
    110.0000,      30.0000,   3.00000,    151.9781
    115.0000,      30.0000,   3.00000,    146.2335
    120.0000,      30.0000,   3.00000,    141.8990
    125.0000,      30.0000,   3.00000,    139.2103
    130.0000,      30.0000,   3.00000,    136.6157
    135.0000,      30.0000,   3.00000,    128.5021
    140.0000,      30.0000,   3.00000,    119.5526
    145.0000,      30.0000,   3.00000,    120.5793
    150.0000,      30.0000,   3.00000,    124.5438
    155.0000,      30.0000,   3.00000,    122.4662
    160.0000,      30.0000,   3.00000,    122.1603
    165.0000,      30.0000,   3.00000,    130.8028
    170.0000,      30.0000,   3.00000,    130.1533
    175.0000,      30.0000,   3.00000,    121.6446
    185.0000,      30.0000,   3.00000,    160.9161
    190.0000,      30.0000,   3.00000,    144.5922
    195.0000,      30.0000,   3.00000,    153.6501
    205.0000,      30.0000,   3.00000,    210.5464
    210.0000,      30.0000,   3.00000,    223.9146
    112.5000,      25.0000,   4.00000,    142.9563
    117.5000,      25.0000,   4.00000,    140.5883
    122.5000,      25.0000,   4.00000,    138.9719
    127.5000,      25.0000,   4.00000,    137.1165
    132.5000,      25.0000,   4.00000,    128.7010
    142.5000,      25.0000,   4.00000,    116.9132
    147.5000,      25.0000,   4.00000,    118.9166
    152.5000,      25.0000,   4.00000,    119.8026
    157.5000,      25.0000,   4.00000,    122.0611
    162.5000,      25.0000,   4.00000,    116.1442
    167.5000,      25.0000,   4.00000,    124.8671
    172.5000,      25.0000,   4.00000,    314.8873
    177.5000,      25.0000,   4.00000,    120.8591
    182.5000,      25.0000,   4.00000,    121.3046
    187.5000,      25.0000,   4.00000,    138.9041
    192.5000,      25.0000,   4.00000,    145.1264
    197.5000,      25.0000,   4.00000,    140.7886
    202.5000,      25.0000,   4.00000,    154.1082
    157.5000,      15.0000,   8.00000,    144.6038
INVERSION RESULTS
INITIAL RMS ERROR
 52.16
NUMBER OF LAYERS
13
NUMBER OF BLOCKS
670
ITERATION 1
MODEL RESISTIVITY
LAYER 1
71,     2.5000
     10.0000,     1153.6
     15.0000,     1244.2
     20.0000,     1325.0
     25.0000,     1284.8
     30.0000,     1260.1
     35.0000,     1521.9
     40.0000,     1799.7
     45.0000,     1433.8
     50.0000,     1221.5
     55.0000,     952.22
     60.0000,     932.05
     65.0000,     945.62
     70.0000,     872.22
     75.0000,     1179.0
     80.0000,     878.52
     85.0000,     936.32
     90.0000,     988.94
     95.0000,     936.78
    100.0000,     620.26
    105.0000,     530.66
    110.0000,     484.94
    115.0000,     472.33
    120.0000,     487.68
    125.0000,     368.92
    130.0000,     332.08
    135.0000,     354.33
    140.0000,     414.38
    145.0000,     448.04
    150.0000,     482.71
    155.0000,     294.49
    160.0000,     490.28
    165.0000,     439.90
    170.0000,     407.37
    175.0000,     422.96
    180.0000,     440.73
    185.0000,     471.23
    190.0000,     474.86
    195.0000,     492.29
    200.0000,     525.80
    205.0000,     538.80
    210.0000,     624.68
    215.0000,     598.51
    220.0000,     664.23
    225.0000,     713.16
    230.0000,     622.63
    235.0000,     499.55
    240.0000,     415.17
    245.0000,     372.06
    250.0000,     380.06
    255.0000,     398.38
    260.0000,     380.53
    265.0000,     400.77
    270.0000,     336.24
    275.0000,     293.49
    280.0000,     281.35
    285.0000,     285.23
    290.0000,     285.14
    295.0000,     198.75
    300.0000,     198.39
    305.0000,     197.00
    310.0000,     207.57
    315.0000,     225.66
    320.0000,     217.24
    325.0000,     231.17
    330.0000,     257.04
    335.0000,     292.50
    340.0000,     333.54
    345.0000,     430.24
    350.0000,     368.18
    355.0000,     392.99
           285.6417
LAYER 2
71,     5.2500
     10.0000,     1108.0
     15.0000,     1200.7
     20.0000,     1269.7
     25.0000,     1244.0
     30.0000,     1240.8
     35.0000,     1482.8
     40.0000,     1722.9
     45.0000,     1444.8
     50.0000,     1237.8
     55.0000,     1002.8
     60.0000,     980.44
     65.0000,     983.10
     70.0000,     933.18
     75.0000,     1170.9
     80.0000,     922.00
     85.0000,     965.18
     90.0000,     1019.5
     95.0000,     948.14
    100.0000,     649.43
    105.0000,     542.07
    110.0000,     490.47
    115.0000,     473.29
    120.0000,     477.07
    125.0000,     371.13
    130.0000,     332.61
    135.0000,     352.35
    140.0000,     407.38
    145.0000,     450.00
    150.0000,     476.48
    155.0000,     330.26
    160.0000,     499.70
    165.0000,     473.79
    170.0000,     435.44
    175.0000,     446.05
    180.0000,     464.93
    185.0000,     500.58
    190.0000,     506.59
    195.0000,     521.52
    200.0000,     542.17
    205.0000,     540.51
    210.0000,     619.04
    215.0000,     608.09
    220.0000,     675.70
    225.0000,     724.43
    230.0000,     634.36
    235.0000,     511.56
    240.0000,     427.63
    245.0000,     384.99
    250.0000,     394.57
    255.0000,     413.82
    260.0000,     401.73
    265.0000,     412.69
    270.0000,     356.03
    275.0000,     309.77
    280.0000,     290.18
    285.0000,     298.11
    290.0000,     296.91
    295.0000,     217.53
    300.0000,     209.14
    305.0000,     208.30
    310.0000,     219.73
    315.0000,     235.68
    320.0000,     230.94
    325.0000,     244.62
    330.0000,     272.96
    335.0000,     311.35
    340.0000,     361.59
    345.0000,     443.30
    350.0000,     394.04
    355.0000,     381.77
           300.7300
LAYER 3
69,     8.2750
     15.0000,     1041.8
     20.0000,     1110.3
     25.0000,     1131.3
     30.0000,     1167.6
     35.0000,     1374.8
     40.0000,     1586.7
     45.0000,     1448.6
     50.0000,     1296.6
     55.0000,     1124.3
     60.0000,     1101.8
     65.0000,     1084.3
     70.0000,     1039.0
     75.0000,     1166.5
     80.0000,     975.63
     85.0000,     1003.7
     90.0000,     1057.5
     95.0000,     974.98
    100.0000,     711.58
    105.0000,     586.33
    110.0000,     525.00
    115.0000,     502.29
    120.0000,     494.89
    125.0000,     405.06
    130.0000,     361.50
    135.0000,     370.38
    140.0000,     411.43
    145.0000,     457.81
    150.0000,     487.02
    155.0000,     403.95
    160.0000,     546.99
    165.0000,     547.38
    170.0000,     501.33
    175.0000,     500.05
    180.0000,     526.33
    185.0000,     584.93
    190.0000,     612.06
    195.0000,     625.51
    200.0000,     611.38
    205.0000,     576.30
    210.0000,     642.88
    215.0000,     671.11
    220.0000,     761.05
    225.0000,     812.30
    230.0000,     713.46
    235.0000,     580.21
    240.0000,     488.63
    245.0000,     441.66
    250.0000,     450.10
    255.0000,     469.73
    260.0000,     462.15
    265.0000,     461.29
    270.0000,     410.33
    275.0000,     355.45
    280.0000,     326.13
    285.0000,     343.65
    290.0000,     356.36
    295.0000,     284.21
    300.0000,     264.49
    305.0000,     262.39
    310.0000,     274.26
    315.0000,     287.63
    320.0000,     284.52
    325.0000,     297.51
    330.0000,     329.07
    335.0000,     374.42
    340.0000,     430.81
    345.0000,     491.74
    350.0000,     428.59
           359.2494
LAYER 4
67,    11.6025
     20.0000,     877.35
     25.0000,     959.73
     30.0000,     1012.1
     35.0000,     1194.1
     40.0000,     1385.1
     45.0000,     1368.8
     50.0000,     1305.3
     55.0000,     1205.1
     60.0000,     1184.3
     65.0000,     1132.8
     70.0000,     1051.2
     75.0000,     1070.2
     80.0000,     912.56
     85.0000,     934.17
     90.0000,     996.69
     95.0000,     944.37
    100.0000,     745.23
    105.0000,     632.86
    110.0000,     576.67
    115.0000,     558.61
    120.0000,     551.97
    125.0000,     470.51
    130.0000,     414.16
    135.0000,     399.39
    140.0000,     413.64
    145.0000,     447.81
    150.0000,     482.05
    155.0000,     450.15
    160.0000,     575.54
    165.0000,     587.96
    170.0000,     537.13
    175.0000,     527.36
    180.0000,     570.90
    185.0000,     674.21
    190.0000,     749.73
    195.0000,     768.20
    200.0000,     704.21
    205.0000,     624.77
    210.0000,     683.11
    215.0000,     764.31
    220.0000,     908.11
    225.0000,     982.99
    230.0000,     872.76
    235.0000,     717.69
    240.0000,     607.31
    245.0000,     546.07
    250.0000,     544.50
    255.0000,     555.94
    260.0000,     542.05
    265.0000,     528.25
    270.0000,     476.29
    275.0000,     415.20
    280.0000,     385.74
    285.0000,     427.54
    290.0000,     476.99
    295.0000,     414.85
    300.0000,     384.20
    305.0000,     377.50
    310.0000,     387.25
    315.0000,     395.97
    320.0000,     388.73
    325.0000,     398.80
    330.0000,     432.02
    335.0000,     479.70
    340.0000,     528.14
    345.0000,     564.47
           437.1503
LAYER 5
63,    15.2628
     30.0000,     598.93
     35.0000,     697.62
     40.0000,     784.02
     45.0000,     855.89
     50.0000,     897.82
     55.0000,     894.59
     60.0000,     860.00
     65.0000,     770.57
     70.0000,     660.36
     75.0000,     578.25
     80.0000,     508.23
     85.0000,     512.13
     90.0000,     556.12
     95.0000,     585.77
    100.0000,     576.46
    105.0000,     573.98
    110.0000,     585.15
    115.0000,     605.22
    120.0000,     609.94
    125.0000,     553.51
    130.0000,     472.96
    135.0000,     400.90
    140.0000,     353.18
    145.0000,     336.92
    150.0000,     344.26
    155.0000,     355.75
    160.0000,     401.57
    165.0000,     413.26
    170.0000,     398.38
    175.0000,     407.28
    180.0000,     472.42
    185.0000,     603.14
    190.0000,     732.89
    195.0000,     771.09
    200.0000,     695.96
    205.0000,     619.48
    210.0000,     660.95
    215.0000,     800.53
    220.0000,     1007.9
    225.0000,     1148.1
    230.0000,     1115.1
    235.0000,     992.52
    240.0000,     870.42
    245.0000,     775.89
    250.0000,     718.99
    255.0000,     674.40
    260.0000,     624.11
    265.0000,     579.74
    270.0000,     536.06
    275.0000,     506.66
    280.0000,     525.18
    285.0000,     629.43
    290.0000,     765.84
    295.0000,     799.27
    300.0000,     786.40
    305.0000,     770.91
    310.0000,     762.36
    315.0000,     749.43
    320.0000,     728.15
    325.0000,     721.75
    330.0000,     728.12
    335.0000,     734.81
           672.2874
LAYER 6
59,    19.2890
     40.0000,     443.36
     45.0000,     483.06
     50.0000,     506.01
     55.0000,     502.40
     60.0000,     476.27
     65.0000,     417.96
     70.0000,     353.67
     75.0000,     302.02
     80.0000,     271.62
     85.0000,     272.10
     90.0000,     296.27
     95.0000,     330.62
    100.0000,     365.96
    105.0000,     405.49
    110.0000,     447.78
    115.0000,     484.15
    120.0000,     495.42
    125.0000,     461.07
    130.0000,     394.38
    135.0000,     323.10
    140.0000,     268.36
    145.0000,     237.92
    150.0000,     227.82
    155.0000,     229.71
    160.0000,     241.25
    165.0000,     247.52
    170.0000,     250.91
    175.0000,     268.64
    180.0000,     316.99
    185.0000,     398.83
    190.0000,     482.50
    195.0000,     518.64
    200.0000,     497.82
    205.0000,     475.47
    210.0000,     511.04
    215.0000,     614.74
    220.0000,     764.83
    225.0000,     890.98
    230.0000,     929.47
    235.0000,     892.70
    240.0000,     822.57
    245.0000,     745.74
    250.0000,     675.92
    255.0000,     612.70
    260.0000,     556.03
    265.0000,     513.70
    270.0000,     490.18
    275.0000,     494.81
    280.0000,     545.81
    285.0000,     659.88
    290.0000,     804.72
    295.0000,     899.45
    300.0000,     933.68
    305.0000,     936.35
    310.0000,     929.10
    315.0000,     913.53
    320.0000,     895.70
    325.0000,     876.70
           841.9158
LAYER 7
55,    23.7179
     50.0000,     287.73
     55.0000,     272.37
     60.0000,     257.01
     65.0000,     228.17
     70.0000,     199.61
     75.0000,     174.59
     80.0000,     161.36
     85.0000,     161.85
     90.0000,     175.10
     95.0000,     198.19
    100.0000,     228.38
    105.0000,     263.95
    110.0000,     300.87
    115.0000,     330.80
    120.0000,     341.68
    125.0000,     324.63
    130.0000,     285.17
    135.0000,     238.85
    140.0000,     199.69
    145.0000,     173.89
    150.0000,     160.67
    155.0000,     156.35
    160.0000,     157.79
    165.0000,     161.22
    170.0000,     167.68
    175.0000,     182.64
    180.0000,     211.47
    185.0000,     253.31
    190.0000,     295.24
    195.0000,     319.87
    200.0000,     324.80
    205.0000,     329.60
    210.0000,     357.55
    215.0000,     417.15
    220.0000,     499.83
    225.0000,     578.93
    230.0000,     626.53
    235.0000,     635.58
    240.0000,     615.54
    245.0000,     578.32
    250.0000,     533.76
    255.0000,     489.15
    260.0000,     450.82
    265.0000,     425.74
    270.0000,     419.73
    275.0000,     439.37
    280.0000,     492.29
    285.0000,     581.69
    290.0000,     691.64
    295.0000,     783.28
    300.0000,     834.35
    305.0000,     856.29
    310.0000,     871.49
    315.0000,     870.06
           875.4850
LAYER 8
51,    28.5897
     60.0000,     159.37
     65.0000,     139.48
     70.0000,     126.74
     75.0000,     116.16
     80.0000,     110.62
     85.0000,     111.25
     90.0000,     118.98
     95.0000,     133.23
    100.0000,     152.93
    105.0000,     176.47
    110.0000,     200.74
    115.0000,     220.35
    120.0000,     228.93
    125.0000,     222.53
    130.0000,     203.29
    135.0000,     178.26
    140.0000,     154.82
    145.0000,     137.26
    150.0000,     126.39
    155.0000,     121.13
    160.0000,     120.06
    165.0000,     122.02
    170.0000,     127.31
    175.0000,     137.52
    180.0000,     153.83
    185.0000,     174.86
    190.0000,     195.65
    195.0000,     210.85
    200.0000,     220.32
    205.0000,     230.63
    210.0000,     250.07
    215.0000,     282.53
    220.0000,     325.26
    225.0000,     369.18
    230.0000,     403.63
    235.0000,     422.80
    240.0000,     426.69
    245.0000,     417.89
    250.0000,     399.97
    255.0000,     378.81
    260.0000,     360.57
    265.0000,     351.08
    270.0000,     355.51
    275.0000,     378.38
    280.0000,     421.28
    285.0000,     481.67
    290.0000,     557.61
    295.0000,     628.52
    300.0000,     665.43
    305.0000,     692.10
           740.2786
LAYER 9
46,    33.9487
     70.0000,      92.99
     75.0000,      87.57
     80.0000,      85.27
     85.0000,      86.10
     90.0000,      90.88
     95.0000,      99.89
    100.0000,     112.29
    105.0000,     126.94
    110.0000,     142.17
    115.0000,     154.76
    120.0000,     161.58
    125.0000,     160.71
    130.0000,     152.78
    135.0000,     140.70
    140.0000,     128.01
    145.0000,     117.32
    150.0000,     109.80
    155.0000,     105.52
    160.0000,     104.11
    165.0000,     105.19
    170.0000,     108.78
    175.0000,     115.17
    180.0000,     124.32
    185.0000,     135.25
    190.0000,     146.05
    195.0000,     155.15
    200.0000,     162.83
    205.0000,     171.44
    210.0000,     183.96
    215.0000,     202.04
    220.0000,     224.98
    225.0000,     249.70
    230.0000,     272.08
    235.0000,     289.66
    240.0000,     301.70
    245.0000,     307.54
    250.0000,     305.40
    255.0000,     299.25
    260.0000,     293.79
    265.0000,     293.41
    270.0000,     302.42
    275.0000,     325.53
    280.0000,     359.68
    285.0000,     393.98
    290.0000,     440.12
           524.0414
LAYER 10
40,    39.8436
     85.0000,      71.57
     90.0000,      75.78
     95.0000,      81.13
    100.0000,      89.35
    105.0000,      98.59
    110.0000,     109.07
    115.0000,     117.92
    120.0000,     123.86
    125.0000,     125.75
    130.0000,     123.68
    135.0000,     118.77
    140.0000,     112.67
    145.0000,     106.86
    150.0000,     102.30
    155.0000,      99.41
    160.0000,      98.26
    165.0000,      98.80
    170.0000,     100.97
    175.0000,     104.69
    180.0000,     109.68
    185.0000,     115.38
    190.0000,     121.01
    195.0000,     126.13
    200.0000,     130.98
    205.0000,     136.50
    210.0000,     143.97
    215.0000,     154.32
    220.0000,     167.71
    225.0000,     182.99
    230.0000,     197.58
    235.0000,     211.71
    240.0000,     226.46
    245.0000,     241.46
    250.0000,     245.83
    255.0000,     246.09
    260.0000,     246.08
    265.0000,     248.54
    270.0000,     256.77
    275.0000,     276.41
           320.7749
LAYER 11
31,    46.3279
     95.0000,      68.43
    100.0000,      76.26
    105.0000,      82.98
    110.0000,      90.41
    115.0000,      97.19
    120.0000,     103.05
    125.0000,     106.44
    130.0000,     107.46
    135.0000,     106.50
    140.0000,     104.30
    145.0000,     101.70
    150.0000,      99.36
    155.0000,      97.71
    160.0000,      96.96
    165.0000,      97.17
    170.0000,      98.29
    175.0000,     100.21
    180.0000,     102.69
    185.0000,     105.38
    190.0000,     107.94
    195.0000,     110.21
    200.0000,     112.34
    205.0000,     114.78
    210.0000,     118.32
    215.0000,     123.98
    220.0000,     132.87
    225.0000,     144.71
    230.0000,     153.31
    235.0000,     163.11
    240.0000,     178.76
           211.4346
LAYER 12
25,    53.4607
    105.0000,      73.37
    110.0000,      80.35
    115.0000,      86.75
    120.0000,      92.18
    125.0000,      96.19
    130.0000,      98.99
    135.0000,     100.20
    140.0000,     100.22
    145.0000,      99.55
    150.0000,      98.64
    155.0000,      97.86
    160.0000,      97.42
    165.0000,      97.42
    170.0000,      97.85
    175.0000,      98.61
    180.0000,      99.52
    185.0000,     100.35
    190.0000,     100.87
    195.0000,     100.93
    200.0000,     100.54
    205.0000,      99.86
    210.0000,      99.54
    215.0000,     100.91
    220.0000,     107.75
           123.5735
LAYER 13
22, 
    110.0000,      77.72
    115.0000,      83.33
    120.0000,      88.52
    125.0000,      92.78
    130.0000,      95.91
    135.0000,      98.12
    140.0000,      99.11
    145.0000,      99.28
    150.0000,      99.00
    155.0000,      98.58
    160.0000,      98.26
    165.0000,      98.10
    170.0000,      98.13
    175.0000,      98.27
    180.0000,      98.36
    185.0000,      98.18
    190.0000,      97.45
    195.0000,      95.85
    200.0000,      93.44
    205.0000,      89.60
    210.0000,      83.89
            75.7243
CALCULATED APPARENT RESISTIVITY
      7.5000,       5.0000,   1.00000,   1108.7307
     12.5000,       5.0000,   1.00000,   1172.9891
     17.5000,       5.0000,   1.00000,   1207.4094
     22.5000,       5.0000,   1.00000,   1256.5420
     27.5000,       5.0000,   1.00000,   1289.9895
     32.5000,       5.0000,   1.00000,   1356.6976
     37.5000,       5.0000,   1.00000,   1472.1456
     42.5000,       5.0000,   1.00000,   1274.2681
     47.5000,       5.0000,   1.00000,   1249.8123
     52.5000,       5.0000,   1.00000,   1038.7555
     57.5000,       5.0000,   1.00000,    994.2079
     62.5000,       5.0000,   1.00000,   1012.4954
     67.5000,       5.0000,   1.00000,    870.1855
     72.5000,       5.0000,   1.00000,   1090.3497
     77.5000,       5.0000,   1.00000,    872.1443
     82.5000,       5.0000,   1.00000,    962.7007
     87.5000,       5.0000,   1.00000,    868.1667
     92.5000,       5.0000,   1.00000,    835.8596
     97.5000,       5.0000,   1.00000,    653.8693
    102.5000,       5.0000,   1.00000,    592.7156
    107.5000,       5.0000,   1.00000,    515.8113
    112.5000,       5.0000,   1.00000,    464.6499
    117.5000,       5.0000,   1.00000,    461.1448
    122.5000,       5.0000,   1.00000,    386.6405
    127.5000,       5.0000,   1.00000,    377.3539
    132.5000,       5.0000,   1.00000,    376.4451
    137.5000,       5.0000,   1.00000,    405.2179
    142.5000,       5.0000,   1.00000,    390.1740
    147.5000,       5.0000,   1.00000,    475.0436
    152.5000,       5.0000,   1.00000,    332.0490
    157.5000,       5.0000,   1.00000,    489.8641
    162.5000,       5.0000,   1.00000,    419.7065
    167.5000,       5.0000,   1.00000,    443.5588
    172.5000,       5.0000,   1.00000,    458.1307
    177.5000,       5.0000,   1.00000,    463.7590
    182.5000,       5.0000,   1.00000,    492.1299
    187.5000,       5.0000,   1.00000,    502.8980
    192.5000,       5.0000,   1.00000,    524.4792
    197.5000,       5.0000,   1.00000,    553.9777
    202.5000,       5.0000,   1.00000,    549.6385
    207.5000,       5.0000,   1.00000,    631.6778
    212.5000,       5.0000,   1.00000,    612.0662
    217.5000,       5.0000,   1.00000,    654.8674
    222.5000,       5.0000,   1.00000,    659.3911
    227.5000,       5.0000,   1.00000,    604.0627
    232.5000,       5.0000,   1.00000,    530.3888
    237.5000,       5.0000,   1.00000,    470.7828
    242.5000,       5.0000,   1.00000,    424.4232
    247.5000,       5.0000,   1.00000,    412.2157
    252.5000,       5.0000,   1.00000,    420.0497
    257.5000,       5.0000,   1.00000,    388.6902
    262.5000,       5.0000,   1.00000,    400.7748
    267.5000,       5.0000,   1.00000,    352.0146
    272.5000,       5.0000,   1.00000,    329.3910
    282.5000,       5.0000,   1.00000,    286.9337
    292.5000,       5.0000,   1.00000,    231.0587
    297.5000,       5.0000,   1.00000,    237.9099
    302.5000,       5.0000,   1.00000,    226.3179
    307.5000,       5.0000,   1.00000,    230.1325
    312.5000,       5.0000,   1.00000,    242.4760
    317.5000,       5.0000,   1.00000,    242.7361
    322.5000,       5.0000,   1.00000,    264.8224
    327.5000,       5.0000,   1.00000,    286.6711
    332.5000,       5.0000,   1.00000,    321.7309
    337.5000,       5.0000,   1.00000,    338.4330
    342.5000,       5.0000,   1.00000,    414.9927
    347.5000,       5.0000,   1.00000,    343.3802
    352.5000,       5.0000,   1.00000,    395.3257
    357.5000,       5.0000,   1.00000,    312.0775
     12.5000,       5.0000,   2.00000,   1060.6534
     17.5000,       5.0000,   2.00000,   1151.0863
     22.5000,       5.0000,   2.00000,   1155.8057
     27.5000,       5.0000,   2.00000,   1082.7195
     32.5000,       5.0000,   2.00000,   1195.8610
     37.5000,       5.0000,   2.00000,   1325.2219
     42.5000,       5.0000,   2.00000,   1155.0657
     47.5000,       5.0000,   2.00000,   1130.2202
     52.5000,       5.0000,   2.00000,   1014.7021
     57.5000,       5.0000,   2.00000,   1032.2302
     62.5000,       5.0000,   2.00000,    978.5828
     67.5000,       5.0000,   2.00000,    868.5695
     72.5000,       5.0000,   2.00000,   1076.0804
     77.5000,       5.0000,   2.00000,    827.9163
     82.5000,       5.0000,   2.00000,    795.3515
     87.5000,       5.0000,   2.00000,    860.4800
     92.5000,       5.0000,   2.00000,    802.8879
     97.5000,       5.0000,   2.00000,    625.6029
    102.5000,       5.0000,   2.00000,    585.3507
    107.5000,       5.0000,   2.00000,    529.3185
    112.5000,       5.0000,   2.00000,    487.6551
    117.5000,       5.0000,   2.00000,    495.4097
    122.5000,       5.0000,   2.00000,    404.6272
    127.5000,       5.0000,   2.00000,    378.5816
    132.5000,       5.0000,   2.00000,    393.1594
    137.5000,       5.0000,   2.00000,    388.9068
    142.5000,       5.0000,   2.00000,    435.9033
    147.5000,       5.0000,   2.00000,    457.8147
    152.5000,       5.0000,   2.00000,    310.7462
    157.5000,       5.0000,   2.00000,    491.2934
    162.5000,       5.0000,   2.00000,    472.4028
    167.5000,       5.0000,   2.00000,    423.7795
    172.5000,       5.0000,   2.00000,    473.0246
    177.5000,       5.0000,   2.00000,    488.5151
    182.5000,       5.0000,   2.00000,    512.0901
    187.5000,       5.0000,   2.00000,    519.9574
    192.5000,       5.0000,   2.00000,    551.8066
    197.5000,       5.0000,   2.00000,    569.1597
    202.5000,       5.0000,   2.00000,    576.6200
    207.5000,       5.0000,   2.00000,    654.1562
    212.5000,       5.0000,   2.00000,    601.0018
    217.5000,       5.0000,   2.00000,    624.6989
    222.5000,       5.0000,   2.00000,    679.2795
    227.5000,       5.0000,   2.00000,    623.1965
    232.5000,       5.0000,   2.00000,    554.2200
    237.5000,       5.0000,   2.00000,    512.9797
    242.5000,       5.0000,   2.00000,    468.4450
    247.5000,       5.0000,   2.00000,    463.3809
    252.5000,       5.0000,   2.00000,    454.4876
    257.5000,       5.0000,   2.00000,    415.4468
    262.5000,       5.0000,   2.00000,    431.4757
    267.5000,       5.0000,   2.00000,    384.8244
    272.5000,       5.0000,   2.00000,    350.5840
    277.5000,       5.0000,   2.00000,    333.5408
    282.5000,       5.0000,   2.00000,    336.2729
    287.5000,       5.0000,   2.00000,    341.9782
    292.5000,       5.0000,   2.00000,    264.2297
    297.5000,       5.0000,   2.00000,    275.0528
    302.5000,       5.0000,   2.00000,    277.4677
    307.5000,       5.0000,   2.00000,    276.2891
    312.5000,       5.0000,   2.00000,    288.3954
    317.5000,       5.0000,   2.00000,    284.8753
    322.5000,       5.0000,   2.00000,    309.5003
    327.5000,       5.0000,   2.00000,    336.2939
    332.5000,       5.0000,   2.00000,    337.8518
    337.5000,       5.0000,   2.00000,    368.1089
    342.5000,       5.0000,   2.00000,    425.6262
    347.5000,       5.0000,   2.00000,    363.5712
    352.5000,       5.0000,   2.00000,    405.9663
     17.5000,       5.0000,   3.00000,   1020.4878
     22.5000,       5.0000,   3.00000,    958.9180
     27.5000,       5.0000,   3.00000,    900.7065
     32.5000,       5.0000,   3.00000,    999.3488
     37.5000,       5.0000,   3.00000,   1187.2432
     42.5000,       5.0000,   3.00000,   1039.5599
     47.5000,       5.0000,   3.00000,    967.3860
     52.5000,       5.0000,   3.00000,    883.9446
     57.5000,       5.0000,   3.00000,    898.6282
     62.5000,       5.0000,   3.00000,    920.3734
     67.5000,       5.0000,   3.00000,    829.4649
     72.5000,       5.0000,   3.00000,    983.4795
     77.5000,       5.0000,   3.00000,    703.3255
     82.5000,       5.0000,   3.00000,    726.2303
     87.5000,       5.0000,   3.00000,    738.9709
     92.5000,       5.0000,   3.00000,    776.7119
     97.5000,       5.0000,   3.00000,    573.3135
    102.5000,       5.0000,   3.00000,    518.8556
    107.5000,       5.0000,   3.00000,    501.4633
    112.5000,       5.0000,   3.00000,    510.7083
    117.5000,       5.0000,   3.00000,    517.0617
    122.5000,       5.0000,   3.00000,    408.1959
    127.5000,       5.0000,   3.00000,    369.4570
    132.5000,       5.0000,   3.00000,    360.4734
    137.5000,       5.0000,   3.00000,    429.2071
    142.5000,       5.0000,   3.00000,    430.2104
    147.5000,       5.0000,   3.00000,    442.1720
    152.5000,       5.0000,   3.00000,    291.4448
    157.5000,       5.0000,   3.00000,    469.8334
    162.5000,       5.0000,   3.00000,    453.3714
    167.5000,       5.0000,   3.00000,    444.0177
    172.5000,       5.0000,   3.00000,    436.7879
    177.5000,       5.0000,   3.00000,    477.8474
    182.5000,       5.0000,   3.00000,    508.6880
    187.5000,       5.0000,   3.00000,    522.5279
    192.5000,       5.0000,   3.00000,    541.5478
    197.5000,       5.0000,   3.00000,    571.6887
    202.5000,       5.0000,   3.00000,    573.1832
    207.5000,       5.0000,   3.00000,    623.3237
    212.5000,       5.0000,   3.00000,    568.0592
    217.5000,       5.0000,   3.00000,    612.6473
    222.5000,       5.0000,   3.00000,    668.8747
    227.5000,       5.0000,   3.00000,    644.4449
    232.5000,       5.0000,   3.00000,    559.8070
    237.5000,       5.0000,   3.00000,    508.1879
    242.5000,       5.0000,   3.00000,    486.8055
    247.5000,       5.0000,   3.00000,    487.0323
    252.5000,       5.0000,   3.00000,    491.2810
    257.5000,       5.0000,   3.00000,    454.7323
    262.5000,       5.0000,   3.00000,    465.8224
    267.5000,       5.0000,   3.00000,    404.7668
    272.5000,       5.0000,   3.00000,    362.3008
    277.5000,       5.0000,   3.00000,    360.8787
    282.5000,       5.0000,   3.00000,    381.1500
    287.5000,       5.0000,   3.00000,    396.0552
    292.5000,       5.0000,   3.00000,    300.6180
    297.5000,       5.0000,   3.00000,    308.6317
    302.5000,       5.0000,   3.00000,    315.5801
    307.5000,       5.0000,   3.00000,    331.9406
    312.5000,       5.0000,   3.00000,    340.3205
    317.5000,       5.0000,   3.00000,    331.9319
    322.5000,       5.0000,   3.00000,    353.9405
    327.5000,       5.0000,   3.00000,    356.3303
    332.5000,       5.0000,   3.00000,    373.4529
    337.5000,       5.0000,   3.00000,    383.2652
    342.5000,       5.0000,   3.00000,    466.1718
    347.5000,       5.0000,   3.00000,    391.4106
     22.5000,      15.0000,   1.00000,    835.9617
     27.5000,      15.0000,   1.00000,    842.7816
     32.5000,      15.0000,   1.00000,    915.8097
     37.5000,      15.0000,   1.00000,    955.0187
     42.5000,      15.0000,   1.00000,    954.7881
     47.5000,      15.0000,   1.00000,    870.5340
     52.5000,      15.0000,   1.00000,    773.5818
     57.5000,      15.0000,   1.00000,    773.0472
     62.5000,      15.0000,   1.00000,    812.6331
     67.5000,      15.0000,   1.00000,    847.7236
     72.5000,      15.0000,   1.00000,    752.9200
     77.5000,      15.0000,   1.00000,    738.1473
     82.5000,      15.0000,   1.00000,    667.5225
     87.5000,      15.0000,   1.00000,    680.8534
     92.5000,      15.0000,   1.00000,    626.4658
     97.5000,      15.0000,   1.00000,    588.3779
    102.5000,      15.0000,   1.00000,    488.6238
    107.5000,      15.0000,   1.00000,    479.4577
    112.5000,      15.0000,   1.00000,    496.2038
    117.5000,      15.0000,   1.00000,    479.5646
    122.5000,      15.0000,   1.00000,    428.7653
    127.5000,      15.0000,   1.00000,    363.4264
    132.5000,      15.0000,   1.00000,    386.0711
    137.5000,      15.0000,   1.00000,    401.8642
    142.5000,      15.0000,   1.00000,    428.8553
    147.5000,      15.0000,   1.00000,    378.4784
    152.5000,      15.0000,   1.00000,    397.0657
    157.5000,      15.0000,   1.00000,    382.9041
    162.5000,      15.0000,   1.00000,    429.1894
    167.5000,      15.0000,   1.00000,    432.5221
    172.5000,      15.0000,   1.00000,    445.3350
    177.5000,      15.0000,   1.00000,    440.2560
    182.5000,      15.0000,   1.00000,    486.6728
    187.5000,      15.0000,   1.00000,    507.3737
    192.5000,      15.0000,   1.00000,    530.4824
    197.5000,      15.0000,   1.00000,    545.7794
    202.5000,      15.0000,   1.00000,    558.7219
    207.5000,      15.0000,   1.00000,    545.3835
    212.5000,      15.0000,   1.00000,    565.7593
    217.5000,      15.0000,   1.00000,    590.4486
    222.5000,      15.0000,   1.00000,    619.8429
    227.5000,      15.0000,   1.00000,    605.4006
    232.5000,      15.0000,   1.00000,    558.9188
    237.5000,      15.0000,   1.00000,    501.5200
    242.5000,      15.0000,   1.00000,    476.9915
    247.5000,      15.0000,   1.00000,    488.2316
    252.5000,      15.0000,   1.00000,    495.9710
    257.5000,      15.0000,   1.00000,    496.9922
    262.5000,      15.0000,   1.00000,    461.2435
    267.5000,      15.0000,   1.00000,    418.3675
    272.5000,      15.0000,   1.00000,    389.1104
    277.5000,      15.0000,   1.00000,    387.3228
    282.5000,      15.0000,   1.00000,    399.6986
    287.5000,      15.0000,   1.00000,    385.8287
    292.5000,      15.0000,   1.00000,    362.7690
    297.5000,      15.0000,   1.00000,    330.6542
    302.5000,      15.0000,   1.00000,    340.8337
    307.5000,      15.0000,   1.00000,    357.1577
    312.5000,      15.0000,   1.00000,    370.9055
    317.5000,      15.0000,   1.00000,    374.3958
    322.5000,      15.0000,   1.00000,    365.1339
    327.5000,      15.0000,   1.00000,    377.4490
    332.5000,      15.0000,   1.00000,    382.4143
    337.5000,      15.0000,   1.00000,    427.1498
    342.5000,      15.0000,   1.00000,    430.0182
     22.5000,       5.0000,   4.00000,    788.8597
     27.5000,       5.0000,   4.00000,    748.6765
     32.5000,       5.0000,   4.00000,    858.9244
     37.5000,       5.0000,   4.00000,   1019.5936
     42.5000,       5.0000,   4.00000,    887.4338
     47.5000,       5.0000,   4.00000,    854.0953
     52.5000,       5.0000,   4.00000,    690.6558
     57.5000,       5.0000,   4.00000,    734.5844
     62.5000,       5.0000,   4.00000,    807.2116
     67.5000,       5.0000,   4.00000,    721.9641
     72.5000,       5.0000,   4.00000,    856.9400
     77.5000,       5.0000,   4.00000,    624.7603
     82.5000,       5.0000,   4.00000,    645.2592
     87.5000,       5.0000,   4.00000,    677.6295
     92.5000,       5.0000,   4.00000,    659.2561
     97.5000,       5.0000,   4.00000,    515.9770
    102.5000,       5.0000,   4.00000,    465.1365
    107.5000,       5.0000,   4.00000,    456.9668
    112.5000,       5.0000,   4.00000,    479.3214
    117.5000,       5.0000,   4.00000,    513.9407
    122.5000,       5.0000,   4.00000,    396.4320
    127.5000,       5.0000,   4.00000,    343.1796
    132.5000,       5.0000,   4.00000,    367.9766
    137.5000,       5.0000,   4.00000,    399.6237
    142.5000,       5.0000,   4.00000,    419.9602
    147.5000,       5.0000,   4.00000,    435.5898
    152.5000,       5.0000,   4.00000,    278.0406
    157.5000,       5.0000,   4.00000,    443.7190
    162.5000,       5.0000,   4.00000,    421.3019
    167.5000,       5.0000,   4.00000,    410.1952
    172.5000,       5.0000,   4.00000,    434.8610
    177.5000,       5.0000,   4.00000,    427.6322
    182.5000,       5.0000,   4.00000,    488.2822
    187.5000,       5.0000,   4.00000,    501.1273
    192.5000,       5.0000,   4.00000,    528.7256
    197.5000,       5.0000,   4.00000,    546.9102
    202.5000,       5.0000,   4.00000,    522.7089
    207.5000,       5.0000,   4.00000,    571.4532
    212.5000,       5.0000,   4.00000,    535.0761
    217.5000,       5.0000,   4.00000,    594.3071
    222.5000,       5.0000,   4.00000,    667.2558
    227.5000,       5.0000,   4.00000,    624.1417
    232.5000,       5.0000,   4.00000,    547.2976
    237.5000,       5.0000,   4.00000,    490.2629
    242.5000,       5.0000,   4.00000,    459.5865
    247.5000,       5.0000,   4.00000,    488.1778
    252.5000,       5.0000,   4.00000,    518.9309
    257.5000,       5.0000,   4.00000,    488.9038
    262.5000,       5.0000,   4.00000,    498.6004
    267.5000,       5.0000,   4.00000,    415.7490
    272.5000,       5.0000,   4.00000,    383.2993
    277.5000,       5.0000,   4.00000,    387.0089
    282.5000,       5.0000,   4.00000,    409.5952
    287.5000,       5.0000,   4.00000,    439.2053
    292.5000,       5.0000,   4.00000,    332.3317
    297.5000,       5.0000,   4.00000,    342.0716
    302.5000,       5.0000,   4.00000,    346.8791
    307.5000,       5.0000,   4.00000,    365.8483
    312.5000,       5.0000,   4.00000,    392.0139
    317.5000,       5.0000,   4.00000,    372.8775
    322.5000,       5.0000,   4.00000,    374.2025
    327.5000,       5.0000,   4.00000,    385.5237
    332.5000,       5.0000,   4.00000,    389.2159
    337.5000,       5.0000,   4.00000,    420.8134
    342.5000,       5.0000,   4.00000,    505.6908
     30.0000,      20.0000,   1.00000,    734.4213
     35.0000,      20.0000,   1.00000,    731.4775
     40.0000,      20.0000,   1.00000,    749.3019
     45.0000,      20.0000,   1.00000,    686.0870
     50.0000,      20.0000,   1.00000,    638.2612
     55.0000,      20.0000,   1.00000,    612.4562
     60.0000,      20.0000,   1.00000,    567.0643
     65.0000,      20.0000,   1.00000,    601.4174
     70.0000,      20.0000,   1.00000,    628.8082
     75.0000,      20.0000,   1.00000,    625.4055
     80.0000,      20.0000,   1.00000,    649.5635
     85.0000,      20.0000,   1.00000,    581.6528
     90.0000,      20.0000,   1.00000,    533.0317
     95.0000,      20.0000,   1.00000,    504.0626
    100.0000,      20.0000,   1.00000,    462.6245
    105.0000,      20.0000,   1.00000,    440.0183
    110.0000,      20.0000,   1.00000,    422.1165
    115.0000,      20.0000,   1.00000,    403.9216
    120.0000,      20.0000,   1.00000,    387.3629
    125.0000,      20.0000,   1.00000,    400.8069
    130.0000,      20.0000,   1.00000,    364.7967
    135.0000,      20.0000,   1.00000,    362.7916
    140.0000,      20.0000,   1.00000,    381.8341
    145.0000,      20.0000,   1.00000,    363.9422
    150.0000,      20.0000,   1.00000,    395.5033
    155.0000,      20.0000,   1.00000,    386.2764
    160.0000,      20.0000,   1.00000,    359.3537
    165.0000,      20.0000,   1.00000,    388.5587
    170.0000,      20.0000,   1.00000,    389.4767
    175.0000,      20.0000,   1.00000,    411.1706
    180.0000,      20.0000,   1.00000,    433.0928
    185.0000,      20.0000,   1.00000,    441.0785
    190.0000,      20.0000,   1.00000,    479.7890
    195.0000,      20.0000,   1.00000,    476.2938
    200.0000,      20.0000,   1.00000,    480.5943
    205.0000,      20.0000,   1.00000,    481.1578
    210.0000,      20.0000,   1.00000,    502.4300
    215.0000,      20.0000,   1.00000,    551.0397
    220.0000,      20.0000,   1.00000,    562.7916
    225.0000,      20.0000,   1.00000,    559.1525
    230.0000,      20.0000,   1.00000,    538.3864
    235.0000,      20.0000,   1.00000,    483.0674
    240.0000,      20.0000,   1.00000,    458.4727
    245.0000,      20.0000,   1.00000,    454.7440
    250.0000,      20.0000,   1.00000,    470.1647
    255.0000,      20.0000,   1.00000,    503.9730
    260.0000,      20.0000,   1.00000,    494.6793
    265.0000,      20.0000,   1.00000,    470.0993
    270.0000,      20.0000,   1.00000,    448.8861
    275.0000,      20.0000,   1.00000,    424.1839
    280.0000,      20.0000,   1.00000,    425.0676
    285.0000,      20.0000,   1.00000,    409.5485
    290.0000,      20.0000,   1.00000,    403.2564
    295.0000,      20.0000,   1.00000,    396.5754
    300.0000,      20.0000,   1.00000,    374.9638
    305.0000,      20.0000,   1.00000,    387.0174
    310.0000,      20.0000,   1.00000,    393.8480
    315.0000,      20.0000,   1.00000,    394.7292
    320.0000,      20.0000,   1.00000,    408.3074
    325.0000,      20.0000,   1.00000,    396.8607
    330.0000,      20.0000,   1.00000,    414.7405
    335.0000,      20.0000,   1.00000,    450.9254
     27.5000,       5.0000,   5.00000,    634.3043
     32.5000,       5.0000,   5.00000,    736.0728
     37.5000,       5.0000,   5.00000,    851.4412
     42.5000,       5.0000,   5.00000,    754.7104
     47.5000,       5.0000,   5.00000,    673.4396
     52.5000,       5.0000,   5.00000,    578.8381
     57.5000,       5.0000,   5.00000,    589.7154
     62.5000,       5.0000,   5.00000,    623.6900
     67.5000,       5.0000,   5.00000,    585.3489
     72.5000,       5.0000,   5.00000,    741.6738
     77.5000,       5.0000,   5.00000,    563.4797
     82.5000,       5.0000,   5.00000,    578.1473
     87.5000,       5.0000,   5.00000,    599.8270
     92.5000,       5.0000,   5.00000,    576.8657
     97.5000,       5.0000,   5.00000,    432.5423
    102.5000,       5.0000,   5.00000,    430.3734
    107.5000,       5.0000,   5.00000,    411.2891
    112.5000,       5.0000,   5.00000,    424.0688
    117.5000,       5.0000,   5.00000,    459.6216
    122.5000,       5.0000,   5.00000,    367.7621
    127.5000,       5.0000,   5.00000,    344.6588
    132.5000,       5.0000,   5.00000,    343.4631
    137.5000,       5.0000,   5.00000,    372.0472
    142.5000,       5.0000,   5.00000,    392.7660
    147.5000,       5.0000,   5.00000,    424.7703
    152.5000,       5.0000,   5.00000,    269.5258
    157.5000,       5.0000,   5.00000,    421.2198
    162.5000,       5.0000,   5.00000,    388.8929
    167.5000,       5.0000,   5.00000,    372.0381
    172.5000,       5.0000,   5.00000,    391.3824
    177.5000,       5.0000,   5.00000,    420.5460
    182.5000,       5.0000,   5.00000,    434.1394
    187.5000,       5.0000,   5.00000,    474.5068
    192.5000,       5.0000,   5.00000,    498.9132
    197.5000,       5.0000,   5.00000,    492.3115
    202.5000,       5.0000,   5.00000,    465.9720
    207.5000,       5.0000,   5.00000,    519.9523
    212.5000,       5.0000,   5.00000,    503.6274
    217.5000,       5.0000,   5.00000,    572.7162
    222.5000,       5.0000,   5.00000,    643.4445
    227.5000,       5.0000,   5.00000,    595.8750
    232.5000,       5.0000,   5.00000,    510.7495
    237.5000,       5.0000,   5.00000,    459.3521
    242.5000,       5.0000,   5.00000,    432.2525
    247.5000,       5.0000,   5.00000,    465.8450
    252.5000,       5.0000,   5.00000,    518.7188
    257.5000,       5.0000,   5.00000,    503.8460
    262.5000,       5.0000,   5.00000,    512.9323
    267.5000,       5.0000,   5.00000,    444.1904
    272.5000,       5.0000,   5.00000,    403.4600
    277.5000,       5.0000,   5.00000,    405.3920
    282.5000,       5.0000,   5.00000,    434.2084
    287.5000,       5.0000,   5.00000,    460.5832
    292.5000,       5.0000,   5.00000,    358.5943
    297.5000,       5.0000,   5.00000,    371.1476
    302.5000,       5.0000,   5.00000,    374.3317
    307.5000,       5.0000,   5.00000,    391.5033
    312.5000,       5.0000,   5.00000,    416.2285
    317.5000,       5.0000,   5.00000,    393.8414
    322.5000,       5.0000,   5.00000,    400.8397
    327.5000,       5.0000,   5.00000,    401.2471
    332.5000,       5.0000,   5.00000,    418.8912
    337.5000,       5.0000,   5.00000,    449.2948
     32.5000,       5.0000,   6.00000,    610.0903
     37.5000,       5.0000,   6.00000,    730.6198
     42.5000,       5.0000,   6.00000,    588.6041
     47.5000,       5.0000,   6.00000,    552.0667
     52.5000,       5.0000,   6.00000,    472.7544
     57.5000,       5.0000,   6.00000,    473.0832
     62.5000,       5.0000,   6.00000,    471.2954
     67.5000,       5.0000,   6.00000,    453.2597
     72.5000,       5.0000,   6.00000,    628.0764
     77.5000,       5.0000,   6.00000,    490.6795
     82.5000,       5.0000,   6.00000,    518.7863
     87.5000,       5.0000,   6.00000,    518.7993
     92.5000,       5.0000,   6.00000,    508.9138
     97.5000,       5.0000,   6.00000,    391.8046
    102.5000,       5.0000,   6.00000,    366.9973
    107.5000,       5.0000,   6.00000,    370.8676
    112.5000,       5.0000,   6.00000,    368.3672
    117.5000,       5.0000,   6.00000,    387.4653
    122.5000,       5.0000,   6.00000,    339.9778
    127.5000,       5.0000,   6.00000,    319.6840
    132.5000,       5.0000,   6.00000,    319.5974
    137.5000,       5.0000,   6.00000,    349.4969
    142.5000,       5.0000,   6.00000,    367.6375
    147.5000,       5.0000,   6.00000,    396.2354
    152.5000,       5.0000,   6.00000,    257.8615
    157.5000,       5.0000,   6.00000,    402.2787
    162.5000,       5.0000,   6.00000,    362.4656
    167.5000,       5.0000,   6.00000,    336.8342
    172.5000,       5.0000,   6.00000,    357.2604
    177.5000,       5.0000,   6.00000,    377.4525
    182.5000,       5.0000,   6.00000,    423.5567
    187.5000,       5.0000,   6.00000,    421.8351
    192.5000,       5.0000,   6.00000,    440.8101
    197.5000,       5.0000,   6.00000,    438.0567
    202.5000,       5.0000,   6.00000,    420.0837
    207.5000,       5.0000,   6.00000,    478.4492
    212.5000,       5.0000,   6.00000,    470.3088
    217.5000,       5.0000,   6.00000,    539.3815
    222.5000,       5.0000,   6.00000,    599.4572
    227.5000,       5.0000,   6.00000,    558.0882
    232.5000,       5.0000,   6.00000,    472.0250
    237.5000,       5.0000,   6.00000,    421.3461
    242.5000,       5.0000,   6.00000,    410.3722
    247.5000,       5.0000,   6.00000,    441.5265
    252.5000,       5.0000,   6.00000,    489.8548
    257.5000,       5.0000,   6.00000,    486.8908
    262.5000,       5.0000,   6.00000,    529.5784
    267.5000,       5.0000,   6.00000,    464.3447
    272.5000,       5.0000,   6.00000,    423.9384
    277.5000,       5.0000,   6.00000,    421.4474
    282.5000,       5.0000,   6.00000,    446.3493
    287.5000,       5.0000,   6.00000,    480.2932
    292.5000,       5.0000,   6.00000,    369.6047
    297.5000,       5.0000,   6.00000,    389.6937
    302.5000,       5.0000,   6.00000,    394.5884
    307.5000,       5.0000,   6.00000,    407.6721
    312.5000,       5.0000,   6.00000,    414.3817
    317.5000,       5.0000,   6.00000,    401.1297
    322.5000,       5.0000,   6.00000,    415.6429
    327.5000,       5.0000,   6.00000,    426.4026
    332.5000,       5.0000,   6.00000,    442.4148
     37.5000,      25.0000,   1.00000,    542.9573
     42.5000,      25.0000,   1.00000,    534.3741
     47.5000,      25.0000,   1.00000,    516.4687
     52.5000,      25.0000,   1.00000,    473.4822
     57.5000,      25.0000,   1.00000,    432.7576
     62.5000,      25.0000,   1.00000,    439.3576
     67.5000,      25.0000,   1.00000,    442.3690
     72.5000,      25.0000,   1.00000,    477.9126
     77.5000,      25.0000,   1.00000,    521.0896
     82.5000,      25.0000,   1.00000,    531.1393
     87.5000,      25.0000,   1.00000,    470.2836
     92.5000,      25.0000,   1.00000,    444.8044
     97.5000,      25.0000,   1.00000,    423.4254
    102.5000,      25.0000,   1.00000,    394.8941
    107.5000,      25.0000,   1.00000,    353.2040
    112.5000,      25.0000,   1.00000,    337.4077
    117.5000,      25.0000,   1.00000,    332.1989
    122.5000,      25.0000,   1.00000,    329.9657
    127.5000,      25.0000,   1.00000,    340.8619
    132.5000,      25.0000,   1.00000,    341.3630
    137.5000,      25.0000,   1.00000,    347.1470
    142.5000,      25.0000,   1.00000,    332.4065
    147.5000,      25.0000,   1.00000,    358.0371
    152.5000,      25.0000,   1.00000,    363.8060
    157.5000,      25.0000,   1.00000,    358.8237
    162.5000,      25.0000,   1.00000,    336.4936
    167.5000,      25.0000,   1.00000,    360.4767
    172.5000,      25.0000,   1.00000,    360.1341
    177.5000,      25.0000,   1.00000,    377.3776
    182.5000,      25.0000,   1.00000,    397.2180
    187.5000,      25.0000,   1.00000,    403.8737
    192.5000,      25.0000,   1.00000,    385.2663
    197.5000,      25.0000,   1.00000,    414.1372
    202.5000,      25.0000,   1.00000,    429.0558
    207.5000,      25.0000,   1.00000,    452.9526
    212.5000,      25.0000,   1.00000,    482.9323
    217.5000,      25.0000,   1.00000,    496.4587
    222.5000,      25.0000,   1.00000,    489.0461
    227.5000,      25.0000,   1.00000,    475.4702
    232.5000,      25.0000,   1.00000,    460.5239
    237.5000,      25.0000,   1.00000,    439.5905
    242.5000,      25.0000,   1.00000,    426.9142
    247.5000,      25.0000,   1.00000,    432.0246
    252.5000,      25.0000,   1.00000,    440.5540
    257.5000,      25.0000,   1.00000,    465.9119
    262.5000,      25.0000,   1.00000,    484.8053
    267.5000,      25.0000,   1.00000,    482.5325
    272.5000,      25.0000,   1.00000,    475.5662
    277.5000,      25.0000,   1.00000,    455.7833
    282.5000,      25.0000,   1.00000,    427.2911
    287.5000,      25.0000,   1.00000,    418.0005
    292.5000,      25.0000,   1.00000,    416.3929
    297.5000,      25.0000,   1.00000,    411.2242
    302.5000,      25.0000,   1.00000,    401.6579
    307.5000,      25.0000,   1.00000,    393.7734
    312.5000,      25.0000,   1.00000,    397.2295
    317.5000,      25.0000,   1.00000,    399.9541
    322.5000,      25.0000,   1.00000,    419.5569
    327.5000,      25.0000,   1.00000,    440.7591
     37.5000,       5.0000,   7.00000,    572.5299
     42.5000,       5.0000,   7.00000,    491.9685
     47.5000,       5.0000,   7.00000,    450.5000
     52.5000,       5.0000,   7.00000,    374.6541
     57.5000,       5.0000,   7.00000,    368.5845
     62.5000,       5.0000,   7.00000,    385.1088
     67.5000,       5.0000,   7.00000,    362.0230
     72.5000,       5.0000,   7.00000,    497.3414
     77.5000,       5.0000,   7.00000,    415.1945
     82.5000,       5.0000,   7.00000,    439.1368
     87.5000,       5.0000,   7.00000,    465.9706
     92.5000,       5.0000,   7.00000,    458.2866
     97.5000,       5.0000,   7.00000,    349.1310
    102.5000,       5.0000,   7.00000,    326.4862
    107.5000,       5.0000,   7.00000,    309.3036
    112.5000,       5.0000,   7.00000,    319.4980
    117.5000,       5.0000,   7.00000,    353.4996
    122.5000,       5.0000,   7.00000,    289.9409
    127.5000,       5.0000,   7.00000,    278.4525
    132.5000,       5.0000,   7.00000,    298.5234
    137.5000,       5.0000,   7.00000,    327.3613
    142.5000,       5.0000,   7.00000,    345.1065
    147.5000,       5.0000,   7.00000,    367.8831
    152.5000,       5.0000,   7.00000,    236.7990
    157.5000,       5.0000,   7.00000,    379.5103
    162.5000,       5.0000,   7.00000,    340.3061
    167.5000,       5.0000,   7.00000,    315.5390
    172.5000,       5.0000,   7.00000,    323.5724
    177.5000,       5.0000,   7.00000,    346.7241
    182.5000,       5.0000,   7.00000,    381.1159
    187.5000,       5.0000,   7.00000,    385.7974
    192.5000,       5.0000,   7.00000,    374.0323
    197.5000,       5.0000,   7.00000,    390.0472
    202.5000,       5.0000,   7.00000,    385.8370
    207.5000,       5.0000,   7.00000,    444.6648
    212.5000,       5.0000,   7.00000,    435.1359
    217.5000,       5.0000,   7.00000,    492.0073
    222.5000,       5.0000,   7.00000,    552.7082
    227.5000,       5.0000,   7.00000,    506.4023
    232.5000,       5.0000,   7.00000,    436.3537
    237.5000,       5.0000,   7.00000,    397.1786
    242.5000,       5.0000,   7.00000,    381.1336
    252.5000,       5.0000,   7.00000,    451.9233
    257.5000,       5.0000,   7.00000,    464.1920
    262.5000,       5.0000,   7.00000,    521.7801
    267.5000,       5.0000,   7.00000,    472.6412
    272.5000,       5.0000,   7.00000,    436.6682
    277.5000,       5.0000,   7.00000,    433.8638
    282.5000,       5.0000,   7.00000,    459.0892
    287.5000,       5.0000,   7.00000,    488.8556
    292.5000,       5.0000,   7.00000,    376.8285
    297.5000,       5.0000,   7.00000,    393.1865
    302.5000,       5.0000,   7.00000,    401.6700
    307.5000,       5.0000,   7.00000,    402.8784
    312.5000,       5.0000,   7.00000,    417.4280
    317.5000,       5.0000,   7.00000,    394.5882
    322.5000,       5.0000,   7.00000,    420.9239
    327.5000,       5.0000,   7.00000,    446.0193
     42.5000,       5.0000,   8.00000,    405.1308
     47.5000,       5.0000,   8.00000,    366.7885
     52.5000,       5.0000,   8.00000,    294.3423
     57.5000,       5.0000,   8.00000,    300.4688
     62.5000,       5.0000,   8.00000,    319.5545
     67.5000,       5.0000,   8.00000,    303.4424
     72.5000,       5.0000,   8.00000,    402.6840
     77.5000,       5.0000,   8.00000,    323.1070
     82.5000,       5.0000,   8.00000,    374.4006
     87.5000,       5.0000,   8.00000,    411.3054
     92.5000,       5.0000,   8.00000,    416.0243
     97.5000,       5.0000,   8.00000,    309.6171
    102.5000,       5.0000,   8.00000,    284.5953
    107.5000,       5.0000,   8.00000,    267.1175
    112.5000,       5.0000,   8.00000,    283.5158
    117.5000,       5.0000,   8.00000,    312.4770
    122.5000,       5.0000,   8.00000,    251.1195
    127.5000,       5.0000,   8.00000,    241.3111
    132.5000,       5.0000,   8.00000,    263.1719
    137.5000,       5.0000,   8.00000,    305.7952
    142.5000,       5.0000,   8.00000,    321.1023
    147.5000,       5.0000,   8.00000,    341.2595
    152.5000,       5.0000,   8.00000,    217.0368
    157.5000,       5.0000,   8.00000,    345.4332
    162.5000,       5.0000,   8.00000,    322.6655
    167.5000,       5.0000,   8.00000,    295.1854
    172.5000,       5.0000,   8.00000,    304.0092
    177.5000,       5.0000,   8.00000,    314.9802
    182.5000,       5.0000,   8.00000,    332.2692
    187.5000,       5.0000,   8.00000,    333.7655
    192.5000,       5.0000,   8.00000,    347.1849
    197.5000,       5.0000,   8.00000,    344.2212
    202.5000,       5.0000,   8.00000,    354.1988
    207.5000,       5.0000,   8.00000,    411.6248
    212.5000,       5.0000,   8.00000,    396.1220
    217.5000,       5.0000,   8.00000,    449.1345
    222.5000,       5.0000,   8.00000,    495.0842
    227.5000,       5.0000,   8.00000,    463.5788
    232.5000,       5.0000,   8.00000,    405.5360
    237.5000,       5.0000,   8.00000,    372.1468
    247.5000,       5.0000,   8.00000,    378.8026
    252.5000,       5.0000,   8.00000,    431.7995
    257.5000,       5.0000,   8.00000,    439.1579
    262.5000,       5.0000,   8.00000,    495.4885
    267.5000,       5.0000,   8.00000,    461.7672
    272.5000,       5.0000,   8.00000,    436.7540
    277.5000,       5.0000,   8.00000,    442.0836
    287.5000,       5.0000,   8.00000,    494.5395
    292.5000,       5.0000,   8.00000,    376.1789
    297.5000,       5.0000,   8.00000,    390.6512
    302.5000,       5.0000,   8.00000,    382.9214
    307.5000,       5.0000,   8.00000,    399.0528
    312.5000,       5.0000,   8.00000,    409.6372
    317.5000,       5.0000,   8.00000,    396.6168
    322.5000,       5.0000,   8.00000,    419.0550
     52.5000,      35.0000,   1.00000,    296.3733
     57.5000,      35.0000,   1.00000,    294.6198
     62.5000,      35.0000,   1.00000,    282.5948
     67.5000,      35.0000,   1.00000,    277.5860
     72.5000,      35.0000,   1.00000,    295.6489
     77.5000,      35.0000,   1.00000,    313.6254
     82.5000,      35.0000,   1.00000,    312.4227
     87.5000,      35.0000,   1.00000,    323.2951
     92.5000,      35.0000,   1.00000,    313.0220
     97.5000,      35.0000,   1.00000,    302.2948
    102.5000,      35.0000,   1.00000,    305.4230
    107.5000,      35.0000,   1.00000,    271.9516
    112.5000,      35.0000,   1.00000,    240.0070
    117.5000,      35.0000,   1.00000,    232.9220
    122.5000,      35.0000,   1.00000,    234.3234
    127.5000,      35.0000,   1.00000,    253.8048
    132.5000,      35.0000,   1.00000,    262.0988
    137.5000,      35.0000,   1.00000,    250.4984
    142.5000,      35.0000,   1.00000,    275.0573
    147.5000,      35.0000,   1.00000,    292.9497
    152.5000,      35.0000,   1.00000,    297.2574
    157.5000,      35.0000,   1.00000,    296.5314
    162.5000,      35.0000,   1.00000,    299.5404
    167.5000,      35.0000,   1.00000,    297.5245
    172.5000,      35.0000,   1.00000,    310.5214
    177.5000,      35.0000,   1.00000,    295.1292
    182.5000,      35.0000,   1.00000,    288.3535
    187.5000,      35.0000,   1.00000,    291.8487
    192.5000,      35.0000,   1.00000,    313.4499
    197.5000,      35.0000,   1.00000,    331.4497
    202.5000,      35.0000,   1.00000,    351.9034
    207.5000,      35.0000,   1.00000,    362.1073
    212.5000,      35.0000,   1.00000,    371.5901
    222.5000,      35.0000,   1.00000,    366.1921
    227.5000,      35.0000,   1.00000,    363.0163
    232.5000,      35.0000,   1.00000,    370.1262
    237.5000,      35.0000,   1.00000,    374.0626
    242.5000,      35.0000,   1.00000,    374.9409
    247.5000,      35.0000,   1.00000,    380.7737
    257.5000,      35.0000,   1.00000,    395.1550
    262.5000,      35.0000,   1.00000,    415.6984
    267.5000,      35.0000,   1.00000,    436.2538
    272.5000,      35.0000,   1.00000,    456.6610
    277.5000,      35.0000,   1.00000,    457.2136
    282.5000,      35.0000,   1.00000,    440.9240
    287.5000,      35.0000,   1.00000,    423.4949
    292.5000,      35.0000,   1.00000,    400.4384
    297.5000,      35.0000,   1.00000,    390.9462
    302.5000,      35.0000,   1.00000,    374.3088
    307.5000,      35.0000,   1.00000,    369.2321
    312.5000,      35.0000,   1.00000,    383.1031
     52.5000,       5.0000,  10.00000,    213.0013
     57.5000,       5.0000,  10.00000,    220.2101
     62.5000,       5.0000,  10.00000,    229.6821
     67.5000,       5.0000,  10.00000,    211.9395
     72.5000,       5.0000,  10.00000,    284.2112
     77.5000,       5.0000,  10.00000,    230.0519
     82.5000,       5.0000,  10.00000,    260.9458
     87.5000,       5.0000,  10.00000,    295.5666
     92.5000,       5.0000,  10.00000,    312.0724
     97.5000,       5.0000,  10.00000,    235.8578
    102.5000,       5.0000,  10.00000,    232.3870
    107.5000,       5.0000,  10.00000,    220.6086
    112.5000,       5.0000,  10.00000,    224.5415
    117.5000,       5.0000,  10.00000,    243.0553
    122.5000,       5.0000,  10.00000,    197.9936
    127.5000,       5.0000,  10.00000,    194.3906
    132.5000,       5.0000,  10.00000,    204.1775
    137.5000,       5.0000,  10.00000,    235.8427
    142.5000,       5.0000,  10.00000,    260.9627
    147.5000,       5.0000,  10.00000,    288.4306
    152.5000,       5.0000,  10.00000,    184.2836
    157.5000,       5.0000,  10.00000,    293.6749
    162.5000,       5.0000,  10.00000,    272.7578
    167.5000,       5.0000,  10.00000,    254.4161
    172.5000,       5.0000,  10.00000,    256.1075
    177.5000,       5.0000,  10.00000,    253.9305
    182.5000,       5.0000,  10.00000,    266.7199
    187.5000,       5.0000,  10.00000,    272.8626
    192.5000,       5.0000,  10.00000,    288.5231
    197.5000,       5.0000,  10.00000,    299.6544
    202.5000,       5.0000,  10.00000,    296.6401
    207.5000,       5.0000,  10.00000,    331.4914
    212.5000,       5.0000,  10.00000,    325.0078
    217.5000,       5.0000,  10.00000,    372.6364
    222.5000,       5.0000,  10.00000,    423.3323
    227.5000,       5.0000,  10.00000,    400.2160
    237.5000,       5.0000,  10.00000,    315.8460
    242.5000,       5.0000,  10.00000,    311.1040
    247.5000,       5.0000,  10.00000,    343.3600
    252.5000,       5.0000,  10.00000,    387.6913
    257.5000,       5.0000,  10.00000,    394.2409
    262.5000,       5.0000,  10.00000,    443.6379
    267.5000,       5.0000,  10.00000,    410.4252
    272.5000,       5.0000,  10.00000,    400.2934
    277.5000,       5.0000,  10.00000,    424.6405
    282.5000,       5.0000,  10.00000,    463.2590
    287.5000,       5.0000,  10.00000,    488.8096
    292.5000,       5.0000,  10.00000,    354.5582
    297.5000,       5.0000,  10.00000,    357.8153
    302.5000,       5.0000,  10.00000,    351.6879
    307.5000,       5.0000,  10.00000,    369.6111
    312.5000,       5.0000,  10.00000,    391.7576
     67.5000,      45.0000,   1.00000,    213.6387
     72.5000,      45.0000,   1.00000,    216.1971
     77.5000,      45.0000,   1.00000,    211.2789
     82.5000,      45.0000,   1.00000,    204.7040
     87.5000,      45.0000,   1.00000,    211.2973
     92.5000,      45.0000,   1.00000,    211.8288
     97.5000,      45.0000,   1.00000,    203.8535
    102.5000,      45.0000,   1.00000,    206.0891
    107.5000,      45.0000,   1.00000,    209.5214
    112.5000,      45.0000,   1.00000,    202.8625
    117.5000,      45.0000,   1.00000,    193.5468
    122.5000,      45.0000,   1.00000,    192.4186
    127.5000,      45.0000,   1.00000,    196.2969
    132.5000,      45.0000,   1.00000,    190.1910
    137.5000,      45.0000,   1.00000,    200.1802
    142.5000,      45.0000,   1.00000,    206.8014
    147.5000,      45.0000,   1.00000,    212.3491
    152.5000,      45.0000,   1.00000,    223.3605
    157.5000,      45.0000,   1.00000,    232.1990
    162.5000,      45.0000,   1.00000,    237.9763
    167.5000,      45.0000,   1.00000,    235.7635
    172.5000,      45.0000,   1.00000,    233.2024
    177.5000,      45.0000,   1.00000,    249.2200
    182.5000,      45.0000,   1.00000,    250.7009
    187.5000,      45.0000,   1.00000,    259.2189
    192.5000,      45.0000,   1.00000,    263.2362
    197.5000,      45.0000,   1.00000,    268.5869
    202.5000,      45.0000,   1.00000,    283.3847
    207.5000,      45.0000,   1.00000,    295.5748
    212.5000,      45.0000,   1.00000,    301.1816
    222.5000,      45.0000,   1.00000,    287.5096
    227.5000,      45.0000,   1.00000,    302.4395
    232.5000,      45.0000,   1.00000,    314.1754
    237.5000,      45.0000,   1.00000,    326.6377
    242.5000,      45.0000,   1.00000,    339.8976
    247.5000,      45.0000,   1.00000,    339.1447
    252.5000,      45.0000,   1.00000,    340.0634
    257.5000,      45.0000,   1.00000,    347.0477
    262.5000,      45.0000,   1.00000,    361.6467
    267.5000,      45.0000,   1.00000,    379.5095
    272.5000,      45.0000,   1.00000,    374.4710
    277.5000,      45.0000,   1.00000,    361.5784
    282.5000,      45.0000,   1.00000,    355.8207
    287.5000,      45.0000,   1.00000,    345.7658
    292.5000,      45.0000,   1.00000,    354.2198
    297.5000,      45.0000,   1.00000,    357.6802
     77.5000,       5.0000,  12.00000,    175.6221
    157.5000,       5.0000,  12.00000,    250.9461
    237.5000,       5.0000,  12.00000,    283.1922
     67.5000,      15.0000,   4.00000,    173.8042
     72.5000,      15.0000,   4.00000,    172.0378
     77.5000,      15.0000,   4.00000,    180.2489
     82.5000,      15.0000,   4.00000,    176.1319
     87.5000,      15.0000,   4.00000,    199.7600
     92.5000,      15.0000,   4.00000,    191.6967
     97.5000,      15.0000,   4.00000,    178.1046
    102.5000,      15.0000,   4.00000,    166.1824
    107.5000,      15.0000,   4.00000,    174.1136
    112.5000,      15.0000,   4.00000,    184.6378
    117.5000,      15.0000,   4.00000,    180.7276
    122.5000,      15.0000,   4.00000,    168.4993
    127.5000,      15.0000,   4.00000,    153.6888
    132.5000,      15.0000,   4.00000,    158.2937
    137.5000,      15.0000,   4.00000,    171.2626
    142.5000,      15.0000,   4.00000,    192.1520
    147.5000,      15.0000,   4.00000,    178.4014
    152.5000,      15.0000,   4.00000,    191.6499
    157.5000,      15.0000,   4.00000,    188.1496
    162.5000,      15.0000,   4.00000,    206.4911
    167.5000,      15.0000,   4.00000,    195.5558
    172.5000,      15.0000,   4.00000,    195.2271
    177.5000,      15.0000,   4.00000,    207.6628
    182.5000,      15.0000,   4.00000,    220.4916
    187.5000,      15.0000,   4.00000,    232.4526
    192.5000,      15.0000,   4.00000,    236.3739
    197.5000,      15.0000,   4.00000,    232.6981
    202.5000,      15.0000,   4.00000,    243.4035
    207.5000,      15.0000,   4.00000,    254.9737
    212.5000,      15.0000,   4.00000,    284.3567
    222.5000,      15.0000,   4.00000,    324.4183
    227.5000,      15.0000,   4.00000,    326.9878
    232.5000,      15.0000,   4.00000,    302.1620
    237.5000,      15.0000,   4.00000,    278.9225
    242.5000,      15.0000,   4.00000,    278.4975
    247.5000,      15.0000,   4.00000,    297.2416
    252.5000,      15.0000,   4.00000,    322.7312
    257.5000,      15.0000,   4.00000,    351.7181
    262.5000,      15.0000,   4.00000,    356.7600
    272.5000,      15.0000,   4.00000,    342.0603
    277.5000,      15.0000,   4.00000,    343.0423
    282.5000,      15.0000,   4.00000,    362.9093
    287.5000,      15.0000,   4.00000,    346.7765
    292.5000,      15.0000,   4.00000,    339.1567
    297.5000,      15.0000,   4.00000,    316.5679
     82.5000,      55.0000,   1.00000,    160.2189
     87.5000,      55.0000,   1.00000,    161.7180
     92.5000,      55.0000,   1.00000,    163.4244
     97.5000,      55.0000,   1.00000,    163.9589
    102.5000,      55.0000,   1.00000,    157.1861
    107.5000,      55.0000,   1.00000,    156.7370
    112.5000,      55.0000,   1.00000,    156.8631
    117.5000,      55.0000,   1.00000,    158.4392
    122.5000,      55.0000,   1.00000,    162.4360
    127.5000,      55.0000,   1.00000,    157.8347
    132.5000,      55.0000,   1.00000,    165.9400
    137.5000,      55.0000,   1.00000,    167.2815
    142.5000,      55.0000,   1.00000,    163.2800
    147.5000,      55.0000,   1.00000,    158.6399
    152.5000,      55.0000,   1.00000,    160.3729
    157.5000,      55.0000,   1.00000,    172.2425
    162.5000,      55.0000,   1.00000,    181.2072
    167.5000,      55.0000,   1.00000,    190.6071
    172.5000,      55.0000,   1.00000,    198.1414
    177.5000,      55.0000,   1.00000,    201.6857
    182.5000,      55.0000,   1.00000,    213.1829
    187.5000,      55.0000,   1.00000,    216.0752
    192.5000,      55.0000,   1.00000,    227.7011
    197.5000,      55.0000,   1.00000,    246.1463
    207.5000,      55.0000,   1.00000,    257.1482
    212.5000,      55.0000,   1.00000,    258.3377
    217.5000,      55.0000,   1.00000,    259.1972
    222.5000,      55.0000,   1.00000,    264.8945
    227.5000,      55.0000,   1.00000,    274.8152
    232.5000,      55.0000,   1.00000,    285.6430
    242.5000,      55.0000,   1.00000,    304.1955
    247.5000,      55.0000,   1.00000,    307.0566
    252.5000,      55.0000,   1.00000,    304.0774
    257.5000,      55.0000,   1.00000,    303.3966
    262.5000,      55.0000,   1.00000,    298.6331
    267.5000,      55.0000,   1.00000,    292.3761
    272.5000,      55.0000,   1.00000,    286.0403
    277.5000,      55.0000,   1.00000,    287.3997
    282.5000,      55.0000,   1.00000,    286.5007
     77.5000,       5.0000,  15.00000,    131.3875
    157.5000,       5.0000,  15.00000,    171.7197
    237.5000,       5.0000,  15.00000,    250.3603
     82.5000,      15.0000,   5.00000,    140.5803
     87.5000,      15.0000,   5.00000,    155.6300
     92.5000,      15.0000,   5.00000,    153.3517
     97.5000,      15.0000,   5.00000,    145.9193
    102.5000,      15.0000,   5.00000,    135.9501
    107.5000,      15.0000,   5.00000,    139.1576
    112.5000,      15.0000,   5.00000,    146.4980
    117.5000,      15.0000,   5.00000,    144.4760
    122.5000,      15.0000,   5.00000,    139.8815
    127.5000,      15.0000,   5.00000,    128.6521
    132.5000,      15.0000,   5.00000,    132.6585
    137.5000,      15.0000,   5.00000,    139.9957
    142.5000,      15.0000,   5.00000,    147.3053
    147.5000,      15.0000,   5.00000,    131.6352
    152.5000,      15.0000,   5.00000,    136.4533
    157.5000,      15.0000,   5.00000,    137.1803
    162.5000,      15.0000,   5.00000,    152.1161
    167.5000,      15.0000,   5.00000,    150.2562
    172.5000,      15.0000,   5.00000,    154.7987
    177.5000,      15.0000,   5.00000,    167.8790
    182.5000,      15.0000,   5.00000,    176.0615
    187.5000,      15.0000,   5.00000,    186.6681
    192.5000,      15.0000,   5.00000,    195.6096
    197.5000,      15.0000,   5.00000,    202.0903
    207.5000,      15.0000,   5.00000,    222.5256
    212.5000,      15.0000,   5.00000,    248.0930
    217.5000,      15.0000,   5.00000,    276.8418
    222.5000,      15.0000,   5.00000,    299.8405
    227.5000,      15.0000,   5.00000,    296.1461
    232.5000,      15.0000,   5.00000,    271.1169
    242.5000,      15.0000,   5.00000,    245.9759
    247.5000,      15.0000,   5.00000,    261.3557
    252.5000,      15.0000,   5.00000,    277.2347
    257.5000,      15.0000,   5.00000,    294.7790
    262.5000,      15.0000,   5.00000,    284.0753
    267.5000,      15.0000,   5.00000,    277.0004
    272.5000,      15.0000,   5.00000,    261.8400
     97.5000,      65.0000,   1.00000,    136.6771
    102.5000,      65.0000,   1.00000,    135.7189
    107.5000,      65.0000,   1.00000,    132.9834
    112.5000,      65.0000,   1.00000,    134.6951
    117.5000,      65.0000,   1.00000,    137.8266
    122.5000,      65.0000,   1.00000,    131.2472
    127.5000,      65.0000,   1.00000,    129.2984
    132.5000,      65.0000,   1.00000,    129.8092
    137.5000,      65.0000,   1.00000,    132.8303
    142.5000,      65.0000,   1.00000,    135.8691
    147.5000,      65.0000,   1.00000,    139.2822
    152.5000,      65.0000,   1.00000,    140.5927
    157.5000,      65.0000,   1.00000,    144.1529
    162.5000,      65.0000,   1.00000,    149.8745
    167.5000,      65.0000,   1.00000,    153.3515
    172.5000,      65.0000,   1.00000,    160.3188
    177.5000,      65.0000,   1.00000,    168.6548
    182.5000,      65.0000,   1.00000,    176.9104
    187.5000,      65.0000,   1.00000,    196.3126
    192.5000,      65.0000,   1.00000,    209.6456
    197.5000,      65.0000,   1.00000,    221.6966
    202.5000,      65.0000,   1.00000,    229.4665
    207.5000,      65.0000,   1.00000,    234.8413
    217.5000,      65.0000,   1.00000,    245.1229
    257.5000,      65.0000,   1.00000,    252.9090
    262.5000,      65.0000,   1.00000,    244.7121
    267.5000,      65.0000,   1.00000,    238.9499
     97.5000,      15.0000,   6.00000,    129.6979
    102.5000,      15.0000,   6.00000,    120.3912
    107.5000,      15.0000,   6.00000,    123.6031
    112.5000,      15.0000,   6.00000,    130.2249
    117.5000,      15.0000,   6.00000,    127.4540
    122.5000,      15.0000,   6.00000,    118.2006
    127.5000,      15.0000,   6.00000,    105.0363
    132.5000,      15.0000,   6.00000,    105.7053
    137.5000,      15.0000,   6.00000,    113.6933
    142.5000,      15.0000,   6.00000,    122.9773
    147.5000,      15.0000,   6.00000,    112.6781
    157.5000,      15.0000,   6.00000,    114.3793
    162.5000,      15.0000,   6.00000,    125.3079
    167.5000,      15.0000,   6.00000,    119.9114
    172.5000,      15.0000,   6.00000,    123.7242
    177.5000,      15.0000,   6.00000,    133.9497
    182.5000,      15.0000,   6.00000,    146.7302
    187.5000,      15.0000,   6.00000,    160.6431
    192.5000,      15.0000,   6.00000,    170.2254
    197.5000,      15.0000,   6.00000,    177.3224
    202.5000,      15.0000,   6.00000,    192.0099
    212.5000,      15.0000,   6.00000,    231.4288
    217.5000,      15.0000,   6.00000,    260.1872
    257.5000,      15.0000,   6.00000,    234.5141
    262.5000,      15.0000,   6.00000,    233.0737
    267.5000,      15.0000,   6.00000,    226.8294
    105.0000,      30.0000,   3.00000,    126.1619
    110.0000,      30.0000,   3.00000,    119.9210
    115.0000,      30.0000,   3.00000,    115.4074
    120.0000,      30.0000,   3.00000,    110.6922
    125.0000,      30.0000,   3.00000,    108.3963
    130.0000,      30.0000,   3.00000,    107.1491
    135.0000,      30.0000,   3.00000,    106.0967
    140.0000,      30.0000,   3.00000,    102.6372
    145.0000,      30.0000,   3.00000,    110.8943
    150.0000,      30.0000,   3.00000,    114.6464
    155.0000,      30.0000,   3.00000,    114.8209
    160.0000,      30.0000,   3.00000,    113.1785
    165.0000,      30.0000,   3.00000,    112.7219
    170.0000,      30.0000,   3.00000,    123.8772
    175.0000,      30.0000,   3.00000,    127.7284
    185.0000,      30.0000,   3.00000,    143.1056
    190.0000,      30.0000,   3.00000,    153.7821
    195.0000,      30.0000,   3.00000,    170.2995
    205.0000,      30.0000,   3.00000,    201.5450
    210.0000,      30.0000,   3.00000,    221.9560
    112.5000,      25.0000,   4.00000,    112.9429
    117.5000,      25.0000,   4.00000,    107.4957
    122.5000,      25.0000,   4.00000,    103.4400
    127.5000,      25.0000,   4.00000,    101.3181
    132.5000,      25.0000,   4.00000,     98.8637
    142.5000,      25.0000,   4.00000,     97.6122
    147.5000,      25.0000,   4.00000,    103.8515
    152.5000,      25.0000,   4.00000,    106.4252
    157.5000,      25.0000,   4.00000,    106.0017
    162.5000,      25.0000,   4.00000,    105.2378
    167.5000,      25.0000,   4.00000,    114.2993
    172.5000,      25.0000,   4.00000,    116.6656
    177.5000,      25.0000,   4.00000,    121.4328
    182.5000,      25.0000,   4.00000,    131.0864
    187.5000,      25.0000,   4.00000,    142.8049
    192.5000,      25.0000,   4.00000,    151.7603
    197.5000,      25.0000,   4.00000,    165.3786
    202.5000,      25.0000,   4.00000,    177.8302
    157.5000,      15.0000,   8.00000,     93.3316
  15.04
ITERATION 2
MODEL RESISTIVITY
LAYER 1
71,     2.5000
     10.0000,     1130.5
     15.0000,     1191.5
     20.0000,     1256.2
     25.0000,     1217.1
     30.0000,     1191.5
     35.0000,     1444.1
     40.0000,     1734.5
     45.0000,     1364.0
     50.0000,     1159.3
     55.0000,     889.57
     60.0000,     871.98
     65.0000,     879.54
     70.0000,     801.56
     75.0000,     1114.7
     80.0000,     826.29
     85.0000,     893.48
     90.0000,     968.69
     95.0000,     940.52
    100.0000,     618.63
    105.0000,     535.88
    110.0000,     496.07
    115.0000,     488.90
    120.0000,     507.60
    125.0000,     374.89
    130.0000,     335.10
    135.0000,     357.09
    140.0000,     419.64
    145.0000,     451.35
    150.0000,     480.86
    155.0000,     271.69
    160.0000,     474.67
    165.0000,     418.17
    170.0000,     385.06
    175.0000,     401.36
    180.0000,     423.39
    185.0000,     461.03
    190.0000,     467.68
    195.0000,     492.74
    200.0000,     530.99
    205.0000,     544.84
    210.0000,     632.85
    215.0000,     606.23
    220.0000,     678.70
    225.0000,     728.77
    230.0000,     631.77
    235.0000,     499.65
    240.0000,     406.20
    245.0000,     361.72
    250.0000,     366.15
    255.0000,     380.89
    260.0000,     362.34
    265.0000,     382.51
    270.0000,     322.58
    275.0000,     287.45
    280.0000,     282.91
    285.0000,     292.34
    290.0000,     292.97
    295.0000,     200.42
    300.0000,     200.48
    305.0000,     200.38
    310.0000,     212.99
    315.0000,     233.49
    320.0000,     225.00
    325.0000,     238.92
    330.0000,     264.89
    335.0000,     299.12
    340.0000,     337.04
    345.0000,     448.14
    350.0000,     377.56
    355.0000,     414.18
           267.7628
LAYER 2
71,     5.2500
     10.0000,     1093.4
     15.0000,     1164.3
     20.0000,     1214.4
     25.0000,     1188.9
     30.0000,     1184.6
     35.0000,     1416.6
     40.0000,     1657.5
     45.0000,     1373.0
     50.0000,     1179.6
     55.0000,     958.76
     60.0000,     937.55
     65.0000,     937.26
     70.0000,     895.65
     75.0000,     1114.5
     80.0000,     883.09
     85.0000,     926.90
     90.0000,     994.24
     95.0000,     950.59
    100.0000,     646.58
    105.0000,     545.38
    110.0000,     499.82
    115.0000,     489.70
    120.0000,     496.97
    125.0000,     376.40
    130.0000,     335.54
    135.0000,     356.01
    140.0000,     412.24
    145.0000,     452.34
    150.0000,     478.48
    155.0000,     328.96
    160.0000,     484.44
    165.0000,     458.18
    170.0000,     420.47
    175.0000,     429.57
    180.0000,     449.94
    185.0000,     492.54
    190.0000,     501.03
    195.0000,     522.23
    200.0000,     546.75
    205.0000,     546.38
    210.0000,     628.69
    215.0000,     613.69
    220.0000,     686.50
    225.0000,     736.52
    230.0000,     642.11
    235.0000,     510.21
    240.0000,     417.73
    245.0000,     374.78
    250.0000,     380.43
    255.0000,     394.48
    260.0000,     384.49
    265.0000,     392.61
    270.0000,     342.32
    275.0000,     301.80
    280.0000,     289.09
    285.0000,     300.64
    290.0000,     301.40
    295.0000,     219.71
    300.0000,     212.19
    305.0000,     211.91
    310.0000,     224.86
    315.0000,     242.20
    320.0000,     239.11
    325.0000,     251.95
    330.0000,     280.98
    335.0000,     318.68
    340.0000,     369.05
    345.0000,     459.13
    350.0000,     410.63
    355.0000,     403.57
           284.5434
LAYER 3
69,     8.2750
     15.0000,     1031.4
     20.0000,     1083.6
     25.0000,     1098.6
     30.0000,     1126.0
     35.0000,     1323.8
     40.0000,     1521.5
     45.0000,     1377.0
     50.0000,     1289.5
     55.0000,     1205.4
     60.0000,     1190.8
     65.0000,     1173.5
     70.0000,     1130.3
     75.0000,     1118.1
     80.0000,     970.89
     85.0000,     986.24
     90.0000,     1033.8
     95.0000,     976.87
    100.0000,     711.43
    105.0000,     586.76
    110.0000,     527.90
    115.0000,     513.08
    120.0000,     510.25
    125.0000,     414.32
    130.0000,     367.04
    135.0000,     371.17
    140.0000,     411.54
    145.0000,     455.96
    150.0000,     489.31
    155.0000,     457.73
    160.0000,     570.42
    165.0000,     570.93
    170.0000,     533.28
    175.0000,     532.13
    180.0000,     553.69
    185.0000,     626.61
    190.0000,     660.94
    195.0000,     671.90
    200.0000,     653.03
    205.0000,     598.49
    210.0000,     648.41
    215.0000,     672.61
    220.0000,     792.72
    225.0000,     852.23
    230.0000,     762.84
    235.0000,     614.48
    240.0000,     509.31
    245.0000,     459.36
    250.0000,     462.62
    255.0000,     471.88
    260.0000,     465.00
    265.0000,     463.85
    270.0000,     413.34
    275.0000,     354.61
    280.0000,     327.11
    285.0000,     345.09
    290.0000,     364.15
    295.0000,     319.17
    300.0000,     302.45
    305.0000,     301.34
    310.0000,     313.16
    315.0000,     325.78
    320.0000,     324.38
    325.0000,     335.60
    330.0000,     367.29
    335.0000,     413.97
    340.0000,     471.24
    345.0000,     522.90
    350.0000,     460.42
           381.2060
LAYER 4
67,    11.6025
     20.0000,     854.64
     25.0000,     925.71
     30.0000,     970.31
     35.0000,     1146.0
     40.0000,     1345.2
     45.0000,     1341.4
     50.0000,     1303.8
     55.0000,     1335.5
     60.0000,     1332.4
     65.0000,     1272.4
     70.0000,     1155.7
     75.0000,     1154.7
     80.0000,     982.23
     85.0000,     986.53
     90.0000,     1011.1
     95.0000,     959.61
    100.0000,     728.13
    105.0000,     605.12
    110.0000,     543.93
    115.0000,     541.91
    120.0000,     541.35
    125.0000,     470.89
    130.0000,     404.23
    135.0000,     382.62
    140.0000,     410.28
    145.0000,     446.19
    150.0000,     487.39
    155.0000,     498.45
    160.0000,     610.16
    165.0000,     623.29
    170.0000,     586.40
    175.0000,     576.93
    180.0000,     618.40
    185.0000,     752.26
    190.0000,     841.87
    195.0000,     848.14
    200.0000,     751.25
    205.0000,     629.70
    210.0000,     657.72
    215.0000,     718.61
    220.0000,     929.24
    225.0000,     1045.4
    230.0000,     982.34
    235.0000,     819.44
    240.0000,     686.06
    245.0000,     606.41
    250.0000,     603.47
    255.0000,     600.01
    260.0000,     579.91
    265.0000,     559.43
    270.0000,     496.42
    275.0000,     422.50
    280.0000,     390.54
    285.0000,     425.35
    290.0000,     493.10
    295.0000,     489.13
    300.0000,     475.40
    305.0000,     472.23
    310.0000,     480.56
    315.0000,     486.18
    320.0000,     479.79
    325.0000,     485.26
    330.0000,     511.55
    335.0000,     553.02
    340.0000,     592.92
    345.0000,     611.33
           470.8786
LAYER 5
63,    15.2628
     30.0000,     561.63
     35.0000,     656.83
     40.0000,     785.82
     45.0000,     941.27
     50.0000,     1057.2
     55.0000,     1064.6
     60.0000,     1093.1
     65.0000,     1058.2
     70.0000,     905.06
     75.0000,     739.77
     80.0000,     589.65
     85.0000,     585.61
     90.0000,     554.47
     95.0000,     540.52
    100.0000,     529.44
    105.0000,     527.63
    110.0000,     534.98
    115.0000,     535.92
    120.0000,     536.84
    125.0000,     487.08
    130.0000,     417.85
    135.0000,     380.02
    140.0000,     320.51
    145.0000,     315.12
    150.0000,     328.92
    155.0000,     355.83
    160.0000,     443.19
    165.0000,     465.61
    170.0000,     470.21
    175.0000,     481.81
    180.0000,     558.14
    185.0000,     708.96
    190.0000,     829.73
    195.0000,     847.85
    200.0000,     739.62
    205.0000,     620.55
    210.0000,     619.33
    215.0000,     699.97
    220.0000,     917.58
    225.0000,     1086.6
    230.0000,     1081.8
    235.0000,     1010.9
    240.0000,     926.95
    245.0000,     853.50
    250.0000,     799.74
    255.0000,     745.80
    260.0000,     679.49
    265.0000,     619.07
    270.0000,     564.12
    275.0000,     532.79
    280.0000,     534.31
    285.0000,     589.23
    290.0000,     687.00
    295.0000,     718.11
    300.0000,     716.96
    305.0000,     713.35
    310.0000,     710.22
    315.0000,     704.04
    320.0000,     693.03
    325.0000,     690.00
    330.0000,     694.36
    335.0000,     699.66
           688.7168
LAYER 6
59,    19.2890
     40.0000,     428.50
     45.0000,     481.55
     50.0000,     516.83
     55.0000,     518.05
     60.0000,     514.87
     65.0000,     474.65
     70.0000,     395.50
     75.0000,     317.61
     80.0000,     270.27
     85.0000,     269.86
     90.0000,     266.47
     95.0000,     273.57
    100.0000,     293.22
    105.0000,     323.79
    110.0000,     363.43
    115.0000,     397.02
    120.0000,     405.70
    125.0000,     388.97
    130.0000,     335.93
    135.0000,     271.55
    140.0000,     218.07
    145.0000,     199.40
    150.0000,     199.39
    155.0000,     202.33
    160.0000,     222.73
    165.0000,     234.49
    170.0000,     240.67
    175.0000,     267.53
    180.0000,     327.86
    185.0000,     409.10
    190.0000,     458.24
    195.0000,     459.40
    200.0000,     431.39
    205.0000,     401.69
    210.0000,     403.98
    215.0000,     466.62
    220.0000,     626.86
    225.0000,     806.25
    230.0000,     867.32
    235.0000,     878.57
    240.0000,     865.50
    245.0000,     819.53
    250.0000,     757.99
    255.0000,     690.71
    260.0000,     621.88
    265.0000,     565.08
    270.0000,     530.85
    275.0000,     529.16
    280.0000,     544.57
    285.0000,     602.65
    290.0000,     690.40
    295.0000,     728.27
    300.0000,     735.73
    305.0000,     735.78
    310.0000,     730.09
    315.0000,     718.97
    320.0000,     706.77
    325.0000,     694.28
           697.6301
LAYER 7
55,    23.7179
     50.0000,     273.53
     55.0000,     261.16
     60.0000,     248.25
     65.0000,     221.69
     70.0000,     192.10
     75.0000,     163.83
     80.0000,     149.48
     85.0000,     149.46
     90.0000,     152.30
     95.0000,     162.09
    100.0000,     180.97
    105.0000,     209.27
    110.0000,     243.04
    115.0000,     270.79
    120.0000,     279.29
    125.0000,     272.68
    130.0000,     244.68
    135.0000,     202.90
    140.0000,     166.83
    145.0000,     147.36
    150.0000,     140.51
    155.0000,     139.49
    160.0000,     140.95
    165.0000,     144.80
    170.0000,     152.06
    175.0000,     168.15
    180.0000,     195.86
    185.0000,     227.24
    190.0000,     246.02
    195.0000,     249.77
    200.0000,     249.65
    205.0000,     249.89
    210.0000,     260.19
    215.0000,     296.43
    220.0000,     378.00
    225.0000,     482.17
    230.0000,     555.58
    235.0000,     570.33
    240.0000,     578.22
    245.0000,     577.47
    250.0000,     559.42
    255.0000,     528.28
    260.0000,     493.81
    265.0000,     468.58
    270.0000,     462.59
    275.0000,     470.77
    280.0000,     496.91
    285.0000,     543.78
    290.0000,     601.43
    295.0000,     643.07
    300.0000,     665.93
    305.0000,     676.91
    310.0000,     686.03
    315.0000,     686.16
           691.8690
LAYER 8
51,    28.5897
     60.0000,     151.93
     65.0000,     133.58
     70.0000,     121.81
     75.0000,     112.55
     80.0000,     108.14
     85.0000,     108.36
     90.0000,     112.20
     95.0000,     121.25
    100.0000,     136.40
    105.0000,     157.30
    110.0000,     180.65
    115.0000,     199.15
    120.0000,     206.02
    125.0000,     203.45
    130.0000,     190.35
    135.0000,     168.13
    140.0000,     146.09
    145.0000,     131.16
    150.0000,     123.44
    155.0000,     120.39
    160.0000,     119.91
    165.0000,     121.34
    170.0000,     125.53
    175.0000,     133.70
    180.0000,     145.89
    185.0000,     158.80
    190.0000,     167.93
    195.0000,     172.54
    200.0000,     175.09
    205.0000,     178.53
    210.0000,     187.96
    215.0000,     210.71
    220.0000,     251.87
    225.0000,     304.94
    230.0000,     352.17
    235.0000,     380.88
    240.0000,     386.95
    245.0000,     390.42
    250.0000,     391.92
    255.0000,     388.03
    260.0000,     380.88
    265.0000,     377.48
    270.0000,     381.02
    275.0000,     398.21
    280.0000,     426.16
    285.0000,     461.07
    290.0000,     500.01
    295.0000,     531.97
    300.0000,     548.40
    305.0000,     560.52
           583.7029
LAYER 9
46,    33.9487
     70.0000,      97.15
     75.0000,      94.23
     80.0000,      93.06
     85.0000,      93.66
     90.0000,      97.40
     95.0000,     105.10
    100.0000,     116.80
    105.0000,     131.58
    110.0000,     147.40
    115.0000,     159.77
    120.0000,     165.49
    125.0000,     165.09
    130.0000,     159.58
    135.0000,     148.83
    140.0000,     136.55
    145.0000,     126.77
    150.0000,     120.77
    155.0000,     117.78
    160.0000,     116.85
    165.0000,     117.45
    170.0000,     119.53
    175.0000,     123.38
    180.0000,     128.81
    185.0000,     134.61
    190.0000,     139.36
    195.0000,     142.78
    200.0000,     145.62
    205.0000,     149.33
    210.0000,     156.33
    215.0000,     169.69
    220.0000,     191.21
    225.0000,     218.98
    230.0000,     247.62
    235.0000,     272.68
    240.0000,     291.51
    245.0000,     301.41
    250.0000,     302.79
    255.0000,     305.65
    260.0000,     307.47
    265.0000,     307.70
    270.0000,     318.15
    275.0000,     340.37
    280.0000,     367.03
    285.0000,     390.17
    290.0000,     417.31
           462.3596
LAYER 10
40,    39.8436
     85.0000,      88.19
     90.0000,      92.24
     95.0000,      97.41
    100.0000,     106.46
    105.0000,     116.48
    110.0000,     127.75
    115.0000,     136.42
    120.0000,     141.33
    125.0000,     142.53
    130.0000,     140.94
    135.0000,     136.43
    140.0000,     130.34
    145.0000,     124.69
    150.0000,     120.75
    155.0000,     118.55
    160.0000,     117.68
    165.0000,     117.91
    170.0000,     118.87
    175.0000,     120.63
    180.0000,     123.09
    185.0000,     125.82
    190.0000,     128.32
    195.0000,     130.49
    200.0000,     132.61
    205.0000,     135.36
    210.0000,     139.91
    215.0000,     147.74
    220.0000,     159.98
    225.0000,     176.08
    230.0000,     192.94
    235.0000,     210.77
    240.0000,     231.06
    245.0000,     253.65
    250.0000,     260.30
    255.0000,     260.83
    260.0000,     261.10
    265.0000,     264.29
    270.0000,     273.70
    275.0000,     293.61
           334.3109
LAYER 11
31,    46.3279
     95.0000,      90.54
    100.0000,     100.80
    105.0000,     107.76
    110.0000,     115.62
    115.0000,     122.06
    120.0000,     126.72
    125.0000,     128.71
    130.0000,     129.09
    135.0000,     128.07
    140.0000,     125.66
    145.0000,     122.86
    150.0000,     120.54
    155.0000,     118.97
    160.0000,     118.17
    165.0000,     118.29
    170.0000,     118.88
    175.0000,     119.74
    180.0000,     120.88
    185.0000,     122.12
    190.0000,     123.30
    195.0000,     124.35
    200.0000,     125.39
    205.0000,     126.73
    210.0000,     129.03
    215.0000,     133.38
    220.0000,     141.39
    225.0000,     153.48
    230.0000,     162.37
    235.0000,     173.21
    240.0000,     191.79
           234.4554
LAYER 12
25,    53.4607
    105.0000,     100.48
    110.0000,     108.53
    115.0000,     114.62
    120.0000,     118.93
    125.0000,     121.38
    130.0000,     122.47
    135.0000,     122.61
    140.0000,     122.54
    145.0000,     121.59
    150.0000,     120.40
    155.0000,     119.27
    160.0000,     118.75
    165.0000,     118.71
    170.0000,     118.94
    175.0000,     119.38
    180.0000,     119.81
    185.0000,     120.19
    190.0000,     120.42
    195.0000,     120.44
    200.0000,     120.16
    205.0000,     119.72
    210.0000,     119.53
    215.0000,     120.64
    220.0000,     126.68
           141.7757
LAYER 13
22, 
    110.0000,     107.01
    115.0000,     112.26
    120.0000,     116.41
    125.0000,     119.13
    130.0000,     120.60
    135.0000,     121.27
    140.0000,     121.40
    145.0000,     121.34
    150.0000,     120.80
    155.0000,     120.09
    160.0000,     119.59
    165.0000,     119.35
    170.0000,     119.31
    175.0000,     119.33
    180.0000,     119.37
    185.0000,     119.23
    190.0000,     118.71
    195.0000,     117.62
    200.0000,     115.98
    205.0000,     113.37
    210.0000,     109.42
           103.6793
CALCULATED APPARENT RESISTIVITY
      7.5000,       5.0000,   1.00000,   1084.0509
     12.5000,       5.0000,   1.00000,   1131.2452
     17.5000,       5.0000,   1.00000,   1158.6940
     22.5000,       5.0000,   1.00000,   1201.1996
     27.5000,       5.0000,   1.00000,   1231.2180
     32.5000,       5.0000,   1.00000,   1291.6672
     37.5000,       5.0000,   1.00000,   1416.2927
     42.5000,       5.0000,   1.00000,   1215.2341
     47.5000,       5.0000,   1.00000,   1202.5902
     52.5000,       5.0000,   1.00000,    992.3213
     57.5000,       5.0000,   1.00000,    956.4615
     62.5000,       5.0000,   1.00000,    974.3684
     67.5000,       5.0000,   1.00000,    827.9312
     72.5000,       5.0000,   1.00000,   1055.9052
     77.5000,       5.0000,   1.00000,    836.3817
     82.5000,       5.0000,   1.00000,    933.8564
     87.5000,       5.0000,   1.00000,    849.3619
     92.5000,       5.0000,   1.00000,    830.8604
     97.5000,       5.0000,   1.00000,    649.2229
    102.5000,       5.0000,   1.00000,    596.9282
    107.5000,       5.0000,   1.00000,    522.6817
    112.5000,       5.0000,   1.00000,    472.4335
    117.5000,       5.0000,   1.00000,    472.0668
    122.5000,       5.0000,   1.00000,    391.1501
    127.5000,       5.0000,   1.00000,    381.8050
    132.5000,       5.0000,   1.00000,    378.5604
    137.5000,       5.0000,   1.00000,    407.4999
    142.5000,       5.0000,   1.00000,    387.9088
    147.5000,       5.0000,   1.00000,    478.0946
    152.5000,       5.0000,   1.00000,    317.6182
    157.5000,       5.0000,   1.00000,    487.2557
    162.5000,       5.0000,   1.00000,    408.2269
    167.5000,       5.0000,   1.00000,    433.5006
    172.5000,       5.0000,   1.00000,    448.9583
    177.5000,       5.0000,   1.00000,    457.0266
    182.5000,       5.0000,   1.00000,    490.9040
    187.5000,       5.0000,   1.00000,    502.8349
    192.5000,       5.0000,   1.00000,    529.4169
    197.5000,       5.0000,   1.00000,    560.6392
    202.5000,       5.0000,   1.00000,    555.6271
    207.5000,       5.0000,   1.00000,    639.6901
    212.5000,       5.0000,   1.00000,    619.0108
    217.5000,       5.0000,   1.00000,    665.7009
    222.5000,       5.0000,   1.00000,    669.6259
    227.5000,       5.0000,   1.00000,    612.3331
    232.5000,       5.0000,   1.00000,    535.0959
    237.5000,       5.0000,   1.00000,    468.3482
    242.5000,       5.0000,   1.00000,    419.9664
    247.5000,       5.0000,   1.00000,    404.3142
    252.5000,       5.0000,   1.00000,    409.4243
    257.5000,       5.0000,   1.00000,    377.6608
    262.5000,       5.0000,   1.00000,    390.1206
    267.5000,       5.0000,   1.00000,    343.6830
    272.5000,       5.0000,   1.00000,    325.0190
    282.5000,       5.0000,   1.00000,    289.7858
    292.5000,       5.0000,   1.00000,    235.2765
    297.5000,       5.0000,   1.00000,    244.6150
    302.5000,       5.0000,   1.00000,    233.6356
    307.5000,       5.0000,   1.00000,    238.6233
    312.5000,       5.0000,   1.00000,    252.5801
    317.5000,       5.0000,   1.00000,    252.9717
    322.5000,       5.0000,   1.00000,    275.4108
    327.5000,       5.0000,   1.00000,    297.0842
    332.5000,       5.0000,   1.00000,    333.1962
    337.5000,       5.0000,   1.00000,    345.4561
    342.5000,       5.0000,   1.00000,    433.4200
    347.5000,       5.0000,   1.00000,    344.3955
    352.5000,       5.0000,   1.00000,    411.1681
    357.5000,       5.0000,   1.00000,    298.8483
     12.5000,       5.0000,   2.00000,   1025.5585
     17.5000,       5.0000,   2.00000,   1108.3619
     22.5000,       5.0000,   2.00000,   1116.6661
     27.5000,       5.0000,   2.00000,   1039.2847
     32.5000,       5.0000,   2.00000,   1150.0439
     37.5000,       5.0000,   2.00000,   1293.0791
     42.5000,       5.0000,   2.00000,   1123.4177
     47.5000,       5.0000,   2.00000,   1107.5110
     52.5000,       5.0000,   2.00000,    994.9102
     57.5000,       5.0000,   2.00000,   1024.5449
     62.5000,       5.0000,   2.00000,    972.2764
     67.5000,       5.0000,   2.00000,    855.7102
     72.5000,       5.0000,   2.00000,   1078.0082
     77.5000,       5.0000,   2.00000,    818.5615
     82.5000,       5.0000,   2.00000,    780.6470
     87.5000,       5.0000,   2.00000,    852.1252
     92.5000,       5.0000,   2.00000,    802.8438
     97.5000,       5.0000,   2.00000,    617.6536
    102.5000,       5.0000,   2.00000,    581.7501
    107.5000,       5.0000,   2.00000,    528.2986
    112.5000,       5.0000,   2.00000,    488.5361
    117.5000,       5.0000,   2.00000,    499.3968
    122.5000,       5.0000,   2.00000,    402.3185
    127.5000,       5.0000,   2.00000,    376.8409
    132.5000,       5.0000,   2.00000,    392.3881
    137.5000,       5.0000,   2.00000,    387.1762
    142.5000,       5.0000,   2.00000,    438.7557
    147.5000,       5.0000,   2.00000,    462.5367
    152.5000,       5.0000,   2.00000,    301.3053
    157.5000,       5.0000,   2.00000,    498.3975
    162.5000,       5.0000,   2.00000,    476.6883
    167.5000,       5.0000,   2.00000,    425.0587
    172.5000,       5.0000,   2.00000,    476.3345
    177.5000,       5.0000,   2.00000,    494.1977
    182.5000,       5.0000,   2.00000,    521.5974
    187.5000,       5.0000,   2.00000,    526.2776
    192.5000,       5.0000,   2.00000,    560.1491
    197.5000,       5.0000,   2.00000,    577.7232
    202.5000,       5.0000,   2.00000,    582.4894
    207.5000,       5.0000,   2.00000,    660.2095
    212.5000,       5.0000,   2.00000,    605.1593
    217.5000,       5.0000,   2.00000,    632.0316
    222.5000,       5.0000,   2.00000,    688.0687
    227.5000,       5.0000,   2.00000,    632.5782
    232.5000,       5.0000,   2.00000,    562.1248
    237.5000,       5.0000,   2.00000,    515.8808
    242.5000,       5.0000,   2.00000,    472.0742
    247.5000,       5.0000,   2.00000,    465.0836
    252.5000,       5.0000,   2.00000,    453.1840
    257.5000,       5.0000,   2.00000,    413.8127
    262.5000,       5.0000,   2.00000,    429.3396
    267.5000,       5.0000,   2.00000,    381.5435
    272.5000,       5.0000,   2.00000,    348.9907
    277.5000,       5.0000,   2.00000,    334.6767
    282.5000,       5.0000,   2.00000,    340.9809
    287.5000,       5.0000,   2.00000,    349.3169
    292.5000,       5.0000,   2.00000,    269.5486
    297.5000,       5.0000,   2.00000,    284.2584
    302.5000,       5.0000,   2.00000,    289.0679
    307.5000,       5.0000,   2.00000,    288.8193
    312.5000,       5.0000,   2.00000,    302.5219
    317.5000,       5.0000,   2.00000,    298.5185
    322.5000,       5.0000,   2.00000,    323.1364
    327.5000,       5.0000,   2.00000,    351.6830
    332.5000,       5.0000,   2.00000,    349.6694
    337.5000,       5.0000,   2.00000,    376.6389
    342.5000,       5.0000,   2.00000,    436.4461
    347.5000,       5.0000,   2.00000,    369.0909
    352.5000,       5.0000,   2.00000,    424.4532
     17.5000,       5.0000,   3.00000,    985.7491
     22.5000,       5.0000,   3.00000,    927.5645
     27.5000,       5.0000,   3.00000,    875.4796
     32.5000,       5.0000,   3.00000,    976.7925
     37.5000,       5.0000,   3.00000,   1181.4497
     42.5000,       5.0000,   3.00000,   1030.2908
     47.5000,       5.0000,   3.00000,    968.3246
     52.5000,       5.0000,   3.00000,    884.4508
     57.5000,       5.0000,   3.00000,    907.4343
     62.5000,       5.0000,   3.00000,    932.6421
     67.5000,       5.0000,   3.00000,    837.1950
     72.5000,       5.0000,   3.00000,   1007.7596
     77.5000,       5.0000,   3.00000,    708.8181
     82.5000,       5.0000,   3.00000,    727.8887
     87.5000,       5.0000,   3.00000,    739.4135
     92.5000,       5.0000,   3.00000,    782.7310
     97.5000,       5.0000,   3.00000,    565.9717
    102.5000,       5.0000,   3.00000,    508.6030
    107.5000,       5.0000,   3.00000,    492.9857
    112.5000,       5.0000,   3.00000,    506.5507
    117.5000,       5.0000,   3.00000,    514.3834
    122.5000,       5.0000,   3.00000,    398.9745
    127.5000,       5.0000,   3.00000,    361.3225
    132.5000,       5.0000,   3.00000,    353.4454
    137.5000,       5.0000,   3.00000,    429.2578
    142.5000,       5.0000,   3.00000,    430.8478
    147.5000,       5.0000,   3.00000,    448.0818
    152.5000,       5.0000,   3.00000,    284.7731
    157.5000,       5.0000,   3.00000,    481.0446
    162.5000,       5.0000,   3.00000,    461.8461
    167.5000,       5.0000,   3.00000,    454.6492
    172.5000,       5.0000,   3.00000,    445.3565
    177.5000,       5.0000,   3.00000,    488.2799
    182.5000,       5.0000,   3.00000,    520.8182
    187.5000,       5.0000,   3.00000,    530.0862
    192.5000,       5.0000,   3.00000,    548.9506
    197.5000,       5.0000,   3.00000,    578.7448
    202.5000,       5.0000,   3.00000,    577.6467
    207.5000,       5.0000,   3.00000,    625.6171
    212.5000,       5.0000,   3.00000,    568.4695
    217.5000,       5.0000,   3.00000,    617.2332
    222.5000,       5.0000,   3.00000,    676.4539
    227.5000,       5.0000,   3.00000,    653.4277
    232.5000,       5.0000,   3.00000,    566.4634
    237.5000,       5.0000,   3.00000,    511.1949
    242.5000,       5.0000,   3.00000,    493.8174
    247.5000,       5.0000,   3.00000,    495.0008
    252.5000,       5.0000,   3.00000,    497.8479
    257.5000,       5.0000,   3.00000,    459.6844
    262.5000,       5.0000,   3.00000,    469.4178
    267.5000,       5.0000,   3.00000,    405.6909
    272.5000,       5.0000,   3.00000,    363.6780
    277.5000,       5.0000,   3.00000,    365.2584
    282.5000,       5.0000,   3.00000,    388.1515
    287.5000,       5.0000,   3.00000,    404.7601
    292.5000,       5.0000,   3.00000,    305.9902
    297.5000,       5.0000,   3.00000,    317.2592
    302.5000,       5.0000,   3.00000,    326.6170
    307.5000,       5.0000,   3.00000,    345.5382
    312.5000,       5.0000,   3.00000,    355.0549
    317.5000,       5.0000,   3.00000,    346.2469
    322.5000,       5.0000,   3.00000,    368.9456
    327.5000,       5.0000,   3.00000,    368.7552
    332.5000,       5.0000,   3.00000,    383.8969
    337.5000,       5.0000,   3.00000,    382.5801
    342.5000,       5.0000,   3.00000,    478.2282
    347.5000,       5.0000,   3.00000,    398.0099
     22.5000,      15.0000,   1.00000,    813.5128
     27.5000,      15.0000,   1.00000,    828.0952
     32.5000,      15.0000,   1.00000,    915.8803
     37.5000,      15.0000,   1.00000,    959.5742
     42.5000,      15.0000,   1.00000,    963.4730
     47.5000,      15.0000,   1.00000,    877.6771
     52.5000,      15.0000,   1.00000,    778.4863
     57.5000,      15.0000,   1.00000,    779.1178
     62.5000,      15.0000,   1.00000,    822.5653
     67.5000,      15.0000,   1.00000,    862.9869
     72.5000,      15.0000,   1.00000,    768.3171
     77.5000,      15.0000,   1.00000,    754.2338
     82.5000,      15.0000,   1.00000,    677.3213
     87.5000,      15.0000,   1.00000,    690.9847
     92.5000,      15.0000,   1.00000,    630.2874
     97.5000,      15.0000,   1.00000,    587.7826
    102.5000,      15.0000,   1.00000,    481.1260
    107.5000,      15.0000,   1.00000,    470.7861
    112.5000,      15.0000,   1.00000,    488.7638
    117.5000,      15.0000,   1.00000,    471.8456
    122.5000,      15.0000,   1.00000,    419.4308
    127.5000,      15.0000,   1.00000,    352.2445
    132.5000,      15.0000,   1.00000,    379.6787
    137.5000,      15.0000,   1.00000,    398.7086
    142.5000,      15.0000,   1.00000,    431.5039
    147.5000,      15.0000,   1.00000,    378.0459
    152.5000,      15.0000,   1.00000,    400.8600
    157.5000,      15.0000,   1.00000,    387.1991
    162.5000,      15.0000,   1.00000,    438.0364
    167.5000,      15.0000,   1.00000,    440.9949
    172.5000,      15.0000,   1.00000,    455.2450
    177.5000,      15.0000,   1.00000,    446.7979
    182.5000,      15.0000,   1.00000,    492.8594
    187.5000,      15.0000,   1.00000,    512.4858
    192.5000,      15.0000,   1.00000,    534.9673
    197.5000,      15.0000,   1.00000,    550.1254
    202.5000,      15.0000,   1.00000,    562.5151
    207.5000,      15.0000,   1.00000,    548.4596
    212.5000,      15.0000,   1.00000,    569.0150
    217.5000,      15.0000,   1.00000,    595.8898
    222.5000,      15.0000,   1.00000,    627.3276
    227.5000,      15.0000,   1.00000,    611.4201
    232.5000,      15.0000,   1.00000,    562.2940
    237.5000,      15.0000,   1.00000,    504.1152
    242.5000,      15.0000,   1.00000,    480.5441
    247.5000,      15.0000,   1.00000,    495.0320
    252.5000,      15.0000,   1.00000,    504.2950
    257.5000,      15.0000,   1.00000,    504.2652
    262.5000,      15.0000,   1.00000,    466.0166
    267.5000,      15.0000,   1.00000,    422.0440
    272.5000,      15.0000,   1.00000,    393.3317
    277.5000,      15.0000,   1.00000,    393.4939
    282.5000,      15.0000,   1.00000,    408.1320
    287.5000,      15.0000,   1.00000,    393.3995
    292.5000,      15.0000,   1.00000,    369.5646
    297.5000,      15.0000,   1.00000,    337.3881
    302.5000,      15.0000,   1.00000,    349.6710
    307.5000,      15.0000,   1.00000,    368.2265
    312.5000,      15.0000,   1.00000,    383.9039
    317.5000,      15.0000,   1.00000,    388.0646
    322.5000,      15.0000,   1.00000,    375.9382
    327.5000,      15.0000,   1.00000,    386.3042
    332.5000,      15.0000,   1.00000,    382.3259
    337.5000,      15.0000,   1.00000,    430.3028
    342.5000,      15.0000,   1.00000,    434.4615
     22.5000,       5.0000,   4.00000,    769.3288
     27.5000,       5.0000,   4.00000,    736.1197
     32.5000,       5.0000,   4.00000,    856.5043
     37.5000,       5.0000,   4.00000,   1034.6094
     42.5000,       5.0000,   4.00000,    895.1810
     47.5000,       5.0000,   4.00000,    871.6113
     52.5000,       5.0000,   4.00000,    700.3682
     57.5000,       5.0000,   4.00000,    751.3914
     62.5000,       5.0000,   4.00000,    829.3043
     67.5000,       5.0000,   4.00000,    736.7740
     72.5000,       5.0000,   4.00000,    889.1104
     77.5000,       5.0000,   4.00000,    638.5536
     82.5000,       5.0000,   4.00000,    656.2505
     87.5000,       5.0000,   4.00000,    688.4944
     92.5000,       5.0000,   4.00000,    669.0381
     97.5000,       5.0000,   4.00000,    510.8528
    102.5000,       5.0000,   4.00000,    456.5713
    107.5000,       5.0000,   4.00000,    447.0056
    112.5000,       5.0000,   4.00000,    470.5928
    117.5000,       5.0000,   4.00000,    507.1151
    122.5000,       5.0000,   4.00000,    383.1169
    127.5000,       5.0000,   4.00000,    330.4868
    132.5000,       5.0000,   4.00000,    359.0736
    137.5000,       5.0000,   4.00000,    394.9281
    142.5000,       5.0000,   4.00000,    419.8503
    147.5000,       5.0000,   4.00000,    441.7278
    152.5000,       5.0000,   4.00000,    272.7065
    157.5000,       5.0000,   4.00000,    455.7737
    162.5000,       5.0000,   4.00000,    429.3374
    167.5000,       5.0000,   4.00000,    419.5922
    172.5000,       5.0000,   4.00000,    445.6573
    177.5000,       5.0000,   4.00000,    434.0481
    182.5000,       5.0000,   4.00000,    497.2743
    187.5000,       5.0000,   4.00000,    505.6269
    192.5000,       5.0000,   4.00000,    534.6723
    197.5000,       5.0000,   4.00000,    552.1981
    202.5000,       5.0000,   4.00000,    524.3804
    207.5000,       5.0000,   4.00000,    570.8264
    212.5000,       5.0000,   4.00000,    532.0122
    217.5000,       5.0000,   4.00000,    598.5144
    222.5000,       5.0000,   4.00000,    674.9893
    227.5000,       5.0000,   4.00000,    632.5961
    232.5000,       5.0000,   4.00000,    552.7302
    237.5000,       5.0000,   4.00000,    491.2996
    242.5000,       5.0000,   4.00000,    464.9584
    247.5000,       5.0000,   4.00000,    496.2506
    252.5000,       5.0000,   4.00000,    527.9277
    257.5000,       5.0000,   4.00000,    497.3546
    262.5000,       5.0000,   4.00000,    505.0378
    267.5000,       5.0000,   4.00000,    419.2627
    272.5000,       5.0000,   4.00000,    387.3597
    277.5000,       5.0000,   4.00000,    393.1532
    282.5000,       5.0000,   4.00000,    417.8026
    287.5000,       5.0000,   4.00000,    448.8503
    292.5000,       5.0000,   4.00000,    337.5679
    297.5000,       5.0000,   4.00000,    349.9745
    302.5000,       5.0000,   4.00000,    356.1346
    307.5000,       5.0000,   4.00000,    376.9600
    312.5000,       5.0000,   4.00000,    405.9245
    317.5000,       5.0000,   4.00000,    386.7166
    322.5000,       5.0000,   4.00000,    384.9149
    327.5000,       5.0000,   4.00000,    394.5060
    332.5000,       5.0000,   4.00000,    389.7232
    337.5000,       5.0000,   4.00000,    417.8339
    342.5000,       5.0000,   4.00000,    515.8058
     30.0000,      20.0000,   1.00000,    745.0780
     35.0000,      20.0000,   1.00000,    748.4921
     40.0000,      20.0000,   1.00000,    773.9197
     45.0000,      20.0000,   1.00000,    703.6321
     50.0000,      20.0000,   1.00000,    651.5328
     55.0000,      20.0000,   1.00000,    624.5223
     60.0000,      20.0000,   1.00000,    574.9993
     65.0000,      20.0000,   1.00000,    609.4628
     70.0000,      20.0000,   1.00000,    641.3954
     75.0000,      20.0000,   1.00000,    639.5081
     80.0000,      20.0000,   1.00000,    668.7015
     85.0000,      20.0000,   1.00000,    595.5773
     90.0000,      20.0000,   1.00000,    544.8688
     95.0000,      20.0000,   1.00000,    513.4403
    100.0000,      20.0000,   1.00000,    465.8947
    105.0000,      20.0000,   1.00000,    437.6213
    110.0000,      20.0000,   1.00000,    417.4351
    115.0000,      20.0000,   1.00000,    396.0799
    120.0000,      20.0000,   1.00000,    377.5766
    125.0000,      20.0000,   1.00000,    391.8790
    130.0000,      20.0000,   1.00000,    354.8857
    135.0000,      20.0000,   1.00000,    355.9299
    140.0000,      20.0000,   1.00000,    379.9954
    145.0000,      20.0000,   1.00000,    362.1013
    150.0000,      20.0000,   1.00000,    398.7439
    155.0000,      20.0000,   1.00000,    390.0618
    160.0000,      20.0000,   1.00000,    362.5347
    165.0000,      20.0000,   1.00000,    392.2859
    170.0000,      20.0000,   1.00000,    390.3042
    175.0000,      20.0000,   1.00000,    411.6613
    180.0000,      20.0000,   1.00000,    433.5107
    185.0000,      20.0000,   1.00000,    439.4613
    190.0000,      20.0000,   1.00000,    481.4546
    195.0000,      20.0000,   1.00000,    478.8988
    200.0000,      20.0000,   1.00000,    483.7028
    205.0000,      20.0000,   1.00000,    483.9458
    210.0000,      20.0000,   1.00000,    507.1451
    215.0000,      20.0000,   1.00000,    558.4386
    220.0000,      20.0000,   1.00000,    570.7253
    225.0000,      20.0000,   1.00000,    566.6934
    230.0000,      20.0000,   1.00000,    543.0292
    235.0000,      20.0000,   1.00000,    485.2439
    240.0000,      20.0000,   1.00000,    458.8469
    245.0000,      20.0000,   1.00000,    454.4467
    250.0000,      20.0000,   1.00000,    472.3098
    255.0000,      20.0000,   1.00000,    508.0808
    260.0000,      20.0000,   1.00000,    499.8831
    265.0000,      20.0000,   1.00000,    476.0856
    270.0000,      20.0000,   1.00000,    454.6041
    275.0000,      20.0000,   1.00000,    430.3766
    280.0000,      20.0000,   1.00000,    432.7811
    285.0000,      20.0000,   1.00000,    416.8141
    290.0000,      20.0000,   1.00000,    410.2645
    295.0000,      20.0000,   1.00000,    402.9580
    300.0000,      20.0000,   1.00000,    380.7181
    305.0000,      20.0000,   1.00000,    393.9147
    310.0000,      20.0000,   1.00000,    402.1281
    315.0000,      20.0000,   1.00000,    401.5807
    320.0000,      20.0000,   1.00000,    414.6903
    325.0000,      20.0000,   1.00000,    395.7643
    330.0000,      20.0000,   1.00000,    411.6846
    335.0000,      20.0000,   1.00000,    449.3639
     27.5000,       5.0000,   5.00000,    632.8253
     32.5000,       5.0000,   5.00000,    743.6202
     37.5000,       5.0000,   5.00000,    878.7731
     42.5000,       5.0000,   5.00000,    775.7074
     47.5000,       5.0000,   5.00000,    693.7910
     52.5000,       5.0000,   5.00000,    595.2025
     57.5000,       5.0000,   5.00000,    610.6181
     62.5000,       5.0000,   5.00000,    643.9958
     67.5000,       5.0000,   5.00000,    599.6667
     72.5000,       5.0000,   5.00000,    771.9039
     77.5000,       5.0000,   5.00000,    579.8621
     82.5000,       5.0000,   5.00000,    591.2863
     87.5000,       5.0000,   5.00000,    613.7666
     92.5000,       5.0000,   5.00000,    591.5834
     97.5000,       5.0000,   5.00000,    430.1414
    102.5000,       5.0000,   5.00000,    424.4968
    107.5000,       5.0000,   5.00000,    403.2303
    112.5000,       5.0000,   5.00000,    415.4589
    117.5000,       5.0000,   5.00000,    451.2282
    122.5000,       5.0000,   5.00000,    353.9910
    127.5000,       5.0000,   5.00000,    332.2055
    132.5000,       5.0000,   5.00000,    332.0767
    137.5000,       5.0000,   5.00000,    364.9975
    142.5000,       5.0000,   5.00000,    390.4729
    147.5000,       5.0000,   5.00000,    430.4307
    152.5000,       5.0000,   5.00000,    264.5562
    157.5000,       5.0000,   5.00000,    431.8662
    162.5000,       5.0000,   5.00000,    394.5791
    167.5000,       5.0000,   5.00000,    376.9878
    172.5000,       5.0000,   5.00000,    395.0822
    177.5000,       5.0000,   5.00000,    424.2917
    182.5000,       5.0000,   5.00000,    435.9857
    187.5000,       5.0000,   5.00000,    475.9648
    192.5000,       5.0000,   5.00000,    502.8317
    197.5000,       5.0000,   5.00000,    496.1224
    202.5000,       5.0000,   5.00000,    465.8952
    207.5000,       5.0000,   5.00000,    516.5303
    212.5000,       5.0000,   5.00000,    499.6262
    217.5000,       5.0000,   5.00000,    576.0823
    222.5000,       5.0000,   5.00000,    651.7413
    227.5000,       5.0000,   5.00000,    605.1567
    232.5000,       5.0000,   5.00000,    516.4081
    237.5000,       5.0000,   5.00000,    458.9715
    242.5000,       5.0000,   5.00000,    434.0463
    247.5000,       5.0000,   5.00000,    470.5324
    252.5000,       5.0000,   5.00000,    524.8696
    257.5000,       5.0000,   5.00000,    511.3380
    262.5000,       5.0000,   5.00000,    520.4608
    267.5000,       5.0000,   5.00000,    448.7780
    272.5000,       5.0000,   5.00000,    408.0248
    277.5000,       5.0000,   5.00000,    411.5470
    282.5000,       5.0000,   5.00000,    441.7311
    287.5000,       5.0000,   5.00000,    469.0607
    292.5000,       5.0000,   5.00000,    362.7965
    297.5000,       5.0000,   5.00000,    377.5333
    302.5000,       5.0000,   5.00000,    381.0984
    307.5000,       5.0000,   5.00000,    399.1940
    312.5000,       5.0000,   5.00000,    426.5616
    317.5000,       5.0000,   5.00000,    402.4256
    322.5000,       5.0000,   5.00000,    406.7278
    327.5000,       5.0000,   5.00000,    400.2785
    332.5000,       5.0000,   5.00000,    416.0187
    337.5000,       5.0000,   5.00000,    441.7126
     32.5000,       5.0000,   6.00000,    624.1160
     37.5000,       5.0000,   6.00000,    763.3554
     42.5000,       5.0000,   6.00000,    610.3757
     47.5000,       5.0000,   6.00000,    577.0134
     52.5000,       5.0000,   6.00000,    491.5426
     57.5000,       5.0000,   6.00000,    493.2708
     62.5000,       5.0000,   6.00000,    486.9840
     67.5000,       5.0000,   6.00000,    463.3900
     72.5000,       5.0000,   6.00000,    654.2759
     77.5000,       5.0000,   6.00000,    504.3667
     82.5000,       5.0000,   6.00000,    531.7896
     87.5000,       5.0000,   6.00000,    531.9575
     92.5000,       5.0000,   6.00000,    524.4607
     97.5000,       5.0000,   6.00000,    393.2599
    102.5000,       5.0000,   6.00000,    363.9724
    107.5000,       5.0000,   6.00000,    366.3416
    112.5000,       5.0000,   6.00000,    363.8432
    117.5000,       5.0000,   6.00000,    381.8785
    122.5000,       5.0000,   6.00000,    328.7249
    127.5000,       5.0000,   6.00000,    307.9884
    132.5000,       5.0000,   6.00000,    308.6245
    137.5000,       5.0000,   6.00000,    341.8896
    142.5000,       5.0000,   6.00000,    363.8437
    147.5000,       5.0000,   6.00000,    399.8274
    152.5000,       5.0000,   6.00000,    252.1980
    157.5000,       5.0000,   6.00000,    410.4554
    162.5000,       5.0000,   6.00000,    364.3306
    167.5000,       5.0000,   6.00000,    336.5426
    172.5000,       5.0000,   6.00000,    355.1019
    177.5000,       5.0000,   6.00000,    374.4925
    182.5000,       5.0000,   6.00000,    424.5919
    187.5000,       5.0000,   6.00000,    419.2206
    192.5000,       5.0000,   6.00000,    443.3099
    197.5000,       5.0000,   6.00000,    440.9864
    202.5000,       5.0000,   6.00000,    419.2519
    207.5000,       5.0000,   6.00000,    475.0526
    212.5000,       5.0000,   6.00000,    466.3209
    217.5000,       5.0000,   6.00000,    543.2316
    222.5000,       5.0000,   6.00000,    609.0385
    227.5000,       5.0000,   6.00000,    568.7069
    232.5000,       5.0000,   6.00000,    478.1115
    237.5000,       5.0000,   6.00000,    421.8192
    242.5000,       5.0000,   6.00000,    411.3800
    247.5000,       5.0000,   6.00000,    441.6576
    252.5000,       5.0000,   6.00000,    490.3990
    257.5000,       5.0000,   6.00000,    489.8905
    262.5000,       5.0000,   6.00000,    534.8604
    267.5000,       5.0000,   6.00000,    468.0291
    272.5000,       5.0000,   6.00000,    427.1462
    277.5000,       5.0000,   6.00000,    425.9369
    282.5000,       5.0000,   6.00000,    451.8004
    287.5000,       5.0000,   6.00000,    486.8849
    292.5000,       5.0000,   6.00000,    372.5521
    297.5000,       5.0000,   6.00000,    394.9968
    302.5000,       5.0000,   6.00000,    399.9630
    307.5000,       5.0000,   6.00000,    413.7234
    312.5000,       5.0000,   6.00000,    419.3253
    317.5000,       5.0000,   6.00000,    404.8260
    322.5000,       5.0000,   6.00000,    413.1335
    327.5000,       5.0000,   6.00000,    422.4726
    332.5000,       5.0000,   6.00000,    435.6757
     37.5000,      25.0000,   1.00000,    564.1638
     42.5000,      25.0000,   1.00000,    554.9343
     47.5000,      25.0000,   1.00000,    536.1828
     52.5000,      25.0000,   1.00000,    486.7892
     57.5000,      25.0000,   1.00000,    438.6235
     62.5000,      25.0000,   1.00000,    444.2100
     67.5000,      25.0000,   1.00000,    447.2063
     72.5000,      25.0000,   1.00000,    483.3838
     77.5000,      25.0000,   1.00000,    531.2964
     82.5000,      25.0000,   1.00000,    545.8104
     87.5000,      25.0000,   1.00000,    483.0470
     92.5000,      25.0000,   1.00000,    457.4825
     97.5000,      25.0000,   1.00000,    435.6956
    102.5000,      25.0000,   1.00000,    404.5489
    107.5000,      25.0000,   1.00000,    356.6758
    112.5000,      25.0000,   1.00000,    337.9952
    117.5000,      25.0000,   1.00000,    330.8038
    122.5000,      25.0000,   1.00000,    325.6846
    127.5000,      25.0000,   1.00000,    335.3891
    132.5000,      25.0000,   1.00000,    335.8319
    137.5000,      25.0000,   1.00000,    344.3126
    142.5000,      25.0000,   1.00000,    328.3410
    147.5000,      25.0000,   1.00000,    357.1882
    152.5000,      25.0000,   1.00000,    363.8166
    157.5000,      25.0000,   1.00000,    358.2369
    162.5000,      25.0000,   1.00000,    333.1085
    167.5000,      25.0000,   1.00000,    355.7964
    172.5000,      25.0000,   1.00000,    353.2072
    177.5000,      25.0000,   1.00000,    370.4562
    182.5000,      25.0000,   1.00000,    392.2243
    187.5000,      25.0000,   1.00000,    402.8538
    192.5000,      25.0000,   1.00000,    384.1524
    197.5000,      25.0000,   1.00000,    415.8522
    202.5000,      25.0000,   1.00000,    433.1115
    207.5000,      25.0000,   1.00000,    459.9836
    212.5000,      25.0000,   1.00000,    492.6111
    217.5000,      25.0000,   1.00000,    507.7126
    222.5000,      25.0000,   1.00000,    499.4479
    227.5000,      25.0000,   1.00000,    482.7457
    232.5000,      25.0000,   1.00000,    465.3200
    237.5000,      25.0000,   1.00000,    442.0262
    242.5000,      25.0000,   1.00000,    426.2432
    247.5000,      25.0000,   1.00000,    428.3457
    252.5000,      25.0000,   1.00000,    435.8725
    257.5000,      25.0000,   1.00000,    462.9467
    262.5000,      25.0000,   1.00000,    484.5583
    267.5000,      25.0000,   1.00000,    485.0127
    272.5000,      25.0000,   1.00000,    479.6182
    277.5000,      25.0000,   1.00000,    460.2223
    282.5000,      25.0000,   1.00000,    431.9191
    287.5000,      25.0000,   1.00000,    423.3475
    292.5000,      25.0000,   1.00000,    421.9075
    297.5000,      25.0000,   1.00000,    416.7337
    302.5000,      25.0000,   1.00000,    407.6646
    307.5000,      25.0000,   1.00000,    398.2523
    312.5000,      25.0000,   1.00000,    400.0259
    317.5000,      25.0000,   1.00000,    397.0514
    322.5000,      25.0000,   1.00000,    416.0048
    327.5000,      25.0000,   1.00000,    435.0483
     37.5000,       5.0000,   7.00000,    601.1418
     42.5000,       5.0000,   7.00000,    513.9368
     47.5000,       5.0000,   7.00000,    475.5355
     52.5000,       5.0000,   7.00000,    392.3643
     57.5000,       5.0000,   7.00000,    384.6768
     62.5000,       5.0000,   7.00000,    399.9067
     67.5000,       5.0000,   7.00000,    370.9398
     72.5000,       5.0000,   7.00000,    515.2980
     77.5000,       5.0000,   7.00000,    426.1028
     82.5000,       5.0000,   7.00000,    448.8438
     87.5000,       5.0000,   7.00000,    478.6186
     92.5000,       5.0000,   7.00000,    473.0834
     97.5000,       5.0000,   7.00000,    352.4099
    102.5000,       5.0000,   7.00000,    327.6764
    107.5000,       5.0000,   7.00000,    309.2257
    112.5000,       5.0000,   7.00000,    320.1668
    117.5000,       5.0000,   7.00000,    354.7845
    122.5000,       5.0000,   7.00000,    283.0627
    127.5000,       5.0000,   7.00000,    269.9069
    132.5000,       5.0000,   7.00000,    289.6802
    137.5000,       5.0000,   7.00000,    320.5737
    142.5000,       5.0000,   7.00000,    340.8589
    147.5000,       5.0000,   7.00000,    369.1053
    152.5000,       5.0000,   7.00000,    230.0163
    157.5000,       5.0000,   7.00000,    383.8969
    162.5000,       5.0000,   7.00000,    338.1419
    167.5000,       5.0000,   7.00000,    311.6269
    172.5000,       5.0000,   7.00000,    317.6356
    177.5000,       5.0000,   7.00000,    340.7099
    182.5000,       5.0000,   7.00000,    378.4575
    187.5000,       5.0000,   7.00000,    384.7422
    192.5000,       5.0000,   7.00000,    373.9271
    197.5000,       5.0000,   7.00000,    392.1623
    202.5000,       5.0000,   7.00000,    385.2764
    207.5000,       5.0000,   7.00000,    441.5892
    212.5000,       5.0000,   7.00000,    432.3035
    217.5000,       5.0000,   7.00000,    496.6579
    222.5000,       5.0000,   7.00000,    564.0225
    227.5000,       5.0000,   7.00000,    518.3981
    232.5000,       5.0000,   7.00000,    444.1186
    237.5000,       5.0000,   7.00000,    399.1915
    242.5000,       5.0000,   7.00000,    382.6660
    252.5000,       5.0000,   7.00000,    447.8054
    257.5000,       5.0000,   7.00000,    461.6115
    262.5000,       5.0000,   7.00000,    521.6130
    267.5000,       5.0000,   7.00000,    472.6647
    272.5000,       5.0000,   7.00000,    437.4029
    277.5000,       5.0000,   7.00000,    435.6751
    282.5000,       5.0000,   7.00000,    461.6699
    287.5000,       5.0000,   7.00000,    493.0735
    292.5000,       5.0000,   7.00000,    378.4188
    297.5000,       5.0000,   7.00000,    397.6394
    302.5000,       5.0000,   7.00000,    407.0920
    307.5000,       5.0000,   7.00000,    406.4344
    312.5000,       5.0000,   7.00000,    419.9169
    317.5000,       5.0000,   7.00000,    391.6501
    322.5000,       5.0000,   7.00000,    416.2654
    327.5000,       5.0000,   7.00000,    439.7331
     42.5000,       5.0000,   8.00000,    426.0147
     47.5000,       5.0000,   8.00000,    388.1524
     52.5000,       5.0000,   8.00000,    309.1621
     57.5000,       5.0000,   8.00000,    316.4243
     62.5000,       5.0000,   8.00000,    334.2126
     67.5000,       5.0000,   8.00000,    312.3462
     72.5000,       5.0000,   8.00000,    416.9909
     77.5000,       5.0000,   8.00000,    329.1753
     82.5000,       5.0000,   8.00000,    381.9745
     87.5000,       5.0000,   8.00000,    421.0662
     92.5000,       5.0000,   8.00000,    430.6275
     97.5000,       5.0000,   8.00000,    314.2181
    102.5000,       5.0000,   8.00000,    288.8121
    107.5000,       5.0000,   8.00000,    271.9476
    112.5000,       5.0000,   8.00000,    289.7186
    117.5000,       5.0000,   8.00000,    319.3696
    122.5000,       5.0000,   8.00000,    250.2904
    127.5000,       5.0000,   8.00000,    237.7253
    132.5000,       5.0000,   8.00000,    257.7520
    137.5000,       5.0000,   8.00000,    301.0695
    142.5000,       5.0000,   8.00000,    316.9951
    147.5000,       5.0000,   8.00000,    341.0089
    152.5000,       5.0000,   8.00000,    208.9140
    157.5000,       5.0000,   8.00000,    345.5945
    162.5000,       5.0000,   8.00000,    317.9725
    167.5000,       5.0000,   8.00000,    289.4386
    172.5000,       5.0000,   8.00000,    297.4328
    177.5000,       5.0000,   8.00000,    308.4703
    182.5000,       5.0000,   8.00000,    329.1422
    187.5000,       5.0000,   8.00000,    331.3824
    192.5000,       5.0000,   8.00000,    348.8965
    197.5000,       5.0000,   8.00000,    344.8989
    202.5000,       5.0000,   8.00000,    353.6638
    207.5000,       5.0000,   8.00000,    409.4005
    212.5000,       5.0000,   8.00000,    395.1776
    217.5000,       5.0000,   8.00000,    456.1793
    222.5000,       5.0000,   8.00000,    507.7112
    227.5000,       5.0000,   8.00000,    478.1398
    232.5000,       5.0000,   8.00000,    415.4274
    237.5000,       5.0000,   8.00000,    375.7787
    247.5000,       5.0000,   8.00000,    377.9348
    252.5000,       5.0000,   8.00000,    427.0973
    257.5000,       5.0000,   8.00000,    433.1747
    262.5000,       5.0000,   8.00000,    488.7888
    267.5000,       5.0000,   8.00000,    456.1236
    272.5000,       5.0000,   8.00000,    433.3046
    277.5000,       5.0000,   8.00000,    440.4374
    287.5000,       5.0000,   8.00000,    495.9716
    292.5000,       5.0000,   8.00000,    376.5674
    297.5000,       5.0000,   8.00000,    394.9377
    302.5000,       5.0000,   8.00000,    386.7608
    307.5000,       5.0000,   8.00000,    401.9780
    312.5000,       5.0000,   8.00000,    408.1145
    317.5000,       5.0000,   8.00000,    394.0568
    322.5000,       5.0000,   8.00000,    413.5263
     52.5000,      35.0000,   1.00000,    305.7285
     57.5000,      35.0000,   1.00000,    301.7431
     62.5000,      35.0000,   1.00000,    288.3730
     67.5000,      35.0000,   1.00000,    280.9895
     72.5000,      35.0000,   1.00000,    298.4621
     77.5000,      35.0000,   1.00000,    317.0248
     82.5000,      35.0000,   1.00000,    317.0328
     87.5000,      35.0000,   1.00000,    331.9545
     92.5000,      35.0000,   1.00000,    325.0849
     97.5000,      35.0000,   1.00000,    318.2270
    102.5000,      35.0000,   1.00000,    324.3778
    107.5000,      35.0000,   1.00000,    289.2881
    112.5000,      35.0000,   1.00000,    254.0467
    117.5000,      35.0000,   1.00000,    245.6494
    122.5000,      35.0000,   1.00000,    245.4921
    127.5000,      35.0000,   1.00000,    263.5431
    132.5000,      35.0000,   1.00000,    270.1649
    137.5000,      35.0000,   1.00000,    252.5846
    142.5000,      35.0000,   1.00000,    274.6573
    147.5000,      35.0000,   1.00000,    288.8540
    152.5000,      35.0000,   1.00000,    290.2556
    157.5000,      35.0000,   1.00000,    287.4349
    162.5000,      35.0000,   1.00000,    290.0466
    167.5000,      35.0000,   1.00000,    288.7869
    172.5000,      35.0000,   1.00000,    303.5768
    177.5000,      35.0000,   1.00000,    289.1002
    182.5000,      35.0000,   1.00000,    283.7862
    187.5000,      35.0000,   1.00000,    288.9493
    192.5000,      35.0000,   1.00000,    312.4166
    197.5000,      35.0000,   1.00000,    333.8256
    202.5000,      35.0000,   1.00000,    359.9981
    207.5000,      35.0000,   1.00000,    374.2545
    212.5000,      35.0000,   1.00000,    387.9470
    222.5000,      35.0000,   1.00000,    380.9315
    227.5000,      35.0000,   1.00000,    375.0598
    232.5000,      35.0000,   1.00000,    379.2661
    237.5000,      35.0000,   1.00000,    379.4586
    242.5000,      35.0000,   1.00000,    376.8766
    247.5000,      35.0000,   1.00000,    378.6141
    257.5000,      35.0000,   1.00000,    385.2299
    262.5000,      35.0000,   1.00000,    402.7916
    267.5000,      35.0000,   1.00000,    422.4217
    272.5000,      35.0000,   1.00000,    445.0737
    277.5000,      35.0000,   1.00000,    449.7276
    282.5000,      35.0000,   1.00000,    437.8736
    287.5000,      35.0000,   1.00000,    424.4517
    292.5000,      35.0000,   1.00000,    402.8898
    297.5000,      35.0000,   1.00000,    394.4557
    302.5000,      35.0000,   1.00000,    375.3284
    307.5000,      35.0000,   1.00000,    370.5717
    312.5000,      35.0000,   1.00000,    384.4161
     52.5000,       5.0000,  10.00000,    227.6338
     57.5000,       5.0000,  10.00000,    236.9312
     62.5000,       5.0000,  10.00000,    245.9565
     67.5000,       5.0000,  10.00000,    222.3094
     72.5000,       5.0000,  10.00000,    298.4071
     77.5000,       5.0000,  10.00000,    235.8824
     82.5000,       5.0000,  10.00000,    264.8665
     87.5000,       5.0000,  10.00000,    302.0831
     92.5000,       5.0000,  10.00000,    325.7888
     97.5000,       5.0000,  10.00000,    243.7952
    102.5000,       5.0000,  10.00000,    241.3098
    107.5000,       5.0000,  10.00000,    231.0631
    112.5000,       5.0000,  10.00000,    238.4232
    117.5000,       5.0000,  10.00000,    259.9148
    122.5000,       5.0000,  10.00000,    206.4579
    127.5000,       5.0000,  10.00000,    199.7256
    132.5000,       5.0000,  10.00000,    207.4376
    137.5000,       5.0000,  10.00000,    237.8675
    142.5000,       5.0000,  10.00000,    260.3932
    147.5000,       5.0000,  10.00000,    287.9571
    152.5000,       5.0000,  10.00000,    176.2959
    157.5000,       5.0000,  10.00000,    291.7487
    162.5000,       5.0000,  10.00000,    267.7346
    167.5000,       5.0000,  10.00000,    250.3511
    172.5000,       5.0000,  10.00000,    252.9292
    177.5000,       5.0000,  10.00000,    251.6151
    182.5000,       5.0000,  10.00000,    266.8414
    187.5000,       5.0000,  10.00000,    272.6825
    192.5000,       5.0000,  10.00000,    289.9768
    197.5000,       5.0000,  10.00000,    301.6638
    202.5000,       5.0000,  10.00000,    297.7562
    207.5000,       5.0000,  10.00000,    331.1839
    212.5000,       5.0000,  10.00000,    327.2070
    217.5000,       5.0000,  10.00000,    383.2238
    222.5000,       5.0000,  10.00000,    440.5337
    227.5000,       5.0000,  10.00000,    419.0130
    237.5000,       5.0000,  10.00000,    322.9037
    242.5000,       5.0000,  10.00000,    317.1610
    247.5000,       5.0000,  10.00000,    345.8109
    252.5000,       5.0000,  10.00000,    384.9795
    257.5000,       5.0000,  10.00000,    387.1586
    262.5000,       5.0000,  10.00000,    430.8993
    267.5000,       5.0000,  10.00000,    395.2057
    272.5000,       5.0000,  10.00000,    386.3422
    277.5000,       5.0000,  10.00000,    413.4952
    282.5000,       5.0000,  10.00000,    455.5775
    287.5000,       5.0000,  10.00000,    486.0806
    292.5000,       5.0000,  10.00000,    352.5790
    297.5000,       5.0000,  10.00000,    359.4848
    302.5000,       5.0000,  10.00000,    352.1118
    307.5000,       5.0000,  10.00000,    371.2634
    312.5000,       5.0000,  10.00000,    393.9913
     67.5000,      45.0000,   1.00000,    221.1475
     72.5000,      45.0000,   1.00000,    224.1683
     77.5000,      45.0000,   1.00000,    220.7947
     82.5000,      45.0000,   1.00000,    215.7209
     87.5000,      45.0000,   1.00000,    223.6874
     92.5000,      45.0000,   1.00000,    226.5957
     97.5000,      45.0000,   1.00000,    219.7194
    102.5000,      45.0000,   1.00000,    223.8612
    107.5000,      45.0000,   1.00000,    229.2739
    112.5000,      45.0000,   1.00000,    222.0823
    117.5000,      45.0000,   1.00000,    210.9466
    122.5000,      45.0000,   1.00000,    209.1671
    127.5000,      45.0000,   1.00000,    212.5588
    132.5000,      45.0000,   1.00000,    203.1676
    137.5000,      45.0000,   1.00000,    210.5532
    142.5000,      45.0000,   1.00000,    213.1382
    147.5000,      45.0000,   1.00000,    215.9729
    152.5000,      45.0000,   1.00000,    224.0644
    157.5000,      45.0000,   1.00000,    230.5444
    162.5000,      45.0000,   1.00000,    235.2616
    167.5000,      45.0000,   1.00000,    232.9013
    172.5000,      45.0000,   1.00000,    231.1911
    177.5000,      45.0000,   1.00000,    248.5417
    182.5000,      45.0000,   1.00000,    250.9271
    187.5000,      45.0000,   1.00000,    261.3830
    192.5000,      45.0000,   1.00000,    267.5462
    197.5000,      45.0000,   1.00000,    276.4159
    202.5000,      45.0000,   1.00000,    295.2931
    207.5000,      45.0000,   1.00000,    310.9146
    212.5000,      45.0000,   1.00000,    318.2746
    222.5000,      45.0000,   1.00000,    302.4830
    227.5000,      45.0000,   1.00000,    316.6200
    232.5000,      45.0000,   1.00000,    326.0638
    237.5000,      45.0000,   1.00000,    335.7367
    242.5000,      45.0000,   1.00000,    344.8151
    247.5000,      45.0000,   1.00000,    339.0137
    252.5000,      45.0000,   1.00000,    335.0543
    257.5000,      45.0000,   1.00000,    337.6947
    262.5000,      45.0000,   1.00000,    349.2616
    267.5000,      45.0000,   1.00000,    365.2089
    272.5000,      45.0000,   1.00000,    360.3233
    277.5000,      45.0000,   1.00000,    348.2011
    282.5000,      45.0000,   1.00000,    344.4642
    287.5000,      45.0000,   1.00000,    335.9995
    292.5000,      45.0000,   1.00000,    349.7038
    297.5000,      45.0000,   1.00000,    357.7395
     77.5000,       5.0000,  12.00000,    184.8283
    157.5000,       5.0000,  12.00000,    254.5957
    237.5000,       5.0000,  12.00000,    294.5842
     67.5000,      15.0000,   4.00000,    190.6321
     72.5000,      15.0000,   4.00000,    186.5004
     77.5000,      15.0000,   4.00000,    193.8312
     82.5000,      15.0000,   4.00000,    187.3777
     87.5000,      15.0000,   4.00000,    212.7533
     92.5000,      15.0000,   4.00000,    205.2190
     97.5000,      15.0000,   4.00000,    191.6591
    102.5000,      15.0000,   4.00000,    178.9607
    107.5000,      15.0000,   4.00000,    189.7499
    112.5000,      15.0000,   4.00000,    203.3027
    117.5000,      15.0000,   4.00000,    199.1794
    122.5000,      15.0000,   4.00000,    184.5947
    127.5000,      15.0000,   4.00000,    165.8625
    132.5000,      15.0000,   4.00000,    169.2094
    137.5000,      15.0000,   4.00000,    181.1887
    142.5000,      15.0000,   4.00000,    201.7188
    147.5000,      15.0000,   4.00000,    184.1724
    152.5000,      15.0000,   4.00000,    196.7664
    157.5000,      15.0000,   4.00000,    191.3730
    162.5000,      15.0000,   4.00000,    210.6104
    167.5000,      15.0000,   4.00000,    198.3855
    172.5000,      15.0000,   4.00000,    198.5086
    177.5000,      15.0000,   4.00000,    212.1705
    182.5000,      15.0000,   4.00000,    226.1088
    187.5000,      15.0000,   4.00000,    239.6687
    192.5000,      15.0000,   4.00000,    243.4008
    197.5000,      15.0000,   4.00000,    238.8899
    202.5000,      15.0000,   4.00000,    248.2711
    207.5000,      15.0000,   4.00000,    259.3998
    212.5000,      15.0000,   4.00000,    292.0490
    222.5000,      15.0000,   4.00000,    342.8834
    227.5000,      15.0000,   4.00000,    347.4825
    232.5000,      15.0000,   4.00000,    319.8030
    237.5000,      15.0000,   4.00000,    292.7337
    242.5000,      15.0000,   4.00000,    288.4432
    247.5000,      15.0000,   4.00000,    303.3079
    252.5000,      15.0000,   4.00000,    323.6773
    257.5000,      15.0000,   4.00000,    346.5464
    262.5000,      15.0000,   4.00000,    346.1828
    272.5000,      15.0000,   4.00000,    326.3746
    277.5000,      15.0000,   4.00000,    327.3575
    282.5000,      15.0000,   4.00000,    348.6733
    287.5000,      15.0000,   4.00000,    334.5994
    292.5000,      15.0000,   4.00000,    332.9919
    297.5000,      15.0000,   4.00000,    315.1241
     82.5000,      55.0000,   1.00000,    177.1011
     87.5000,      55.0000,   1.00000,    179.8277
     92.5000,      55.0000,   1.00000,    182.7077
     97.5000,      55.0000,   1.00000,    183.6145
    102.5000,      55.0000,   1.00000,    175.5634
    107.5000,      55.0000,   1.00000,    174.8795
    112.5000,      55.0000,   1.00000,    174.5844
    117.5000,      55.0000,   1.00000,    175.5565
    122.5000,      55.0000,   1.00000,    179.1271
    127.5000,      55.0000,   1.00000,    173.3756
    132.5000,      55.0000,   1.00000,    181.7834
    137.5000,      55.0000,   1.00000,    182.5458
    142.5000,      55.0000,   1.00000,    177.5070
    147.5000,      55.0000,   1.00000,    170.9523
    152.5000,      55.0000,   1.00000,    171.1956
    157.5000,      55.0000,   1.00000,    181.9476
    162.5000,      55.0000,   1.00000,    189.5412
    167.5000,      55.0000,   1.00000,    197.5098
    172.5000,      55.0000,   1.00000,    204.2096
    177.5000,      55.0000,   1.00000,    207.4524
    182.5000,      55.0000,   1.00000,    219.6796
    187.5000,      55.0000,   1.00000,    223.2801
    192.5000,      55.0000,   1.00000,    237.2820
    197.5000,      55.0000,   1.00000,    258.9427
    207.5000,      55.0000,   1.00000,    273.9942
    212.5000,      55.0000,   1.00000,    275.3060
    217.5000,      55.0000,   1.00000,    275.6833
    222.5000,      55.0000,   1.00000,    280.2310
    227.5000,      55.0000,   1.00000,    288.2728
    232.5000,      55.0000,   1.00000,    296.9166
    242.5000,      55.0000,   1.00000,    309.0209
    247.5000,      55.0000,   1.00000,    308.3693
    252.5000,      55.0000,   1.00000,    302.0417
    257.5000,      55.0000,   1.00000,    298.8357
    262.5000,      55.0000,   1.00000,    291.9382
    267.5000,      55.0000,   1.00000,    284.9910
    272.5000,      55.0000,   1.00000,    276.7610
    277.5000,      55.0000,   1.00000,    279.1297
    282.5000,      55.0000,   1.00000,    279.4146
     77.5000,       5.0000,  15.00000,    146.5673
    157.5000,       5.0000,  15.00000,    187.1318
    237.5000,       5.0000,  15.00000,    264.6877
     82.5000,      15.0000,   5.00000,    157.7277
     87.5000,      15.0000,   5.00000,    174.6510
     92.5000,      15.0000,   5.00000,    171.9474
     97.5000,      15.0000,   5.00000,    163.3170
    102.5000,      15.0000,   5.00000,    151.5595
    107.5000,      15.0000,   5.00000,    156.3642
    112.5000,      15.0000,   5.00000,    166.0312
    117.5000,      15.0000,   5.00000,    163.5854
    122.5000,      15.0000,   5.00000,    157.5056
    127.5000,      15.0000,   5.00000,    143.1922
    132.5000,      15.0000,   5.00000,    147.3242
    137.5000,      15.0000,   5.00000,    155.4883
    142.5000,      15.0000,   5.00000,    164.5411
    147.5000,      15.0000,   5.00000,    145.9612
    152.5000,      15.0000,   5.00000,    151.1513
    157.5000,      15.0000,   5.00000,    150.3750
    162.5000,      15.0000,   5.00000,    166.7166
    167.5000,      15.0000,   5.00000,    162.3695
    172.5000,      15.0000,   5.00000,    166.1090
    177.5000,      15.0000,   5.00000,    179.9229
    182.5000,      15.0000,   5.00000,    188.4975
    187.5000,      15.0000,   5.00000,    199.5194
    192.5000,      15.0000,   5.00000,    207.5921
    197.5000,      15.0000,   5.00000,    212.3514
    207.5000,      15.0000,   5.00000,    229.2907
    212.5000,      15.0000,   5.00000,    257.5251
    217.5000,      15.0000,   5.00000,    291.8019
    222.5000,      15.0000,   5.00000,    320.5444
    227.5000,      15.0000,   5.00000,    318.4863
    232.5000,      15.0000,   5.00000,    290.8546
    242.5000,      15.0000,   5.00000,    258.4164
    247.5000,      15.0000,   5.00000,    270.6721
    252.5000,      15.0000,   5.00000,    282.6196
    257.5000,      15.0000,   5.00000,    295.8811
    262.5000,      15.0000,   5.00000,    280.6300
    267.5000,      15.0000,   5.00000,    270.1717
    272.5000,      15.0000,   5.00000,    251.6350
     97.5000,      65.0000,   1.00000,    156.9600
    102.5000,      65.0000,   1.00000,    155.5793
    107.5000,      65.0000,   1.00000,    151.8315
    112.5000,      65.0000,   1.00000,    153.5842
    117.5000,      65.0000,   1.00000,    157.1188
    122.5000,      65.0000,   1.00000,    149.5457
    127.5000,      65.0000,   1.00000,    147.0803
    132.5000,      65.0000,   1.00000,    147.5682
    137.5000,      65.0000,   1.00000,    150.8068
    142.5000,      65.0000,   1.00000,    153.6533
    147.5000,      65.0000,   1.00000,    156.5033
    152.5000,      65.0000,   1.00000,    156.7304
    157.5000,      65.0000,   1.00000,    159.9054
    162.5000,      65.0000,   1.00000,    165.3829
    167.5000,      65.0000,   1.00000,    168.2739
    172.5000,      65.0000,   1.00000,    174.2994
    177.5000,      65.0000,   1.00000,    181.6326
    182.5000,      65.0000,   1.00000,    188.9984
    187.5000,      65.0000,   1.00000,    209.4517
    192.5000,      65.0000,   1.00000,    224.1121
    197.5000,      65.0000,   1.00000,    238.0529
    202.5000,      65.0000,   1.00000,    246.9299
    207.5000,      65.0000,   1.00000,    252.5381
    217.5000,      65.0000,   1.00000,    261.8947
    257.5000,      65.0000,   1.00000,    252.3032
    262.5000,      65.0000,   1.00000,    244.2020
    267.5000,      65.0000,   1.00000,    238.7807
     97.5000,      15.0000,   6.00000,    149.0538
    102.5000,      15.0000,   6.00000,    137.8985
    107.5000,      15.0000,   6.00000,    142.9624
    112.5000,      15.0000,   6.00000,    152.6085
    117.5000,      15.0000,   6.00000,    150.0171
    122.5000,      15.0000,   6.00000,    139.0205
    127.5000,      15.0000,   6.00000,    122.6118
    132.5000,      15.0000,   6.00000,    123.2273
    137.5000,      15.0000,   6.00000,    132.4070
    142.5000,      15.0000,   6.00000,    143.7143
    147.5000,      15.0000,   6.00000,    130.7742
    157.5000,      15.0000,   6.00000,    132.5151
    162.5000,      15.0000,   6.00000,    145.8243
    167.5000,      15.0000,   6.00000,    138.1875
    172.5000,      15.0000,   6.00000,    141.3357
    177.5000,      15.0000,   6.00000,    151.8875
    182.5000,      15.0000,   6.00000,    164.4724
    187.5000,      15.0000,   6.00000,    178.1105
    192.5000,      15.0000,   6.00000,    186.2533
    197.5000,      15.0000,   6.00000,    190.8053
    202.5000,      15.0000,   6.00000,    202.6684
    212.5000,      15.0000,   6.00000,    242.5591
    217.5000,      15.0000,   6.00000,    276.7189
    257.5000,      15.0000,   6.00000,    240.4996
    262.5000,      15.0000,   6.00000,    236.3924
    267.5000,      15.0000,   6.00000,    227.7303
    105.0000,      30.0000,   3.00000,    148.2946
    110.0000,      30.0000,   3.00000,    141.3704
    115.0000,      30.0000,   3.00000,    137.0248
    120.0000,      30.0000,   3.00000,    132.2044
    125.0000,      30.0000,   3.00000,    129.7540
    130.0000,      30.0000,   3.00000,    127.9239
    135.0000,      30.0000,   3.00000,    126.1168
    140.0000,      30.0000,   3.00000,    121.2657
    145.0000,      30.0000,   3.00000,    130.8281
    150.0000,      30.0000,   3.00000,    135.0136
    155.0000,      30.0000,   3.00000,    135.0130
    160.0000,      30.0000,   3.00000,    132.8655
    165.0000,      30.0000,   3.00000,    131.5900
    170.0000,      30.0000,   3.00000,    144.3505
    175.0000,      30.0000,   3.00000,    147.0534
    185.0000,      30.0000,   3.00000,    161.3245
    190.0000,      30.0000,   3.00000,    170.7209
    195.0000,      30.0000,   3.00000,    185.8071
    205.0000,      30.0000,   3.00000,    215.4092
    210.0000,      30.0000,   3.00000,    237.1105
    112.5000,      25.0000,   4.00000,    136.6844
    117.5000,      25.0000,   4.00000,    131.0220
    122.5000,      25.0000,   4.00000,    126.3985
    127.5000,      25.0000,   4.00000,    123.4789
    132.5000,      25.0000,   4.00000,    119.5166
    142.5000,      25.0000,   4.00000,    117.3724
    147.5000,      25.0000,   4.00000,    124.8659
    152.5000,      25.0000,   4.00000,    127.6959
    157.5000,      25.0000,   4.00000,    126.9078
    162.5000,      25.0000,   4.00000,    125.2537
    167.5000,      25.0000,   4.00000,    135.8641
    172.5000,      25.0000,   4.00000,    137.4431
    177.5000,      25.0000,   4.00000,    141.9161
    182.5000,      25.0000,   4.00000,    151.5414
    187.5000,      25.0000,   4.00000,    162.8835
    192.5000,      25.0000,   4.00000,    170.1623
    197.5000,      25.0000,   4.00000,    181.4730
    202.5000,      25.0000,   4.00000,    191.9657
    157.5000,      15.0000,   8.00000,    114.2070
  13.97
ITERATION 3
MODEL RESISTIVITY
LAYER 1
71,     2.5000
     10.0000,     1132.1
     15.0000,     1148.5
     20.0000,     1200.6
     25.0000,     1146.9
     30.0000,     1102.1
     35.0000,     1317.1
     40.0000,     1617.8
     45.0000,     1222.9
     50.0000,     1014.5
     55.0000,     752.86
     60.0000,     742.95
     65.0000,     747.18
     70.0000,     673.86
     75.0000,     1009.2
     80.0000,     698.81
     85.0000,     755.98
     90.0000,     863.19
     95.0000,     870.85
    100.0000,     564.08
    105.0000,     504.01
    110.0000,     482.82
    115.0000,     486.24
    120.0000,     515.28
    125.0000,     363.37
    130.0000,     319.55
    135.0000,     342.13
    140.0000,     405.80
    145.0000,     427.47
    150.0000,     436.95
    155.0000,     199.16
    160.0000,     383.94
    165.0000,     323.10
    170.0000,     296.12
    175.0000,     315.99
    180.0000,     345.33
    185.0000,     389.97
    190.0000,     405.34
    195.0000,     440.92
    200.0000,     485.70
    205.0000,     505.70
    210.0000,     598.41
    215.0000,     561.33
    220.0000,     628.41
    225.0000,     671.09
    230.0000,     571.68
    235.0000,     442.84
    240.0000,     345.57
    245.0000,     303.80
    250.0000,     302.89
    255.0000,     311.21
    260.0000,     291.06
    265.0000,     312.54
    270.0000,     266.69
    275.0000,     248.96
    280.0000,     253.82
    285.0000,     277.19
    290.0000,     280.40
    295.0000,     182.63
    300.0000,     183.01
    305.0000,     183.55
    310.0000,     199.13
    315.0000,     222.27
    320.0000,     212.52
    325.0000,     225.92
    330.0000,     250.48
    335.0000,     281.04
    340.0000,     312.81
    345.0000,     449.35
    350.0000,     365.29
    355.0000,     455.05
           205.7628
LAYER 2
71,     5.2500
     10.0000,     1109.6
     15.0000,     1148.5
     20.0000,     1174.7
     25.0000,     1129.0
     30.0000,     1111.3
     35.0000,     1306.1
     40.0000,     1531.0
     45.0000,     1235.0
     50.0000,     1050.8
     55.0000,     867.42
     60.0000,     850.69
     65.0000,     849.18
     70.0000,     806.48
     75.0000,     1011.5
     80.0000,     792.24
     85.0000,     821.24
     90.0000,     897.57
     95.0000,     887.13
    100.0000,     604.48
    105.0000,     515.49
    110.0000,     484.79
    115.0000,     486.54
    120.0000,     506.31
    125.0000,     363.42
    130.0000,     319.79
    135.0000,     342.41
    140.0000,     396.90
    145.0000,     427.19
    150.0000,     442.96
    155.0000,     332.04
    160.0000,     399.07
    165.0000,     386.02
    170.0000,     352.37
    175.0000,     356.95
    180.0000,     377.46
    185.0000,     427.37
    190.0000,     440.24
    195.0000,     472.27
    200.0000,     504.74
    205.0000,     506.12
    210.0000,     598.26
    215.0000,     563.74
    220.0000,     629.90
    225.0000,     673.26
    230.0000,     577.45
    235.0000,     449.53
    240.0000,     355.07
    245.0000,     317.45
    250.0000,     317.63
    255.0000,     323.69
    260.0000,     319.15
    265.0000,     320.94
    270.0000,     291.62
    275.0000,     263.26
    280.0000,     258.68
    285.0000,     279.18
    290.0000,     281.36
    295.0000,     200.11
    300.0000,     195.98
    305.0000,     196.31
    310.0000,     211.17
    315.0000,     228.52
    320.0000,     228.11
    325.0000,     238.38
    330.0000,     268.85
    335.0000,     305.46
    340.0000,     360.06
    345.0000,     462.00
    350.0000,     440.63
    355.0000,     451.61
           222.0724
LAYER 3
69,     8.2750
     15.0000,     1053.0
     20.0000,     1080.3
     25.0000,     1080.9
     30.0000,     1082.4
     35.0000,     1238.5
     40.0000,     1404.2
     45.0000,     1247.6
     50.0000,     1485.8
     55.0000,     1671.6
     60.0000,     1666.9
     65.0000,     1587.9
     70.0000,     1208.7
     75.0000,     1048.5
     80.0000,     1047.9
     85.0000,     1045.4
     90.0000,     1003.2
     95.0000,     957.25
    100.0000,     749.24
    105.0000,     598.38
    110.0000,     521.09
    115.0000,     510.95
    120.0000,     513.11
    125.0000,     419.27
    130.0000,     360.66
    135.0000,     355.31
    140.0000,     395.77
    145.0000,     427.35
    150.0000,     492.50
    155.0000,     640.90
    160.0000,     754.50
    165.0000,     755.32
    170.0000,     714.30
    175.0000,     711.99
    180.0000,     701.32
    185.0000,     822.15
    190.0000,     882.82
    195.0000,     881.68
    200.0000,     820.32
    205.0000,     614.93
    210.0000,     614.41
    215.0000,     613.31
    220.0000,     840.39
    225.0000,     940.39
    230.0000,     883.26
    235.0000,     712.05
    240.0000,     578.92
    245.0000,     515.04
    250.0000,     510.67
    255.0000,     500.64
    260.0000,     491.75
    265.0000,     489.20
    270.0000,     434.11
    275.0000,     351.15
    280.0000,     317.73
    285.0000,     334.96
    290.0000,     387.01
    295.0000,     438.41
    300.0000,     456.12
    305.0000,     458.59
    310.0000,     475.92
    315.0000,     484.33
    320.0000,     485.22
    325.0000,     488.56
    330.0000,     516.92
    335.0000,     567.79
    340.0000,     621.13
    345.0000,     627.88
    350.0000,     580.63
           453.7758
LAYER 4
67,    11.6025
     20.0000,     811.72
     25.0000,     864.03
     30.0000,     890.17
     35.0000,     1035.8
     40.0000,     1300.4
     45.0000,     1312.2
     50.0000,     1548.4
     55.0000,     1948.2
     60.0000,     1987.5
     65.0000,     1944.0
     70.0000,     1286.6
     75.0000,     1256.5
     80.0000,     1069.9
     85.0000,     1049.2
     90.0000,     1045.6
     95.0000,     987.61
    100.0000,     761.32
    105.0000,     608.64
    110.0000,     524.34
    115.0000,     521.05
    120.0000,     520.73
    125.0000,     474.21
    130.0000,     382.57
    135.0000,     346.74
    140.0000,     392.90
    145.0000,     420.59
    150.0000,     500.05
    155.0000,     623.39
    160.0000,     889.54
    165.0000,     908.48
    170.0000,     871.24
    175.0000,     852.25
    180.0000,     870.24
    185.0000,     1193.4
    190.0000,     1405.7
    195.0000,     1393.8
    200.0000,     996.97
    205.0000,     593.96
    210.0000,     606.01
    215.0000,     582.74
    220.0000,     963.14
    225.0000,     1354.9
    230.0000,     1415.9
    235.0000,     1316.8
    240.0000,     1098.7
    245.0000,     891.33
    250.0000,     877.70
    255.0000,     859.59
    260.0000,     774.85
    265.0000,     696.99
    270.0000,     564.68
    275.0000,     439.21
    280.0000,     401.19
    285.0000,     435.15
    290.0000,     687.89
    295.0000,     721.06
    300.0000,     810.62
    305.0000,     829.37
    310.0000,     853.51
    315.0000,     857.30
    320.0000,     856.15
    325.0000,     848.95
    330.0000,     832.31
    335.0000,     820.35
    340.0000,     800.39
    345.0000,     774.78
           602.1200
LAYER 5
63,    15.2628
     30.0000,     404.22
     35.0000,     441.99
     40.0000,     618.59
     45.0000,     1079.4
     50.0000,     1775.3
     55.0000,     1854.4
     60.0000,     2057.5
     65.0000,     2180.0
     70.0000,     1986.7
     75.0000,     1558.3
     80.0000,     917.04
     85.0000,     890.63
     90.0000,     693.66
     95.0000,     607.21
    100.0000,     547.66
    105.0000,     538.57
    110.0000,     517.15
    115.0000,     515.40
    120.0000,     514.79
    125.0000,     462.90
    130.0000,     371.55
    135.0000,     336.98
    140.0000,     230.07
    145.0000,     234.09
    150.0000,     273.05
    155.0000,     385.02
    160.0000,     740.52
    165.0000,     824.77
    170.0000,     832.92
    175.0000,     838.33
    180.0000,     914.73
    185.0000,     1236.7
    190.0000,     1413.6
    195.0000,     1391.5
    200.0000,     970.67
    205.0000,     550.47
    210.0000,     543.11
    215.0000,     532.21
    220.0000,     936.63
    225.0000,     1352.2
    230.0000,     1368.8
    235.0000,     1412.5
    240.0000,     1357.1
    245.0000,     1287.5
    250.0000,     1205.2
    255.0000,     1077.8
    260.0000,     891.70
    265.0000,     724.33
    270.0000,     592.52
    275.0000,     544.97
    280.0000,     540.92
    285.0000,     538.77
    290.0000,     613.29
    295.0000,     646.20
    300.0000,     649.79
    305.0000,     654.15
    310.0000,     655.16
    315.0000,     652.86
    320.0000,     646.39
    325.0000,     642.73
    330.0000,     644.77
    335.0000,     645.88
           671.0558
LAYER 6
59,    19.2890
     40.0000,     280.05
     45.0000,     353.03
     50.0000,     427.51
     55.0000,     430.73
     60.0000,     436.18
     65.0000,     456.72
     70.0000,     404.98
     75.0000,     296.97
     80.0000,     220.23
     85.0000,     219.06
     90.0000,     214.60
     95.0000,     207.95
    100.0000,     207.72
    105.0000,     231.08
    110.0000,     282.10
    115.0000,     328.52
    120.0000,     337.21
    125.0000,     341.64
    130.0000,     288.55
    135.0000,     193.90
    140.0000,     123.80
    145.0000,     114.08
    150.0000,     114.26
    155.0000,     117.51
    160.0000,     145.13
    165.0000,     163.01
    170.0000,     172.30
    175.0000,     212.21
    180.0000,     304.38
    185.0000,     402.25
    190.0000,     388.67
    195.0000,     385.21
    200.0000,     298.50
    205.0000,     220.57
    210.0000,     216.52
    215.0000,     212.22
    220.0000,     406.30
    225.0000,     867.21
    230.0000,     1095.3
    235.0000,     1141.4
    240.0000,     1185.3
    245.0000,     1215.1
    250.0000,     1141.1
    255.0000,     997.40
    260.0000,     813.37
    265.0000,     652.28
    270.0000,     553.50
    275.0000,     547.23
    280.0000,     529.29
    285.0000,     529.48
    290.0000,     606.77
    295.0000,     624.46
    300.0000,     622.02
    305.0000,     621.82
    310.0000,     622.92
    315.0000,     624.03
    320.0000,     625.31
    325.0000,     626.96
           638.2023
LAYER 7
55,    23.7179
     50.0000,     151.76
     55.0000,     146.48
     60.0000,     140.21
     65.0000,     127.27
     70.0000,     111.98
     75.0000,      96.38
     80.0000,      90.53
     85.0000,      90.47
     90.0000,      90.74
     95.0000,      95.44
    100.0000,     110.22
    105.0000,     140.96
    110.0000,     187.60
    115.0000,     227.66
    120.0000,     236.01
    125.0000,     239.05
    130.0000,     218.97
    135.0000,     160.54
    140.0000,     113.04
    145.0000,      95.54
    150.0000,      90.97
    155.0000,      90.60
    160.0000,      90.38
    165.0000,      91.26
    170.0000,      94.84
    175.0000,     105.99
    180.0000,     127.61
    185.0000,     144.09
    190.0000,     140.10
    195.0000,     135.91
    200.0000,     135.15
    205.0000,     134.24
    210.0000,     124.15
    215.0000,     124.01
    220.0000,     188.69
    225.0000,     347.46
    230.0000,     503.67
    235.0000,     537.68
    240.0000,     553.78
    245.0000,     555.95
    250.0000,     567.63
    255.0000,     553.49
    260.0000,     512.25
    265.0000,     473.53
    270.0000,     465.22
    275.0000,     457.41
    280.0000,     452.56
    285.0000,     460.31
    290.0000,     488.78
    295.0000,     514.63
    300.0000,     536.72
    305.0000,     553.09
    310.0000,     575.79
    315.0000,     580.12
           611.1794
LAYER 8
51,    28.5897
     60.0000,      82.93
     65.0000,      76.82
     70.0000,      73.62
     75.0000,      72.87
     80.0000,      73.68
     85.0000,      73.75
     90.0000,      75.93
     95.0000,      83.07
    100.0000,      98.26
    105.0000,     123.64
    110.0000,     156.28
    115.0000,     180.30
    120.0000,     185.45
    125.0000,     186.36
    130.0000,     178.47
    135.0000,     149.74
    140.0000,     121.01
    145.0000,     109.24
    150.0000,     106.88
    155.0000,     105.05
    160.0000,     104.74
    165.0000,     103.84
    170.0000,     102.72
    175.0000,     103.22
    180.0000,     106.96
    185.0000,     110.15
    190.0000,     109.48
    195.0000,     107.45
    200.0000,     105.66
    205.0000,     103.24
    210.0000,      99.40
    215.0000,     101.04
    220.0000,     124.69
    225.0000,     177.80
    230.0000,     240.38
    235.0000,     282.04
    240.0000,     291.26
    245.0000,     296.33
    250.0000,     298.42
    255.0000,     303.93
    260.0000,     312.10
    265.0000,     315.78
    270.0000,     318.25
    275.0000,     329.02
    280.0000,     343.15
    285.0000,     357.04
    290.0000,     371.30
    295.0000,     381.87
    300.0000,     388.63
    305.0000,     394.85
           410.3941
LAYER 9
46,    33.9487
     70.0000,      73.71
     75.0000,      76.35
     80.0000,      77.54
     85.0000,      77.97
     90.0000,      81.35
     95.0000,      88.16
    100.0000,     102.06
    105.0000,     120.77
    110.0000,     141.35
    115.0000,     154.11
    120.0000,     156.67
    125.0000,     156.74
    130.0000,     153.65
    135.0000,     141.06
    140.0000,     124.83
    145.0000,     115.84
    150.0000,     114.57
    155.0000,     111.80
    160.0000,     111.55
    165.0000,     111.62
    170.0000,     111.36
    175.0000,     109.79
    180.0000,     109.08
    185.0000,     108.46
    190.0000,     107.13
    195.0000,     105.43
    200.0000,     103.65
    205.0000,     101.42
    210.0000,      98.76
    215.0000,      98.68
    220.0000,     107.17
    225.0000,     126.65
    230.0000,     152.84
    235.0000,     180.20
    240.0000,     204.16
    245.0000,     218.70
    250.0000,     220.93
    255.0000,     225.50
    260.0000,     228.52
    265.0000,     229.25
    270.0000,     241.87
    275.0000,     263.63
    280.0000,     283.54
    285.0000,     295.80
    290.0000,     307.97
           329.1771
LAYER 10
40,    39.8436
     85.0000,      83.61
     90.0000,      88.47
     95.0000,      92.96
    100.0000,     107.72
    105.0000,     119.89
    110.0000,     132.50
    115.0000,     138.82
    120.0000,     139.60
    125.0000,     139.04
    130.0000,     138.13
    135.0000,     133.27
    140.0000,     125.14
    145.0000,     118.37
    150.0000,     115.33
    155.0000,     113.68
    160.0000,     113.19
    165.0000,     113.04
    170.0000,     113.20
    175.0000,     112.55
    180.0000,     111.74
    185.0000,     110.75
    190.0000,     109.54
    195.0000,     108.19
    200.0000,     106.73
    205.0000,     104.97
    210.0000,     102.95
    215.0000,     102.03
    220.0000,     104.92
    225.0000,     113.14
    230.0000,     124.63
    235.0000,     140.03
    240.0000,     161.82
    245.0000,     191.74
    250.0000,     199.39
    255.0000,     200.16
    260.0000,     200.68
    265.0000,     203.96
    270.0000,     212.90
    275.0000,     230.50
           265.0854
LAYER 11
31,    46.3279
     95.0000,      92.45
    100.0000,     115.35
    105.0000,     120.39
    110.0000,     127.43
    115.0000,     130.36
    120.0000,     130.04
    125.0000,     128.71
    130.0000,     128.23
    135.0000,     127.05
    140.0000,     123.74
    145.0000,     119.68
    150.0000,     116.53
    155.0000,     114.78
    160.0000,     114.09
    165.0000,     113.95
    170.0000,     113.75
    175.0000,     113.61
    180.0000,     113.13
    185.0000,     112.46
    190.0000,     111.68
    195.0000,     110.88
    200.0000,     110.02
    205.0000,     109.00
    210.0000,     107.77
    215.0000,     106.76
    220.0000,     107.65
    225.0000,     112.62
    230.0000,     116.99
    235.0000,     124.42
    240.0000,     141.24
           193.7549
LAYER 12
25,    53.4607
    105.0000,     116.60
    110.0000,     125.79
    115.0000,     127.63
    120.0000,     126.55
    125.0000,     124.49
    130.0000,     122.75
    135.0000,     122.36
    140.0000,     122.08
    145.0000,     120.17
    150.0000,     117.36
    155.0000,     115.44
    160.0000,     114.72
    165.0000,     114.56
    170.0000,     114.25
    175.0000,     114.17
    180.0000,     113.89
    185.0000,     113.50
    190.0000,     113.18
    195.0000,     113.05
    200.0000,     112.78
    205.0000,     112.45
    210.0000,     112.37
    215.0000,     111.84
    220.0000,     111.51
           115.7373
LAYER 13
22, 
    110.0000,     126.97
    115.0000,     127.81
    120.0000,     126.61
    125.0000,     124.49
    130.0000,     122.59
    135.0000,     121.26
    140.0000,     120.78
    145.0000,     120.34
    150.0000,     118.25
    155.0000,     116.34
    160.0000,     115.25
    165.0000,     114.78
    170.0000,     114.59
    175.0000,     114.43
    180.0000,     114.34
    185.0000,     114.29
    190.0000,     114.22
    195.0000,     114.16
    200.0000,     114.11
    205.0000,     114.01
    210.0000,     113.92
           113.9585
CALCULATED APPARENT RESISTIVITY
      7.5000,       5.0000,   1.00000,   1077.1298
     12.5000,       5.0000,   1.00000,   1094.4846
     17.5000,       5.0000,   1.00000,   1114.1832
     22.5000,       5.0000,   1.00000,   1134.1891
     27.5000,       5.0000,   1.00000,   1151.4572
     32.5000,       5.0000,   1.00000,   1184.5820
     37.5000,       5.0000,   1.00000,   1319.9214
     42.5000,       5.0000,   1.00000,   1108.4869
     47.5000,       5.0000,   1.00000,   1108.2744
     52.5000,       5.0000,   1.00000,    904.3465
     57.5000,       5.0000,   1.00000,    883.8085
     62.5000,       5.0000,   1.00000,    900.7070
     67.5000,       5.0000,   1.00000,    741.1223
     72.5000,       5.0000,   1.00000,    988.5823
     77.5000,       5.0000,   1.00000,    744.9242
     82.5000,       5.0000,   1.00000,    844.8337
     87.5000,       5.0000,   1.00000,    780.1335
     92.5000,       5.0000,   1.00000,    777.6473
     97.5000,       5.0000,   1.00000,    604.2881
    102.5000,       5.0000,   1.00000,    571.6688
    107.5000,       5.0000,   1.00000,    508.4700
    112.5000,       5.0000,   1.00000,    460.2598
    117.5000,       5.0000,   1.00000,    468.2267
    122.5000,       5.0000,   1.00000,    378.1755
    127.5000,       5.0000,   1.00000,    368.3799
    132.5000,       5.0000,   1.00000,    361.8102
    137.5000,       5.0000,   1.00000,    388.1655
    142.5000,       5.0000,   1.00000,    359.9550
    147.5000,       5.0000,   1.00000,    455.2027
    152.5000,       5.0000,   1.00000,    266.2191
    157.5000,       5.0000,   1.00000,    447.2687
    162.5000,       5.0000,   1.00000,    357.3557
    167.5000,       5.0000,   1.00000,    381.5425
    172.5000,       5.0000,   1.00000,    399.4571
    177.5000,       5.0000,   1.00000,    413.9304
    182.5000,       5.0000,   1.00000,    455.1049
    187.5000,       5.0000,   1.00000,    470.8523
    192.5000,       5.0000,   1.00000,    503.0304
    197.5000,       5.0000,   1.00000,    535.2883
    202.5000,       5.0000,   1.00000,    525.4149
    207.5000,       5.0000,   1.00000,    606.9522
    212.5000,       5.0000,   1.00000,    578.4207
    217.5000,       5.0000,   1.00000,    627.5942
    222.5000,       5.0000,   1.00000,    631.5739
    227.5000,       5.0000,   1.00000,    574.6994
    232.5000,       5.0000,   1.00000,    500.7065
    237.5000,       5.0000,   1.00000,    426.9836
    242.5000,       5.0000,   1.00000,    379.7190
    247.5000,       5.0000,   1.00000,    359.7341
    252.5000,       5.0000,   1.00000,    361.0546
    257.5000,       5.0000,   1.00000,    329.0374
    262.5000,       5.0000,   1.00000,    343.2101
    267.5000,       5.0000,   1.00000,    302.0621
    272.5000,       5.0000,   1.00000,    293.0590
    282.5000,       5.0000,   1.00000,    273.2182
    292.5000,       5.0000,   1.00000,    224.0652
    297.5000,       5.0000,   1.00000,    238.5301
    302.5000,       5.0000,   1.00000,    228.8660
    307.5000,       5.0000,   1.00000,    236.5186
    312.5000,       5.0000,   1.00000,    253.0414
    317.5000,       5.0000,   1.00000,    252.0805
    322.5000,       5.0000,   1.00000,    274.4424
    327.5000,       5.0000,   1.00000,    294.9253
    332.5000,       5.0000,   1.00000,    331.9422
    337.5000,       5.0000,   1.00000,    336.4695
    342.5000,       5.0000,   1.00000,    451.9591
    347.5000,       5.0000,   1.00000,    318.6705
    352.5000,       5.0000,   1.00000,    434.7266
    357.5000,       5.0000,   1.00000,    242.4732
     12.5000,       5.0000,   2.00000,    972.0948
     17.5000,       5.0000,   2.00000,   1048.6077
     22.5000,       5.0000,   2.00000,   1054.5258
     27.5000,       5.0000,   2.00000,    964.2043
     32.5000,       5.0000,   2.00000,   1068.2919
     37.5000,       5.0000,   2.00000,   1247.1827
     42.5000,       5.0000,   2.00000,   1080.2089
     47.5000,       5.0000,   2.00000,   1072.7336
     52.5000,       5.0000,   2.00000,    965.0023
     57.5000,       5.0000,   2.00000,   1019.4085
     62.5000,       5.0000,   2.00000,    964.9441
     67.5000,       5.0000,   2.00000,    831.1860
     72.5000,       5.0000,   2.00000,   1099.4296
     77.5000,       5.0000,   2.00000,    784.8580
     82.5000,       5.0000,   2.00000,    735.8182
     87.5000,       5.0000,   2.00000,    830.5049
     92.5000,       5.0000,   2.00000,    788.3430
     97.5000,       5.0000,   2.00000,    586.2191
    102.5000,       5.0000,   2.00000,    560.0046
    107.5000,       5.0000,   2.00000,    513.4780
    112.5000,       5.0000,   2.00000,    474.4840
    117.5000,       5.0000,   2.00000,    492.0426
    122.5000,       5.0000,   2.00000,    383.6011
    127.5000,       5.0000,   2.00000,    356.3148
    132.5000,       5.0000,   2.00000,    374.2353
    137.5000,       5.0000,   2.00000,    368.3436
    142.5000,       5.0000,   2.00000,    427.9746
    147.5000,       5.0000,   2.00000,    461.2793
    152.5000,       5.0000,   2.00000,    273.1229
    157.5000,       5.0000,   2.00000,    497.9261
    162.5000,       5.0000,   2.00000,    472.6692
    167.5000,       5.0000,   2.00000,    419.4122
    172.5000,       5.0000,   2.00000,    475.7570
    177.5000,       5.0000,   2.00000,    499.5522
    182.5000,       5.0000,   2.00000,    531.4390
    187.5000,       5.0000,   2.00000,    528.2558
    192.5000,       5.0000,   2.00000,    560.5611
    197.5000,       5.0000,   2.00000,    574.2943
    202.5000,       5.0000,   2.00000,    570.0148
    207.5000,       5.0000,   2.00000,    646.5087
    212.5000,       5.0000,   2.00000,    581.2669
    217.5000,       5.0000,   2.00000,    612.8994
    222.5000,       5.0000,   2.00000,    671.8832
    227.5000,       5.0000,   2.00000,    620.3371
    232.5000,       5.0000,   2.00000,    554.9507
    237.5000,       5.0000,   2.00000,    502.5695
    242.5000,       5.0000,   2.00000,    462.1306
    247.5000,       5.0000,   2.00000,    452.1447
    252.5000,       5.0000,   2.00000,    435.9018
    257.5000,       5.0000,   2.00000,    393.3316
    262.5000,       5.0000,   2.00000,    406.7289
    267.5000,       5.0000,   2.00000,    358.7829
    272.5000,       5.0000,   2.00000,    329.9109
    277.5000,       5.0000,   2.00000,    316.0689
    282.5000,       5.0000,   2.00000,    334.7897
    287.5000,       5.0000,   2.00000,    350.7190
    292.5000,       5.0000,   2.00000,    266.8484
    297.5000,       5.0000,   2.00000,    289.9601
    302.5000,       5.0000,   2.00000,    298.9762
    307.5000,       5.0000,   2.00000,    303.5138
    312.5000,       5.0000,   2.00000,    321.7285
    317.5000,       5.0000,   2.00000,    314.3989
    322.5000,       5.0000,   2.00000,    339.1220
    327.5000,       5.0000,   2.00000,    371.0255
    332.5000,       5.0000,   2.00000,    362.7292
    337.5000,       5.0000,   2.00000,    385.6417
    342.5000,       5.0000,   2.00000,    441.0578
    347.5000,       5.0000,   2.00000,    363.6523
    352.5000,       5.0000,   2.00000,    469.6855
     17.5000,       5.0000,   3.00000,    912.8962
     22.5000,       5.0000,   3.00000,    856.7868
     27.5000,       5.0000,   3.00000,    818.3916
     32.5000,       5.0000,   3.00000,    928.2259
     37.5000,       5.0000,   3.00000,   1181.0342
     42.5000,       5.0000,   3.00000,   1029.1084
     47.5000,       5.0000,   3.00000,    978.0941
     52.5000,       5.0000,   3.00000,    890.9875
     57.5000,       5.0000,   3.00000,    927.8636
     62.5000,       5.0000,   3.00000,    967.9803
     67.5000,       5.0000,   3.00000,    861.6055
     72.5000,       5.0000,   3.00000,   1088.0297
     77.5000,       5.0000,   3.00000,    721.9919
     82.5000,       5.0000,   3.00000,    731.2084
     87.5000,       5.0000,   3.00000,    745.3771
     92.5000,       5.0000,   3.00000,    797.2598
     97.5000,       5.0000,   3.00000,    552.6227
    102.5000,       5.0000,   3.00000,    489.7750
    107.5000,       5.0000,   3.00000,    475.8663
    112.5000,       5.0000,   3.00000,    491.8484
    117.5000,       5.0000,   3.00000,    502.8742
    122.5000,       5.0000,   3.00000,    373.3063
    127.5000,       5.0000,   3.00000,    335.2964
    132.5000,       5.0000,   3.00000,    331.5682
    137.5000,       5.0000,   3.00000,    420.9908
    142.5000,       5.0000,   3.00000,    429.2882
    147.5000,       5.0000,   3.00000,    465.4590
    152.5000,       5.0000,   3.00000,    271.8564
    157.5000,       5.0000,   3.00000,    503.9445
    162.5000,       5.0000,   3.00000,    478.4082
    167.5000,       5.0000,   3.00000,    481.2443
    172.5000,       5.0000,   3.00000,    473.2709
    177.5000,       5.0000,   3.00000,    521.2552
    182.5000,       5.0000,   3.00000,    550.7010
    187.5000,       5.0000,   3.00000,    546.6368
    192.5000,       5.0000,   3.00000,    559.7881
    197.5000,       5.0000,   3.00000,    587.9700
    202.5000,       5.0000,   3.00000,    581.0622
    207.5000,       5.0000,   3.00000,    630.6005
    212.5000,       5.0000,   3.00000,    561.6377
    217.5000,       5.0000,   3.00000,    613.8937
    222.5000,       5.0000,   3.00000,    677.2052
    227.5000,       5.0000,   3.00000,    654.6373
    232.5000,       5.0000,   3.00000,    569.2210
    237.5000,       5.0000,   3.00000,    510.0872
    242.5000,       5.0000,   3.00000,    501.2974
    247.5000,       5.0000,   3.00000,    504.5123
    252.5000,       5.0000,   3.00000,    505.4063
    257.5000,       5.0000,   3.00000,    458.7141
    262.5000,       5.0000,   3.00000,    467.5988
    267.5000,       5.0000,   3.00000,    398.7827
    272.5000,       5.0000,   3.00000,    357.4960
    277.5000,       5.0000,   3.00000,    358.1077
    282.5000,       5.0000,   3.00000,    392.6578
    287.5000,       5.0000,   3.00000,    416.3701
    292.5000,       5.0000,   3.00000,    309.2722
    297.5000,       5.0000,   3.00000,    326.7662
    302.5000,       5.0000,   3.00000,    341.2631
    307.5000,       5.0000,   3.00000,    369.6167
    312.5000,       5.0000,   3.00000,    383.9899
    317.5000,       5.0000,   3.00000,    371.9074
    322.5000,       5.0000,   3.00000,    396.7225
    327.5000,       5.0000,   3.00000,    392.3674
    332.5000,       5.0000,   3.00000,    405.9347
    337.5000,       5.0000,   3.00000,    374.2860
    342.5000,       5.0000,   3.00000,    499.2622
    347.5000,       5.0000,   3.00000,    406.1010
     22.5000,      15.0000,   1.00000,    751.3398
     27.5000,      15.0000,   1.00000,    786.5698
     32.5000,      15.0000,   1.00000,    911.7553
     37.5000,      15.0000,   1.00000,    970.8934
     42.5000,      15.0000,   1.00000,    982.6329
     47.5000,      15.0000,   1.00000,    890.5443
     52.5000,      15.0000,   1.00000,    775.8636
     57.5000,      15.0000,   1.00000,    781.2755
     62.5000,      15.0000,   1.00000,    843.2584
     67.5000,      15.0000,   1.00000,    911.5923
     72.5000,      15.0000,   1.00000,    819.5662
     77.5000,      15.0000,   1.00000,    807.3697
     82.5000,      15.0000,   1.00000,    706.2579
     87.5000,      15.0000,   1.00000,    717.0966
     92.5000,      15.0000,   1.00000,    642.8747
     97.5000,      15.0000,   1.00000,    592.0649
    102.5000,      15.0000,   1.00000,    469.8567
    107.5000,      15.0000,   1.00000,    454.4890
    112.5000,      15.0000,   1.00000,    472.0571
    117.5000,      15.0000,   1.00000,    451.9611
    122.5000,      15.0000,   1.00000,    396.0567
    127.5000,      15.0000,   1.00000,    326.3814
    132.5000,      15.0000,   1.00000,    363.3640
    137.5000,      15.0000,   1.00000,    394.1175
    142.5000,      15.0000,   1.00000,    445.8960
    147.5000,      15.0000,   1.00000,    385.5541
    152.5000,      15.0000,   1.00000,    415.9247
    157.5000,      15.0000,   1.00000,    400.6592
    162.5000,      15.0000,   1.00000,    458.9773
    167.5000,      15.0000,   1.00000,    464.3281
    172.5000,      15.0000,   1.00000,    487.8533
    177.5000,      15.0000,   1.00000,    470.7874
    182.5000,      15.0000,   1.00000,    512.6270
    187.5000,      15.0000,   1.00000,    523.7982
    192.5000,      15.0000,   1.00000,    542.9478
    197.5000,      15.0000,   1.00000,    561.1479
    202.5000,      15.0000,   1.00000,    580.5519
    207.5000,      15.0000,   1.00000,    566.9437
    212.5000,      15.0000,   1.00000,    585.7455
    217.5000,      15.0000,   1.00000,    608.4646
    222.5000,      15.0000,   1.00000,    634.5252
    227.5000,      15.0000,   1.00000,    611.2467
    232.5000,      15.0000,   1.00000,    557.1116
    237.5000,      15.0000,   1.00000,    500.7538
    242.5000,      15.0000,   1.00000,    481.9468
    247.5000,      15.0000,   1.00000,    504.9516
    252.5000,      15.0000,   1.00000,    516.0664
    257.5000,      15.0000,   1.00000,    515.3281
    262.5000,      15.0000,   1.00000,    471.7224
    267.5000,      15.0000,   1.00000,    425.8848
    272.5000,      15.0000,   1.00000,    395.3877
    277.5000,      15.0000,   1.00000,    399.4225
    282.5000,      15.0000,   1.00000,    418.8332
    287.5000,      15.0000,   1.00000,    403.4670
    292.5000,      15.0000,   1.00000,    377.7828
    297.5000,      15.0000,   1.00000,    345.0063
    302.5000,      15.0000,   1.00000,    362.1588
    307.5000,      15.0000,   1.00000,    387.9601
    312.5000,      15.0000,   1.00000,    409.9349
    317.5000,      15.0000,   1.00000,    416.4096
    322.5000,      15.0000,   1.00000,    398.4469
    327.5000,      15.0000,   1.00000,    407.1454
    332.5000,      15.0000,   1.00000,    378.3487
    337.5000,      15.0000,   1.00000,    436.3620
    342.5000,      15.0000,   1.00000,    445.2790
     22.5000,       5.0000,   4.00000,    703.6685
     27.5000,       5.0000,   4.00000,    692.8008
     32.5000,       5.0000,   4.00000,    835.0850
     37.5000,       5.0000,   4.00000,   1059.0033
     42.5000,       5.0000,   4.00000,    912.9996
     47.5000,       5.0000,   4.00000,    905.9774
     52.5000,       5.0000,   4.00000,    711.3373
     57.5000,       5.0000,   4.00000,    777.6881
     62.5000,       5.0000,   4.00000,    875.2913
     67.5000,       5.0000,   4.00000,    771.8858
     72.5000,       5.0000,   4.00000,    990.8709
     77.5000,       5.0000,   4.00000,    677.5424
     82.5000,       5.0000,   4.00000,    688.3253
     87.5000,       5.0000,   4.00000,    723.7652
     92.5000,       5.0000,   4.00000,    695.1376
     97.5000,       5.0000,   4.00000,    509.5295
    102.5000,       5.0000,   4.00000,    447.4938
    107.5000,       5.0000,   4.00000,    431.5823
    112.5000,       5.0000,   4.00000,    452.3248
    117.5000,       5.0000,   4.00000,    492.6742
    122.5000,       5.0000,   4.00000,    355.0860
    127.5000,       5.0000,   4.00000,    303.1901
    132.5000,       5.0000,   4.00000,    339.8833
    137.5000,       5.0000,   4.00000,    387.6112
    142.5000,       5.0000,   4.00000,    427.0500
    147.5000,       5.0000,   4.00000,    471.2814
    152.5000,       5.0000,   4.00000,    268.8856
    157.5000,       5.0000,   4.00000,    491.1939
    162.5000,       5.0000,   4.00000,    453.6224
    167.5000,       5.0000,   4.00000,    448.1723
    172.5000,       5.0000,   4.00000,    483.8291
    177.5000,       5.0000,   4.00000,    462.1570
    182.5000,       5.0000,   4.00000,    526.0698
    187.5000,       5.0000,   4.00000,    522.7951
    192.5000,       5.0000,   4.00000,    552.5845
    197.5000,       5.0000,   4.00000,    570.9769
    202.5000,       5.0000,   4.00000,    537.6028
    207.5000,       5.0000,   4.00000,    587.6198
    212.5000,       5.0000,   4.00000,    534.9705
    217.5000,       5.0000,   4.00000,    609.8132
    222.5000,       5.0000,   4.00000,    690.0318
    227.5000,       5.0000,   4.00000,    641.3580
    232.5000,       5.0000,   4.00000,    558.0836
    237.5000,       5.0000,   4.00000,    489.3854
    242.5000,       5.0000,   4.00000,    472.6556
    247.5000,       5.0000,   4.00000,    512.1092
    252.5000,       5.0000,   4.00000,    546.4771
    257.5000,       5.0000,   4.00000,    511.3589
    262.5000,       5.0000,   4.00000,    516.5002
    267.5000,       5.0000,   4.00000,    423.5183
    272.5000,       5.0000,   4.00000,    391.8445
    277.5000,       5.0000,   4.00000,    394.6974
    282.5000,       5.0000,   4.00000,    430.6606
    287.5000,       5.0000,   4.00000,    467.2459
    292.5000,       5.0000,   4.00000,    342.6521
    297.5000,       5.0000,   4.00000,    361.2415
    302.5000,       5.0000,   4.00000,    369.1484
    307.5000,       5.0000,   4.00000,    398.6945
    312.5000,       5.0000,   4.00000,    437.5381
    317.5000,       5.0000,   4.00000,    415.9117
    322.5000,       5.0000,   4.00000,    409.2528
    327.5000,       5.0000,   4.00000,    417.5280
    332.5000,       5.0000,   4.00000,    388.6575
    337.5000,       5.0000,   4.00000,    413.1843
    342.5000,       5.0000,   4.00000,    544.2460
     30.0000,      20.0000,   1.00000,    745.8962
     35.0000,      20.0000,   1.00000,    765.1147
     40.0000,      20.0000,   1.00000,    805.6218
     45.0000,      20.0000,   1.00000,    711.5667
     50.0000,      20.0000,   1.00000,    653.1397
     55.0000,      20.0000,   1.00000,    623.2436
     60.0000,      20.0000,   1.00000,    570.0714
     65.0000,      20.0000,   1.00000,    618.1595
     70.0000,      20.0000,   1.00000,    673.4828
     75.0000,      20.0000,   1.00000,    683.0601
     80.0000,      20.0000,   1.00000,    730.4878
     85.0000,      20.0000,   1.00000,    640.1262
     90.0000,      20.0000,   1.00000,    582.4393
     95.0000,      20.0000,   1.00000,    540.6898
    100.0000,      20.0000,   1.00000,    474.7288
    105.0000,      20.0000,   1.00000,    435.0688
    110.0000,      20.0000,   1.00000,    406.9597
    115.0000,      20.0000,   1.00000,    377.4542
    120.0000,      20.0000,   1.00000,    356.7885
    125.0000,      20.0000,   1.00000,    375.0050
    130.0000,      20.0000,   1.00000,    340.1220
    135.0000,      20.0000,   1.00000,    352.8048
    140.0000,      20.0000,   1.00000,    395.1415
    145.0000,      20.0000,   1.00000,    375.3967
    150.0000,      20.0000,   1.00000,    422.1341
    155.0000,      20.0000,   1.00000,    411.7828
    160.0000,      20.0000,   1.00000,    378.9127
    165.0000,      20.0000,   1.00000,    405.3873
    170.0000,      20.0000,   1.00000,    394.7145
    175.0000,      20.0000,   1.00000,    414.5650
    180.0000,      20.0000,   1.00000,    438.7107
    185.0000,      20.0000,   1.00000,    439.5120
    190.0000,      20.0000,   1.00000,    492.8796
    195.0000,      20.0000,   1.00000,    498.5209
    200.0000,      20.0000,   1.00000,    512.3984
    205.0000,      20.0000,   1.00000,    515.2468
    210.0000,      20.0000,   1.00000,    540.9208
    215.0000,      20.0000,   1.00000,    593.5296
    220.0000,      20.0000,   1.00000,    595.7862
    225.0000,      20.0000,   1.00000,    579.8067
    230.0000,      20.0000,   1.00000,    542.0837
    235.0000,      20.0000,   1.00000,    475.4815
    240.0000,      20.0000,   1.00000,    448.4616
    245.0000,      20.0000,   1.00000,    445.5005
    250.0000,      20.0000,   1.00000,    472.7184
    255.0000,      20.0000,   1.00000,    518.1350
    260.0000,      20.0000,   1.00000,    515.0525
    265.0000,      20.0000,   1.00000,    492.6035
    270.0000,      20.0000,   1.00000,    469.0564
    275.0000,      20.0000,   1.00000,    445.7407
    280.0000,      20.0000,   1.00000,    451.5060
    285.0000,      20.0000,   1.00000,    431.3651
    290.0000,      20.0000,   1.00000,    423.6972
    295.0000,      20.0000,   1.00000,    413.2470
    300.0000,      20.0000,   1.00000,    389.3908
    305.0000,      20.0000,   1.00000,    406.2656
    310.0000,      20.0000,   1.00000,    417.6451
    315.0000,      20.0000,   1.00000,    416.3445
    320.0000,      20.0000,   1.00000,    432.0936
    325.0000,      20.0000,   1.00000,    391.2799
    330.0000,      20.0000,   1.00000,    407.1704
    335.0000,      20.0000,   1.00000,    452.5553
     27.5000,       5.0000,   5.00000,    599.8195
     32.5000,       5.0000,   5.00000,    728.7881
     37.5000,       5.0000,   5.00000,    907.8020
     42.5000,       5.0000,   5.00000,    805.7565
     47.5000,       5.0000,   5.00000,    715.4371
     52.5000,       5.0000,   5.00000,    611.9703
     57.5000,       5.0000,   5.00000,    636.5985
     62.5000,       5.0000,   5.00000,    670.3704
     67.5000,       5.0000,   5.00000,    625.3335
     72.5000,       5.0000,   5.00000,    862.9778
     77.5000,       5.0000,   5.00000,    626.2561
     82.5000,       5.0000,   5.00000,    634.0750
     87.5000,       5.0000,   5.00000,    663.2676
     92.5000,       5.0000,   5.00000,    632.1458
     97.5000,       5.0000,   5.00000,    433.2350
    102.5000,       5.0000,   5.00000,    422.7590
    107.5000,       5.0000,   5.00000,    392.8858
    112.5000,       5.0000,   5.00000,    396.5058
    117.5000,       5.0000,   5.00000,    433.3392
    122.5000,       5.0000,   5.00000,    327.9542
    127.5000,       5.0000,   5.00000,    307.9862
    132.5000,       5.0000,   5.00000,    314.3769
    137.5000,       5.0000,   5.00000,    360.4514
    142.5000,       5.0000,   5.00000,    400.7150
    147.5000,       5.0000,   5.00000,    465.7185
    152.5000,       5.0000,   5.00000,    265.0998
    157.5000,       5.0000,   5.00000,    471.0180
    162.5000,       5.0000,   5.00000,    417.8918
    167.5000,       5.0000,   5.00000,    395.7853
    172.5000,       5.0000,   5.00000,    412.1962
    177.5000,       5.0000,   5.00000,    444.7782
    182.5000,       5.0000,   5.00000,    447.2212
    187.5000,       5.0000,   5.00000,    491.4340
    192.5000,       5.0000,   5.00000,    526.7996
    197.5000,       5.0000,   5.00000,    524.0729
    202.5000,       5.0000,   5.00000,    486.0150
    207.5000,       5.0000,   5.00000,    536.5671
    212.5000,       5.0000,   5.00000,    509.8386
    217.5000,       5.0000,   5.00000,    596.8126
    222.5000,       5.0000,   5.00000,    677.4205
    227.5000,       5.0000,   5.00000,    619.7815
    232.5000,       5.0000,   5.00000,    520.7389
    237.5000,       5.0000,   5.00000,    451.7350
    242.5000,       5.0000,   5.00000,    433.1474
    247.5000,       5.0000,   5.00000,    477.1255
    252.5000,       5.0000,   5.00000,    541.1251
    257.5000,       5.0000,   5.00000,    527.8636
    262.5000,       5.0000,   5.00000,    539.3699
    267.5000,       5.0000,   5.00000,    460.3681
    272.5000,       5.0000,   5.00000,    418.2947
    277.5000,       5.0000,   5.00000,    417.9845
    282.5000,       5.0000,   5.00000,    459.2320
    287.5000,       5.0000,   5.00000,    490.4521
    292.5000,       5.0000,   5.00000,    368.9779
    297.5000,       5.0000,   5.00000,    388.2586
    302.5000,       5.0000,   5.00000,    391.7153
    307.5000,       5.0000,   5.00000,    415.3140
    312.5000,       5.0000,   5.00000,    452.6263
    317.5000,       5.0000,   5.00000,    423.2903
    322.5000,       5.0000,   5.00000,    425.2483
    327.5000,       5.0000,   5.00000,    398.8139
    332.5000,       5.0000,   5.00000,    413.7721
    337.5000,       5.0000,   5.00000,    434.6175
     32.5000,       5.0000,   6.00000,    609.8661
     37.5000,       5.0000,   6.00000,    791.4562
     42.5000,       5.0000,   6.00000,    622.1141
     47.5000,       5.0000,   6.00000,    598.1277
     52.5000,       5.0000,   6.00000,    504.7108
     57.5000,       5.0000,   6.00000,    507.1024
     62.5000,       5.0000,   6.00000,    495.1523
     67.5000,       5.0000,   6.00000,    467.8612
     72.5000,       5.0000,   6.00000,    718.6451
     77.5000,       5.0000,   6.00000,    538.4283
     82.5000,       5.0000,   6.00000,    573.6660
     87.5000,       5.0000,   6.00000,    580.7542
     92.5000,       5.0000,   6.00000,    571.5412
     97.5000,       5.0000,   6.00000,    405.2796
    102.5000,       5.0000,   6.00000,    362.4482
    107.5000,       5.0000,   6.00000,    360.1122
    112.5000,       5.0000,   6.00000,    350.7942
    117.5000,       5.0000,   6.00000,    368.3906
    122.5000,       5.0000,   6.00000,    306.9235
    127.5000,       5.0000,   6.00000,    287.8220
    132.5000,       5.0000,   6.00000,    294.6105
    137.5000,       5.0000,   6.00000,    339.2085
    142.5000,       5.0000,   6.00000,    374.6123
    147.5000,       5.0000,   6.00000,    434.6914
    152.5000,       5.0000,   6.00000,    253.2775
    157.5000,       5.0000,   6.00000,    446.1484
    162.5000,       5.0000,   6.00000,    378.3518
    167.5000,       5.0000,   6.00000,    338.8490
    172.5000,       5.0000,   6.00000,    351.7202
    177.5000,       5.0000,   6.00000,    369.6474
    182.5000,       5.0000,   6.00000,    432.0540
    187.5000,       5.0000,   6.00000,    424.4219
    192.5000,       5.0000,   6.00000,    468.2057
    197.5000,       5.0000,   6.00000,    472.9439
    202.5000,       5.0000,   6.00000,    440.9826
    207.5000,       5.0000,   6.00000,    496.1801
    212.5000,       5.0000,   6.00000,    477.9872
    217.5000,       5.0000,   6.00000,    567.7647
    222.5000,       5.0000,   6.00000,    638.3156
    227.5000,       5.0000,   6.00000,    587.2358
    232.5000,       5.0000,   6.00000,    481.8843
    237.5000,       5.0000,   6.00000,    410.3664
    242.5000,       5.0000,   6.00000,    402.9442
    247.5000,       5.0000,   6.00000,    436.0740
    252.5000,       5.0000,   6.00000,    492.2665
    257.5000,       5.0000,   6.00000,    498.7007
    262.5000,       5.0000,   6.00000,    552.9729
    267.5000,       5.0000,   6.00000,    481.6838
    272.5000,       5.0000,   6.00000,    439.1461
    277.5000,       5.0000,   6.00000,    433.2838
    282.5000,       5.0000,   6.00000,    469.5387
    287.5000,       5.0000,   6.00000,    509.5946
    292.5000,       5.0000,   6.00000,    378.5973
    297.5000,       5.0000,   6.00000,    404.4654
    302.5000,       5.0000,   6.00000,    407.7741
    307.5000,       5.0000,   6.00000,    426.8988
    312.5000,       5.0000,   6.00000,    431.6272
    317.5000,       5.0000,   6.00000,    414.3988
    322.5000,       5.0000,   6.00000,    407.5986
    327.5000,       5.0000,   6.00000,    417.9688
    332.5000,       5.0000,   6.00000,    429.9648
     37.5000,      25.0000,   1.00000,    572.4648
     42.5000,      25.0000,   1.00000,    558.6614
     47.5000,      25.0000,   1.00000,    535.3768
     52.5000,      25.0000,   1.00000,    473.0441
     57.5000,      25.0000,   1.00000,    414.6075
     62.5000,      25.0000,   1.00000,    428.8895
     67.5000,      25.0000,   1.00000,    438.8463
     72.5000,      25.0000,   1.00000,    484.7688
     77.5000,      25.0000,   1.00000,    554.4695
     82.5000,      25.0000,   1.00000,    587.8653
     87.5000,      25.0000,   1.00000,    520.2625
     92.5000,      25.0000,   1.00000,    493.7173
     97.5000,      25.0000,   1.00000,    466.5152
    102.5000,      25.0000,   1.00000,    420.8859
    107.5000,      25.0000,   1.00000,    356.3267
    112.5000,      25.0000,   1.00000,    334.8017
    117.5000,      25.0000,   1.00000,    323.1915
    122.5000,      25.0000,   1.00000,    315.4426
    127.5000,      25.0000,   1.00000,    328.8846
    132.5000,      25.0000,   1.00000,    336.0086
    137.5000,      25.0000,   1.00000,    358.4306
    142.5000,      25.0000,   1.00000,    340.3481
    147.5000,      25.0000,   1.00000,    377.6811
    152.5000,      25.0000,   1.00000,    381.6045
    157.5000,      25.0000,   1.00000,    366.9148
    162.5000,      25.0000,   1.00000,    328.2714
    167.5000,      25.0000,   1.00000,    341.3974
    172.5000,      25.0000,   1.00000,    330.2911
    177.5000,      25.0000,   1.00000,    348.3188
    182.5000,      25.0000,   1.00000,    378.4249
    187.5000,      25.0000,   1.00000,    406.0454
    192.5000,      25.0000,   1.00000,    392.0280
    197.5000,      25.0000,   1.00000,    441.2385
    202.5000,      25.0000,   1.00000,    468.9327
    207.5000,      25.0000,   1.00000,    502.5326
    212.5000,      25.0000,   1.00000,    536.2319
    217.5000,      25.0000,   1.00000,    544.4459
    222.5000,      25.0000,   1.00000,    522.0790
    227.5000,      25.0000,   1.00000,    489.2022
    232.5000,      25.0000,   1.00000,    460.1599
    237.5000,      25.0000,   1.00000,    428.3267
    242.5000,      25.0000,   1.00000,    408.2958
    247.5000,      25.0000,   1.00000,    408.9534
    252.5000,      25.0000,   1.00000,    420.5128
    257.5000,      25.0000,   1.00000,    458.4721
    262.5000,      25.0000,   1.00000,    492.6339
    267.5000,      25.0000,   1.00000,    499.9378
    272.5000,      25.0000,   1.00000,    499.5212
    277.5000,      25.0000,   1.00000,    480.3135
    282.5000,      25.0000,   1.00000,    449.0959
    287.5000,      25.0000,   1.00000,    438.2262
    292.5000,      25.0000,   1.00000,    435.0001
    297.5000,      25.0000,   1.00000,    427.2512
    302.5000,      25.0000,   1.00000,    417.6344
    307.5000,      25.0000,   1.00000,    403.1202
    312.5000,      25.0000,   1.00000,    402.4982
    317.5000,      25.0000,   1.00000,    382.5518
    322.5000,      25.0000,   1.00000,    405.4546
    327.5000,      25.0000,   1.00000,    426.4490
     37.5000,       5.0000,   7.00000,    605.4417
     42.5000,       5.0000,   7.00000,    520.1648
     47.5000,       5.0000,   7.00000,    490.5343
     52.5000,       5.0000,   7.00000,    395.4145
     57.5000,       5.0000,   7.00000,    382.5093
     62.5000,       5.0000,   7.00000,    396.5164
     67.5000,       5.0000,   7.00000,    362.8937
     72.5000,       5.0000,   7.00000,    541.0998
     77.5000,       5.0000,   7.00000,    443.3008
     82.5000,       5.0000,   7.00000,    474.5379
     87.5000,       5.0000,   7.00000,    521.3358
     92.5000,       5.0000,   7.00000,    516.6367
     97.5000,       5.0000,   7.00000,    366.4752
    102.5000,       5.0000,   7.00000,    331.3198
    107.5000,       5.0000,   7.00000,    304.6574
    112.5000,       5.0000,   7.00000,    314.3470
    117.5000,       5.0000,   7.00000,    350.9241
    122.5000,       5.0000,   7.00000,    267.7136
    127.5000,       5.0000,   7.00000,    254.3531
    132.5000,       5.0000,   7.00000,    278.9131
    137.5000,       5.0000,   7.00000,    318.9005
    142.5000,       5.0000,   7.00000,    350.4473
    147.5000,       5.0000,   7.00000,    399.0209
    152.5000,       5.0000,   7.00000,    228.7336
    157.5000,       5.0000,   7.00000,    406.5558
    162.5000,       5.0000,   7.00000,    336.7382
    167.5000,       5.0000,   7.00000,    300.0113
    172.5000,       5.0000,   7.00000,    298.8391
    177.5000,       5.0000,   7.00000,    323.0237
    182.5000,       5.0000,   7.00000,    370.5171
    187.5000,       5.0000,   7.00000,    392.1133
    192.5000,       5.0000,   7.00000,    387.6646
    197.5000,       5.0000,   7.00000,    419.4742
    202.5000,       5.0000,   7.00000,    405.8913
    207.5000,       5.0000,   7.00000,    461.0580
    212.5000,       5.0000,   7.00000,    443.5091
    217.5000,       5.0000,   7.00000,    520.1469
    222.5000,       5.0000,   7.00000,    594.0394
    227.5000,       5.0000,   7.00000,    535.7350
    232.5000,       5.0000,   7.00000,    448.7026
    237.5000,       5.0000,   7.00000,    386.9658
    242.5000,       5.0000,   7.00000,    370.0945
    252.5000,       5.0000,   7.00000,    434.7054
    257.5000,       5.0000,   7.00000,    455.9039
    262.5000,       5.0000,   7.00000,    528.6307
    267.5000,       5.0000,   7.00000,    482.0131
    272.5000,       5.0000,   7.00000,    448.2420
    277.5000,       5.0000,   7.00000,    440.4242
    282.5000,       5.0000,   7.00000,    477.6495
    287.5000,       5.0000,   7.00000,    514.4221
    292.5000,       5.0000,   7.00000,    383.6497
    297.5000,       5.0000,   7.00000,    406.0717
    302.5000,       5.0000,   7.00000,    414.3081
    307.5000,       5.0000,   7.00000,    411.2530
    312.5000,       5.0000,   7.00000,    425.0729
    317.5000,       5.0000,   7.00000,    377.2281
    322.5000,       5.0000,   7.00000,    404.6233
    327.5000,       5.0000,   7.00000,    431.9014
     42.5000,       5.0000,   8.00000,    425.2058
     47.5000,       5.0000,   8.00000,    388.5338
     52.5000,       5.0000,   8.00000,    299.8468
     57.5000,       5.0000,   8.00000,    307.4156
     62.5000,       5.0000,   8.00000,    322.6666
     67.5000,       5.0000,   8.00000,    296.2021
     72.5000,       5.0000,   8.00000,    421.6942
     77.5000,       5.0000,   8.00000,    324.8183
     82.5000,       5.0000,   8.00000,    390.9966
     87.5000,       5.0000,   8.00000,    446.3304
     92.5000,       5.0000,   8.00000,    465.6708
     97.5000,       5.0000,   8.00000,    325.9746
    102.5000,       5.0000,   8.00000,    295.1180
    107.5000,       5.0000,   8.00000,    274.2935
    112.5000,       5.0000,   8.00000,    288.5121
    117.5000,       5.0000,   8.00000,    323.2177
    122.5000,       5.0000,   8.00000,    242.7764
    127.5000,       5.0000,   8.00000,    227.4607
    132.5000,       5.0000,   8.00000,    249.4751
    137.5000,       5.0000,   8.00000,    299.9053
    142.5000,       5.0000,   8.00000,    323.4889
    147.5000,       5.0000,   8.00000,    362.9202
    152.5000,       5.0000,   8.00000,    201.6840
    157.5000,       5.0000,   8.00000,    349.9089
    162.5000,       5.0000,   8.00000,    303.7962
    167.5000,       5.0000,   8.00000,    267.8386
    172.5000,       5.0000,   8.00000,    273.2701
    177.5000,       5.0000,   8.00000,    285.9072
    182.5000,       5.0000,   8.00000,    314.1779
    187.5000,       5.0000,   8.00000,    326.3025
    192.5000,       5.0000,   8.00000,    362.3124
    197.5000,       5.0000,   8.00000,    358.1426
    202.5000,       5.0000,   8.00000,    367.9893
    207.5000,       5.0000,   8.00000,    424.9100
    212.5000,       5.0000,   8.00000,    403.8168
    217.5000,       5.0000,   8.00000,    477.0980
    222.5000,       5.0000,   8.00000,    532.9190
    227.5000,       5.0000,   8.00000,    494.5164
    232.5000,       5.0000,   8.00000,    420.3911
    237.5000,       5.0000,   8.00000,    365.4063
    247.5000,       5.0000,   8.00000,    358.8163
    252.5000,       5.0000,   8.00000,    406.1967
    257.5000,       5.0000,   8.00000,    413.2386
    262.5000,       5.0000,   8.00000,    478.1592
    267.5000,       5.0000,   8.00000,    453.7699
    272.5000,       5.0000,   8.00000,    437.2746
    277.5000,       5.0000,   8.00000,    441.9493
    287.5000,       5.0000,   8.00000,    513.6857
    292.5000,       5.0000,   8.00000,    380.6627
    297.5000,       5.0000,   8.00000,    403.5652
    302.5000,       5.0000,   8.00000,    388.3415
    307.5000,       5.0000,   8.00000,    402.8326
    312.5000,       5.0000,   8.00000,    394.6699
    317.5000,       5.0000,   8.00000,    378.8795
    322.5000,       5.0000,   8.00000,    397.2633
     52.5000,      35.0000,   1.00000,    269.3908
     57.5000,      35.0000,   1.00000,    267.0372
     62.5000,      35.0000,   1.00000,    255.9245
     67.5000,      35.0000,   1.00000,    249.4613
     72.5000,      35.0000,   1.00000,    270.2996
     77.5000,      35.0000,   1.00000,    294.2417
     82.5000,      35.0000,   1.00000,    300.8328
     87.5000,      35.0000,   1.00000,    327.4242
     92.5000,      35.0000,   1.00000,    331.8287
     97.5000,      35.0000,   1.00000,    336.7684
    102.5000,      35.0000,   1.00000,    351.2757
    107.5000,      35.0000,   1.00000,    312.8233
    112.5000,      35.0000,   1.00000,    270.0147
    117.5000,      35.0000,   1.00000,    258.5567
    122.5000,      35.0000,   1.00000,    256.5645
    127.5000,      35.0000,   1.00000,    277.8393
    132.5000,      35.0000,   1.00000,    288.9686
    137.5000,      35.0000,   1.00000,    261.9452
    142.5000,      35.0000,   1.00000,    281.6362
    147.5000,      35.0000,   1.00000,    284.6054
    152.5000,      35.0000,   1.00000,    274.1823
    157.5000,      35.0000,   1.00000,    260.7814
    162.5000,      35.0000,   1.00000,    259.0092
    167.5000,      35.0000,   1.00000,    257.1435
    172.5000,      35.0000,   1.00000,    273.7702
    177.5000,      35.0000,   1.00000,    261.9339
    182.5000,      35.0000,   1.00000,    259.6676
    187.5000,      35.0000,   1.00000,    269.4347
    192.5000,      35.0000,   1.00000,    301.6060
    197.5000,      35.0000,   1.00000,    336.6562
    202.5000,      35.0000,   1.00000,    383.1302
    207.5000,      35.0000,   1.00000,    405.6443
    212.5000,      35.0000,   1.00000,    424.9525
    222.5000,      35.0000,   1.00000,    397.0554
    227.5000,      35.0000,   1.00000,    379.7865
    232.5000,      35.0000,   1.00000,    375.2725
    237.5000,      35.0000,   1.00000,    367.4048
    242.5000,      35.0000,   1.00000,    358.9595
    247.5000,      35.0000,   1.00000,    354.9667
    257.5000,      35.0000,   1.00000,    354.9293
    262.5000,      35.0000,   1.00000,    373.8048
    267.5000,      35.0000,   1.00000,    400.7920
    272.5000,      35.0000,   1.00000,    436.2684
    277.5000,      35.0000,   1.00000,    451.6145
    282.5000,      35.0000,   1.00000,    445.4923
    287.5000,      35.0000,   1.00000,    434.6951
    292.5000,      35.0000,   1.00000,    408.6693
    297.5000,      35.0000,   1.00000,    398.9489
    302.5000,      35.0000,   1.00000,    364.8475
    307.5000,      35.0000,   1.00000,    358.9793
    312.5000,      35.0000,   1.00000,    372.3096
     52.5000,       5.0000,  10.00000,    211.4268
     57.5000,       5.0000,  10.00000,    221.6543
     62.5000,       5.0000,  10.00000,    228.1298
     67.5000,       5.0000,  10.00000,    199.1568
     72.5000,       5.0000,  10.00000,    282.9319
     77.5000,       5.0000,  10.00000,    216.4864
     82.5000,       5.0000,  10.00000,    245.8598
     87.5000,       5.0000,  10.00000,    292.4579
     92.5000,       5.0000,  10.00000,    332.6705
     97.5000,       5.0000,  10.00000,    247.4227
    102.5000,       5.0000,  10.00000,    247.5798
    107.5000,       5.0000,  10.00000,    238.4901
    112.5000,       5.0000,  10.00000,    247.8446
    117.5000,       5.0000,  10.00000,    273.9620
    122.5000,       5.0000,  10.00000,    207.5173
    127.5000,       5.0000,  10.00000,    197.6697
    132.5000,       5.0000,  10.00000,    204.7142
    137.5000,       5.0000,  10.00000,    236.0010
    142.5000,       5.0000,  10.00000,    256.8481
    147.5000,       5.0000,  10.00000,    285.6096
    152.5000,       5.0000,  10.00000,    156.3130
    157.5000,       5.0000,  10.00000,    272.6981
    162.5000,       5.0000,  10.00000,    241.3821
    167.5000,       5.0000,  10.00000,    225.2951
    172.5000,       5.0000,  10.00000,    229.8404
    177.5000,       5.0000,  10.00000,    230.8101
    182.5000,       5.0000,  10.00000,    248.8827
    187.5000,       5.0000,  10.00000,    257.0479
    192.5000,       5.0000,  10.00000,    280.7367
    197.5000,       5.0000,  10.00000,    297.9639
    202.5000,       5.0000,  10.00000,    296.6118
    207.5000,       5.0000,  10.00000,    328.8950
    212.5000,       5.0000,  10.00000,    325.9139
    217.5000,       5.0000,  10.00000,    393.5960
    222.5000,       5.0000,  10.00000,    458.5395
    227.5000,       5.0000,  10.00000,    433.3431
    237.5000,       5.0000,  10.00000,    313.8579
    242.5000,       5.0000,  10.00000,    305.2370
    247.5000,       5.0000,  10.00000,    327.7536
    252.5000,       5.0000,  10.00000,    358.5214
    257.5000,       5.0000,  10.00000,    354.0461
    262.5000,       5.0000,  10.00000,    395.1396
    267.5000,       5.0000,  10.00000,    364.0377
    272.5000,       5.0000,  10.00000,    365.2435
    277.5000,       5.0000,  10.00000,    397.0138
    282.5000,       5.0000,  10.00000,    454.8265
    287.5000,       5.0000,  10.00000,    495.8857
    292.5000,       5.0000,  10.00000,    348.5461
    297.5000,       5.0000,  10.00000,    358.1448
    302.5000,       5.0000,  10.00000,    338.2955
    307.5000,       5.0000,  10.00000,    360.7460
    312.5000,       5.0000,  10.00000,    385.1258
     67.5000,      45.0000,   1.00000,    188.2900
     72.5000,      45.0000,   1.00000,    193.9140
     77.5000,      45.0000,   1.00000,    194.6063
     82.5000,      45.0000,   1.00000,    194.2688
     87.5000,      45.0000,   1.00000,    207.5799
     92.5000,      45.0000,   1.00000,    218.0698
     97.5000,      45.0000,   1.00000,    217.6031
    102.5000,      45.0000,   1.00000,    229.0922
    107.5000,      45.0000,   1.00000,    243.2897
    112.5000,      45.0000,   1.00000,    238.9354
    117.5000,      45.0000,   1.00000,    227.2960
    122.5000,      45.0000,   1.00000,    226.0620
    127.5000,      45.0000,   1.00000,    229.6506
    132.5000,      45.0000,   1.00000,    211.2753
    137.5000,      45.0000,   1.00000,    212.1123
    142.5000,      45.0000,   1.00000,    205.3431
    147.5000,      45.0000,   1.00000,    201.8035
    152.5000,      45.0000,   1.00000,    204.3705
    157.5000,      45.0000,   1.00000,    206.6530
    162.5000,      45.0000,   1.00000,    208.8497
    167.5000,      45.0000,   1.00000,    205.6519
    172.5000,      45.0000,   1.00000,    204.6780
    177.5000,      45.0000,   1.00000,    222.5802
    182.5000,      45.0000,   1.00000,    226.7345
    187.5000,      45.0000,   1.00000,    241.6508
    192.5000,      45.0000,   1.00000,    252.8268
    197.5000,      45.0000,   1.00000,    268.8219
    202.5000,      45.0000,   1.00000,    295.5532
    207.5000,      45.0000,   1.00000,    317.1776
    212.5000,      45.0000,   1.00000,    329.2902
    222.5000,      45.0000,   1.00000,    307.3479
    227.5000,      45.0000,   1.00000,    318.4203
    232.5000,      45.0000,   1.00000,    320.8817
    237.5000,      45.0000,   1.00000,    324.5273
    242.5000,      45.0000,   1.00000,    327.2371
    247.5000,      45.0000,   1.00000,    315.4854
    252.5000,      45.0000,   1.00000,    307.2060
    257.5000,      45.0000,   1.00000,    305.9630
    262.5000,      45.0000,   1.00000,    316.8115
    267.5000,      45.0000,   1.00000,    333.2376
    272.5000,      45.0000,   1.00000,    330.0048
    277.5000,      45.0000,   1.00000,    319.5790
    282.5000,      45.0000,   1.00000,    319.9805
    287.5000,      45.0000,   1.00000,    309.8208
    292.5000,      45.0000,   1.00000,    333.1349
    297.5000,      45.0000,   1.00000,    347.1154
     77.5000,       5.0000,  12.00000,    162.9339
    157.5000,       5.0000,  12.00000,    234.5510
    237.5000,       5.0000,  12.00000,    287.9305
     67.5000,      15.0000,   4.00000,    170.6446
     72.5000,      15.0000,   4.00000,    165.3397
     77.5000,      15.0000,   4.00000,    173.0232
     82.5000,      15.0000,   4.00000,    167.2916
     87.5000,      15.0000,   4.00000,    196.3507
     92.5000,      15.0000,   4.00000,    194.8627
     97.5000,      15.0000,   4.00000,    186.7266
    102.5000,      15.0000,   4.00000,    177.6416
    107.5000,      15.0000,   4.00000,    194.4078
    112.5000,      15.0000,   4.00000,    213.2116
    117.5000,      15.0000,   4.00000,    209.5694
    122.5000,      15.0000,   4.00000,    191.9757
    127.5000,      15.0000,   4.00000,    166.9395
    132.5000,      15.0000,   4.00000,    166.1640
    137.5000,      15.0000,   4.00000,    173.8222
    142.5000,      15.0000,   4.00000,    191.5517
    147.5000,      15.0000,   4.00000,    169.0750
    152.5000,      15.0000,   4.00000,    180.0668
    157.5000,      15.0000,   4.00000,    171.6073
    162.5000,      15.0000,   4.00000,    189.7053
    167.5000,      15.0000,   4.00000,    176.9796
    172.5000,      15.0000,   4.00000,    178.3499
    177.5000,      15.0000,   4.00000,    193.1521
    182.5000,      15.0000,   4.00000,    208.2683
    187.5000,      15.0000,   4.00000,    223.9396
    192.5000,      15.0000,   4.00000,    227.7828
    197.5000,      15.0000,   4.00000,    222.1135
    202.5000,      15.0000,   4.00000,    229.7969
    207.5000,      15.0000,   4.00000,    240.9084
    212.5000,      15.0000,   4.00000,    280.4790
    222.5000,      15.0000,   4.00000,    346.7121
    227.5000,      15.0000,   4.00000,    354.3099
    232.5000,      15.0000,   4.00000,    321.4444
    237.5000,      15.0000,   4.00000,    288.2394
    242.5000,      15.0000,   4.00000,    276.7925
    247.5000,      15.0000,   4.00000,    284.7430
    252.5000,      15.0000,   4.00000,    296.8111
    257.5000,      15.0000,   4.00000,    311.3194
    262.5000,      15.0000,   4.00000,    305.6684
    272.5000,      15.0000,   4.00000,    286.3674
    277.5000,      15.0000,   4.00000,    291.0532
    282.5000,      15.0000,   4.00000,    317.2294
    287.5000,      15.0000,   4.00000,    303.0367
    292.5000,      15.0000,   4.00000,    311.6816
    297.5000,      15.0000,   4.00000,    299.4773
     82.5000,      55.0000,   1.00000,    163.2529
     87.5000,      55.0000,   1.00000,    169.3666
     92.5000,      55.0000,   1.00000,    176.3612
     97.5000,      55.0000,   1.00000,    180.1203
    102.5000,      55.0000,   1.00000,    173.7693
    107.5000,      55.0000,   1.00000,    175.2857
    112.5000,      55.0000,   1.00000,    176.8540
    117.5000,      55.0000,   1.00000,    178.5237
    122.5000,      55.0000,   1.00000,    182.9652
    127.5000,      55.0000,   1.00000,    175.1207
    132.5000,      55.0000,   1.00000,    183.2352
    137.5000,      55.0000,   1.00000,    181.9984
    142.5000,      55.0000,   1.00000,    174.4757
    147.5000,      55.0000,   1.00000,    163.8514
    152.5000,      55.0000,   1.00000,    160.5759
    157.5000,      55.0000,   1.00000,    168.5166
    162.5000,      55.0000,   1.00000,    172.9336
    167.5000,      55.0000,   1.00000,    177.7229
    172.5000,      55.0000,   1.00000,    182.2959
    177.5000,      55.0000,   1.00000,    184.7916
    182.5000,      55.0000,   1.00000,    197.8156
    187.5000,      55.0000,   1.00000,    203.6457
    192.5000,      55.0000,   1.00000,    222.4220
    197.5000,      55.0000,   1.00000,    250.1812
    207.5000,      55.0000,   1.00000,    271.1211
    212.5000,      55.0000,   1.00000,    272.5289
    217.5000,      55.0000,   1.00000,    271.9784
    222.5000,      55.0000,   1.00000,    274.6622
    227.5000,      55.0000,   1.00000,    279.3287
    232.5000,      55.0000,   1.00000,    284.4096
    242.5000,      55.0000,   1.00000,    287.5017
    247.5000,      55.0000,   1.00000,    283.6746
    252.5000,      55.0000,   1.00000,    274.7037
    257.5000,      55.0000,   1.00000,    271.3115
    262.5000,      55.0000,   1.00000,    263.0752
    267.5000,      55.0000,   1.00000,    255.3263
    272.5000,      55.0000,   1.00000,    240.1195
    277.5000,      55.0000,   1.00000,    244.4307
    282.5000,      55.0000,   1.00000,    246.8155
     77.5000,       5.0000,  15.00000,    130.9641
    157.5000,       5.0000,  15.00000,    176.1288
    237.5000,       5.0000,  15.00000,    256.8131
     82.5000,      15.0000,   5.00000,    144.5657
     87.5000,      15.0000,   5.00000,    164.1573
     92.5000,      15.0000,   5.00000,    164.6906
     97.5000,      15.0000,   5.00000,    158.9418
    102.5000,      15.0000,   5.00000,    149.4858
    107.5000,      15.0000,   5.00000,    157.5293
    112.5000,      15.0000,   5.00000,    170.2845
    117.5000,      15.0000,   5.00000,    166.8024
    122.5000,      15.0000,   5.00000,    158.8720
    127.5000,      15.0000,   5.00000,    140.2374
    132.5000,      15.0000,   5.00000,    142.5197
    137.5000,      15.0000,   5.00000,    149.1395
    142.5000,      15.0000,   5.00000,    158.3286
    147.5000,      15.0000,   5.00000,    137.0503
    152.5000,      15.0000,   5.00000,    141.7900
    157.5000,      15.0000,   5.00000,    138.8457
    162.5000,      15.0000,   5.00000,    154.5200
    167.5000,      15.0000,   5.00000,    147.9682
    172.5000,      15.0000,   5.00000,    151.0189
    177.5000,      15.0000,   5.00000,    164.7735
    182.5000,      15.0000,   5.00000,    173.4337
    187.5000,      15.0000,   5.00000,    184.6171
    192.5000,      15.0000,   5.00000,    191.5815
    197.5000,      15.0000,   5.00000,    194.0754
    207.5000,      15.0000,   5.00000,    205.3323
    212.5000,      15.0000,   5.00000,    237.5654
    217.5000,      15.0000,   5.00000,    280.4354
    222.5000,      15.0000,   5.00000,    317.3025
    227.5000,      15.0000,   5.00000,    318.3649
    232.5000,      15.0000,   5.00000,    287.9822
    242.5000,      15.0000,   5.00000,    245.2202
    247.5000,      15.0000,   5.00000,    251.6274
    252.5000,      15.0000,   5.00000,    256.5455
    257.5000,      15.0000,   5.00000,    263.5845
    262.5000,      15.0000,   5.00000,    243.9314
    267.5000,      15.0000,   5.00000,    232.1328
    272.5000,      15.0000,   5.00000,    208.6904
     97.5000,      65.0000,   1.00000,    152.5378
    102.5000,      65.0000,   1.00000,    151.1951
    107.5000,      65.0000,   1.00000,    147.6528
    112.5000,      65.0000,   1.00000,    150.1008
    117.5000,      65.0000,   1.00000,    155.6355
    122.5000,      65.0000,   1.00000,    148.7222
    127.5000,      65.0000,   1.00000,    146.7894
    132.5000,      65.0000,   1.00000,    147.1220
    137.5000,      65.0000,   1.00000,    150.0334
    142.5000,      65.0000,   1.00000,    151.8457
    147.5000,      65.0000,   1.00000,    153.1435
    152.5000,      65.0000,   1.00000,    150.6498
    157.5000,      65.0000,   1.00000,    151.8018
    162.5000,      65.0000,   1.00000,    155.1410
    167.5000,      65.0000,   1.00000,    155.5334
    172.5000,      65.0000,   1.00000,    159.1306
    177.5000,      65.0000,   1.00000,    164.8070
    182.5000,      65.0000,   1.00000,    171.7422
    187.5000,      65.0000,   1.00000,    193.9195
    192.5000,      65.0000,   1.00000,    211.5858
    197.5000,      65.0000,   1.00000,    228.8963
    202.5000,      65.0000,   1.00000,    239.5744
    207.5000,      65.0000,   1.00000,    245.4242
    217.5000,      65.0000,   1.00000,    252.7479
    257.5000,      65.0000,   1.00000,    221.3529
    262.5000,      65.0000,   1.00000,    215.4516
    267.5000,      65.0000,   1.00000,    211.7493
     97.5000,      15.0000,   6.00000,    145.7381
    102.5000,      15.0000,   6.00000,    135.9227
    107.5000,      15.0000,   6.00000,    144.0578
    112.5000,      15.0000,   6.00000,    157.8271
    117.5000,      15.0000,   6.00000,    156.2462
    122.5000,      15.0000,   6.00000,    143.9623
    127.5000,      15.0000,   6.00000,    123.4580
    132.5000,      15.0000,   6.00000,    121.6370
    137.5000,      15.0000,   6.00000,    128.6212
    142.5000,      15.0000,   6.00000,    139.2984
    147.5000,      15.0000,   6.00000,    124.2112
    157.5000,      15.0000,   6.00000,    125.1983
    162.5000,      15.0000,   6.00000,    138.9162
    167.5000,      15.0000,   6.00000,    129.6127
    172.5000,      15.0000,   6.00000,    132.1385
    177.5000,      15.0000,   6.00000,    142.0011
    182.5000,      15.0000,   6.00000,    153.5876
    187.5000,      15.0000,   6.00000,    166.2776
    192.5000,      15.0000,   6.00000,    172.5611
    197.5000,      15.0000,   6.00000,    173.1930
    202.5000,      15.0000,   6.00000,    179.8780
    212.5000,      15.0000,   6.00000,    219.4837
    217.5000,      15.0000,   6.00000,    260.9339
    257.5000,      15.0000,   6.00000,    207.1985
    262.5000,      15.0000,   6.00000,    201.9480
    267.5000,      15.0000,   6.00000,    194.0803
    105.0000,      30.0000,   3.00000,    150.2023
    110.0000,      30.0000,   3.00000,    145.1034
    115.0000,      30.0000,   3.00000,    142.3095
    120.0000,      30.0000,   3.00000,    137.8755
    125.0000,      30.0000,   3.00000,    134.6164
    130.0000,      30.0000,   3.00000,    130.6870
    135.0000,      30.0000,   3.00000,    126.2725
    140.0000,      30.0000,   3.00000,    118.7500
    145.0000,      30.0000,   3.00000,    127.2006
    150.0000,      30.0000,   3.00000,    129.9553
    155.0000,      30.0000,   3.00000,    128.9924
    160.0000,      30.0000,   3.00000,    126.3744
    165.0000,      30.0000,   3.00000,    124.2954
    170.0000,      30.0000,   3.00000,    137.0657
    175.0000,      30.0000,   3.00000,    138.5283
    185.0000,      30.0000,   3.00000,    150.5894
    190.0000,      30.0000,   3.00000,    157.2853
    195.0000,      30.0000,   3.00000,    169.3501
    205.0000,      30.0000,   3.00000,    196.7070
    210.0000,      30.0000,   3.00000,    219.6427
    112.5000,      25.0000,   4.00000,    145.2358
    117.5000,      25.0000,   4.00000,    140.1769
    122.5000,      25.0000,   4.00000,    134.7111
    127.5000,      25.0000,   4.00000,    129.5688
    132.5000,      25.0000,   4.00000,    121.5634
    142.5000,      25.0000,   4.00000,    115.1249
    147.5000,      25.0000,   4.00000,    121.5792
    152.5000,      25.0000,   4.00000,    123.1485
    157.5000,      25.0000,   4.00000,    121.7928
    162.5000,      25.0000,   4.00000,    119.3168
    167.5000,      25.0000,   4.00000,    130.3844
    172.5000,      25.0000,   4.00000,    131.2365
    177.5000,      25.0000,   4.00000,    135.2927
    182.5000,      25.0000,   4.00000,    143.9839
    187.5000,      25.0000,   4.00000,    153.6371
    192.5000,      25.0000,   4.00000,    157.7405
    197.5000,      25.0000,   4.00000,    164.7922
    202.5000,      25.0000,   4.00000,    171.8221
    157.5000,      15.0000,   8.00000,    111.2874
  11.52
ITERATION 4
MODEL RESISTIVITY
LAYER 1
71,     2.5000
     10.0000,     1138.3
     15.0000,     1134.5
     20.0000,     1172.2
     25.0000,     1128.6
     30.0000,     1076.0
     35.0000,     1265.7
     40.0000,     1535.6
     45.0000,     1154.4
     50.0000,     966.21
     55.0000,     751.06
     60.0000,     757.12
     65.0000,     766.04
     70.0000,     690.11
     75.0000,     1011.3
     80.0000,     713.07
     85.0000,     748.34
     90.0000,     830.36
     95.0000,     815.10
    100.0000,     514.39
    105.0000,     460.78
    110.0000,     450.59
    115.0000,     453.84
    120.0000,     483.92
    125.0000,     345.91
    130.0000,     305.94
    135.0000,     327.16
    140.0000,     384.95
    145.0000,     399.63
    150.0000,     395.13
    155.0000,     181.39
    160.0000,     390.10
    165.0000,     346.60
    170.0000,     324.13
    175.0000,     346.66
    180.0000,     373.78
    185.0000,     413.05
    190.0000,     422.17
    195.0000,     439.78
    200.0000,     463.16
    205.0000,     480.10
    210.0000,     571.67
    215.0000,     532.75
    220.0000,     594.35
    225.0000,     638.87
    230.0000,     556.60
    235.0000,     443.20
    240.0000,     350.25
    245.0000,     307.86
    250.0000,     307.45
    255.0000,     312.90
    260.0000,     286.56
    265.0000,     302.36
    270.0000,     252.78
    275.0000,     234.75
    280.0000,     236.47
    285.0000,     260.92
    290.0000,     266.11
    295.0000,     176.52
    300.0000,     177.43
    305.0000,     178.89
    310.0000,     193.77
    315.0000,     216.45
    320.0000,     206.12
    325.0000,     218.80
    330.0000,     240.35
    335.0000,     265.97
    340.0000,     293.14
    345.0000,     414.69
    350.0000,     339.78
    355.0000,     462.85
           221.6165
LAYER 2
71,     5.2500
     10.0000,     1143.0
     15.0000,     1134.8
     20.0000,     1161.8
     25.0000,     1126.1
     30.0000,     1087.0
     35.0000,     1261.6
     40.0000,     1444.7
     45.0000,     1164.1
     50.0000,     994.89
     55.0000,     859.08
     60.0000,     858.79
     65.0000,     859.09
     70.0000,     837.35
     75.0000,     1013.0
     80.0000,     795.43
     85.0000,     802.84
     90.0000,     857.22
     95.0000,     841.75
    100.0000,     566.88
    105.0000,     475.56
    110.0000,     452.66
    115.0000,     453.95
    120.0000,     481.33
    125.0000,     345.94
    130.0000,     306.08
    135.0000,     327.15
    140.0000,     377.97
    145.0000,     399.74
    150.0000,     403.52
    155.0000,     401.91
    160.0000,     401.94
    165.0000,     398.29
    170.0000,     369.71
    175.0000,     371.73
    180.0000,     389.68
    185.0000,     433.21
    190.0000,     439.11
    195.0000,     458.82
    200.0000,     478.75
    205.0000,     480.22
    210.0000,     571.74
    215.0000,     533.56
    220.0000,     594.81
    225.0000,     639.51
    230.0000,     558.64
    235.0000,     445.38
    240.0000,     354.31
    245.0000,     316.13
    250.0000,     315.96
    255.0000,     316.67
    260.0000,     309.78
    265.0000,     307.69
    270.0000,     277.07
    275.0000,     244.91
    280.0000,     240.72
    285.0000,     261.58
    290.0000,     265.81
    295.0000,     186.48
    300.0000,     187.01
    305.0000,     187.45
    310.0000,     202.69
    315.0000,     218.69
    320.0000,     218.55
    325.0000,     226.16
    330.0000,     254.50
    335.0000,     287.20
    340.0000,     342.40
    345.0000,     428.88
    350.0000,     447.17
    355.0000,     466.10
           231.5256
LAYER 3
69,     8.2750
     15.0000,     1149.2
     20.0000,     1126.3
     25.0000,     1122.9
     30.0000,     1117.8
     35.0000,     1208.6
     40.0000,     1293.6
     45.0000,     1185.1
     50.0000,     1653.9
     55.0000,     2033.0
     60.0000,     2040.9
     65.0000,     2006.6
     70.0000,     1432.9
     75.0000,     1102.7
     80.0000,     1101.1
     85.0000,     1099.3
     90.0000,     1066.2
     95.0000,     1018.8
    100.0000,     878.82
    105.0000,     646.60
    110.0000,     498.30
    115.0000,     484.88
    120.0000,     484.41
    125.0000,     403.89
    130.0000,     341.54
    135.0000,     335.82
    140.0000,     376.69
    145.0000,     399.78
    150.0000,     521.12
    155.0000,     995.46
    160.0000,     975.55
    165.0000,     972.45
    170.0000,     861.91
    175.0000,     855.85
    180.0000,     847.95
    185.0000,     949.07
    190.0000,     1020.1
    195.0000,     1022.2
    200.0000,     977.94
    205.0000,     572.23
    210.0000,     571.77
    215.0000,     570.06
    220.0000,     875.99
    225.0000,     1038.6
    230.0000,     1006.5
    235.0000,     815.46
    240.0000,     660.61
    245.0000,     580.01
    250.0000,     574.68
    255.0000,     563.15
    260.0000,     550.44
    265.0000,     546.68
    270.0000,     484.08
    275.0000,     364.76
    280.0000,     319.70
    285.0000,     320.83
    290.0000,     394.38
    295.0000,     469.20
    300.0000,     496.01
    305.0000,     500.67
    310.0000,     530.82
    315.0000,     543.07
    320.0000,     544.50
    325.0000,     549.30
    330.0000,     592.25
    335.0000,     661.05
    340.0000,     713.61
    345.0000,     713.87
    350.0000,     699.24
           470.3767
LAYER 4
67,    11.6025
     20.0000,     1073.3
     25.0000,     1019.0
     30.0000,     1001.5
     35.0000,     1013.8
     40.0000,     1177.6
     45.0000,     1178.7
     50.0000,     1699.8
     55.0000,     2189.6
     60.0000,     2264.6
     65.0000,     2281.3
     70.0000,     1512.4
     75.0000,     1416.8
     80.0000,     1117.1
     85.0000,     1102.8
     90.0000,     1102.8
     95.0000,     1059.0
    100.0000,     890.36
    105.0000,     654.21
    110.0000,     498.18
    115.0000,     488.80
    120.0000,     486.70
    125.0000,     436.06
    130.0000,     348.49
    135.0000,     330.23
    140.0000,     371.75
    145.0000,     394.41
    150.0000,     525.77
    155.0000,     1016.2
    160.0000,     1082.6
    165.0000,     1045.8
    170.0000,     950.37
    175.0000,     914.02
    180.0000,     905.11
    185.0000,     1233.7
    190.0000,     1467.5
    195.0000,     1476.0
    200.0000,     1079.1
    205.0000,     553.79
    210.0000,     557.74
    215.0000,     534.87
    220.0000,     848.97
    225.0000,     1385.1
    230.0000,     1403.6
    235.0000,     1415.6
    240.0000,     1333.5
    245.0000,     1135.8
    250.0000,     1117.4
    255.0000,     1091.6
    260.0000,     959.08
    265.0000,     817.36
    270.0000,     636.35
    275.0000,     473.04
    280.0000,     431.88
    285.0000,     448.02
    290.0000,     684.67
    295.0000,     718.44
    300.0000,     736.08
    305.0000,     738.27
    310.0000,     746.84
    315.0000,     749.62
    320.0000,     752.74
    325.0000,     765.58
    330.0000,     798.82
    335.0000,     821.45
    340.0000,     849.00
    345.0000,     855.93
           739.0948
LAYER 5
63,    15.2628
     30.0000,     490.79
     35.0000,     446.04
     40.0000,     488.81
     45.0000,     884.69
     50.0000,     1717.1
     55.0000,     1990.2
     60.0000,     2180.4
     65.0000,     2094.0
     70.0000,     1838.8
     75.0000,     1439.8
     80.0000,     1081.2
     85.0000,     1058.0
     90.0000,     892.73
     95.0000,     754.86
    100.0000,     606.36
    105.0000,     572.33
    110.0000,     491.68
    115.0000,     485.58
    120.0000,     483.31
    125.0000,     431.24
    130.0000,     340.86
    135.0000,     304.25
    140.0000,     154.12
    145.0000,     154.70
    150.0000,     210.81
    155.0000,     474.88
    160.0000,     937.99
    165.0000,     939.79
    170.0000,     922.96
    175.0000,     910.02
    180.0000,     880.41
    185.0000,     1227.9
    190.0000,     1462.2
    195.0000,     1473.5
    200.0000,     1029.3
    205.0000,     384.94
    210.0000,     372.68
    215.0000,     367.37
    220.0000,     785.88
    225.0000,     1382.1
    230.0000,     1395.7
    235.0000,     1402.3
    240.0000,     1411.5
    245.0000,     1387.5
    250.0000,     1365.0
    255.0000,     1272.7
    260.0000,     1055.0
    265.0000,     826.31
    270.0000,     647.33
    275.0000,     608.00
    280.0000,     607.35
    285.0000,     609.94
    290.0000,     726.60
    295.0000,     768.56
    300.0000,     774.31
    305.0000,     778.95
    310.0000,     780.57
    315.0000,     783.54
    320.0000,     790.90
    325.0000,     797.72
    330.0000,     803.99
    335.0000,     807.88
           856.6085
LAYER 6
59,    19.2890
     40.0000,     274.97
     45.0000,     264.00
     50.0000,     284.68
     55.0000,     285.50
     60.0000,     285.41
     65.0000,     278.42
     70.0000,     261.24
     75.0000,     207.69
     80.0000,     172.96
     85.0000,     172.60
     90.0000,     172.97
     95.0000,     174.84
    100.0000,     175.05
    105.0000,     186.33
    110.0000,     228.32
    115.0000,     280.32
    120.0000,     289.01
    125.0000,     290.55
    130.0000,     268.05
    135.0000,     170.23
    140.0000,      93.11
    145.0000,      79.49
    150.0000,      79.17
    155.0000,      77.98
    160.0000,      77.66
    165.0000,      82.37
    170.0000,      86.73
    175.0000,     113.91
    180.0000,     210.12
    185.0000,     345.82
    190.0000,     362.87
    195.0000,     362.43
    200.0000,     246.71
    205.0000,     131.55
    210.0000,     127.36
    215.0000,     125.87
    220.0000,     240.14
    225.0000,     809.82
    230.0000,     1116.0
    235.0000,     1184.2
    240.0000,     1259.5
    245.0000,     1297.3
    250.0000,     1321.7
    255.0000,     1232.6
    260.0000,     1013.8
    265.0000,     775.14
    270.0000,     617.25
    275.0000,     607.49
    280.0000,     607.09
    285.0000,     608.06
    290.0000,     718.54
    295.0000,     735.35
    300.0000,     737.71
    305.0000,     738.70
    310.0000,     740.74
    315.0000,     744.08
    320.0000,     749.33
    325.0000,     756.14
           793.8219
LAYER 7
55,    23.7179
     50.0000,     110.47
     55.0000,     105.49
     60.0000,     100.07
     65.0000,      90.52
     70.0000,      81.79
     75.0000,      75.25
     80.0000,      74.73
     85.0000,      74.78
     90.0000,      74.98
     95.0000,      79.85
    100.0000,      96.06
    105.0000,     123.63
    110.0000,     165.75
    115.0000,     205.44
    120.0000,     211.73
    125.0000,     212.33
    130.0000,     208.09
    135.0000,     152.11
    140.0000,     104.21
    145.0000,      86.03
    150.0000,      81.94
    155.0000,      81.73
    160.0000,      81.76
    165.0000,      82.31
    170.0000,      86.64
    175.0000,      98.22
    180.0000,     117.51
    185.0000,     136.01
    190.0000,     139.47
    195.0000,     137.24
    200.0000,     135.53
    205.0000,     132.85
    210.0000,     115.40
    215.0000,     115.19
    220.0000,     139.11
    225.0000,     294.16
    230.0000,     444.61
    235.0000,     470.53
    240.0000,     481.94
    245.0000,     483.50
    250.0000,     489.32
    255.0000,     496.93
    260.0000,     498.89
    265.0000,     488.10
    270.0000,     486.07
    275.0000,     486.48
    280.0000,     490.18
    285.0000,     496.55
    290.0000,     525.82
    295.0000,     553.51
    300.0000,     580.24
    305.0000,     600.71
    310.0000,     635.56
    315.0000,     643.78
           716.3505
LAYER 8
51,    28.5897
     60.0000,      72.15
     65.0000,      70.96
     70.0000,      71.12
     75.0000,      71.47
     80.0000,      71.73
     85.0000,      71.85
     90.0000,      74.07
     95.0000,      81.99
    100.0000,     100.01
    105.0000,     122.94
    110.0000,     150.86
    115.0000,     171.29
    120.0000,     173.77
    125.0000,     173.72
    130.0000,     171.78
    135.0000,     145.83
    140.0000,     116.27
    145.0000,     102.67
    150.0000,     100.14
    155.0000,      98.86
    160.0000,      98.79
    165.0000,      99.18
    170.0000,     100.90
    175.0000,     102.34
    180.0000,     113.34
    185.0000,     118.31
    190.0000,     119.60
    195.0000,     121.20
    200.0000,     121.02
    205.0000,     119.42
    210.0000,     116.61
    215.0000,     115.38
    220.0000,     116.59
    225.0000,     150.23
    230.0000,     194.71
    235.0000,     220.11
    240.0000,     224.83
    245.0000,     227.63
    250.0000,     229.20
    255.0000,     234.93
    260.0000,     246.10
    265.0000,     252.07
    270.0000,     256.23
    275.0000,     274.29
    280.0000,     298.11
    285.0000,     319.87
    290.0000,     339.03
    295.0000,     350.74
    300.0000,     357.44
    305.0000,     363.56
           380.4933
LAYER 9
46,    33.9487
     70.0000,      71.09
     75.0000,      71.83
     80.0000,      72.42
     85.0000,      72.76
     90.0000,      76.32
     95.0000,      84.53
    100.0000,     102.86
    105.0000,     123.70
    110.0000,     141.90
    115.0000,     150.95
    120.0000,     151.65
    125.0000,     151.63
    130.0000,     150.67
    135.0000,     140.19
    140.0000,     123.97
    145.0000,     115.60
    150.0000,     114.89
    155.0000,     112.58
    160.0000,     112.55
    165.0000,     112.59
    170.0000,     112.78
    175.0000,     114.14
    180.0000,     115.63
    185.0000,     117.32
    190.0000,     119.16
    195.0000,     120.33
    200.0000,     120.28
    205.0000,     119.04
    210.0000,     116.84
    215.0000,     116.73
    220.0000,     114.92
    225.0000,     118.99
    230.0000,     130.09
    235.0000,     144.27
    240.0000,     158.36
    245.0000,     167.91
    250.0000,     169.21
    255.0000,     172.22
    260.0000,     174.71
    265.0000,     175.49
    270.0000,     188.45
    275.0000,     214.09
    280.0000,     240.07
    285.0000,     255.10
    290.0000,     270.16
           298.4472
LAYER 10
40,    39.8436
     85.0000,      75.80
     90.0000,      82.82
     95.0000,      88.18
    100.0000,     109.45
    105.0000,     124.10
    110.0000,     135.37
    115.0000,     138.90
    120.0000,     138.99
    125.0000,     139.05
    130.0000,     138.69
    135.0000,     134.58
    140.0000,     124.67
    145.0000,     120.38
    150.0000,     117.04
    155.0000,     116.09
    160.0000,     115.91
    165.0000,     115.93
    170.0000,     116.02
    175.0000,     116.46
    180.0000,     117.00
    185.0000,     117.67
    190.0000,     118.38
    195.0000,     118.77
    200.0000,     118.62
    205.0000,     117.90
    210.0000,     116.90
    215.0000,     116.70
    220.0000,     115.81
    225.0000,     115.83
    230.0000,     117.20
    235.0000,     122.68
    240.0000,     135.38
    245.0000,     161.32
    250.0000,     162.80
    255.0000,     163.13
    260.0000,     163.47
    265.0000,     165.58
    270.0000,     172.86
    275.0000,     190.42
           231.8528
LAYER 11
31,    46.3279
     95.0000,      88.70
    100.0000,     120.72
    105.0000,     124.22
    110.0000,     131.66
    115.0000,     132.80
    120.0000,     132.93
    125.0000,     132.67
    130.0000,     132.33
    135.0000,     131.09
    140.0000,     126.82
    145.0000,     123.57
    150.0000,     119.68
    155.0000,     117.98
    160.0000,     117.43
    165.0000,     117.34
    170.0000,     117.28
    175.0000,     117.36
    180.0000,     117.56
    185.0000,     117.79
    190.0000,     117.97
    195.0000,     118.01
    200.0000,     117.86
    205.0000,     117.53
    210.0000,     117.11
    215.0000,     116.91
    220.0000,     116.48
    225.0000,     116.02
    230.0000,     116.25
    235.0000,     117.75
    240.0000,     125.68
           162.6138
LAYER 12
25,    53.4607
    105.0000,     123.70
    110.0000,     131.51
    115.0000,     131.74
    120.0000,     131.81
    125.0000,     130.98
    130.0000,     129.23
    135.0000,     128.42
    140.0000,     127.77
    145.0000,     124.95
    150.0000,     121.04
    155.0000,     118.84
    160.0000,     118.15
    165.0000,     117.99
    170.0000,     117.83
    175.0000,     117.79
    180.0000,     117.78
    185.0000,     117.79
    190.0000,     117.75
    195.0000,     117.71
    200.0000,     117.60
    205.0000,     117.46
    210.0000,     117.41
    215.0000,     117.32
    220.0000,     117.33
           116.5990
LAYER 13
22, 
    110.0000,     131.81
    115.0000,     131.68
    120.0000,     131.75
    125.0000,     130.94
    130.0000,     129.32
    135.0000,     127.78
    140.0000,     126.79
    145.0000,     125.45
    150.0000,     121.86
    155.0000,     119.46
    160.0000,     118.44
    165.0000,     118.09
    170.0000,     117.95
    175.0000,     117.86
    180.0000,     117.79
    185.0000,     117.72
    190.0000,     117.63
    195.0000,     117.55
    200.0000,     117.47
    205.0000,     117.37
    210.0000,     117.30
           117.2294
CALCULATED APPARENT RESISTIVITY
      7.5000,       5.0000,   1.00000,   1101.8257
     12.5000,       5.0000,   1.00000,   1106.2042
     17.5000,       5.0000,   1.00000,   1113.7974
     22.5000,       5.0000,   1.00000,   1128.3988
     27.5000,       5.0000,   1.00000,   1127.8060
     32.5000,       5.0000,   1.00000,   1147.4839
     37.5000,       5.0000,   1.00000,   1271.4873
     42.5000,       5.0000,   1.00000,   1073.0363
     47.5000,       5.0000,   1.00000,   1077.4828
     52.5000,       5.0000,   1.00000,    908.3713
     57.5000,       5.0000,   1.00000,    901.1042
     62.5000,       5.0000,   1.00000,    926.5852
     67.5000,       5.0000,   1.00000,    769.4800
     72.5000,       5.0000,   1.00000,   1002.9313
     77.5000,       5.0000,   1.00000,    759.5427
     82.5000,       5.0000,   1.00000,    836.8300
     87.5000,       5.0000,   1.00000,    764.8034
     92.5000,       5.0000,   1.00000,    752.6828
     97.5000,       5.0000,   1.00000,    574.2139
    102.5000,       5.0000,   1.00000,    539.8514
    107.5000,       5.0000,   1.00000,    481.5779
    112.5000,       5.0000,   1.00000,    432.9457
    117.5000,       5.0000,   1.00000,    442.0226
    122.5000,       5.0000,   1.00000,    358.8828
    127.5000,       5.0000,   1.00000,    350.1510
    132.5000,       5.0000,   1.00000,    343.5031
    137.5000,       5.0000,   1.00000,    367.4741
    142.5000,       5.0000,   1.00000,    348.6191
    147.5000,       5.0000,   1.00000,    446.8811
    152.5000,       5.0000,   1.00000,    265.1117
    157.5000,       5.0000,   1.00000,    467.8580
    162.5000,       5.0000,   1.00000,    380.8907
    167.5000,       5.0000,   1.00000,    410.0049
    172.5000,       5.0000,   1.00000,    429.6254
    177.5000,       5.0000,   1.00000,    440.9962
    182.5000,       5.0000,   1.00000,    475.2998
    187.5000,       5.0000,   1.00000,    484.6026
    192.5000,       5.0000,   1.00000,    503.9787
    197.5000,       5.0000,   1.00000,    521.8215
    202.5000,       5.0000,   1.00000,    506.3524
    207.5000,       5.0000,   1.00000,    579.0680
    212.5000,       5.0000,   1.00000,    550.5919
    217.5000,       5.0000,   1.00000,    602.7825
    222.5000,       5.0000,   1.00000,    613.6511
    227.5000,       5.0000,   1.00000,    567.5273
    232.5000,       5.0000,   1.00000,    503.9968
    237.5000,       5.0000,   1.00000,    434.8283
    242.5000,       5.0000,   1.00000,    387.7733
    247.5000,       5.0000,   1.00000,    367.8621
    252.5000,       5.0000,   1.00000,    366.3402
    257.5000,       5.0000,   1.00000,    329.6915
    262.5000,       5.0000,   1.00000,    340.5401
    267.5000,       5.0000,   1.00000,    294.4114
    272.5000,       5.0000,   1.00000,    283.2183
    282.5000,       5.0000,   1.00000,    262.2201
    292.5000,       5.0000,   1.00000,    217.0712
    297.5000,       5.0000,   1.00000,    231.6395
    302.5000,       5.0000,   1.00000,    223.8335
    307.5000,       5.0000,   1.00000,    231.3762
    312.5000,       5.0000,   1.00000,    248.1009
    317.5000,       5.0000,   1.00000,    246.3927
    322.5000,       5.0000,   1.00000,    267.9584
    327.5000,       5.0000,   1.00000,    286.7235
    332.5000,       5.0000,   1.00000,    320.1675
    337.5000,       5.0000,   1.00000,    326.1142
    342.5000,       5.0000,   1.00000,    440.8160
    347.5000,       5.0000,   1.00000,    313.1839
    352.5000,       5.0000,   1.00000,    445.3999
    357.5000,       5.0000,   1.00000,    255.1087
     12.5000,       5.0000,   2.00000,   1008.0074
     17.5000,       5.0000,   2.00000,   1068.9060
     22.5000,       5.0000,   2.00000,   1069.9004
     27.5000,       5.0000,   2.00000,    962.3950
     32.5000,       5.0000,   2.00000,   1053.6785
     37.5000,       5.0000,   2.00000,   1234.1682
     42.5000,       5.0000,   2.00000,   1070.9004
     47.5000,       5.0000,   2.00000,   1064.2048
     52.5000,       5.0000,   2.00000,    979.7651
     57.5000,       5.0000,   2.00000,   1045.3937
     62.5000,       5.0000,   2.00000,    997.4451
     67.5000,       5.0000,   2.00000,    866.3406
     72.5000,       5.0000,   2.00000,   1123.7914
     77.5000,       5.0000,   2.00000,    811.5038
     82.5000,       5.0000,   2.00000,    746.3803
     87.5000,       5.0000,   2.00000,    830.2050
     92.5000,       5.0000,   2.00000,    785.0085
     97.5000,       5.0000,   2.00000,    572.7808
    102.5000,       5.0000,   2.00000,    544.4815
    107.5000,       5.0000,   2.00000,    501.3014
    112.5000,       5.0000,   2.00000,    453.8339
    117.5000,       5.0000,   2.00000,    465.7348
    122.5000,       5.0000,   2.00000,    363.3206
    127.5000,       5.0000,   2.00000,    336.7059
    132.5000,       5.0000,   2.00000,    354.7009
    137.5000,       5.0000,   2.00000,    359.4586
    142.5000,       5.0000,   2.00000,    430.6113
    147.5000,       5.0000,   2.00000,    466.6862
    152.5000,       5.0000,   2.00000,    280.3577
    157.5000,       5.0000,   2.00000,    527.3029
    162.5000,       5.0000,   2.00000,    508.9594
    167.5000,       5.0000,   2.00000,    451.7355
    172.5000,       5.0000,   2.00000,    510.7206
    177.5000,       5.0000,   2.00000,    530.3043
    182.5000,       5.0000,   2.00000,    554.1035
    187.5000,       5.0000,   2.00000,    545.4304
    192.5000,       5.0000,   2.00000,    562.8108
    197.5000,       5.0000,   2.00000,    561.3390
    202.5000,       5.0000,   2.00000,    553.6318
    207.5000,       5.0000,   2.00000,    625.8977
    212.5000,       5.0000,   2.00000,    559.9679
    217.5000,       5.0000,   2.00000,    594.1109
    222.5000,       5.0000,   2.00000,    656.7000
    227.5000,       5.0000,   2.00000,    617.2832
    232.5000,       5.0000,   2.00000,    565.3192
    237.5000,       5.0000,   2.00000,    516.4828
    242.5000,       5.0000,   2.00000,    476.4900
    247.5000,       5.0000,   2.00000,    469.6805
    252.5000,       5.0000,   2.00000,    451.3965
    257.5000,       5.0000,   2.00000,    403.9125
    262.5000,       5.0000,   2.00000,    414.8600
    267.5000,       5.0000,   2.00000,    361.2536
    272.5000,       5.0000,   2.00000,    328.8682
    277.5000,       5.0000,   2.00000,    310.6962
    282.5000,       5.0000,   2.00000,    328.8244
    287.5000,       5.0000,   2.00000,    344.7372
    292.5000,       5.0000,   2.00000,    262.8479
    297.5000,       5.0000,   2.00000,    285.8247
    302.5000,       5.0000,   2.00000,    295.6068
    307.5000,       5.0000,   2.00000,    300.7910
    312.5000,       5.0000,   2.00000,    319.7297
    317.5000,       5.0000,   2.00000,    312.4384
    322.5000,       5.0000,   2.00000,    337.8635
    327.5000,       5.0000,   2.00000,    369.4077
    332.5000,       5.0000,   2.00000,    363.3771
    337.5000,       5.0000,   2.00000,    391.4682
    342.5000,       5.0000,   2.00000,    445.2315
    347.5000,       5.0000,   2.00000,    366.9190
    352.5000,       5.0000,   2.00000,    497.6808
     17.5000,       5.0000,   3.00000,    941.8998
     22.5000,       5.0000,   3.00000,    884.6630
     27.5000,       5.0000,   3.00000,    837.7192
     32.5000,       5.0000,   3.00000,    942.6093
     37.5000,       5.0000,   3.00000,   1187.7979
     42.5000,       5.0000,   3.00000,   1035.6356
     47.5000,       5.0000,   3.00000,    983.6951
     52.5000,       5.0000,   3.00000,    910.9008
     57.5000,       5.0000,   3.00000,    949.8828
     62.5000,       5.0000,   3.00000,    995.3778
     67.5000,       5.0000,   3.00000,    895.4999
     72.5000,       5.0000,   3.00000,   1115.1707
     77.5000,       5.0000,   3.00000,    753.5307
     82.5000,       5.0000,   3.00000,    750.0525
     87.5000,       5.0000,   3.00000,    756.4634
     92.5000,       5.0000,   3.00000,    797.8900
     97.5000,       5.0000,   3.00000,    548.6988
    102.5000,       5.0000,   3.00000,    485.7075
    107.5000,       5.0000,   3.00000,    471.5154
    112.5000,       5.0000,   3.00000,    477.0133
    117.5000,       5.0000,   3.00000,    480.6813
    122.5000,       5.0000,   3.00000,    353.8835
    127.5000,       5.0000,   3.00000,    317.9583
    132.5000,       5.0000,   3.00000,    321.5213
    137.5000,       5.0000,   3.00000,    417.7792
    142.5000,       5.0000,   3.00000,    432.8606
    147.5000,       5.0000,   3.00000,    471.7122
    152.5000,       5.0000,   3.00000,    279.8091
    157.5000,       5.0000,   3.00000,    527.8832
    162.5000,       5.0000,   3.00000,    508.3405
    167.5000,       5.0000,   3.00000,    516.4650
    172.5000,       5.0000,   3.00000,    503.8998
    177.5000,       5.0000,   3.00000,    549.5627
    182.5000,       5.0000,   3.00000,    570.1672
    187.5000,       5.0000,   3.00000,    557.9268
    192.5000,       5.0000,   3.00000,    557.4781
    197.5000,       5.0000,   3.00000,    573.3360
    202.5000,       5.0000,   3.00000,    565.5125
    207.5000,       5.0000,   3.00000,    617.7015
    212.5000,       5.0000,   3.00000,    548.6750
    217.5000,       5.0000,   3.00000,    598.4197
    222.5000,       5.0000,   3.00000,    663.0069
    227.5000,       5.0000,   3.00000,    650.8608
    232.5000,       5.0000,   3.00000,    578.9906
    237.5000,       5.0000,   3.00000,    524.5634
    242.5000,       5.0000,   3.00000,    517.1385
    247.5000,       5.0000,   3.00000,    524.3661
    252.5000,       5.0000,   3.00000,    527.6053
    257.5000,       5.0000,   3.00000,    476.6479
    262.5000,       5.0000,   3.00000,    484.2272
    267.5000,       5.0000,   3.00000,    409.3143
    272.5000,       5.0000,   3.00000,    364.5294
    277.5000,       5.0000,   3.00000,    358.5479
    282.5000,       5.0000,   3.00000,    392.7077
    287.5000,       5.0000,   3.00000,    416.1543
    292.5000,       5.0000,   3.00000,    309.9962
    297.5000,       5.0000,   3.00000,    326.8146
    302.5000,       5.0000,   3.00000,    341.8284
    307.5000,       5.0000,   3.00000,    370.1825
    312.5000,       5.0000,   3.00000,    386.3840
    317.5000,       5.0000,   3.00000,    375.0866
    322.5000,       5.0000,   3.00000,    401.9265
    327.5000,       5.0000,   3.00000,    401.5123
    332.5000,       5.0000,   3.00000,    419.0093
    337.5000,       5.0000,   3.00000,    387.4805
    342.5000,       5.0000,   3.00000,    511.0058
    347.5000,       5.0000,   3.00000,    417.7350
     22.5000,      15.0000,   1.00000,    778.3922
     27.5000,      15.0000,   1.00000,    816.7189
     32.5000,      15.0000,   1.00000,    939.2154
     37.5000,      15.0000,   1.00000,    995.5372
     42.5000,      15.0000,   1.00000,    999.6385
     47.5000,      15.0000,   1.00000,    903.4182
     52.5000,      15.0000,   1.00000,    787.0247
     57.5000,      15.0000,   1.00000,    795.0798
     62.5000,      15.0000,   1.00000,    859.8865
     67.5000,      15.0000,   1.00000,    931.2623
     72.5000,      15.0000,   1.00000,    845.1124
     77.5000,      15.0000,   1.00000,    831.9208
     82.5000,      15.0000,   1.00000,    725.4672
     87.5000,      15.0000,   1.00000,    725.6218
     92.5000,      15.0000,   1.00000,    645.1978
     97.5000,      15.0000,   1.00000,    589.7290
    102.5000,      15.0000,   1.00000,    467.8316
    107.5000,      15.0000,   1.00000,    450.0451
    112.5000,      15.0000,   1.00000,    462.6783
    117.5000,      15.0000,   1.00000,    437.8033
    122.5000,      15.0000,   1.00000,    381.0904
    127.5000,      15.0000,   1.00000,    318.1100
    132.5000,      15.0000,   1.00000,    360.7816
    137.5000,      15.0000,   1.00000,    395.7065
    142.5000,      15.0000,   1.00000,    449.5832
    147.5000,      15.0000,   1.00000,    385.6213
    152.5000,      15.0000,   1.00000,    419.4003
    157.5000,      15.0000,   1.00000,    412.2672
    162.5000,      15.0000,   1.00000,    476.7640
    167.5000,      15.0000,   1.00000,    487.3812
    172.5000,      15.0000,   1.00000,    514.5186
    177.5000,      15.0000,   1.00000,    488.8714
    182.5000,      15.0000,   1.00000,    524.7180
    187.5000,      15.0000,   1.00000,    525.5886
    192.5000,      15.0000,   1.00000,    534.8603
    197.5000,      15.0000,   1.00000,    549.4240
    202.5000,      15.0000,   1.00000,    572.1155
    207.5000,      15.0000,   1.00000,    562.5720
    212.5000,      15.0000,   1.00000,    581.9063
    217.5000,      15.0000,   1.00000,    602.3188
    222.5000,      15.0000,   1.00000,    626.3255
    227.5000,      15.0000,   1.00000,    605.6757
    232.5000,      15.0000,   1.00000,    557.2125
    237.5000,      15.0000,   1.00000,    507.0565
    242.5000,      15.0000,   1.00000,    492.0930
    247.5000,      15.0000,   1.00000,    518.8002
    252.5000,      15.0000,   1.00000,    533.0103
    257.5000,      15.0000,   1.00000,    534.6638
    262.5000,      15.0000,   1.00000,    489.1171
    267.5000,      15.0000,   1.00000,    440.6703
    272.5000,      15.0000,   1.00000,    404.7556
    277.5000,      15.0000,   1.00000,    405.5193
    282.5000,      15.0000,   1.00000,    422.6299
    287.5000,      15.0000,   1.00000,    407.5864
    292.5000,      15.0000,   1.00000,    381.7440
    297.5000,      15.0000,   1.00000,    349.2851
    302.5000,      15.0000,   1.00000,    366.1709
    307.5000,      15.0000,   1.00000,    392.7351
    312.5000,      15.0000,   1.00000,    415.7386
    317.5000,      15.0000,   1.00000,    424.3426
    322.5000,      15.0000,   1.00000,    410.2911
    327.5000,      15.0000,   1.00000,    423.6511
    332.5000,      15.0000,   1.00000,    393.6235
    337.5000,      15.0000,   1.00000,    451.5566
    342.5000,      15.0000,   1.00000,    460.2451
     22.5000,       5.0000,   4.00000,    738.9674
     27.5000,       5.0000,   4.00000,    724.6563
     32.5000,       5.0000,   4.00000,    859.9281
     37.5000,       5.0000,   4.00000,   1076.1326
     42.5000,       5.0000,   4.00000,    924.0842
     47.5000,       5.0000,   4.00000,    913.8063
     52.5000,       5.0000,   4.00000,    730.6964
     57.5000,       5.0000,   4.00000,    795.9760
     62.5000,       5.0000,   4.00000,    896.1746
     67.5000,       5.0000,   4.00000,    799.8514
     72.5000,       5.0000,   4.00000,   1010.6451
     77.5000,       5.0000,   4.00000,    705.4941
     82.5000,       5.0000,   4.00000,    704.8691
     87.5000,       5.0000,   4.00000,    732.9398
     92.5000,       5.0000,   4.00000,    700.2700
     97.5000,       5.0000,   4.00000,    508.2701
    102.5000,       5.0000,   4.00000,    447.2410
    107.5000,       5.0000,   4.00000,    430.0672
    112.5000,       5.0000,   4.00000,    440.9236
    117.5000,       5.0000,   4.00000,    475.5672
    122.5000,       5.0000,   4.00000,    341.6526
    127.5000,       5.0000,   4.00000,    294.8173
    132.5000,       5.0000,   4.00000,    334.9518
    137.5000,       5.0000,   4.00000,    385.0061
    142.5000,       5.0000,   4.00000,    426.4684
    147.5000,       5.0000,   4.00000,    472.3156
    152.5000,       5.0000,   4.00000,    274.1063
    157.5000,       5.0000,   4.00000,    506.1256
    162.5000,       5.0000,   4.00000,    472.4181
    167.5000,       5.0000,   4.00000,    470.8114
    172.5000,       5.0000,   4.00000,    510.8399
    177.5000,       5.0000,   4.00000,    480.8867
    182.5000,       5.0000,   4.00000,    536.9574
    187.5000,       5.0000,   4.00000,    527.0274
    192.5000,       5.0000,   4.00000,    545.4332
    197.5000,       5.0000,   4.00000,    555.4089
    202.5000,       5.0000,   4.00000,    525.6417
    207.5000,       5.0000,   4.00000,    578.0031
    212.5000,       5.0000,   4.00000,    524.6779
    217.5000,       5.0000,   4.00000,    599.1927
    222.5000,       5.0000,   4.00000,    679.3489
    227.5000,       5.0000,   4.00000,    637.2332
    232.5000,       5.0000,   4.00000,    562.8452
    237.5000,       5.0000,   4.00000,    498.3150
    242.5000,       5.0000,   4.00000,    483.3294
    247.5000,       5.0000,   4.00000,    529.0142
    252.5000,       5.0000,   4.00000,    566.7212
    257.5000,       5.0000,   4.00000,    530.8607
    262.5000,       5.0000,   4.00000,    537.7302
    267.5000,       5.0000,   4.00000,    438.5242
    272.5000,       5.0000,   4.00000,    402.7051
    277.5000,       5.0000,   4.00000,    399.3002
    282.5000,       5.0000,   4.00000,    435.4357
    287.5000,       5.0000,   4.00000,    472.9288
    292.5000,       5.0000,   4.00000,    347.9911
    297.5000,       5.0000,   4.00000,    366.6019
    302.5000,       5.0000,   4.00000,    374.6657
    307.5000,       5.0000,   4.00000,    404.4724
    312.5000,       5.0000,   4.00000,    445.4940
    317.5000,       5.0000,   4.00000,    424.9473
    322.5000,       5.0000,   4.00000,    423.1245
    327.5000,       5.0000,   4.00000,    436.3301
    332.5000,       5.0000,   4.00000,    405.0530
    337.5000,       5.0000,   4.00000,    430.4223
    342.5000,       5.0000,   4.00000,    562.3362
     30.0000,      20.0000,   1.00000,    774.8243
     35.0000,      20.0000,   1.00000,    792.7945
     40.0000,      20.0000,   1.00000,    828.6611
     45.0000,      20.0000,   1.00000,    729.1101
     50.0000,      20.0000,   1.00000,    663.5784
     55.0000,      20.0000,   1.00000,    634.6931
     60.0000,      20.0000,   1.00000,    584.9846
     65.0000,      20.0000,   1.00000,    629.7709
     70.0000,      20.0000,   1.00000,    686.3960
     75.0000,      20.0000,   1.00000,    695.5480
     80.0000,      20.0000,   1.00000,    737.3279
     85.0000,      20.0000,   1.00000,    645.0563
     90.0000,      20.0000,   1.00000,    583.2969
     95.0000,      20.0000,   1.00000,    539.7922
    100.0000,      20.0000,   1.00000,    472.7506
    105.0000,      20.0000,   1.00000,    429.9253
    110.0000,      20.0000,   1.00000,    402.1741
    115.0000,      20.0000,   1.00000,    373.8717
    120.0000,      20.0000,   1.00000,    356.3716
    125.0000,      20.0000,   1.00000,    375.2187
    130.0000,      20.0000,   1.00000,    341.3776
    135.0000,      20.0000,   1.00000,    354.6270
    140.0000,      20.0000,   1.00000,    397.5335
    145.0000,      20.0000,   1.00000,    371.8028
    150.0000,      20.0000,   1.00000,    416.7933
    155.0000,      20.0000,   1.00000,    408.2786
    160.0000,      20.0000,   1.00000,    381.6716
    165.0000,      20.0000,   1.00000,    410.2892
    170.0000,      20.0000,   1.00000,    400.8373
    175.0000,      20.0000,   1.00000,    419.9063
    180.0000,      20.0000,   1.00000,    443.5201
    185.0000,      20.0000,   1.00000,    436.4322
    190.0000,      20.0000,   1.00000,    485.6172
    195.0000,      20.0000,   1.00000,    491.3312
    200.0000,      20.0000,   1.00000,    506.8670
    205.0000,      20.0000,   1.00000,    512.2935
    210.0000,      20.0000,   1.00000,    540.3584
    215.0000,      20.0000,   1.00000,    593.9268
    220.0000,      20.0000,   1.00000,    595.9414
    225.0000,      20.0000,   1.00000,    578.2037
    230.0000,      20.0000,   1.00000,    538.1024
    235.0000,      20.0000,   1.00000,    471.8990
    240.0000,      20.0000,   1.00000,    448.6551
    245.0000,      20.0000,   1.00000,    449.0479
    250.0000,      20.0000,   1.00000,    480.4832
    255.0000,      20.0000,   1.00000,    531.1599
    260.0000,      20.0000,   1.00000,    530.8812
    265.0000,      20.0000,   1.00000,    508.7100
    270.0000,      20.0000,   1.00000,    483.0942
    275.0000,      20.0000,   1.00000,    456.2145
    280.0000,      20.0000,   1.00000,    460.7915
    285.0000,      20.0000,   1.00000,    440.2881
    290.0000,      20.0000,   1.00000,    433.6291
    295.0000,      20.0000,   1.00000,    424.1257
    300.0000,      20.0000,   1.00000,    400.7724
    305.0000,      20.0000,   1.00000,    419.1441
    310.0000,      20.0000,   1.00000,    431.2768
    315.0000,      20.0000,   1.00000,    432.9156
    320.0000,      20.0000,   1.00000,    452.4542
    325.0000,      20.0000,   1.00000,    409.3555
    330.0000,      20.0000,   1.00000,    425.1789
    335.0000,      20.0000,   1.00000,    471.6301
     27.5000,       5.0000,   5.00000,    630.2770
     32.5000,       5.0000,   5.00000,    751.8538
     37.5000,       5.0000,   5.00000,    924.1431
     42.5000,       5.0000,   5.00000,    814.3140
     47.5000,       5.0000,   5.00000,    721.0042
     52.5000,       5.0000,   5.00000,    628.7468
     57.5000,       5.0000,   5.00000,    655.3246
     62.5000,       5.0000,   5.00000,    688.4861
     67.5000,       5.0000,   5.00000,    644.7493
     72.5000,       5.0000,   5.00000,    873.4958
     77.5000,       5.0000,   5.00000,    643.5712
     82.5000,       5.0000,   5.00000,    640.9252
     87.5000,       5.0000,   5.00000,    666.8309
     92.5000,       5.0000,   5.00000,    635.7522
     97.5000,       5.0000,   5.00000,    433.3136
    102.5000,       5.0000,   5.00000,    421.0592
    107.5000,       5.0000,   5.00000,    390.8189
    112.5000,       5.0000,   5.00000,    387.0549
    117.5000,       5.0000,   5.00000,    422.4973
    122.5000,       5.0000,   5.00000,    324.5533
    127.5000,       5.0000,   5.00000,    305.0575
    132.5000,       5.0000,   5.00000,    311.0222
    137.5000,       5.0000,   5.00000,    356.7827
    142.5000,       5.0000,   5.00000,    396.8492
    147.5000,       5.0000,   5.00000,    459.6263
    152.5000,       5.0000,   5.00000,    266.4720
    157.5000,       5.0000,   5.00000,    477.9250
    162.5000,       5.0000,   5.00000,    426.5981
    167.5000,       5.0000,   5.00000,    406.3341
    172.5000,       5.0000,   5.00000,    425.0200
    177.5000,       5.0000,   5.00000,    456.4047
    182.5000,       5.0000,   5.00000,    448.1771
    187.5000,       5.0000,   5.00000,    491.0970
    192.5000,       5.0000,   5.00000,    519.0775
    197.5000,       5.0000,   5.00000,    511.1276
    202.5000,       5.0000,   5.00000,    475.8628
    207.5000,       5.0000,   5.00000,    526.2908
    212.5000,       5.0000,   5.00000,    499.2304
    217.5000,       5.0000,   5.00000,    588.9844
    222.5000,       5.0000,   5.00000,    671.3214
    227.5000,       5.0000,   5.00000,    616.9698
    232.5000,       5.0000,   5.00000,    524.3162
    237.5000,       5.0000,   5.00000,    455.4869
    242.5000,       5.0000,   5.00000,    437.9397
    247.5000,       5.0000,   5.00000,    488.2246
    252.5000,       5.0000,   5.00000,    557.5491
    257.5000,       5.0000,   5.00000,    545.7777
    262.5000,       5.0000,   5.00000,    560.8129
    267.5000,       5.0000,   5.00000,    476.1113
    272.5000,       5.0000,   5.00000,    430.3272
    277.5000,       5.0000,   5.00000,    424.2622
    282.5000,       5.0000,   5.00000,    467.1965
    287.5000,       5.0000,   5.00000,    500.3170
    292.5000,       5.0000,   5.00000,    378.3802
    297.5000,       5.0000,   5.00000,    398.2995
    302.5000,       5.0000,   5.00000,    402.7425
    307.5000,       5.0000,   5.00000,    426.9274
    312.5000,       5.0000,   5.00000,    466.6942
    317.5000,       5.0000,   5.00000,    439.0490
    322.5000,       5.0000,   5.00000,    446.2358
    327.5000,       5.0000,   5.00000,    418.1375
    332.5000,       5.0000,   5.00000,    432.2739
    337.5000,       5.0000,   5.00000,    454.7880
     32.5000,       5.0000,   6.00000,    624.7081
     37.5000,       5.0000,   6.00000,    796.3840
     42.5000,       5.0000,   6.00000,    626.9155
     47.5000,       5.0000,   6.00000,    601.1838
     52.5000,       5.0000,   6.00000,    519.5572
     57.5000,       5.0000,   6.00000,    525.1588
     62.5000,       5.0000,   6.00000,    512.0873
     67.5000,       5.0000,   6.00000,    482.8765
     72.5000,       5.0000,   6.00000,    719.2169
     77.5000,       5.0000,   6.00000,    544.9763
     82.5000,       5.0000,   6.00000,    571.1340
     87.5000,       5.0000,   6.00000,    577.3303
     92.5000,       5.0000,   6.00000,    569.8966
     97.5000,       5.0000,   6.00000,    402.7801
    102.5000,       5.0000,   6.00000,    358.9746
    107.5000,       5.0000,   6.00000,    356.7105
    112.5000,       5.0000,   6.00000,    344.1070
    117.5000,       5.0000,   6.00000,    366.3866
    122.5000,       5.0000,   6.00000,    307.0509
    127.5000,       5.0000,   6.00000,    287.4313
    132.5000,       5.0000,   6.00000,    292.4677
    137.5000,       5.0000,   6.00000,    334.1425
    142.5000,       5.0000,   6.00000,    367.5491
    147.5000,       5.0000,   6.00000,    424.8188
    152.5000,       5.0000,   6.00000,    251.3299
    157.5000,       5.0000,   6.00000,    445.7627
    162.5000,       5.0000,   6.00000,    379.4683
    167.5000,       5.0000,   6.00000,    339.7380
    172.5000,       5.0000,   6.00000,    351.9986
    177.5000,       5.0000,   6.00000,    369.3305
    182.5000,       5.0000,   6.00000,    430.6012
    187.5000,       5.0000,   6.00000,    422.0891
    192.5000,       5.0000,   6.00000,    462.5386
    197.5000,       5.0000,   6.00000,    462.3117
    202.5000,       5.0000,   6.00000,    429.7387
    207.5000,       5.0000,   6.00000,    484.0620
    212.5000,       5.0000,   6.00000,    467.5126
    217.5000,       5.0000,   6.00000,    559.8309
    222.5000,       5.0000,   6.00000,    633.6152
    227.5000,       5.0000,   6.00000,    587.7311
    232.5000,       5.0000,   6.00000,    485.2067
    237.5000,       5.0000,   6.00000,    412.6434
    242.5000,       5.0000,   6.00000,    404.3064
    247.5000,       5.0000,   6.00000,    442.6564
    252.5000,       5.0000,   6.00000,    502.9250
    257.5000,       5.0000,   6.00000,    511.6223
    262.5000,       5.0000,   6.00000,    570.5769
    267.5000,       5.0000,   6.00000,    496.0336
    272.5000,       5.0000,   6.00000,    450.5331
    277.5000,       5.0000,   6.00000,    439.4192
    282.5000,       5.0000,   6.00000,    478.6144
    287.5000,       5.0000,   6.00000,    522.3675
    292.5000,       5.0000,   6.00000,    390.9795
    297.5000,       5.0000,   6.00000,    418.6938
    302.5000,       5.0000,   6.00000,    423.7551
    307.5000,       5.0000,   6.00000,    444.1797
    312.5000,       5.0000,   6.00000,    452.2318
    317.5000,       5.0000,   6.00000,    435.8471
    322.5000,       5.0000,   6.00000,    427.4401
    327.5000,       5.0000,   6.00000,    438.2291
    332.5000,       5.0000,   6.00000,    449.8718
     37.5000,      25.0000,   1.00000,    589.0964
     42.5000,      25.0000,   1.00000,    574.5564
     47.5000,      25.0000,   1.00000,    550.3932
     52.5000,      25.0000,   1.00000,    485.0685
     57.5000,      25.0000,   1.00000,    425.3112
     62.5000,      25.0000,   1.00000,    441.3319
     67.5000,      25.0000,   1.00000,    449.3120
     72.5000,      25.0000,   1.00000,    489.0630
     77.5000,      25.0000,   1.00000,    553.1171
     82.5000,      25.0000,   1.00000,    581.9048
     87.5000,      25.0000,   1.00000,    513.8121
     92.5000,      25.0000,   1.00000,    485.6031
     97.5000,      25.0000,   1.00000,    459.5470
    102.5000,      25.0000,   1.00000,    415.3878
    107.5000,      25.0000,   1.00000,    352.5863
    112.5000,      25.0000,   1.00000,    337.7465
    117.5000,      25.0000,   1.00000,    327.9389
    122.5000,      25.0000,   1.00000,    319.5301
    127.5000,      25.0000,   1.00000,    332.6704
    132.5000,      25.0000,   1.00000,    339.4651
    137.5000,      25.0000,   1.00000,    360.6261
    142.5000,      25.0000,   1.00000,    336.7657
    147.5000,      25.0000,   1.00000,    370.8732
    152.5000,      25.0000,   1.00000,    371.6511
    157.5000,      25.0000,   1.00000,    356.5027
    162.5000,      25.0000,   1.00000,    322.8427
    167.5000,      25.0000,   1.00000,    334.7455
    172.5000,      25.0000,   1.00000,    322.2807
    177.5000,      25.0000,   1.00000,    340.8816
    182.5000,      25.0000,   1.00000,    372.4656
    187.5000,      25.0000,   1.00000,    402.1604
    192.5000,      25.0000,   1.00000,    386.6494
    197.5000,      25.0000,   1.00000,    436.8748
    202.5000,      25.0000,   1.00000,    465.1614
    207.5000,      25.0000,   1.00000,    501.2008
    212.5000,      25.0000,   1.00000,    537.5298
    217.5000,      25.0000,   1.00000,    546.1050
    222.5000,      25.0000,   1.00000,    523.0363
    227.5000,      25.0000,   1.00000,    488.1811
    232.5000,      25.0000,   1.00000,    457.7568
    237.5000,      25.0000,   1.00000,    426.1302
    242.5000,      25.0000,   1.00000,    408.1107
    247.5000,      25.0000,   1.00000,    409.8711
    252.5000,      25.0000,   1.00000,    423.2690
    257.5000,      25.0000,   1.00000,    464.5185
    262.5000,      25.0000,   1.00000,    501.7652
    267.5000,      25.0000,   1.00000,    510.2316
    272.5000,      25.0000,   1.00000,    510.9714
    277.5000,      25.0000,   1.00000,    490.9595
    282.5000,      25.0000,   1.00000,    459.8567
    287.5000,      25.0000,   1.00000,    450.1432
    292.5000,      25.0000,   1.00000,    449.6282
    297.5000,      25.0000,   1.00000,    444.0926
    302.5000,      25.0000,   1.00000,    436.6294
    307.5000,      25.0000,   1.00000,    424.7003
    312.5000,      25.0000,   1.00000,    426.7978
    317.5000,      25.0000,   1.00000,    403.3174
    322.5000,      25.0000,   1.00000,    425.0071
    327.5000,      25.0000,   1.00000,    445.7492
     37.5000,       5.0000,   7.00000,    603.9868
     42.5000,       5.0000,   7.00000,    518.4928
     47.5000,       5.0000,   7.00000,    492.6434
     52.5000,       5.0000,   7.00000,    408.6605
     57.5000,       5.0000,   7.00000,    397.1695
     62.5000,       5.0000,   7.00000,    411.6850
     67.5000,       5.0000,   7.00000,    375.2721
     72.5000,       5.0000,   7.00000,    538.8978
     77.5000,       5.0000,   7.00000,    443.6035
     82.5000,       5.0000,   7.00000,    466.1554
     87.5000,       5.0000,   7.00000,    510.5968
     92.5000,       5.0000,   7.00000,    508.8095
     97.5000,       5.0000,   7.00000,    360.6228
    102.5000,       5.0000,   7.00000,    326.5674
    107.5000,       5.0000,   7.00000,    301.9242
    112.5000,       5.0000,   7.00000,    312.1817
    117.5000,       5.0000,   7.00000,    350.2607
    122.5000,       5.0000,   7.00000,    268.8765
    127.5000,       5.0000,   7.00000,    254.6520
    132.5000,       5.0000,   7.00000,    277.0431
    137.5000,       5.0000,   7.00000,    313.2128
    142.5000,       5.0000,   7.00000,    340.9186
    147.5000,       5.0000,   7.00000,    386.4731
    152.5000,       5.0000,   7.00000,    224.7278
    157.5000,       5.0000,   7.00000,    400.7513
    162.5000,       5.0000,   7.00000,    332.0301
    167.5000,       5.0000,   7.00000,    294.5293
    172.5000,       5.0000,   7.00000,    292.5144
    177.5000,       5.0000,   7.00000,    317.0598
    182.5000,       5.0000,   7.00000,    364.9633
    187.5000,       5.0000,   7.00000,    392.2929
    192.5000,       5.0000,   7.00000,    383.1982
    197.5000,       5.0000,   7.00000,    409.1781
    202.5000,       5.0000,   7.00000,    393.5090
    207.5000,       5.0000,   7.00000,    446.9742
    212.5000,       5.0000,   7.00000,    431.5607
    217.5000,       5.0000,   7.00000,    511.4198
    222.5000,       5.0000,   7.00000,    588.6813
    227.5000,       5.0000,   7.00000,    536.0469
    232.5000,       5.0000,   7.00000,    454.1027
    237.5000,       5.0000,   7.00000,    391.0179
    242.5000,       5.0000,   7.00000,    372.0447
    252.5000,       5.0000,   7.00000,    440.4688
    257.5000,       5.0000,   7.00000,    463.3461
    262.5000,       5.0000,   7.00000,    540.5568
    267.5000,       5.0000,   7.00000,    492.1152
    272.5000,       5.0000,   7.00000,    457.6952
    277.5000,       5.0000,   7.00000,    445.9298
    282.5000,       5.0000,   7.00000,    486.6294
    287.5000,       5.0000,   7.00000,    528.3931
    292.5000,       5.0000,   7.00000,    398.0488
    297.5000,       5.0000,   7.00000,    423.2867
    302.5000,       5.0000,   7.00000,    433.9403
    307.5000,       5.0000,   7.00000,    433.6463
    312.5000,       5.0000,   7.00000,    451.1347
    317.5000,       5.0000,   7.00000,    397.3378
    322.5000,       5.0000,   7.00000,    424.8766
    327.5000,       5.0000,   7.00000,    452.6213
     42.5000,       5.0000,   8.00000,    420.3899
     47.5000,       5.0000,   8.00000,    388.6666
     52.5000,       5.0000,   8.00000,    309.7787
     57.5000,       5.0000,   8.00000,    319.4610
     62.5000,       5.0000,   8.00000,    333.8998
     67.5000,       5.0000,   8.00000,    305.5723
     72.5000,       5.0000,   8.00000,    420.3595
     77.5000,       5.0000,   8.00000,    324.1220
     82.5000,       5.0000,   8.00000,    380.0912
     87.5000,       5.0000,   8.00000,    431.7245
     92.5000,       5.0000,   8.00000,    452.2855
     97.5000,       5.0000,   8.00000,    317.6406
    102.5000,       5.0000,   8.00000,    290.1053
    107.5000,       5.0000,   8.00000,    274.6106
    112.5000,       5.0000,   8.00000,    286.2565
    117.5000,       5.0000,   8.00000,    321.7697
    122.5000,       5.0000,   8.00000,    243.4398
    127.5000,       5.0000,   8.00000,    227.4601
    132.5000,       5.0000,   8.00000,    247.3743
    137.5000,       5.0000,   8.00000,    293.4854
    142.5000,       5.0000,   8.00000,    312.8978
    147.5000,       5.0000,   8.00000,    348.0669
    152.5000,       5.0000,   8.00000,    196.3178
    157.5000,       5.0000,   8.00000,    340.6558
    162.5000,       5.0000,   8.00000,    295.0489
    167.5000,       5.0000,   8.00000,    259.4136
    172.5000,       5.0000,   8.00000,    265.4131
    177.5000,       5.0000,   8.00000,    279.5255
    182.5000,       5.0000,   8.00000,    308.7382
    187.5000,       5.0000,   8.00000,    324.7778
    192.5000,       5.0000,   8.00000,    358.6011
    197.5000,       5.0000,   8.00000,    347.1548
    202.5000,       5.0000,   8.00000,    354.5776
    207.5000,       5.0000,   8.00000,    409.2392
    212.5000,       5.0000,   8.00000,    390.1216
    217.5000,       5.0000,   8.00000,    466.7897
    222.5000,       5.0000,   8.00000,    525.8032
    227.5000,       5.0000,   8.00000,    493.9814
    232.5000,       5.0000,   8.00000,    426.9172
    237.5000,       5.0000,   8.00000,    372.8014
    247.5000,       5.0000,   8.00000,    363.5088
    252.5000,       5.0000,   8.00000,    410.2150
    257.5000,       5.0000,   8.00000,    416.8075
    262.5000,       5.0000,   8.00000,    484.5085
    267.5000,       5.0000,   8.00000,    459.2927
    272.5000,       5.0000,   8.00000,    443.1651
    277.5000,       5.0000,   8.00000,    445.5971
    287.5000,       5.0000,   8.00000,    527.7412
    292.5000,       5.0000,   8.00000,    395.5774
    297.5000,       5.0000,   8.00000,    422.6963
    302.5000,       5.0000,   8.00000,    411.0424
    307.5000,       5.0000,   8.00000,    428.5842
    312.5000,       5.0000,   8.00000,    418.4446
    317.5000,       5.0000,   8.00000,    399.4264
    322.5000,       5.0000,   8.00000,    417.8995
     52.5000,      35.0000,   1.00000,    274.6798
     57.5000,      35.0000,   1.00000,    269.7758
     62.5000,      35.0000,   1.00000,    259.3372
     67.5000,      35.0000,   1.00000,    252.9808
     72.5000,      35.0000,   1.00000,    271.8604
     77.5000,      35.0000,   1.00000,    292.8273
     82.5000,      35.0000,   1.00000,    294.9546
     87.5000,      35.0000,   1.00000,    315.7495
     92.5000,      35.0000,   1.00000,    318.9594
     97.5000,      35.0000,   1.00000,    326.5394
    102.5000,      35.0000,   1.00000,    344.0122
    107.5000,      35.0000,   1.00000,    310.4559
    112.5000,      35.0000,   1.00000,    270.3728
    117.5000,      35.0000,   1.00000,    260.3016
    122.5000,      35.0000,   1.00000,    258.2035
    127.5000,      35.0000,   1.00000,    278.4678
    132.5000,      35.0000,   1.00000,    289.8779
    137.5000,      35.0000,   1.00000,    260.5682
    142.5000,      35.0000,   1.00000,    276.9949
    147.5000,      35.0000,   1.00000,    275.8062
    152.5000,      35.0000,   1.00000,    261.3896
    157.5000,      35.0000,   1.00000,    245.6053
    162.5000,      35.0000,   1.00000,    244.7371
    167.5000,      35.0000,   1.00000,    247.2501
    172.5000,      35.0000,   1.00000,    266.2963
    177.5000,      35.0000,   1.00000,    255.8988
    182.5000,      35.0000,   1.00000,    252.3966
    187.5000,      35.0000,   1.00000,    260.7473
    192.5000,      35.0000,   1.00000,    292.6284
    197.5000,      35.0000,   1.00000,    329.3934
    202.5000,      35.0000,   1.00000,    379.2722
    207.5000,      35.0000,   1.00000,    403.1380
    212.5000,      35.0000,   1.00000,    423.0951
    222.5000,      35.0000,   1.00000,    395.7305
    227.5000,      35.0000,   1.00000,    379.4088
    232.5000,      35.0000,   1.00000,    376.7339
    237.5000,      35.0000,   1.00000,    370.5640
    242.5000,      35.0000,   1.00000,    364.2629
    247.5000,      35.0000,   1.00000,    360.5313
    257.5000,      35.0000,   1.00000,    355.0636
    262.5000,      35.0000,   1.00000,    372.2182
    267.5000,      35.0000,   1.00000,    400.0037
    272.5000,      35.0000,   1.00000,    438.4515
    277.5000,      35.0000,   1.00000,    457.5130
    282.5000,      35.0000,   1.00000,    454.7095
    287.5000,      35.0000,   1.00000,    447.6058
    292.5000,      35.0000,   1.00000,    425.5433
    297.5000,      35.0000,   1.00000,    420.3425
    302.5000,      35.0000,   1.00000,    385.2817
    307.5000,      35.0000,   1.00000,    379.9716
    312.5000,      35.0000,   1.00000,    394.0153
     52.5000,       5.0000,  10.00000,    213.9566
     57.5000,       5.0000,  10.00000,    225.6826
     62.5000,       5.0000,  10.00000,    233.1926
     67.5000,       5.0000,  10.00000,    204.0807
     72.5000,       5.0000,  10.00000,    281.0587
     77.5000,       5.0000,  10.00000,    216.7980
     82.5000,       5.0000,  10.00000,    239.8363
     87.5000,       5.0000,  10.00000,    281.3416
     92.5000,       5.0000,  10.00000,    320.2450
     97.5000,       5.0000,  10.00000,    240.7752
    102.5000,       5.0000,  10.00000,    242.5246
    107.5000,       5.0000,  10.00000,    235.7653
    112.5000,       5.0000,  10.00000,    243.4186
    117.5000,       5.0000,  10.00000,    270.3627
    122.5000,       5.0000,  10.00000,    206.1692
    127.5000,       5.0000,  10.00000,    195.7711
    132.5000,       5.0000,  10.00000,    201.3955
    137.5000,       5.0000,  10.00000,    228.7047
    142.5000,       5.0000,  10.00000,    244.7801
    147.5000,       5.0000,  10.00000,    268.2448
    152.5000,       5.0000,  10.00000,    149.5417
    157.5000,       5.0000,  10.00000,    261.9975
    162.5000,       5.0000,  10.00000,    232.9995
    167.5000,       5.0000,  10.00000,    218.9050
    172.5000,       5.0000,  10.00000,    225.6031
    177.5000,       5.0000,  10.00000,    228.4248
    182.5000,       5.0000,  10.00000,    246.0245
    187.5000,       5.0000,  10.00000,    254.9056
    192.5000,       5.0000,  10.00000,    274.0991
    197.5000,       5.0000,  10.00000,    285.1346
    202.5000,       5.0000,  10.00000,    282.1167
    207.5000,       5.0000,  10.00000,    312.3394
    212.5000,       5.0000,  10.00000,    310.4306
    217.5000,       5.0000,  10.00000,    379.7126
    222.5000,       5.0000,  10.00000,    448.9632
    227.5000,       5.0000,  10.00000,    432.9837
    237.5000,       5.0000,  10.00000,    323.1180
    242.5000,       5.0000,  10.00000,    314.2017
    247.5000,       5.0000,  10.00000,    337.6855
    252.5000,       5.0000,  10.00000,    365.7546
    257.5000,       5.0000,  10.00000,    356.9289
    262.5000,       5.0000,  10.00000,    396.4150
    267.5000,       5.0000,  10.00000,    363.3237
    272.5000,       5.0000,  10.00000,    365.4059
    277.5000,       5.0000,  10.00000,    396.2692
    282.5000,       5.0000,  10.00000,    460.4350
    287.5000,       5.0000,  10.00000,    508.7896
    292.5000,       5.0000,  10.00000,    363.7266
    297.5000,       5.0000,  10.00000,    377.4428
    302.5000,       5.0000,  10.00000,    357.1332
    307.5000,       5.0000,  10.00000,    380.3123
    312.5000,       5.0000,  10.00000,    406.1302
     67.5000,      45.0000,   1.00000,    185.4841
     72.5000,      45.0000,   1.00000,    191.9597
     77.5000,      45.0000,   1.00000,    193.7679
     82.5000,      45.0000,   1.00000,    194.7588
     87.5000,      45.0000,   1.00000,    206.9987
     92.5000,      45.0000,   1.00000,    215.9094
     97.5000,      45.0000,   1.00000,    214.2016
    102.5000,      45.0000,   1.00000,    223.6480
    107.5000,      45.0000,   1.00000,    236.7092
    112.5000,      45.0000,   1.00000,    233.4123
    117.5000,      45.0000,   1.00000,    223.0374
    122.5000,      45.0000,   1.00000,    222.5636
    127.5000,      45.0000,   1.00000,    225.9761
    132.5000,      45.0000,   1.00000,    206.7252
    137.5000,      45.0000,   1.00000,    206.1284
    142.5000,      45.0000,   1.00000,    198.1010
    147.5000,      45.0000,   1.00000,    194.4635
    152.5000,      45.0000,   1.00000,    197.3308
    157.5000,      45.0000,   1.00000,    200.2060
    162.5000,      45.0000,   1.00000,    202.8713
    167.5000,      45.0000,   1.00000,    201.0053
    172.5000,      45.0000,   1.00000,    201.6109
    177.5000,      45.0000,   1.00000,    217.8280
    182.5000,      45.0000,   1.00000,    220.0966
    187.5000,      45.0000,   1.00000,    233.6832
    192.5000,      45.0000,   1.00000,    244.7750
    197.5000,      45.0000,   1.00000,    261.4626
    202.5000,      45.0000,   1.00000,    289.1176
    207.5000,      45.0000,   1.00000,    312.2379
    212.5000,      45.0000,   1.00000,    326.7525
    222.5000,      45.0000,   1.00000,    308.0325
    227.5000,      45.0000,   1.00000,    319.5597
    232.5000,      45.0000,   1.00000,    323.0106
    237.5000,      45.0000,   1.00000,    327.7829
    242.5000,      45.0000,   1.00000,    332.2179
    247.5000,      45.0000,   1.00000,    321.6312
    252.5000,      45.0000,   1.00000,    313.7549
    257.5000,      45.0000,   1.00000,    311.9175
    262.5000,      45.0000,   1.00000,    322.0811
    267.5000,      45.0000,   1.00000,    338.0317
    272.5000,      45.0000,   1.00000,    334.1413
    277.5000,      45.0000,   1.00000,    324.4012
    282.5000,      45.0000,   1.00000,    326.7702
    287.5000,      45.0000,   1.00000,    315.6930
    292.5000,      45.0000,   1.00000,    340.2257
    297.5000,      45.0000,   1.00000,    355.8252
     77.5000,       5.0000,  12.00000,    163.2767
    157.5000,       5.0000,  12.00000,    228.8598
    237.5000,       5.0000,  12.00000,    297.3969
     67.5000,      15.0000,   4.00000,    169.1311
     72.5000,      15.0000,   4.00000,    164.5986
     77.5000,      15.0000,   4.00000,    172.4441
     82.5000,      15.0000,   4.00000,    168.4027
     87.5000,      15.0000,   4.00000,    196.6000
     92.5000,      15.0000,   4.00000,    194.0443
     97.5000,      15.0000,   4.00000,    184.2428
    102.5000,      15.0000,   4.00000,    173.6832
    107.5000,      15.0000,   4.00000,    189.0031
    112.5000,      15.0000,   4.00000,    207.3763
    117.5000,      15.0000,   4.00000,    204.1964
    122.5000,      15.0000,   4.00000,    187.9021
    127.5000,      15.0000,   4.00000,    163.2710
    132.5000,      15.0000,   4.00000,    160.6928
    137.5000,      15.0000,   4.00000,    165.2278
    142.5000,      15.0000,   4.00000,    179.1094
    147.5000,      15.0000,   4.00000,    158.0730
    152.5000,      15.0000,   4.00000,    171.5552
    157.5000,      15.0000,   4.00000,    168.4850
    162.5000,      15.0000,   4.00000,    188.5681
    167.5000,      15.0000,   4.00000,    176.9024
    172.5000,      15.0000,   4.00000,    178.6323
    177.5000,      15.0000,   4.00000,    193.4303
    182.5000,      15.0000,   4.00000,    208.3156
    187.5000,      15.0000,   4.00000,    222.1491
    192.5000,      15.0000,   4.00000,    222.5205
    197.5000,      15.0000,   4.00000,    212.5518
    202.5000,      15.0000,   4.00000,    216.4871
    207.5000,      15.0000,   4.00000,    226.3108
    212.5000,      15.0000,   4.00000,    266.6064
    222.5000,      15.0000,   4.00000,    341.2409
    227.5000,      15.0000,   4.00000,    354.3823
    232.5000,      15.0000,   4.00000,    326.8425
    237.5000,      15.0000,   4.00000,    296.6472
    242.5000,      15.0000,   4.00000,    286.7287
    247.5000,      15.0000,   4.00000,    295.3635
    252.5000,      15.0000,   4.00000,    307.2827
    257.5000,      15.0000,   4.00000,    320.8573
    262.5000,      15.0000,   4.00000,    312.5568
    272.5000,      15.0000,   4.00000,    287.9210
    277.5000,      15.0000,   4.00000,    293.2213
    282.5000,      15.0000,   4.00000,    321.9548
    287.5000,      15.0000,   4.00000,    307.0475
    292.5000,      15.0000,   4.00000,    317.1444
    297.5000,      15.0000,   4.00000,    307.1142
     82.5000,      55.0000,   1.00000,    163.2159
     87.5000,      55.0000,   1.00000,    169.1848
     92.5000,      55.0000,   1.00000,    175.9736
     97.5000,      55.0000,   1.00000,    179.1812
    102.5000,      55.0000,   1.00000,    172.4697
    107.5000,      55.0000,   1.00000,    173.0008
    112.5000,      55.0000,   1.00000,    173.4129
    117.5000,      55.0000,   1.00000,    173.6891
    122.5000,      55.0000,   1.00000,    176.6776
    127.5000,      55.0000,   1.00000,    168.8920
    132.5000,      55.0000,   1.00000,    176.7813
    137.5000,      55.0000,   1.00000,    176.3318
    142.5000,      55.0000,   1.00000,    170.2602
    147.5000,      55.0000,   1.00000,    160.7750
    152.5000,      55.0000,   1.00000,    158.0220
    157.5000,      55.0000,   1.00000,    165.7210
    162.5000,      55.0000,   1.00000,    170.3526
    167.5000,      55.0000,   1.00000,    174.7425
    172.5000,      55.0000,   1.00000,    178.7050
    177.5000,      55.0000,   1.00000,    181.5002
    182.5000,      55.0000,   1.00000,    193.5522
    187.5000,      55.0000,   1.00000,    198.6223
    192.5000,      55.0000,   1.00000,    217.0911
    197.5000,      55.0000,   1.00000,    245.4324
    207.5000,      55.0000,   1.00000,    269.8153
    212.5000,      55.0000,   1.00000,    272.6668
    217.5000,      55.0000,   1.00000,    272.8523
    222.5000,      55.0000,   1.00000,    276.3017
    227.5000,      55.0000,   1.00000,    281.7910
    232.5000,      55.0000,   1.00000,    287.1908
    242.5000,      55.0000,   1.00000,    291.7589
    247.5000,      55.0000,   1.00000,    288.9000
    252.5000,      55.0000,   1.00000,    281.1767
    257.5000,      55.0000,   1.00000,    279.2372
    262.5000,      55.0000,   1.00000,    272.6331
    267.5000,      55.0000,   1.00000,    265.5367
    272.5000,      55.0000,   1.00000,    248.0216
    277.5000,      55.0000,   1.00000,    250.8078
    282.5000,      55.0000,   1.00000,    251.4953
     77.5000,       5.0000,  15.00000,    133.2738
    157.5000,       5.0000,  15.00000,    175.0137
    237.5000,       5.0000,  15.00000,    265.6436
     82.5000,      15.0000,   5.00000,    146.4287
     87.5000,      15.0000,   5.00000,    165.8954
     92.5000,      15.0000,   5.00000,    165.8854
     97.5000,      15.0000,   5.00000,    158.7304
    102.5000,      15.0000,   5.00000,    147.8971
    107.5000,      15.0000,   5.00000,    154.8826
    112.5000,      15.0000,   5.00000,    167.3311
    117.5000,      15.0000,   5.00000,    163.8401
    122.5000,      15.0000,   5.00000,    155.9151
    127.5000,      15.0000,   5.00000,    137.1401
    132.5000,      15.0000,   5.00000,    137.5113
    137.5000,      15.0000,   5.00000,    141.6599
    142.5000,      15.0000,   5.00000,    148.7843
    147.5000,      15.0000,   5.00000,    129.2120
    152.5000,      15.0000,   5.00000,    136.7919
    157.5000,      15.0000,   5.00000,    137.6154
    162.5000,      15.0000,   5.00000,    154.6758
    167.5000,      15.0000,   5.00000,    149.1442
    172.5000,      15.0000,   5.00000,    153.0900
    177.5000,      15.0000,   5.00000,    167.4990
    182.5000,      15.0000,   5.00000,    176.6018
    187.5000,      15.0000,   5.00000,    186.6520
    192.5000,      15.0000,   5.00000,    190.5717
    197.5000,      15.0000,   5.00000,    188.5006
    207.5000,      15.0000,   5.00000,    193.9511
    212.5000,      15.0000,   5.00000,    226.3721
    217.5000,      15.0000,   5.00000,    272.0085
    222.5000,      15.0000,   5.00000,    313.1523
    227.5000,      15.0000,   5.00000,    319.6289
    232.5000,      15.0000,   5.00000,    293.6565
    242.5000,      15.0000,   5.00000,    254.7859
    247.5000,      15.0000,   5.00000,    262.0566
    252.5000,      15.0000,   5.00000,    267.2734
    257.5000,      15.0000,   5.00000,    274.0080
    262.5000,      15.0000,   5.00000,    252.9943
    267.5000,      15.0000,   5.00000,    240.0097
    272.5000,      15.0000,   5.00000,    212.7557
     97.5000,      65.0000,   1.00000,    151.6617
    102.5000,      65.0000,   1.00000,    150.0446
    107.5000,      65.0000,   1.00000,    146.2540
    112.5000,      65.0000,   1.00000,    147.9375
    117.5000,      65.0000,   1.00000,    152.8585
    122.5000,      65.0000,   1.00000,    146.4200
    127.5000,      65.0000,   1.00000,    144.6813
    132.5000,      65.0000,   1.00000,    145.0127
    137.5000,      65.0000,   1.00000,    147.4601
    142.5000,      65.0000,   1.00000,    149.0901
    147.5000,      65.0000,   1.00000,    150.6686
    152.5000,      65.0000,   1.00000,    148.6269
    157.5000,      65.0000,   1.00000,    149.9525
    162.5000,      65.0000,   1.00000,    152.9407
    167.5000,      65.0000,   1.00000,    152.5149
    172.5000,      65.0000,   1.00000,    155.2057
    177.5000,      65.0000,   1.00000,    160.8637
    182.5000,      65.0000,   1.00000,    168.8419
    187.5000,      65.0000,   1.00000,    191.5810
    192.5000,      65.0000,   1.00000,    210.1493
    197.5000,      65.0000,   1.00000,    228.3552
    202.5000,      65.0000,   1.00000,    240.1901
    207.5000,      65.0000,   1.00000,    247.0172
    217.5000,      65.0000,   1.00000,    255.7365
    257.5000,      65.0000,   1.00000,    227.5505
    262.5000,      65.0000,   1.00000,    221.2768
    267.5000,      65.0000,   1.00000,    217.2513
     97.5000,      15.0000,   6.00000,    145.8404
    102.5000,      15.0000,   6.00000,    134.8876
    107.5000,      15.0000,   6.00000,    142.4515
    112.5000,      15.0000,   6.00000,    156.8179
    117.5000,      15.0000,   6.00000,    156.3157
    122.5000,      15.0000,   6.00000,    145.1554
    127.5000,      15.0000,   6.00000,    124.3912
    132.5000,      15.0000,   6.00000,    120.4241
    137.5000,      15.0000,   6.00000,    123.8723
    142.5000,      15.0000,   6.00000,    131.3470
    147.5000,      15.0000,   6.00000,    116.9514
    157.5000,      15.0000,   6.00000,    124.1428
    162.5000,      15.0000,   6.00000,    138.9532
    167.5000,      15.0000,   6.00000,    130.7678
    172.5000,      15.0000,   6.00000,    134.4419
    177.5000,      15.0000,   6.00000,    145.6628
    182.5000,      15.0000,   6.00000,    158.7126
    187.5000,      15.0000,   6.00000,    171.4962
    192.5000,      15.0000,   6.00000,    175.7634
    197.5000,      15.0000,   6.00000,    171.8794
    202.5000,      15.0000,   6.00000,    173.6153
    212.5000,      15.0000,   6.00000,    209.8614
    217.5000,      15.0000,   6.00000,    253.7039
    257.5000,      15.0000,   6.00000,    214.7153
    262.5000,      15.0000,   6.00000,    207.0019
    267.5000,      15.0000,   6.00000,    197.2717
    105.0000,      30.0000,   3.00000,    149.9962
    110.0000,      30.0000,   3.00000,    145.2649
    115.0000,      30.0000,   3.00000,    143.0554
    120.0000,      30.0000,   3.00000,    138.9304
    125.0000,      30.0000,   3.00000,    135.1316
    130.0000,      30.0000,   3.00000,    130.1047
    135.0000,      30.0000,   3.00000,    124.0786
    140.0000,      30.0000,   3.00000,    115.6711
    145.0000,      30.0000,   3.00000,    123.1199
    150.0000,      30.0000,   3.00000,    125.5307
    155.0000,      30.0000,   3.00000,    125.1936
    160.0000,      30.0000,   3.00000,    124.4787
    165.0000,      30.0000,   3.00000,    125.0243
    170.0000,      30.0000,   3.00000,    139.0939
    175.0000,      30.0000,   3.00000,    141.9065
    185.0000,      30.0000,   3.00000,    154.2712
    190.0000,      30.0000,   3.00000,    159.5346
    195.0000,      30.0000,   3.00000,    169.4262
    205.0000,      30.0000,   3.00000,    192.5201
    210.0000,      30.0000,   3.00000,    214.4715
    112.5000,      25.0000,   4.00000,    146.4030
    117.5000,      25.0000,   4.00000,    141.9128
    122.5000,      25.0000,   4.00000,    136.4521
    127.5000,      25.0000,   4.00000,    130.5767
    132.5000,      25.0000,   4.00000,    120.8304
    142.5000,      25.0000,   4.00000,    111.6546
    147.5000,      25.0000,   4.00000,    117.7623
    152.5000,      25.0000,   4.00000,    119.6073
    157.5000,      25.0000,   4.00000,    119.7732
    162.5000,      25.0000,   4.00000,    119.7508
    167.5000,      25.0000,   4.00000,    132.2433
    172.5000,      25.0000,   4.00000,    134.4556
    177.5000,      25.0000,   4.00000,    139.9420
    182.5000,      25.0000,   4.00000,    149.3419
    187.5000,      25.0000,   4.00000,    158.2780
    192.5000,      25.0000,   4.00000,    160.4889
    197.5000,      25.0000,   4.00000,    164.7790
    202.5000,      25.0000,   4.00000,    168.9451
    157.5000,      15.0000,   8.00000,    112.8267
  10.84
ITERATION 5
MODEL RESISTIVITY
LAYER 1
71,     2.5000
     10.0000,     1139.1
     15.0000,     1139.4
     20.0000,     1167.4
     25.0000,     1126.6
     30.0000,     1066.9
     35.0000,     1251.8
     40.0000,     1508.9
     45.0000,     1129.3
     50.0000,     949.10
     55.0000,     742.79
     60.0000,     747.32
     65.0000,     759.21
     70.0000,     676.56
     75.0000,     994.40
     80.0000,     708.00
     85.0000,     747.65
     90.0000,     828.26
     95.0000,     803.26
    100.0000,     502.05
    105.0000,     446.50
    110.0000,     440.35
    115.0000,     445.37
    120.0000,     476.77
    125.0000,     342.73
    130.0000,     304.06
    135.0000,     324.96
    140.0000,     382.07
    145.0000,     396.12
    150.0000,     393.29
    155.0000,     182.17
    160.0000,     396.41
    165.0000,     353.58
    170.0000,     330.52
    175.0000,     349.43
    180.0000,     370.56
    185.0000,     404.29
    190.0000,     408.83
    195.0000,     421.11
    200.0000,     438.18
    205.0000,     457.20
    210.0000,     557.95
    215.0000,     521.20
    220.0000,     581.52
    225.0000,     626.42
    230.0000,     547.68
    235.0000,     436.70
    240.0000,     346.08
    245.0000,     303.66
    250.0000,     303.40
    255.0000,     307.37
    260.0000,     280.32
    265.0000,     292.70
    270.0000,     244.18
    275.0000,     228.03
    280.0000,     229.79
    285.0000,     255.79
    290.0000,     261.61
    295.0000,     174.94
    300.0000,     176.49
    305.0000,     178.99
    310.0000,     193.32
    315.0000,     215.76
    320.0000,     206.33
    325.0000,     219.53
    330.0000,     241.53
    335.0000,     267.60
    340.0000,     293.81
    345.0000,     418.54
    350.0000,     341.11
    355.0000,     473.29
           219.1530
LAYER 2
71,     5.2500
     10.0000,     1136.3
     15.0000,     1139.5
     20.0000,     1160.8
     25.0000,     1126.5
     30.0000,     1079.5
     35.0000,     1250.3
     40.0000,     1418.6
     45.0000,     1134.9
     50.0000,     967.82
     55.0000,     831.56
     60.0000,     831.32
     65.0000,     830.94
     70.0000,     820.38
     75.0000,     994.65
     80.0000,     779.93
     85.0000,     785.08
     90.0000,     843.13
     95.0000,     829.33
    100.0000,     553.10
    105.0000,     461.68
    110.0000,     443.11
    115.0000,     445.39
    120.0000,     475.89
    125.0000,     342.77
    130.0000,     304.16
    135.0000,     324.99
    140.0000,     376.72
    145.0000,     396.20
    150.0000,     401.45
    155.0000,     401.87
    160.0000,     401.78
    165.0000,     396.04
    170.0000,     361.23
    175.0000,     361.87
    180.0000,     376.09
    185.0000,     412.66
    190.0000,     415.52
    195.0000,     431.61
    200.0000,     453.49
    205.0000,     457.24
    210.0000,     558.23
    215.0000,     521.63
    220.0000,     581.66
    225.0000,     626.61
    230.0000,     548.25
    235.0000,     437.18
    240.0000,     347.37
    245.0000,     307.49
    250.0000,     307.36
    255.0000,     307.57
    260.0000,     296.55
    265.0000,     295.20
    270.0000,     263.90
    275.0000,     234.39
    280.0000,     233.02
    285.0000,     255.94
    290.0000,     261.70
    295.0000,     182.81
    300.0000,     182.91
    305.0000,     183.52
    310.0000,     199.71
    315.0000,     216.47
    320.0000,     216.39
    325.0000,     223.45
    330.0000,     252.12
    335.0000,     284.85
    340.0000,     344.46
    345.0000,     434.49
    350.0000,     449.26
    355.0000,     473.29
           223.1160
LAYER 3
69,     8.2750
     15.0000,     1131.8
     20.0000,     1130.8
     25.0000,     1124.9
     30.0000,     1111.9
     35.0000,     1204.5
     40.0000,     1248.3
     45.0000,     1155.7
     50.0000,     1715.7
     55.0000,     2169.2
     60.0000,     2171.6
     65.0000,     2153.2
     70.0000,     1552.0
     75.0000,     1118.3
     80.0000,     1114.9
     85.0000,     1114.0
     90.0000,     1112.6
     95.0000,     1101.8
    100.0000,     1027.9
    105.0000,     744.67
    110.0000,     493.04
    115.0000,     475.91
    120.0000,     475.74
    125.0000,     397.31
    130.0000,     334.07
    135.0000,     330.91
    140.0000,     375.25
    145.0000,     396.22
    150.0000,     600.71
    155.0000,     1146.0
    160.0000,     1136.7
    165.0000,     1130.4
    170.0000,     900.79
    175.0000,     887.77
    180.0000,     882.16
    185.0000,     978.82
    190.0000,     1106.5
    195.0000,     1111.2
    200.0000,     1144.0
    205.0000,     560.27
    210.0000,     559.06
    215.0000,     558.60
    220.0000,     877.92
    225.0000,     1093.0
    230.0000,     1068.6
    235.0000,     856.24
    240.0000,     695.16
    245.0000,     608.44
    250.0000,     603.46
    255.0000,     595.46
    260.0000,     584.89
    265.0000,     581.92
    270.0000,     528.10
    275.0000,     379.89
    280.0000,     322.03
    285.0000,     321.61
    290.0000,     407.70
    295.0000,     497.68
    300.0000,     527.24
    305.0000,     532.81
    310.0000,     567.90
    315.0000,     580.54
    320.0000,     582.05
    325.0000,     587.34
    330.0000,     636.46
    335.0000,     707.92
    340.0000,     752.64
    345.0000,     752.94
    350.0000,     746.54
           476.5705
LAYER 4
67,    11.6025
     20.0000,     1093.1
     25.0000,     1060.6
     30.0000,     1051.1
     35.0000,     1047.8
     40.0000,     1149.5
     45.0000,     1153.3
     50.0000,     1723.3
     55.0000,     2234.7
     60.0000,     2262.8
     65.0000,     2253.2
     70.0000,     1611.6
     75.0000,     1393.6
     80.0000,     1119.6
     85.0000,     1116.2
     90.0000,     1119.0
     95.0000,     1124.1
    100.0000,     1033.3
    105.0000,     747.07
    110.0000,     493.04
    115.0000,     475.93
    120.0000,     474.46
    125.0000,     413.72
    130.0000,     335.76
    135.0000,     329.65
    140.0000,     366.87
    145.0000,     391.57
    150.0000,     600.37
    155.0000,     1157.8
    160.0000,     1168.8
    165.0000,     1135.2
    170.0000,     945.84
    175.0000,     892.91
    180.0000,     884.27
    185.0000,     1134.0
    190.0000,     1501.4
    195.0000,     1511.2
    200.0000,     1272.7
    205.0000,     563.53
    210.0000,     559.13
    215.0000,     553.33
    220.0000,     885.42
    225.0000,     1392.1
    230.0000,     1384.1
    235.0000,     1375.2
    240.0000,     1364.0
    245.0000,     1289.3
    250.0000,     1279.0
    255.0000,     1262.8
    260.0000,     1143.6
    265.0000,     953.40
    270.0000,     714.01
    275.0000,     508.30
    280.0000,     461.24
    285.0000,     465.96
    290.0000,     681.40
    295.0000,     709.89
    300.0000,     715.83
    305.0000,     716.72
    310.0000,     720.08
    315.0000,     721.98
    320.0000,     724.59
    325.0000,     733.35
    330.0000,     749.65
    335.0000,     769.38
    340.0000,     810.59
    345.0000,     810.00
           767.6625
LAYER 5
63,    15.2628
     30.0000,     495.71
     35.0000,     452.49
     40.0000,     445.06
     45.0000,     775.25
     50.0000,     1700.6
     55.0000,     2083.0
     60.0000,     2185.5
     65.0000,     2137.6
     70.0000,     1714.9
     75.0000,     1379.9
     80.0000,     1108.4
     85.0000,     1094.9
     90.0000,     1009.8
     95.0000,     896.76
    100.0000,     698.98
    105.0000,     633.76
    110.0000,     482.27
    115.0000,     472.04
    120.0000,     469.62
    125.0000,     411.67
    130.0000,     330.12
    135.0000,     288.44
    140.0000,     115.86
    145.0000,     115.73
    150.0000,     162.08
    155.0000,     523.21
    160.0000,     988.06
    165.0000,     985.56
    170.0000,     935.31
    175.0000,     893.95
    180.0000,     872.31
    185.0000,     1135.6
    190.0000,     1501.9
    195.0000,     1510.0
    200.0000,     1238.0
    205.0000,     285.86
    210.0000,     274.97
    215.0000,     274.13
    220.0000,     748.51
    225.0000,     1389.9
    230.0000,     1385.1
    235.0000,     1381.8
    240.0000,     1382.6
    245.0000,     1395.7
    250.0000,     1399.2
    255.0000,     1394.9
    260.0000,     1241.4
    265.0000,     961.29
    270.0000,     720.91
    275.0000,     679.49
    280.0000,     678.15
    285.0000,     677.22
    290.0000,     693.50
    295.0000,     705.09
    300.0000,     705.62
    305.0000,     705.64
    310.0000,     706.23
    315.0000,     707.95
    320.0000,     715.39
    325.0000,     727.17
    330.0000,     744.09
    335.0000,     752.82
           808.6312
LAYER 6
59,    19.2890
     40.0000,     249.38
     45.0000,     240.13
     50.0000,     225.91
     55.0000,     225.33
     60.0000,     225.03
     65.0000,     220.26
     70.0000,     205.87
     75.0000,     162.30
     80.0000,     139.26
     85.0000,     139.07
     90.0000,     138.96
     95.0000,     139.13
    100.0000,     139.32
    105.0000,     146.85
    110.0000,     184.16
    115.0000,     248.30
    120.0000,     259.04
    125.0000,     260.08
    130.0000,     260.40
    135.0000,     175.27
    140.0000,      94.19
    145.0000,      72.70
    150.0000,      72.13
    155.0000,      71.30
    160.0000,      71.30
    165.0000,      71.83
    170.0000,      74.01
    175.0000,      82.76
    180.0000,     149.85
    185.0000,     340.60
    190.0000,     366.49
    195.0000,     367.08
    200.0000,     286.22
    205.0000,     135.11
    210.0000,     131.26
    215.0000,     131.08
    220.0000,     211.39
    225.0000,     886.42
    230.0000,     1127.0
    235.0000,     1186.8
    240.0000,     1285.1
    245.0000,     1342.0
    250.0000,     1366.7
    255.0000,     1387.9
    260.0000,     1241.6
    265.0000,     950.13
    270.0000,     700.53
    275.0000,     679.65
    280.0000,     678.02
    285.0000,     677.20
    290.0000,     686.85
    295.0000,     675.38
    300.0000,     671.99
    305.0000,     669.69
    310.0000,     667.09
    315.0000,     665.62
    320.0000,     666.57
    325.0000,     673.52
           733.5782
LAYER 7
55,    23.7179
     50.0000,     100.85
     55.0000,      95.34
     60.0000,      90.06
     65.0000,      82.10
     70.0000,      76.12
     75.0000,      72.90
     80.0000,      72.86
     85.0000,      72.91
     90.0000,      73.17
     95.0000,      79.32
    100.0000,      97.74
    105.0000,     124.59
    110.0000,     152.61
    115.0000,     191.94
    120.0000,     197.80
    125.0000,     198.17
    130.0000,     199.32
    135.0000,     155.70
    140.0000,     100.61
    145.0000,      76.33
    150.0000,      72.27
    155.0000,      72.06
    160.0000,      71.99
    165.0000,      71.92
    170.0000,      74.19
    175.0000,      90.91
    180.0000,     116.51
    185.0000,     137.94
    190.0000,     140.49
    195.0000,     140.61
    200.0000,     138.75
    205.0000,     134.09
    210.0000,     123.92
    215.0000,     123.82
    220.0000,     131.48
    225.0000,     284.07
    230.0000,     410.38
    235.0000,     429.64
    240.0000,     441.50
    245.0000,     444.00
    250.0000,     453.83
    255.0000,     468.25
    260.0000,     472.32
    265.0000,     495.36
    270.0000,     499.27
    275.0000,     500.16
    280.0000,     502.21
    285.0000,     504.45
    290.0000,     504.35
    295.0000,     505.64
    300.0000,     509.78
    305.0000,     514.84
    310.0000,     531.19
    315.0000,     536.75
           612.2123
LAYER 8
51,    28.5897
     60.0000,      73.22
     65.0000,      72.76
     70.0000,      72.65
     75.0000,      72.47
     80.0000,      72.42
     85.0000,      72.46
     90.0000,      73.55
     95.0000,      79.94
    100.0000,      99.14
    105.0000,     125.18
    110.0000,     146.47
    115.0000,     164.93
    120.0000,     166.50
    125.0000,     166.62
    130.0000,     166.68
    135.0000,     148.84
    140.0000,     115.70
    145.0000,      97.64
    150.0000,      94.82
    155.0000,      93.97
    160.0000,      93.94
    165.0000,      94.01
    170.0000,      95.37
    175.0000,      97.41
    180.0000,     118.73
    185.0000,     124.38
    190.0000,     125.15
    195.0000,     125.36
    200.0000,     125.31
    205.0000,     124.55
    210.0000,     123.53
    215.0000,     123.60
    220.0000,     123.39
    225.0000,     140.17
    230.0000,     163.99
    235.0000,     172.72
    240.0000,     173.49
    245.0000,     173.88
    250.0000,     174.32
    255.0000,     177.12
    260.0000,     185.25
    265.0000,     190.97
    270.0000,     195.35
    275.0000,     215.10
    280.0000,     242.88
    285.0000,     267.84
    290.0000,     287.56
    295.0000,     297.47
    300.0000,     302.25
    305.0000,     306.08
           316.4767
LAYER 9
46,    33.9487
     70.0000,      72.66
     75.0000,      72.45
     80.0000,      72.44
     85.0000,      72.54
     90.0000,      74.79
     95.0000,      82.08
    100.0000,     101.94
    105.0000,     126.05
    110.0000,     141.77
    115.0000,     148.92
    120.0000,     149.23
    125.0000,     149.28
    130.0000,     149.23
    135.0000,     143.34
    140.0000,     128.27
    145.0000,     119.19
    150.0000,     118.71
    155.0000,     117.29
    160.0000,     117.25
    165.0000,     117.28
    170.0000,     117.45
    175.0000,     119.13
    180.0000,     121.55
    185.0000,     124.03
    190.0000,     124.78
    195.0000,     124.80
    200.0000,     124.77
    205.0000,     124.34
    210.0000,     123.57
    215.0000,     123.51
    220.0000,     123.60
    225.0000,     123.47
    230.0000,     125.11
    235.0000,     128.13
    240.0000,     131.75
    245.0000,     134.70
    250.0000,     134.99
    255.0000,     135.82
    260.0000,     136.90
    265.0000,     137.41
    270.0000,     146.61
    275.0000,     169.74
    280.0000,     198.46
    285.0000,     212.75
    290.0000,     227.79
           258.7531
LAYER 10
40,    39.8436
     85.0000,      73.43
     90.0000,      80.36
     95.0000,      85.77
    100.0000,     109.86
    105.0000,     126.70
    110.0000,     137.83
    115.0000,     140.30
    120.0000,     140.38
    125.0000,     140.40
    130.0000,     140.39
    135.0000,     138.42
    140.0000,     129.51
    145.0000,     125.77
    150.0000,     122.90
    155.0000,     122.61
    160.0000,     122.61
    165.0000,     122.63
    170.0000,     122.70
    175.0000,     123.00
    180.0000,     123.50
    185.0000,     124.10
    190.0000,     124.34
    195.0000,     124.28
    200.0000,     124.26
    205.0000,     124.07
    210.0000,     123.68
    215.0000,     123.61
    220.0000,     123.61
    225.0000,     123.61
    230.0000,     123.32
    235.0000,     122.94
    240.0000,     124.82
    245.0000,     134.42
    250.0000,     134.64
    255.0000,     134.67
    260.0000,     134.75
    265.0000,     135.42
    270.0000,     139.79
    275.0000,     154.40
           196.9812
LAYER 11
31,    46.3279
     95.0000,      86.27
    100.0000,     123.68
    105.0000,     127.06
    110.0000,     135.97
    115.0000,     136.61
    120.0000,     136.67
    125.0000,     136.77
    130.0000,     136.73
    135.0000,     136.09
    140.0000,     132.50
    145.0000,     129.71
    150.0000,     126.16
    155.0000,     124.77
    160.0000,     124.38
    165.0000,     124.29
    170.0000,     124.25
    175.0000,     124.21
    180.0000,     124.21
    185.0000,     124.25
    190.0000,     124.27
    195.0000,     124.24
    200.0000,     124.19
    205.0000,     124.06
    210.0000,     123.83
    215.0000,     123.74
    220.0000,     123.68
    225.0000,     123.69
    230.0000,     123.66
    235.0000,     123.41
    240.0000,     123.83
           134.7995
LAYER 12
25,    53.4607
    105.0000,     127.87
    110.0000,     136.00
    115.0000,     136.16
    120.0000,     136.18
    125.0000,     136.23
    130.0000,     135.58
    135.0000,     134.66
    140.0000,     133.54
    145.0000,     131.14
    150.0000,     127.39
    155.0000,     125.45
    160.0000,     124.86
    165.0000,     124.71
    170.0000,     124.59
    175.0000,     124.51
    180.0000,     124.43
    185.0000,     124.37
    190.0000,     124.34
    195.0000,     124.28
    200.0000,     124.20
    205.0000,     124.07
    210.0000,     123.97
    215.0000,     123.90
    220.0000,     123.86
           123.7869
LAYER 13
22, 
    110.0000,     136.08
    115.0000,     136.16
    120.0000,     136.16
    125.0000,     136.20
    130.0000,     135.59
    135.0000,     134.65
    140.0000,     133.57
    145.0000,     131.57
    150.0000,     127.77
    155.0000,     125.70
    160.0000,     124.97
    165.0000,     124.75
    170.0000,     124.65
    175.0000,     124.57
    180.0000,     124.50
    185.0000,     124.44
    190.0000,     124.38
    195.0000,     124.31
    200.0000,     124.22
    205.0000,     124.12
    210.0000,     124.03
           123.9642
CALCULATED APPARENT RESISTIVITY
      7.5000,       5.0000,   1.00000,   1099.0043
     12.5000,       5.0000,   1.00000,   1108.3612
     17.5000,       5.0000,   1.00000,   1109.1721
     22.5000,       5.0000,   1.00000,   1127.1833
     27.5000,       5.0000,   1.00000,   1117.9619
     32.5000,       5.0000,   1.00000,   1135.5386
     37.5000,       5.0000,   1.00000,   1253.0703
     42.5000,       5.0000,   1.00000,   1055.5667
     47.5000,       5.0000,   1.00000,   1059.7865
     52.5000,       5.0000,   1.00000,    896.4699
     57.5000,       5.0000,   1.00000,    887.5819
     62.5000,       5.0000,   1.00000,    918.2314
     67.5000,       5.0000,   1.00000,    759.7216
     72.5000,       5.0000,   1.00000,    994.0775
     77.5000,       5.0000,   1.00000,    754.2264
     82.5000,       5.0000,   1.00000,    831.7245
     87.5000,       5.0000,   1.00000,    762.4099
     92.5000,       5.0000,   1.00000,    749.1198
     97.5000,       5.0000,   1.00000,    570.4446
    102.5000,       5.0000,   1.00000,    533.7366
    107.5000,       5.0000,   1.00000,    476.9424
    112.5000,       5.0000,   1.00000,    426.8184
    117.5000,       5.0000,   1.00000,    435.6379
    122.5000,       5.0000,   1.00000,    354.4769
    127.5000,       5.0000,   1.00000,    346.5844
    132.5000,       5.0000,   1.00000,    340.3789
    137.5000,       5.0000,   1.00000,    365.8808
    142.5000,       5.0000,   1.00000,    349.5380
    147.5000,       5.0000,   1.00000,    450.8011
    152.5000,       5.0000,   1.00000,    268.4294
    157.5000,       5.0000,   1.00000,    475.4433
    162.5000,       5.0000,   1.00000,    385.8344
    167.5000,       5.0000,   1.00000,    413.2107
    172.5000,       5.0000,   1.00000,    428.6297
    177.5000,       5.0000,   1.00000,    435.3536
    182.5000,       5.0000,   1.00000,    465.8102
    187.5000,       5.0000,   1.00000,    472.2050
    192.5000,       5.0000,   1.00000,    488.8152
    197.5000,       5.0000,   1.00000,    504.9640
    202.5000,       5.0000,   1.00000,    490.5309
    207.5000,       5.0000,   1.00000,    566.1620
    212.5000,       5.0000,   1.00000,    538.2952
    217.5000,       5.0000,   1.00000,    592.6265
    222.5000,       5.0000,   1.00000,    605.2990
    227.5000,       5.0000,   1.00000,    561.8453
    232.5000,       5.0000,   1.00000,    499.6152
    237.5000,       5.0000,   1.00000,    432.0465
    242.5000,       5.0000,   1.00000,    384.5149
    247.5000,       5.0000,   1.00000,    365.3602
    252.5000,       5.0000,   1.00000,    362.6958
    257.5000,       5.0000,   1.00000,    325.9573
    262.5000,       5.0000,   1.00000,    335.2131
    267.5000,       5.0000,   1.00000,    289.1816
    272.5000,       5.0000,   1.00000,    278.3932
    282.5000,       5.0000,   1.00000,    258.8968
    292.5000,       5.0000,   1.00000,    215.3157
    297.5000,       5.0000,   1.00000,    229.6890
    302.5000,       5.0000,   1.00000,    222.8782
    307.5000,       5.0000,   1.00000,    230.3332
    312.5000,       5.0000,   1.00000,    247.2714
    317.5000,       5.0000,   1.00000,    246.1791
    322.5000,       5.0000,   1.00000,    267.9216
    327.5000,       5.0000,   1.00000,    287.0700
    332.5000,       5.0000,   1.00000,    321.6381
    337.5000,       5.0000,   1.00000,    326.8341
    342.5000,       5.0000,   1.00000,    445.5807
    347.5000,       5.0000,   1.00000,    311.7331
    352.5000,       5.0000,   1.00000,    450.5116
    357.5000,       5.0000,   1.00000,    250.7722
     12.5000,       5.0000,   2.00000,   1008.6657
     17.5000,       5.0000,   2.00000,   1063.6724
     22.5000,       5.0000,   2.00000,   1066.0765
     27.5000,       5.0000,   2.00000,    954.3665
     32.5000,       5.0000,   2.00000,   1044.7253
     37.5000,       5.0000,   2.00000,   1222.1747
     42.5000,       5.0000,   2.00000,   1057.8829
     47.5000,       5.0000,   2.00000,   1053.7561
     52.5000,       5.0000,   2.00000,    970.1998
     57.5000,       5.0000,   2.00000,   1034.0247
     62.5000,       5.0000,   2.00000,    993.2634
     67.5000,       5.0000,   2.00000,    861.0003
     72.5000,       5.0000,   2.00000,   1119.9242
     77.5000,       5.0000,   2.00000,    812.0774
     82.5000,       5.0000,   2.00000,    748.9067
     87.5000,       5.0000,   2.00000,    834.8293
     92.5000,       5.0000,   2.00000,    789.0731
     97.5000,       5.0000,   2.00000,    574.7650
    102.5000,       5.0000,   2.00000,    546.3747
    107.5000,       5.0000,   2.00000,    505.5651
    112.5000,       5.0000,   2.00000,    453.1306
    117.5000,       5.0000,   2.00000,    460.4836
    122.5000,       5.0000,   2.00000,    358.1926
    127.5000,       5.0000,   2.00000,    331.9465
    132.5000,       5.0000,   2.00000,    351.1595
    137.5000,       5.0000,   2.00000,    359.5609
    142.5000,       5.0000,   2.00000,    435.6240
    147.5000,       5.0000,   2.00000,    475.0449
    152.5000,       5.0000,   2.00000,    284.7343
    157.5000,       5.0000,   2.00000,    536.1110
    162.5000,       5.0000,   2.00000,    517.3231
    167.5000,       5.0000,   2.00000,    455.6972
    172.5000,       5.0000,   2.00000,    512.4679
    177.5000,       5.0000,   2.00000,    527.9536
    182.5000,       5.0000,   2.00000,    549.2020
    187.5000,       5.0000,   2.00000,    538.5592
    192.5000,       5.0000,   2.00000,    552.4388
    197.5000,       5.0000,   2.00000,    549.0607
    202.5000,       5.0000,   2.00000,    542.5748
    207.5000,       5.0000,   2.00000,    620.3102
    212.5000,       5.0000,   2.00000,    552.5187
    217.5000,       5.0000,   2.00000,    585.0687
    222.5000,       5.0000,   2.00000,    650.0812
    227.5000,       5.0000,   2.00000,    614.0642
    232.5000,       5.0000,   2.00000,    564.5208
    237.5000,       5.0000,   2.00000,    517.8743
    242.5000,       5.0000,   2.00000,    477.1905
    247.5000,       5.0000,   2.00000,    472.1917
    252.5000,       5.0000,   2.00000,    454.1964
    257.5000,       5.0000,   2.00000,    406.1449
    262.5000,       5.0000,   2.00000,    416.0802
    267.5000,       5.0000,   2.00000,    361.9327
    272.5000,       5.0000,   2.00000,    329.3201
    277.5000,       5.0000,   2.00000,    309.3174
    282.5000,       5.0000,   2.00000,    327.6980
    287.5000,       5.0000,   2.00000,    343.0068
    292.5000,       5.0000,   2.00000,    261.2776
    297.5000,       5.0000,   2.00000,    283.6493
    302.5000,       5.0000,   2.00000,    294.1972
    307.5000,       5.0000,   2.00000,    298.9186
    312.5000,       5.0000,   2.00000,    317.6616
    317.5000,       5.0000,   2.00000,    311.3178
    322.5000,       5.0000,   2.00000,    336.8344
    327.5000,       5.0000,   2.00000,    369.1105
    332.5000,       5.0000,   2.00000,    363.1569
    337.5000,       5.0000,   2.00000,    391.5329
    342.5000,       5.0000,   2.00000,    444.1161
    347.5000,       5.0000,   2.00000,    364.3435
    352.5000,       5.0000,   2.00000,    501.8338
     17.5000,       5.0000,   3.00000,    935.1706
     22.5000,       5.0000,   3.00000,    879.5596
     27.5000,       5.0000,   3.00000,    830.0676
     32.5000,       5.0000,   3.00000,    937.2554
     37.5000,       5.0000,   3.00000,   1177.7437
     42.5000,       5.0000,   3.00000,   1028.1250
     47.5000,       5.0000,   3.00000,    977.9678
     52.5000,       5.0000,   3.00000,    906.2115
     57.5000,       5.0000,   3.00000,    940.4985
     62.5000,       5.0000,   3.00000,    992.0560
     67.5000,       5.0000,   3.00000,    892.8827
     72.5000,       5.0000,   3.00000,   1117.8948
     77.5000,       5.0000,   3.00000,    758.5399
     82.5000,       5.0000,   3.00000,    757.7148
     87.5000,       5.0000,   3.00000,    765.2465
     92.5000,       5.0000,   3.00000,    802.4446
     97.5000,       5.0000,   3.00000,    552.0318
    102.5000,       5.0000,   3.00000,    489.7090
    107.5000,       5.0000,   3.00000,    478.4309
    112.5000,       5.0000,   3.00000,    479.9644
    117.5000,       5.0000,   3.00000,    479.2512
    122.5000,       5.0000,   3.00000,    349.8339
    127.5000,       5.0000,   3.00000,    313.9372
    132.5000,       5.0000,   3.00000,    318.9935
    137.5000,       5.0000,   3.00000,    418.8383
    142.5000,       5.0000,   3.00000,    437.8239
    147.5000,       5.0000,   3.00000,    479.0233
    152.5000,       5.0000,   3.00000,    282.5298
    157.5000,       5.0000,   3.00000,    533.1651
    162.5000,       5.0000,   3.00000,    514.1376
    167.5000,       5.0000,   3.00000,    523.0269
    172.5000,       5.0000,   3.00000,    508.1675
    177.5000,       5.0000,   3.00000,    552.4845
    182.5000,       5.0000,   3.00000,    569.6829
    187.5000,       5.0000,   3.00000,    553.3502
    192.5000,       5.0000,   3.00000,    548.5369
    197.5000,       5.0000,   3.00000,    563.6251
    202.5000,       5.0000,   3.00000,    557.4749
    207.5000,       5.0000,   3.00000,    616.8762
    212.5000,       5.0000,   3.00000,    545.6096
    217.5000,       5.0000,   3.00000,    592.5845
    222.5000,       5.0000,   3.00000,    656.8698
    227.5000,       5.0000,   3.00000,    648.8499
    232.5000,       5.0000,   3.00000,    579.3266
    237.5000,       5.0000,   3.00000,    528.0188
    242.5000,       5.0000,   3.00000,    520.6870
    247.5000,       5.0000,   3.00000,    530.0139
    252.5000,       5.0000,   3.00000,    533.6175
    257.5000,       5.0000,   3.00000,    482.9318
    262.5000,       5.0000,   3.00000,    489.8037
    267.5000,       5.0000,   3.00000,    413.9561
    272.5000,       5.0000,   3.00000,    368.8470
    277.5000,       5.0000,   3.00000,    359.9925
    282.5000,       5.0000,   3.00000,    393.8342
    287.5000,       5.0000,   3.00000,    415.2952
    292.5000,       5.0000,   3.00000,    308.6169
    297.5000,       5.0000,   3.00000,    323.7231
    302.5000,       5.0000,   3.00000,    339.0043
    307.5000,       5.0000,   3.00000,    366.2603
    312.5000,       5.0000,   3.00000,    382.0289
    317.5000,       5.0000,   3.00000,    371.5515
    322.5000,       5.0000,   3.00000,    398.7669
    327.5000,       5.0000,   3.00000,    397.9094
    332.5000,       5.0000,   3.00000,    416.1863
    337.5000,       5.0000,   3.00000,    381.0654
    342.5000,       5.0000,   3.00000,    506.7453
    347.5000,       5.0000,   3.00000,    412.5379
     22.5000,      15.0000,   1.00000,    771.1896
     27.5000,      15.0000,   1.00000,    810.5717
     32.5000,      15.0000,   1.00000,    931.4340
     37.5000,      15.0000,   1.00000,    991.3788
     42.5000,      15.0000,   1.00000,    995.6685
     47.5000,      15.0000,   1.00000,    899.9410
     52.5000,      15.0000,   1.00000,    781.8132
     57.5000,      15.0000,   1.00000,    790.4545
     62.5000,      15.0000,   1.00000,    854.3803
     67.5000,      15.0000,   1.00000,    930.2336
     72.5000,      15.0000,   1.00000,    849.0456
     77.5000,      15.0000,   1.00000,    839.6890
     82.5000,      15.0000,   1.00000,    733.2262
     87.5000,      15.0000,   1.00000,    730.8463
     92.5000,      15.0000,   1.00000,    646.8622
     97.5000,      15.0000,   1.00000,    589.5844
    102.5000,      15.0000,   1.00000,    469.5296
    107.5000,      15.0000,   1.00000,    453.6068
    112.5000,      15.0000,   1.00000,    467.1058
    117.5000,      15.0000,   1.00000,    440.0643
    122.5000,      15.0000,   1.00000,    381.3022
    127.5000,      15.0000,   1.00000,    317.1496
    132.5000,      15.0000,   1.00000,    361.1131
    137.5000,      15.0000,   1.00000,    398.4382
    142.5000,      15.0000,   1.00000,    453.3066
    147.5000,      15.0000,   1.00000,    386.6052
    152.5000,      15.0000,   1.00000,    419.8885
    157.5000,      15.0000,   1.00000,    411.9496
    162.5000,      15.0000,   1.00000,    477.8696
    167.5000,      15.0000,   1.00000,    492.1059
    172.5000,      15.0000,   1.00000,    521.9617
    177.5000,      15.0000,   1.00000,    493.6725
    182.5000,      15.0000,   1.00000,    526.3021
    187.5000,      15.0000,   1.00000,    521.1765
    192.5000,      15.0000,   1.00000,    526.3825
    197.5000,      15.0000,   1.00000,    540.6009
    202.5000,      15.0000,   1.00000,    568.2246
    207.5000,      15.0000,   1.00000,    562.0355
    212.5000,      15.0000,   1.00000,    582.4869
    217.5000,      15.0000,   1.00000,    601.0331
    222.5000,      15.0000,   1.00000,    623.9436
    227.5000,      15.0000,   1.00000,    603.1491
    232.5000,      15.0000,   1.00000,    557.9747
    237.5000,      15.0000,   1.00000,    509.7278
    242.5000,      15.0000,   1.00000,    496.2789
    247.5000,      15.0000,   1.00000,    523.6740
    252.5000,      15.0000,   1.00000,    538.4411
    257.5000,      15.0000,   1.00000,    539.9536
    262.5000,      15.0000,   1.00000,    494.2195
    267.5000,      15.0000,   1.00000,    445.3152
    272.5000,      15.0000,   1.00000,    408.4438
    277.5000,      15.0000,   1.00000,    408.3759
    282.5000,      15.0000,   1.00000,    423.6354
    287.5000,      15.0000,   1.00000,    407.6270
    292.5000,      15.0000,   1.00000,    379.9807
    297.5000,      15.0000,   1.00000,    346.3880
    302.5000,      15.0000,   1.00000,    361.7823
    307.5000,      15.0000,   1.00000,    387.5497
    312.5000,      15.0000,   1.00000,    409.8889
    317.5000,      15.0000,   1.00000,    418.6872
    322.5000,      15.0000,   1.00000,    404.1931
    327.5000,      15.0000,   1.00000,    417.8136
    332.5000,      15.0000,   1.00000,    384.6706
    337.5000,      15.0000,   1.00000,    442.9812
    342.5000,      15.0000,   1.00000,    451.9169
     22.5000,       5.0000,   4.00000,    735.0165
     27.5000,       5.0000,   4.00000,    718.7001
     32.5000,       5.0000,   4.00000,    854.0989
     37.5000,       5.0000,   4.00000,   1069.0845
     42.5000,       5.0000,   4.00000,    918.3895
     47.5000,       5.0000,   4.00000,    911.3961
     52.5000,       5.0000,   4.00000,    727.9569
     57.5000,       5.0000,   4.00000,    789.5806
     62.5000,       5.0000,   4.00000,    893.9055
     67.5000,       5.0000,   4.00000,    798.4624
     72.5000,       5.0000,   4.00000,   1016.3655
     77.5000,       5.0000,   4.00000,    712.4222
     82.5000,       5.0000,   4.00000,    711.6950
     87.5000,       5.0000,   4.00000,    740.0321
     92.5000,       5.0000,   4.00000,    704.3793
     97.5000,       5.0000,   4.00000,    511.1855
    102.5000,       5.0000,   4.00000,    450.4942
    107.5000,       5.0000,   4.00000,    435.0552
    112.5000,       5.0000,   4.00000,    443.6855
    117.5000,       5.0000,   4.00000,    476.3220
    122.5000,       5.0000,   4.00000,    340.9256
    127.5000,       5.0000,   4.00000,    293.2217
    132.5000,       5.0000,   4.00000,    333.6437
    137.5000,       5.0000,   4.00000,    385.6656
    142.5000,       5.0000,   4.00000,    428.6507
    147.5000,       5.0000,   4.00000,    476.2521
    152.5000,       5.0000,   4.00000,    274.7505
    157.5000,       5.0000,   4.00000,    507.8381
    162.5000,       5.0000,   4.00000,    474.7874
    167.5000,       5.0000,   4.00000,    475.4353
    172.5000,       5.0000,   4.00000,    518.2438
    177.5000,       5.0000,   4.00000,    485.0266
    182.5000,       5.0000,   4.00000,    538.0154
    187.5000,       5.0000,   4.00000,    522.8717
    192.5000,       5.0000,   4.00000,    538.0591
    197.5000,       5.0000,   4.00000,    548.8103
    202.5000,       5.0000,   4.00000,    520.5985
    207.5000,       5.0000,   4.00000,    578.9453
    212.5000,       5.0000,   4.00000,    523.8464
    217.5000,       5.0000,   4.00000,    597.1176
    222.5000,       5.0000,   4.00000,    677.6167
    227.5000,       5.0000,   4.00000,    636.1461
    232.5000,       5.0000,   4.00000,    563.6616
    237.5000,       5.0000,   4.00000,    501.9543
    242.5000,       5.0000,   4.00000,    487.2933
    247.5000,       5.0000,   4.00000,    535.4647
    252.5000,       5.0000,   4.00000,    573.7902
    257.5000,       5.0000,   4.00000,    537.8188
    262.5000,       5.0000,   4.00000,    544.1125
    267.5000,       5.0000,   4.00000,    444.0592
    272.5000,       5.0000,   4.00000,    407.8727
    277.5000,       5.0000,   4.00000,    401.5375
    282.5000,       5.0000,   4.00000,    437.2313
    287.5000,       5.0000,   4.00000,    472.5000
    292.5000,       5.0000,   4.00000,    346.3566
    297.5000,       5.0000,   4.00000,    362.4730
    302.5000,       5.0000,   4.00000,    370.0946
    307.5000,       5.0000,   4.00000,    398.3116
    312.5000,       5.0000,   4.00000,    438.1563
    317.5000,       5.0000,   4.00000,    418.7154
    322.5000,       5.0000,   4.00000,    415.7734
    327.5000,       5.0000,   4.00000,    429.0588
    332.5000,       5.0000,   4.00000,    395.1744
    337.5000,       5.0000,   4.00000,    420.1121
    342.5000,       5.0000,   4.00000,    553.6356
     30.0000,      20.0000,   1.00000,    769.1811
     35.0000,      20.0000,   1.00000,    788.0966
     40.0000,      20.0000,   1.00000,    826.2255
     45.0000,      20.0000,   1.00000,    727.0115
     50.0000,      20.0000,   1.00000,    660.1317
     55.0000,      20.0000,   1.00000,    633.1954
     60.0000,      20.0000,   1.00000,    584.2241
     65.0000,      20.0000,   1.00000,    630.2645
     70.0000,      20.0000,   1.00000,    688.1197
     75.0000,      20.0000,   1.00000,    698.7641
     80.0000,      20.0000,   1.00000,    741.5439
     85.0000,      20.0000,   1.00000,    647.8328
     90.0000,      20.0000,   1.00000,    583.1060
     95.0000,      20.0000,   1.00000,    538.9194
    100.0000,      20.0000,   1.00000,    471.5334
    105.0000,      20.0000,   1.00000,    430.1674
    110.0000,      20.0000,   1.00000,    403.5452
    115.0000,      20.0000,   1.00000,    377.2080
    120.0000,      20.0000,   1.00000,    360.5666
    125.0000,      20.0000,   1.00000,    379.0904
    130.0000,      20.0000,   1.00000,    344.6426
    135.0000,      20.0000,   1.00000,    357.2476
    140.0000,      20.0000,   1.00000,    399.3774
    145.0000,      20.0000,   1.00000,    370.5631
    150.0000,      20.0000,   1.00000,    414.3178
    155.0000,      20.0000,   1.00000,    405.9409
    160.0000,      20.0000,   1.00000,    380.5681
    165.0000,      20.0000,   1.00000,    411.2768
    170.0000,      20.0000,   1.00000,    403.4426
    175.0000,      20.0000,   1.00000,    423.1984
    180.0000,      20.0000,   1.00000,    445.4441
    185.0000,      20.0000,   1.00000,    434.8545
    190.0000,      20.0000,   1.00000,    481.9257
    195.0000,      20.0000,   1.00000,    486.3781
    200.0000,      20.0000,   1.00000,    503.9638
    205.0000,      20.0000,   1.00000,    512.7249
    210.0000,      20.0000,   1.00000,    542.6969
    215.0000,      20.0000,   1.00000,    597.9183
    220.0000,      20.0000,   1.00000,    599.3919
    225.0000,      20.0000,   1.00000,    581.2151
    230.0000,      20.0000,   1.00000,    540.3334
    235.0000,      20.0000,   1.00000,    473.2003
    240.0000,      20.0000,   1.00000,    450.8009
    245.0000,      20.0000,   1.00000,    451.9373
    250.0000,      20.0000,   1.00000,    483.5318
    255.0000,      20.0000,   1.00000,    534.1679
    260.0000,      20.0000,   1.00000,    533.4698
    265.0000,      20.0000,   1.00000,    511.3372
    270.0000,      20.0000,   1.00000,    485.3313
    275.0000,      20.0000,   1.00000,    457.6852
    280.0000,      20.0000,   1.00000,    461.2588
    285.0000,      20.0000,   1.00000,    439.9647
    290.0000,      20.0000,   1.00000,    432.1880
    295.0000,      20.0000,   1.00000,    421.1790
    300.0000,      20.0000,   1.00000,    395.8953
    305.0000,      20.0000,   1.00000,    412.4156
    310.0000,      20.0000,   1.00000,    423.5878
    315.0000,      20.0000,   1.00000,    423.6744
    320.0000,      20.0000,   1.00000,    442.3107
    325.0000,      20.0000,   1.00000,    396.5744
    330.0000,      20.0000,   1.00000,    411.6077
    335.0000,      20.0000,   1.00000,    457.9904
     27.5000,       5.0000,   5.00000,    624.6628
     32.5000,       5.0000,   5.00000,    746.6618
     37.5000,       5.0000,   5.00000,    916.1326
     42.5000,       5.0000,   5.00000,    809.5618
     47.5000,       5.0000,   5.00000,    718.2540
     52.5000,       5.0000,   5.00000,    627.3437
     57.5000,       5.0000,   5.00000,    651.8311
     62.5000,       5.0000,   5.00000,    689.0090
     67.5000,       5.0000,   5.00000,    644.3471
     72.5000,       5.0000,   5.00000,    877.6807
     77.5000,       5.0000,   5.00000,    648.3572
     82.5000,       5.0000,   5.00000,    644.6647
     87.5000,       5.0000,   5.00000,    670.5508
     92.5000,       5.0000,   5.00000,    638.5629
     97.5000,       5.0000,   5.00000,    435.5142
    102.5000,       5.0000,   5.00000,    423.5311
    107.5000,       5.0000,   5.00000,    393.4065
    112.5000,       5.0000,   5.00000,    387.5451
    117.5000,       5.0000,   5.00000,    423.7101
    122.5000,       5.0000,   5.00000,    326.2078
    127.5000,       5.0000,   5.00000,    305.7362
    132.5000,       5.0000,   5.00000,    310.8298
    137.5000,       5.0000,   5.00000,    356.3411
    142.5000,       5.0000,   5.00000,    396.6829
    147.5000,       5.0000,   5.00000,    460.5714
    152.5000,       5.0000,   5.00000,    266.0578
    157.5000,       5.0000,   5.00000,    478.5208
    162.5000,       5.0000,   5.00000,    427.7789
    167.5000,       5.0000,   5.00000,    408.9552
    172.5000,       5.0000,   5.00000,    429.3462
    177.5000,       5.0000,   5.00000,    459.8985
    182.5000,       5.0000,   5.00000,    447.2324
    187.5000,       5.0000,   5.00000,    488.1205
    192.5000,       5.0000,   5.00000,    514.4591
    197.5000,       5.0000,   5.00000,    507.5719
    202.5000,       5.0000,   5.00000,    472.8632
    207.5000,       5.0000,   5.00000,    528.1492
    212.5000,       5.0000,   5.00000,    499.5673
    217.5000,       5.0000,   5.00000,    589.7753
    222.5000,       5.0000,   5.00000,    673.7903
    227.5000,       5.0000,   5.00000,    619.3499
    232.5000,       5.0000,   5.00000,    525.7960
    237.5000,       5.0000,   5.00000,    458.6971
    242.5000,       5.0000,   5.00000,    440.9980
    247.5000,       5.0000,   5.00000,    493.3709
    252.5000,       5.0000,   5.00000,    563.7264
    257.5000,       5.0000,   5.00000,    551.5983
    262.5000,       5.0000,   5.00000,    565.8783
    267.5000,       5.0000,   5.00000,    480.7157
    272.5000,       5.0000,   5.00000,    434.4573
    277.5000,       5.0000,   5.00000,    425.2613
    282.5000,       5.0000,   5.00000,    468.0221
    287.5000,       5.0000,   5.00000,    498.9285
    292.5000,       5.0000,   5.00000,    375.9525
    297.5000,       5.0000,   5.00000,    392.8842
    302.5000,       5.0000,   5.00000,    396.7894
    307.5000,       5.0000,   5.00000,    418.6727
    312.5000,       5.0000,   5.00000,    456.9682
    317.5000,       5.0000,   5.00000,    429.3230
    322.5000,       5.0000,   5.00000,    435.5264
    327.5000,       5.0000,   5.00000,    404.3888
    332.5000,       5.0000,   5.00000,    418.6315
    337.5000,       5.0000,   5.00000,    440.6190
     32.5000,       5.0000,   6.00000,    620.0427
     37.5000,       5.0000,   6.00000,    789.0070
     42.5000,       5.0000,   6.00000,    621.6269
     47.5000,       5.0000,   6.00000,    599.0620
     52.5000,       5.0000,   6.00000,    518.9739
     57.5000,       5.0000,   6.00000,    523.9445
     62.5000,       5.0000,   6.00000,    514.3698
     67.5000,       5.0000,   6.00000,    483.6568
     72.5000,       5.0000,   6.00000,    720.1080
     77.5000,       5.0000,   6.00000,    545.5048
     82.5000,       5.0000,   6.00000,    571.7296
     87.5000,       5.0000,   6.00000,    578.8918
     92.5000,       5.0000,   6.00000,    570.9234
     97.5000,       5.0000,   6.00000,    404.6936
    102.5000,       5.0000,   6.00000,    359.8506
    107.5000,       5.0000,   6.00000,    358.1730
    112.5000,       5.0000,   6.00000,    343.7109
    117.5000,       5.0000,   6.00000,    366.9148
    122.5000,       5.0000,   6.00000,    308.3631
    127.5000,       5.0000,   6.00000,    288.9457
    132.5000,       5.0000,   6.00000,    292.9680
    137.5000,       5.0000,   6.00000,    333.2472
    142.5000,       5.0000,   6.00000,    366.1634
    147.5000,       5.0000,   6.00000,    424.9470
    152.5000,       5.0000,   6.00000,    250.7727
    157.5000,       5.0000,   6.00000,    446.8629
    162.5000,       5.0000,   6.00000,    380.9461
    167.5000,       5.0000,   6.00000,    340.2266
    172.5000,       5.0000,   6.00000,    352.1499
    177.5000,       5.0000,   6.00000,    368.3471
    182.5000,       5.0000,   6.00000,    429.0715
    187.5000,       5.0000,   6.00000,    420.0818
    192.5000,       5.0000,   6.00000,    460.5669
    197.5000,       5.0000,   6.00000,    461.6546
    202.5000,       5.0000,   6.00000,    428.5499
    207.5000,       5.0000,   6.00000,    486.9858
    212.5000,       5.0000,   6.00000,    469.2928
    217.5000,       5.0000,   6.00000,    562.5070
    222.5000,       5.0000,   6.00000,    638.5576
    227.5000,       5.0000,   6.00000,    592.8040
    232.5000,       5.0000,   6.00000,    488.2164
    237.5000,       5.0000,   6.00000,    415.1122
    242.5000,       5.0000,   6.00000,    405.6389
    247.5000,       5.0000,   6.00000,    445.6388
    252.5000,       5.0000,   6.00000,    506.0897
    257.5000,       5.0000,   6.00000,    514.4318
    262.5000,       5.0000,   6.00000,    573.1185
    267.5000,       5.0000,   6.00000,    498.5899
    272.5000,       5.0000,   6.00000,    452.8855
    277.5000,       5.0000,   6.00000,    438.0071
    282.5000,       5.0000,   6.00000,    477.0614
    287.5000,       5.0000,   6.00000,    518.7271
    292.5000,       5.0000,   6.00000,    387.2035
    297.5000,       5.0000,   6.00000,    412.0607
    302.5000,       5.0000,   6.00000,    416.4522
    307.5000,       5.0000,   6.00000,    434.6623
    312.5000,       5.0000,   6.00000,    440.2586
    317.5000,       5.0000,   6.00000,    424.0389
    322.5000,       5.0000,   6.00000,    411.8360
    327.5000,       5.0000,   6.00000,    421.5191
    332.5000,       5.0000,   6.00000,    432.8527
     37.5000,      25.0000,   1.00000,    586.4542
     42.5000,      25.0000,   1.00000,    572.5195
     47.5000,      25.0000,   1.00000,    548.3099
     52.5000,      25.0000,   1.00000,    484.7467
     57.5000,      25.0000,   1.00000,    425.7679
     62.5000,      25.0000,   1.00000,    443.2888
     67.5000,      25.0000,   1.00000,    450.2967
     72.5000,      25.0000,   1.00000,    489.0171
     77.5000,      25.0000,   1.00000,    552.0302
     82.5000,      25.0000,   1.00000,    580.5927
     87.5000,      25.0000,   1.00000,    512.3943
     92.5000,      25.0000,   1.00000,    483.2064
     97.5000,      25.0000,   1.00000,    456.7820
    102.5000,      25.0000,   1.00000,    413.8735
    107.5000,      25.0000,   1.00000,    352.6068
    112.5000,      25.0000,   1.00000,    340.4069
    117.5000,      25.0000,   1.00000,    330.9202
    122.5000,      25.0000,   1.00000,    322.7154
    127.5000,      25.0000,   1.00000,    336.4586
    132.5000,      25.0000,   1.00000,    343.0804
    137.5000,      25.0000,   1.00000,    363.5388
    142.5000,      25.0000,   1.00000,    336.8245
    147.5000,      25.0000,   1.00000,    369.6478
    152.5000,      25.0000,   1.00000,    369.8251
    157.5000,      25.0000,   1.00000,    355.2592
    162.5000,      25.0000,   1.00000,    322.1730
    167.5000,      25.0000,   1.00000,    333.2867
    172.5000,      25.0000,   1.00000,    319.8040
    177.5000,      25.0000,   1.00000,    338.4282
    182.5000,      25.0000,   1.00000,    370.7477
    187.5000,      25.0000,   1.00000,    400.8406
    192.5000,      25.0000,   1.00000,    384.2185
    197.5000,      25.0000,   1.00000,    436.2233
    202.5000,      25.0000,   1.00000,    466.4352
    207.5000,      25.0000,   1.00000,    505.0891
    212.5000,      25.0000,   1.00000,    543.4481
    217.5000,      25.0000,   1.00000,    552.8102
    222.5000,      25.0000,   1.00000,    528.6495
    227.5000,      25.0000,   1.00000,    492.9973
    232.5000,      25.0000,   1.00000,    461.2604
    237.5000,      25.0000,   1.00000,    427.9539
    242.5000,      25.0000,   1.00000,    408.4279
    247.5000,      25.0000,   1.00000,    409.2506
    252.5000,      25.0000,   1.00000,    421.2950
    257.5000,      25.0000,   1.00000,    462.3281
    262.5000,      25.0000,   1.00000,    500.0681
    267.5000,      25.0000,   1.00000,    508.5756
    272.5000,      25.0000,   1.00000,    509.1743
    277.5000,      25.0000,   1.00000,    488.5400
    282.5000,      25.0000,   1.00000,    456.8927
    287.5000,      25.0000,   1.00000,    446.3522
    292.5000,      25.0000,   1.00000,    445.6563
    297.5000,      25.0000,   1.00000,    438.7892
    302.5000,      25.0000,   1.00000,    429.6230
    307.5000,      25.0000,   1.00000,    416.0250
    312.5000,      25.0000,   1.00000,    416.7281
    317.5000,      25.0000,   1.00000,    389.7332
    322.5000,      25.0000,   1.00000,    409.8978
    327.5000,      25.0000,   1.00000,    429.3533
     37.5000,       5.0000,   7.00000,    597.5403
     42.5000,       5.0000,   7.00000,    513.8249
     47.5000,       5.0000,   7.00000,    491.1680
     52.5000,       5.0000,   7.00000,    409.1630
     57.5000,       5.0000,   7.00000,    396.9302
     62.5000,       5.0000,   7.00000,    413.8502
     67.5000,       5.0000,   7.00000,    375.2886
     72.5000,       5.0000,   7.00000,    537.6721
     77.5000,       5.0000,   7.00000,    441.8533
     82.5000,       5.0000,   7.00000,    464.0703
     87.5000,       5.0000,   7.00000,    510.3491
     92.5000,       5.0000,   7.00000,    509.2437
     97.5000,       5.0000,   7.00000,    361.5810
    102.5000,       5.0000,   7.00000,    327.4034
    107.5000,       5.0000,   7.00000,    302.5468
    112.5000,       5.0000,   7.00000,    311.8789
    117.5000,       5.0000,   7.00000,    349.3936
    122.5000,       5.0000,   7.00000,    269.2208
    127.5000,       5.0000,   7.00000,    255.4780
    132.5000,       5.0000,   7.00000,    277.3980
    137.5000,       5.0000,   7.00000,    312.6590
    142.5000,       5.0000,   7.00000,    339.7384
    147.5000,       5.0000,   7.00000,    387.3495
    152.5000,       5.0000,   7.00000,    225.0438
    157.5000,       5.0000,   7.00000,    402.8093
    162.5000,       5.0000,   7.00000,    332.7810
    167.5000,       5.0000,   7.00000,    293.0996
    172.5000,       5.0000,   7.00000,    289.4582
    177.5000,       5.0000,   7.00000,    313.3865
    182.5000,       5.0000,   7.00000,    361.9265
    187.5000,       5.0000,   7.00000,    391.0242
    192.5000,       5.0000,   7.00000,    382.4241
    197.5000,       5.0000,   7.00000,    410.5097
    202.5000,       5.0000,   7.00000,    393.9924
    207.5000,       5.0000,   7.00000,    451.0586
    212.5000,       5.0000,   7.00000,    434.5369
    217.5000,       5.0000,   7.00000,    515.5215
    222.5000,       5.0000,   7.00000,    594.6361
    227.5000,       5.0000,   7.00000,    541.5527
    232.5000,       5.0000,   7.00000,    457.6124
    237.5000,       5.0000,   7.00000,    393.4870
    242.5000,       5.0000,   7.00000,    372.4553
    252.5000,       5.0000,   7.00000,    440.0303
    257.5000,       5.0000,   7.00000,    462.7685
    262.5000,       5.0000,   7.00000,    539.7769
    267.5000,       5.0000,   7.00000,    491.9652
    272.5000,       5.0000,   7.00000,    457.5890
    277.5000,       5.0000,   7.00000,    442.5450
    282.5000,       5.0000,   7.00000,    482.1516
    287.5000,       5.0000,   7.00000,    521.6793
    292.5000,       5.0000,   7.00000,    392.4561
    297.5000,       5.0000,   7.00000,    415.1547
    302.5000,       5.0000,   7.00000,    425.7469
    307.5000,       5.0000,   7.00000,    422.7091
    312.5000,       5.0000,   7.00000,    438.0056
    317.5000,       5.0000,   7.00000,    382.6604
    322.5000,       5.0000,   7.00000,    407.7970
    327.5000,       5.0000,   7.00000,    433.7059
     42.5000,       5.0000,   8.00000,    417.1180
     47.5000,       5.0000,   8.00000,    388.1989
     52.5000,       5.0000,   8.00000,    310.3863
     57.5000,       5.0000,   8.00000,    319.1566
     62.5000,       5.0000,   8.00000,    334.3492
     67.5000,       5.0000,   8.00000,    304.3186
     72.5000,       5.0000,   8.00000,    418.1678
     77.5000,       5.0000,   8.00000,    322.0214
     82.5000,       5.0000,   8.00000,    377.0779
     87.5000,       5.0000,   8.00000,    430.0237
     92.5000,       5.0000,   8.00000,    451.7798
     97.5000,       5.0000,   8.00000,    318.4932
    102.5000,       5.0000,   8.00000,    290.8735
    107.5000,       5.0000,   8.00000,    275.6914
    112.5000,       5.0000,   8.00000,    284.8575
    117.5000,       5.0000,   8.00000,    320.5183
    122.5000,       5.0000,   8.00000,    242.8708
    127.5000,       5.0000,   8.00000,    227.2938
    132.5000,       5.0000,   8.00000,    247.3102
    137.5000,       5.0000,   8.00000,    293.1521
    142.5000,       5.0000,   8.00000,    312.8335
    147.5000,       5.0000,   8.00000,    350.5972
    152.5000,       5.0000,   8.00000,    197.5378
    157.5000,       5.0000,   8.00000,    342.4592
    162.5000,       5.0000,   8.00000,    294.5854
    167.5000,       5.0000,   8.00000,    256.3249
    172.5000,       5.0000,   8.00000,    261.3141
    177.5000,       5.0000,   8.00000,    275.1618
    182.5000,       5.0000,   8.00000,    304.8358
    187.5000,       5.0000,   8.00000,    322.7324
    192.5000,       5.0000,   8.00000,    358.6523
    197.5000,       5.0000,   8.00000,    348.7876
    202.5000,       5.0000,   8.00000,    356.1094
    207.5000,       5.0000,   8.00000,    414.4505
    212.5000,       5.0000,   8.00000,    393.9731
    217.5000,       5.0000,   8.00000,    471.6374
    222.5000,       5.0000,   8.00000,    531.6258
    227.5000,       5.0000,   8.00000,    498.5603
    232.5000,       5.0000,   8.00000,    429.3832
    237.5000,       5.0000,   8.00000,    374.9348
    247.5000,       5.0000,   8.00000,    361.5679
    252.5000,       5.0000,   8.00000,    407.1194
    257.5000,       5.0000,   8.00000,    413.0783
    262.5000,       5.0000,   8.00000,    479.6607
    267.5000,       5.0000,   8.00000,    455.9458
    272.5000,       5.0000,   8.00000,    440.4749
    277.5000,       5.0000,   8.00000,    439.5564
    287.5000,       5.0000,   8.00000,    518.0305
    292.5000,       5.0000,   8.00000,    387.3802
    297.5000,       5.0000,   8.00000,    412.2178
    302.5000,       5.0000,   8.00000,    401.2580
    307.5000,       5.0000,   8.00000,    416.7933
    312.5000,       5.0000,   8.00000,    403.4047
    317.5000,       5.0000,   8.00000,    384.1308
    322.5000,       5.0000,   8.00000,    400.0757
     52.5000,      35.0000,   1.00000,    273.6894
     57.5000,      35.0000,   1.00000,    267.5843
     62.5000,      35.0000,   1.00000,    256.8172
     67.5000,      35.0000,   1.00000,    250.8054
     72.5000,      35.0000,   1.00000,    269.7530
     77.5000,      35.0000,   1.00000,    290.9451
     82.5000,      35.0000,   1.00000,    292.3362
     87.5000,      35.0000,   1.00000,    312.1143
     92.5000,      35.0000,   1.00000,    315.1309
     97.5000,      35.0000,   1.00000,    323.6927
    102.5000,      35.0000,   1.00000,    342.5032
    107.5000,      35.0000,   1.00000,    310.6540
    112.5000,      35.0000,   1.00000,    271.4757
    117.5000,      35.0000,   1.00000,    261.9609
    122.5000,      35.0000,   1.00000,    259.6511
    127.5000,      35.0000,   1.00000,    280.1086
    132.5000,      35.0000,   1.00000,    292.5794
    137.5000,      35.0000,   1.00000,    263.4984
    142.5000,      35.0000,   1.00000,    280.6565
    147.5000,      35.0000,   1.00000,    278.2111
    152.5000,      35.0000,   1.00000,    261.5068
    157.5000,      35.0000,   1.00000,    243.2204
    162.5000,      35.0000,   1.00000,    241.4058
    167.5000,      35.0000,   1.00000,    243.8902
    172.5000,      35.0000,   1.00000,    262.7398
    177.5000,      35.0000,   1.00000,    252.5996
    182.5000,      35.0000,   1.00000,    248.9772
    187.5000,      35.0000,   1.00000,    257.1322
    192.5000,      35.0000,   1.00000,    290.5258
    197.5000,      35.0000,   1.00000,    329.8723
    202.5000,      35.0000,   1.00000,    383.2065
    207.5000,      35.0000,   1.00000,    409.4088
    212.5000,      35.0000,   1.00000,    431.0313
    222.5000,      35.0000,   1.00000,    400.7518
    227.5000,      35.0000,   1.00000,    382.0776
    232.5000,      35.0000,   1.00000,    377.4424
    237.5000,      35.0000,   1.00000,    369.3867
    242.5000,      35.0000,   1.00000,    361.6049
    247.5000,      35.0000,   1.00000,    355.8089
    257.5000,      35.0000,   1.00000,    345.6103
    262.5000,      35.0000,   1.00000,    361.5379
    267.5000,      35.0000,   1.00000,    388.5758
    272.5000,      35.0000,   1.00000,    426.8678
    277.5000,      35.0000,   1.00000,    447.3746
    282.5000,      35.0000,   1.00000,    445.3183
    287.5000,      35.0000,   1.00000,    438.5743
    292.5000,      35.0000,   1.00000,    416.6291
    297.5000,      35.0000,   1.00000,    411.2059
    302.5000,      35.0000,   1.00000,    375.1557
    307.5000,      35.0000,   1.00000,    368.7033
    312.5000,      35.0000,   1.00000,    381.4373
     52.5000,       5.0000,  10.00000,    213.4702
     57.5000,       5.0000,  10.00000,    223.1485
     62.5000,       5.0000,  10.00000,    231.1408
     67.5000,       5.0000,  10.00000,    201.6960
     72.5000,       5.0000,  10.00000,    278.0131
     77.5000,       5.0000,  10.00000,    214.9051
     82.5000,       5.0000,  10.00000,    237.9466
     87.5000,       5.0000,  10.00000,    280.2267
     92.5000,       5.0000,  10.00000,    319.7730
     97.5000,       5.0000,  10.00000,    241.7260
    102.5000,       5.0000,  10.00000,    242.9437
    107.5000,       5.0000,  10.00000,    235.6135
    112.5000,       5.0000,  10.00000,    241.6584
    117.5000,       5.0000,  10.00000,    268.6243
    122.5000,       5.0000,  10.00000,    205.3921
    127.5000,       5.0000,  10.00000,    195.5315
    132.5000,       5.0000,  10.00000,    201.3719
    137.5000,       5.0000,  10.00000,    229.0135
    142.5000,       5.0000,  10.00000,    245.9913
    147.5000,       5.0000,  10.00000,    271.2796
    152.5000,       5.0000,  10.00000,    150.6118
    157.5000,       5.0000,  10.00000,    262.6678
    162.5000,       5.0000,  10.00000,    232.0006
    167.5000,       5.0000,  10.00000,    216.0237
    172.5000,       5.0000,  10.00000,    221.7355
    177.5000,       5.0000,  10.00000,    224.2935
    182.5000,       5.0000,  10.00000,    242.4048
    187.5000,       5.0000,  10.00000,    252.9585
    192.5000,       5.0000,  10.00000,    273.6589
    197.5000,       5.0000,  10.00000,    286.7293
    202.5000,       5.0000,  10.00000,    284.0777
    207.5000,       5.0000,  10.00000,    317.2268
    212.5000,       5.0000,  10.00000,    314.6414
    217.5000,       5.0000,  10.00000,    383.6841
    222.5000,       5.0000,  10.00000,    452.4026
    227.5000,       5.0000,  10.00000,    434.5048
    237.5000,       5.0000,  10.00000,    321.6554
    242.5000,       5.0000,  10.00000,    311.5349
    247.5000,       5.0000,  10.00000,    334.6888
    252.5000,       5.0000,  10.00000,    360.7047
    257.5000,       5.0000,  10.00000,    349.6668
    262.5000,       5.0000,  10.00000,    386.2432
    267.5000,       5.0000,  10.00000,    353.3362
    272.5000,       5.0000,  10.00000,    356.1621
    277.5000,       5.0000,  10.00000,    385.0788
    282.5000,       5.0000,  10.00000,    448.3691
    287.5000,       5.0000,  10.00000,    494.1294
    292.5000,       5.0000,  10.00000,    353.0495
    297.5000,       5.0000,  10.00000,    365.0106
    302.5000,       5.0000,  10.00000,    344.9292
    307.5000,       5.0000,  10.00000,    366.3301
    312.5000,       5.0000,  10.00000,    390.3049
     67.5000,      45.0000,   1.00000,    183.2768
     72.5000,      45.0000,   1.00000,    189.9571
     77.5000,      45.0000,   1.00000,    192.0830
     82.5000,      45.0000,   1.00000,    193.4671
     87.5000,      45.0000,   1.00000,    205.3685
     92.5000,      45.0000,   1.00000,    214.3589
     97.5000,      45.0000,   1.00000,    212.6484
    102.5000,      45.0000,   1.00000,    222.3295
    107.5000,      45.0000,   1.00000,    236.0082
    112.5000,      45.0000,   1.00000,    233.8452
    117.5000,      45.0000,   1.00000,    224.8037
    122.5000,      45.0000,   1.00000,    225.3968
    127.5000,      45.0000,   1.00000,    229.5928
    132.5000,      45.0000,   1.00000,    209.5226
    137.5000,      45.0000,   1.00000,    208.3035
    142.5000,      45.0000,   1.00000,    198.9977
    147.5000,      45.0000,   1.00000,    194.5085
    152.5000,      45.0000,   1.00000,    196.8413
    157.5000,      45.0000,   1.00000,    199.2881
    162.5000,      45.0000,   1.00000,    201.6283
    167.5000,      45.0000,   1.00000,    200.0639
    172.5000,      45.0000,   1.00000,    200.7413
    177.5000,      45.0000,   1.00000,    216.5046
    182.5000,      45.0000,   1.00000,    218.2855
    187.5000,      45.0000,   1.00000,    232.2704
    192.5000,      45.0000,   1.00000,    244.2922
    197.5000,      45.0000,   1.00000,    262.2118
    202.5000,      45.0000,   1.00000,    290.8090
    207.5000,      45.0000,   1.00000,    314.2637
    212.5000,      45.0000,   1.00000,    329.1015
    222.5000,      45.0000,   1.00000,    308.7710
    227.5000,      45.0000,   1.00000,    319.0924
    232.5000,      45.0000,   1.00000,    320.5524
    237.5000,      45.0000,   1.00000,    323.4413
    242.5000,      45.0000,   1.00000,    325.9518
    247.5000,      45.0000,   1.00000,    313.7098
    252.5000,      45.0000,   1.00000,    304.2903
    257.5000,      45.0000,   1.00000,    300.9054
    262.5000,      45.0000,   1.00000,    309.3018
    267.5000,      45.0000,   1.00000,    323.3406
    272.5000,      45.0000,   1.00000,    318.8697
    277.5000,      45.0000,   1.00000,    309.9321
    282.5000,      45.0000,   1.00000,    313.3367
    287.5000,      45.0000,   1.00000,    303.3575
    292.5000,      45.0000,   1.00000,    328.3538
    297.5000,      45.0000,   1.00000,    344.0439
     77.5000,       5.0000,  12.00000,    161.6503
    157.5000,       5.0000,  12.00000,    230.4017
    237.5000,       5.0000,  12.00000,    293.5892
     67.5000,      15.0000,   4.00000,    166.8681
     72.5000,      15.0000,   4.00000,    162.5114
     77.5000,      15.0000,   4.00000,    171.1209
     82.5000,      15.0000,   4.00000,    168.6035
     87.5000,      15.0000,   4.00000,    197.7620
     92.5000,      15.0000,   4.00000,    195.6004
     97.5000,      15.0000,   4.00000,    184.9038
    102.5000,      15.0000,   4.00000,    173.2659
    107.5000,      15.0000,   4.00000,    187.9850
    112.5000,      15.0000,   4.00000,    206.6140
    117.5000,      15.0000,   4.00000,    204.3549
    122.5000,      15.0000,   4.00000,    189.0737
    127.5000,      15.0000,   4.00000,    164.8345
    132.5000,      15.0000,   4.00000,    162.0467
    137.5000,      15.0000,   4.00000,    165.8904
    142.5000,      15.0000,   4.00000,    179.1017
    147.5000,      15.0000,   4.00000,    157.8068
    152.5000,      15.0000,   4.00000,    172.1425
[truncated: 260,593 more chars]
