# Supplementary material for: Electrical resistivity tomography data across the Hockai Fault Zone (Ardenne, Belgium)
Source: Data Brief. 2016 Dec 21;11:1–4. doi: 10.1016/j.dib.2016.12.028 (PMC5220259; doi:10.1016/j.dib.2016.12.028)
Supplement: Supplementary file 2 — Supplementary material [file mmc2.zip › output/INV/20090817-1_combined.INV]

C:\__DATA__\__DATA__\Active Faults\HockaiFZ\Donn�es\ERT\working_dir\20090817-1.DAT
      5.0000
7
893
1
0
      7.5000,       5.0000,   1.00000,   1783.3352
     12.5000,       5.0000,   1.00000,   1919.7003
     17.5000,       5.0000,   1.00000,   1462.9006
     22.5000,       5.0000,   1.00000,   1667.5527
     27.5000,       5.0000,   1.00000,   1460.7765
     32.5000,       5.0000,   1.00000,   1462.2931
     37.5000,       5.0000,   1.00000,   1336.1051
     42.5000,       5.0000,   1.00000,   1263.0612
     52.5000,       5.0000,   1.00000,   1052.8029
     62.5000,       5.0000,   1.00000,   1105.8771
     67.5000,       5.0000,   1.00000,   1083.3353
     72.5000,       5.0000,   1.00000,    941.6558
     77.5000,       5.0000,   1.00000,    985.6203
     82.5000,       5.0000,   1.00000,    826.7242
     92.5000,       5.0000,   1.00000,    618.1567
     97.5000,       5.0000,   1.00000,    393.9406
    102.5000,       5.0000,   1.00000,    330.1649
    112.5000,       5.0000,   1.00000,    221.4512
    117.5000,       5.0000,   1.00000,    153.9477
    122.5000,       5.0000,   1.00000,    165.7813
    127.5000,       5.0000,   1.00000,    161.9173
    132.5000,       5.0000,   1.00000,    175.3480
    137.5000,       5.0000,   1.00000,    158.9781
    142.5000,       5.0000,   1.00000,    176.2252
    147.5000,       5.0000,   1.00000,    164.9913
    152.5000,       5.0000,   1.00000,    197.9280
    157.5000,       5.0000,   1.00000,    198.4076
    162.5000,       5.0000,   1.00000,    230.1527
    167.5000,       5.0000,   1.00000,    225.4446
    172.5000,       5.0000,   1.00000,    203.7933
    177.5000,       5.0000,   1.00000,    191.7682
    182.5000,       5.0000,   1.00000,    190.5740
    187.5000,       5.0000,   1.00000,    163.3401
    192.5000,       5.0000,   1.00000,    148.2898
    197.5000,       5.0000,   1.00000,    167.3071
    202.5000,       5.0000,   1.00000,    123.1048
    207.5000,       5.0000,   1.00000,    171.4194
    212.5000,       5.0000,   1.00000,    145.7997
    217.5000,       5.0000,   1.00000,    172.0310
    222.5000,       5.0000,   1.00000,    166.8434
    227.5000,       5.0000,   1.00000,    163.6320
    232.5000,       5.0000,   1.00000,    203.6150
    237.5000,       5.0000,   1.00000,    272.2718
    242.5000,       5.0000,   1.00000,    335.2033
    247.5000,       5.0000,   1.00000,    421.2393
    252.5000,       5.0000,   1.00000,    451.7532
    257.5000,       5.0000,   1.00000,    532.1670
    262.5000,       5.0000,   1.00000,    519.8961
    267.5000,       5.0000,   1.00000,    580.6321
    272.5000,       5.0000,   1.00000,    541.0336
    277.5000,       5.0000,   1.00000,    538.4180
    282.5000,       5.0000,   1.00000,    565.6242
    287.5000,       5.0000,   1.00000,    561.9425
    292.5000,       5.0000,   1.00000,    517.7772
    297.5000,       5.0000,   1.00000,    475.9382
    302.5000,       5.0000,   1.00000,    383.4663
    307.5000,       5.0000,   1.00000,    278.0300
     12.5000,       5.0000,   2.00000,   1776.5056
     17.5000,       5.0000,   2.00000,   1309.4867
     27.5000,       5.0000,   2.00000,   1191.1508
     32.5000,       5.0000,   2.00000,   1136.4650
     37.5000,       5.0000,   2.00000,   1228.5736
     42.5000,       5.0000,   2.00000,   1137.5588
     47.5000,       5.0000,   2.00000,   1012.2281
     52.5000,       5.0000,   2.00000,    877.2514
     57.5000,       5.0000,   2.00000,    937.1129
     62.5000,       5.0000,   2.00000,   1023.3484
     67.5000,       5.0000,   2.00000,    891.9741
     72.5000,       5.0000,   2.00000,    760.8969
     77.5000,       5.0000,   2.00000,    786.3357
     82.5000,       5.0000,   2.00000,    719.7885
     87.5000,       5.0000,   2.00000,    851.4442
     92.5000,       5.0000,   2.00000,    483.3742
     97.5000,       5.0000,   2.00000,    339.7780
    102.5000,       5.0000,   2.00000,    251.9731
    107.5000,       5.0000,   2.00000,    212.8937
    112.5000,       5.0000,   2.00000,    205.5661
    117.5000,       5.0000,   2.00000,    184.3718
    122.5000,       5.0000,   2.00000,    186.2345
    127.5000,       5.0000,   2.00000,    172.5065
    132.5000,       5.0000,   2.00000,    174.3215
    137.5000,       5.0000,   2.00000,    169.1974
    142.5000,       5.0000,   2.00000,    171.3176
    147.5000,       5.0000,   2.00000,    165.3374
    152.5000,       5.0000,   2.00000,    167.2513
    157.5000,       5.0000,   2.00000,    165.0442
    162.5000,       5.0000,   2.00000,    200.3349
    167.5000,       5.0000,   2.00000,    192.1949
    172.5000,       5.0000,   2.00000,    166.8470
    177.5000,       5.0000,   2.00000,    178.1340
    182.5000,       5.0000,   2.00000,    192.7101
    187.5000,       5.0000,   2.00000,    169.9995
    192.5000,       5.0000,   2.00000,    152.3064
    197.5000,       5.0000,   2.00000,    173.7272
    202.5000,       5.0000,   2.00000,    147.4296
    207.5000,       5.0000,   2.00000,    188.7797
    212.5000,       5.0000,   2.00000,    160.0925
    217.5000,       5.0000,   2.00000,    203.1249
    222.5000,       5.0000,   2.00000,    209.5846
    227.5000,       5.0000,   2.00000,    187.1143
    232.5000,       5.0000,   2.00000,    231.1118
    237.5000,       5.0000,   2.00000,    285.7104
    242.5000,       5.0000,   2.00000,    337.3684
    247.5000,       5.0000,   2.00000,    400.4875
    252.5000,       5.0000,   2.00000,    411.7465
    257.5000,       5.0000,   2.00000,    442.7968
    262.5000,       5.0000,   2.00000,    468.7506
    267.5000,       5.0000,   2.00000,    527.3123
    272.5000,       5.0000,   2.00000,    484.9713
    277.5000,       5.0000,   2.00000,    462.8259
    282.5000,       5.0000,   2.00000,    505.3492
    287.5000,       5.0000,   2.00000,    481.7573
    292.5000,       5.0000,   2.00000,    430.4124
    297.5000,       5.0000,   2.00000,    417.3661
    302.5000,       5.0000,   2.00000,    318.5203
     22.5000,       5.0000,   3.00000,   1081.6207
     27.5000,       5.0000,   3.00000,    929.0045
     32.5000,       5.0000,   3.00000,   1059.7528
     37.5000,       5.0000,   3.00000,   1275.1353
     42.5000,       5.0000,   3.00000,   1087.1294
     47.5000,       5.0000,   3.00000,    884.2462
     52.5000,       5.0000,   3.00000,    783.4585
     57.5000,       5.0000,   3.00000,    824.3253
     62.5000,       5.0000,   3.00000,    914.2621
     67.5000,       5.0000,   3.00000,    763.6195
     72.5000,       5.0000,   3.00000,    581.6691
     77.5000,       5.0000,   3.00000,    627.8225
     82.5000,       5.0000,   3.00000,    669.1965
     87.5000,       5.0000,   3.00000,    656.0076
     92.5000,       5.0000,   3.00000,    470.2844
     97.5000,       5.0000,   3.00000,    331.8638
    102.5000,       5.0000,   3.00000,    228.2032
    107.5000,       5.0000,   3.00000,    234.5146
    112.5000,       5.0000,   3.00000,    242.2043
    117.5000,       5.0000,   3.00000,    211.1342
    122.5000,       5.0000,   3.00000,    217.6177
    127.5000,       5.0000,   3.00000,    198.6110
    132.5000,       5.0000,   3.00000,    193.8894
    137.5000,       5.0000,   3.00000,    179.0020
    142.5000,       5.0000,   3.00000,    188.3674
    147.5000,       5.0000,   3.00000,    179.6519
    152.5000,       5.0000,   3.00000,    175.6284
    157.5000,       5.0000,   3.00000,    170.8234
    162.5000,       5.0000,   3.00000,    194.4783
    167.5000,       5.0000,   3.00000,    182.9725
    172.5000,       5.0000,   3.00000,    164.8868
    177.5000,       5.0000,   3.00000,    163.3475
    182.5000,       5.0000,   3.00000,    193.7586
    187.5000,       5.0000,   3.00000,    191.9492
    192.5000,       5.0000,   3.00000,    166.6599
    197.5000,       5.0000,   3.00000,    192.7878
    202.5000,       5.0000,   3.00000,    161.7484
    207.5000,       5.0000,   3.00000,    211.6215
    212.5000,       5.0000,   3.00000,    187.1868
    217.5000,       5.0000,   3.00000,    254.5170
    222.5000,       5.0000,   3.00000,    238.1268
    227.5000,       5.0000,   3.00000,    209.4209
    232.5000,       5.0000,   3.00000,    233.2399
    237.5000,       5.0000,   3.00000,    298.9707
    242.5000,       5.0000,   3.00000,    362.7040
    247.5000,       5.0000,   3.00000,    410.1811
    252.5000,       5.0000,   3.00000,    379.9017
    257.5000,       5.0000,   3.00000,    416.8469
    262.5000,       5.0000,   3.00000,    446.2597
    267.5000,       5.0000,   3.00000,    491.8828
    272.5000,       5.0000,   3.00000,    429.5603
    277.5000,       5.0000,   3.00000,    412.2102
    282.5000,       5.0000,   3.00000,    445.6502
    287.5000,       5.0000,   3.00000,    460.1786
    292.5000,       5.0000,   3.00000,    429.1877
    297.5000,       5.0000,   3.00000,    391.1744
     22.5000,      15.0000,   1.00000,    843.9105
     27.5000,      15.0000,   1.00000,    835.1522
     32.5000,      15.0000,   1.00000,    901.5685
     37.5000,      15.0000,   1.00000,   1072.2997
     42.5000,      15.0000,   1.00000,   1070.7858
     47.5000,      15.0000,   1.00000,    880.7667
     52.5000,      15.0000,   1.00000,    790.8178
     57.5000,      15.0000,   1.00000,    771.6090
     62.5000,      15.0000,   1.00000,    703.1834
     67.5000,      15.0000,   1.00000,    616.9758
     72.5000,      15.0000,   1.00000,    549.8461
     77.5000,      15.0000,   1.00000,    526.2661
     82.5000,      15.0000,   1.00000,    596.1183
     87.5000,      15.0000,   1.00000,    614.1619
     92.5000,      15.0000,   1.00000,    528.0890
     97.5000,      15.0000,   1.00000,    368.0026
    102.5000,      15.0000,   1.00000,    274.0908
    107.5000,      15.0000,   1.00000,    244.5821
    112.5000,      15.0000,   1.00000,    247.9586
    117.5000,      15.0000,   1.00000,    242.6085
    122.5000,      15.0000,   1.00000,    229.6811
    127.5000,      15.0000,   1.00000,    222.8528
    132.5000,      15.0000,   1.00000,    200.3785
    137.5000,      15.0000,   1.00000,    198.4882
    142.5000,      15.0000,   1.00000,    188.8699
    147.5000,      15.0000,   1.00000,    186.7695
    152.5000,      15.0000,   1.00000,    183.1671
    157.5000,      15.0000,   1.00000,    190.8704
    162.5000,      15.0000,   1.00000,    185.5528
    167.5000,      15.0000,   1.00000,    181.1694
    172.5000,      15.0000,   1.00000,    174.0126
    177.5000,      15.0000,   1.00000,    177.2112
    182.5000,      15.0000,   1.00000,    189.4405
    187.5000,      15.0000,   1.00000,    193.3798
    192.5000,      15.0000,   1.00000,    199.7404
    197.5000,      15.0000,   1.00000,    184.3270
    202.5000,      15.0000,   1.00000,    196.4544
    207.5000,      15.0000,   1.00000,    204.3841
    212.5000,      15.0000,   1.00000,    246.2941
    217.5000,      15.0000,   1.00000,    247.8833
    222.5000,      15.0000,   1.00000,    251.5639
    227.5000,      15.0000,   1.00000,    235.9229
    232.5000,      15.0000,   1.00000,    256.7605
    237.5000,      15.0000,   1.00000,    303.9284
    242.5000,      15.0000,   1.00000,    371.8230
    247.5000,      15.0000,   1.00000,    385.2021
    252.5000,      15.0000,   1.00000,    395.6844
    257.5000,      15.0000,   1.00000,    404.3000
    262.5000,      15.0000,   1.00000,    416.9896
    267.5000,      15.0000,   1.00000,    402.8376
    272.5000,      15.0000,   1.00000,    404.0543
    277.5000,      15.0000,   1.00000,    386.0661
    282.5000,      15.0000,   1.00000,    404.7438
    287.5000,      15.0000,   1.00000,    438.9210
    292.5000,      15.0000,   1.00000,    434.7162
     22.5000,       5.0000,   4.00000,    852.0795
     27.5000,       5.0000,   4.00000,    711.1253
     32.5000,       5.0000,   4.00000,    883.0678
     37.5000,       5.0000,   4.00000,   1108.1942
     42.5000,       5.0000,   4.00000,    953.3718
     47.5000,       5.0000,   4.00000,    811.0729
     52.5000,       5.0000,   4.00000,    720.6630
     57.5000,       5.0000,   4.00000,    705.9664
     62.5000,       5.0000,   4.00000,    737.9683
     67.5000,       5.0000,   4.00000,    597.4525
     72.5000,       5.0000,   4.00000,    479.5698
     77.5000,       5.0000,   4.00000,    533.3348
     82.5000,       5.0000,   4.00000,    620.0286
     87.5000,       5.0000,   4.00000,    619.1832
     92.5000,       5.0000,   4.00000,    478.8920
     97.5000,       5.0000,   4.00000,    330.3446
    102.5000,       5.0000,   4.00000,    240.3002
    107.5000,       5.0000,   4.00000,    228.7458
    112.5000,       5.0000,   4.00000,    264.6949
    117.5000,       5.0000,   4.00000,    229.6441
    122.5000,       5.0000,   4.00000,    242.9863
    127.5000,       5.0000,   4.00000,    226.2624
    132.5000,       5.0000,   4.00000,    217.1453
    137.5000,       5.0000,   4.00000,    196.2226
    142.5000,       5.0000,   4.00000,    195.7222
    147.5000,       5.0000,   4.00000,    190.3578
    152.5000,       5.0000,   4.00000,    185.3015
    157.5000,       5.0000,   4.00000,    179.1564
    162.5000,       5.0000,   4.00000,    196.0958
    167.5000,       5.0000,   4.00000,    189.0644
    172.5000,       5.0000,   4.00000,    175.5198
    177.5000,       5.0000,   4.00000,    169.4209
    182.5000,       5.0000,   4.00000,    199.4460
    187.5000,       5.0000,   4.00000,    197.0180
    192.5000,       5.0000,   4.00000,    184.4281
    197.5000,       5.0000,   4.00000,    210.3421
    202.5000,       5.0000,   4.00000,    172.4352
    207.5000,       5.0000,   4.00000,    242.6655
    212.5000,       5.0000,   4.00000,    217.7416
    217.5000,       5.0000,   4.00000,    280.8087
    222.5000,       5.0000,   4.00000,    263.7737
    227.5000,       5.0000,   4.00000,    212.1383
    232.5000,       5.0000,   4.00000,    249.1422
    237.5000,       5.0000,   4.00000,    304.5287
    242.5000,       5.0000,   4.00000,    377.4253
    247.5000,       5.0000,   4.00000,    412.3264
    252.5000,       5.0000,   4.00000,    379.8662
    257.5000,       5.0000,   4.00000,    409.5117
    262.5000,       5.0000,   4.00000,    398.1934
    267.5000,       5.0000,   4.00000,    423.7398
    272.5000,       5.0000,   4.00000,    390.8072
    277.5000,       5.0000,   4.00000,    370.2919
    282.5000,       5.0000,   4.00000,    418.1651
    287.5000,       5.0000,   4.00000,    447.6629
    292.5000,       5.0000,   4.00000,    425.7490
     30.0000,      20.0000,   1.00000,    688.3459
     35.0000,      20.0000,   1.00000,    720.7475
     40.0000,      20.0000,   1.00000,    805.6779
     45.0000,      20.0000,   1.00000,    881.2607
     50.0000,      20.0000,   1.00000,    757.3606
     55.0000,      20.0000,   1.00000,    675.0037
     60.0000,      20.0000,   1.00000,    532.5884
     65.0000,      20.0000,   1.00000,    448.6251
     70.0000,      20.0000,   1.00000,    449.6760
     75.0000,      20.0000,   1.00000,    478.0888
     80.0000,      20.0000,   1.00000,    497.8829
     85.0000,      20.0000,   1.00000,    512.0229
     90.0000,      20.0000,   1.00000,    511.7851
     95.0000,      20.0000,   1.00000,    471.2143
    100.0000,      20.0000,   1.00000,    348.9101
    105.0000,      20.0000,   1.00000,    266.4950
    110.0000,      20.0000,   1.00000,    240.5768
    115.0000,      20.0000,   1.00000,    268.7671
    120.0000,      20.0000,   1.00000,    261.9983
    125.0000,      20.0000,   1.00000,    255.2981
    130.0000,      20.0000,   1.00000,    248.6984
    135.0000,      20.0000,   1.00000,    232.6324
    140.0000,      20.0000,   1.00000,    215.8792
    145.0000,      20.0000,   1.00000,    203.4512
    150.0000,      20.0000,   1.00000,    196.2332
    155.0000,      20.0000,   1.00000,    198.5423
    160.0000,      20.0000,   1.00000,    196.7493
    165.0000,      20.0000,   1.00000,    196.0993
    170.0000,      20.0000,   1.00000,    192.1539
    175.0000,      20.0000,   1.00000,    200.1536
    180.0000,      20.0000,   1.00000,    198.5549
    185.0000,      20.0000,   1.00000,    202.2026
    190.0000,      20.0000,   1.00000,    210.8594
    195.0000,      20.0000,   1.00000,    208.1931
    200.0000,      20.0000,   1.00000,    227.3974
    205.0000,      20.0000,   1.00000,    238.3839
    210.0000,      20.0000,   1.00000,    255.4725
    215.0000,      20.0000,   1.00000,    270.1727
    220.0000,      20.0000,   1.00000,    250.5901
    225.0000,      20.0000,   1.00000,    251.4196
    230.0000,      20.0000,   1.00000,    262.0554
    235.0000,      20.0000,   1.00000,    286.0618
    240.0000,      20.0000,   1.00000,    333.1901
    245.0000,      20.0000,   1.00000,    358.4372
    250.0000,      20.0000,   1.00000,    395.2458
    255.0000,      20.0000,   1.00000,    391.0396
    260.0000,      20.0000,   1.00000,    366.2998
    265.0000,      20.0000,   1.00000,    342.7066
    270.0000,      20.0000,   1.00000,    327.7898
    275.0000,      20.0000,   1.00000,    352.9048
    280.0000,      20.0000,   1.00000,    384.9736
    285.0000,      20.0000,   1.00000,    397.5443
     27.5000,       5.0000,   5.00000,    589.7578
     32.5000,       5.0000,   5.00000,    712.9488
     37.5000,       5.0000,   5.00000,    834.8312
     42.5000,       5.0000,   5.00000,    860.4521
     47.5000,       5.0000,   5.00000,    742.6151
     52.5000,       5.0000,   5.00000,    663.9455
     57.5000,       5.0000,   5.00000,    590.8277
     62.5000,       5.0000,   5.00000,    567.8800
     67.5000,       5.0000,   5.00000,    453.7241
     72.5000,       5.0000,   5.00000,    403.5239
     77.5000,       5.0000,   5.00000,    492.7679
     82.5000,       5.0000,   5.00000,    605.0154
     87.5000,       5.0000,   5.00000,    597.9810
     92.5000,       5.0000,   5.00000,    468.7136
     97.5000,       5.0000,   5.00000,    333.8336
    102.5000,       5.0000,   5.00000,    239.8645
    107.5000,       5.0000,   5.00000,    224.7904
    112.5000,       5.0000,   5.00000,    329.3473
    117.5000,       5.0000,   5.00000,    239.8423
    122.5000,       5.0000,   5.00000,    264.4923
    127.5000,       5.0000,   5.00000,    231.6983
    132.5000,       5.0000,   5.00000,    243.1043
    137.5000,       5.0000,   5.00000,    207.2266
    142.5000,       5.0000,   5.00000,    210.1484
    147.5000,       5.0000,   5.00000,    197.4216
    152.5000,       5.0000,   5.00000,    180.6268
    157.5000,       5.0000,   5.00000,    183.7731
    162.5000,       5.0000,   5.00000,    205.3541
    167.5000,       5.0000,   5.00000,    200.3125
    172.5000,       5.0000,   5.00000,    184.7198
    177.5000,       5.0000,   5.00000,    183.4306
    182.5000,       5.0000,   5.00000,    209.7796
    187.5000,       5.0000,   5.00000,    207.4242
    192.5000,       5.0000,   5.00000,    192.5293
    197.5000,       5.0000,   5.00000,    226.4225
    202.5000,       5.0000,   5.00000,    198.1692
    207.5000,       5.0000,   5.00000,    268.2915
    212.5000,       5.0000,   5.00000,    235.7507
    217.5000,       5.0000,   5.00000,    296.5771
    222.5000,       5.0000,   5.00000,    262.4874
    227.5000,       5.0000,   5.00000,    219.6945
    232.5000,       5.0000,   5.00000,    246.7602
    237.5000,       5.0000,   5.00000,    312.2072
    242.5000,       5.0000,   5.00000,    367.1489
    247.5000,       5.0000,   5.00000,    411.0517
    252.5000,       5.0000,   5.00000,    391.2993
    257.5000,       5.0000,   5.00000,    391.0455
    262.5000,       5.0000,   5.00000,    357.5923
    267.5000,       5.0000,   5.00000,    370.5425
    272.5000,       5.0000,   5.00000,    346.2588
    277.5000,       5.0000,   5.00000,    357.4055
    282.5000,       5.0000,   5.00000,    411.6989
    287.5000,       5.0000,   5.00000,    432.3944
     32.5000,       5.0000,   6.00000,    558.7106
     37.5000,       5.0000,   6.00000,    666.4819
     42.5000,       5.0000,   6.00000,    728.2892
     47.5000,       5.0000,   6.00000,    664.1959
     52.5000,       5.0000,   6.00000,    576.8801
     57.5000,       5.0000,   6.00000,    494.0629
     62.5000,       5.0000,   6.00000,    461.9973
     67.5000,       5.0000,   6.00000,    380.9222
     72.5000,       5.0000,   6.00000,    351.6829
     77.5000,       5.0000,   6.00000,    455.5626
     82.5000,       5.0000,   6.00000,    505.5830
     87.5000,       5.0000,   6.00000,    561.4576
     92.5000,       5.0000,   6.00000,    431.9024
     97.5000,       5.0000,   6.00000,    332.5380
    102.5000,       5.0000,   6.00000,    273.6217
    107.5000,       5.0000,   6.00000,    230.4533
    112.5000,       5.0000,   6.00000,    263.3712
    117.5000,       5.0000,   6.00000,    239.4725
    122.5000,       5.0000,   6.00000,    293.9733
    127.5000,       5.0000,   6.00000,    268.9230
    132.5000,       5.0000,   6.00000,    268.0638
    137.5000,       5.0000,   6.00000,    219.9876
    142.5000,       5.0000,   6.00000,    228.7851
    147.5000,       5.0000,   6.00000,    212.1369
    152.5000,       5.0000,   6.00000,    199.1834
    157.5000,       5.0000,   6.00000,    210.2137
    162.5000,       5.0000,   6.00000,    216.0295
    167.5000,       5.0000,   6.00000,    211.9084
    172.5000,       5.0000,   6.00000,    196.7947
    177.5000,       5.0000,   6.00000,    191.5391
    182.5000,       5.0000,   6.00000,    224.6570
    187.5000,       5.0000,   6.00000,    218.1075
    192.5000,       5.0000,   6.00000,    200.8970
    197.5000,       5.0000,   6.00000,    250.6526
    202.5000,       5.0000,   6.00000,    220.7289
    207.5000,       5.0000,   6.00000,    289.6553
    212.5000,       5.0000,   6.00000,    240.4711
    217.5000,       5.0000,   6.00000,    297.2209
    222.5000,       5.0000,   6.00000,    266.5049
    227.5000,       5.0000,   6.00000,    216.8998
    232.5000,       5.0000,   6.00000,    251.1250
    237.5000,       5.0000,   6.00000,    301.3677
    242.5000,       5.0000,   6.00000,    361.4953
    247.5000,       5.0000,   6.00000,    401.1930
    252.5000,       5.0000,   6.00000,    367.6823
    257.5000,       5.0000,   6.00000,    372.9079
    262.5000,       5.0000,   6.00000,    323.5132
    267.5000,       5.0000,   6.00000,    333.9128
    272.5000,       5.0000,   6.00000,    323.9634
    277.5000,       5.0000,   6.00000,    345.4183
    282.5000,       5.0000,   6.00000,    398.9182
     37.5000,      25.0000,   1.00000,    602.8558
     42.5000,      25.0000,   1.00000,    641.6733
     47.5000,      25.0000,   1.00000,    647.4858
     52.5000,      25.0000,   1.00000,    583.2054
     57.5000,      25.0000,   1.00000,    469.9422
     62.5000,      25.0000,   1.00000,    415.6619
     67.5000,      25.0000,   1.00000,    392.2867
     72.5000,      25.0000,   1.00000,    421.0847
     77.5000,      25.0000,   1.00000,    411.4083
     82.5000,      25.0000,   1.00000,    434.8232
     87.5000,      25.0000,   1.00000,    451.1310
     92.5000,      25.0000,   1.00000,    439.0108
     97.5000,      25.0000,   1.00000,    398.9248
    102.5000,      25.0000,   1.00000,    324.7700
    107.5000,      25.0000,   1.00000,    268.9111
    112.5000,      25.0000,   1.00000,    246.6059
    117.5000,      25.0000,   1.00000,    256.5443
    122.5000,      25.0000,   1.00000,    293.2539
    127.5000,      25.0000,   1.00000,    265.7737
    132.5000,      25.0000,   1.00000,    269.0036
    137.5000,      25.0000,   1.00000,    253.3760
    142.5000,      25.0000,   1.00000,    235.5984
    147.5000,      25.0000,   1.00000,    217.6362
    152.5000,      25.0000,   1.00000,    215.7339
    157.5000,      25.0000,   1.00000,    210.4631
    162.5000,      25.0000,   1.00000,    207.5371
    167.5000,      25.0000,   1.00000,    208.1422
    172.5000,      25.0000,   1.00000,    215.3899
    177.5000,      25.0000,   1.00000,    219.4127
    182.5000,      25.0000,   1.00000,    215.7307
    187.5000,      25.0000,   1.00000,    225.5427
    192.5000,      25.0000,   1.00000,    233.3430
    197.5000,      25.0000,   1.00000,    252.5958
    202.5000,      25.0000,   1.00000,    255.4174
    207.5000,      25.0000,   1.00000,    272.1658
    212.5000,      25.0000,   1.00000,    265.3840
    217.5000,      25.0000,   1.00000,    257.3893
    222.5000,      25.0000,   1.00000,    249.7716
    227.5000,      25.0000,   1.00000,    267.6363
    232.5000,      25.0000,   1.00000,    276.0247
    237.5000,      25.0000,   1.00000,    303.5347
    242.5000,      25.0000,   1.00000,    327.3323
    247.5000,      25.0000,   1.00000,    352.4451
    252.5000,      25.0000,   1.00000,    348.7595
    257.5000,      25.0000,   1.00000,    347.6102
    262.5000,      25.0000,   1.00000,    324.9615
    267.5000,      25.0000,   1.00000,    321.6458
    272.5000,      25.0000,   1.00000,    330.2459
    277.5000,      25.0000,   1.00000,    354.9814
     37.5000,       5.0000,   7.00000,    621.3173
     42.5000,       5.0000,   7.00000,    622.3271
     47.5000,       5.0000,   7.00000,    546.3943
     52.5000,       5.0000,   7.00000,    486.6539
     57.5000,       5.0000,   7.00000,    390.6027
     62.5000,       5.0000,   7.00000,    435.0526
     67.5000,       5.0000,   7.00000,    355.8026
     72.5000,       5.0000,   7.00000,    325.5069
     77.5000,       5.0000,   7.00000,    389.6308
     82.5000,       5.0000,   7.00000,    469.8246
     87.5000,       5.0000,   7.00000,    523.6504
     92.5000,       5.0000,   7.00000,    389.9969
     97.5000,       5.0000,   7.00000,    330.3281
    102.5000,       5.0000,   7.00000,    304.5228
    107.5000,       5.0000,   7.00000,    242.6417
    112.5000,       5.0000,   7.00000,    260.4353
    117.5000,       5.0000,   7.00000,    239.9203
    122.5000,       5.0000,   7.00000,    272.0115
    127.5000,       5.0000,   7.00000,    278.3365
    132.5000,       5.0000,   7.00000,    281.2216
    137.5000,       5.0000,   7.00000,    252.4817
    142.5000,       5.0000,   7.00000,    254.1256
    147.5000,       5.0000,   7.00000,    226.0644
    152.5000,       5.0000,   7.00000,    209.1991
    157.5000,       5.0000,   7.00000,    201.0108
    162.5000,       5.0000,   7.00000,    224.9393
    167.5000,       5.0000,   7.00000,    223.7351
    172.5000,       5.0000,   7.00000,    205.6898
    177.5000,       5.0000,   7.00000,    205.0255
    182.5000,       5.0000,   7.00000,    236.2141
    187.5000,       5.0000,   7.00000,    231.6912
    192.5000,       5.0000,   7.00000,    221.7765
    197.5000,       5.0000,   7.00000,    271.8262
    202.5000,       5.0000,   7.00000,    230.4006
    207.5000,       5.0000,   7.00000,    299.2287
    212.5000,       5.0000,   7.00000,    243.2262
    217.5000,       5.0000,   7.00000,    297.1558
    222.5000,       5.0000,   7.00000,    264.1564
    227.5000,       5.0000,   7.00000,    218.8480
    232.5000,       5.0000,   7.00000,    243.6665
    237.5000,       5.0000,   7.00000,    298.9416
    242.5000,       5.0000,   7.00000,    350.2047
    247.5000,       5.0000,   7.00000,    383.3831
    252.5000,       5.0000,   7.00000,    338.1178
    257.5000,       5.0000,   7.00000,    354.3727
    262.5000,       5.0000,   7.00000,    305.8579
    267.5000,       5.0000,   7.00000,    329.0421
    272.5000,       5.0000,   7.00000,    326.6860
    277.5000,       5.0000,   7.00000,    336.4640
     42.5000,       5.0000,   8.00000,    531.6439
     47.5000,       5.0000,   8.00000,    441.4176
     52.5000,       5.0000,   8.00000,    436.3368
     62.5000,       5.0000,   8.00000,    378.6506
     67.5000,       5.0000,   8.00000,    338.9153
     72.5000,       5.0000,   8.00000,    293.7924
     77.5000,       5.0000,   8.00000,    260.0379
     82.5000,       5.0000,   8.00000,    409.0765
     87.5000,       5.0000,   8.00000,    488.0704
     92.5000,       5.0000,   8.00000,    389.6801
    102.5000,       5.0000,   8.00000,    292.2299
    107.5000,       5.0000,   8.00000,    249.1223
    112.5000,       5.0000,   8.00000,    224.4459
    117.5000,       5.0000,   8.00000,    241.1318
    122.5000,       5.0000,   8.00000,    271.3563
    127.5000,       5.0000,   8.00000,    278.7718
    132.5000,       5.0000,   8.00000,    292.8594
    137.5000,       5.0000,   8.00000,    263.8900
    142.5000,       5.0000,   8.00000,    264.4691
    147.5000,       5.0000,   8.00000,    244.9795
    152.5000,       5.0000,   8.00000,    215.8963
    157.5000,       5.0000,   8.00000,    213.0006
    162.5000,       5.0000,   8.00000,    236.0202
    167.5000,       5.0000,   8.00000,    231.0053
    172.5000,       5.0000,   8.00000,    216.3443
    177.5000,       5.0000,   8.00000,    213.4151
    182.5000,       5.0000,   8.00000,    247.2337
    187.5000,       5.0000,   8.00000,    251.4900
    192.5000,       5.0000,   8.00000,    238.9409
    197.5000,       5.0000,   8.00000,    283.0006
    202.5000,       5.0000,   8.00000,    233.6095
    207.5000,       5.0000,   8.00000,    300.9265
    212.5000,       5.0000,   8.00000,    245.8432
    217.5000,       5.0000,   8.00000,    298.9626
    222.5000,       5.0000,   8.00000,    262.8038
    227.5000,       5.0000,   8.00000,    212.4308
    232.5000,       5.0000,   8.00000,    239.4008
    237.5000,       5.0000,   8.00000,    289.1479
    242.5000,       5.0000,   8.00000,    337.1401
    247.5000,       5.0000,   8.00000,    354.9603
    252.5000,       5.0000,   8.00000,    322.8601
    257.5000,       5.0000,   8.00000,    333.6029
    262.5000,       5.0000,   8.00000,    300.1141
    267.5000,       5.0000,   8.00000,    340.4252
    272.5000,       5.0000,   8.00000,    327.3362
     52.5000,      35.0000,   1.00000,    393.8991
     57.5000,      35.0000,   1.00000,    218.4156
     62.5000,      35.0000,   1.00000,    355.1056
     67.5000,      35.0000,   1.00000,    368.7358
     72.5000,      35.0000,   1.00000,    361.8929
     77.5000,      35.0000,   1.00000,    356.2523
     82.5000,      35.0000,   1.00000,    324.8862
     87.5000,      35.0000,   1.00000,    322.6025
     92.5000,      35.0000,   1.00000,    197.7166
     97.5000,      35.0000,   1.00000,    327.5678
    102.5000,      35.0000,   1.00000,    318.0064
    107.5000,      35.0000,   1.00000,    286.1041
    112.5000,      35.0000,   1.00000,    267.8737
    117.5000,      35.0000,   1.00000,    261.0306
    122.5000,      35.0000,   1.00000,    260.2371
    127.5000,      35.0000,   1.00000,    270.1251
    132.5000,      35.0000,   1.00000,    264.2790
    137.5000,      35.0000,   1.00000,    263.1812
    142.5000,      35.0000,   1.00000,    273.1951
    147.5000,      35.0000,   1.00000,    268.3034
    152.5000,      35.0000,   1.00000,    267.6007
    157.5000,      35.0000,   1.00000,    256.4949
    162.5000,      35.0000,   1.00000,    243.2213
    167.5000,      35.0000,   1.00000,    240.6281
    172.5000,      35.0000,   1.00000,    244.3267
    177.5000,      35.0000,   1.00000,    254.6459
    182.5000,      35.0000,   1.00000,    268.7648
    187.5000,      35.0000,   1.00000,    267.7565
    192.5000,      35.0000,   1.00000,    281.3892
    197.5000,      35.0000,   1.00000,    280.5373
    202.5000,      35.0000,   1.00000,    278.9572
    207.5000,      35.0000,   1.00000,    272.2933
    212.5000,      35.0000,   1.00000,    263.9638
    217.5000,      35.0000,   1.00000,    255.3113
    222.5000,      35.0000,   1.00000,    261.3637
    227.5000,      35.0000,   1.00000,    265.6218
    232.5000,      35.0000,   1.00000,    274.7427
    237.5000,      35.0000,   1.00000,    269.0642
    242.5000,      35.0000,   1.00000,    276.2652
    247.5000,      35.0000,   1.00000,    278.7539
    252.5000,      35.0000,   1.00000,    303.1581
    257.5000,      35.0000,   1.00000,    315.3710
    262.5000,      35.0000,   1.00000,    331.3129
     52.5000,       5.0000,  10.00000,    344.2120
     57.5000,       5.0000,  10.00000,    322.9684
     62.5000,       5.0000,  10.00000,    389.3565
     67.5000,       5.0000,  10.00000,    317.6009
     77.5000,       5.0000,  10.00000,    317.6497
     82.5000,       5.0000,  10.00000,    393.5760
     87.5000,       5.0000,  10.00000,    418.7690
     92.5000,       5.0000,  10.00000,    328.7556
     97.5000,       5.0000,  10.00000,    273.4026
    102.5000,       5.0000,  10.00000,    270.8942
    107.5000,       5.0000,  10.00000,    236.1303
    112.5000,       5.0000,  10.00000,    237.7349
    117.5000,       5.0000,  10.00000,    247.6978
    122.5000,       5.0000,  10.00000,    278.1470
    127.5000,       5.0000,  10.00000,    282.4760
    132.5000,       5.0000,  10.00000,    283.2589
    137.5000,       5.0000,  10.00000,    260.5498
    142.5000,       5.0000,  10.00000,    284.6934
    147.5000,       5.0000,  10.00000,    266.7130
    152.5000,       5.0000,  10.00000,    213.0930
    157.5000,       5.0000,  10.00000,    246.7999
    162.5000,       5.0000,  10.00000,    263.1523
    167.5000,       5.0000,  10.00000,    252.4886
    172.5000,       5.0000,  10.00000,    232.6229
    177.5000,       5.0000,  10.00000,    235.8879
    182.5000,       5.0000,  10.00000,    282.3410
    187.5000,       5.0000,  10.00000,    279.7603
    192.5000,       5.0000,  10.00000,    258.1718
    197.5000,       5.0000,  10.00000,    294.2385
    202.5000,       5.0000,  10.00000,    242.9308
    207.5000,       5.0000,  10.00000,    305.8147
    212.5000,       5.0000,  10.00000,    246.8035
    217.5000,       5.0000,  10.00000,    299.9344
    222.5000,       5.0000,  10.00000,    260.4421
    227.5000,       5.0000,  10.00000,    207.5540
    232.5000,       5.0000,  10.00000,    223.1910
    237.5000,       5.0000,  10.00000,    261.1576
    242.5000,       5.0000,  10.00000,    307.5194
    247.5000,       5.0000,  10.00000,    334.4735
    252.5000,       5.0000,  10.00000,    310.1474
    257.5000,       5.0000,  10.00000,    343.6335
    262.5000,       5.0000,  10.00000,    304.2306
     67.5000,      45.0000,   1.00000,    309.7115
     72.5000,      45.0000,   1.00000,    321.9340
     77.5000,      45.0000,   1.00000,    308.5929
     82.5000,      45.0000,   1.00000,    318.4778
     87.5000,      45.0000,   1.00000,    296.1323
     92.5000,      45.0000,   1.00000,    274.5722
     97.5000,      45.0000,   1.00000,    275.0895
    102.5000,      45.0000,   1.00000,    282.1602
    107.5000,      45.0000,   1.00000,    269.7390
    112.5000,      45.0000,   1.00000,    262.7937
    117.5000,      45.0000,   1.00000,    252.4170
    122.5000,      45.0000,   1.00000,    320.1491
    127.5000,      45.0000,   1.00000,    257.5268
    132.5000,      45.0000,   1.00000,    266.2797
    137.5000,      45.0000,   1.00000,    271.4871
    142.5000,      45.0000,   1.00000,    273.7817
    147.5000,      45.0000,   1.00000,    280.9745
    152.5000,      45.0000,   1.00000,    281.9742
    157.5000,      45.0000,   1.00000,    283.5307
    162.5000,      45.0000,   1.00000,    290.4464
    167.5000,      45.0000,   1.00000,    292.3816
    172.5000,      45.0000,   1.00000,    291.3062
    177.5000,      45.0000,   1.00000,    293.4462
    182.5000,      45.0000,   1.00000,    284.3629
    187.5000,      45.0000,   1.00000,    286.0324
    192.5000,      45.0000,   1.00000,    281.2371
    197.5000,      45.0000,   1.00000,    289.0045
    202.5000,      45.0000,   1.00000,    290.2243
    207.5000,      45.0000,   1.00000,    274.3076
    212.5000,      45.0000,   1.00000,    264.9520
    217.5000,      45.0000,   1.00000,    260.4036
    222.5000,      45.0000,   1.00000,    257.1132
    227.5000,      45.0000,   1.00000,    257.5662
    232.5000,      45.0000,   1.00000,    253.6772
    237.5000,      45.0000,   1.00000,    268.2374
    242.5000,      45.0000,   1.00000,    272.7681
    247.5000,      45.0000,   1.00000,    285.3948
     77.5000,       5.0000,  12.00000,    330.5481
    157.5000,       5.0000,  12.00000,    269.5491
    237.5000,       5.0000,  12.00000,    246.2802
     67.5000,      15.0000,   4.00000,    236.8776
     72.5000,      15.0000,   4.00000,    252.8411
     77.5000,      15.0000,   4.00000,    305.8929
     82.5000,      15.0000,   4.00000,    353.1452
     87.5000,      15.0000,   4.00000,    459.5128
     92.5000,      15.0000,   4.00000,    332.4186
     97.5000,      15.0000,   4.00000,    252.7700
    102.5000,      15.0000,   4.00000,    195.7398
    112.5000,      15.0000,   4.00000,    207.6238
    117.5000,      15.0000,   4.00000,    240.1197
    122.5000,      15.0000,   4.00000,    258.0102
    127.5000,      15.0000,   4.00000,    283.5911
    132.5000,      15.0000,   4.00000,    287.4779
    137.5000,      15.0000,   4.00000,    293.2552
    142.5000,      15.0000,   4.00000,    277.6680
    147.5000,      15.0000,   4.00000,    231.6478
    152.5000,      15.0000,   4.00000,    270.9917
    157.5000,      15.0000,   4.00000,    279.5518
    162.5000,      15.0000,   4.00000,    294.5364
    167.5000,      15.0000,   4.00000,    293.1159
    172.5000,      15.0000,   4.00000,    276.8966
    177.5000,      15.0000,   4.00000,    277.2767
    182.5000,      15.0000,   4.00000,    285.2516
    187.5000,      15.0000,   4.00000,    285.8727
    192.5000,      15.0000,   4.00000,    288.6661
    197.5000,      15.0000,   4.00000,    274.6487
    202.5000,      15.0000,   4.00000,    292.6898
    207.5000,      15.0000,   4.00000,    273.0957
    212.5000,      15.0000,   4.00000,    289.9244
    217.5000,      15.0000,   4.00000,    266.3285
    222.5000,      15.0000,   4.00000,    244.1421
    227.5000,      15.0000,   4.00000,    211.4774
    232.5000,      15.0000,   4.00000,    213.6654
    237.5000,      15.0000,   4.00000,    254.3866
    242.5000,      15.0000,   4.00000,    306.5987
    247.5000,      15.0000,   4.00000,    333.9904
     82.5000,      55.0000,   1.00000,    261.1455
     87.5000,      55.0000,   1.00000,    256.9533
     92.5000,      55.0000,   1.00000,    251.3153
     97.5000,      55.0000,   1.00000,    257.6799
    102.5000,      55.0000,   1.00000,    291.9151
    107.5000,      55.0000,   1.00000,    255.9386
    112.5000,      55.0000,   1.00000,    242.2643
    117.5000,      55.0000,   1.00000,    235.0812
    122.5000,      55.0000,   1.00000,    231.3059
    127.5000,      55.0000,   1.00000,    240.4896
    132.5000,      55.0000,   1.00000,    247.0437
    137.5000,      55.0000,   1.00000,    259.3080
    142.5000,      55.0000,   1.00000,    271.6443
    147.5000,      55.0000,   1.00000,    285.8907
    152.5000,      55.0000,   1.00000,    290.4730
    157.5000,      55.0000,   1.00000,    295.0677
    162.5000,      55.0000,   1.00000,    298.8770
    167.5000,      55.0000,   1.00000,    304.2520
    172.5000,      55.0000,   1.00000,    311.2270
    177.5000,      55.0000,   1.00000,    301.6810
    182.5000,      55.0000,   1.00000,    314.8418
    187.5000,      55.0000,   1.00000,    301.3277
    192.5000,      55.0000,   1.00000,    296.2705
    197.5000,      55.0000,   1.00000,    292.3251
    202.5000,      55.0000,   1.00000,    279.7643
    207.5000,      55.0000,   1.00000,    270.1978
    212.5000,      55.0000,   1.00000,    259.4928
    217.5000,      55.0000,   1.00000,    259.1288
    222.5000,      55.0000,   1.00000,    269.3769
    227.5000,      55.0000,   1.00000,    276.9512
    232.5000,      55.0000,   1.00000,    297.2388
    157.5000,       5.0000,  15.00000,    481.9968
    237.5000,       5.0000,  15.00000,    271.7150
     82.5000,      15.0000,   5.00000,    333.0569
     87.5000,      15.0000,   5.00000,    351.9633
     92.5000,      15.0000,   5.00000,    290.5096
     97.5000,      15.0000,   5.00000,    247.2334
    102.5000,      15.0000,   5.00000,    203.5410
    107.5000,      15.0000,   5.00000,    197.8937
    112.5000,      15.0000,   5.00000,    206.2112
    127.5000,      15.0000,   5.00000,    278.6983
    132.5000,      15.0000,   5.00000,    276.8372
    137.5000,      15.0000,   5.00000,    282.9988
    142.5000,      15.0000,   5.00000,    275.2321
    147.5000,      15.0000,   5.00000,    281.1099
    152.5000,      15.0000,   5.00000,    279.4643
    157.5000,      15.0000,   5.00000,    286.7646
    162.5000,      15.0000,   5.00000,    368.8586
    167.5000,      15.0000,   5.00000,    299.6064
    172.5000,      15.0000,   5.00000,    252.4646
    177.5000,      15.0000,   5.00000,    294.3735
    182.5000,      15.0000,   5.00000,    301.3326
    187.5000,      15.0000,   5.00000,    299.8425
    192.5000,      15.0000,   5.00000,    296.9470
    197.5000,      15.0000,   5.00000,    282.5927
    202.5000,      15.0000,   5.00000,    297.2651
    207.5000,      15.0000,   5.00000,    270.8768
    212.5000,      15.0000,   5.00000,    284.3651
    217.5000,      15.0000,   5.00000,    258.4278
    222.5000,      15.0000,   5.00000,    245.6129
    227.5000,      15.0000,   5.00000,    223.2385
    232.5000,      15.0000,   5.00000,    238.7904
     97.5000,      65.0000,   1.00000,    230.4666
    102.5000,      65.0000,   1.00000,    230.4632
    107.5000,      65.0000,   1.00000,    236.7615
    112.5000,      65.0000,   1.00000,    240.9731
    122.5000,      65.0000,   1.00000,    230.8331
    127.5000,      65.0000,   1.00000,    216.0071
    132.5000,      65.0000,   1.00000,    247.2928
    137.5000,      65.0000,   1.00000,    248.3676
    142.5000,      65.0000,   1.00000,    261.7869
    147.5000,      65.0000,   1.00000,    269.6866
    152.5000,      65.0000,   1.00000,    277.5175
    157.5000,      65.0000,   1.00000,    289.3803
    162.5000,      65.0000,   1.00000,    291.4461
    167.5000,      65.0000,   1.00000,    297.2665
    172.5000,      65.0000,   1.00000,    292.2618
    177.5000,      65.0000,   1.00000,    298.4504
    182.5000,      65.0000,   1.00000,    302.2811
    187.5000,      65.0000,   1.00000,    311.5560
    192.5000,      65.0000,   1.00000,    304.1701
    197.5000,      65.0000,   1.00000,    288.7923
    202.5000,      65.0000,   1.00000,    274.0069
    207.5000,      65.0000,   1.00000,    272.5454
    212.5000,      65.0000,   1.00000,    285.0736
    217.5000,      65.0000,   1.00000,    298.3210
     97.5000,      15.0000,   6.00000,    276.1357
    102.5000,      15.0000,   6.00000,    200.0694
    107.5000,      15.0000,   6.00000,    187.6717
    112.5000,      15.0000,   6.00000,    185.7630
    117.5000,      15.0000,   6.00000,    202.9822
    122.5000,      15.0000,   6.00000,    215.7661
    127.5000,      15.0000,   6.00000,    234.1647
    132.5000,      15.0000,   6.00000,    485.9733
    137.5000,      15.0000,   6.00000,    261.4668
    142.5000,      15.0000,   6.00000,    267.5983
    147.5000,      15.0000,   6.00000,    295.9429
    152.5000,      15.0000,   6.00000,    265.1879
    157.5000,      15.0000,   6.00000,    283.8755
    162.5000,      15.0000,   6.00000,    288.0367
    167.5000,      15.0000,   6.00000,    284.4332
    172.5000,      15.0000,   6.00000,    276.8847
    177.5000,      15.0000,   6.00000,    289.6179
    182.5000,      15.0000,   6.00000,    299.0480
    187.5000,      15.0000,   6.00000,    308.7593
    192.5000,      15.0000,   6.00000,    305.0975
    197.5000,      15.0000,   6.00000,    286.6094
    202.5000,      15.0000,   6.00000,    298.9518
    207.5000,      15.0000,   6.00000,    271.3152
    212.5000,      15.0000,   6.00000,    301.7071
    217.5000,      15.0000,   6.00000,    287.3975
    105.0000,      30.0000,   3.00000,    227.4143
    110.0000,      30.0000,   3.00000,    178.0449
    115.0000,      30.0000,   3.00000,    195.8190
    120.0000,      30.0000,   3.00000,    204.0090
    125.0000,      30.0000,   3.00000,    215.4495
    130.0000,      30.0000,   3.00000,    227.5064
    135.0000,      30.0000,   3.00000,    235.9975
    140.0000,      30.0000,   3.00000,    380.7004
    145.0000,      30.0000,   3.00000,    247.0772
    150.0000,      30.0000,   3.00000,    256.1942
    155.0000,      30.0000,   3.00000,    262.7740
    160.0000,      30.0000,   3.00000,    265.3364
    165.0000,      30.0000,   3.00000,    269.9056
    170.0000,      30.0000,   3.00000,    281.2111
    175.0000,      30.0000,   3.00000,    288.0010
    180.0000,      30.0000,   3.00000,    284.8623
    185.0000,      30.0000,   3.00000,    288.8301
    190.0000,      30.0000,   3.00000,    291.1177
    195.0000,      30.0000,   3.00000,    307.0606
    200.0000,      30.0000,   3.00000,    299.4631
    205.0000,      30.0000,   3.00000,    306.1026
    210.0000,      30.0000,   3.00000,    309.0579
    117.5000,      25.0000,   4.00000,    194.6506
    122.5000,      25.0000,   4.00000,    209.4459
    127.5000,      25.0000,   4.00000,    217.5677
    132.5000,      25.0000,   4.00000,    222.1552
    142.5000,      25.0000,   4.00000,    221.2941
    147.5000,      25.0000,   4.00000,    232.6296
    152.5000,      25.0000,   4.00000,    242.6522
    157.5000,      25.0000,   4.00000,    248.9441
    162.5000,      25.0000,   4.00000,    252.4693
    167.5000,      25.0000,   4.00000,    263.7515
    172.5000,      25.0000,   4.00000,    270.6747
    177.5000,      25.0000,   4.00000,    279.7236
    182.5000,      25.0000,   4.00000,    275.2626
    187.5000,      25.0000,   4.00000,    292.8527
    192.5000,      25.0000,   4.00000,    296.7766
    197.5000,      25.0000,   4.00000,    308.6577
    202.5000,      25.0000,   4.00000,    311.7736
    157.5000,      15.0000,   8.00000,    205.5524
    157.5000,      15.0000,  10.00000,    168.2296
INVERSION RESULTS
INITIAL RMS ERROR
 44.85
NUMBER OF LAYERS
14
NUMBER OF BLOCKS
579
ITERATION 1
MODEL RESISTIVITY
LAYER 1
61,     2.5000
     10.0000,     1925.9
     15.0000,     2024.3
     20.0000,     1809.9
     25.0000,     1581.2
     30.0000,     1386.4
     35.0000,     1500.6
     40.0000,     1713.3
     45.0000,     1676.2
     50.0000,     1426.9
     55.0000,     1256.8
     60.0000,     1109.2
     65.0000,     1077.8
     70.0000,     870.73
     75.0000,     741.15
     80.0000,     778.36
     85.0000,     859.35
     90.0000,     820.87
     95.0000,     583.58
    100.0000,     378.16
    105.0000,     272.03
    110.0000,     212.57
    115.0000,     203.41
    120.0000,     178.78
    125.0000,     184.21
    130.0000,     179.88
    135.0000,     178.61
    140.0000,     164.17
    145.0000,     163.93
    150.0000,     155.82
    155.0000,     150.79
    160.0000,     163.11
    165.0000,     171.58
    170.0000,     167.20
    175.0000,     153.86
    180.0000,     153.44
    185.0000,     171.87
    190.0000,     167.74
    195.0000,     155.81
    200.0000,     169.76
    205.0000,     149.77
    210.0000,     181.26
    215.0000,     164.94
    220.0000,     193.11
    225.0000,     181.81
    230.0000,     165.98
    235.0000,     200.55
    240.0000,     266.30
    245.0000,     353.79
    250.0000,     432.93
    255.0000,     451.20
    260.0000,     497.97
    265.0000,     498.58
    270.0000,     545.74
    275.0000,     530.49
    280.0000,     535.76
    285.0000,     578.48
    290.0000,     572.96
    295.0000,     514.75
    300.0000,     441.73
    305.0000,     368.89
           334.4957
LAYER 2
61,     5.2500
     10.0000,     1879.1
     15.0000,     1955.2
     20.0000,     1800.9
     25.0000,     1549.2
     30.0000,     1362.6
     35.0000,     1455.1
     40.0000,     1642.2
     45.0000,     1610.9
     50.0000,     1394.4
     55.0000,     1227.4
     60.0000,     1099.0
     65.0000,     1051.1
     70.0000,     862.15
     75.0000,     742.20
     80.0000,     776.65
     85.0000,     858.86
     90.0000,     816.10
     95.0000,     579.81
    100.0000,     378.43
    105.0000,     271.10
    110.0000,     212.86
    115.0000,     200.21
    120.0000,     179.17
    125.0000,     183.23
    130.0000,     181.47
    135.0000,     179.51
    140.0000,     166.36
    145.0000,     164.14
    150.0000,     156.29
    155.0000,     151.33
    160.0000,     163.69
    165.0000,     171.47
    170.0000,     167.30
    175.0000,     154.89
    180.0000,     154.56
    185.0000,     170.82
    190.0000,     168.22
    195.0000,     158.54
    200.0000,     168.47
    205.0000,     154.71
    210.0000,     179.67
    215.0000,     170.23
    220.0000,     193.03
    225.0000,     183.27
    230.0000,     169.89
    235.0000,     202.66
    240.0000,     268.26
    245.0000,     356.09
    250.0000,     432.71
    255.0000,     455.43
    260.0000,     494.73
    265.0000,     499.51
    270.0000,     538.08
    275.0000,     528.70
    280.0000,     535.19
    285.0000,     572.71
    290.0000,     566.02
    295.0000,     508.72
    300.0000,     433.09
    305.0000,     363.65
           333.9598
LAYER 3
58,     8.2750
     20.0000,     1739.7
     25.0000,     1446.8
     30.0000,     1256.1
     35.0000,     1305.2
     40.0000,     1437.3
     45.0000,     1426.1
     50.0000,     1273.0
     55.0000,     1133.8
     60.0000,     1028.0
     65.0000,     961.43
     70.0000,     805.83
     75.0000,     707.74
     80.0000,     738.37
     85.0000,     814.86
     90.0000,     770.46
     95.0000,     558.87
    100.0000,     374.75
    105.0000,     271.73
    110.0000,     216.36
    115.0000,     199.81
    120.0000,     184.35
    125.0000,     188.39
    130.0000,     190.63
    135.0000,     188.30
    140.0000,     175.67
    145.0000,     169.28
    150.0000,     159.71
    155.0000,     154.29
    160.0000,     164.77
    165.0000,     170.89
    170.0000,     166.87
    175.0000,     156.82
    180.0000,     157.41
    185.0000,     171.66
    190.0000,     172.67
    195.0000,     167.42
    200.0000,     174.46
    205.0000,     168.12
    210.0000,     186.72
    215.0000,     184.46
    220.0000,     200.65
    225.0000,     192.09
    230.0000,     181.70
    235.0000,     211.36
    240.0000,     274.32
    245.0000,     358.21
    250.0000,     428.31
    255.0000,     453.41
    260.0000,     480.86
    265.0000,     487.30
    270.0000,     514.19
    275.0000,     512.79
    280.0000,     521.09
    285.0000,     547.80
    290.0000,     537.04
    295.0000,     482.79
    300.0000,     405.46
           345.4314
LAYER 4
56,    11.6025
     25.0000,     1286.1
     30.0000,     1054.2
     35.0000,     1065.7
     40.0000,     1147.0
     45.0000,     1149.7
     50.0000,     1058.2
     55.0000,     962.01
     60.0000,     882.52
     65.0000,     817.41
     70.0000,     698.50
     75.0000,     625.06
     80.0000,     651.63
     85.0000,     716.93
     90.0000,     683.06
     95.0000,     516.10
    100.0000,     363.58
    105.0000,     273.42
    110.0000,     223.55
    115.0000,     206.70
    120.0000,     196.43
    125.0000,     203.32
    130.0000,     210.02
    135.0000,     208.32
    140.0000,     194.32
    145.0000,     182.70
    150.0000,     169.29
    155.0000,     161.87
    160.0000,     169.45
    165.0000,     173.51
    170.0000,     169.42
    175.0000,     161.71
    180.0000,     164.04
    185.0000,     178.75
    190.0000,     184.25
    195.0000,     184.00
    200.0000,     191.71
    205.0000,     190.40
    210.0000,     206.40
    215.0000,     207.38
    220.0000,     218.86
    225.0000,     209.47
    230.0000,     199.47
    235.0000,     225.10
    240.0000,     282.01
    245.0000,     356.43
    250.0000,     415.68
    255.0000,     436.65
    260.0000,     453.08
    265.0000,     456.85
    270.0000,     475.02
    275.0000,     477.65
    280.0000,     485.77
    285.0000,     501.41
    290.0000,     486.50
    295.0000,     441.43
           356.9606
LAYER 5
53,    15.2628
     30.0000,     612.83
     35.0000,     600.65
     40.0000,     611.98
     45.0000,     608.94
     50.0000,     592.42
     55.0000,     566.16
     60.0000,     537.30
     65.0000,     504.10
     70.0000,     460.30
     75.0000,     434.21
     80.0000,     443.86
     85.0000,     466.69
     90.0000,     454.11
     95.0000,     392.52
    100.0000,     324.64
    105.0000,     275.93
    110.0000,     246.52
    115.0000,     236.05
    120.0000,     236.91
    125.0000,     249.59
    130.0000,     262.41
    135.0000,     263.40
    140.0000,     249.25
    145.0000,     229.79
    150.0000,     210.19
    155.0000,     197.95
    160.0000,     196.27
    165.0000,     195.28
    170.0000,     192.34
    175.0000,     190.90
    180.0000,     197.72
    185.0000,     213.40
    190.0000,     227.54
    195.0000,     238.49
    200.0000,     250.18
    205.0000,     257.16
    210.0000,     267.40
    215.0000,     269.32
    220.0000,     269.57
    225.0000,     258.99
    230.0000,     250.32
    235.0000,     262.50
    240.0000,     293.63
    245.0000,     332.21
    250.0000,     360.58
    255.0000,     370.31
    260.0000,     372.78
    265.0000,     372.24
    270.0000,     376.49
    275.0000,     378.34
    280.0000,     379.06
    285.0000,     376.95
           354.8355
LAYER 6
49,    19.2890
     40.0000,     400.66
     45.0000,     388.49
     50.0000,     383.30
     55.0000,     376.83
     60.0000,     368.32
     65.0000,     355.95
     70.0000,     341.17
     75.0000,     332.71
     80.0000,     336.49
     85.0000,     344.32
     90.0000,     340.09
     95.0000,     318.49
    100.0000,     291.22
    105.0000,     269.14
    110.0000,     256.04
    115.0000,     253.68
    120.0000,     260.63
    125.0000,     274.89
    130.0000,     288.46
    135.0000,     292.02
    140.0000,     282.44
    145.0000,     265.19
    150.0000,     246.94
    155.0000,     233.82
    160.0000,     227.68
    165.0000,     224.58
    170.0000,     223.27
    175.0000,     225.65
    180.0000,     234.66
    185.0000,     249.94
    190.0000,     266.37
    195.0000,     281.14
    200.0000,     293.82
    205.0000,     302.18
    210.0000,     307.56
    215.0000,     306.57
    220.0000,     300.88
    225.0000,     290.07
    230.0000,     281.38
    235.0000,     283.43
    240.0000,     295.53
    245.0000,     311.09
    250.0000,     321.79
    255.0000,     324.36
    260.0000,     322.38
    265.0000,     319.79
    270.0000,     318.02
    275.0000,     317.28
           314.0068
LAYER 7
45,    23.7179
     50.0000,     280.58
     55.0000,     278.23
     60.0000,     276.60
     65.0000,     275.69
     70.0000,     273.34
     75.0000,     272.18
     80.0000,     275.15
     85.0000,     279.14
     90.0000,     278.94
     95.0000,     272.81
    100.0000,     264.07
    105.0000,     257.02
    110.0000,     254.46
    115.0000,     257.99
    120.0000,     267.48
    125.0000,     280.93
    130.0000,     293.38
    135.0000,     299.07
    140.0000,     295.60
    145.0000,     285.44
    150.0000,     273.20
    155.0000,     263.19
    160.0000,     257.28
    165.0000,     254.69
    170.0000,     255.17
    175.0000,     259.57
    180.0000,     268.86
    185.0000,     282.25
    190.0000,     296.90
    195.0000,     310.30
    200.0000,     320.80
    205.0000,     326.97
    210.0000,     328.58
    215.0000,     324.93
    220.0000,     317.05
    225.0000,     306.52
    230.0000,     297.33
    235.0000,     293.33
    240.0000,     294.39
    245.0000,     297.24
    250.0000,     297.96
    255.0000,     295.65
    260.0000,     290.75
    265.0000,     287.26
           281.6728
LAYER 8
41,    28.5897
     60.0000,     222.37
     65.0000,     228.00
     70.0000,     230.08
     75.0000,     231.83
     80.0000,     235.81
     85.0000,     239.67
     90.0000,     241.77
     95.0000,     242.28
    100.0000,     242.14
    105.0000,     242.99
    110.0000,     246.34
    115.0000,     253.15
    120.0000,     263.32
    125.0000,     275.47
    130.0000,     286.78
    135.0000,     294.10
    140.0000,     295.88
    145.0000,     292.95
    150.0000,     287.75
    155.0000,     282.89
    160.0000,     280.02
    165.0000,     279.60
    170.0000,     281.88
    175.0000,     287.21
    180.0000,     295.68
    185.0000,     306.47
    190.0000,     317.80
    195.0000,     327.82
    200.0000,     335.00
    205.0000,     338.31
    210.0000,     337.40
    215.0000,     332.34
    220.0000,     324.06
    225.0000,     314.04
    230.0000,     304.45
    235.0000,     297.36
    240.0000,     292.95
    245.0000,     289.31
    250.0000,     284.06
    255.0000,     279.09
           269.5446
LAYER 9
36,    33.9487
     75.0000,     201.54
     80.0000,     208.43
     85.0000,     212.47
     90.0000,     215.43
     95.0000,     219.34
    100.0000,     223.50
    105.0000,     228.44
    110.0000,     234.88
    115.0000,     243.37
    120.0000,     253.63
    125.0000,     264.85
    130.0000,     275.55
    135.0000,     284.11
    140.0000,     289.58
    145.0000,     292.14
    150.0000,     292.84
    155.0000,     293.08
    160.0000,     293.99
    165.0000,     296.24
    170.0000,     300.17
    175.0000,     305.94
    180.0000,     313.36
    185.0000,     321.74
    190.0000,     329.95
    195.0000,     336.74
    200.0000,     341.03
    205.0000,     342.12
    210.0000,     339.78
    215.0000,     334.19
    220.0000,     326.21
    225.0000,     316.64
    230.0000,     306.57
    235.0000,     297.96
    240.0000,     292.47
    245.0000,     286.21
           274.6750
LAYER 10
30,    39.8436
     90.0000,     193.20
     95.0000,     200.82
    100.0000,     206.55
    105.0000,     213.73
    110.0000,     221.66
    115.0000,     231.35
    120.0000,     241.64
    125.0000,     252.54
    130.0000,     263.20
    135.0000,     272.77
    140.0000,     280.68
    145.0000,     286.89
    150.0000,     291.77
    155.0000,     295.98
    160.0000,     300.15
    165.0000,     304.77
    170.0000,     310.09
    175.0000,     316.18
    180.0000,     322.82
    185.0000,     329.52
    190.0000,     335.56
    195.0000,     340.14
    200.0000,     342.56
    205.0000,     342.34
    210.0000,     339.33
    215.0000,     333.48
    220.0000,     326.14
    225.0000,     317.00
    230.0000,     307.46
           293.6704
LAYER 11
26,    46.3279
    100.0000,     190.21
    105.0000,     199.76
    110.0000,     209.22
    115.0000,     218.96
    120.0000,     228.84
    125.0000,     240.09
    130.0000,     251.18
    135.0000,     261.70
    140.0000,     271.30
    145.0000,     279.86
    150.0000,     287.48
    155.0000,     294.40
    160.0000,     300.93
    165.0000,     307.33
    170.0000,     313.75
    175.0000,     320.19
    180.0000,     326.51
    185.0000,     332.35
    190.0000,     337.28
    195.0000,     340.78
    200.0000,     342.33
    205.0000,     341.56
    210.0000,     338.67
    215.0000,     333.65
    220.0000,     327.07
           317.0748
LAYER 12
23,    53.4607
    105.0000,     189.96
    110.0000,     198.77
    115.0000,     208.00
    120.0000,     217.92
    125.0000,     228.30
    130.0000,     240.12
    135.0000,     251.65
    140.0000,     262.58
    145.0000,     272.76
    150.0000,     282.15
    155.0000,     290.84
    160.0000,     298.94
    165.0000,     306.60
    170.0000,     313.87
    175.0000,     320.75
    180.0000,     327.15
    185.0000,     332.86
    190.0000,     337.59
    195.0000,     341.00
    200.0000,     342.54
    205.0000,     342.32
    210.0000,     340.04
           335.4587
LAYER 13
21,    61.3068
    110.0000,     190.35
    115.0000,     197.71
    120.0000,     207.76
    125.0000,     218.92
    130.0000,     230.37
    135.0000,     243.15
    140.0000,     255.37
    145.0000,     266.81
    150.0000,     277.43
    155.0000,     287.27
    160.0000,     296.40
    165.0000,     304.91
    170.0000,     312.84
    175.0000,     320.21
    180.0000,     327.00
    185.0000,     333.11
    190.0000,     338.39
    195.0000,     342.18
    200.0000,     344.99
    205.0000,     346.59
           346.5210
LAYER 14
19, 
    115.0000,     183.52
    120.0000,     197.89
    125.0000,     211.69
    130.0000,     224.85
    135.0000,     237.38
    140.0000,     251.00
    145.0000,     263.42
    150.0000,     274.82
    155.0000,     285.33
    160.0000,     295.05
    165.0000,     304.06
    170.0000,     312.44
    175.0000,     320.23
    180.0000,     327.50
    185.0000,     334.31
    190.0000,     339.70
    195.0000,     344.64
    200.0000,     349.36
           354.2248
CALCULATED APPARENT RESISTIVITY
      7.5000,       5.0000,   1.00000,   1769.6387
     12.5000,       5.0000,   1.00000,   1789.4642
     17.5000,       5.0000,   1.00000,   1635.8812
     22.5000,       5.0000,   1.00000,   1564.9176
     27.5000,       5.0000,   1.00000,   1439.4385
     32.5000,       5.0000,   1.00000,   1453.6818
     37.5000,       5.0000,   1.00000,   1471.4622
     42.5000,       5.0000,   1.00000,   1430.4141
     52.5000,       5.0000,   1.00000,   1220.7666
     62.5000,       5.0000,   1.00000,    995.3237
     67.5000,       5.0000,   1.00000,    860.6285
     72.5000,       5.0000,   1.00000,    788.6412
     77.5000,       5.0000,   1.00000,    769.2278
     82.5000,       5.0000,   1.00000,    728.9332
     92.5000,       5.0000,   1.00000,    533.6052
     97.5000,       5.0000,   1.00000,    398.3886
    102.5000,       5.0000,   1.00000,    304.6075
    112.5000,       5.0000,   1.00000,    217.1996
    117.5000,       5.0000,   1.00000,    188.4106
    122.5000,       5.0000,   1.00000,    190.9692
    127.5000,       5.0000,   1.00000,    180.8451
    132.5000,       5.0000,   1.00000,    181.6923
    137.5000,       5.0000,   1.00000,    168.8568
    142.5000,       5.0000,   1.00000,    168.7399
    147.5000,       5.0000,   1.00000,    163.3202
    152.5000,       5.0000,   1.00000,    159.5000
    157.5000,       5.0000,   1.00000,    164.2027
    162.5000,       5.0000,   1.00000,    165.8703
    167.5000,       5.0000,   1.00000,    166.1325
    172.5000,       5.0000,   1.00000,    162.1393
    177.5000,       5.0000,   1.00000,    160.5863
    182.5000,       5.0000,   1.00000,    168.7706
    187.5000,       5.0000,   1.00000,    167.9086
    192.5000,       5.0000,   1.00000,    160.6035
    197.5000,       5.0000,   1.00000,    177.6477
    202.5000,       5.0000,   1.00000,    156.6104
    207.5000,       5.0000,   1.00000,    188.2029
    212.5000,       5.0000,   1.00000,    167.2406
    217.5000,       5.0000,   1.00000,    191.8893
    222.5000,       5.0000,   1.00000,    188.8780
    227.5000,       5.0000,   1.00000,    191.7032
    232.5000,       5.0000,   1.00000,    226.2607
    237.5000,       5.0000,   1.00000,    274.6096
    242.5000,       5.0000,   1.00000,    334.2784
    247.5000,       5.0000,   1.00000,    400.7553
    252.5000,       5.0000,   1.00000,    426.9642
    257.5000,       5.0000,   1.00000,    482.6203
    262.5000,       5.0000,   1.00000,    480.2143
    267.5000,       5.0000,   1.00000,    522.1464
    272.5000,       5.0000,   1.00000,    517.9149
    277.5000,       5.0000,   1.00000,    525.8549
    282.5000,       5.0000,   1.00000,    536.3273
    287.5000,       5.0000,   1.00000,    516.0120
    292.5000,       5.0000,   1.00000,    477.3385
    297.5000,       5.0000,   1.00000,    432.3316
    302.5000,       5.0000,   1.00000,    382.0401
    307.5000,       5.0000,   1.00000,    351.8845
     12.5000,       5.0000,   2.00000,   1560.9844
     17.5000,       5.0000,   2.00000,   1482.3331
     27.5000,       5.0000,   2.00000,   1275.0939
     32.5000,       5.0000,   2.00000,   1280.3782
     37.5000,       5.0000,   2.00000,   1328.1812
     42.5000,       5.0000,   2.00000,   1241.4004
     47.5000,       5.0000,   2.00000,   1120.0272
     52.5000,       5.0000,   2.00000,   1044.0531
     57.5000,       5.0000,   2.00000,    959.6244
     62.5000,       5.0000,   2.00000,    952.5491
     67.5000,       5.0000,   2.00000,    822.8213
     72.5000,       5.0000,   2.00000,    707.8576
     77.5000,       5.0000,   2.00000,    678.7621
     82.5000,       5.0000,   2.00000,    655.4843
     87.5000,       5.0000,   2.00000,    602.7902
     92.5000,       5.0000,   2.00000,    482.3813
     97.5000,       5.0000,   2.00000,    380.6318
    102.5000,       5.0000,   2.00000,    314.1375
    107.5000,       5.0000,   2.00000,    258.5506
    112.5000,       5.0000,   2.00000,    238.9593
    117.5000,       5.0000,   2.00000,    205.4289
    122.5000,       5.0000,   2.00000,    200.5364
    127.5000,       5.0000,   2.00000,    195.2995
    132.5000,       5.0000,   2.00000,    189.7148
    137.5000,       5.0000,   2.00000,    177.2775
    142.5000,       5.0000,   2.00000,    180.8517
    147.5000,       5.0000,   2.00000,    175.8044
    152.5000,       5.0000,   2.00000,    164.8534
    157.5000,       5.0000,   2.00000,    169.5208
    162.5000,       5.0000,   2.00000,    175.7966
    167.5000,       5.0000,   2.00000,    175.3678
    172.5000,       5.0000,   2.00000,    165.5222
    177.5000,       5.0000,   2.00000,    165.7862
    182.5000,       5.0000,   2.00000,    182.8333
    187.5000,       5.0000,   2.00000,    174.9902
    192.5000,       5.0000,   2.00000,    171.3760
    197.5000,       5.0000,   2.00000,    186.9628
    202.5000,       5.0000,   2.00000,    172.0996
    207.5000,       5.0000,   2.00000,    196.0103
    212.5000,       5.0000,   2.00000,    179.8643
    217.5000,       5.0000,   2.00000,    209.4506
    222.5000,       5.0000,   2.00000,    214.7388
    227.5000,       5.0000,   2.00000,    203.6667
    232.5000,       5.0000,   2.00000,    239.8969
    237.5000,       5.0000,   2.00000,    285.3967
    242.5000,       5.0000,   2.00000,    338.9203
    247.5000,       5.0000,   2.00000,    384.1460
    252.5000,       5.0000,   2.00000,    402.2972
    257.5000,       5.0000,   2.00000,    444.2208
    262.5000,       5.0000,   2.00000,    457.7916
    267.5000,       5.0000,   2.00000,    499.4456
    272.5000,       5.0000,   2.00000,    489.0536
    277.5000,       5.0000,   2.00000,    477.2287
    282.5000,       5.0000,   2.00000,    497.4706
    287.5000,       5.0000,   2.00000,    481.9600
    292.5000,       5.0000,   2.00000,    449.6291
    297.5000,       5.0000,   2.00000,    420.2581
    302.5000,       5.0000,   2.00000,    379.1200
     22.5000,       5.0000,   3.00000,   1150.5687
     27.5000,       5.0000,   3.00000,   1015.3117
     32.5000,       5.0000,   3.00000,   1073.7761
     37.5000,       5.0000,   3.00000,   1148.2858
     42.5000,       5.0000,   3.00000,   1093.6492
     47.5000,       5.0000,   3.00000,    920.4095
     52.5000,       5.0000,   3.00000,    852.7769
     57.5000,       5.0000,   3.00000,    832.9678
     62.5000,       5.0000,   3.00000,    861.9246
     67.5000,       5.0000,   3.00000,    721.3392
     72.5000,       5.0000,   3.00000,    593.1745
     77.5000,       5.0000,   3.00000,    567.9659
     82.5000,       5.0000,   3.00000,    600.1705
     87.5000,       5.0000,   3.00000,    575.0145
     92.5000,       5.0000,   3.00000,    451.0019
     97.5000,       5.0000,   3.00000,    344.6192
    102.5000,       5.0000,   3.00000,    298.7868
    107.5000,       5.0000,   3.00000,    265.1433
    112.5000,       5.0000,   3.00000,    258.1371
    117.5000,       5.0000,   3.00000,    221.9403
    122.5000,       5.0000,   3.00000,    219.6233
    127.5000,       5.0000,   3.00000,    207.4263
    132.5000,       5.0000,   3.00000,    204.3859
    137.5000,       5.0000,   3.00000,    189.3962
    142.5000,       5.0000,   3.00000,    192.3604
    147.5000,       5.0000,   3.00000,    183.6552
    152.5000,       5.0000,   3.00000,    173.1527
    157.5000,       5.0000,   3.00000,    179.7604
    162.5000,       5.0000,   3.00000,    189.3510
    167.5000,       5.0000,   3.00000,    185.6337
    172.5000,       5.0000,   3.00000,    172.3345
    177.5000,       5.0000,   3.00000,    174.8791
    182.5000,       5.0000,   3.00000,    191.4264
    187.5000,       5.0000,   3.00000,    192.5323
    192.5000,       5.0000,   3.00000,    180.6348
    197.5000,       5.0000,   3.00000,    200.1698
    202.5000,       5.0000,   3.00000,    180.1365
    207.5000,       5.0000,   3.00000,    211.2109
    212.5000,       5.0000,   3.00000,    197.3778
    217.5000,       5.0000,   3.00000,    237.7472
    222.5000,       5.0000,   3.00000,    229.9526
    227.5000,       5.0000,   3.00000,    215.2084
    232.5000,       5.0000,   3.00000,    238.2020
    237.5000,       5.0000,   3.00000,    290.0250
    242.5000,       5.0000,   3.00000,    342.2925
    247.5000,       5.0000,   3.00000,    380.0764
    252.5000,       5.0000,   3.00000,    374.4283
    257.5000,       5.0000,   3.00000,    407.0562
    262.5000,       5.0000,   3.00000,    419.0664
    267.5000,       5.0000,   3.00000,    458.3806
    272.5000,       5.0000,   3.00000,    437.0791
    277.5000,       5.0000,   3.00000,    431.7396
    282.5000,       5.0000,   3.00000,    450.2292
    287.5000,       5.0000,   3.00000,    457.3487
    292.5000,       5.0000,   3.00000,    432.9588
    297.5000,       5.0000,   3.00000,    397.1885
     22.5000,      15.0000,   1.00000,    978.3766
     27.5000,      15.0000,   1.00000,    926.8669
     32.5000,      15.0000,   1.00000,    928.3567
     37.5000,      15.0000,   1.00000,    979.3453
     42.5000,      15.0000,   1.00000,    942.4569
     47.5000,      15.0000,   1.00000,    859.5707
     52.5000,      15.0000,   1.00000,    775.7943
     57.5000,      15.0000,   1.00000,    755.6928
     62.5000,      15.0000,   1.00000,    716.1992
     67.5000,      15.0000,   1.00000,    645.6072
     72.5000,      15.0000,   1.00000,    556.9502
     77.5000,      15.0000,   1.00000,    527.0714
     82.5000,      15.0000,   1.00000,    533.8908
     87.5000,      15.0000,   1.00000,    528.8745
     92.5000,      15.0000,   1.00000,    456.9227
     97.5000,      15.0000,   1.00000,    359.9456
    102.5000,      15.0000,   1.00000,    295.1104
    107.5000,      15.0000,   1.00000,    273.4914
    112.5000,      15.0000,   1.00000,    257.9941
    117.5000,      15.0000,   1.00000,    249.7088
    122.5000,      15.0000,   1.00000,    231.0372
    127.5000,      15.0000,   1.00000,    223.1067
    132.5000,      15.0000,   1.00000,    211.5561
    137.5000,      15.0000,   1.00000,    206.4368
    142.5000,      15.0000,   1.00000,    195.2411
    147.5000,      15.0000,   1.00000,    189.1529
    152.5000,      15.0000,   1.00000,    187.0482
    157.5000,      15.0000,   1.00000,    191.0633
    162.5000,      15.0000,   1.00000,    193.3132
    167.5000,      15.0000,   1.00000,    190.8445
    172.5000,      15.0000,   1.00000,    187.6528
    177.5000,      15.0000,   1.00000,    186.8881
    182.5000,      15.0000,   1.00000,    195.0643
    187.5000,      15.0000,   1.00000,    196.7674
    192.5000,      15.0000,   1.00000,    202.4263
    197.5000,      15.0000,   1.00000,    193.9485
    202.5000,      15.0000,   1.00000,    204.3520
    207.5000,      15.0000,   1.00000,    208.8585
    212.5000,      15.0000,   1.00000,    233.7915
    217.5000,      15.0000,   1.00000,    236.8890
    222.5000,      15.0000,   1.00000,    239.1164
    227.5000,      15.0000,   1.00000,    233.1065
    232.5000,      15.0000,   1.00000,    254.2667
    237.5000,      15.0000,   1.00000,    292.2505
    242.5000,      15.0000,   1.00000,    342.1000
    247.5000,      15.0000,   1.00000,    362.4691
    252.5000,      15.0000,   1.00000,    373.9466
    257.5000,      15.0000,   1.00000,    377.6390
    262.5000,      15.0000,   1.00000,    394.3130
    267.5000,      15.0000,   1.00000,    397.0669
    272.5000,      15.0000,   1.00000,    405.1161
    277.5000,      15.0000,   1.00000,    406.4834
    282.5000,      15.0000,   1.00000,    420.9743
    287.5000,      15.0000,   1.00000,    428.2000
    292.5000,      15.0000,   1.00000,    418.6138
     22.5000,       5.0000,   4.00000,    907.5446
     27.5000,       5.0000,   4.00000,    808.3729
     32.5000,       5.0000,   4.00000,    852.9367
     37.5000,       5.0000,   4.00000,    958.9059
     42.5000,       5.0000,   4.00000,    916.3157
     47.5000,       5.0000,   4.00000,    794.0884
     52.5000,       5.0000,   4.00000,    729.3951
     57.5000,       5.0000,   4.00000,    692.1611
     62.5000,       5.0000,   4.00000,    710.6895
     67.5000,       5.0000,   4.00000,    591.8503
     72.5000,       5.0000,   4.00000,    495.5634
     77.5000,       5.0000,   4.00000,    499.9829
     82.5000,       5.0000,   4.00000,    541.1504
     87.5000,       5.0000,   4.00000,    552.4824
     92.5000,       5.0000,   4.00000,    434.7488
     97.5000,       5.0000,   4.00000,    324.8464
    102.5000,       5.0000,   4.00000,    274.8954
    107.5000,       5.0000,   4.00000,    251.3039
    112.5000,       5.0000,   4.00000,    262.0343
    117.5000,       5.0000,   4.00000,    237.3683
    122.5000,       5.0000,   4.00000,    237.0537
    127.5000,       5.0000,   4.00000,    225.7611
    132.5000,       5.0000,   4.00000,    220.7324
    137.5000,       5.0000,   4.00000,    204.0990
    142.5000,       5.0000,   4.00000,    201.5016
    147.5000,       5.0000,   4.00000,    191.6962
    152.5000,       5.0000,   4.00000,    182.9193
    157.5000,       5.0000,   4.00000,    194.0629
    162.5000,       5.0000,   4.00000,    200.4006
    167.5000,       5.0000,   4.00000,    197.3554
    172.5000,       5.0000,   4.00000,    185.6417
    177.5000,       5.0000,   4.00000,    183.2180
    182.5000,       5.0000,   4.00000,    206.1574
    187.5000,       5.0000,   4.00000,    202.6479
    192.5000,       5.0000,   4.00000,    196.2124
    197.5000,       5.0000,   4.00000,    211.3207
    202.5000,       5.0000,   4.00000,    188.8025
    207.5000,       5.0000,   4.00000,    232.1417
    212.5000,       5.0000,   4.00000,    218.9052
    217.5000,       5.0000,   4.00000,    256.4319
    222.5000,       5.0000,   4.00000,    244.6007
    227.5000,       5.0000,   4.00000,    214.4370
    232.5000,       5.0000,   4.00000,    241.8283
    237.5000,       5.0000,   4.00000,    283.9209
    242.5000,       5.0000,   4.00000,    342.9001
    247.5000,       5.0000,   4.00000,    377.0771
    252.5000,       5.0000,   4.00000,    363.2739
    257.5000,       5.0000,   4.00000,    383.1805
    262.5000,       5.0000,   4.00000,    375.9812
    267.5000,       5.0000,   4.00000,    403.2843
    272.5000,       5.0000,   4.00000,    392.4703
    277.5000,       5.0000,   4.00000,    390.9221
    282.5000,       5.0000,   4.00000,    424.9558
    287.5000,       5.0000,   4.00000,    433.0245
    292.5000,       5.0000,   4.00000,    414.8973
     30.0000,      20.0000,   1.00000,    715.9371
     35.0000,      20.0000,   1.00000,    700.8074
     40.0000,      20.0000,   1.00000,    709.0167
     45.0000,      20.0000,   1.00000,    733.5647
     50.0000,      20.0000,   1.00000,    699.0311
     55.0000,      20.0000,   1.00000,    630.1813
     60.0000,      20.0000,   1.00000,    540.6059
     65.0000,      20.0000,   1.00000,    485.8325
     70.0000,      20.0000,   1.00000,    481.1196
     75.0000,      20.0000,   1.00000,    471.1557
     80.0000,      20.0000,   1.00000,    471.9804
     85.0000,      20.0000,   1.00000,    469.6139
     90.0000,      20.0000,   1.00000,    448.8006
     95.0000,      20.0000,   1.00000,    402.6118
    100.0000,      20.0000,   1.00000,    323.1920
    105.0000,      20.0000,   1.00000,    267.8022
    110.0000,      20.0000,   1.00000,    246.1449
    115.0000,      20.0000,   1.00000,    246.4738
    120.0000,      20.0000,   1.00000,    254.5719
    125.0000,      20.0000,   1.00000,    250.8799
    130.0000,      20.0000,   1.00000,    242.7070
    135.0000,      20.0000,   1.00000,    230.5832
    140.0000,      20.0000,   1.00000,    217.4547
    145.0000,      20.0000,   1.00000,    207.4814
    150.0000,      20.0000,   1.00000,    205.3290
    155.0000,      20.0000,   1.00000,    204.8772
    160.0000,      20.0000,   1.00000,    205.6696
    165.0000,      20.0000,   1.00000,    208.4768
    170.0000,      20.0000,   1.00000,    205.5342
    175.0000,      20.0000,   1.00000,    210.3420
    180.0000,      20.0000,   1.00000,    208.0074
    185.0000,      20.0000,   1.00000,    209.7415
    190.0000,      20.0000,   1.00000,    215.6329
    195.0000,      20.0000,   1.00000,    211.9394
    200.0000,      20.0000,   1.00000,    224.6000
    205.0000,      20.0000,   1.00000,    232.5963
    210.0000,      20.0000,   1.00000,    243.9297
    215.0000,      20.0000,   1.00000,    254.6812
    220.0000,      20.0000,   1.00000,    241.9124
    225.0000,      20.0000,   1.00000,    244.9050
    230.0000,      20.0000,   1.00000,    252.4893
    235.0000,      20.0000,   1.00000,    274.6452
    240.0000,      20.0000,   1.00000,    311.9461
    245.0000,      20.0000,   1.00000,    336.5142
    250.0000,      20.0000,   1.00000,    363.0609
    255.0000,      20.0000,   1.00000,    362.8889
    260.0000,      20.0000,   1.00000,    351.2099
    265.0000,      20.0000,   1.00000,    342.5688
    270.0000,      20.0000,   1.00000,    341.7894
    275.0000,      20.0000,   1.00000,    364.2356
    280.0000,      20.0000,   1.00000,    383.7191
    285.0000,      20.0000,   1.00000,    391.4281
     27.5000,       5.0000,   5.00000,    644.5841
     32.5000,       5.0000,   5.00000,    688.9816
     37.5000,       5.0000,   5.00000,    756.4638
     42.5000,       5.0000,   5.00000,    763.5030
     47.5000,       5.0000,   5.00000,    693.9006
     52.5000,       5.0000,   5.00000,    641.2296
     57.5000,       5.0000,   5.00000,    570.7360
     62.5000,       5.0000,   5.00000,    551.3080
     67.5000,       5.0000,   5.00000,    473.8761
     72.5000,       5.0000,   5.00000,    426.5331
     77.5000,       5.0000,   5.00000,    448.9338
     82.5000,       5.0000,   5.00000,    505.4424
     87.5000,       5.0000,   5.00000,    512.3959
     92.5000,       5.0000,   5.00000,    420.8995
     97.5000,       5.0000,   5.00000,    315.3477
    102.5000,       5.0000,   5.00000,    259.7532
    107.5000,       5.0000,   5.00000,    232.6394
    112.5000,       5.0000,   5.00000,    250.5328
    117.5000,       5.0000,   5.00000,    240.6287
    122.5000,       5.0000,   5.00000,    251.8147
    127.5000,       5.0000,   5.00000,    245.1732
    132.5000,       5.0000,   5.00000,    239.3643
    137.5000,       5.0000,   5.00000,    215.7005
    142.5000,       5.0000,   5.00000,    213.3161
    147.5000,       5.0000,   5.00000,    201.9791
    152.5000,       5.0000,   5.00000,    193.8271
    157.5000,       5.0000,   5.00000,    203.5540
    162.5000,       5.0000,   5.00000,    213.0431
    167.5000,       5.0000,   5.00000,    210.9060
    172.5000,       5.0000,   5.00000,    196.2115
    177.5000,       5.0000,   5.00000,    198.6041
    182.5000,       5.0000,   5.00000,    216.5831
    187.5000,       5.0000,   5.00000,    215.9017
    192.5000,       5.0000,   5.00000,    205.1760
    197.5000,       5.0000,   5.00000,    225.2024
    202.5000,       5.0000,   5.00000,    205.9251
    207.5000,       5.0000,   5.00000,    250.5882
    212.5000,       5.0000,   5.00000,    234.3374
    217.5000,       5.0000,   5.00000,    269.9319
    222.5000,       5.0000,   5.00000,    247.1895
    227.5000,       5.0000,   5.00000,    218.6533
    232.5000,       5.0000,   5.00000,    237.1266
    237.5000,       5.0000,   5.00000,    284.8506
    242.5000,       5.0000,   5.00000,    333.1820
    247.5000,       5.0000,   5.00000,    373.3611
    252.5000,       5.0000,   5.00000,    362.4344
    257.5000,       5.0000,   5.00000,    365.3723
    262.5000,       5.0000,   5.00000,    342.9578
    267.5000,       5.0000,   5.00000,    360.2957
    272.5000,       5.0000,   5.00000,    353.0031
    277.5000,       5.0000,   5.00000,    367.0356
    282.5000,       5.0000,   5.00000,    403.3441
    287.5000,       5.0000,   5.00000,    414.9276
     32.5000,       5.0000,   6.00000,    551.9966
     37.5000,       5.0000,   6.00000,    621.0966
     42.5000,       5.0000,   6.00000,    636.4238
     47.5000,       5.0000,   6.00000,    592.4582
     52.5000,       5.0000,   6.00000,    543.2407
     57.5000,       5.0000,   6.00000,    473.2850
     62.5000,       5.0000,   6.00000,    450.7635
     67.5000,       5.0000,   6.00000,    390.1720
     72.5000,       5.0000,   6.00000,    366.7666
     77.5000,       5.0000,   6.00000,    410.0373
     82.5000,       5.0000,   6.00000,    469.9989
     87.5000,       5.0000,   6.00000,    487.9592
     92.5000,       5.0000,   6.00000,    395.6601
     97.5000,       5.0000,   6.00000,    304.4570
    102.5000,       5.0000,   6.00000,    252.0284
    107.5000,       5.0000,   6.00000,    222.5044
    112.5000,       5.0000,   6.00000,    235.6940
    117.5000,       5.0000,   6.00000,    231.6937
    122.5000,       5.0000,   6.00000,    257.9797
    127.5000,       5.0000,   6.00000,    259.6328
    132.5000,       5.0000,   6.00000,    254.8420
    137.5000,       5.0000,   6.00000,    230.0131
    142.5000,       5.0000,   6.00000,    226.2182
    147.5000,       5.0000,   6.00000,    215.4932
    152.5000,       5.0000,   6.00000,    202.1124
    157.5000,       5.0000,   6.00000,    212.9250
    162.5000,       5.0000,   6.00000,    224.9513
    167.5000,       5.0000,   6.00000,    222.2500
    172.5000,       5.0000,   6.00000,    209.7172
    177.5000,       5.0000,   6.00000,    208.7467
    182.5000,       5.0000,   6.00000,    232.1111
    187.5000,       5.0000,   6.00000,    225.3731
    192.5000,       5.0000,   6.00000,    215.1116
    197.5000,       5.0000,   6.00000,    242.4758
    202.5000,       5.0000,   6.00000,    222.9162
    207.5000,       5.0000,   6.00000,    267.3702
    212.5000,       5.0000,   6.00000,    241.6629
    217.5000,       5.0000,   6.00000,    273.7068
    222.5000,       5.0000,   6.00000,    251.4946
    227.5000,       5.0000,   6.00000,    216.6215
    232.5000,       5.0000,   6.00000,    238.7523
    237.5000,       5.0000,   6.00000,    277.6554
    242.5000,       5.0000,   6.00000,    331.9203
    247.5000,       5.0000,   6.00000,    366.5905
    252.5000,       5.0000,   6.00000,    353.0552
    257.5000,       5.0000,   6.00000,    354.6665
    262.5000,       5.0000,   6.00000,    326.4559
    267.5000,       5.0000,   6.00000,    338.2397
    272.5000,       5.0000,   6.00000,    330.9062
    277.5000,       5.0000,   6.00000,    345.5664
    282.5000,       5.0000,   6.00000,    385.2378
     37.5000,      25.0000,   1.00000,    549.3889
     42.5000,      25.0000,   1.00000,    562.5514
     47.5000,      25.0000,   1.00000,    553.9857
     52.5000,      25.0000,   1.00000,    521.3900
     57.5000,      25.0000,   1.00000,    463.4086
     62.5000,      25.0000,   1.00000,    419.4959
     67.5000,      25.0000,   1.00000,    395.0350
     72.5000,      25.0000,   1.00000,    405.8131
     77.5000,      25.0000,   1.00000,    415.2084
     82.5000,      25.0000,   1.00000,    419.1144
     87.5000,      25.0000,   1.00000,    411.4764
     92.5000,      25.0000,   1.00000,    391.4342
     97.5000,      25.0000,   1.00000,    347.2606
    102.5000,      25.0000,   1.00000,    297.1183
    107.5000,      25.0000,   1.00000,    253.0656
    112.5000,      25.0000,   1.00000,    235.2378
    117.5000,      25.0000,   1.00000,    236.5277
    122.5000,      25.0000,   1.00000,    250.0684
    127.5000,      25.0000,   1.00000,    254.5717
    132.5000,      25.0000,   1.00000,    254.9366
    137.5000,      25.0000,   1.00000,    245.6680
    142.5000,      25.0000,   1.00000,    234.4868
    147.5000,      25.0000,   1.00000,    223.7359
    152.5000,      25.0000,   1.00000,    222.2226
    157.5000,      25.0000,   1.00000,    220.4044
    162.5000,      25.0000,   1.00000,    217.9969
    167.5000,      25.0000,   1.00000,    222.7408
    172.5000,      25.0000,   1.00000,    226.6541
    177.5000,      25.0000,   1.00000,    227.7122
    182.5000,      25.0000,   1.00000,    223.2435
    187.5000,      25.0000,   1.00000,    228.2165
    192.5000,      25.0000,   1.00000,    232.3366
    197.5000,      25.0000,   1.00000,    243.8232
    202.5000,      25.0000,   1.00000,    247.9948
    207.5000,      25.0000,   1.00000,    258.6700
    212.5000,      25.0000,   1.00000,    252.9090
    217.5000,      25.0000,   1.00000,    248.5520
    222.5000,      25.0000,   1.00000,    244.1640
    227.5000,      25.0000,   1.00000,    256.7462
    232.5000,      25.0000,   1.00000,    268.3210
    237.5000,      25.0000,   1.00000,    291.8952
    242.5000,      25.0000,   1.00000,    313.7630
    247.5000,      25.0000,   1.00000,    335.9924
    252.5000,      25.0000,   1.00000,    339.3618
    257.5000,      25.0000,   1.00000,    343.1881
    262.5000,      25.0000,   1.00000,    333.8552
    267.5000,      25.0000,   1.00000,    328.9624
    272.5000,      25.0000,   1.00000,    334.7819
    277.5000,      25.0000,   1.00000,    348.2808
     37.5000,       5.0000,   7.00000,    529.9680
     42.5000,       5.0000,   7.00000,    540.5818
     47.5000,       5.0000,   7.00000,    484.7990
     52.5000,       5.0000,   7.00000,    443.4020
     57.5000,       5.0000,   7.00000,    400.6314
     62.5000,       5.0000,   7.00000,    399.6688
     67.5000,       5.0000,   7.00000,    344.2317
     72.5000,       5.0000,   7.00000,    322.5273
     77.5000,       5.0000,   7.00000,    368.1283
     82.5000,       5.0000,   7.00000,    441.3033
     87.5000,       5.0000,   7.00000,    461.9007
     92.5000,       5.0000,   7.00000,    377.2264
     97.5000,       5.0000,   7.00000,    287.2923
    102.5000,       5.0000,   7.00000,    245.1465
    107.5000,       5.0000,   7.00000,    217.9748
    112.5000,       5.0000,   7.00000,    228.2034
    117.5000,       5.0000,   7.00000,    222.8660
    122.5000,       5.0000,   7.00000,    250.9692
    127.5000,       5.0000,   7.00000,    262.8906
    132.5000,       5.0000,   7.00000,    266.5373
    137.5000,       5.0000,   7.00000,    244.9248
    142.5000,       5.0000,   7.00000,    242.2026
    147.5000,       5.0000,   7.00000,    225.7417
    152.5000,       5.0000,   7.00000,    212.4359
    157.5000,       5.0000,   7.00000,    223.1737
    162.5000,       5.0000,   7.00000,    233.6723
    167.5000,       5.0000,   7.00000,    234.3887
    172.5000,       5.0000,   7.00000,    218.9918
    177.5000,       5.0000,   7.00000,    220.4690
    182.5000,       5.0000,   7.00000,    242.2879
    187.5000,       5.0000,   7.00000,    237.9474
    192.5000,       5.0000,   7.00000,    230.1365
    197.5000,       5.0000,   7.00000,    258.1214
    202.5000,       5.0000,   7.00000,    234.8027
    207.5000,       5.0000,   7.00000,    277.7161
    212.5000,       5.0000,   7.00000,    245.4563
    217.5000,       5.0000,   7.00000,    275.1597
    222.5000,       5.0000,   7.00000,    251.0399
    227.5000,       5.0000,   7.00000,    217.6568
    232.5000,       5.0000,   7.00000,    234.6902
    237.5000,       5.0000,   7.00000,    277.8585
    242.5000,       5.0000,   7.00000,    326.9852
    247.5000,       5.0000,   7.00000,    360.9035
    252.5000,       5.0000,   7.00000,    339.4619
    257.5000,       5.0000,   7.00000,    345.3856
    262.5000,       5.0000,   7.00000,    324.1471
    267.5000,       5.0000,   7.00000,    335.7747
    272.5000,       5.0000,   7.00000,    323.2174
    277.5000,       5.0000,   7.00000,    329.7028
     42.5000,       5.0000,   8.00000,    454.9267
     47.5000,       5.0000,   8.00000,    397.3921
     52.5000,       5.0000,   8.00000,    365.9201
     62.5000,       5.0000,   8.00000,    363.7195
     67.5000,       5.0000,   8.00000,    322.4825
     72.5000,       5.0000,   8.00000,    296.2293
     77.5000,       5.0000,   8.00000,    336.3965
     82.5000,       5.0000,   8.00000,    407.4378
     87.5000,       5.0000,   8.00000,    436.6308
     92.5000,       5.0000,   8.00000,    358.3304
    102.5000,       5.0000,   8.00000,    234.3944
    107.5000,       5.0000,   8.00000,    213.9553
    112.5000,       5.0000,   8.00000,    227.6459
    117.5000,       5.0000,   8.00000,    218.4369
    122.5000,       5.0000,   8.00000,    241.4944
    127.5000,       5.0000,   8.00000,    255.4944
    132.5000,       5.0000,   8.00000,    271.2351
    137.5000,       5.0000,   8.00000,    257.1123
    142.5000,       5.0000,   8.00000,    254.6729
    147.5000,       5.0000,   8.00000,    238.1432
    152.5000,       5.0000,   8.00000,    222.9719
    157.5000,       5.0000,   8.00000,    232.8291
    162.5000,       5.0000,   8.00000,    244.8150
    167.5000,       5.0000,   8.00000,    241.6841
    172.5000,       5.0000,   8.00000,    228.3591
    177.5000,       5.0000,   8.00000,    228.4377
    182.5000,       5.0000,   8.00000,    252.9458
    187.5000,       5.0000,   8.00000,    253.7316
    192.5000,       5.0000,   8.00000,    245.5800
    197.5000,       5.0000,   8.00000,    270.7421
    202.5000,       5.0000,   8.00000,    240.8121
    207.5000,       5.0000,   8.00000,    280.4967
    212.5000,       5.0000,   8.00000,    249.1209
    217.5000,       5.0000,   8.00000,    276.3954
    222.5000,       5.0000,   8.00000,    250.3866
    227.5000,       5.0000,   8.00000,    215.3909
    232.5000,       5.0000,   8.00000,    234.3126
    237.5000,       5.0000,   8.00000,    275.3819
    242.5000,       5.0000,   8.00000,    324.0662
    247.5000,       5.0000,   8.00000,    349.9528
    252.5000,       5.0000,   8.00000,    334.5417
    257.5000,       5.0000,   8.00000,    339.1703
    262.5000,       5.0000,   8.00000,    326.0359
    267.5000,       5.0000,   8.00000,    342.8069
    272.5000,       5.0000,   8.00000,    323.6220
     52.5000,      35.0000,   1.00000,    341.7935
     57.5000,      35.0000,   1.00000,    336.3806
     62.5000,      35.0000,   1.00000,    331.8722
     67.5000,      35.0000,   1.00000,    345.1327
     72.5000,      35.0000,   1.00000,    353.5647
     77.5000,      35.0000,   1.00000,    347.9667
     82.5000,      35.0000,   1.00000,    324.2387
     87.5000,      35.0000,   1.00000,    313.0212
     92.5000,      35.0000,   1.00000,    313.3084
     97.5000,      35.0000,   1.00000,    311.4272
    102.5000,      35.0000,   1.00000,    290.6034
    107.5000,      35.0000,   1.00000,    260.7672
    112.5000,      35.0000,   1.00000,    239.6334
    117.5000,      35.0000,   1.00000,    234.6183
    122.5000,      35.0000,   1.00000,    233.4169
    127.5000,      35.0000,   1.00000,    238.3525
    132.5000,      35.0000,   1.00000,    242.5582
    137.5000,      35.0000,   1.00000,    252.7069
    142.5000,      35.0000,   1.00000,    262.5842
    147.5000,      35.0000,   1.00000,    263.7339
    152.5000,      35.0000,   1.00000,    259.9425
    157.5000,      35.0000,   1.00000,    252.0552
    162.5000,      35.0000,   1.00000,    246.6130
    167.5000,      35.0000,   1.00000,    247.0498
    172.5000,      35.0000,   1.00000,    250.1328
    177.5000,      35.0000,   1.00000,    255.1927
    182.5000,      35.0000,   1.00000,    262.5731
    187.5000,      35.0000,   1.00000,    262.7396
    192.5000,      35.0000,   1.00000,    268.7073
    197.5000,      35.0000,   1.00000,    265.9846
    202.5000,      35.0000,   1.00000,    265.3470
    207.5000,      35.0000,   1.00000,    258.7163
    212.5000,      35.0000,   1.00000,    252.0016
    217.5000,      35.0000,   1.00000,    246.3748
    222.5000,      35.0000,   1.00000,    254.5191
    227.5000,      35.0000,   1.00000,    263.3669
    232.5000,      35.0000,   1.00000,    277.9044
    237.5000,      35.0000,   1.00000,    282.7188
    242.5000,      35.0000,   1.00000,    291.2131
    247.5000,      35.0000,   1.00000,    303.6555
    252.5000,      35.0000,   1.00000,    323.7613
    257.5000,      35.0000,   1.00000,    334.3166
    262.5000,      35.0000,   1.00000,    341.4695
     52.5000,       5.0000,  10.00000,    294.6453
     57.5000,       5.0000,  10.00000,    289.0358
     62.5000,       5.0000,  10.00000,    309.5401
     67.5000,       5.0000,  10.00000,    286.3842
     77.5000,       5.0000,  10.00000,    307.6157
     82.5000,       5.0000,  10.00000,    361.3008
     87.5000,       5.0000,  10.00000,    384.2980
     92.5000,       5.0000,  10.00000,    323.6209
     97.5000,       5.0000,  10.00000,    256.4079
    102.5000,       5.0000,  10.00000,    223.1277
    107.5000,       5.0000,  10.00000,    205.3768
    112.5000,       5.0000,  10.00000,    220.6684
    117.5000,       5.0000,  10.00000,    215.8626
    122.5000,       5.0000,  10.00000,    238.9185
    127.5000,       5.0000,  10.00000,    248.2747
    132.5000,       5.0000,  10.00000,    259.8666
    137.5000,       5.0000,  10.00000,    254.1198
    142.5000,       5.0000,  10.00000,    267.6129
    147.5000,       5.0000,  10.00000,    257.9262
    152.5000,       5.0000,  10.00000,    244.5917
    157.5000,       5.0000,  10.00000,    253.5153
    162.5000,       5.0000,  10.00000,    263.6270
    167.5000,       5.0000,  10.00000,    258.2409
    172.5000,       5.0000,  10.00000,    240.7981
    177.5000,       5.0000,  10.00000,    246.3120
    182.5000,       5.0000,  10.00000,    278.8594
    187.5000,       5.0000,  10.00000,    277.9390
    192.5000,       5.0000,  10.00000,    262.6276
    197.5000,       5.0000,  10.00000,    282.1883
    202.5000,       5.0000,  10.00000,    246.3733
    207.5000,       5.0000,  10.00000,    283.1573
    212.5000,       5.0000,  10.00000,    250.0509
    217.5000,       5.0000,  10.00000,    278.2409
    222.5000,       5.0000,  10.00000,    251.3535
    227.5000,       5.0000,  10.00000,    214.1094
    232.5000,       5.0000,  10.00000,    229.3047
    237.5000,       5.0000,  10.00000,    267.8540
    242.5000,       5.0000,  10.00000,    314.7356
    247.5000,       5.0000,  10.00000,    346.3335
    252.5000,       5.0000,  10.00000,    336.3914
    257.5000,       5.0000,  10.00000,    345.8313
    262.5000,       5.0000,  10.00000,    332.2419
     67.5000,      45.0000,   1.00000,    305.0023
     72.5000,      45.0000,   1.00000,    304.9206
     77.5000,      45.0000,   1.00000,    297.8045
     82.5000,      45.0000,   1.00000,    292.3372
     87.5000,      45.0000,   1.00000,    280.8725
     92.5000,      45.0000,   1.00000,    274.1465
     97.5000,      45.0000,   1.00000,    268.8105
    102.5000,      45.0000,   1.00000,    266.5265
    107.5000,      45.0000,   1.00000,    261.0036
    112.5000,      45.0000,   1.00000,    248.2888
    117.5000,      45.0000,   1.00000,    235.7802
    122.5000,      45.0000,   1.00000,    233.1381
    127.5000,      45.0000,   1.00000,    235.3850
    132.5000,      45.0000,   1.00000,    239.9574
    137.5000,      45.0000,   1.00000,    245.3210
    142.5000,      45.0000,   1.00000,    250.9660
    147.5000,      45.0000,   1.00000,    258.8701
    152.5000,      45.0000,   1.00000,    264.9816
    157.5000,      45.0000,   1.00000,    271.0920
    162.5000,      45.0000,   1.00000,    279.8486
    167.5000,      45.0000,   1.00000,    282.2327
    172.5000,      45.0000,   1.00000,    280.8969
    177.5000,      45.0000,   1.00000,    281.5306
    182.5000,      45.0000,   1.00000,    274.6830
    187.5000,      45.0000,   1.00000,    272.7421
    192.5000,      45.0000,   1.00000,    266.8405
    197.5000,      45.0000,   1.00000,    269.2186
    202.5000,      45.0000,   1.00000,    267.0320
    207.5000,      45.0000,   1.00000,    257.4703
    212.5000,      45.0000,   1.00000,    252.8142
    217.5000,      45.0000,   1.00000,    253.8842
    222.5000,      45.0000,   1.00000,    256.9334
    227.5000,      45.0000,   1.00000,    268.8503
    232.5000,      45.0000,   1.00000,    275.1521
    237.5000,      45.0000,   1.00000,    288.2264
    242.5000,      45.0000,   1.00000,    294.6727
    247.5000,      45.0000,   1.00000,    305.9524
     77.5000,       5.0000,  12.00000,    287.8944
    157.5000,       5.0000,  12.00000,    268.9403
    237.5000,       5.0000,  12.00000,    265.6732
     67.5000,      15.0000,   4.00000,    257.1609
     72.5000,      15.0000,   4.00000,    258.6047
     77.5000,      15.0000,   4.00000,    286.6982
     82.5000,      15.0000,   4.00000,    328.5235
     87.5000,      15.0000,   4.00000,    337.8459
     92.5000,      15.0000,   4.00000,    303.2862
     97.5000,      15.0000,   4.00000,    248.4191
    102.5000,      15.0000,   4.00000,    211.7379
    112.5000,      15.0000,   4.00000,    208.8351
    117.5000,      15.0000,   4.00000,    222.4181
    122.5000,      15.0000,   4.00000,    233.1259
    127.5000,      15.0000,   4.00000,    249.3088
    132.5000,      15.0000,   4.00000,    253.2978
    137.5000,      15.0000,   4.00000,    256.5057
    142.5000,      15.0000,   4.00000,    250.7780
    147.5000,      15.0000,   4.00000,    251.1111
    152.5000,      15.0000,   4.00000,    255.9368
    157.5000,      15.0000,   4.00000,    269.9296
    162.5000,      15.0000,   4.00000,    285.1450
    167.5000,      15.0000,   4.00000,    284.9219
    172.5000,      15.0000,   4.00000,    277.3300
    177.5000,      15.0000,   4.00000,    277.5583
    182.5000,      15.0000,   4.00000,    280.6146
    187.5000,      15.0000,   4.00000,    278.6848
    192.5000,      15.0000,   4.00000,    276.4221
    197.5000,      15.0000,   4.00000,    265.7045
    202.5000,      15.0000,   4.00000,    273.7481
    207.5000,      15.0000,   4.00000,    262.9146
    212.5000,      15.0000,   4.00000,    274.3557
    217.5000,      15.0000,   4.00000,    260.7370
    222.5000,      15.0000,   4.00000,    245.1005
    227.5000,      15.0000,   4.00000,    228.1627
    232.5000,      15.0000,   4.00000,    235.3752
    237.5000,      15.0000,   4.00000,    273.0093
    242.5000,      15.0000,   4.00000,    316.5860
    247.5000,      15.0000,   4.00000,    341.8414
     82.5000,      55.0000,   1.00000,    265.3526
     87.5000,      55.0000,   1.00000,    261.3227
     92.5000,      55.0000,   1.00000,    256.4160
     97.5000,      55.0000,   1.00000,    259.2179
    102.5000,      55.0000,   1.00000,    262.1259
    107.5000,      55.0000,   1.00000,    260.8032
    112.5000,      55.0000,   1.00000,    250.7365
    117.5000,      55.0000,   1.00000,    237.9014
    122.5000,      55.0000,   1.00000,    233.7013
    127.5000,      55.0000,   1.00000,    232.9198
    132.5000,      55.0000,   1.00000,    237.9845
    137.5000,      55.0000,   1.00000,    244.6987
    142.5000,      55.0000,   1.00000,    250.8989
    147.5000,      55.0000,   1.00000,    260.3522
    152.5000,      55.0000,   1.00000,    266.1493
    157.5000,      55.0000,   1.00000,    272.2201
    162.5000,      55.0000,   1.00000,    275.9325
    167.5000,      55.0000,   1.00000,    279.6210
    172.5000,      55.0000,   1.00000,    285.5704
    177.5000,      55.0000,   1.00000,    282.6283
    182.5000,      55.0000,   1.00000,    283.2778
    187.5000,      55.0000,   1.00000,    276.1069
    192.5000,      55.0000,   1.00000,    271.8656
    197.5000,      55.0000,   1.00000,    266.6532
    202.5000,      55.0000,   1.00000,    258.4701
    207.5000,      55.0000,   1.00000,    254.6102
    212.5000,      55.0000,   1.00000,    254.1045
    217.5000,      55.0000,   1.00000,    260.8282
    222.5000,      55.0000,   1.00000,    272.9326
    227.5000,      55.0000,   1.00000,    281.4391
    232.5000,      55.0000,   1.00000,    293.0487
    157.5000,       5.0000,  15.00000,    267.4485
    237.5000,       5.0000,  15.00000,    276.2758
     82.5000,      15.0000,   5.00000,    317.2176
     87.5000,      15.0000,   5.00000,    324.7842
     92.5000,      15.0000,   5.00000,    294.4061
     97.5000,      15.0000,   5.00000,    247.3000
    102.5000,      15.0000,   5.00000,    212.0648
    107.5000,      15.0000,   5.00000,    203.4307
    112.5000,      15.0000,   5.00000,    203.7910
    127.5000,      15.0000,   5.00000,    249.1962
    132.5000,      15.0000,   5.00000,    254.3915
    137.5000,      15.0000,   5.00000,    256.0547
    142.5000,      15.0000,   5.00000,    252.8290
    147.5000,      15.0000,   5.00000,    254.1919
    152.5000,      15.0000,   5.00000,    257.4854
    157.5000,      15.0000,   5.00000,    266.9033
    162.5000,      15.0000,   5.00000,    279.0118
    167.5000,      15.0000,   5.00000,    280.7062
    172.5000,      15.0000,   5.00000,    278.4505
    177.5000,      15.0000,   5.00000,    281.5345
    182.5000,      15.0000,   5.00000,    285.9221
    187.5000,      15.0000,   5.00000,    282.6607
    192.5000,      15.0000,   5.00000,    278.6600
    197.5000,      15.0000,   5.00000,    266.6250
    202.5000,      15.0000,   5.00000,    272.7264
    207.5000,      15.0000,   5.00000,    261.2601
    212.5000,      15.0000,   5.00000,    272.4971
    217.5000,      15.0000,   5.00000,    262.5342
    222.5000,      15.0000,   5.00000,    251.6949
    227.5000,      15.0000,   5.00000,    237.3917
    232.5000,      15.0000,   5.00000,    245.3190
     97.5000,      65.0000,   1.00000,    253.2898
    102.5000,      65.0000,   1.00000,    254.7105
    107.5000,      65.0000,   1.00000,    258.3691
    112.5000,      65.0000,   1.00000,    258.3820
    122.5000,      65.0000,   1.00000,    239.2131
    127.5000,      65.0000,   1.00000,    233.1833
    132.5000,      65.0000,   1.00000,    238.0780
    137.5000,      65.0000,   1.00000,    247.3159
    142.5000,      65.0000,   1.00000,    255.2658
    147.5000,      65.0000,   1.00000,    258.6259
    152.5000,      65.0000,   1.00000,    263.0785
    157.5000,      65.0000,   1.00000,    264.8756
    162.5000,      65.0000,   1.00000,    264.3944
    167.5000,      65.0000,   1.00000,    264.5869
    172.5000,      65.0000,   1.00000,    261.2895
    177.5000,      65.0000,   1.00000,    264.6762
    182.5000,      65.0000,   1.00000,    268.5810
    187.5000,      65.0000,   1.00000,    275.6717
    192.5000,      65.0000,   1.00000,    274.2206
    197.5000,      65.0000,   1.00000,    265.6411
    202.5000,      65.0000,   1.00000,    259.7792
    207.5000,      65.0000,   1.00000,    261.1644
    212.5000,      65.0000,   1.00000,    269.4166
    217.5000,      65.0000,   1.00000,    277.6298
     97.5000,      15.0000,   6.00000,    245.8840
    102.5000,      15.0000,   6.00000,    211.0401
    107.5000,      15.0000,   6.00000,    205.0921
    112.5000,      15.0000,   6.00000,    206.6727
    117.5000,      15.0000,   6.00000,    222.2312
    122.5000,      15.0000,   6.00000,    232.8590
    127.5000,      15.0000,   6.00000,    248.1360
    132.5000,      15.0000,   6.00000,    254.3497
    137.5000,      15.0000,   6.00000,    260.5606
    142.5000,      15.0000,   6.00000,    259.0956
    147.5000,      15.0000,   6.00000,    255.2878
    152.5000,      15.0000,   6.00000,    253.0733
    157.5000,      15.0000,   6.00000,    258.8788
    162.5000,      15.0000,   6.00000,    267.5420
    167.5000,      15.0000,   6.00000,    265.0734
    172.5000,      15.0000,   6.00000,    257.4868
    177.5000,      15.0000,   6.00000,    262.8087
    182.5000,      15.0000,   6.00000,    274.7872
    187.5000,      15.0000,   6.00000,    280.8820
    192.5000,      15.0000,   6.00000,    281.3303
    197.5000,      15.0000,   6.00000,    269.4634
    202.5000,      15.0000,   6.00000,    277.2592
    207.5000,      15.0000,   6.00000,    267.2780
    212.5000,      15.0000,   6.00000,    280.9030
    217.5000,      15.0000,   6.00000,    270.4543
    105.0000,      30.0000,   3.00000,    227.2318
    110.0000,      30.0000,   3.00000,    218.1651
    115.0000,      30.0000,   3.00000,    219.8422
    120.0000,      30.0000,   3.00000,    229.6580
    125.0000,      30.0000,   3.00000,    241.0812
    130.0000,      30.0000,   3.00000,    249.6197
    135.0000,      30.0000,   3.00000,    255.1276
    140.0000,      30.0000,   3.00000,    253.7860
    145.0000,      30.0000,   3.00000,    253.5736
    150.0000,      30.0000,   3.00000,    254.8387
    155.0000,      30.0000,   3.00000,    256.2325
    160.0000,      30.0000,   3.00000,    254.2894
    165.0000,      30.0000,   3.00000,    253.3181
    170.0000,      30.0000,   3.00000,    260.6399
    175.0000,      30.0000,   3.00000,    263.5010
    180.0000,      30.0000,   3.00000,    260.0092
    185.0000,      30.0000,   3.00000,    262.4034
    190.0000,      30.0000,   3.00000,    265.4112
    195.0000,      30.0000,   3.00000,    277.5963
    200.0000,      30.0000,   3.00000,    277.0996
    205.0000,      30.0000,   3.00000,    280.0100
    210.0000,      30.0000,   3.00000,    279.0527
    117.5000,      25.0000,   4.00000,    226.0841
    122.5000,      25.0000,   4.00000,    241.6679
    127.5000,      25.0000,   4.00000,    249.8753
    132.5000,      25.0000,   4.00000,    257.1168
    142.5000,      25.0000,   4.00000,    248.9612
    147.5000,      25.0000,   4.00000,    245.0229
    152.5000,      25.0000,   4.00000,    248.7776
    157.5000,      25.0000,   4.00000,    250.5221
    162.5000,      25.0000,   4.00000,    250.5112
    167.5000,      25.0000,   4.00000,    252.9013
    172.5000,      25.0000,   4.00000,    256.9034
    177.5000,      25.0000,   4.00000,    257.5304
    182.5000,      25.0000,   4.00000,    255.2932
    187.5000,      25.0000,   4.00000,    261.9520
    192.5000,      25.0000,   4.00000,    265.0913
    197.5000,      25.0000,   4.00000,    274.2979
    202.5000,      25.0000,   4.00000,    277.6441
    157.5000,      15.0000,   8.00000,    240.6122
    157.5000,      15.0000,  10.00000,    241.4942
   8.99
ITERATION 2
MODEL RESISTIVITY
LAYER 1
61,     2.5000
     10.0000,     1980.7
     15.0000,     2195.1
     20.0000,     1508.2
     25.0000,     1360.2
     30.0000,     1171.0
     35.0000,     1463.9
     40.0000,     1976.2
     45.0000,     2018.1
     50.0000,     1718.0
     55.0000,     1387.4
     60.0000,     1194.0
     65.0000,     1116.8
     70.0000,     813.93
     75.0000,     633.97
     80.0000,     703.03
     85.0000,     850.18
     90.0000,     907.82
     95.0000,     631.99
    100.0000,     373.65
    105.0000,     247.44
    110.0000,     183.44
    115.0000,     194.03
    120.0000,     168.26
    125.0000,     179.17
    130.0000,     167.75
    135.0000,     166.96
    140.0000,     154.12
    145.0000,     168.50
    150.0000,     172.18
    155.0000,     178.80
    160.0000,     207.98
    165.0000,     231.82
    170.0000,     224.15
    175.0000,     193.81
    180.0000,     185.44
    185.0000,     208.23
    190.0000,     184.88
    195.0000,     153.50
    200.0000,     167.30
    205.0000,     130.31
    210.0000,     171.82
    215.0000,     143.43
    220.0000,     179.76
    225.0000,     160.77
    230.0000,     134.25
    235.0000,     167.56
    240.0000,     233.81
    245.0000,     321.80
    250.0000,     408.45
    255.0000,     419.53
    260.0000,     487.45
    265.0000,     491.11
    270.0000,     573.69
    275.0000,     550.78
    280.0000,     566.05
    285.0000,     666.68
    290.0000,     692.25
    295.0000,     610.02
    300.0000,     500.05
    305.0000,     334.58
           246.4552
LAYER 2
61,     5.2500
     10.0000,     1918.3
     15.0000,     2064.4
     20.0000,     1649.3
     25.0000,     1395.9
     30.0000,     1210.0
     35.0000,     1414.3
     40.0000,     1703.7
     45.0000,     1678.5
     50.0000,     1451.0
     55.0000,     1316.3
     60.0000,     1143.9
     65.0000,     1114.0
     70.0000,     855.37
     75.0000,     722.50
     80.0000,     776.21
     85.0000,     922.77
     90.0000,     897.07
     95.0000,     579.13
    100.0000,     352.21
    105.0000,     244.44
    110.0000,     190.02
    115.0000,     180.96
    120.0000,     160.60
    125.0000,     167.80
    130.0000,     166.46
    135.0000,     166.83
    140.0000,     155.34
    145.0000,     162.93
    150.0000,     167.62
    155.0000,     165.97
    160.0000,     205.16
    165.0000,     217.51
    170.0000,     215.44
    175.0000,     191.19
    180.0000,     177.20
    185.0000,     192.50
    190.0000,     177.21
    195.0000,     150.98
    200.0000,     161.25
    205.0000,     135.91
    210.0000,     168.75
    215.0000,     149.41
    220.0000,     181.85
    225.0000,     166.29
    230.0000,     146.95
    235.0000,     181.27
    240.0000,     248.80
    245.0000,     344.88
    250.0000,     426.78
    255.0000,     443.22
    260.0000,     497.26
    265.0000,     494.90
    270.0000,     558.43
    275.0000,     545.81
    280.0000,     558.80
    285.0000,     636.24
    290.0000,     652.01
    295.0000,     581.29
    300.0000,     464.05
    305.0000,     313.00
           243.3910
LAYER 3
58,     8.2750
     20.0000,     1780.9
     25.0000,     1435.1
     30.0000,     1212.1
     35.0000,     1245.0
     40.0000,     1305.5
     45.0000,     1244.7
     50.0000,     1146.8
     55.0000,     1161.8
     60.0000,     1061.7
     65.0000,     1033.7
     70.0000,     862.37
     75.0000,     781.93
     80.0000,     802.32
     85.0000,     887.75
     90.0000,     756.01
     95.0000,     470.59
    100.0000,     315.11
    105.0000,     258.26
    110.0000,     212.19
    115.0000,     178.09
    120.0000,     158.00
    125.0000,     167.37
    130.0000,     182.90
    135.0000,     187.48
    140.0000,     169.72
    145.0000,     160.69
    150.0000,     150.40
    155.0000,     138.71
    160.0000,     168.07
    165.0000,     167.20
    170.0000,     166.34
    175.0000,     156.35
    180.0000,     146.92
    185.0000,     161.53
    190.0000,     165.05
    195.0000,     157.06
    200.0000,     173.28
    205.0000,     161.28
    210.0000,     189.00
    215.0000,     175.77
    220.0000,     202.80
    225.0000,     192.62
    230.0000,     183.58
    235.0000,     220.58
    240.0000,     289.20
    245.0000,     388.04
    250.0000,     461.66
    255.0000,     481.48
    260.0000,     508.67
    265.0000,     494.54
    270.0000,     540.91
    275.0000,     553.61
    280.0000,     566.02
    285.0000,     598.64
    290.0000,     575.69
    295.0000,     501.43
    300.0000,     371.32
           257.5048
LAYER 4
56,    11.6025
     25.0000,     1376.1
     30.0000,     1057.2
     35.0000,     948.22
     40.0000,     886.00
     45.0000,     832.62
     50.0000,     834.79
     55.0000,     948.63
     60.0000,     948.45
     65.0000,     942.24
     70.0000,     843.37
     75.0000,     780.61
     80.0000,     750.57
     85.0000,     752.66
     90.0000,     593.45
     95.0000,     385.99
    100.0000,     303.87
    105.0000,     300.00
    110.0000,     256.25
    115.0000,     194.83
    120.0000,     168.23
    125.0000,     186.16
    130.0000,     225.88
    135.0000,     242.08
    140.0000,     209.57
    145.0000,     173.71
    150.0000,     140.01
    155.0000,     118.02
    160.0000,     131.02
    165.0000,     122.52
    170.0000,     119.60
    175.0000,     118.48
    180.0000,     118.40
    185.0000,     138.87
    190.0000,     161.16
    195.0000,     175.97
    200.0000,     208.30
    205.0000,     207.00
    210.0000,     234.71
    215.0000,     218.82
    220.0000,     240.21
    225.0000,     233.36
    230.0000,     231.80
    235.0000,     269.12
    240.0000,     333.81
    245.0000,     427.43
    250.0000,     495.05
    255.0000,     516.65
    260.0000,     522.98
    265.0000,     501.61
    270.0000,     543.14
    275.0000,     575.85
    280.0000,     580.31
    285.0000,     564.23
    290.0000,     486.79
    295.0000,     413.76
           259.2705
LAYER 5
53,    15.2628
     30.0000,     618.91
     35.0000,     511.17
     40.0000,     460.00
     45.0000,     452.76
     50.0000,     521.85
     55.0000,     660.13
     60.0000,     722.08
     65.0000,     709.58
     70.0000,     643.24
     75.0000,     563.03
     80.0000,     483.04
     85.0000,     423.68
     90.0000,     358.03
     95.0000,     317.07
    100.0000,     334.22
    105.0000,     370.84
    110.0000,     325.22
    115.0000,     241.63
    120.0000,     207.34
    125.0000,     237.40
    130.0000,     314.78
    135.0000,     368.86
    140.0000,     331.46
    145.0000,     249.13
    150.0000,     175.58
    155.0000,     133.72
    160.0000,     119.84
    165.0000,     105.46
    170.0000,      99.91
    175.0000,     104.08
    180.0000,     116.52
    185.0000,     146.29
    190.0000,     190.14
    195.0000,     238.54
    200.0000,     288.95
    205.0000,     304.33
    210.0000,     314.65
    215.0000,     295.28
    220.0000,     295.17
    225.0000,     293.15
    230.0000,     297.24
    235.0000,     315.25
    240.0000,     345.32
    245.0000,     390.49
    250.0000,     431.08
    255.0000,     455.18
    260.0000,     462.11
    265.0000,     465.33
    270.0000,     499.24
    275.0000,     522.36
    280.0000,     490.52
    285.0000,     427.32
           283.4114
LAYER 6
49,    19.2890
     40.0000,     337.44
     45.0000,     344.14
     50.0000,     390.47
     55.0000,     484.89
     60.0000,     547.72
     65.0000,     561.17
     70.0000,     527.48
     75.0000,     471.25
     80.0000,     410.98
     85.0000,     364.86
     90.0000,     335.91
     95.0000,     333.28
    100.0000,     355.99
    105.0000,     365.85
    110.0000,     319.06
    115.0000,     254.70
    120.0000,     229.45
    125.0000,     259.07
    130.0000,     333.67
    135.0000,     400.87
    140.0000,     395.46
    145.0000,     327.38
    150.0000,     250.37
    155.0000,     197.74
    160.0000,     169.60
    165.0000,     150.92
    170.0000,     144.10
    175.0000,     150.53
    180.0000,     170.01
    185.0000,     206.17
    190.0000,     255.42
    195.0000,     306.17
    200.0000,     344.77
    205.0000,     351.83
    210.0000,     340.83
    215.0000,     315.40
    220.0000,     298.89
    225.0000,     288.64
    230.0000,     283.88
    235.0000,     284.69
    240.0000,     292.15
    245.0000,     308.90
    250.0000,     330.13
    255.0000,     349.40
    260.0000,     364.06
    265.0000,     376.39
    270.0000,     392.69
    275.0000,     389.21
           328.2156
LAYER 7
45,    23.7179
     50.0000,     280.48
     55.0000,     355.77
     60.0000,     402.61
     65.0000,     438.56
     70.0000,     443.77
     75.0000,     426.55
     80.0000,     400.40
     85.0000,     376.26
     90.0000,     361.24
     95.0000,     357.36
    100.0000,     356.03
    105.0000,     337.38
    110.0000,     294.40
    115.0000,     251.72
    120.0000,     237.02
    125.0000,     260.52
    130.0000,     316.66
    135.0000,     376.55
    140.0000,     400.08
    145.0000,     375.96
    150.0000,     328.67
    155.0000,     285.66
    160.0000,     256.51
    165.0000,     238.62
    170.0000,     233.66
    175.0000,     243.10
    180.0000,     266.57
    185.0000,     302.68
    190.0000,     344.32
    195.0000,     378.77
    200.0000,     393.69
    205.0000,     382.69
    210.0000,     355.56
    215.0000,     322.46
    220.0000,     295.21
    225.0000,     275.12
    230.0000,     261.03
    235.0000,     252.26
    240.0000,     249.26
    245.0000,     252.80
    250.0000,     261.51
    255.0000,     271.78
    260.0000,     282.22
    265.0000,     290.04
           296.6464
LAYER 8
41,    28.5897
     60.0000,     287.55
     65.0000,     340.08
     70.0000,     362.55
     75.0000,     370.18
     80.0000,     374.85
     85.0000,     372.45
     90.0000,     365.93
     95.0000,     355.56
    100.0000,     337.81
    105.0000,     309.05
    110.0000,     273.88
    115.0000,     245.78
    120.0000,     237.41
    125.0000,     253.99
    130.0000,     292.45
    135.0000,     338.98
    140.0000,     373.69
    145.0000,     384.30
    150.0000,     375.11
    155.0000,     358.96
    160.0000,     345.51
    165.0000,     338.75
    170.0000,     341.53
    175.0000,     355.22
    180.0000,     378.51
    185.0000,     407.02
    190.0000,     432.70
    195.0000,     445.60
    200.0000,     438.88
    205.0000,     412.83
    210.0000,     375.69
    215.0000,     336.47
    220.0000,     302.24
    225.0000,     274.63
    230.0000,     253.33
    235.0000,     238.33
    240.0000,     229.63
    245.0000,     225.73
    250.0000,     224.32
    255.0000,     227.44
           232.5610
LAYER 9
36,    33.9487
     75.0000,     293.65
     80.0000,     319.93
     85.0000,     330.68
     90.0000,     331.41
     95.0000,     323.30
    100.0000,     305.46
    105.0000,     280.98
    110.0000,     255.93
    115.0000,     237.69
    120.0000,     232.83
    125.0000,     244.01
    130.0000,     269.79
    135.0000,     304.10
    140.0000,     338.12
    145.0000,     364.29
    150.0000,     380.70
    155.0000,     390.57
    160.0000,     398.65
    165.0000,     408.61
    170.0000,     422.75
    175.0000,     441.64
    180.0000,     463.32
    185.0000,     483.13
    190.0000,     494.85
    195.0000,     492.55
    200.0000,     473.60
    205.0000,     440.40
    210.0000,     399.38
    215.0000,     357.10
    220.0000,     319.05
    225.0000,     285.97
    230.0000,     258.10
    235.0000,     237.38
    240.0000,     226.91
    245.0000,     218.37
           204.9853
LAYER 10
30,    39.8436
     90.0000,     277.06
     95.0000,     273.58
    100.0000,     264.76
    105.0000,     249.93
    110.0000,     235.33
    115.0000,     224.19
    120.0000,     222.00
    125.0000,     230.15
    130.0000,     248.22
    135.0000,     273.73
    140.0000,     303.00
    145.0000,     332.24
    150.0000,     359.21
    155.0000,     383.69
    160.0000,     406.80
    165.0000,     429.83
    170.0000,     453.41
    175.0000,     477.02
    180.0000,     498.49
    185.0000,     514.13
    190.0000,     519.92
    195.0000,     512.68
    200.0000,     491.61
    205.0000,     458.92
    210.0000,     419.49
    215.0000,     376.51
    220.0000,     338.66
    225.0000,     302.00
    230.0000,     271.30
           232.7242
LAYER 11
26,    46.3279
    100.0000,     226.67
    105.0000,     215.69
    110.0000,     207.48
    115.0000,     203.00
    120.0000,     203.71
    125.0000,     211.27
    130.0000,     225.79
    135.0000,     246.24
    140.0000,     271.13
    145.0000,     298.71
    150.0000,     327.54
    155.0000,     356.78
    160.0000,     386.10
    165.0000,     415.28
    170.0000,     443.75
    175.0000,     470.31
    180.0000,     492.93
    185.0000,     508.84
    190.0000,     515.37
    195.0000,     510.54
    200.0000,     493.84
    205.0000,     465.83
    210.0000,     433.62
    215.0000,     396.83
    220.0000,     360.14
           313.6290
LAYER 12
23,    53.4607
    105.0000,     176.68
    110.0000,     174.14
    115.0000,     174.34
    120.0000,     178.73
    125.0000,     187.34
    130.0000,     201.69
    135.0000,     220.44
    140.0000,     242.95
    145.0000,     268.46
    150.0000,     296.22
    155.0000,     325.57
    160.0000,     355.90
    165.0000,     386.52
    170.0000,     416.47
    175.0000,     444.41
    180.0000,     468.59
    185.0000,     486.89
    190.0000,     497.26
    195.0000,     497.94
    200.0000,     489.58
    205.0000,     472.44
    210.0000,     447.24
           413.3429
LAYER 13
21,    61.3068
    110.0000,     138.26
    115.0000,     140.45
    120.0000,     149.37
    125.0000,     161.91
    130.0000,     176.94
    135.0000,     196.57
    140.0000,     218.79
    145.0000,     243.32
    150.0000,     269.94
    155.0000,     298.34
    160.0000,     328.07
    165.0000,     358.48
    170.0000,     388.66
    175.0000,     417.45
    180.0000,     443.44
    185.0000,     465.05
    190.0000,     480.65
    195.0000,     488.47
    200.0000,     490.67
    205.0000,     487.82
           481.2384
LAYER 14
19, 
    115.0000,      99.91
    120.0000,     120.51
    125.0000,     139.82
    130.0000,     158.53
    135.0000,     177.58
    140.0000,     200.77
    145.0000,     225.22
    150.0000,     251.33
    155.0000,     279.19
    160.0000,     308.58
    165.0000,     339.03
    170.0000,     369.75
    175.0000,     399.78
    180.0000,     428.04
    185.0000,     453.45
    190.0000,     471.55
    195.0000,     485.49
    200.0000,     495.78
           503.6508
CALCULATED APPARENT RESISTIVITY
      7.5000,       5.0000,   1.00000,   1730.0466
     12.5000,       5.0000,   1.00000,   1868.1718
     17.5000,       5.0000,   1.00000,   1444.7122
     22.5000,       5.0000,   1.00000,   1495.5635
     27.5000,       5.0000,   1.00000,   1303.2725
     32.5000,       5.0000,   1.00000,   1410.0804
     37.5000,       5.0000,   1.00000,   1519.4615
     42.5000,       5.0000,   1.00000,   1492.9178
     52.5000,       5.0000,   1.00000,   1289.1656
     62.5000,       5.0000,   1.00000,   1031.8612
     67.5000,       5.0000,   1.00000,    860.9339
     72.5000,       5.0000,   1.00000,    762.7003
     77.5000,       5.0000,   1.00000,    769.0534
     82.5000,       5.0000,   1.00000,    729.5141
     92.5000,       5.0000,   1.00000,    532.8668
     97.5000,       5.0000,   1.00000,    382.1998
    102.5000,       5.0000,   1.00000,    285.1019
    112.5000,       5.0000,   1.00000,    205.6867
    117.5000,       5.0000,   1.00000,    171.2134
    122.5000,       5.0000,   1.00000,    181.1942
    127.5000,       5.0000,   1.00000,    168.5585
    132.5000,       5.0000,   1.00000,    174.8546
    137.5000,       5.0000,   1.00000,    162.3646
    142.5000,       5.0000,   1.00000,    170.9777
    147.5000,       5.0000,   1.00000,    171.8906
    152.5000,       5.0000,   1.00000,    176.5975
    157.5000,       5.0000,   1.00000,    189.4700
    162.5000,       5.0000,   1.00000,    196.4317
    167.5000,       5.0000,   1.00000,    197.7147
    172.5000,       5.0000,   1.00000,    189.1050
    177.5000,       5.0000,   1.00000,    180.1945
    182.5000,       5.0000,   1.00000,    186.0361
    187.5000,       5.0000,   1.00000,    175.8493
    192.5000,       5.0000,   1.00000,    156.8694
    197.5000,       5.0000,   1.00000,    177.3482
    202.5000,       5.0000,   1.00000,    139.6017
    207.5000,       5.0000,   1.00000,    182.7138
    212.5000,       5.0000,   1.00000,    147.8701
    217.5000,       5.0000,   1.00000,    180.4078
    222.5000,       5.0000,   1.00000,    171.6493
    227.5000,       5.0000,   1.00000,    168.5981
    232.5000,       5.0000,   1.00000,    204.7877
    237.5000,       5.0000,   1.00000,    255.3795
    242.5000,       5.0000,   1.00000,    316.2017
    247.5000,       5.0000,   1.00000,    392.9037
    252.5000,       5.0000,   1.00000,    412.7599
    257.5000,       5.0000,   1.00000,    488.6972
    262.5000,       5.0000,   1.00000,    479.0089
    267.5000,       5.0000,   1.00000,    548.2466
    272.5000,       5.0000,   1.00000,    543.9189
    277.5000,       5.0000,   1.00000,    563.1186
    282.5000,       5.0000,   1.00000,    594.3091
    287.5000,       5.0000,   1.00000,    573.6945
    292.5000,       5.0000,   1.00000,    507.2572
    297.5000,       5.0000,   1.00000,    442.6854
    302.5000,       5.0000,   1.00000,    341.1640
    307.5000,       5.0000,   1.00000,    276.4386
     12.5000,       5.0000,   2.00000,   1668.0299
     17.5000,       5.0000,   2.00000,   1350.5616
     27.5000,       5.0000,   2.00000,   1196.7267
     32.5000,       5.0000,   2.00000,   1217.8604
     37.5000,       5.0000,   2.00000,   1335.1693
     42.5000,       5.0000,   2.00000,   1233.3036
     47.5000,       5.0000,   2.00000,   1132.1899
     52.5000,       5.0000,   2.00000,   1039.2797
     57.5000,       5.0000,   2.00000,    986.3499
     62.5000,       5.0000,   2.00000,   1023.7368
     67.5000,       5.0000,   2.00000,    856.5922
     72.5000,       5.0000,   2.00000,    711.5421
     77.5000,       5.0000,   2.00000,    694.4779
     82.5000,       5.0000,   2.00000,    678.3450
     87.5000,       5.0000,   2.00000,    634.4850
     92.5000,       5.0000,   2.00000,    478.3882
     97.5000,       5.0000,   2.00000,    358.1240
    102.5000,       5.0000,   2.00000,    291.2686
    107.5000,       5.0000,   2.00000,    236.2892
    112.5000,       5.0000,   2.00000,    231.1517
    117.5000,       5.0000,   2.00000,    192.6382
    122.5000,       5.0000,   2.00000,    192.0611
    127.5000,       5.0000,   2.00000,    186.9521
    132.5000,       5.0000,   2.00000,    183.8349
    137.5000,       5.0000,   2.00000,    170.8932
    142.5000,       5.0000,   2.00000,    181.2611
    147.5000,       5.0000,   2.00000,    178.8755
    152.5000,       5.0000,   2.00000,    166.7163
    157.5000,       5.0000,   2.00000,    174.9453
    162.5000,       5.0000,   2.00000,    184.5587
    167.5000,       5.0000,   2.00000,    184.7592
    172.5000,       5.0000,   2.00000,    169.1206
    177.5000,       5.0000,   2.00000,    167.1514
    182.5000,       5.0000,   2.00000,    191.7287
    187.5000,       5.0000,   2.00000,    174.8160
    192.5000,       5.0000,   2.00000,    165.0283
    197.5000,       5.0000,   2.00000,    186.7886
    202.5000,       5.0000,   2.00000,    159.2528
    207.5000,       5.0000,   2.00000,    194.1473
    212.5000,       5.0000,   2.00000,    165.7423
    217.5000,       5.0000,   2.00000,    205.7601
    222.5000,       5.0000,   2.00000,    208.3392
    227.5000,       5.0000,   2.00000,    186.2387
    232.5000,       5.0000,   2.00000,    229.3686
    237.5000,       5.0000,   2.00000,    280.3983
    242.5000,       5.0000,   2.00000,    339.5023
    247.5000,       5.0000,   2.00000,    391.0652
    252.5000,       5.0000,   2.00000,    404.2199
    257.5000,       5.0000,   2.00000,    459.1200
    262.5000,       5.0000,   2.00000,    470.9012
    267.5000,       5.0000,   2.00000,    538.1439
    272.5000,       5.0000,   2.00000,    516.8635
    277.5000,       5.0000,   2.00000,    494.0034
    282.5000,       5.0000,   2.00000,    532.3854
    287.5000,       5.0000,   2.00000,    501.2721
    292.5000,       5.0000,   2.00000,    446.5000
    297.5000,       5.0000,   2.00000,    415.5959
    302.5000,       5.0000,   2.00000,    329.4220
     22.5000,       5.0000,   3.00000,   1088.8992
     27.5000,       5.0000,   3.00000,    919.4932
     32.5000,       5.0000,   3.00000,   1056.6069
     37.5000,       5.0000,   3.00000,   1171.9523
     42.5000,       5.0000,   3.00000,   1102.5651
     47.5000,       5.0000,   3.00000,    911.7390
     52.5000,       5.0000,   3.00000,    828.4490
     57.5000,       5.0000,   3.00000,    857.6849
     62.5000,       5.0000,   3.00000,    925.9233
     67.5000,       5.0000,   3.00000,    758.7177
     72.5000,       5.0000,   3.00000,    590.6597
     77.5000,       5.0000,   3.00000,    587.1115
     82.5000,       5.0000,   3.00000,    652.8369
     87.5000,       5.0000,   3.00000,    642.9777
     92.5000,       5.0000,   3.00000,    463.1387
     97.5000,       5.0000,   3.00000,    326.6081
    102.5000,       5.0000,   3.00000,    278.1464
    107.5000,       5.0000,   3.00000,    245.6734
    112.5000,       5.0000,   3.00000,    255.9600
    117.5000,       5.0000,   3.00000,    213.4686
    122.5000,       5.0000,   3.00000,    218.1729
    127.5000,       5.0000,   3.00000,    201.5141
    132.5000,       5.0000,   3.00000,    200.4956
    137.5000,       5.0000,   3.00000,    181.8561
    142.5000,       5.0000,   3.00000,    190.7598
    147.5000,       5.0000,   3.00000,    180.9807
    152.5000,       5.0000,   3.00000,    167.0423
    157.5000,       5.0000,   3.00000,    174.9943
    162.5000,       5.0000,   3.00000,    186.3546
    167.5000,       5.0000,   3.00000,    180.0310
    172.5000,       5.0000,   3.00000,    162.3483
    177.5000,       5.0000,   3.00000,    166.3028
    182.5000,       5.0000,   3.00000,    190.8394
    187.5000,       5.0000,   3.00000,    191.4494
    192.5000,       5.0000,   3.00000,    171.2752
    197.5000,       5.0000,   3.00000,    200.9817
    202.5000,       5.0000,   3.00000,    167.5157
    207.5000,       5.0000,   3.00000,    214.7243
    212.5000,       5.0000,   3.00000,    187.4365
    217.5000,       5.0000,   3.00000,    245.3193
    222.5000,       5.0000,   3.00000,    229.1676
    227.5000,       5.0000,   3.00000,    204.3440
    232.5000,       5.0000,   3.00000,    231.8185
    237.5000,       5.0000,   3.00000,    295.2882
    242.5000,       5.0000,   3.00000,    354.5348
    247.5000,       5.0000,   3.00000,    400.6479
    252.5000,       5.0000,   3.00000,    382.1574
    257.5000,       5.0000,   3.00000,    429.1837
    262.5000,       5.0000,   3.00000,    438.9338
    267.5000,       5.0000,   3.00000,    497.8426
    272.5000,       5.0000,   3.00000,    452.4063
    277.5000,       5.0000,   3.00000,    434.7289
    282.5000,       5.0000,   3.00000,    454.8190
    287.5000,       5.0000,   3.00000,    467.1670
    292.5000,       5.0000,   3.00000,    432.9630
    297.5000,       5.0000,   3.00000,    385.7136
     22.5000,      15.0000,   1.00000,    886.6919
     27.5000,      15.0000,   1.00000,    863.4055
     32.5000,      15.0000,   1.00000,    908.9516
     37.5000,      15.0000,   1.00000,   1034.4877
     42.5000,      15.0000,   1.00000,    984.0933
     47.5000,      15.0000,   1.00000,    877.0906
     52.5000,      15.0000,   1.00000,    785.0459
     57.5000,      15.0000,   1.00000,    770.8335
     62.5000,      15.0000,   1.00000,    737.1190
     67.5000,      15.0000,   1.00000,    650.7796
     72.5000,      15.0000,   1.00000,    560.6628
     77.5000,      15.0000,   1.00000,    544.1509
     82.5000,      15.0000,   1.00000,    585.3931
     87.5000,      15.0000,   1.00000,    597.1954
     92.5000,      15.0000,   1.00000,    502.3612
     97.5000,      15.0000,   1.00000,    363.3082
    102.5000,      15.0000,   1.00000,    279.9040
    107.5000,      15.0000,   1.00000,    260.3972
    112.5000,      15.0000,   1.00000,    250.3118
    117.5000,      15.0000,   1.00000,    250.4262
    122.5000,      15.0000,   1.00000,    229.3353
    127.5000,      15.0000,   1.00000,    221.5294
    132.5000,      15.0000,   1.00000,    205.9601
    137.5000,      15.0000,   1.00000,    201.6444
    142.5000,      15.0000,   1.00000,    189.0055
    147.5000,      15.0000,   1.00000,    184.0070
    152.5000,      15.0000,   1.00000,    181.6427
    157.5000,      15.0000,   1.00000,    185.7050
    162.5000,      15.0000,   1.00000,    186.5355
    167.5000,      15.0000,   1.00000,    181.8489
    172.5000,      15.0000,   1.00000,    177.7169
    177.5000,      15.0000,   1.00000,    178.2275
    182.5000,      15.0000,   1.00000,    190.8324
    187.5000,      15.0000,   1.00000,    191.9414
    192.5000,      15.0000,   1.00000,    199.9476
    197.5000,      15.0000,   1.00000,    185.9343
    202.5000,      15.0000,   1.00000,    200.9763
    207.5000,      15.0000,   1.00000,    204.2803
    212.5000,      15.0000,   1.00000,    238.8005
    217.5000,      15.0000,   1.00000,    239.1651
    222.5000,      15.0000,   1.00000,    241.0598
    227.5000,      15.0000,   1.00000,    228.6948
    232.5000,      15.0000,   1.00000,    253.8559
    237.5000,      15.0000,   1.00000,    298.0667
    242.5000,      15.0000,   1.00000,    360.2802
    247.5000,      15.0000,   1.00000,    379.3071
    252.5000,      15.0000,   1.00000,    392.4145
    257.5000,      15.0000,   1.00000,    395.0067
    262.5000,      15.0000,   1.00000,    417.1672
    267.5000,      15.0000,   1.00000,    409.7912
    272.5000,      15.0000,   1.00000,    410.5594
    277.5000,      15.0000,   1.00000,    397.4368
    282.5000,      15.0000,   1.00000,    414.9909
    287.5000,      15.0000,   1.00000,    431.8284
    292.5000,      15.0000,   1.00000,    425.7424
     22.5000,       5.0000,   4.00000,    850.8854
     27.5000,       5.0000,   4.00000,    728.4189
     32.5000,       5.0000,   4.00000,    833.7473
     37.5000,       5.0000,   4.00000,   1033.0680
     42.5000,       5.0000,   4.00000,    941.0553
     47.5000,       5.0000,   4.00000,    813.7460
     52.5000,       5.0000,   4.00000,    733.5259
     57.5000,       5.0000,   4.00000,    717.4469
     62.5000,       5.0000,   4.00000,    755.5312
     67.5000,       5.0000,   4.00000,    599.8860
     72.5000,       5.0000,   4.00000,    492.1220
     77.5000,       5.0000,   4.00000,    526.6345
     82.5000,       5.0000,   4.00000,    603.3414
     87.5000,       5.0000,   4.00000,    643.4559
     92.5000,       5.0000,   4.00000,    464.4792
     97.5000,       5.0000,   4.00000,    319.7070
    102.5000,       5.0000,   4.00000,    263.9394
    107.5000,       5.0000,   4.00000,    237.0587
    112.5000,       5.0000,   4.00000,    264.4083
    117.5000,       5.0000,   4.00000,    232.3368
    122.5000,       5.0000,   4.00000,    238.8531
    127.5000,       5.0000,   4.00000,    223.6188
    132.5000,       5.0000,   4.00000,    219.2704
    137.5000,       5.0000,   4.00000,    197.3098
    142.5000,       5.0000,   4.00000,    197.2143
    147.5000,       5.0000,   4.00000,    186.1082
    152.5000,       5.0000,   4.00000,    173.4935
    157.5000,       5.0000,   4.00000,    187.1812
    162.5000,       5.0000,   4.00000,    192.0133
    167.5000,       5.0000,   4.00000,    186.6679
    172.5000,       5.0000,   4.00000,    172.1258
    177.5000,       5.0000,   4.00000,    169.1384
    182.5000,       5.0000,   4.00000,    204.4677
    187.5000,       5.0000,   4.00000,    198.1040
    192.5000,       5.0000,   4.00000,    187.6451
    197.5000,       5.0000,   4.00000,    212.3613
    202.5000,       5.0000,   4.00000,    175.1326
    207.5000,       5.0000,   4.00000,    240.6474
    212.5000,       5.0000,   4.00000,    212.8333
    217.5000,       5.0000,   4.00000,    268.8344
    222.5000,       5.0000,   4.00000,    250.1278
    227.5000,       5.0000,   4.00000,    204.7716
    232.5000,       5.0000,   4.00000,    241.1255
    237.5000,       5.0000,   4.00000,    290.6727
    242.5000,       5.0000,   4.00000,    361.8995
    247.5000,       5.0000,   4.00000,    403.2715
    252.5000,       5.0000,   4.00000,    375.7740
    257.5000,       5.0000,   4.00000,    407.9243
    262.5000,       5.0000,   4.00000,    389.3800
    267.5000,       5.0000,   4.00000,    426.0265
    272.5000,       5.0000,   4.00000,    396.5499
    277.5000,       5.0000,   4.00000,    377.9757
    282.5000,       5.0000,   4.00000,    426.0508
    287.5000,       5.0000,   4.00000,    442.7762
    292.5000,       5.0000,   4.00000,    419.0751
     30.0000,      20.0000,   1.00000,    704.4429
     35.0000,      20.0000,   1.00000,    712.8953
     40.0000,      20.0000,   1.00000,    761.6414
     45.0000,      20.0000,   1.00000,    824.1418
     50.0000,      20.0000,   1.00000,    753.9559
     55.0000,      20.0000,   1.00000,    664.3133
     60.0000,      20.0000,   1.00000,    535.1145
     65.0000,      20.0000,   1.00000,    470.2040
     70.0000,      20.0000,   1.00000,    476.6365
     75.0000,      20.0000,   1.00000,    478.6616
     80.0000,      20.0000,   1.00000,    504.8673
     85.0000,      20.0000,   1.00000,    520.7563
     90.0000,      20.0000,   1.00000,    508.6848
     95.0000,      20.0000,   1.00000,    453.9070
    100.0000,      20.0000,   1.00000,    339.9719
    105.0000,      20.0000,   1.00000,    268.3435
    110.0000,      20.0000,   1.00000,    243.4044
    115.0000,      20.0000,   1.00000,    245.3678
    120.0000,      20.0000,   1.00000,    257.4671
    125.0000,      20.0000,   1.00000,    251.7914
    130.0000,      20.0000,   1.00000,    242.4970
    135.0000,      20.0000,   1.00000,    228.2637
    140.0000,      20.0000,   1.00000,    212.9182
    145.0000,      20.0000,   1.00000,    201.2037
    150.0000,      20.0000,   1.00000,    199.4913
    155.0000,      20.0000,   1.00000,    198.8539
    160.0000,      20.0000,   1.00000,    198.8767
    165.0000,      20.0000,   1.00000,    201.9688
    170.0000,      20.0000,   1.00000,    196.2461
    175.0000,      20.0000,   1.00000,    203.9279
    180.0000,      20.0000,   1.00000,    201.0105
    185.0000,      20.0000,   1.00000,    203.7528
    190.0000,      20.0000,   1.00000,    212.5385
    195.0000,      20.0000,   1.00000,    205.2176
    200.0000,      20.0000,   1.00000,    222.6943
    205.0000,      20.0000,   1.00000,    231.5580
    210.0000,      20.0000,   1.00000,    246.0547
    215.0000,      20.0000,   1.00000,    262.4851
    220.0000,      20.0000,   1.00000,    243.3607
    225.0000,      20.0000,   1.00000,    248.2115
    230.0000,      20.0000,   1.00000,    255.7478
    235.0000,      20.0000,   1.00000,    280.9257
    240.0000,      20.0000,   1.00000,    326.2702
    245.0000,      20.0000,   1.00000,    351.4132
    250.0000,      20.0000,   1.00000,    384.5002
    255.0000,      20.0000,   1.00000,    378.5970
    260.0000,      20.0000,   1.00000,    357.5355
    265.0000,      20.0000,   1.00000,    339.1312
    270.0000,      20.0000,   1.00000,    326.4698
    275.0000,      20.0000,   1.00000,    352.3874
    280.0000,      20.0000,   1.00000,    380.2622
    285.0000,      20.0000,   1.00000,    392.7608
     27.5000,       5.0000,   5.00000,    590.4230
     32.5000,       5.0000,   5.00000,    681.7410
     37.5000,       5.0000,   5.00000,    807.8953
     42.5000,       5.0000,   5.00000,    827.3815
     47.5000,       5.0000,   5.00000,    742.9219
     52.5000,       5.0000,   5.00000,    673.8396
     57.5000,       5.0000,   5.00000,    600.7960
     62.5000,       5.0000,   5.00000,    570.6666
     67.5000,       5.0000,   5.00000,    473.4599
     72.5000,       5.0000,   5.00000,    421.7301
     77.5000,       5.0000,   5.00000,    477.6078
     82.5000,       5.0000,   5.00000,    568.4382
     87.5000,       5.0000,   5.00000,    598.4788
     92.5000,       5.0000,   5.00000,    461.8727
     97.5000,       5.0000,   5.00000,    324.0716
    102.5000,       5.0000,   5.00000,    260.9427
    107.5000,       5.0000,   5.00000,    226.3734
    112.5000,       5.0000,   5.00000,    255.8654
    117.5000,       5.0000,   5.00000,    237.1806
    122.5000,       5.0000,   5.00000,    255.1432
    127.5000,       5.0000,   5.00000,    245.8909
    132.5000,       5.0000,   5.00000,    242.1342
    137.5000,       5.0000,   5.00000,    210.2847
    142.5000,       5.0000,   5.00000,    210.6457
    147.5000,       5.0000,   5.00000,    195.8082
    152.5000,       5.0000,   5.00000,    183.9231
    157.5000,       5.0000,   5.00000,    195.8742
    162.5000,       5.0000,   5.00000,    205.2589
    167.5000,       5.0000,   5.00000,    201.1582
    172.5000,       5.0000,   5.00000,    181.8241
    177.5000,       5.0000,   5.00000,    185.6640
    182.5000,       5.0000,   5.00000,    213.7014
    187.5000,       5.0000,   5.00000,    213.0374
    192.5000,       5.0000,   5.00000,    195.8912
    197.5000,       5.0000,   5.00000,    227.9944
    202.5000,       5.0000,   5.00000,    194.0858
    207.5000,       5.0000,   5.00000,    261.4481
    212.5000,       5.0000,   5.00000,    229.3364
    217.5000,       5.0000,   5.00000,    285.8962
    222.5000,       5.0000,   5.00000,    252.7937
    227.5000,       5.0000,   5.00000,    212.1992
    232.5000,       5.0000,   5.00000,    236.1830
    237.5000,       5.0000,   5.00000,    295.5980
    242.5000,       5.0000,   5.00000,    349.5764
    247.5000,       5.0000,   5.00000,    400.5212
    252.5000,       5.0000,   5.00000,    377.9162
    257.5000,       5.0000,   5.00000,    383.7559
    262.5000,       5.0000,   5.00000,    343.7231
    267.5000,       5.0000,   5.00000,    366.7856
    272.5000,       5.0000,   5.00000,    342.4100
    277.5000,       5.0000,   5.00000,    353.5586
    282.5000,       5.0000,   5.00000,    408.0116
    287.5000,       5.0000,   5.00000,    429.0922
     32.5000,       5.0000,   6.00000,    551.7650
     37.5000,       5.0000,   6.00000,    670.5312
     42.5000,       5.0000,   6.00000,    693.0386
     47.5000,       5.0000,   6.00000,    666.9107
     52.5000,       5.0000,   6.00000,    583.1039
     57.5000,       5.0000,   6.00000,    502.3251
     62.5000,       5.0000,   6.00000,    475.2722
     67.5000,       5.0000,   6.00000,    394.6353
     72.5000,       5.0000,   6.00000,    363.8998
     77.5000,       5.0000,   6.00000,    431.8698
     82.5000,       5.0000,   6.00000,    523.1666
     87.5000,       5.0000,   6.00000,    566.7123
     92.5000,       5.0000,   6.00000,    434.9350
     97.5000,       5.0000,   6.00000,    321.8147
    102.5000,       5.0000,   6.00000,    263.5408
    107.5000,       5.0000,   6.00000,    223.9751
    112.5000,       5.0000,   6.00000,    244.5771
    117.5000,       5.0000,   6.00000,    228.5517
    122.5000,       5.0000,   6.00000,    263.3105
    127.5000,       5.0000,   6.00000,    262.4597
    132.5000,       5.0000,   6.00000,    260.8239
    137.5000,       5.0000,   6.00000,    228.9486
    142.5000,       5.0000,   6.00000,    227.1496
    147.5000,       5.0000,   6.00000,    212.5037
    152.5000,       5.0000,   6.00000,    192.2321
    157.5000,       5.0000,   6.00000,    206.1305
    162.5000,       5.0000,   6.00000,    219.0403
    167.5000,       5.0000,   6.00000,    213.8992
    172.5000,       5.0000,   6.00000,    197.7661
    177.5000,       5.0000,   6.00000,    196.0480
    182.5000,       5.0000,   6.00000,    233.0234
    187.5000,       5.0000,   6.00000,    223.5008
    192.5000,       5.0000,   6.00000,    207.1358
    197.5000,       5.0000,   6.00000,    249.5340
    202.5000,       5.0000,   6.00000,    212.9587
    207.5000,       5.0000,   6.00000,    281.3803
    212.5000,       5.0000,   6.00000,    235.9593
    217.5000,       5.0000,   6.00000,    288.9132
    222.5000,       5.0000,   6.00000,    258.7762
    227.5000,       5.0000,   6.00000,    209.2809
    232.5000,       5.0000,   6.00000,    240.0781
    237.5000,       5.0000,   6.00000,    285.5394
    242.5000,       5.0000,   6.00000,    348.8633
    247.5000,       5.0000,   6.00000,    390.0140
    252.5000,       5.0000,   6.00000,    361.6428
    257.5000,       5.0000,   6.00000,    364.0469
    262.5000,       5.0000,   6.00000,    317.6549
    267.5000,       5.0000,   6.00000,    332.6815
    272.5000,       5.0000,   6.00000,    317.3986
    277.5000,       5.0000,   6.00000,    334.4243
    282.5000,       5.0000,   6.00000,    393.9313
     37.5000,      25.0000,   1.00000,    588.1100
     42.5000,      25.0000,   1.00000,    624.8874
     47.5000,      25.0000,   1.00000,    621.0795
     52.5000,      25.0000,   1.00000,    574.1346
     57.5000,      25.0000,   1.00000,    481.4283
     62.5000,      25.0000,   1.00000,    424.8927
     67.5000,      25.0000,   1.00000,    396.0412
     72.5000,      25.0000,   1.00000,    409.0799
     77.5000,      25.0000,   1.00000,    425.9513
     82.5000,      25.0000,   1.00000,    441.8275
     87.5000,      25.0000,   1.00000,    452.6124
     92.5000,      25.0000,   1.00000,    441.1389
     97.5000,      25.0000,   1.00000,    390.0954
    102.5000,      25.0000,   1.00000,    321.0738
    107.5000,      25.0000,   1.00000,    262.7953
    112.5000,      25.0000,   1.00000,    240.6025
    117.5000,      25.0000,   1.00000,    240.1949
    122.5000,      25.0000,   1.00000,    254.5777
    127.5000,      25.0000,   1.00000,    256.3497
    132.5000,      25.0000,   1.00000,    257.2990
    137.5000,      25.0000,   1.00000,    247.1266
    142.5000,      25.0000,   1.00000,    234.9340
    147.5000,      25.0000,   1.00000,    221.1338
    152.5000,      25.0000,   1.00000,    219.3727
    157.5000,      25.0000,   1.00000,    216.2839
    162.5000,      25.0000,   1.00000,    212.3583
    167.5000,      25.0000,   1.00000,    218.1559
    172.5000,      25.0000,   1.00000,    222.9862
    177.5000,      25.0000,   1.00000,    224.8772
    182.5000,      25.0000,   1.00000,    218.3460
    187.5000,      25.0000,   1.00000,    225.9676
    192.5000,      25.0000,   1.00000,    230.1499
    197.5000,      25.0000,   1.00000,    245.2590
    202.5000,      25.0000,   1.00000,    248.0012
    207.5000,      25.0000,   1.00000,    263.8499
    212.5000,      25.0000,   1.00000,    256.0629
    217.5000,      25.0000,   1.00000,    251.9084
    222.5000,      25.0000,   1.00000,    245.6988
    227.5000,      25.0000,   1.00000,    263.3653
    232.5000,      25.0000,   1.00000,    274.4619
    237.5000,      25.0000,   1.00000,    302.2710
    242.5000,      25.0000,   1.00000,    325.0518
    247.5000,      25.0000,   1.00000,    348.1164
    252.5000,      25.0000,   1.00000,    342.1859
    257.5000,      25.0000,   1.00000,    342.3536
    262.5000,      25.0000,   1.00000,    322.4757
    267.5000,      25.0000,   1.00000,    313.6227
    272.5000,      25.0000,   1.00000,    323.2739
    277.5000,      25.0000,   1.00000,    344.6936
     37.5000,       5.0000,   7.00000,    580.0421
     42.5000,       5.0000,   7.00000,    593.2437
     47.5000,       5.0000,   7.00000,    540.4860
     52.5000,       5.0000,   7.00000,    484.8011
     57.5000,       5.0000,   7.00000,    436.0656
     62.5000,       5.0000,   7.00000,    442.4767
     67.5000,       5.0000,   7.00000,    360.8692
     72.5000,       5.0000,   7.00000,    322.8190
     77.5000,       5.0000,   7.00000,    383.1816
     82.5000,       5.0000,   7.00000,    481.3778
     87.5000,       5.0000,   7.00000,    529.0598
     92.5000,       5.0000,   7.00000,    412.1656
     97.5000,       5.0000,   7.00000,    304.5096
    102.5000,       5.0000,   7.00000,    261.8293
    107.5000,       5.0000,   7.00000,    224.9989
    112.5000,       5.0000,   7.00000,    240.7140
    117.5000,       5.0000,   7.00000,    222.2313
    122.5000,       5.0000,   7.00000,    257.0526
    127.5000,       5.0000,   7.00000,    268.1609
    132.5000,       5.0000,   7.00000,    276.5615
    137.5000,       5.0000,   7.00000,    248.4993
    142.5000,       5.0000,   7.00000,    249.4110
    147.5000,       5.0000,   7.00000,    226.1172
    152.5000,       5.0000,   7.00000,    205.1175
    157.5000,       5.0000,   7.00000,    217.9737
    162.5000,       5.0000,   7.00000,    228.3187
    167.5000,       5.0000,   7.00000,    228.2210
    172.5000,       5.0000,   7.00000,    207.6894
    177.5000,       5.0000,   7.00000,    210.1941
    182.5000,       5.0000,   7.00000,    245.1749
    187.5000,       5.0000,   7.00000,    239.1524
    192.5000,       5.0000,   7.00000,    226.0214
    197.5000,       5.0000,   7.00000,    269.9052
    202.5000,       5.0000,   7.00000,    226.5836
    207.5000,       5.0000,   7.00000,    294.3345
    212.5000,       5.0000,   7.00000,    239.7005
    217.5000,       5.0000,   7.00000,    289.6846
    222.5000,       5.0000,   7.00000,    256.9815
    227.5000,       5.0000,   7.00000,    210.7598
    232.5000,       5.0000,   7.00000,    233.6733
    237.5000,       5.0000,   7.00000,    285.8806
    242.5000,       5.0000,   7.00000,    340.3944
    247.5000,       5.0000,   7.00000,    378.6506
    252.5000,       5.0000,   7.00000,    336.9558
    257.5000,       5.0000,   7.00000,    345.6991
    262.5000,       5.0000,   7.00000,    309.8925
    267.5000,       5.0000,   7.00000,    330.8566
    272.5000,       5.0000,   7.00000,    313.9892
    277.5000,       5.0000,   7.00000,    320.5664
     42.5000,       5.0000,   8.00000,    495.8125
     47.5000,       5.0000,   8.00000,    434.9417
     52.5000,       5.0000,   8.00000,    398.0101
     62.5000,       5.0000,   8.00000,    418.3286
     67.5000,       5.0000,   8.00000,    352.2390
     72.5000,       5.0000,   8.00000,    301.9466
     77.5000,       5.0000,   8.00000,    349.2595
     82.5000,       5.0000,   8.00000,    438.2232
     87.5000,       5.0000,   8.00000,    489.3898
     92.5000,       5.0000,   8.00000,    385.6094
    102.5000,       5.0000,   8.00000,    249.0477
    107.5000,       5.0000,   8.00000,    222.3653
    112.5000,       5.0000,   8.00000,    243.9289
    117.5000,       5.0000,   8.00000,    220.4234
    122.5000,       5.0000,   8.00000,    250.0632
    127.5000,       5.0000,   8.00000,    263.2120
    132.5000,       5.0000,   8.00000,    286.2440
    137.5000,       5.0000,   8.00000,    265.6981
    142.5000,       5.0000,   8.00000,    266.7292
    147.5000,       5.0000,   8.00000,    243.4725
    152.5000,       5.0000,   8.00000,    218.6007
    157.5000,       5.0000,   8.00000,    229.6184
    162.5000,       5.0000,   8.00000,    240.9996
    167.5000,       5.0000,   8.00000,    235.1370
    172.5000,       5.0000,   8.00000,    218.3590
    177.5000,       5.0000,   8.00000,    218.8461
    182.5000,       5.0000,   8.00000,    258.4280
    187.5000,       5.0000,   8.00000,    259.9326
    192.5000,       5.0000,   8.00000,    245.5938
    197.5000,       5.0000,   8.00000,    287.0598
    202.5000,       5.0000,   8.00000,    234.6427
    207.5000,       5.0000,   8.00000,    298.5402
    212.5000,       5.0000,   8.00000,    244.8589
    217.5000,       5.0000,   8.00000,    290.9422
    222.5000,       5.0000,   8.00000,    255.2563
    227.5000,       5.0000,   8.00000,    206.6374
    232.5000,       5.0000,   8.00000,    232.3016
    237.5000,       5.0000,   8.00000,    280.5981
    242.5000,       5.0000,   8.00000,    333.2933
    247.5000,       5.0000,   8.00000,    357.3178
    252.5000,       5.0000,   8.00000,    326.5735
    257.5000,       5.0000,   8.00000,    331.6484
    262.5000,       5.0000,   8.00000,    312.4067
    267.5000,       5.0000,   8.00000,    345.6241
    272.5000,       5.0000,   8.00000,    319.3591
     52.5000,      35.0000,   1.00000,    376.2827
     57.5000,      35.0000,   1.00000,    365.9124
     62.5000,      35.0000,   1.00000,    357.8617
     67.5000,      35.0000,   1.00000,    376.0544
     72.5000,      35.0000,   1.00000,    380.5995
     77.5000,      35.0000,   1.00000,    371.0446
     82.5000,      35.0000,   1.00000,    337.7063
     87.5000,      35.0000,   1.00000,    324.1139
     92.5000,      35.0000,   1.00000,    328.4183
     97.5000,      35.0000,   1.00000,    331.2554
    102.5000,      35.0000,   1.00000,    310.9445
    107.5000,      35.0000,   1.00000,    273.5630
    112.5000,      35.0000,   1.00000,    250.6477
    117.5000,      35.0000,   1.00000,    248.7971
    122.5000,      35.0000,   1.00000,    247.4955
    127.5000,      35.0000,   1.00000,    252.2859
    132.5000,      35.0000,   1.00000,    253.1537
    137.5000,      35.0000,   1.00000,    262.4454
    142.5000,      35.0000,   1.00000,    272.6848
    147.5000,      35.0000,   1.00000,    272.4071
    152.5000,      35.0000,   1.00000,    266.8097
    157.5000,      35.0000,   1.00000,    255.5265
    162.5000,      35.0000,   1.00000,    246.6043
    167.5000,      35.0000,   1.00000,    246.5113
    172.5000,      35.0000,   1.00000,    250.1335
    177.5000,      35.0000,   1.00000,    256.2851
    182.5000,      35.0000,   1.00000,    267.1765
    187.5000,      35.0000,   1.00000,    266.6150
    192.5000,      35.0000,   1.00000,    276.7144
    197.5000,      35.0000,   1.00000,    273.1033
    202.5000,      35.0000,   1.00000,    274.2459
    207.5000,      35.0000,   1.00000,    266.1444
    212.5000,      35.0000,   1.00000,    257.7568
    217.5000,      35.0000,   1.00000,    248.5392
    222.5000,      35.0000,   1.00000,    258.3542
    227.5000,      35.0000,   1.00000,    265.8418
    232.5000,      35.0000,   1.00000,    280.6989
    237.5000,      35.0000,   1.00000,    279.6327
    242.5000,      35.0000,   1.00000,    284.3423
    247.5000,      35.0000,   1.00000,    293.0912
    252.5000,      35.0000,   1.00000,    316.8805
    257.5000,      35.0000,   1.00000,    329.6892
    262.5000,      35.0000,   1.00000,    339.9064
     52.5000,       5.0000,  10.00000,    327.6289
     57.5000,       5.0000,  10.00000,    336.7268
     62.5000,       5.0000,  10.00000,    369.1777
     67.5000,       5.0000,  10.00000,    329.0045
     77.5000,       5.0000,  10.00000,    328.8329
     82.5000,       5.0000,  10.00000,    386.3944
     87.5000,       5.0000,  10.00000,    417.1764
     92.5000,       5.0000,  10.00000,    333.5365
     97.5000,       5.0000,  10.00000,    258.8089
    102.5000,       5.0000,  10.00000,    229.5855
    107.5000,       5.0000,  10.00000,    207.3897
    112.5000,       5.0000,  10.00000,    233.2171
    117.5000,       5.0000,  10.00000,    220.8455
    122.5000,       5.0000,  10.00000,    255.3907
    127.5000,       5.0000,  10.00000,    265.9337
    132.5000,       5.0000,  10.00000,    283.0597
    137.5000,       5.0000,  10.00000,    269.3721
    142.5000,       5.0000,  10.00000,    288.0164
    147.5000,       5.0000,  10.00000,    269.7727
    152.5000,       5.0000,  10.00000,    245.5374
    157.5000,       5.0000,  10.00000,    254.7403
    162.5000,       5.0000,  10.00000,    262.6356
    167.5000,       5.0000,  10.00000,    253.0622
    172.5000,       5.0000,  10.00000,    230.2087
    177.5000,       5.0000,  10.00000,    238.4996
    182.5000,       5.0000,  10.00000,    290.9774
    187.5000,       5.0000,  10.00000,    291.1345
    192.5000,       5.0000,  10.00000,    268.3452
    197.5000,       5.0000,  10.00000,    305.6522
    202.5000,       5.0000,  10.00000,    245.2734
    207.5000,       5.0000,  10.00000,    307.0362
    212.5000,       5.0000,  10.00000,    248.8136
    217.5000,       5.0000,  10.00000,    294.7070
    222.5000,       5.0000,  10.00000,    255.6948
    227.5000,       5.0000,  10.00000,    203.0561
    232.5000,       5.0000,  10.00000,    221.7043
    237.5000,       5.0000,  10.00000,    263.9056
    242.5000,       5.0000,  10.00000,    311.8881
    247.5000,       5.0000,  10.00000,    344.1855
    252.5000,       5.0000,  10.00000,    325.4110
    257.5000,       5.0000,  10.00000,    344.5384
    262.5000,       5.0000,  10.00000,    327.2919
     67.5000,      45.0000,   1.00000,    327.5594
     72.5000,      45.0000,   1.00000,    327.4830
     77.5000,      45.0000,   1.00000,    319.8743
     82.5000,      45.0000,   1.00000,    315.1775
     87.5000,      45.0000,   1.00000,    293.6856
     92.5000,      45.0000,   1.00000,    282.5668
     97.5000,      45.0000,   1.00000,    273.9172
    102.5000,      45.0000,   1.00000,    271.7522
    107.5000,      45.0000,   1.00000,    268.2930
    112.5000,      45.0000,   1.00000,    255.3540
    117.5000,      45.0000,   1.00000,    245.0766
    122.5000,      45.0000,   1.00000,    246.3482
    127.5000,      45.0000,   1.00000,    251.6324
    132.5000,      45.0000,   1.00000,    257.6703
    137.5000,      45.0000,   1.00000,    261.8640
    142.5000,      45.0000,   1.00000,    265.0798
    147.5000,      45.0000,   1.00000,    271.2477
    152.5000,      45.0000,   1.00000,    274.6318
    157.5000,      45.0000,   1.00000,    278.6976
    162.5000,      45.0000,   1.00000,    288.7566
    167.5000,      45.0000,   1.00000,    290.6811
    172.5000,      45.0000,   1.00000,    287.7639
    177.5000,      45.0000,   1.00000,    289.7357
    182.5000,      45.0000,   1.00000,    280.0549
    187.5000,      45.0000,   1.00000,    280.1755
    192.5000,      45.0000,   1.00000,    273.6170
    197.5000,      45.0000,   1.00000,    280.0649
    202.5000,      45.0000,   1.00000,    279.3041
    207.5000,      45.0000,   1.00000,    266.9442
    212.5000,      45.0000,   1.00000,    260.5899
    217.5000,      45.0000,   1.00000,    259.8375
    222.5000,      45.0000,   1.00000,    257.8171
    227.5000,      45.0000,   1.00000,    267.8988
    232.5000,      45.0000,   1.00000,    267.8033
    237.5000,      45.0000,   1.00000,    281.6084
    242.5000,      45.0000,   1.00000,    287.8787
    247.5000,      45.0000,   1.00000,    302.1774
     77.5000,       5.0000,  12.00000,    311.3745
    157.5000,       5.0000,  12.00000,    272.6745
    237.5000,       5.0000,  12.00000,    256.5205
     67.5000,      15.0000,   4.00000,    289.0971
     72.5000,      15.0000,   4.00000,    278.6979
     77.5000,      15.0000,   4.00000,    302.9315
     82.5000,      15.0000,   4.00000,    353.2191
     87.5000,      15.0000,   4.00000,    356.8748
     92.5000,      15.0000,   4.00000,    313.5868
     97.5000,      15.0000,   4.00000,    246.6889
    102.5000,      15.0000,   4.00000,    206.0526
    112.5000,      15.0000,   4.00000,    206.9175
    117.5000,      15.0000,   4.00000,    228.0992
    122.5000,      15.0000,   4.00000,    244.2472
    127.5000,      15.0000,   4.00000,    271.5853
    132.5000,      15.0000,   4.00000,    278.3379
    137.5000,      15.0000,   4.00000,    283.2631
    142.5000,      15.0000,   4.00000,    270.4124
    147.5000,      15.0000,   4.00000,    264.9861
    152.5000,      15.0000,   4.00000,    263.0329
    157.5000,      15.0000,   4.00000,    273.4679
    162.5000,      15.0000,   4.00000,    287.9606
    167.5000,      15.0000,   4.00000,    284.2336
    172.5000,      15.0000,   4.00000,    274.1749
    177.5000,      15.0000,   4.00000,    279.8080
    182.5000,      15.0000,   4.00000,    289.4628
    187.5000,      15.0000,   4.00000,    291.3915
    192.5000,      15.0000,   4.00000,    293.6962
    197.5000,      15.0000,   4.00000,    279.3933
    202.5000,      15.0000,   4.00000,    295.0552
    207.5000,      15.0000,   4.00000,    275.4209
    212.5000,      15.0000,   4.00000,    293.1028
    217.5000,      15.0000,   4.00000,    270.0864
    222.5000,      15.0000,   4.00000,    247.9690
    227.5000,      15.0000,   4.00000,    221.0490
    232.5000,      15.0000,   4.00000,    223.8959
    237.5000,      15.0000,   4.00000,    265.2009
    242.5000,      15.0000,   4.00000,    314.8475
    247.5000,      15.0000,   4.00000,    341.5177
     82.5000,      55.0000,   1.00000,    275.7036
     87.5000,      55.0000,   1.00000,    271.2387
     92.5000,      55.0000,   1.00000,    264.3219
     97.5000,      55.0000,   1.00000,    270.5862
    102.5000,      55.0000,   1.00000,    273.2692
    107.5000,      55.0000,   1.00000,    272.2832
    112.5000,      55.0000,   1.00000,    259.3750
    117.5000,      55.0000,   1.00000,    242.5905
    122.5000,      55.0000,   1.00000,    239.0810
    127.5000,      55.0000,   1.00000,    237.9531
    132.5000,      55.0000,   1.00000,    245.1273
    137.5000,      55.0000,   1.00000,    253.4616
    142.5000,      55.0000,   1.00000,    260.8846
    147.5000,      55.0000,   1.00000,    273.6328
    152.5000,      55.0000,   1.00000,    279.7174
    157.5000,      55.0000,   1.00000,    286.5880
    162.5000,      55.0000,   1.00000,    289.6188
    167.5000,      55.0000,   1.00000,    291.8738
    172.5000,      55.0000,   1.00000,    298.8956
    177.5000,      55.0000,   1.00000,    292.7089
    182.5000,      55.0000,   1.00000,    295.0947
    187.5000,      55.0000,   1.00000,    285.2367
    192.5000,      55.0000,   1.00000,    280.7617
    197.5000,      55.0000,   1.00000,    275.0336
    202.5000,      55.0000,   1.00000,    264.4047
    207.5000,      55.0000,   1.00000,    259.7081
    212.5000,      55.0000,   1.00000,    257.8533
    217.5000,      55.0000,   1.00000,    263.7023
    222.5000,      55.0000,   1.00000,    277.1722
    227.5000,      55.0000,   1.00000,    285.4138
    232.5000,      55.0000,   1.00000,    299.3721
    157.5000,       5.0000,  15.00000,    273.4922
    237.5000,       5.0000,  15.00000,    276.2629
     82.5000,      15.0000,   5.00000,    325.9720
     87.5000,      15.0000,   5.00000,    333.0669
     92.5000,      15.0000,   5.00000,    300.3001
     97.5000,      15.0000,   5.00000,    248.9186
    102.5000,      15.0000,   5.00000,    208.9000
    107.5000,      15.0000,   5.00000,    200.6163
    112.5000,      15.0000,   5.00000,    198.7254
    127.5000,      15.0000,   5.00000,    261.3439
    132.5000,      15.0000,   5.00000,    270.2491
    137.5000,      15.0000,   5.00000,    274.0995
    142.5000,      15.0000,   5.00000,    268.8995
    147.5000,      15.0000,   5.00000,    268.4079
    152.5000,      15.0000,   5.00000,    267.1209
    157.5000,      15.0000,   5.00000,    272.8158
    162.5000,      15.0000,   5.00000,    284.1130
    167.5000,      15.0000,   5.00000,    282.0589
    172.5000,      15.0000,   5.00000,    278.0001
    177.5000,      15.0000,   5.00000,    286.7629
    182.5000,      15.0000,   5.00000,    299.1945
    187.5000,      15.0000,   5.00000,    299.5242
    192.5000,      15.0000,   5.00000,    298.9736
    197.5000,      15.0000,   5.00000,    281.6392
    202.5000,      15.0000,   5.00000,    293.1398
    207.5000,      15.0000,   5.00000,    272.0225
    212.5000,      15.0000,   5.00000,    288.9825
    217.5000,      15.0000,   5.00000,    271.6418
    222.5000,      15.0000,   5.00000,    258.0000
    227.5000,      15.0000,   5.00000,    236.3359
    232.5000,      15.0000,   5.00000,    242.3858
     97.5000,      65.0000,   1.00000,    260.6175
    102.5000,      65.0000,   1.00000,    262.6404
    107.5000,      65.0000,   1.00000,    268.4460
    112.5000,      65.0000,   1.00000,    269.5724
    122.5000,      65.0000,   1.00000,    241.4917
    127.5000,      65.0000,   1.00000,    233.1160
    132.5000,      65.0000,   1.00000,    238.3055
    137.5000,      65.0000,   1.00000,    248.4722
    142.5000,      65.0000,   1.00000,    257.6757
    147.5000,      65.0000,   1.00000,    262.5824
    152.5000,      65.0000,   1.00000,    271.4943
    157.5000,      65.0000,   1.00000,    277.4749
    162.5000,      65.0000,   1.00000,    279.3243
    167.5000,      65.0000,   1.00000,    281.2910
    172.5000,      65.0000,   1.00000,    275.0997
    177.5000,      65.0000,   1.00000,    277.8530
    182.5000,      65.0000,   1.00000,    279.1051
    187.5000,      65.0000,   1.00000,    285.9063
    192.5000,      65.0000,   1.00000,    281.7522
    197.5000,      65.0000,   1.00000,    270.0408
    202.5000,      65.0000,   1.00000,    262.5789
    207.5000,      65.0000,   1.00000,    264.6802
    212.5000,      65.0000,   1.00000,    275.6588
    217.5000,      65.0000,   1.00000,    285.2563
     97.5000,      15.0000,   6.00000,    241.4684
    102.5000,      15.0000,   6.00000,    204.2568
    107.5000,      15.0000,   6.00000,    199.9123
    112.5000,      15.0000,   6.00000,    199.8194
    117.5000,      15.0000,   6.00000,    219.7086
    122.5000,      15.0000,   6.00000,    233.3665
    127.5000,      15.0000,   6.00000,    256.0458
    132.5000,      15.0000,   6.00000,    264.3409
    137.5000,      15.0000,   6.00000,    272.5878
    142.5000,      15.0000,   6.00000,    268.1444
    147.5000,      15.0000,   6.00000,    261.1946
    152.5000,      15.0000,   6.00000,    255.7946
    157.5000,      15.0000,   6.00000,    261.5182
    162.5000,      15.0000,   6.00000,    272.4555
    167.5000,      15.0000,   6.00000,    268.5611
    172.5000,      15.0000,   6.00000,    258.5361
    177.5000,      15.0000,   6.00000,    269.5541
    182.5000,      15.0000,   6.00000,    288.8820
    187.5000,      15.0000,   6.00000,    298.7262
    192.5000,      15.0000,   6.00000,    302.2157
    197.5000,      15.0000,   6.00000,    284.6494
    202.5000,      15.0000,   6.00000,    298.9134
    207.5000,      15.0000,   6.00000,    280.1784
    212.5000,      15.0000,   6.00000,    301.6361
    217.5000,      15.0000,   6.00000,    284.0397
    105.0000,      30.0000,   3.00000,    218.8334
    110.0000,      30.0000,   3.00000,    212.3510
    115.0000,      30.0000,   3.00000,    216.7756
    120.0000,      30.0000,   3.00000,    230.9688
    125.0000,      30.0000,   3.00000,    245.1608
    130.0000,      30.0000,   3.00000,    255.9621
    135.0000,      30.0000,   3.00000,    262.6536
    140.0000,      30.0000,   3.00000,    259.0742
    145.0000,      30.0000,   3.00000,    257.2603
    150.0000,      30.0000,   3.00000,    256.9504
    155.0000,      30.0000,   3.00000,    258.1598
    160.0000,      30.0000,   3.00000,    255.2616
    165.0000,      30.0000,   3.00000,    254.1354
    170.0000,      30.0000,   3.00000,    266.7098
    175.0000,      30.0000,   3.00000,    272.7664
    180.0000,      30.0000,   3.00000,    269.0435
    185.0000,      30.0000,   3.00000,    274.6347
    190.0000,      30.0000,   3.00000,    277.8128
    195.0000,      30.0000,   3.00000,    295.8635
    200.0000,      30.0000,   3.00000,    294.2428
    205.0000,      30.0000,   3.00000,    299.9915
    210.0000,      30.0000,   3.00000,    300.1619
    117.5000,      25.0000,   4.00000,    221.9847
    122.5000,      25.0000,   4.00000,    244.1742
    127.5000,      25.0000,   4.00000,    256.0235
    132.5000,      25.0000,   4.00000,    266.3664
    142.5000,      25.0000,   4.00000,    253.7836
    147.5000,      25.0000,   4.00000,    246.0379
    152.5000,      25.0000,   4.00000,    248.5129
    157.5000,      25.0000,   4.00000,    247.7680
    162.5000,      25.0000,   4.00000,    246.7082
    167.5000,      25.0000,   4.00000,    250.5233
    172.5000,      25.0000,   4.00000,    259.0527
    177.5000,      25.0000,   4.00000,    263.8260
    182.5000,      25.0000,   4.00000,    263.7830
    187.5000,      25.0000,   4.00000,    276.8943
    192.5000,      25.0000,   4.00000,    282.4844
    197.5000,      25.0000,   4.00000,    297.1256
    202.5000,      25.0000,   4.00000,    299.9013
    157.5000,      15.0000,   8.00000,    233.4925
    157.5000,      15.0000,  10.00000,    236.7345
   6.81
ITERATION 3
MODEL RESISTIVITY
LAYER 1
61,     2.5000
     10.0000,     2057.4
     15.0000,     2251.5
     20.0000,     1472.7
     25.0000,     1325.3
     30.0000,     1141.3
     35.0000,     1433.5
     40.0000,     2002.9
     45.0000,     2088.3
     50.0000,     1725.9
     55.0000,     1330.5
     60.0000,     1157.7
     65.0000,     1104.5
     70.0000,     825.76
     75.0000,     658.23
     80.0000,     743.56
     85.0000,     913.08
     90.0000,     1012.5
     95.0000,     719.05
    100.0000,     415.83
    105.0000,     260.75
    110.0000,     185.05
    115.0000,     195.08
    120.0000,     171.29
    125.0000,     183.25
    130.0000,     168.05
    135.0000,     163.92
    140.0000,     150.88
    145.0000,     166.61
    150.0000,     172.95
    155.0000,     182.62
    160.0000,     211.33
    165.0000,     237.68
    170.0000,     227.54
    175.0000,     194.24
    180.0000,     185.59
    185.0000,     206.66
    190.0000,     179.41
    195.0000,     146.72
    200.0000,     159.83
    205.0000,     127.07
    210.0000,     171.44
    215.0000,     146.74
    220.0000,     185.46
    225.0000,     165.97
    230.0000,     138.14
    235.0000,     171.87
    240.0000,     239.21
    245.0000,     326.84
    250.0000,     414.85
    255.0000,     425.53
    260.0000,     493.29
    265.0000,     496.56
    270.0000,     573.49
    275.0000,     545.24
    280.0000,     556.97
    285.0000,     658.69
    290.0000,     693.04
    295.0000,     613.33
    300.0000,     504.15
    305.0000,     337.70
           249.3941
LAYER 2
61,     5.2500
     10.0000,     1966.8
     15.0000,     2152.0
     20.0000,     1622.5
     25.0000,     1373.3
     30.0000,     1198.9
     35.0000,     1420.4
     40.0000,     1672.0
     45.0000,     1603.5
     50.0000,     1360.7
     55.0000,     1284.6
     60.0000,     1091.6
     65.0000,     1109.9
     70.0000,     876.56
     75.0000,     758.90
     80.0000,     844.33
     85.0000,     1025.9
     90.0000,     992.70
     95.0000,     625.89
    100.0000,     371.09
    105.0000,     245.98
    110.0000,     190.79
    115.0000,     180.98
    120.0000,     163.16
    125.0000,     169.98
    130.0000,     167.76
    135.0000,     166.46
    140.0000,     152.32
    145.0000,     159.20
    150.0000,     166.02
    155.0000,     164.19
    160.0000,     213.98
    165.0000,     222.17
    170.0000,     224.75
    175.0000,     199.36
    180.0000,     177.71
    185.0000,     186.63
    190.0000,     170.15
    195.0000,     142.94
    200.0000,     156.48
    205.0000,     133.53
    210.0000,     171.47
    215.0000,     151.95
    220.0000,     188.74
    225.0000,     172.51
    230.0000,     152.30
    235.0000,     185.42
    240.0000,     252.40
    245.0000,     346.64
    250.0000,     426.44
    255.0000,     441.87
    260.0000,     495.67
    265.0000,     490.69
    270.0000,     550.03
    275.0000,     534.95
    280.0000,     541.91
    285.0000,     614.98
    290.0000,     633.44
    295.0000,     575.08
    300.0000,     470.48
    305.0000,     318.88
           251.2847
LAYER 3
58,     8.2750
     20.0000,     1834.4
     25.0000,     1464.5
     30.0000,     1257.0
     35.0000,     1287.0
     40.0000,     1199.1
     45.0000,     1051.0
     50.0000,     1058.0
     55.0000,     1267.0
     60.0000,     1064.4
     65.0000,     1021.7
     70.0000,     852.65
     75.0000,     774.18
     80.0000,     860.45
     85.0000,     968.89
     90.0000,     771.03
     95.0000,     437.69
    100.0000,     283.16
    105.0000,     237.39
    110.0000,     210.22
    115.0000,     179.38
    120.0000,     158.19
    125.0000,     165.14
    130.0000,     186.63
    135.0000,     194.27
    140.0000,     168.91
    145.0000,     155.31
    150.0000,     144.43
    155.0000,     133.79
    160.0000,     180.05
    165.0000,     174.58
    170.0000,     180.21
    175.0000,     169.91
    180.0000,     147.45
    185.0000,     152.91
    190.0000,     156.95
    195.0000,     149.60
    200.0000,     174.87
    205.0000,     161.67
    210.0000,     195.33
    215.0000,     176.75
    220.0000,     210.21
    225.0000,     202.81
    230.0000,     193.85
    235.0000,     226.89
    240.0000,     293.65
    245.0000,     385.95
    250.0000,     449.68
    255.0000,     462.92
    260.0000,     484.36
    265.0000,     468.45
    270.0000,     516.77
    275.0000,     543.85
    280.0000,     558.40
    285.0000,     582.86
    290.0000,     548.13
    295.0000,     491.09
    300.0000,     377.44
           267.5633
LAYER 4
56,    11.6025
     25.0000,     1470.5
     30.0000,     1159.7
     35.0000,     1021.4
     40.0000,     794.16
     45.0000,     673.81
     50.0000,     854.30
     55.0000,     1295.2
     60.0000,     1092.5
     65.0000,     937.56
     70.0000,     769.54
     75.0000,     675.32
     80.0000,     728.05
     85.0000,     726.83
     90.0000,     508.49
     95.0000,     295.75
    100.0000,     236.74
    105.0000,     263.63
    110.0000,     259.30
    115.0000,     198.29
    120.0000,     159.11
    125.0000,     169.29
    130.0000,     224.56
    135.0000,     258.80
    140.0000,     216.09
    145.0000,     169.68
    150.0000,     131.87
    155.0000,     112.06
    160.0000,     138.37
    165.0000,     127.45
    170.0000,     127.39
    175.0000,     125.53
    180.0000,     116.01
    185.0000,     130.20
    190.0000,     155.98
    195.0000,     174.06
    200.0000,     221.13
    205.0000,     209.11
    210.0000,     237.88
    215.0000,     209.31
    220.0000,     239.72
    225.0000,     244.66
    230.0000,     248.70
    235.0000,     284.89
    240.0000,     356.58
    245.0000,     449.34
    250.0000,     505.02
    255.0000,     508.46
    260.0000,     497.64
    265.0000,     472.78
    270.0000,     522.08
    275.0000,     585.96
    280.0000,     598.34
    285.0000,     571.11
    290.0000,     468.80
    295.0000,     420.02
           275.1533
LAYER 5
53,    15.2628
     30.0000,     728.39
     35.0000,     600.08
     40.0000,     502.30
     45.0000,     445.77
     50.0000,     596.43
     55.0000,     994.69
     60.0000,     971.96
     65.0000,     763.97
     70.0000,     545.38
     75.0000,     388.53
     80.0000,     329.48
     85.0000,     286.66
     90.0000,     256.02
     95.0000,     263.06
    100.0000,     329.48
    105.0000,     411.72
    110.0000,     364.68
    115.0000,     233.60
    120.0000,     163.98
    125.0000,     174.29
    130.0000,     264.19
    135.0000,     367.96
    140.0000,     355.37
    145.0000,     265.33
    150.0000,     178.83
    155.0000,     132.39
    160.0000,     118.92
    165.0000,     102.78
    170.0000,      96.67
    175.0000,     100.63
    180.0000,     113.23
    185.0000,     148.70
    190.0000,     209.33
    195.0000,     271.72
    200.0000,     327.97
    205.0000,     305.26
    210.0000,     287.37
    215.0000,     245.26
    220.0000,     250.42
    225.0000,     269.79
    230.0000,     297.28
    235.0000,     340.76
    240.0000,     407.00
    245.0000,     478.60
    250.0000,     524.06
    255.0000,     528.56
    260.0000,     510.73
    265.0000,     503.72
    270.0000,     537.60
    275.0000,     569.66
    280.0000,     518.70
    285.0000,     457.31
           321.1344
LAYER 6
49,    19.2890
     40.0000,     387.66
     45.0000,     310.28
     50.0000,     353.00
     55.0000,     528.08
     60.0000,     638.66
     65.0000,     643.89
     70.0000,     546.82
     75.0000,     439.83
     80.0000,     387.63
     85.0000,     371.01
     90.0000,     400.11
     95.0000,     476.62
    100.0000,     560.01
    105.0000,     548.46
    110.0000,     399.61
    115.0000,     245.43
    120.0000,     175.61
    125.0000,     184.37
    130.0000,     267.09
    135.0000,     385.36
    140.0000,     431.11
    145.0000,     373.77
    150.0000,     282.39
    155.0000,     215.47
    160.0000,     178.01
    165.0000,     152.90
    170.0000,     143.12
    175.0000,     149.93
    180.0000,     174.93
    185.0000,     226.33
    190.0000,     300.77
    195.0000,     368.26
    200.0000,     396.79
    205.0000,     355.57
    210.0000,     302.30
    215.0000,     250.69
    220.0000,     232.05
    225.0000,     234.89
    230.0000,     250.65
    235.0000,     277.99
    240.0000,     316.74
    245.0000,     358.58
    250.0000,     392.47
    255.0000,     409.84
    260.0000,     416.90
    265.0000,     421.74
    270.0000,     422.45
    275.0000,     407.43
           324.1686
LAYER 7
45,    23.7179
     50.0000,     216.89
     55.0000,     271.66
     60.0000,     341.82
     65.0000,     453.60
     70.0000,     518.46
     75.0000,     548.86
     80.0000,     587.09
     85.0000,     636.23
     90.0000,     702.03
     95.0000,     758.05
    100.0000,     731.84
    105.0000,     586.75
    110.0000,     394.58
    115.0000,     255.12
    120.0000,     194.81
    125.0000,     199.60
    130.0000,     261.17
    135.0000,     357.42
    140.0000,     429.03
    145.0000,     430.92
    150.0000,     381.35
    155.0000,     323.80
    160.0000,     279.40
    165.0000,     249.86
    170.0000,     238.78
    175.0000,     248.51
    180.0000,     280.44
    185.0000,     334.84
    190.0000,     399.40
    195.0000,     443.81
    200.0000,     440.65
    205.0000,     386.32
    210.0000,     318.98
    215.0000,     261.33
    220.0000,     227.99
    225.0000,     214.33
    230.0000,     213.94
    235.0000,     223.33
    240.0000,     239.75
    245.0000,     259.41
    250.0000,     279.50
    255.0000,     294.43
    260.0000,     306.01
    265.0000,     307.54
           287.7607
LAYER 8
41,    28.5897
     60.0000,     159.06
     65.0000,     272.69
     70.0000,     365.18
     75.0000,     451.73
     80.0000,     589.92
     85.0000,     717.30
     90.0000,     789.21
     95.0000,     788.73
    100.0000,     690.46
    105.0000,     526.20
    110.0000,     367.30
    115.0000,     260.97
    120.0000,     212.85
    125.0000,     212.65
    130.0000,     252.21
    135.0000,     318.19
    140.0000,     383.21
    145.0000,     418.17
    150.0000,     416.85
    155.0000,     394.68
    160.0000,     369.11
    165.0000,     350.67
    170.0000,     346.35
    175.0000,     359.89
    180.0000,     391.40
    185.0000,     435.60
    190.0000,     477.85
    195.0000,     495.75
    200.0000,     473.77
    205.0000,     416.66
    210.0000,     348.62
    215.0000,     288.82
    220.0000,     246.86
    225.0000,     221.29
    230.0000,     208.08
    235.0000,     204.14
    240.0000,     206.75
    245.0000,     212.30
    250.0000,     220.07
    255.0000,     228.78
           240.6170
LAYER 9
36,    33.9487
     75.0000,     216.37
     80.0000,     383.02
     85.0000,     500.77
     90.0000,     558.46
     95.0000,     572.91
    100.0000,     516.48
    105.0000,     418.82
    110.0000,     322.87
    115.0000,     254.02
    120.0000,     219.63
    125.0000,     216.29
    130.0000,     239.00
    135.0000,     280.25
    140.0000,     328.05
    145.0000,     368.17
    150.0000,     392.44
    155.0000,     402.29
    160.0000,     404.89
    165.0000,     408.07
    170.0000,     418.02
    175.0000,     438.13
    180.0000,     467.66
    185.0000,     500.54
    190.0000,     525.37
    195.0000,     528.47
    200.0000,     502.06
    205.0000,     450.71
    210.0000,     389.01
    215.0000,     330.56
    220.0000,     283.99
    225.0000,     249.15
    230.0000,     224.29
    235.0000,     208.63
    240.0000,     203.22
    245.0000,     201.05
           199.3881
LAYER 10
30,    39.8436
     90.0000,     298.22
     95.0000,     346.17
    100.0000,     344.54
    105.0000,     311.29
    110.0000,     269.56
    115.0000,     231.44
    120.0000,     210.75
    125.0000,     207.68
    130.0000,     220.65
    135.0000,     246.17
    140.0000,     279.21
    145.0000,     313.55
    150.0000,     344.35
    155.0000,     370.00
    160.0000,     392.04
    165.0000,     413.60
    170.0000,     437.64
    175.0000,     465.64
    180.0000,     496.29
    185.0000,     524.72
    190.0000,     543.40
    195.0000,     544.36
    200.0000,     523.26
    205.0000,     482.56
    210.0000,     430.87
    215.0000,     375.41
    220.0000,     329.00
    225.0000,     287.02
    230.0000,     254.36
           214.9308
LAYER 11
26,    46.3279
    100.0000,     240.51
    105.0000,     228.80
    110.0000,     212.76
    115.0000,     198.02
    120.0000,     189.49
    125.0000,     189.11
    130.0000,     198.37
    135.0000,     215.95
    140.0000,     239.91
    145.0000,     267.80
    150.0000,     297.39
    155.0000,     327.41
    160.0000,     357.72
    165.0000,     388.97
    170.0000,     421.75
    175.0000,     455.91
    180.0000,     489.70
    185.0000,     519.35
    190.0000,     539.77
    195.0000,     545.80
    200.0000,     534.20
    205.0000,     504.80
    210.0000,     466.72
    215.0000,     421.26
    220.0000,     374.98
           316.6447
LAYER 12
23,    53.4607
    105.0000,     169.86
    110.0000,     165.44
    115.0000,     161.78
    120.0000,     161.34
    125.0000,     165.08
    130.0000,     174.58
    135.0000,     189.40
    140.0000,     209.02
    145.0000,     232.70
    150.0000,     259.66
    155.0000,     289.39
    160.0000,     321.61
    165.0000,     356.18
    170.0000,     392.74
    175.0000,     430.39
    180.0000,     467.26
    185.0000,     500.27
    190.0000,     525.58
    195.0000,     539.15
    200.0000,     538.65
    205.0000,     525.00
    210.0000,     498.52
           458.2728
LAYER 13
21,    61.3068
    110.0000,     127.29
    115.0000,     127.78
    120.0000,     133.05
    125.0000,     141.16
    130.0000,     151.68
    135.0000,     166.56
    140.0000,     184.74
    145.0000,     206.29
    150.0000,     231.26
    155.0000,     259.70
    160.0000,     291.59
    165.0000,     326.76
    170.0000,     364.66
    175.0000,     404.27
    180.0000,     443.91
    185.0000,     481.05
    190.0000,     512.55
    195.0000,     533.17
    200.0000,     546.01
    205.0000,     551.41
           551.6037
LAYER 14
19, 
    115.0000,      93.43
    120.0000,     108.35
    125.0000,     121.70
    130.0000,     134.69
    135.0000,     148.52
    140.0000,     166.57
    145.0000,     187.16
    150.0000,     210.97
    155.0000,     238.49
    160.0000,     269.98
    165.0000,     305.44
    170.0000,     344.43
    175.0000,     386.08
    180.0000,     429.02
    185.0000,     471.42
    190.0000,     504.46
    195.0000,     531.99
    200.0000,     553.42
           569.2744
CALCULATED APPARENT RESISTIVITY
      7.5000,       5.0000,   1.00000,   1774.0187
     12.5000,       5.0000,   1.00000,   1912.9098
     17.5000,       5.0000,   1.00000,   1438.8817
     22.5000,       5.0000,   1.00000,   1491.6075
     27.5000,       5.0000,   1.00000,   1292.2604
     32.5000,       5.0000,   1.00000,   1389.9440
     37.5000,       5.0000,   1.00000,   1499.4063
     42.5000,       5.0000,   1.00000,   1473.1254
     52.5000,       5.0000,   1.00000,   1253.8147
     62.5000,       5.0000,   1.00000,   1028.5615
     67.5000,       5.0000,   1.00000,    873.4345
     72.5000,       5.0000,   1.00000,    789.2983
     77.5000,       5.0000,   1.00000,    811.8831
     82.5000,       5.0000,   1.00000,    773.1350
     92.5000,       5.0000,   1.00000,    567.5314
     97.5000,       5.0000,   1.00000,    400.4846
    102.5000,       5.0000,   1.00000,    291.5581
    112.5000,       5.0000,   1.00000,    207.2343
    117.5000,       5.0000,   1.00000,    172.3548
    122.5000,       5.0000,   1.00000,    182.3922
    127.5000,       5.0000,   1.00000,    168.4711
    132.5000,       5.0000,   1.00000,    173.7163
    137.5000,       5.0000,   1.00000,    160.7265
    142.5000,       5.0000,   1.00000,    169.2520
    147.5000,       5.0000,   1.00000,    171.0534
    152.5000,       5.0000,   1.00000,    178.6052
    157.5000,       5.0000,   1.00000,    192.1449
    162.5000,       5.0000,   1.00000,    201.6909
    167.5000,       5.0000,   1.00000,    202.3693
    172.5000,       5.0000,   1.00000,    191.7280
    177.5000,       5.0000,   1.00000,    180.7002
    182.5000,       5.0000,   1.00000,    183.6669
    187.5000,       5.0000,   1.00000,    171.0550
    192.5000,       5.0000,   1.00000,    152.1316
    197.5000,       5.0000,   1.00000,    172.6355
    202.5000,       5.0000,   1.00000,    137.8249
    207.5000,       5.0000,   1.00000,    182.7467
    212.5000,       5.0000,   1.00000,    150.1614
    217.5000,       5.0000,   1.00000,    184.5239
    222.5000,       5.0000,   1.00000,    176.5325
    227.5000,       5.0000,   1.00000,    173.4814
    232.5000,       5.0000,   1.00000,    209.8217
    237.5000,       5.0000,   1.00000,    260.5544
    242.5000,       5.0000,   1.00000,    319.9449
    247.5000,       5.0000,   1.00000,    396.3408
    252.5000,       5.0000,   1.00000,    414.6029
    257.5000,       5.0000,   1.00000,    488.4121
    262.5000,       5.0000,   1.00000,    477.9857
    267.5000,       5.0000,   1.00000,    543.4146
    272.5000,       5.0000,   1.00000,    537.4482
    277.5000,       5.0000,   1.00000,    554.6617
    282.5000,       5.0000,   1.00000,    585.7576
    287.5000,       5.0000,   1.00000,    569.6981
    292.5000,       5.0000,   1.00000,    505.7063
    297.5000,       5.0000,   1.00000,    445.8148
    302.5000,       5.0000,   1.00000,    346.3428
    307.5000,       5.0000,   1.00000,    282.4621
     12.5000,       5.0000,   2.00000,   1725.7678
     17.5000,       5.0000,   2.00000,   1353.7833
     27.5000,       5.0000,   2.00000,   1198.2139
     32.5000,       5.0000,   2.00000,   1196.4343
     37.5000,       5.0000,   2.00000,   1322.8235
     42.5000,       5.0000,   2.00000,   1233.8219
     47.5000,       5.0000,   2.00000,   1116.1957
     52.5000,       5.0000,   2.00000,   1007.5050
     57.5000,       5.0000,   2.00000,    974.3080
     62.5000,       5.0000,   2.00000,   1032.8907
     67.5000,       5.0000,   2.00000,    873.3520
     72.5000,       5.0000,   2.00000,    729.8837
     77.5000,       5.0000,   2.00000,    709.0469
     82.5000,       5.0000,   2.00000,    687.1323
     87.5000,       5.0000,   2.00000,    649.4847
     92.5000,       5.0000,   2.00000,    491.1483
     97.5000,       5.0000,   2.00000,    362.1165
    102.5000,       5.0000,   2.00000,    288.9239
    107.5000,       5.0000,   2.00000,    233.6719
    112.5000,       5.0000,   2.00000,    230.6178
    117.5000,       5.0000,   2.00000,    193.3544
    122.5000,       5.0000,   2.00000,    192.6207
    127.5000,       5.0000,   2.00000,    186.0948
    132.5000,       5.0000,   2.00000,    182.0776
    137.5000,       5.0000,   2.00000,    169.2235
    142.5000,       5.0000,   2.00000,    179.8616
    147.5000,       5.0000,   2.00000,    178.6455
    152.5000,       5.0000,   2.00000,    168.0690
    157.5000,       5.0000,   2.00000,    177.3375
    162.5000,       5.0000,   2.00000,    188.5267
    167.5000,       5.0000,   2.00000,    188.6192
    172.5000,       5.0000,   2.00000,    171.1034
    177.5000,       5.0000,   2.00000,    168.1874
    182.5000,       5.0000,   2.00000,    191.1798
    187.5000,       5.0000,   2.00000,    172.4128
    192.5000,       5.0000,   2.00000,    161.7479
    197.5000,       5.0000,   2.00000,    183.7758
    202.5000,       5.0000,   2.00000,    157.9766
    207.5000,       5.0000,   2.00000,    194.4040
    212.5000,       5.0000,   2.00000,    167.4129
    217.5000,       5.0000,   2.00000,    209.2630
    222.5000,       5.0000,   2.00000,    212.9276
    227.5000,       5.0000,   2.00000,    190.6841
    232.5000,       5.0000,   2.00000,    234.7343
    237.5000,       5.0000,   2.00000,    286.1403
    242.5000,       5.0000,   2.00000,    343.2346
    247.5000,       5.0000,   2.00000,    393.7475
    252.5000,       5.0000,   2.00000,    404.7846
    257.5000,       5.0000,   2.00000,    457.8420
    262.5000,       5.0000,   2.00000,    469.3850
    267.5000,       5.0000,   2.00000,    533.8418
    272.5000,       5.0000,   2.00000,    511.7431
    277.5000,       5.0000,   2.00000,    488.2684
    282.5000,       5.0000,   2.00000,    527.9711
    287.5000,       5.0000,   2.00000,    501.0786
    292.5000,       5.0000,   2.00000,    447.8199
    297.5000,       5.0000,   2.00000,    419.7092
    302.5000,       5.0000,   2.00000,    335.5023
     22.5000,       5.0000,   3.00000,   1089.9727
     27.5000,       5.0000,   3.00000,    918.2328
     32.5000,       5.0000,   3.00000,   1062.6826
     37.5000,       5.0000,   3.00000,   1187.2313
     42.5000,       5.0000,   3.00000,   1117.6677
     47.5000,       5.0000,   3.00000,    911.0350
     52.5000,       5.0000,   3.00000,    810.0767
     57.5000,       5.0000,   3.00000,    841.4162
     62.5000,       5.0000,   3.00000,    928.1826
     67.5000,       5.0000,   3.00000,    775.5570
     72.5000,       5.0000,   3.00000,    599.6330
     77.5000,       5.0000,   3.00000,    587.5383
     82.5000,       5.0000,   3.00000,    648.2203
     87.5000,       5.0000,   3.00000,    644.4448
     92.5000,       5.0000,   3.00000,    464.6204
     97.5000,       5.0000,   3.00000,    326.1023
    102.5000,       5.0000,   3.00000,    273.5133
    107.5000,       5.0000,   3.00000,    241.3273
    112.5000,       5.0000,   3.00000,    254.5410
    117.5000,       5.0000,   3.00000,    214.2750
    122.5000,       5.0000,   3.00000,    218.8970
    127.5000,       5.0000,   3.00000,    200.8091
    132.5000,       5.0000,   3.00000,    198.5025
    137.5000,       5.0000,   3.00000,    179.5184
    142.5000,       5.0000,   3.00000,    189.0186
    147.5000,       5.0000,   3.00000,    180.4833
    152.5000,       5.0000,   3.00000,    168.1660
    157.5000,       5.0000,   3.00000,    177.4711
    162.5000,       5.0000,   3.00000,    189.5408
    167.5000,       5.0000,   3.00000,    182.8651
    172.5000,       5.0000,   3.00000,    164.4956
    177.5000,       5.0000,   3.00000,    167.5823
    182.5000,       5.0000,   3.00000,    191.3653
    187.5000,       5.0000,   3.00000,    190.2996
    192.5000,       5.0000,   3.00000,    169.0759
    197.5000,       5.0000,   3.00000,    198.7480
    202.5000,       5.0000,   3.00000,    166.5684
    207.5000,       5.0000,   3.00000,    214.9807
    212.5000,       5.0000,   3.00000,    188.9407
    217.5000,       5.0000,   3.00000,    248.5246
    222.5000,       5.0000,   3.00000,    233.1850
    227.5000,       5.0000,   3.00000,    208.3660
    232.5000,       5.0000,   3.00000,    236.2212
    237.5000,       5.0000,   3.00000,    300.8285
    242.5000,       5.0000,   3.00000,    358.8740
    247.5000,       5.0000,   3.00000,    403.9922
    252.5000,       5.0000,   3.00000,    384.3903
    257.5000,       5.0000,   3.00000,    430.9174
    262.5000,       5.0000,   3.00000,    440.6975
    267.5000,       5.0000,   3.00000,    497.8474
    272.5000,       5.0000,   3.00000,    451.8745
    277.5000,       5.0000,   3.00000,    433.6785
    282.5000,       5.0000,   3.00000,    455.1857
    287.5000,       5.0000,   3.00000,    470.6469
    292.5000,       5.0000,   3.00000,    438.4393
    297.5000,       5.0000,   3.00000,    393.4223
     22.5000,      15.0000,   1.00000,    877.7627
     27.5000,      15.0000,   1.00000,    859.5248
     32.5000,      15.0000,   1.00000,    919.5601
     37.5000,      15.0000,   1.00000,   1064.4738
     42.5000,      15.0000,   1.00000,   1008.6171
     47.5000,      15.0000,   1.00000,    880.6865
     52.5000,      15.0000,   1.00000,    772.6788
     57.5000,      15.0000,   1.00000,    755.0499
     62.5000,      15.0000,   1.00000,    730.2441
     67.5000,      15.0000,   1.00000,    655.1597
     72.5000,      15.0000,   1.00000,    569.5381
     77.5000,      15.0000,   1.00000,    546.9810
     82.5000,      15.0000,   1.00000,    584.2256
     87.5000,      15.0000,   1.00000,    595.5875
     92.5000,      15.0000,   1.00000,    503.4069
     97.5000,      15.0000,   1.00000,    363.1179
    102.5000,      15.0000,   1.00000,    278.1534
    107.5000,      15.0000,   1.00000,    257.6559
    112.5000,      15.0000,   1.00000,    249.3098
    117.5000,      15.0000,   1.00000,    251.6960
    122.5000,      15.0000,   1.00000,    231.1648
    127.5000,      15.0000,   1.00000,    222.0571
    132.5000,      15.0000,   1.00000,    204.7949
    137.5000,      15.0000,   1.00000,    199.3987
    142.5000,      15.0000,   1.00000,    186.8225
    147.5000,      15.0000,   1.00000,    183.1567
    152.5000,      15.0000,   1.00000,    182.4858
    157.5000,      15.0000,   1.00000,    187.7700
    162.5000,      15.0000,   1.00000,    189.1920
    167.5000,      15.0000,   1.00000,    184.4595
    172.5000,      15.0000,   1.00000,    179.7613
    177.5000,      15.0000,   1.00000,    179.7745
    182.5000,      15.0000,   1.00000,    191.3520
    187.5000,      15.0000,   1.00000,    191.2655
    192.5000,      15.0000,   1.00000,    198.2833
    197.5000,      15.0000,   1.00000,    184.3273
    202.5000,      15.0000,   1.00000,    200.2047
    207.5000,      15.0000,   1.00000,    204.8599
    212.5000,      15.0000,   1.00000,    241.0971
    217.5000,      15.0000,   1.00000,    242.5243
    222.5000,      15.0000,   1.00000,    244.5116
    227.5000,      15.0000,   1.00000,    232.0792
    232.5000,      15.0000,   1.00000,    257.4449
    237.5000,      15.0000,   1.00000,    301.2051
    242.5000,      15.0000,   1.00000,    363.3918
    247.5000,      15.0000,   1.00000,    382.6141
    252.5000,      15.0000,   1.00000,    395.7375
    257.5000,      15.0000,   1.00000,    398.7426
    262.5000,      15.0000,   1.00000,    421.3499
    267.5000,      15.0000,   1.00000,    413.5096
    272.5000,      15.0000,   1.00000,    413.3359
    277.5000,      15.0000,   1.00000,    399.9542
    282.5000,      15.0000,   1.00000,    418.3959
    287.5000,      15.0000,   1.00000,    437.1898
    292.5000,      15.0000,   1.00000,    432.9587
     22.5000,       5.0000,   4.00000,    845.0922
     27.5000,       5.0000,   4.00000,    730.7131
     32.5000,       5.0000,   4.00000,    846.9172
     37.5000,       5.0000,   4.00000,   1062.8832
     42.5000,       5.0000,   4.00000,    957.5779
     47.5000,       5.0000,   4.00000,    815.1769
     52.5000,       5.0000,   4.00000,    726.8089
     57.5000,       5.0000,   4.00000,    706.6375
     62.5000,       5.0000,   4.00000,    749.2784
     67.5000,       5.0000,   4.00000,    603.1595
     72.5000,       5.0000,   4.00000,    497.6147
     77.5000,       5.0000,   4.00000,    530.0496
     82.5000,       5.0000,   4.00000,    601.4541
     87.5000,       5.0000,   4.00000,    642.1154
     92.5000,       5.0000,   4.00000,    461.3004
     97.5000,       5.0000,   4.00000,    317.1832
    102.5000,       5.0000,   4.00000,    261.1985
    107.5000,       5.0000,   4.00000,    235.3806
    112.5000,       5.0000,   4.00000,    264.8965
    117.5000,       5.0000,   4.00000,    233.8510
    122.5000,       5.0000,   4.00000,    240.2747
    127.5000,       5.0000,   4.00000,    223.7890
    132.5000,       5.0000,   4.00000,    218.3801
    137.5000,       5.0000,   4.00000,    195.0350
    142.5000,       5.0000,   4.00000,    194.3527
    147.5000,       5.0000,   4.00000,    184.3377
    152.5000,       5.0000,   4.00000,    173.7962
    157.5000,       5.0000,   4.00000,    189.7195
    162.5000,       5.0000,   4.00000,    195.7170
    167.5000,       5.0000,   4.00000,    190.6030
    172.5000,       5.0000,   4.00000,    175.0066
    177.5000,       5.0000,   4.00000,    170.6805
    182.5000,       5.0000,   4.00000,    204.5861
    187.5000,       5.0000,   4.00000,    196.6558
    192.5000,       5.0000,   4.00000,    185.4371
    197.5000,       5.0000,   4.00000,    210.6840
    202.5000,       5.0000,   4.00000,    174.4601
    207.5000,       5.0000,   4.00000,    241.0623
    212.5000,       5.0000,   4.00000,    214.3593
    217.5000,       5.0000,   4.00000,    271.9814
    222.5000,       5.0000,   4.00000,    253.9384
    227.5000,       5.0000,   4.00000,    208.1355
    232.5000,       5.0000,   4.00000,    244.7464
    237.5000,       5.0000,   4.00000,    295.0958
    242.5000,       5.0000,   4.00000,    365.8353
    247.5000,       5.0000,   4.00000,    408.0540
    252.5000,       5.0000,   4.00000,    379.7562
    257.5000,       5.0000,   4.00000,    411.8315
    262.5000,       5.0000,   4.00000,    394.3082
    267.5000,       5.0000,   4.00000,    430.3013
    272.5000,       5.0000,   4.00000,    400.7745
    277.5000,       5.0000,   4.00000,    381.1069
    282.5000,       5.0000,   4.00000,    429.2206
    287.5000,       5.0000,   4.00000,    448.6267
    292.5000,       5.0000,   4.00000,    426.9088
     30.0000,      20.0000,   1.00000,    705.2150
     35.0000,      20.0000,   1.00000,    723.2917
     40.0000,      20.0000,   1.00000,    781.2115
     45.0000,      20.0000,   1.00000,    844.1576
     50.0000,      20.0000,   1.00000,    754.9689
     55.0000,      20.0000,   1.00000,    656.3726
     60.0000,      20.0000,   1.00000,    527.9961
     65.0000,      20.0000,   1.00000,    464.7550
     70.0000,      20.0000,   1.00000,    473.2169
     75.0000,      20.0000,   1.00000,    480.1409
     80.0000,      20.0000,   1.00000,    510.0722
     85.0000,      20.0000,   1.00000,    524.6428
     90.0000,      20.0000,   1.00000,    508.7376
     95.0000,      20.0000,   1.00000,    452.6928
    100.0000,      20.0000,   1.00000,    338.8595
    105.0000,      20.0000,   1.00000,    268.7368
    110.0000,      20.0000,   1.00000,    245.4338
    115.0000,      20.0000,   1.00000,    248.9656
    120.0000,      20.0000,   1.00000,    261.8810
    125.0000,      20.0000,   1.00000,    255.3628
    130.0000,      20.0000,   1.00000,    244.2109
    135.0000,      20.0000,   1.00000,    227.7576
    140.0000,      20.0000,   1.00000,    211.0170
    145.0000,      20.0000,   1.00000,    198.7586
    150.0000,      20.0000,   1.00000,    197.8938
    155.0000,      20.0000,   1.00000,    199.2516
    160.0000,      20.0000,   1.00000,    201.6413
    165.0000,      20.0000,   1.00000,    206.1753
    170.0000,      20.0000,   1.00000,    200.1100
    175.0000,      20.0000,   1.00000,    206.2818
    180.0000,      20.0000,   1.00000,    201.2507
    185.0000,      20.0000,   1.00000,    202.3199
    190.0000,      20.0000,   1.00000,    210.3372
    195.0000,      20.0000,   1.00000,    203.2423
    200.0000,      20.0000,   1.00000,    221.6293
    205.0000,      20.0000,   1.00000,    231.9899
    210.0000,      20.0000,   1.00000,    248.3266
    215.0000,      20.0000,   1.00000,    266.1915
    220.0000,      20.0000,   1.00000,    246.9500
    225.0000,      20.0000,   1.00000,    251.4615
    230.0000,      20.0000,   1.00000,    258.7660
    235.0000,      20.0000,   1.00000,    283.4435
    240.0000,      20.0000,   1.00000,    328.4954
    245.0000,      20.0000,   1.00000,    353.7676
    250.0000,      20.0000,   1.00000,    387.6912
    255.0000,      20.0000,   1.00000,    383.3702
    260.0000,      20.0000,   1.00000,    362.9964
    265.0000,      20.0000,   1.00000,    345.5237
    270.0000,      20.0000,   1.00000,    332.8404
    275.0000,      20.0000,   1.00000,    358.3430
    280.0000,      20.0000,   1.00000,    386.6777
    285.0000,      20.0000,   1.00000,    399.9013
     27.5000,       5.0000,   5.00000,    592.8840
     32.5000,       5.0000,   5.00000,    689.0692
     37.5000,       5.0000,   5.00000,    824.3677
     42.5000,       5.0000,   5.00000,    842.0293
     47.5000,       5.0000,   5.00000,    746.1056
     52.5000,       5.0000,   5.00000,    672.1636
     57.5000,       5.0000,   5.00000,    596.7867
     62.5000,       5.0000,   5.00000,    565.0555
     67.5000,       5.0000,   5.00000,    469.4313
     72.5000,       5.0000,   5.00000,    421.0320
     77.5000,       5.0000,   5.00000,    482.8207
     82.5000,       5.0000,   5.00000,    572.5536
     87.5000,       5.0000,   5.00000,    600.2211
     92.5000,       5.0000,   5.00000,    458.7320
     97.5000,       5.0000,   5.00000,    322.3635
    102.5000,       5.0000,   5.00000,    260.7899
    107.5000,       5.0000,   5.00000,    228.4876
    112.5000,       5.0000,   5.00000,    259.7674
    117.5000,       5.0000,   5.00000,    240.7265
    122.5000,       5.0000,   5.00000,    257.7732
    127.5000,       5.0000,   5.00000,    247.4185
    132.5000,       5.0000,   5.00000,    242.5150
    137.5000,       5.0000,   5.00000,    208.6948
    142.5000,       5.0000,   5.00000,    207.3938
    147.5000,       5.0000,   5.00000,    192.7975
    152.5000,       5.0000,   5.00000,    183.0716
    157.5000,       5.0000,   5.00000,    198.3975
    162.5000,       5.0000,   5.00000,    210.1631
    167.5000,       5.0000,   5.00000,    206.7966
    172.5000,       5.0000,   5.00000,    185.7601
    177.5000,       5.0000,   5.00000,    187.0437
    182.5000,       5.0000,   5.00000,    212.8376
    187.5000,       5.0000,   5.00000,    210.5990
    192.5000,       5.0000,   5.00000,    193.2149
    197.5000,       5.0000,   5.00000,    226.4624
    202.5000,       5.0000,   5.00000,    193.5765
    207.5000,       5.0000,   5.00000,    262.0023
    212.5000,       5.0000,   5.00000,    230.9187
    217.5000,       5.0000,   5.00000,    289.0911
    222.5000,       5.0000,   5.00000,    256.2722
    227.5000,       5.0000,   5.00000,    215.1474
    232.5000,       5.0000,   5.00000,    239.1793
    237.5000,       5.0000,   5.00000,    299.3694
    242.5000,       5.0000,   5.00000,    353.0399
    247.5000,       5.0000,   5.00000,    405.4008
    252.5000,       5.0000,   5.00000,    382.7472
    257.5000,       5.0000,   5.00000,    388.8122
    262.5000,       5.0000,   5.00000,    349.7466
    267.5000,       5.0000,   5.00000,    373.5262
    272.5000,       5.0000,   5.00000,    348.9957
    277.5000,       5.0000,   5.00000,    359.1007
    282.5000,       5.0000,   5.00000,    413.3982
    287.5000,       5.0000,   5.00000,    436.2106
     32.5000,       5.0000,   6.00000,    549.9791
     37.5000,       5.0000,   6.00000,    672.0250
     42.5000,       5.0000,   6.00000,    696.9186
     47.5000,       5.0000,   6.00000,    672.3408
     52.5000,       5.0000,   6.00000,    585.0690
     57.5000,       5.0000,   6.00000,    501.7757
     62.5000,       5.0000,   6.00000,    473.7554
     67.5000,       5.0000,   6.00000,    391.2689
     72.5000,       5.0000,   6.00000,    359.4821
     77.5000,       5.0000,   6.00000,    431.4698
     82.5000,       5.0000,   6.00000,    526.1765
     87.5000,       5.0000,   6.00000,    571.6454
     92.5000,       5.0000,   6.00000,    435.3065
     97.5000,       5.0000,   6.00000,    323.3960
    102.5000,       5.0000,   6.00000,    266.6978
    107.5000,       5.0000,   6.00000,    228.9063
    112.5000,       5.0000,   6.00000,    251.5951
    117.5000,       5.0000,   6.00000,    234.2376
    122.5000,       5.0000,   6.00000,    267.7792
    127.5000,       5.0000,   6.00000,    265.1864
    132.5000,       5.0000,   6.00000,    262.2835
    137.5000,       5.0000,   6.00000,    228.1601
    142.5000,       5.0000,   6.00000,    224.5221
    147.5000,       5.0000,   6.00000,    209.3495
    152.5000,       5.0000,   6.00000,    191.0071
    157.5000,       5.0000,   6.00000,    208.7272
    162.5000,       5.0000,   6.00000,    224.6270
    167.5000,       5.0000,   6.00000,    220.4891
    172.5000,       5.0000,   6.00000,    202.3324
    177.5000,       5.0000,   6.00000,    197.2003
    182.5000,       5.0000,   6.00000,    231.2982
    187.5000,       5.0000,   6.00000,    220.3540
    192.5000,       5.0000,   6.00000,    203.9985
    197.5000,       5.0000,   6.00000,    247.5691
    202.5000,       5.0000,   6.00000,    212.4212
    207.5000,       5.0000,   6.00000,    282.1391
    212.5000,       5.0000,   6.00000,    237.5869
    217.5000,       5.0000,   6.00000,    291.7804
    222.5000,       5.0000,   6.00000,    261.9500
    227.5000,       5.0000,   6.00000,    211.9544
    232.5000,       5.0000,   6.00000,    242.7920
    237.5000,       5.0000,   6.00000,    289.3275
    242.5000,       5.0000,   6.00000,    352.2603
    247.5000,       5.0000,   6.00000,    394.3109
    252.5000,       5.0000,   6.00000,    366.0750
    257.5000,       5.0000,   6.00000,    369.1646
    262.5000,       5.0000,   6.00000,    323.6877
    267.5000,       5.0000,   6.00000,    338.9380
    272.5000,       5.0000,   6.00000,    324.2418
    277.5000,       5.0000,   6.00000,    340.6489
    282.5000,       5.0000,   6.00000,    400.3658
     37.5000,      25.0000,   1.00000,    591.9186
     42.5000,      25.0000,   1.00000,    633.5194
     47.5000,      25.0000,   1.00000,    629.8949
     52.5000,      25.0000,   1.00000,    576.7227
     57.5000,      25.0000,   1.00000,    476.9970
     62.5000,      25.0000,   1.00000,    421.6690
     67.5000,      25.0000,   1.00000,    394.7062
     72.5000,      25.0000,   1.00000,    406.2042
     77.5000,      25.0000,   1.00000,    421.3022
     82.5000,      25.0000,   1.00000,    438.5181
     87.5000,      25.0000,   1.00000,    453.8363
     92.5000,      25.0000,   1.00000,    443.9590
     97.5000,      25.0000,   1.00000,    392.5835
    102.5000,      25.0000,   1.00000,    323.3880
    107.5000,      25.0000,   1.00000,    266.8202
    112.5000,      25.0000,   1.00000,    246.3638
    117.5000,      25.0000,   1.00000,    247.5056
    122.5000,      25.0000,   1.00000,    261.8293
    127.5000,      25.0000,   1.00000,    261.2127
    132.5000,      25.0000,   1.00000,    259.3303
    137.5000,      25.0000,   1.00000,    247.0999
    142.5000,      25.0000,   1.00000,    233.9627
    147.5000,      25.0000,   1.00000,    220.3166
    152.5000,      25.0000,   1.00000,    219.3246
    157.5000,      25.0000,   1.00000,    218.0075
    162.5000,      25.0000,   1.00000,    215.5787
    167.5000,      25.0000,   1.00000,    222.0950
    172.5000,      25.0000,   1.00000,    226.0177
    177.5000,      25.0000,   1.00000,    225.9116
    182.5000,      25.0000,   1.00000,    217.3410
    187.5000,      25.0000,   1.00000,    223.5464
    192.5000,      25.0000,   1.00000,    227.3692
    197.5000,      25.0000,   1.00000,    243.0771
    202.5000,      25.0000,   1.00000,    247.4662
    207.5000,      25.0000,   1.00000,    265.8194
    212.5000,      25.0000,   1.00000,    259.5279
    217.5000,      25.0000,   1.00000,    255.7859
    222.5000,      25.0000,   1.00000,    249.3080
    227.5000,      25.0000,   1.00000,    266.8372
    232.5000,      25.0000,   1.00000,    277.6768
    237.5000,      25.0000,   1.00000,    305.2054
    242.5000,      25.0000,   1.00000,    327.5390
    247.5000,      25.0000,   1.00000,    350.2918
    252.5000,      25.0000,   1.00000,    344.9724
    257.5000,      25.0000,   1.00000,    346.7157
    262.5000,      25.0000,   1.00000,    327.6643
    267.5000,      25.0000,   1.00000,    318.9750
    272.5000,      25.0000,   1.00000,    328.8664
    277.5000,      25.0000,   1.00000,    351.3141
     37.5000,       5.0000,   7.00000,    571.4764
     42.5000,       5.0000,   7.00000,    589.2109
     47.5000,       5.0000,   7.00000,    543.1600
     52.5000,       5.0000,   7.00000,    489.1504
     57.5000,       5.0000,   7.00000,    438.2273
     62.5000,       5.0000,   7.00000,    442.3790
     67.5000,       5.0000,   7.00000,    358.4384
     72.5000,       5.0000,   7.00000,    318.1151
     77.5000,       5.0000,   7.00000,    378.1752
     82.5000,       5.0000,   7.00000,    477.3777
     87.5000,       5.0000,   7.00000,    532.0330
     92.5000,       5.0000,   7.00000,    415.6991
     97.5000,       5.0000,   7.00000,    309.7274
    102.5000,       5.0000,   7.00000,    268.2245
    107.5000,       5.0000,   7.00000,    232.6916
    112.5000,       5.0000,   7.00000,    249.6378
    117.5000,       5.0000,   7.00000,    229.1324
    122.5000,       5.0000,   7.00000,    262.6917
    127.5000,       5.0000,   7.00000,    271.9654
    132.5000,       5.0000,   7.00000,    278.9258
    137.5000,       5.0000,   7.00000,    248.6822
    142.5000,       5.0000,   7.00000,    247.7805
    147.5000,       5.0000,   7.00000,    224.1303
    152.5000,       5.0000,   7.00000,    204.6163
    157.5000,       5.0000,   7.00000,    221.0630
    162.5000,       5.0000,   7.00000,    233.8025
    167.5000,       5.0000,   7.00000,    234.8282
    172.5000,       5.0000,   7.00000,    212.1128
    177.5000,       5.0000,   7.00000,    211.1710
    182.5000,       5.0000,   7.00000,    243.2558
    187.5000,       5.0000,   7.00000,    235.7535
    192.5000,       5.0000,   7.00000,    222.4696
    197.5000,       5.0000,   7.00000,    267.6364
    202.5000,       5.0000,   7.00000,    225.8067
    207.5000,       5.0000,   7.00000,    295.1447
    212.5000,       5.0000,   7.00000,    241.1450
    217.5000,       5.0000,   7.00000,    292.0579
    222.5000,       5.0000,   7.00000,    259.7079
    227.5000,       5.0000,   7.00000,    213.2646
    232.5000,       5.0000,   7.00000,    236.4846
    237.5000,       5.0000,   7.00000,    289.8199
    242.5000,       5.0000,   7.00000,    344.1907
    247.5000,       5.0000,   7.00000,    382.8416
    252.5000,       5.0000,   7.00000,    340.6351
    257.5000,       5.0000,   7.00000,    349.9311
    262.5000,       5.0000,   7.00000,    314.7941
    267.5000,       5.0000,   7.00000,    335.8466
    272.5000,       5.0000,   7.00000,    319.7236
    277.5000,       5.0000,   7.00000,    326.1519
     42.5000,       5.0000,   8.00000,    487.1862
     47.5000,       5.0000,   8.00000,    433.6506
     52.5000,       5.0000,   8.00000,    401.9150
     62.5000,       5.0000,   8.00000,    417.7871
     67.5000,       5.0000,   8.00000,    348.2543
     72.5000,       5.0000,   8.00000,    296.1523
     77.5000,       5.0000,   8.00000,    343.7444
     82.5000,       5.0000,   8.00000,    430.9108
     87.5000,       5.0000,   8.00000,    487.1361
     92.5000,       5.0000,   8.00000,    388.5302
    102.5000,       5.0000,   8.00000,    257.6098
    107.5000,       5.0000,   8.00000,    232.0545
    112.5000,       5.0000,   8.00000,    254.3826
    117.5000,       5.0000,   8.00000,    227.4032
    122.5000,       5.0000,   8.00000,    255.5812
    127.5000,       5.0000,   8.00000,    267.5262
    132.5000,       5.0000,   8.00000,    289.7351
    137.5000,       5.0000,   8.00000,    266.9920
    142.5000,       5.0000,   8.00000,    266.5596
    147.5000,       5.0000,   8.00000,    242.9216
    152.5000,       5.0000,   8.00000,    219.5168
    157.5000,       5.0000,   8.00000,    233.5625
    162.5000,       5.0000,   8.00000,    246.6012
    167.5000,       5.0000,   8.00000,    241.0422
    172.5000,       5.0000,   8.00000,    222.3629
    177.5000,       5.0000,   8.00000,    219.7010
    182.5000,       5.0000,   8.00000,    256.6292
    187.5000,       5.0000,   8.00000,    256.6325
    192.5000,       5.0000,   8.00000,    242.0690
    197.5000,       5.0000,   8.00000,    284.8172
    202.5000,       5.0000,   8.00000,    233.8470
    207.5000,       5.0000,   8.00000,    298.9453
    212.5000,       5.0000,   8.00000,    245.7781
    217.5000,       5.0000,   8.00000,    292.6086
    222.5000,       5.0000,   8.00000,    257.5562
    227.5000,       5.0000,   8.00000,    209.0201
    232.5000,       5.0000,   8.00000,    235.1803
    237.5000,       5.0000,   8.00000,    284.9779
    242.5000,       5.0000,   8.00000,    337.4157
    247.5000,       5.0000,   8.00000,    361.9453
    252.5000,       5.0000,   8.00000,    330.1856
    257.5000,       5.0000,   8.00000,    334.6024
    262.5000,       5.0000,   8.00000,    315.8578
    267.5000,       5.0000,   8.00000,    349.2494
    272.5000,       5.0000,   8.00000,    323.7906
     52.5000,      35.0000,   1.00000,    374.3885
     57.5000,      35.0000,   1.00000,    361.4212
     62.5000,      35.0000,   1.00000,    352.2436
     67.5000,      35.0000,   1.00000,    371.0559
     72.5000,      35.0000,   1.00000,    374.4436
     77.5000,      35.0000,   1.00000,    364.2306
     82.5000,      35.0000,   1.00000,    331.3621
     87.5000,      35.0000,   1.00000,    317.6476
     92.5000,      35.0000,   1.00000,    322.5111
     97.5000,      35.0000,   1.00000,    328.9335
    102.5000,      35.0000,   1.00000,    314.3528
    107.5000,      35.0000,   1.00000,    279.7942
    112.5000,      35.0000,   1.00000,    258.3210
    117.5000,      35.0000,   1.00000,    257.1730
    122.5000,      35.0000,   1.00000,    255.2455
    127.5000,      35.0000,   1.00000,    258.7318
    132.5000,      35.0000,   1.00000,    258.1547
    137.5000,      35.0000,   1.00000,    266.6420
    142.5000,      35.0000,   1.00000,    276.6760
    147.5000,      35.0000,   1.00000,    276.4389
    152.5000,      35.0000,   1.00000,    271.0585
    157.5000,      35.0000,   1.00000,    259.2295
    162.5000,      35.0000,   1.00000,    249.6019
    167.5000,      35.0000,   1.00000,    248.5750
    172.5000,      35.0000,   1.00000,    251.4398
    177.5000,      35.0000,   1.00000,    256.7679
    182.5000,      35.0000,   1.00000,    266.8652
    187.5000,      35.0000,   1.00000,    265.6514
    192.5000,      35.0000,   1.00000,    275.3021
    197.5000,      35.0000,   1.00000,    271.8990
    202.5000,      35.0000,   1.00000,    273.7950
    207.5000,      35.0000,   1.00000,    266.8843
    212.5000,      35.0000,   1.00000,    259.7264
    217.5000,      35.0000,   1.00000,    251.5468
    222.5000,      35.0000,   1.00000,    262.5089
    227.5000,      35.0000,   1.00000,    270.3889
    232.5000,      35.0000,   1.00000,    285.4427
    237.5000,      35.0000,   1.00000,    284.0470
    242.5000,      35.0000,   1.00000,    288.3922
    247.5000,      35.0000,   1.00000,    296.4780
    252.5000,      35.0000,   1.00000,    319.6758
    257.5000,      35.0000,   1.00000,    332.1516
    262.5000,      35.0000,   1.00000,    341.9214
     52.5000,       5.0000,  10.00000,    329.0925
     57.5000,       5.0000,  10.00000,    335.7411
     62.5000,       5.0000,  10.00000,    363.5178
     67.5000,       5.0000,  10.00000,    321.2231
     77.5000,       5.0000,  10.00000,    323.4717
     82.5000,       5.0000,  10.00000,    382.3545
     87.5000,       5.0000,  10.00000,    415.4403
     92.5000,       5.0000,  10.00000,    332.9082
     97.5000,       5.0000,  10.00000,    262.6332
    102.5000,       5.0000,  10.00000,    236.5265
    107.5000,       5.0000,  10.00000,    216.0189
    112.5000,       5.0000,  10.00000,    242.4209
    117.5000,       5.0000,  10.00000,    226.6693
    122.5000,       5.0000,  10.00000,    258.9398
    127.5000,       5.0000,  10.00000,    269.1669
    132.5000,       5.0000,  10.00000,    287.4496
    137.5000,       5.0000,  10.00000,    272.8802
    142.5000,       5.0000,  10.00000,    290.5429
    147.5000,       5.0000,  10.00000,    271.5798
    152.5000,       5.0000,  10.00000,    248.5303
    157.5000,       5.0000,  10.00000,    260.9504
    162.5000,       5.0000,  10.00000,    269.9615
    167.5000,       5.0000,  10.00000,    259.8744
    172.5000,       5.0000,  10.00000,    234.3703
    177.5000,       5.0000,  10.00000,    239.3002
    182.5000,       5.0000,  10.00000,    289.4086
    187.5000,       5.0000,  10.00000,    288.6292
    192.5000,       5.0000,  10.00000,    265.9980
    197.5000,       5.0000,  10.00000,    304.9218
    202.5000,       5.0000,  10.00000,    244.9025
    207.5000,       5.0000,  10.00000,    306.7216
    212.5000,       5.0000,  10.00000,    248.2382
    217.5000,       5.0000,  10.00000,    294.3878
    222.5000,       5.0000,  10.00000,    256.7126
    227.5000,       5.0000,  10.00000,    204.9543
    232.5000,       5.0000,  10.00000,    224.5512
    237.5000,       5.0000,  10.00000,    268.5810
    242.5000,       5.0000,  10.00000,    317.1709
    247.5000,       5.0000,  10.00000,    350.1410
    252.5000,       5.0000,  10.00000,    329.8699
    257.5000,       5.0000,  10.00000,    347.6871
    262.5000,       5.0000,  10.00000,    329.6621
     67.5000,      45.0000,   1.00000,    319.3256
     72.5000,      45.0000,   1.00000,    320.6536
     77.5000,      45.0000,   1.00000,    314.0444
     82.5000,      45.0000,   1.00000,    309.6941
     87.5000,      45.0000,   1.00000,    288.0412
     92.5000,      45.0000,   1.00000,    276.8114
     97.5000,      45.0000,   1.00000,    268.4666
    102.5000,      45.0000,   1.00000,    266.6361
    107.5000,      45.0000,   1.00000,    264.6483
    112.5000,      45.0000,   1.00000,    254.7288
    117.5000,      45.0000,   1.00000,    248.0015
    122.5000,      45.0000,   1.00000,    251.4763
    127.5000,      45.0000,   1.00000,    257.4224
    132.5000,      45.0000,   1.00000,    263.4005
    137.5000,      45.0000,   1.00000,    266.6721
    142.5000,      45.0000,   1.00000,    269.5730
    147.5000,      45.0000,   1.00000,    276.4509
    152.5000,      45.0000,   1.00000,    280.4774
    157.5000,      45.0000,   1.00000,    284.5706
    162.5000,      45.0000,   1.00000,    294.2021
    167.5000,      45.0000,   1.00000,    295.6476
    172.5000,      45.0000,   1.00000,    292.0787
    177.5000,      45.0000,   1.00000,    293.3497
    182.5000,      45.0000,   1.00000,    282.4362
    187.5000,      45.0000,   1.00000,    281.2264
    192.5000,      45.0000,   1.00000,    273.8228
    197.5000,      45.0000,   1.00000,    280.0263
    202.5000,      45.0000,   1.00000,    279.7444
    207.5000,      45.0000,   1.00000,    267.9394
    212.5000,      45.0000,   1.00000,    262.2795
    217.5000,      45.0000,   1.00000,    262.4112
    222.5000,      45.0000,   1.00000,    260.9554
    227.5000,      45.0000,   1.00000,    271.7686
    232.5000,      45.0000,   1.00000,    271.7545
    237.5000,      45.0000,   1.00000,    285.9185
    242.5000,      45.0000,   1.00000,    292.5074
    247.5000,      45.0000,   1.00000,    306.8813
     77.5000,       5.0000,  12.00000,    308.1550
    157.5000,       5.0000,  12.00000,    280.9992
    237.5000,       5.0000,  12.00000,    261.0356
     67.5000,      15.0000,   4.00000,    280.2377
     72.5000,      15.0000,   4.00000,    272.6118
     77.5000,      15.0000,   4.00000,    300.1520
     82.5000,      15.0000,   4.00000,    353.5304
     87.5000,      15.0000,   4.00000,    358.2052
     92.5000,      15.0000,   4.00000,    315.7178
     97.5000,      15.0000,   4.00000,    248.2935
    102.5000,      15.0000,   4.00000,    206.5759
    112.5000,      15.0000,   4.00000,    205.1340
    117.5000,      15.0000,   4.00000,    227.1361
    122.5000,      15.0000,   4.00000,    244.3431
    127.5000,      15.0000,   4.00000,    272.9589
    132.5000,      15.0000,   4.00000,    280.4213
    137.5000,      15.0000,   4.00000,    285.1766
    142.5000,      15.0000,   4.00000,    271.7632
    147.5000,      15.0000,   4.00000,    267.2639
    152.5000,      15.0000,   4.00000,    267.9731
    157.5000,      15.0000,   4.00000,    281.7318
    162.5000,      15.0000,   4.00000,    298.8413
    167.5000,      15.0000,   4.00000,    294.9562
    172.5000,      15.0000,   4.00000,    282.3206
    177.5000,      15.0000,   4.00000,    284.5173
    182.5000,      15.0000,   4.00000,    291.1035
    187.5000,      15.0000,   4.00000,    291.2267
    192.5000,      15.0000,   4.00000,    293.3943
    197.5000,      15.0000,   4.00000,    279.7016
    202.5000,      15.0000,   4.00000,    296.1167
    207.5000,      15.0000,   4.00000,    275.9185
    212.5000,      15.0000,   4.00000,    292.6496
    217.5000,      15.0000,   4.00000,    268.8959
    222.5000,      15.0000,   4.00000,    246.9963
    227.5000,      15.0000,   4.00000,    221.2532
    232.5000,      15.0000,   4.00000,    225.8651
    237.5000,      15.0000,   4.00000,    269.3432
    242.5000,      15.0000,   4.00000,    321.4681
    247.5000,      15.0000,   4.00000,    349.0455
     82.5000,      55.0000,   1.00000,    269.3371
     87.5000,      55.0000,   1.00000,    264.0345
     92.5000,      55.0000,   1.00000,    257.2608
     97.5000,      55.0000,   1.00000,    263.9925
    102.5000,      55.0000,   1.00000,    267.4054
    107.5000,      55.0000,   1.00000,    267.7504
    112.5000,      55.0000,   1.00000,    256.2368
    117.5000,      55.0000,   1.00000,    239.9796
    122.5000,      55.0000,   1.00000,    236.8137
    127.5000,      55.0000,   1.00000,    236.7259
    132.5000,      55.0000,   1.00000,    246.1002
    137.5000,      55.0000,   1.00000,    256.5253
    142.5000,      55.0000,   1.00000,    264.9232
    147.5000,      55.0000,   1.00000,    278.4587
    152.5000,      55.0000,   1.00000,    284.9567
    157.5000,      55.0000,   1.00000,    292.2311
    162.5000,      55.0000,   1.00000,    295.8195
    167.5000,      55.0000,   1.00000,    298.5383
    172.5000,      55.0000,   1.00000,    305.9556
    177.5000,      55.0000,   1.00000,    299.7573
    182.5000,      55.0000,   1.00000,    301.7538
    187.5000,      55.0000,   1.00000,    290.8588
    192.5000,      55.0000,   1.00000,    284.9624
    197.5000,      55.0000,   1.00000,    277.8097
    202.5000,      55.0000,   1.00000,    266.2735
    207.5000,      55.0000,   1.00000,    261.3353
    212.5000,      55.0000,   1.00000,    259.9954
    217.5000,      55.0000,   1.00000,    266.5053
    222.5000,      55.0000,   1.00000,    280.6725
    227.5000,      55.0000,   1.00000,    288.9689
    232.5000,      55.0000,   1.00000,    302.7994
    157.5000,       5.0000,  15.00000,    282.6004
    237.5000,       5.0000,  15.00000,    279.9074
     82.5000,      15.0000,   5.00000,    329.2369
     87.5000,      15.0000,   5.00000,    336.7790
     92.5000,      15.0000,   5.00000,    303.9180
     97.5000,      15.0000,   5.00000,    251.1372
    102.5000,      15.0000,   5.00000,    208.9940
    107.5000,      15.0000,   5.00000,    197.6415
    112.5000,      15.0000,   5.00000,    192.9867
    127.5000,      15.0000,   5.00000,    254.7930
    132.5000,      15.0000,   5.00000,    266.3827
    137.5000,      15.0000,   5.00000,    272.3069
    142.5000,      15.0000,   5.00000,    268.2403
    147.5000,      15.0000,   5.00000,    269.4024
    152.5000,      15.0000,   5.00000,    271.2745
    157.5000,      15.0000,   5.00000,    280.8389
    162.5000,      15.0000,   5.00000,    295.9067
    167.5000,      15.0000,   5.00000,    294.8470
    172.5000,      15.0000,   5.00000,    289.2636
    177.5000,      15.0000,   5.00000,    295.2103
    182.5000,      15.0000,   5.00000,    305.2292
    187.5000,      15.0000,   5.00000,    304.0970
    192.5000,      15.0000,   5.00000,    303.1936
    197.5000,      15.0000,   5.00000,    285.2738
    202.5000,      15.0000,   5.00000,    296.3893
    207.5000,      15.0000,   5.00000,    273.6459
    212.5000,      15.0000,   5.00000,    288.9896
    217.5000,      15.0000,   5.00000,    270.1472
    222.5000,      15.0000,   5.00000,    256.1904
    227.5000,      15.0000,   5.00000,    235.4142
    232.5000,      15.0000,   5.00000,    243.3593
     97.5000,      65.0000,   1.00000,    254.1961
    102.5000,      65.0000,   1.00000,    257.1987
    107.5000,      65.0000,   1.00000,    263.8508
    112.5000,      65.0000,   1.00000,    265.6214
    122.5000,      65.0000,   1.00000,    238.6427
    127.5000,      65.0000,   1.00000,    231.1829
    132.5000,      65.0000,   1.00000,    237.0798
    137.5000,      65.0000,   1.00000,    248.1746
    142.5000,      65.0000,   1.00000,    258.6083
    147.5000,      65.0000,   1.00000,    264.9966
    152.5000,      65.0000,   1.00000,    275.2960
    157.5000,      65.0000,   1.00000,    282.1589
    162.5000,      65.0000,   1.00000,    284.6992
    167.5000,      65.0000,   1.00000,    287.1627
    172.5000,      65.0000,   1.00000,    281.5355
    177.5000,      65.0000,   1.00000,    285.1000
    182.5000,      65.0000,   1.00000,    287.1028
    187.5000,      65.0000,   1.00000,    294.4164
    192.5000,      65.0000,   1.00000,    289.7964
    197.5000,      65.0000,   1.00000,    276.9930
    202.5000,      65.0000,   1.00000,    268.1504
    207.5000,      65.0000,   1.00000,    269.3279
    212.5000,      65.0000,   1.00000,    279.7188
    217.5000,      65.0000,   1.00000,    289.2209
     97.5000,      15.0000,   6.00000,    244.2741
    102.5000,      15.0000,   6.00000,    204.0438
    107.5000,      15.0000,   6.00000,    195.7617
    112.5000,      15.0000,   6.00000,    192.6226
    117.5000,      15.0000,   6.00000,    209.8452
    122.5000,      15.0000,   6.00000,    223.6484
    127.5000,      15.0000,   6.00000,    247.9808
    132.5000,      15.0000,   6.00000,    258.2420
    137.5000,      15.0000,   6.00000,    267.4275
    142.5000,      15.0000,   6.00000,    264.0618
    147.5000,      15.0000,   6.00000,    259.7616
    152.5000,      15.0000,   6.00000,    258.6072
    157.5000,      15.0000,   6.00000,    268.6577
    162.5000,      15.0000,   6.00000,    283.2778
    167.5000,      15.0000,   6.00000,    280.3286
    172.5000,      15.0000,   6.00000,    269.1854
    177.5000,      15.0000,   6.00000,    278.7134
    182.5000,      15.0000,   6.00000,    297.0672
    187.5000,      15.0000,   6.00000,    306.6387
    192.5000,      15.0000,   6.00000,    310.6231
    197.5000,      15.0000,   6.00000,    292.7488
    202.5000,      15.0000,   6.00000,    306.4676
    207.5000,      15.0000,   6.00000,    284.7819
    212.5000,      15.0000,   6.00000,    303.1789
    217.5000,      15.0000,   6.00000,    282.8979
    105.0000,      30.0000,   3.00000,    215.6101
    110.0000,      30.0000,   3.00000,    206.8089
    115.0000,      30.0000,   3.00000,    210.2056
    120.0000,      30.0000,   3.00000,    224.2394
    125.0000,      30.0000,   3.00000,    238.2035
    130.0000,      30.0000,   3.00000,    249.3826
    135.0000,      30.0000,   3.00000,    257.1115
    140.0000,      30.0000,   3.00000,    255.1973
    145.0000,      30.0000,   3.00000,    255.3261
    150.0000,      30.0000,   3.00000,    257.4906
    155.0000,      30.0000,   3.00000,    261.9818
    160.0000,      30.0000,   3.00000,    262.0315
    165.0000,      30.0000,   3.00000,    262.7853
    170.0000,      30.0000,   3.00000,    276.5222
    175.0000,      30.0000,   3.00000,    282.5561
    180.0000,      30.0000,   3.00000,    278.1968
    185.0000,      30.0000,   3.00000,    283.6071
    190.0000,      30.0000,   3.00000,    286.4873
    195.0000,      30.0000,   3.00000,    304.4550
    200.0000,      30.0000,   3.00000,    301.8158
    205.0000,      30.0000,   3.00000,    306.2415
    210.0000,      30.0000,   3.00000,    304.9400
    117.5000,      25.0000,   4.00000,    213.9207
    122.5000,      25.0000,   4.00000,    236.3281
    127.5000,      25.0000,   4.00000,    249.2219
    132.5000,      25.0000,   4.00000,    260.6989
    142.5000,      25.0000,   4.00000,    251.0434
    147.5000,      25.0000,   4.00000,    245.2565
    152.5000,      25.0000,   4.00000,    249.9958
    157.5000,      25.0000,   4.00000,    252.2921
    162.5000,      25.0000,   4.00000,    254.2501
    167.5000,      25.0000,   4.00000,    260.0758
    172.5000,      25.0000,   4.00000,    269.2151
    177.5000,      25.0000,   4.00000,    273.5917
    182.5000,      25.0000,   4.00000,    272.4520
    187.5000,      25.0000,   4.00000,    285.2551
    192.5000,      25.0000,   4.00000,    290.8522
    197.5000,      25.0000,   4.00000,    305.6752
    202.5000,      25.0000,   4.00000,    307.8656
    157.5000,      15.0000,   8.00000,    239.7194
    157.5000,      15.0000,  10.00000,    245.7241
   6.32
ITERATION 4
MODEL RESISTIVITY
LAYER 1
61,     2.5000
     10.0000,     2060.2
     15.0000,     2253.5
     20.0000,     1475.2
     25.0000,     1328.1
     30.0000,     1143.5
     35.0000,     1435.5
     40.0000,     2003.0
     45.0000,     2085.4
     50.0000,     1719.8
     55.0000,     1325.8
     60.0000,     1152.8
     65.0000,     1100.5
     70.0000,     823.24
     75.0000,     657.10
     80.0000,     743.64
     85.0000,     913.95
     90.0000,     1013.1
     95.0000,     716.69
    100.0000,     413.23
    105.0000,     258.91
    110.0000,     183.96
    115.0000,     194.12
    120.0000,     170.56
    125.0000,     182.69
    130.0000,     167.90
    135.0000,     164.04
    140.0000,     151.03
    145.0000,     166.70
    150.0000,     172.92
    155.0000,     182.35
    160.0000,     210.98
    165.0000,     237.11
    170.0000,     227.16
    175.0000,     194.12
    180.0000,     185.60
    185.0000,     206.88
    190.0000,     179.83
    195.0000,     147.16
    200.0000,     160.27
    205.0000,     127.22
    210.0000,     171.38
    215.0000,     146.45
    220.0000,     184.98
    225.0000,     165.51
    230.0000,     137.76
    235.0000,     171.44
    240.0000,     238.66
    245.0000,     326.27
    250.0000,     414.21
    255.0000,     425.04
    260.0000,     492.93
    265.0000,     496.26
    270.0000,     573.51
    275.0000,     545.51
    280.0000,     557.49
    285.0000,     659.39
    290.0000,     693.47
    295.0000,     613.67
    300.0000,     504.28
    305.0000,     337.58
           248.9900
LAYER 2
61,     5.2500
     10.0000,     1967.3
     15.0000,     2155.2
     20.0000,     1622.2
     25.0000,     1374.5
     30.0000,     1200.6
     35.0000,     1422.2
     40.0000,     1672.4
     45.0000,     1602.2
     50.0000,     1361.1
     55.0000,     1282.0
     60.0000,     1090.7
     65.0000,     1107.1
     70.0000,     874.44
     75.0000,     757.18
     80.0000,     842.67
     85.0000,     1024.2
     90.0000,     989.93
     95.0000,     624.37
    100.0000,     369.85
    105.0000,     245.05
    110.0000,     189.87
    115.0000,     180.31
    120.0000,     162.74
    125.0000,     169.81
    130.0000,     167.76
    135.0000,     166.55
    140.0000,     152.54
    145.0000,     159.44
    150.0000,     166.13
    155.0000,     164.26
    160.0000,     213.36
    165.0000,     221.73
    170.0000,     224.10
    175.0000,     198.90
    180.0000,     177.76
    185.0000,     187.08
    190.0000,     170.63
    195.0000,     143.41
    200.0000,     156.72
    205.0000,     133.66
    210.0000,     171.27
    215.0000,     151.78
    220.0000,     188.30
    225.0000,     172.09
    230.0000,     151.89
    235.0000,     185.00
    240.0000,     251.88
    245.0000,     346.13
    250.0000,     426.03
    255.0000,     441.61
    260.0000,     495.54
    265.0000,     490.84
    270.0000,     550.49
    275.0000,     535.56
    280.0000,     542.93
    285.0000,     616.44
    290.0000,     634.91
    295.0000,     575.93
    300.0000,     470.42
    305.0000,     318.49
           250.4694
LAYER 3
58,     8.2750
     20.0000,     1832.4
     25.0000,     1465.1
     30.0000,     1259.6
     35.0000,     1290.4
     40.0000,     1199.6
     45.0000,     1050.7
     50.0000,     1060.7
     55.0000,     1268.0
     60.0000,     1065.9
     65.0000,     1022.2
     70.0000,     854.23
     75.0000,     776.47
     80.0000,     861.43
     85.0000,     969.33
     90.0000,     770.42
     95.0000,     439.29
    100.0000,     284.84
    105.0000,     238.00
    110.0000,     209.37
    115.0000,     178.59
    120.0000,     157.97
    125.0000,     165.27
    130.0000,     186.58
    135.0000,     194.00
    140.0000,     168.99
    145.0000,     155.55
    150.0000,     144.68
    155.0000,     134.02
    160.0000,     179.73
    165.0000,     174.49
    170.0000,     179.93
    175.0000,     169.68
    180.0000,     147.59
    185.0000,     153.26
    190.0000,     157.14
    195.0000,     149.68
    200.0000,     174.45
    205.0000,     161.54
    210.0000,     194.96
    215.0000,     176.88
    220.0000,     210.22
    225.0000,     202.69
    230.0000,     193.58
    235.0000,     226.61
    240.0000,     293.18
    245.0000,     385.58
    250.0000,     449.63
    255.0000,     463.06
    260.0000,     484.78
    265.0000,     469.17
    270.0000,     517.60
    275.0000,     544.19
    280.0000,     558.86
    285.0000,     584.05
    290.0000,     550.01
    295.0000,     492.29
    300.0000,     377.30
           266.6469
LAYER 4
56,    11.6025
     25.0000,     1468.4
     30.0000,     1164.1
     35.0000,     1026.3
     40.0000,     796.63
     45.0000,     675.43
     50.0000,     855.70
     55.0000,     1298.2
     60.0000,     1094.9
     65.0000,     939.20
     70.0000,     772.72
     75.0000,     679.95
     80.0000,     731.47
     85.0000,     729.68
     90.0000,     510.55
     95.0000,     298.65
    100.0000,     239.62
    105.0000,     265.08
    110.0000,     257.82
    115.0000,     196.94
    120.0000,     158.86
    125.0000,     169.53
    130.0000,     224.29
    135.0000,     257.68
    140.0000,     215.56
    145.0000,     169.63
    150.0000,     131.99
    155.0000,     112.16
    160.0000,     138.69
    165.0000,     127.83
    170.0000,     127.85
    175.0000,     125.98
    180.0000,     116.20
    185.0000,     130.24
    190.0000,     155.67
    195.0000,     173.45
    200.0000,     219.72
    205.0000,     208.67
    210.0000,     237.65
    215.0000,     210.14
    220.0000,     240.72
    225.0000,     245.33
    230.0000,     248.96
    235.0000,     284.89
    240.0000,     355.87
    245.0000,     448.37
    250.0000,     504.18
    255.0000,     507.90
    260.0000,     497.54
    265.0000,     473.01
    270.0000,     522.25
    275.0000,     585.23
    280.0000,     597.60
    285.0000,     571.29
    290.0000,     470.04
    295.0000,     420.32
           273.9530
LAYER 5
53,    15.2628
     30.0000,     725.67
     35.0000,     599.60
     40.0000,     501.14
     45.0000,     443.89
     50.0000,     592.26
     55.0000,     987.78
     60.0000,     967.25
     65.0000,     759.32
     70.0000,     543.05
     75.0000,     389.75
     80.0000,     332.51
     85.0000,     290.76
     90.0000,     259.26
     95.0000,     265.26
    100.0000,     331.54
    105.0000,     412.81
    110.0000,     363.40
    115.0000,     232.47
    120.0000,     163.54
    125.0000,     174.18
    130.0000,     263.64
    135.0000,     366.46
    140.0000,     354.25
    145.0000,     264.95
    150.0000,     178.93
    155.0000,     132.57
    160.0000,     119.22
    165.0000,     102.84
    170.0000,      96.63
    175.0000,     100.61
    180.0000,     113.17
    185.0000,     148.56
    190.0000,     208.59
    195.0000,     270.35
    200.0000,     326.20
    205.0000,     304.98
    210.0000,     287.90
    215.0000,     246.76
    220.0000,     252.30
    225.0000,     271.63
    230.0000,     298.93
    235.0000,     342.09
    240.0000,     407.64
    245.0000,     478.83
    250.0000,     523.99
    255.0000,     528.19
    260.0000,     510.06
    265.0000,     502.68
    270.0000,     536.18
    275.0000,     567.75
    280.0000,     517.03
    285.0000,     455.52
           318.4062
LAYER 6
49,    19.2890
     40.0000,     384.19
     45.0000,     308.26
     50.0000,     350.10
     55.0000,     519.87
     60.0000,     626.78
     65.0000,     630.35
     70.0000,     535.89
     75.0000,     433.66
     80.0000,     385.21
     85.0000,     371.25
     90.0000,     400.92
     95.0000,     477.27
    100.0000,     561.74
    105.0000,     551.24
    110.0000,     401.28
    115.0000,     245.92
    120.0000,     175.52
    125.0000,     184.05
    130.0000,     266.34
    135.0000,     384.23
    140.0000,     430.47
    145.0000,     373.75
    150.0000,     282.68
    155.0000,     215.81
    160.0000,     178.31
    165.0000,     152.95
    170.0000,     143.01
    175.0000,     149.82
    180.0000,     174.82
    185.0000,     226.09
    190.0000,     300.14
    195.0000,     367.35
    200.0000,     395.99
    205.0000,     355.60
    210.0000,     302.78
    215.0000,     251.62
    220.0000,     233.21
    225.0000,     236.20
    230.0000,     252.13
    235.0000,     279.63
    240.0000,     318.46
    245.0000,     360.37
    250.0000,     394.06
    255.0000,     410.86
    260.0000,     417.00
    265.0000,     420.95
    270.0000,     421.01
    275.0000,     405.74
           322.5719
LAYER 7
45,    23.7179
     50.0000,     215.90
     55.0000,     268.56
     60.0000,     335.74
     65.0000,     441.90
     70.0000,     504.00
     75.0000,     535.11
     80.0000,     576.32
     85.0000,     629.90
     90.0000,     699.72
     95.0000,     759.66
    100.0000,     737.55
    105.0000,     593.93
    110.0000,     399.55
    115.0000,     257.35
    120.0000,     195.45
    125.0000,     199.58
    130.0000,     260.81
    135.0000,     357.11
    140.0000,     429.35
    145.0000,     431.74
    150.0000,     382.13
    155.0000,     324.23
    160.0000,     279.44
    165.0000,     249.54
    170.0000,     238.27
    175.0000,     247.99
    180.0000,     280.03
    185.0000,     334.60
    190.0000,     399.37
    195.0000,     444.00
    200.0000,     440.95
    205.0000,     386.68
    210.0000,     319.28
    215.0000,     261.67
    220.0000,     228.41
    225.0000,     214.87
    230.0000,     214.67
    235.0000,     224.34
    240.0000,     241.07
    245.0000,     260.96
    250.0000,     281.00
    255.0000,     295.48
    260.0000,     306.22
    265.0000,     307.04
           286.9708
LAYER 8
41,    28.5897
     60.0000,     160.50
     65.0000,     269.78
     70.0000,     358.70
     75.0000,     443.07
     80.0000,     579.88
     85.0000,     710.43
     90.0000,     788.05
     95.0000,     793.57
    100.0000,     699.53
    105.0000,     535.45
    110.0000,     373.68
    115.0000,     264.31
    120.0000,     214.28
    125.0000,     213.16
    130.0000,     252.37
    135.0000,     318.44
    140.0000,     383.89
    145.0000,     419.18
    150.0000,     417.70
    155.0000,     394.98
    160.0000,     368.78
    165.0000,     349.85
    170.0000,     345.29
    175.0000,     358.89
    180.0000,     390.73
    185.0000,     435.50
    190.0000,     478.40
    195.0000,     496.75
    200.0000,     474.76
    205.0000,     417.32
    210.0000,     348.89
    215.0000,     288.87
    220.0000,     246.86
    225.0000,     221.36
    230.0000,     208.31
    235.0000,     204.58
    240.0000,     207.46
    245.0000,     213.17
    250.0000,     220.87
    255.0000,     229.22
           240.0584
LAYER 9
36,    33.9487
     75.0000,     218.65
     80.0000,     382.35
     85.0000,     500.09
     90.0000,     560.30
     95.0000,     578.00
    100.0000,     524.10
    105.0000,     426.29
    110.0000,     328.37
    115.0000,     257.29
    120.0000,     221.29
    125.0000,     217.04
    130.0000,     239.30
    135.0000,     280.44
    140.0000,     328.30
    145.0000,     368.44
    150.0000,     392.49
    155.0000,     401.85
    160.0000,     403.89
    165.0000,     406.62
    170.0000,     416.38
    175.0000,     436.64
    180.0000,     466.68
    185.0000,     500.35
    190.0000,     526.00
    195.0000,     529.64
    200.0000,     503.25
    205.0000,     451.53
    210.0000,     389.35
    215.0000,     330.57
    220.0000,     283.86
    225.0000,     249.05
    230.0000,     224.33
    235.0000,     208.84
    240.0000,     203.59
    245.0000,     201.47
           199.5258
LAYER 10
30,    39.8436
     90.0000,     302.12
     95.0000,     350.23
    100.0000,     349.23
    105.0000,     315.75
    110.0000,     273.11
    115.0000,     233.70
    120.0000,     211.94
    125.0000,     208.12
    130.0000,     220.61
    135.0000,     245.84
    140.0000,     278.65
    145.0000,     312.76
    150.0000,     343.26
    155.0000,     368.52
    160.0000,     390.16
    165.0000,     411.43
    170.0000,     435.40
    175.0000,     463.65
    180.0000,     494.89
    185.0000,     524.14
    190.0000,     543.66
    195.0000,     545.19
    200.0000,     524.21
    205.0000,     483.26
    210.0000,     431.15
    215.0000,     375.34
    220.0000,     328.81
    225.0000,     286.86
    230.0000,     254.39
           215.3013
LAYER 11
26,    46.3279
    100.0000,     243.91
    105.0000,     231.36
    110.0000,     214.57
    115.0000,     199.11
    120.0000,     189.95
    125.0000,     188.99
    130.0000,     197.80
    135.0000,     215.00
    140.0000,     238.62
    145.0000,     266.17
    150.0000,     295.42
    155.0000,     325.10
    160.0000,     355.13
    165.0000,     386.21
    170.0000,     419.03
    175.0000,     453.49
    180.0000,     487.84
    185.0000,     518.23
    190.0000,     539.38
    195.0000,     545.92
    200.0000,     534.45
    205.0000,     504.85
    210.0000,     466.45
    215.0000,     420.72
    220.0000,     374.39
           316.2639
LAYER 12
23,    53.4607
    105.0000,     171.38
    110.0000,     166.29
    115.0000,     162.08
    120.0000,     161.17
    125.0000,     164.50
    130.0000,     173.60
    135.0000,     188.05
    140.0000,     207.31
    145.0000,     230.63
    150.0000,     257.27
    155.0000,     286.70
    160.0000,     318.69
    165.0000,     353.16
    170.0000,     389.78
    175.0000,     427.69
    180.0000,     465.00
    185.0000,     498.55
    190.0000,     524.34
    195.0000,     538.17
    200.0000,     537.61
    205.0000,     523.65
    210.0000,     496.78
           456.2363
LAYER 13
21,    61.3068
    110.0000,     127.69
    115.0000,     127.77
    120.0000,     132.65
    125.0000,     140.41
    130.0000,     150.59
    135.0000,     165.13
    140.0000,     182.99
    145.0000,     204.21
    150.0000,     228.89
    155.0000,     257.07
    160.0000,     288.76
    165.0000,     323.82
    170.0000,     361.73
    175.0000,     401.49
    180.0000,     441.36
    185.0000,     478.74
    190.0000,     510.32
    195.0000,     530.73
    200.0000,     543.01
    205.0000,     547.58
           547.0164
LAYER 14
19, 
    115.0000,      93.62
    120.0000,     108.10
    125.0000,     121.10
    130.0000,     133.80
    135.0000,     147.38
    140.0000,     165.16
    145.0000,     185.49
    150.0000,     209.06
    155.0000,     236.34
    160.0000,     267.63
    165.0000,     302.94
    170.0000,     341.84
    175.0000,     383.47
    180.0000,     426.40
    185.0000,     468.67
    190.0000,     501.35
    195.0000,     528.04
    200.0000,     547.94
           561.3735
CALCULATED APPARENT RESISTIVITY
      7.5000,       5.0000,   1.00000,   1775.4269
     12.5000,       5.0000,   1.00000,   1914.0647
     17.5000,       5.0000,   1.00000,   1440.4707
     22.5000,       5.0000,   1.00000,   1493.4443
     27.5000,       5.0000,   1.00000,   1293.7651
     32.5000,       5.0000,   1.00000,   1391.2297
     37.5000,       5.0000,   1.00000,   1499.4110
     42.5000,       5.0000,   1.00000,   1472.6293
     52.5000,       5.0000,   1.00000,   1251.7903
     62.5000,       5.0000,   1.00000,   1026.5583
     67.5000,       5.0000,   1.00000,    871.8447
     72.5000,       5.0000,   1.00000,    788.2325
     77.5000,       5.0000,   1.00000,    811.3326
     82.5000,       5.0000,   1.00000,    772.4347
     92.5000,       5.0000,   1.00000,    566.3462
     97.5000,       5.0000,   1.00000,    399.4265
    102.5000,       5.0000,   1.00000,    290.5268
    112.5000,       5.0000,   1.00000,    206.4799
    117.5000,       5.0000,   1.00000,    171.8608
    122.5000,       5.0000,   1.00000,    182.0589
    127.5000,       5.0000,   1.00000,    168.3504
    132.5000,       5.0000,   1.00000,    173.7280
    137.5000,       5.0000,   1.00000,    160.7977
    142.5000,       5.0000,   1.00000,    169.3327
    147.5000,       5.0000,   1.00000,    171.0913
    152.5000,       5.0000,   1.00000,    178.4665
    157.5000,       5.0000,   1.00000,    191.9618
    162.5000,       5.0000,   1.00000,    201.3726
    167.5000,       5.0000,   1.00000,    202.1138
    172.5000,       5.0000,   1.00000,    191.6040
    177.5000,       5.0000,   1.00000,    180.7197
    182.5000,       5.0000,   1.00000,    183.8528
    187.5000,       5.0000,   1.00000,    171.3502
    192.5000,       5.0000,   1.00000,    152.3975
    197.5000,       5.0000,   1.00000,    172.8728
    202.5000,       5.0000,   1.00000,    137.8870
    207.5000,       5.0000,   1.00000,    182.6946
    212.5000,       5.0000,   1.00000,    149.9819
    217.5000,       5.0000,   1.00000,    184.2401
    222.5000,       5.0000,   1.00000,    176.1911
    227.5000,       5.0000,   1.00000,    173.1072
    232.5000,       5.0000,   1.00000,    209.3967
    237.5000,       5.0000,   1.00000,    260.0706
    242.5000,       5.0000,   1.00000,    319.5134
    247.5000,       5.0000,   1.00000,    395.8926
    252.5000,       5.0000,   1.00000,    414.2823
    257.5000,       5.0000,   1.00000,    488.2486
    262.5000,       5.0000,   1.00000,    477.9207
    267.5000,       5.0000,   1.00000,    543.6197
    272.5000,       5.0000,   1.00000,    537.8015
    277.5000,       5.0000,   1.00000,    555.2054
    282.5000,       5.0000,   1.00000,    586.4437
    287.5000,       5.0000,   1.00000,    570.1796
    292.5000,       5.0000,   1.00000,    506.0242
    297.5000,       5.0000,   1.00000,    445.7461
    302.5000,       5.0000,   1.00000,    346.0158
    307.5000,       5.0000,   1.00000,    281.8579
     12.5000,       5.0000,   2.00000,   1725.6301
     17.5000,       5.0000,   2.00000,   1354.3469
     27.5000,       5.0000,   2.00000,   1198.8624
     32.5000,       5.0000,   2.00000,   1197.0701
     37.5000,       5.0000,   2.00000,   1323.2806
     42.5000,       5.0000,   2.00000,   1233.9138
     47.5000,       5.0000,   2.00000,   1115.2681
     52.5000,       5.0000,   2.00000,   1006.7725
     57.5000,       5.0000,   2.00000,    973.5099
     62.5000,       5.0000,   2.00000,   1031.9910
     67.5000,       5.0000,   2.00000,    872.5720
     72.5000,       5.0000,   2.00000,    729.2592
     77.5000,       5.0000,   2.00000,    708.6959
     82.5000,       5.0000,   2.00000,    687.1970
     87.5000,       5.0000,   2.00000,    649.6716
     92.5000,       5.0000,   2.00000,    490.6798
     97.5000,       5.0000,   2.00000,    361.6394
    102.5000,       5.0000,   2.00000,    288.5867
    107.5000,       5.0000,   2.00000,    233.3204
    112.5000,       5.0000,   2.00000,    230.1802
    117.5000,       5.0000,   2.00000,    192.9589
    122.5000,       5.0000,   2.00000,    192.3340
    127.5000,       5.0000,   2.00000,    185.9734
    132.5000,       5.0000,   2.00000,    182.0589
    137.5000,       5.0000,   2.00000,    169.2404
    142.5000,       5.0000,   2.00000,    179.8995
    147.5000,       5.0000,   2.00000,    178.6736
    152.5000,       5.0000,   2.00000,    168.0344
    157.5000,       5.0000,   2.00000,    177.2774
    162.5000,       5.0000,   2.00000,    188.4103
    167.5000,       5.0000,   2.00000,    188.5287
    172.5000,       5.0000,   2.00000,    171.0875
    177.5000,       5.0000,   2.00000,    168.1971
    182.5000,       5.0000,   2.00000,    191.2561
    187.5000,       5.0000,   2.00000,    172.5418
    192.5000,       5.0000,   2.00000,    161.8862
    197.5000,       5.0000,   2.00000,    183.8781
    202.5000,       5.0000,   2.00000,    158.0004
    207.5000,       5.0000,   2.00000,    194.3540
    212.5000,       5.0000,   2.00000,    167.3083
    217.5000,       5.0000,   2.00000,    209.1019
    222.5000,       5.0000,   2.00000,    212.7048
    227.5000,       5.0000,   2.00000,    190.4385
    232.5000,       5.0000,   2.00000,    234.4159
    237.5000,       5.0000,   2.00000,    285.7718
    242.5000,       5.0000,   2.00000,    342.9431
    247.5000,       5.0000,   2.00000,    393.4628
    252.5000,       5.0000,   2.00000,    404.6001
    257.5000,       5.0000,   2.00000,    457.7668
    262.5000,       5.0000,   2.00000,    469.3442
    267.5000,       5.0000,   2.00000,    534.0017
    272.5000,       5.0000,   2.00000,    511.9695
    277.5000,       5.0000,   2.00000,    488.5696
    282.5000,       5.0000,   2.00000,    528.2698
    287.5000,       5.0000,   2.00000,    501.1182
    292.5000,       5.0000,   2.00000,    447.7375
    297.5000,       5.0000,   2.00000,    419.4453
    302.5000,       5.0000,   2.00000,    335.0195
     22.5000,       5.0000,   3.00000,   1089.9781
     27.5000,       5.0000,   3.00000,    918.3322
     32.5000,       5.0000,   3.00000,   1063.0189
     37.5000,       5.0000,   3.00000,   1187.1329
     42.5000,       5.0000,   3.00000,   1117.6528
     47.5000,       5.0000,   3.00000,    910.4132
     52.5000,       5.0000,   3.00000,    809.7281
     57.5000,       5.0000,   3.00000,    840.9426
     62.5000,       5.0000,   3.00000,    927.8727
     67.5000,       5.0000,   3.00000,    775.0654
     72.5000,       5.0000,   3.00000,    599.2765
     77.5000,       5.0000,   3.00000,    587.7261
     82.5000,       5.0000,   3.00000,    648.8050
     87.5000,       5.0000,   3.00000,    645.0739
     92.5000,       5.0000,   3.00000,    464.5122
     97.5000,       5.0000,   3.00000,    325.9358
    102.5000,       5.0000,   3.00000,    273.3375
    107.5000,       5.0000,   3.00000,    241.1907
    112.5000,       5.0000,   3.00000,    254.3236
    117.5000,       5.0000,   3.00000,    214.0443
    122.5000,       5.0000,   3.00000,    218.6966
    127.5000,       5.0000,   3.00000,    200.7119
    132.5000,       5.0000,   3.00000,    198.4662
    137.5000,       5.0000,   3.00000,    179.5307
    142.5000,       5.0000,   3.00000,    189.0429
    147.5000,       5.0000,   3.00000,    180.5199
    152.5000,       5.0000,   3.00000,    168.1622
    157.5000,       5.0000,   3.00000,    177.4443
    162.5000,       5.0000,   3.00000,    189.4942
    167.5000,       5.0000,   3.00000,    182.8482
    172.5000,       5.0000,   3.00000,    164.4897
    177.5000,       5.0000,   3.00000,    167.5860
    182.5000,       5.0000,   3.00000,    191.3838
    187.5000,       5.0000,   3.00000,    190.3639
    192.5000,       5.0000,   3.00000,    169.1564
    197.5000,       5.0000,   3.00000,    198.8041
    202.5000,       5.0000,   3.00000,    166.5736
    207.5000,       5.0000,   3.00000,    214.9355
    212.5000,       5.0000,   3.00000,    188.8722
    217.5000,       5.0000,   3.00000,    248.4432
    222.5000,       5.0000,   3.00000,    233.0770
    227.5000,       5.0000,   3.00000,    208.2269
    232.5000,       5.0000,   3.00000,    236.0610
    237.5000,       5.0000,   3.00000,    300.5982
    242.5000,       5.0000,   3.00000,    358.7010
    247.5000,       5.0000,   3.00000,    403.8310
    252.5000,       5.0000,   3.00000,    384.2616
    257.5000,       5.0000,   3.00000,    430.8161
    262.5000,       5.0000,   3.00000,    440.5868
    267.5000,       5.0000,   3.00000,    497.8083
    272.5000,       5.0000,   3.00000,    451.8038
    277.5000,       5.0000,   3.00000,    433.5904
    282.5000,       5.0000,   3.00000,    455.0157
    287.5000,       5.0000,   3.00000,    470.3055
    292.5000,       5.0000,   3.00000,    438.0335
    297.5000,       5.0000,   3.00000,    392.8214
     22.5000,      15.0000,   1.00000,    877.3558
     27.5000,      15.0000,   1.00000,    859.3502
     32.5000,      15.0000,   1.00000,    919.3560
     37.5000,      15.0000,   1.00000,   1064.2523
     42.5000,      15.0000,   1.00000,   1008.1151
     47.5000,      15.0000,   1.00000,    880.2289
     52.5000,      15.0000,   1.00000,    772.1904
     57.5000,      15.0000,   1.00000,    754.6935
     62.5000,      15.0000,   1.00000,    729.7806
     67.5000,      15.0000,   1.00000,    654.7738
     72.5000,      15.0000,   1.00000,    569.3907
     77.5000,      15.0000,   1.00000,    547.2411
     82.5000,      15.0000,   1.00000,    584.7709
     87.5000,      15.0000,   1.00000,    596.0527
     92.5000,      15.0000,   1.00000,    503.5753
     97.5000,      15.0000,   1.00000,    362.8954
    102.5000,      15.0000,   1.00000,    277.9355
    107.5000,      15.0000,   1.00000,    257.4791
    112.5000,      15.0000,   1.00000,    249.2132
    117.5000,      15.0000,   1.00000,    251.6020
    122.5000,      15.0000,   1.00000,    231.0915
    127.5000,      15.0000,   1.00000,    222.0120
    132.5000,      15.0000,   1.00000,    204.7949
    137.5000,      15.0000,   1.00000,    199.4205
    142.5000,      15.0000,   1.00000,    186.8641
    147.5000,      15.0000,   1.00000,    183.1702
    152.5000,      15.0000,   1.00000,    182.4703
    157.5000,      15.0000,   1.00000,    187.7287
    162.5000,      15.0000,   1.00000,    189.1406
    167.5000,      15.0000,   1.00000,    184.4126
    172.5000,      15.0000,   1.00000,    179.7368
    177.5000,      15.0000,   1.00000,    179.7573
    182.5000,      15.0000,   1.00000,    191.3667
    187.5000,      15.0000,   1.00000,    191.3215
    192.5000,      15.0000,   1.00000,    198.3614
    197.5000,      15.0000,   1.00000,    184.3852
    202.5000,      15.0000,   1.00000,    200.2159
    207.5000,      15.0000,   1.00000,    204.8237
    212.5000,      15.0000,   1.00000,    241.0255
    217.5000,      15.0000,   1.00000,    242.4471
    222.5000,      15.0000,   1.00000,    244.4392
    227.5000,      15.0000,   1.00000,    231.9993
    232.5000,      15.0000,   1.00000,    257.3365
    237.5000,      15.0000,   1.00000,    301.1099
    242.5000,      15.0000,   1.00000,    363.2944
    247.5000,      15.0000,   1.00000,    382.5102
    252.5000,      15.0000,   1.00000,    395.6314
    257.5000,      15.0000,   1.00000,    398.6123
    262.5000,      15.0000,   1.00000,    421.1744
    267.5000,      15.0000,   1.00000,    413.2893
    272.5000,      15.0000,   1.00000,    413.0620
    277.5000,      15.0000,   1.00000,    399.6075
    282.5000,      15.0000,   1.00000,    417.9567
    287.5000,      15.0000,   1.00000,    436.6873
    292.5000,      15.0000,   1.00000,    432.3678
     22.5000,       5.0000,   4.00000,    844.6379
     27.5000,       5.0000,   4.00000,    730.5778
     32.5000,       5.0000,   4.00000,    846.9648
     37.5000,       5.0000,   4.00000,   1062.4666
     42.5000,       5.0000,   4.00000,    957.0418
     47.5000,       5.0000,   4.00000,    814.4109
     52.5000,       5.0000,   4.00000,    726.2967
     57.5000,       5.0000,   4.00000,    706.1071
     62.5000,       5.0000,   4.00000,    748.6964
     67.5000,       5.0000,   4.00000,    602.7048
     72.5000,       5.0000,   4.00000,    497.5256
     77.5000,       5.0000,   4.00000,    530.4371
     82.5000,       5.0000,   4.00000,    602.1479
     87.5000,       5.0000,   4.00000,    642.9015
     92.5000,       5.0000,   4.00000,    461.4345
     97.5000,       5.0000,   4.00000,    317.1273
    102.5000,       5.0000,   4.00000,    260.9783
    107.5000,       5.0000,   4.00000,    235.1225
    112.5000,       5.0000,   4.00000,    264.7134
    117.5000,       5.0000,   4.00000,    233.7581
    122.5000,       5.0000,   4.00000,    240.2470
    127.5000,       5.0000,   4.00000,    223.7908
    132.5000,       5.0000,   4.00000,    218.3900
    137.5000,       5.0000,   4.00000,    195.0722
    142.5000,       5.0000,   4.00000,    194.4195
    147.5000,       5.0000,   4.00000,    184.3963
    152.5000,       5.0000,   4.00000,    173.7966
    157.5000,       5.0000,   4.00000,    189.6714
    162.5000,       5.0000,   4.00000,    195.6332
    167.5000,       5.0000,   4.00000,    190.5288
    172.5000,       5.0000,   4.00000,    174.9668
    177.5000,       5.0000,   4.00000,    170.6661
    182.5000,       5.0000,   4.00000,    204.6149
    187.5000,       5.0000,   4.00000,    196.7358
    192.5000,       5.0000,   4.00000,    185.5281
    197.5000,       5.0000,   4.00000,    210.7252
    202.5000,       5.0000,   4.00000,    174.4592
    207.5000,       5.0000,   4.00000,    241.0191
    212.5000,       5.0000,   4.00000,    214.3143
    217.5000,       5.0000,   4.00000,    271.9635
    222.5000,       5.0000,   4.00000,    253.9005
    227.5000,       5.0000,   4.00000,    208.0788
    232.5000,       5.0000,   4.00000,    244.6746
    237.5000,       5.0000,   4.00000,    294.9728
    242.5000,       5.0000,   4.00000,    365.7651
    247.5000,       5.0000,   4.00000,    407.9343
    252.5000,       5.0000,   4.00000,    379.6447
    257.5000,       5.0000,   4.00000,    411.7142
    262.5000,       5.0000,   4.00000,    394.0850
    267.5000,       5.0000,   4.00000,    430.0533
    272.5000,       5.0000,   4.00000,    400.4057
    277.5000,       5.0000,   4.00000,    380.7098
    282.5000,       5.0000,   4.00000,    428.7947
    287.5000,       5.0000,   4.00000,    448.0859
    292.5000,       5.0000,   4.00000,    426.2980
     30.0000,      20.0000,   1.00000,    704.8116
     35.0000,      20.0000,   1.00000,    722.9092
     40.0000,      20.0000,   1.00000,    780.7545
     45.0000,      20.0000,   1.00000,    843.4412
     50.0000,      20.0000,   1.00000,    754.1409
     55.0000,      20.0000,   1.00000,    655.5446
     60.0000,      20.0000,   1.00000,    527.3498
     65.0000,      20.0000,   1.00000,    464.3789
     70.0000,      20.0000,   1.00000,    473.1174
     75.0000,      20.0000,   1.00000,    480.4279
     80.0000,      20.0000,   1.00000,    510.6965
     85.0000,      20.0000,   1.00000,    525.3226
     90.0000,      20.0000,   1.00000,    509.2221
     95.0000,      20.0000,   1.00000,    452.8027
    100.0000,      20.0000,   1.00000,    338.5862
    105.0000,      20.0000,   1.00000,    268.3619
    110.0000,      20.0000,   1.00000,    245.0907
    115.0000,      20.0000,   1.00000,    248.7500
    120.0000,      20.0000,   1.00000,    261.8655
    125.0000,      20.0000,   1.00000,    255.4823
    130.0000,      20.0000,   1.00000,    244.3907
    135.0000,      20.0000,   1.00000,    227.9316
    140.0000,      20.0000,   1.00000,    211.1521
    145.0000,      20.0000,   1.00000,    198.8430
    150.0000,      20.0000,   1.00000,    197.9241
    155.0000,      20.0000,   1.00000,    199.2016
    160.0000,      20.0000,   1.00000,    201.5144
    165.0000,      20.0000,   1.00000,    206.0177
    170.0000,      20.0000,   1.00000,    199.9808
    175.0000,      20.0000,   1.00000,    206.2196
    180.0000,      20.0000,   1.00000,    201.2764
    185.0000,      20.0000,   1.00000,    202.4096
    190.0000,      20.0000,   1.00000,    210.4510
    195.0000,      20.0000,   1.00000,    203.3342
    200.0000,      20.0000,   1.00000,    221.6763
    205.0000,      20.0000,   1.00000,    231.9847
    210.0000,      20.0000,   1.00000,    248.2896
    215.0000,      20.0000,   1.00000,    266.1230
    220.0000,      20.0000,   1.00000,    246.8906
    225.0000,      20.0000,   1.00000,    251.4112
    230.0000,      20.0000,   1.00000,    258.6984
    235.0000,      20.0000,   1.00000,    283.3833
    240.0000,      20.0000,   1.00000,    328.4246
    245.0000,      20.0000,   1.00000,    353.6854
    250.0000,      20.0000,   1.00000,    387.5983
    255.0000,      20.0000,   1.00000,    383.2016
    260.0000,      20.0000,   1.00000,    362.7435
    265.0000,      20.0000,   1.00000,    345.1379
    270.0000,      20.0000,   1.00000,    332.3646
    275.0000,      20.0000,   1.00000,    357.8234
    280.0000,      20.0000,   1.00000,    386.1050
    285.0000,      20.0000,   1.00000,    399.2789
     27.5000,       5.0000,   5.00000,    592.5731
     32.5000,       5.0000,   5.00000,    688.8907
     37.5000,       5.0000,   5.00000,    823.8242
     42.5000,       5.0000,   5.00000,    841.2747
     47.5000,       5.0000,   5.00000,    745.0944
     52.5000,       5.0000,   5.00000,    671.3146
     57.5000,       5.0000,   5.00000,    595.9406
     62.5000,       5.0000,   5.00000,    564.2856
     67.5000,       5.0000,   5.00000,    469.0087
     72.5000,       5.0000,   5.00000,    421.0418
     77.5000,       5.0000,   5.00000,    483.2919
     82.5000,       5.0000,   5.00000,    573.4002
     87.5000,       5.0000,   5.00000,    601.1835
     92.5000,       5.0000,   5.00000,    459.0150
     97.5000,       5.0000,   5.00000,    322.3334
    102.5000,       5.0000,   5.00000,    260.4256
    107.5000,       5.0000,   5.00000,    228.0366
    112.5000,       5.0000,   5.00000,    259.4061
    117.5000,       5.0000,   5.00000,    240.6423
    122.5000,       5.0000,   5.00000,    257.8709
    127.5000,       5.0000,   5.00000,    247.5747
    132.5000,       5.0000,   5.00000,    242.6472
    137.5000,       5.0000,   5.00000,    208.8167
    142.5000,       5.0000,   5.00000,    207.5133
    147.5000,       5.0000,   5.00000,    192.8963
    152.5000,       5.0000,   5.00000,    183.0830
    157.5000,       5.0000,   5.00000,    198.3051
    162.5000,       5.0000,   5.00000,    209.9985
    167.5000,       5.0000,   5.00000,    206.6357
    172.5000,       5.0000,   5.00000,    185.6673
    177.5000,       5.0000,   5.00000,    187.0254
    182.5000,       5.0000,   5.00000,    212.8997
    187.5000,       5.0000,   5.00000,    210.7214
    192.5000,       5.0000,   5.00000,    193.3291
    197.5000,       5.0000,   5.00000,    226.5013
    202.5000,       5.0000,   5.00000,    193.5758
    207.5000,       5.0000,   5.00000,    261.9683
    212.5000,       5.0000,   5.00000,    230.8949
    217.5000,       5.0000,   5.00000,    289.1048
    222.5000,       5.0000,   5.00000,    256.2730
    227.5000,       5.0000,   5.00000,    215.1201
    232.5000,       5.0000,   5.00000,    239.1372
    237.5000,       5.0000,   5.00000,    299.2820
    242.5000,       5.0000,   5.00000,    352.9901
    247.5000,       5.0000,   5.00000,    405.3029
    252.5000,       5.0000,   5.00000,    382.6351
    257.5000,       5.0000,   5.00000,    388.6489
    262.5000,       5.0000,   5.00000,    349.4481
    267.5000,       5.0000,   5.00000,    373.0936
    272.5000,       5.0000,   5.00000,    348.4663
    277.5000,       5.0000,   5.00000,    358.5581
    282.5000,       5.0000,   5.00000,    412.8599
    287.5000,       5.0000,   5.00000,    435.5748
     32.5000,       5.0000,   6.00000,    549.9258
     37.5000,       5.0000,   6.00000,    671.6255
     42.5000,       5.0000,   6.00000,    696.2920
     47.5000,       5.0000,   6.00000,    671.1992
     52.5000,       5.0000,   6.00000,    583.9533
     57.5000,       5.0000,   6.00000,    500.6637
     62.5000,       5.0000,   6.00000,    472.8617
     67.5000,       5.0000,   6.00000,    390.8560
     72.5000,       5.0000,   6.00000,    359.5306
     77.5000,       5.0000,   6.00000,    432.1276
     82.5000,       5.0000,   6.00000,    527.2929
     87.5000,       5.0000,   6.00000,    572.8963
     92.5000,       5.0000,   6.00000,    435.7498
     97.5000,       5.0000,   6.00000,    323.3543
    102.5000,       5.0000,   6.00000,    266.2139
    107.5000,       5.0000,   6.00000,    228.2628
    112.5000,       5.0000,   6.00000,    251.0153
    117.5000,       5.0000,   6.00000,    233.9977
    122.5000,       5.0000,   6.00000,    267.8652
    127.5000,       5.0000,   6.00000,    265.4465
    132.5000,       5.0000,   6.00000,    262.5746
    137.5000,       5.0000,   6.00000,    228.4043
    142.5000,       5.0000,   6.00000,    224.7336
    147.5000,       5.0000,   6.00000,    209.4967
    152.5000,       5.0000,   6.00000,    191.0295
    157.5000,       5.0000,   6.00000,    208.6032
    162.5000,       5.0000,   6.00000,    224.3992
    167.5000,       5.0000,   6.00000,    220.2656
    172.5000,       5.0000,   6.00000,    202.1987
    177.5000,       5.0000,   6.00000,    197.1805
    182.5000,       5.0000,   6.00000,    231.3861
    187.5000,       5.0000,   6.00000,    220.4969
    192.5000,       5.0000,   6.00000,    204.1267
    197.5000,       5.0000,   6.00000,    247.6203
    202.5000,       5.0000,   6.00000,    212.4219
    207.5000,       5.0000,   6.00000,    282.1044
    212.5000,       5.0000,   6.00000,    237.5662
    217.5000,       5.0000,   6.00000,    291.7984
    222.5000,       5.0000,   6.00000,    261.9488
    227.5000,       5.0000,   6.00000,    211.9182
    232.5000,       5.0000,   6.00000,    242.7402
    237.5000,       5.0000,   6.00000,    289.2047
    242.5000,       5.0000,   6.00000,    352.1834
    247.5000,       5.0000,   6.00000,    394.1924
    252.5000,       5.0000,   6.00000,    365.9378
    257.5000,       5.0000,   6.00000,    368.9574
    262.5000,       5.0000,   6.00000,    323.3191
    267.5000,       5.0000,   6.00000,    338.4514
    272.5000,       5.0000,   6.00000,    323.6493
    277.5000,       5.0000,   6.00000,    340.0746
    282.5000,       5.0000,   6.00000,    399.7847
     37.5000,      25.0000,   1.00000,    591.5629
     42.5000,      25.0000,   1.00000,    632.9418
     47.5000,      25.0000,   1.00000,    629.0486
     52.5000,      25.0000,   1.00000,    575.6639
     57.5000,      25.0000,   1.00000,    476.1031
     62.5000,      25.0000,   1.00000,    421.0886
     67.5000,      25.0000,   1.00000,    394.5085
     72.5000,      25.0000,   1.00000,    406.4994
     77.5000,      25.0000,   1.00000,    422.0534
     82.5000,      25.0000,   1.00000,    439.4835
     87.5000,      25.0000,   1.00000,    454.6535
     92.5000,      25.0000,   1.00000,    444.4001
     97.5000,      25.0000,   1.00000,    392.5799
    102.5000,      25.0000,   1.00000,    322.9828
    107.5000,      25.0000,   1.00000,    266.3085
    112.5000,      25.0000,   1.00000,    245.8450
    117.5000,      25.0000,   1.00000,    247.1204
    122.5000,      25.0000,   1.00000,    261.6998
    127.5000,      25.0000,   1.00000,    261.3916
    132.5000,      25.0000,   1.00000,    259.6748
    137.5000,      25.0000,   1.00000,    247.4525
    142.5000,      25.0000,   1.00000,    234.2136
    147.5000,      25.0000,   1.00000,    220.4408
    152.5000,      25.0000,   1.00000,    219.3225
    157.5000,      25.0000,   1.00000,    217.8982
    162.5000,      25.0000,   1.00000,    215.4030
    167.5000,      25.0000,   1.00000,    221.9082
    172.5000,      25.0000,   1.00000,    225.8922
    177.5000,      25.0000,   1.00000,    225.8867
    182.5000,      25.0000,   1.00000,    217.4007
    187.5000,      25.0000,   1.00000,    223.6527
    192.5000,      25.0000,   1.00000,    227.4866
    197.5000,      25.0000,   1.00000,    243.1731
    202.5000,      25.0000,   1.00000,    247.5107
    207.5000,      25.0000,   1.00000,    265.7966
    212.5000,      25.0000,   1.00000,    259.4573
    217.5000,      25.0000,   1.00000,    255.6820
    222.5000,      25.0000,   1.00000,    249.1991
    227.5000,      25.0000,   1.00000,    266.7210
    232.5000,      25.0000,   1.00000,    277.5510
    237.5000,      25.0000,   1.00000,    305.0620
    242.5000,      25.0000,   1.00000,    327.3841
    247.5000,      25.0000,   1.00000,    350.1207
    252.5000,      25.0000,   1.00000,    344.7531
    257.5000,      25.0000,   1.00000,    346.4013
    262.5000,      25.0000,   1.00000,    327.2675
    267.5000,      25.0000,   1.00000,    318.5104
    272.5000,      25.0000,   1.00000,    328.3555
    277.5000,      25.0000,   1.00000,    350.7392
     37.5000,       5.0000,   7.00000,    571.3015
     42.5000,       5.0000,   7.00000,    588.6804
     47.5000,       5.0000,   7.00000,    542.1241
     52.5000,       5.0000,   7.00000,    487.9743
     57.5000,       5.0000,   7.00000,    437.0549
     62.5000,       5.0000,   7.00000,    441.3541
     67.5000,       5.0000,   7.00000,    357.9950
     72.5000,       5.0000,   7.00000,    318.2833
     77.5000,       5.0000,   7.00000,    379.0228
     82.5000,       5.0000,   7.00000,    478.8512
     87.5000,       5.0000,   7.00000,    533.6184
     92.5000,       5.0000,   7.00000,    416.3677
     97.5000,       5.0000,   7.00000,    309.7622
    102.5000,       5.0000,   7.00000,    267.6790
    107.5000,       5.0000,   7.00000,    231.9106
    112.5000,       5.0000,   7.00000,    248.8543
    117.5000,       5.0000,   7.00000,    228.7037
    122.5000,       5.0000,   7.00000,    262.6059
    127.5000,       5.0000,   7.00000,    272.2035
    132.5000,       5.0000,   7.00000,    279.3015
    137.5000,       5.0000,   7.00000,    249.0566
    142.5000,       5.0000,   7.00000,    248.1126
    147.5000,       5.0000,   7.00000,    224.3468
    152.5000,       5.0000,   7.00000,    204.6573
    157.5000,       5.0000,   7.00000,    220.9321
    162.5000,       5.0000,   7.00000,    233.5584
    167.5000,       5.0000,   7.00000,    234.5752
    172.5000,       5.0000,   7.00000,    211.9661
    177.5000,       5.0000,   7.00000,    211.1423
    182.5000,       5.0000,   7.00000,    243.3342
    187.5000,       5.0000,   7.00000,    235.8936
    192.5000,       5.0000,   7.00000,    222.6028
    197.5000,       5.0000,   7.00000,    267.6894
    202.5000,       5.0000,   7.00000,    225.8102
    207.5000,       5.0000,   7.00000,    295.0877
    212.5000,       5.0000,   7.00000,    241.1022
    217.5000,       5.0000,   7.00000,    292.0499
    222.5000,       5.0000,   7.00000,    259.6694
    227.5000,       5.0000,   7.00000,    213.1971
    232.5000,       5.0000,   7.00000,    236.3835
    237.5000,       5.0000,   7.00000,    289.6478
    242.5000,       5.0000,   7.00000,    344.0479
    247.5000,       5.0000,   7.00000,    382.6600
    252.5000,       5.0000,   7.00000,    340.4405
    257.5000,       5.0000,   7.00000,    349.6688
    262.5000,       5.0000,   7.00000,    314.4149
    267.5000,       5.0000,   7.00000,    335.3516
    272.5000,       5.0000,   7.00000,    319.1425
    277.5000,       5.0000,   7.00000,    325.5719
     42.5000,       5.0000,   8.00000,    486.7974
     47.5000,       5.0000,   8.00000,    432.7567
     52.5000,       5.0000,   8.00000,    400.9176
     62.5000,       5.0000,   8.00000,    416.7388
     67.5000,       5.0000,   8.00000,    347.8392
     72.5000,       5.0000,   8.00000,    296.4187
     77.5000,       5.0000,   8.00000,    344.7941
     82.5000,       5.0000,   8.00000,    432.6304
     87.5000,       5.0000,   8.00000,    489.0861
     92.5000,       5.0000,   8.00000,    389.4836
    102.5000,       5.0000,   8.00000,    257.1133
    107.5000,       5.0000,   8.00000,    231.2097
    112.5000,       5.0000,   8.00000,    253.4522
    117.5000,       5.0000,   8.00000,    226.8154
    122.5000,       5.0000,   8.00000,    255.3010
    127.5000,       5.0000,   8.00000,    267.5728
    132.5000,       5.0000,   8.00000,    290.0539
    137.5000,       5.0000,   8.00000,    267.4233
    142.5000,       5.0000,   8.00000,    267.0002
    147.5000,       5.0000,   8.00000,    243.2293
    152.5000,       5.0000,   8.00000,    219.6095
    157.5000,       5.0000,   8.00000,    233.4545
    162.5000,       5.0000,   8.00000,    246.3708
    167.5000,       5.0000,   8.00000,    240.8033
    172.5000,       5.0000,   8.00000,    222.2105
    177.5000,       5.0000,   8.00000,    219.6543
    182.5000,       5.0000,   8.00000,    256.6788
    187.5000,       5.0000,   8.00000,    256.7511
    192.5000,       5.0000,   8.00000,    242.1887
    197.5000,       5.0000,   8.00000,    284.8510
    202.5000,       5.0000,   8.00000,    233.8270
    207.5000,       5.0000,   8.00000,    298.8483
    212.5000,       5.0000,   8.00000,    245.6965
    217.5000,       5.0000,   8.00000,    292.5424
    222.5000,       5.0000,   8.00000,    257.4661
    227.5000,       5.0000,   8.00000,    208.8979
    232.5000,       5.0000,   8.00000,    235.0252
    237.5000,       5.0000,   8.00000,    284.7398
    242.5000,       5.0000,   8.00000,    337.1953
    247.5000,       5.0000,   8.00000,    361.6695
    252.5000,       5.0000,   8.00000,    329.9196
    257.5000,       5.0000,   8.00000,    334.3001
    262.5000,       5.0000,   8.00000,    315.4699
    267.5000,       5.0000,   8.00000,    348.7720
    272.5000,       5.0000,   8.00000,    323.2184
     52.5000,      35.0000,   1.00000,    373.8675
     57.5000,      35.0000,   1.00000,    361.0169
     62.5000,      35.0000,   1.00000,    352.1210
     67.5000,      35.0000,   1.00000,    371.2891
     72.5000,      35.0000,   1.00000,    375.0879
     77.5000,      35.0000,   1.00000,    365.1341
     82.5000,      35.0000,   1.00000,    332.3755
     87.5000,      35.0000,   1.00000,    318.6330
     92.5000,      35.0000,   1.00000,    323.3240
     97.5000,      35.0000,   1.00000,    329.4594
    102.5000,      35.0000,   1.00000,    314.4647
    107.5000,      35.0000,   1.00000,    279.4971
    112.5000,      35.0000,   1.00000,    257.7967
    117.5000,      35.0000,   1.00000,    256.5292
    122.5000,      35.0000,   1.00000,    254.6602
    127.5000,      35.0000,   1.00000,    258.3249
    132.5000,      35.0000,   1.00000,    258.0061
    137.5000,      35.0000,   1.00000,    266.7372
    142.5000,      35.0000,   1.00000,    276.9494
    147.5000,      35.0000,   1.00000,    276.7292
    152.5000,      35.0000,   1.00000,    271.2611
    157.5000,      35.0000,   1.00000,    259.3267
    162.5000,      35.0000,   1.00000,    249.6053
    167.5000,      35.0000,   1.00000,    248.5178
    172.5000,      35.0000,   1.00000,    251.3643
    177.5000,      35.0000,   1.00000,    256.7029
    182.5000,      35.0000,   1.00000,    266.8260
    187.5000,      35.0000,   1.00000,    265.6399
    192.5000,      35.0000,   1.00000,    275.2991
    197.5000,      35.0000,   1.00000,    271.8793
    202.5000,      35.0000,   1.00000,    273.7437
    207.5000,      35.0000,   1.00000,    266.7638
    212.5000,      35.0000,   1.00000,    259.5328
    217.5000,      35.0000,   1.00000,    251.2908
    222.5000,      35.0000,   1.00000,    262.1920
    227.5000,      35.0000,   1.00000,    270.0573
    232.5000,      35.0000,   1.00000,    285.0741
    237.5000,      35.0000,   1.00000,    283.6567
    242.5000,      35.0000,   1.00000,    287.9688
    247.5000,      35.0000,   1.00000,    296.0381
    252.5000,      35.0000,   1.00000,    319.2173
    257.5000,      35.0000,   1.00000,    331.6913
    262.5000,      35.0000,   1.00000,    341.4750
     52.5000,       5.0000,  10.00000,    328.3691
     57.5000,       5.0000,  10.00000,    334.9513
     62.5000,       5.0000,  10.00000,    362.8670
     67.5000,       5.0000,  10.00000,    321.0374
     77.5000,       5.0000,  10.00000,    324.6757
     82.5000,       5.0000,  10.00000,    384.3459
     87.5000,       5.0000,  10.00000,    417.8317
     92.5000,       5.0000,  10.00000,    334.3783
     97.5000,       5.0000,  10.00000,    263.2413
    102.5000,       5.0000,  10.00000,    236.3454
    107.5000,       5.0000,  10.00000,    215.3587
    112.5000,       5.0000,  10.00000,    241.5270
    117.5000,       5.0000,  10.00000,    225.9456
    122.5000,       5.0000,  10.00000,    258.3749
    127.5000,       5.0000,  10.00000,    268.8065
    132.5000,       5.0000,  10.00000,    287.2997
    137.5000,       5.0000,  10.00000,    273.0186
    142.5000,       5.0000,  10.00000,    290.9326
    147.5000,       5.0000,  10.00000,    272.0074
    152.5000,       5.0000,  10.00000,    248.7805
    157.5000,       5.0000,  10.00000,    260.9854
    162.5000,       5.0000,  10.00000,    269.8316
    167.5000,       5.0000,  10.00000,    259.6762
    172.5000,       5.0000,  10.00000,    234.2179
    177.5000,       5.0000,  10.00000,    239.2253
    182.5000,       5.0000,  10.00000,    289.4034
    187.5000,       5.0000,  10.00000,    288.6716
    192.5000,       5.0000,  10.00000,    266.0186
    197.5000,       5.0000,  10.00000,    304.7997
    202.5000,       5.0000,  10.00000,    244.7535
    207.5000,       5.0000,  10.00000,    306.4666
    212.5000,       5.0000,  10.00000,    248.0439
    217.5000,       5.0000,  10.00000,    294.1868
    222.5000,       5.0000,  10.00000,    256.4953
    227.5000,       5.0000,  10.00000,    204.7293
    232.5000,       5.0000,  10.00000,    224.2701
    237.5000,       5.0000,  10.00000,    268.1894
    242.5000,       5.0000,  10.00000,    316.7691
    247.5000,       5.0000,  10.00000,    349.7079
    252.5000,       5.0000,  10.00000,    329.4981
    257.5000,       5.0000,  10.00000,    347.2998
    262.5000,       5.0000,  10.00000,    329.2200
     67.5000,      45.0000,   1.00000,    320.0483
     72.5000,      45.0000,   1.00000,    321.4918
     77.5000,      45.0000,   1.00000,    314.8741
     82.5000,      45.0000,   1.00000,    310.4655
     87.5000,      45.0000,   1.00000,    288.8010
     92.5000,      45.0000,   1.00000,    277.5679
     97.5000,      45.0000,   1.00000,    269.1913
    102.5000,      45.0000,   1.00000,    267.2455
    107.5000,      45.0000,   1.00000,    265.0036
    112.5000,      45.0000,   1.00000,    254.7366
    117.5000,      45.0000,   1.00000,    247.7282
    122.5000,      45.0000,   1.00000,    251.0040
    127.5000,      45.0000,   1.00000,    256.8575
    132.5000,      45.0000,   1.00000,    262.8388
    137.5000,      45.0000,   1.00000,    266.2151
    142.5000,      45.0000,   1.00000,    269.2385
    147.5000,      45.0000,   1.00000,    276.2632
    152.5000,      45.0000,   1.00000,    280.4599
    157.5000,      45.0000,   1.00000,    284.7076
    162.5000,      45.0000,   1.00000,    294.3851
    167.5000,      45.0000,   1.00000,    295.7867
    172.5000,      45.0000,   1.00000,    292.1306
    177.5000,      45.0000,   1.00000,    293.3059
    182.5000,      45.0000,   1.00000,    282.3119
    187.5000,      45.0000,   1.00000,    281.0471
    192.5000,      45.0000,   1.00000,    273.5923
    197.5000,      45.0000,   1.00000,    279.7522
    202.5000,      45.0000,   1.00000,    279.4153
    207.5000,      45.0000,   1.00000,    267.5747
    212.5000,      45.0000,   1.00000,    261.8779
    217.5000,      45.0000,   1.00000,    261.9539
    222.5000,      45.0000,   1.00000,    260.4586
    227.5000,      45.0000,   1.00000,    271.2135
    232.5000,      45.0000,   1.00000,    271.1925
    237.5000,      45.0000,   1.00000,    285.3340
    242.5000,      45.0000,   1.00000,    291.9135
    247.5000,      45.0000,   1.00000,    306.2642
     77.5000,       5.0000,  12.00000,    309.4382
    157.5000,       5.0000,  12.00000,    281.0913
    237.5000,       5.0000,  12.00000,    260.5201
     67.5000,      15.0000,   4.00000,    280.3621
     72.5000,      15.0000,   4.00000,    273.2633
     77.5000,      15.0000,   4.00000,    301.4713
     82.5000,      15.0000,   4.00000,    355.5060
     87.5000,      15.0000,   4.00000,    360.3109
     92.5000,      15.0000,   4.00000,    317.4218
     97.5000,      15.0000,   4.00000,    249.2139
    102.5000,      15.0000,   4.00000,    206.8761
    112.5000,      15.0000,   4.00000,    204.7447
    117.5000,      15.0000,   4.00000,    226.6132
    122.5000,      15.0000,   4.00000,    243.7872
    127.5000,      15.0000,   4.00000,    272.3870
    132.5000,      15.0000,   4.00000,    279.9213
    137.5000,      15.0000,   4.00000,    284.8081
    142.5000,      15.0000,   4.00000,    271.5689
    147.5000,      15.0000,   4.00000,    267.2044
    152.5000,      15.0000,   4.00000,    267.9794
    157.5000,      15.0000,   4.00000,    281.7436
    162.5000,      15.0000,   4.00000,    298.7986
    167.5000,      15.0000,   4.00000,    294.8642
    172.5000,      15.0000,   4.00000,    282.2140
    177.5000,      15.0000,   4.00000,    284.4233
    182.5000,      15.0000,   4.00000,    291.0057
    187.5000,      15.0000,   4.00000,    291.0918
    192.5000,      15.0000,   4.00000,    293.1455
    197.5000,      15.0000,   4.00000,    279.3470
    202.5000,      15.0000,   4.00000,    295.6194
    207.5000,      15.0000,   4.00000,    275.4215
    212.5000,      15.0000,   4.00000,    292.1530
    217.5000,      15.0000,   4.00000,    268.4691
    222.5000,      15.0000,   4.00000,    246.5950
    227.5000,      15.0000,   4.00000,    220.8539
    232.5000,      15.0000,   4.00000,    225.4124
    237.5000,      15.0000,   4.00000,    268.8104
    242.5000,      15.0000,   4.00000,    320.8639
    247.5000,      15.0000,   4.00000,    348.4467
     82.5000,      55.0000,   1.00000,    269.9910
     87.5000,      55.0000,   1.00000,    264.6532
     92.5000,      55.0000,   1.00000,    257.8850
     97.5000,      55.0000,   1.00000,    264.6175
    102.5000,      55.0000,   1.00000,    267.9887
    107.5000,      55.0000,   1.00000,    268.2389
    112.5000,      55.0000,   1.00000,    256.5524
    117.5000,      55.0000,   1.00000,    240.0711
    122.5000,      55.0000,   1.00000,    236.7219
    127.5000,      55.0000,   1.00000,    236.4836
    132.5000,      55.0000,   1.00000,    245.7195
    137.5000,      55.0000,   1.00000,    256.0466
    142.5000,      55.0000,   1.00000,    264.4005
    147.5000,      55.0000,   1.00000,    277.9249
    152.5000,      55.0000,   1.00000,    284.4708
    157.5000,      55.0000,   1.00000,    291.8263
    162.5000,      55.0000,   1.00000,    295.5291
    167.5000,      55.0000,   1.00000,    298.3674
    172.5000,      55.0000,   1.00000,    305.8613
    177.5000,      55.0000,   1.00000,    299.6402
    182.5000,      55.0000,   1.00000,    301.5566
    187.5000,      55.0000,   1.00000,    290.5654
    192.5000,      55.0000,   1.00000,    284.5893
    197.5000,      55.0000,   1.00000,    277.3714
    202.5000,      55.0000,   1.00000,    265.7809
    207.5000,      55.0000,   1.00000,    260.7842
    212.5000,      55.0000,   1.00000,    259.3813
    217.5000,      55.0000,   1.00000,    265.8427
    222.5000,      55.0000,   1.00000,    279.9678
    227.5000,      55.0000,   1.00000,    288.2714
    232.5000,      55.0000,   1.00000,    302.1009
    157.5000,       5.0000,  15.00000,    282.1861
    237.5000,       5.0000,  15.00000,    279.2897
     82.5000,      15.0000,   5.00000,    331.2161
     87.5000,      15.0000,   5.00000,    338.9260
     92.5000,      15.0000,   5.00000,    305.6893
     97.5000,      15.0000,   5.00000,    252.1268
    102.5000,      15.0000,   5.00000,    209.3098
    107.5000,      15.0000,   5.00000,    197.5262
    112.5000,      15.0000,   5.00000,    192.6856
    127.5000,      15.0000,   5.00000,    254.3995
    132.5000,      15.0000,   5.00000,    265.9954
    137.5000,      15.0000,   5.00000,    271.9340
    142.5000,      15.0000,   5.00000,    267.8903
    147.5000,      15.0000,   5.00000,    269.0267
    152.5000,      15.0000,   5.00000,    270.8271
    157.5000,      15.0000,   5.00000,    280.2949
    162.5000,      15.0000,   5.00000,    295.3263
    167.5000,      15.0000,   5.00000,    294.3628
    172.5000,      15.0000,   5.00000,    288.9347
    177.5000,      15.0000,   5.00000,    294.9716
    182.5000,      15.0000,   5.00000,    305.0118
    187.5000,      15.0000,   5.00000,    303.8225
    192.5000,      15.0000,   5.00000,    302.7791
    197.5000,      15.0000,   5.00000,    284.7370
    202.5000,      15.0000,   5.00000,    295.6802
    207.5000,      15.0000,   5.00000,    272.9221
    212.5000,      15.0000,   5.00000,    288.2316
    217.5000,      15.0000,   5.00000,    269.4912
    222.5000,      15.0000,   5.00000,    255.6102
    227.5000,      15.0000,   5.00000,    234.8962
    232.5000,      15.0000,   5.00000,    242.8117
     97.5000,      65.0000,   1.00000,    254.6135
    102.5000,      65.0000,   1.00000,    257.6170
    107.5000,      65.0000,   1.00000,    264.2713
    112.5000,      65.0000,   1.00000,    266.0063
    122.5000,      65.0000,   1.00000,    238.6833
    127.5000,      65.0000,   1.00000,    231.0453
    132.5000,      65.0000,   1.00000,    236.8076
    137.5000,      65.0000,   1.00000,    247.7993
    142.5000,      65.0000,   1.00000,    258.1642
    147.5000,      65.0000,   1.00000,    264.4905
    152.5000,      65.0000,   1.00000,    274.7244
    157.5000,      65.0000,   1.00000,    281.5286
    162.5000,      65.0000,   1.00000,    284.0202
    167.5000,      65.0000,   1.00000,    286.4615
    172.5000,      65.0000,   1.00000,    280.8409
    177.5000,      65.0000,   1.00000,    284.4336
    182.5000,      65.0000,   1.00000,    286.5079
    187.5000,      65.0000,   1.00000,    293.8946
    192.5000,      65.0000,   1.00000,    289.2997
    197.5000,      65.0000,   1.00000,    276.4862
    202.5000,      65.0000,   1.00000,    267.6086
    207.5000,      65.0000,   1.00000,    268.7260
    212.5000,      65.0000,   1.00000,    279.0515
    217.5000,      65.0000,   1.00000,    288.4890
     97.5000,      15.0000,   6.00000,    245.1614
    102.5000,      15.0000,   6.00000,    204.2743
    107.5000,      15.0000,   6.00000,    195.5677
    112.5000,      15.0000,   6.00000,    192.2658
    117.5000,      15.0000,   6.00000,    209.4189
    122.5000,      15.0000,   6.00000,    223.2004
    127.5000,      15.0000,   6.00000,    247.5077
    132.5000,      15.0000,   6.00000,    257.8124
    137.5000,      15.0000,   6.00000,    267.0577
    142.5000,      15.0000,   6.00000,    263.7347
    147.5000,      15.0000,   6.00000,    259.3690
    152.5000,      15.0000,   6.00000,    258.0474
    157.5000,      15.0000,   6.00000,    267.8747
    162.5000,      15.0000,   6.00000,    282.3049
    167.5000,      15.0000,   6.00000,    279.3354
    172.5000,      15.0000,   6.00000,    268.2889
    177.5000,      15.0000,   6.00000,    277.9326
    182.5000,      15.0000,   6.00000,    296.4051
    187.5000,      15.0000,   6.00000,    306.0812
    192.5000,      15.0000,   6.00000,    310.0316
    197.5000,      15.0000,   6.00000,    292.0988
    202.5000,      15.0000,   6.00000,    305.6612
    207.5000,      15.0000,   6.00000,    283.9797
    212.5000,      15.0000,   6.00000,    302.3478
    217.5000,      15.0000,   6.00000,    282.1674
    105.0000,      30.0000,   3.00000,    215.8260
    110.0000,      30.0000,   3.00000,    206.6684
    115.0000,      30.0000,   3.00000,    209.8381
    120.0000,      30.0000,   3.00000,    223.7609
    125.0000,      30.0000,   3.00000,    237.7021
    130.0000,      30.0000,   3.00000,    248.9012
    135.0000,      30.0000,   3.00000,    256.6541
    140.0000,      30.0000,   3.00000,    254.7509
    145.0000,      30.0000,   3.00000,    254.8379
    150.0000,      30.0000,   3.00000,    256.9120
    155.0000,      30.0000,   3.00000,    261.2646
    160.0000,      30.0000,   3.00000,    261.1930
    165.0000,      30.0000,   3.00000,    261.8448
    170.0000,      30.0000,   3.00000,    275.4971
    175.0000,      30.0000,   3.00000,    281.5278
    180.0000,      30.0000,   3.00000,    277.2242
    185.0000,      30.0000,   3.00000,    282.6750
    190.0000,      30.0000,   3.00000,    285.6428
    195.0000,      30.0000,   3.00000,    303.6638
    200.0000,      30.0000,   3.00000,    301.0774
    205.0000,      30.0000,   3.00000,    305.4944
    210.0000,      30.0000,   3.00000,    304.1656
    117.5000,      25.0000,   4.00000,    213.3516
    122.5000,      25.0000,   4.00000,    235.6879
    127.5000,      25.0000,   4.00000,    248.5915
    132.5000,      25.0000,   4.00000,    260.0799
    142.5000,      25.0000,   4.00000,    250.4754
    147.5000,      25.0000,   4.00000,    244.6524
    152.5000,      25.0000,   4.00000,    249.2865
    157.5000,      25.0000,   4.00000,    251.4491
    162.5000,      25.0000,   4.00000,    253.2840
    167.5000,      25.0000,   4.00000,    259.0162
    172.5000,      25.0000,   4.00000,    268.0910
    177.5000,      25.0000,   4.00000,    272.4582
    182.5000,      25.0000,   4.00000,    271.3576
    187.5000,      25.0000,   4.00000,    284.1432
    192.5000,      25.0000,   4.00000,    289.7891
    197.5000,      25.0000,   4.00000,    304.6510
    202.5000,      25.0000,   4.00000,    306.9464
    157.5000,      15.0000,   8.00000,    238.6600
    157.5000,      15.0000,  10.00000,    244.2621
   6.32
ITERATION 5
MODEL RESISTIVITY
LAYER 1
61,     2.5000
     10.0000,     2074.7
     15.0000,     2266.9
     20.0000,     1487.0
     25.0000,     1340.3
     30.0000,     1150.9
     35.0000,     1439.6
     40.0000,     1996.9
     45.0000,     2068.6
     50.0000,     1696.3
     55.0000,     1308.9
     60.0000,     1142.9
     65.0000,     1099.3
     70.0000,     830.08
     75.0000,     669.26
     80.0000,     764.28
     85.0000,     940.30
     90.0000,     1038.0
     95.0000,     720.77
    100.0000,     407.99
    105.0000,     252.06
    110.0000,     178.18
    115.0000,     187.76
    120.0000,     165.48
    125.0000,     178.65
    130.0000,     165.83
    135.0000,     163.17
    140.0000,     150.66
    145.0000,     166.34
    150.0000,     172.49
    155.0000,     181.64
    160.0000,     210.77
    165.0000,     236.77
    170.0000,     227.21
    175.0000,     194.22
    180.0000,     185.59
    185.0000,     207.00
    190.0000,     180.21
    195.0000,     147.52
    200.0000,     160.55
    205.0000,     127.21
    210.0000,     171.13
    215.0000,     146.01
    220.0000,     184.34
    225.0000,     164.80
    230.0000,     137.07
    235.0000,     170.51
    240.0000,     237.57
    245.0000,     325.10
    250.0000,     413.00
    255.0000,     424.23
    260.0000,     492.37
    265.0000,     495.60
    270.0000,     572.85
    275.0000,     544.63
    280.0000,     556.50
    285.0000,     658.56
    290.0000,     692.78
    295.0000,     614.38
    300.0000,     505.44
    305.0000,     338.28
           248.5916
LAYER 2
61,     5.2500
     10.0000,     1972.9
     15.0000,     2169.7
     20.0000,     1627.1
     25.0000,     1382.4
     30.0000,     1207.7
     35.0000,     1428.3
     40.0000,     1673.9
     45.0000,     1598.3
     50.0000,     1359.2
     55.0000,     1272.8
     60.0000,     1087.3
     65.0000,     1103.5
     70.0000,     874.94
     75.0000,     760.91
     80.0000,     852.45
     85.0000,     1038.0
     90.0000,     995.81
     95.0000,     625.26
    100.0000,     367.46
    105.0000,     241.43
    110.0000,     185.24
    115.0000,     175.61
    120.0000,     159.27
    125.0000,     167.28
    130.0000,     166.34
    135.0000,     165.94
    140.0000,     152.92
    145.0000,     160.24
    150.0000,     167.03
    155.0000,     165.09
    160.0000,     213.02
    165.0000,     221.56
    170.0000,     223.51
    175.0000,     198.26
    180.0000,     177.84
    185.0000,     187.69
    190.0000,     171.09
    195.0000,     143.74
    200.0000,     156.55
    205.0000,     133.45
    210.0000,     170.71
    215.0000,     151.44
    220.0000,     187.79
    225.0000,     171.55
    230.0000,     151.23
    235.0000,     184.35
    240.0000,     251.20
    245.0000,     345.02
    250.0000,     425.24
    255.0000,     441.04
    260.0000,     495.02
    265.0000,     490.65
    270.0000,     550.29
    275.0000,     535.36
    280.0000,     543.39
    285.0000,     617.67
    290.0000,     636.40
    295.0000,     577.09
    300.0000,     470.61
    305.0000,     318.08
           248.7647
LAYER 3
58,     8.2750
     20.0000,     1830.8
     25.0000,     1470.1
     30.0000,     1266.0
     35.0000,     1297.2
     40.0000,     1201.1
     45.0000,     1048.9
     50.0000,     1057.6
     55.0000,     1255.9
     60.0000,     1049.7
     65.0000,     1003.6
     70.0000,     836.73
     75.0000,     762.97
     80.0000,     854.15
     85.0000,     970.22
     90.0000,     771.94
     95.0000,     444.60
    100.0000,     290.94
    105.0000,     241.56
    110.0000,     208.77
    115.0000,     176.57
    120.0000,     156.46
    125.0000,     163.38
    130.0000,     184.00
    135.0000,     191.78
    140.0000,     169.15
    145.0000,     157.24
    150.0000,     147.22
    155.0000,     136.36
    160.0000,     180.95
    165.0000,     175.28
    170.0000,     180.22
    175.0000,     169.61
    180.0000,     147.76
    185.0000,     153.32
    190.0000,     156.59
    195.0000,     148.88
    200.0000,     173.10
    205.0000,     160.58
    210.0000,     194.26
    215.0000,     176.73
    220.0000,     210.71
    225.0000,     203.34
    230.0000,     194.14
    235.0000,     227.92
    240.0000,     295.06
    245.0000,     387.06
    250.0000,     451.27
    255.0000,     464.15
    260.0000,     485.10
    265.0000,     468.69
    270.0000,     515.93
    275.0000,     541.45
    280.0000,     556.10
    285.0000,     581.70
    290.0000,     548.66
    295.0000,     491.54
    300.0000,     376.49
           264.3940
LAYER 4
56,    11.6025
     25.0000,     1464.2
     30.0000,     1168.1
     35.0000,     1025.1
     40.0000,     793.09
     45.0000,     668.88
     50.0000,     835.48
     55.0000,     1266.1
     60.0000,     1050.4
     65.0000,     893.97
     70.0000,     728.79
     75.0000,     641.71
     80.0000,     702.02
     85.0000,     717.32
     90.0000,     513.52
     95.0000,     307.51
    100.0000,     251.22
    105.0000,     277.41
    110.0000,     266.65
    115.0000,     201.40
    120.0000,     160.93
    125.0000,     168.73
    130.0000,     219.82
    135.0000,     251.77
    140.0000,     213.13
    145.0000,     170.13
    150.0000,     133.88
    155.0000,     113.86
    160.0000,     139.90
    165.0000,     128.44
    170.0000,     128.54
    175.0000,     126.50
    180.0000,     116.27
    185.0000,     129.73
    190.0000,     154.71
    195.0000,     172.53
    200.0000,     219.41
    205.0000,     208.16
    210.0000,     237.99
    215.0000,     209.76
    220.0000,     241.50
    225.0000,     246.76
    230.0000,     251.00
    235.0000,     288.65
    240.0000,     361.09
    245.0000,     452.74
    250.0000,     507.65
    255.0000,     510.21
    260.0000,     498.46
    265.0000,     471.98
    270.0000,     519.16
    275.0000,     581.04
    280.0000,     592.78
    285.0000,     565.95
    290.0000,     465.29
    295.0000,     416.53
           270.6806
LAYER 5
53,    15.2628
     30.0000,     719.20
     35.0000,     589.98
     40.0000,     490.13
     45.0000,     433.76
     50.0000,     574.71
     55.0000,     955.46
     60.0000,     934.81
     65.0000,     742.33
     70.0000,     534.63
     75.0000,     381.35
     80.0000,     325.02
     85.0000,     288.61
     90.0000,     265.60
     95.0000,     279.06
    100.0000,     352.12
    105.0000,     440.05
    110.0000,     393.89
    115.0000,     254.94
    120.0000,     176.84
    125.0000,     182.45
    130.0000,     266.49
    135.0000,     360.32
    140.0000,     342.90
    145.0000,     255.27
    150.0000,     173.10
    155.0000,     129.07
    160.0000,     116.17
    165.0000,     101.24
    170.0000,      95.98
    175.0000,     100.40
    180.0000,     113.28
    185.0000,     149.25
    190.0000,     211.62
    195.0000,     277.25
    200.0000,     336.36
    205.0000,     310.88
    210.0000,     290.63
    215.0000,     245.00
    220.0000,     249.21
    225.0000,     267.96
    230.0000,     295.31
    235.0000,     339.47
    240.0000,     405.96
    245.0000,     476.39
    250.0000,     522.25
    255.0000,     529.77
    260.0000,     515.74
    265.0000,     510.47
    270.0000,     544.98
    275.0000,     576.54
    280.0000,     522.79
    285.0000,     458.44
           313.3599
LAYER 6
49,    19.2890
     40.0000,     374.55
     45.0000,     306.48
     50.0000,     351.41
     55.0000,     535.43
     60.0000,     663.87
     65.0000,     695.68
     70.0000,     607.28
     75.0000,     487.03
     80.0000,     418.95
     85.0000,     391.19
     90.0000,     415.71
     95.0000,     488.42
    100.0000,     563.06
    105.0000,     546.42
    110.0000,     406.44
    115.0000,     259.16
    120.0000,     188.71
    125.0000,     195.49
    130.0000,     273.02
    135.0000,     376.73
    140.0000,     406.54
    145.0000,     345.45
    150.0000,     260.07
    155.0000,     200.12
    160.0000,     167.72
    165.0000,     147.52
    170.0000,     141.10
    175.0000,     149.86
    180.0000,     176.14
    185.0000,     228.89
    190.0000,     306.15
    195.0000,     377.52
    200.0000,     408.52
    205.0000,     365.05
    210.0000,     309.24
    215.0000,     254.49
    220.0000,     234.21
    225.0000,     235.48
    230.0000,     249.21
    235.0000,     274.09
    240.0000,     309.91
    245.0000,     349.25
    250.0000,     383.81
    255.0000,     406.18
    260.0000,     420.55
    265.0000,     430.13
    270.0000,     432.62
    275.0000,     416.03
           324.9918
LAYER 7
45,    23.7179
     50.0000,     215.88
     55.0000,     283.04
     60.0000,     370.47
     65.0000,     517.43
     70.0000,     612.34
     75.0000,     645.41
     80.0000,     662.78
     85.0000,     678.02
     90.0000,     708.60
     95.0000,     729.46
    100.0000,     674.41
    105.0000,     527.22
    110.0000,     361.36
    115.0000,     246.84
    120.0000,     197.99
    125.0000,     206.03
    130.0000,     264.65
    135.0000,     348.52
    140.0000,     402.59
    145.0000,     394.68
    150.0000,     347.38
    155.0000,     298.26
    160.0000,     263.21
    165.0000,     242.48
    170.0000,     237.93
    175.0000,     251.55
    180.0000,     285.25
    185.0000,     339.99
    190.0000,     404.65
    195.0000,     449.79
    200.0000,     448.05
    205.0000,     394.63
    210.0000,     327.74
    215.0000,     269.20
    220.0000,     234.52
    225.0000,     218.85
    230.0000,     215.62
    235.0000,     221.56
    240.0000,     234.43
    245.0000,     251.74
    250.0000,     272.35
    255.0000,     290.83
    260.0000,     307.35
    265.0000,     311.59
           291.6917
LAYER 8
41,    28.5897
     60.0000,     171.31
     65.0000,     298.56
     70.0000,     410.81
     75.0000,     507.36
     80.0000,     637.92
     85.0000,     731.04
     90.0000,     756.85
     95.0000,     712.09
    100.0000,     588.93
    105.0000,     435.21
    110.0000,     309.82
    115.0000,     234.02
    120.0000,     203.86
    125.0000,     211.94
    130.0000,     253.11
    135.0000,     313.99
    140.0000,     369.16
    145.0000,     396.26
    150.0000,     394.31
    155.0000,     378.15
    160.0000,     361.75
    165.0000,     352.67
    170.0000,     355.46
    175.0000,     372.53
    180.0000,     403.70
    185.0000,     444.34
    190.0000,     481.76
    195.0000,     496.34
    200.0000,     474.52
    205.0000,     420.28
    210.0000,     355.49
    215.0000,     297.24
    220.0000,     254.96
    225.0000,     227.54
    230.0000,     211.51
    235.0000,     204.44
    240.0000,     204.37
    245.0000,     208.68
    250.0000,     216.78
    255.0000,     227.11
           239.8080
LAYER 9
36,    33.9487
     75.0000,     231.90
     80.0000,     379.57
     85.0000,     475.93
     90.0000,     508.77
     95.0000,     493.64
    100.0000,     423.00
    105.0000,     336.41
    110.0000,     265.57
    115.0000,     221.70
    120.0000,     205.16
    125.0000,     212.98
    130.0000,     242.13
    135.0000,     286.08
    140.0000,     333.81
    145.0000,     373.46
    150.0000,     399.48
    155.0000,     414.13
    160.0000,     423.42
    165.0000,     433.03
    170.0000,     446.91
    175.0000,     466.75
    180.0000,     491.28
    185.0000,     515.40
    190.0000,     530.46
    195.0000,     526.36
    200.0000,     497.68
    205.0000,     448.51
    210.0000,     390.75
    215.0000,     335.30
    220.0000,     289.63
    225.0000,     253.82
    230.0000,     226.90
    235.0000,     209.31
    240.0000,     202.63
    245.0000,     199.97
           197.9278
LAYER 10
30,    39.8436
     90.0000,     279.35
     95.0000,     299.77
    100.0000,     287.73
    105.0000,     257.80
    110.0000,     228.31
    115.0000,     206.53
    120.0000,     199.86
    125.0000,     208.13
    130.0000,     230.36
    135.0000,     263.77
    140.0000,     303.67
    145.0000,     344.31
    150.0000,     381.28
    155.0000,     413.03
    160.0000,     440.42
    165.0000,     465.29
    170.0000,     489.07
    175.0000,     512.09
    180.0000,     532.94
    185.0000,     548.18
    190.0000,     553.20
    195.0000,     543.42
    200.0000,     516.72
    205.0000,     475.42
    210.0000,     426.09
    215.0000,     373.44
    220.0000,     328.51
    225.0000,     286.79
    230.0000,     253.85
           214.8056
LAYER 11
26,    46.3279
    100.0000,     214.16
    105.0000,     202.13
    110.0000,     191.71
    115.0000,     185.49
    120.0000,     186.00
    125.0000,     195.58
    130.0000,     214.64
    135.0000,     242.18
    140.0000,     276.28
    145.0000,     314.16
    150.0000,     353.02
    155.0000,     390.82
    160.0000,     426.47
    165.0000,     459.51
    170.0000,     489.51
    175.0000,     515.77
    180.0000,     536.95
    185.0000,     550.89
    190.0000,     555.18
    195.0000,     547.57
    200.0000,     526.97
    205.0000,     493.29
    210.0000,     454.62
    215.0000,     410.23
    220.0000,     365.71
           309.6878
LAYER 12
23,    53.4607
    105.0000,     160.13
    110.0000,     158.08
    115.0000,     158.94
    120.0000,     164.36
    125.0000,     174.97
    130.0000,     193.35
    135.0000,     218.14
    140.0000,     248.57
    145.0000,     283.29
    150.0000,     320.63
    155.0000,     358.92
    160.0000,     396.74
    165.0000,     432.82
    170.0000,     465.97
    175.0000,     495.00
    180.0000,     518.54
    185.0000,     534.95
    190.0000,     542.51
    195.0000,     539.53
    200.0000,     527.03
    205.0000,     504.81
    210.0000,     473.76
           432.2134
LAYER 13
21,    61.3068
    110.0000,     127.12
    115.0000,     129.36
    120.0000,     138.05
    125.0000,     151.23
    130.0000,     168.31
    135.0000,     192.24
    140.0000,     220.63
    145.0000,     252.79
    150.0000,     287.80
    155.0000,     324.58
    160.0000,     361.92
    165.0000,     398.56
    170.0000,     433.16
    175.0000,     464.36
    180.0000,     490.70
    185.0000,     510.51
    190.0000,     521.97
    195.0000,     523.84
    200.0000,     517.93
    205.0000,     506.48
           496.2456
LAYER 14
19, 
    115.0000,      95.60
    120.0000,     112.50
    125.0000,     129.87
    130.0000,     148.57
    135.0000,     169.51
    140.0000,     196.91
    145.0000,     227.11
    150.0000,     259.92
    155.0000,     294.80
    160.0000,     330.94
    165.0000,     367.31
    170.0000,     402.64
    175.0000,     435.54
    180.0000,     464.45
    185.0000,     487.38
    190.0000,     499.43
    195.0000,     501.54
    200.0000,     491.34
           466.7369
CALCULATED APPARENT RESISTIVITY
      7.5000,       5.0000,   1.00000,   1784.3837
     12.5000,       5.0000,   1.00000,   1922.6920
     17.5000,       5.0000,   1.00000,   1448.3833
     22.5000,       5.0000,   1.00000,   1501.9919
     27.5000,       5.0000,   1.00000,   1298.9723
     32.5000,       5.0000,   1.00000,   1394.1881
     37.5000,       5.0000,   1.00000,   1496.8229
     42.5000,       5.0000,   1.00000,   1466.8571
     52.5000,       5.0000,   1.00000,   1242.5731
     62.5000,       5.0000,   1.00000,   1022.7928
     67.5000,       5.0000,   1.00000,    872.9380
     72.5000,       5.0000,   1.00000,    793.6697
     77.5000,       5.0000,   1.00000,    821.1017
     82.5000,       5.0000,   1.00000,    780.4935
     92.5000,       5.0000,   1.00000,    568.4465
     97.5000,       5.0000,   1.00000,    398.3646
    102.5000,       5.0000,   1.00000,    287.1305
    112.5000,       5.0000,   1.00000,    202.4516
    117.5000,       5.0000,   1.00000,    168.7165
    122.5000,       5.0000,   1.00000,    179.3075
    127.5000,       5.0000,   1.00000,    166.6059
    132.5000,       5.0000,   1.00000,    172.6615
    137.5000,       5.0000,   1.00000,    160.3971
    142.5000,       5.0000,   1.00000,    169.3208
    147.5000,       5.0000,   1.00000,    171.3785
    152.5000,       5.0000,   1.00000,    178.4865
    157.5000,       5.0000,   1.00000,    192.1540
    162.5000,       5.0000,   1.00000,    201.1817
    167.5000,       5.0000,   1.00000,    202.0709
    172.5000,       5.0000,   1.00000,    191.5708
    177.5000,       5.0000,   1.00000,    180.7558
    182.5000,       5.0000,   1.00000,    184.0164
    187.5000,       5.0000,   1.00000,    171.5838
    192.5000,       5.0000,   1.00000,    152.5398
    197.5000,       5.0000,   1.00000,    172.9095
    202.5000,       5.0000,   1.00000,    137.7603
    207.5000,       5.0000,   1.00000,    182.4238
    212.5000,       5.0000,   1.00000,    149.6380
    217.5000,       5.0000,   1.00000,    183.8065
    222.5000,       5.0000,   1.00000,    175.6797
    227.5000,       5.0000,   1.00000,    172.5612
    232.5000,       5.0000,   1.00000,    208.7333
    237.5000,       5.0000,   1.00000,    259.3914
    242.5000,       5.0000,   1.00000,    318.8444
    247.5000,       5.0000,   1.00000,    395.2055
    252.5000,       5.0000,   1.00000,    413.7249
    257.5000,       5.0000,   1.00000,    487.7785
    262.5000,       5.0000,   1.00000,    477.3269
    267.5000,       5.0000,   1.00000,    543.0580
    272.5000,       5.0000,   1.00000,    537.1501
    277.5000,       5.0000,   1.00000,    554.6033
    282.5000,       5.0000,   1.00000,    586.2067
    287.5000,       5.0000,   1.00000,    569.8428
    292.5000,       5.0000,   1.00000,    506.0211
    297.5000,       5.0000,   1.00000,    445.4252
    302.5000,       5.0000,   1.00000,    345.6337
    307.5000,       5.0000,   1.00000,    280.7690
     12.5000,       5.0000,   2.00000,   1728.3540
     17.5000,       5.0000,   2.00000,   1357.9169
     27.5000,       5.0000,   2.00000,   1201.2506
     32.5000,       5.0000,   2.00000,   1197.8701
     37.5000,       5.0000,   2.00000,   1322.0198
     42.5000,       5.0000,   2.00000,   1230.1777
     47.5000,       5.0000,   2.00000,   1109.0848
     52.5000,       5.0000,   2.00000,   1000.8056
     57.5000,       5.0000,   2.00000,    968.1060
     62.5000,       5.0000,   2.00000,   1025.9945
     67.5000,       5.0000,   2.00000,    868.5715
     72.5000,       5.0000,   2.00000,    728.1375
     77.5000,       5.0000,   2.00000,    709.3074
     82.5000,       5.0000,   2.00000,    688.7674
     87.5000,       5.0000,   2.00000,    652.3772
     92.5000,       5.0000,   2.00000,    491.8216
     97.5000,       5.0000,   2.00000,    361.9285
    102.5000,       5.0000,   2.00000,    288.2046
    107.5000,       5.0000,   2.00000,    232.2738
    112.5000,       5.0000,   2.00000,    228.5354
    117.5000,       5.0000,   2.00000,    191.2563
    122.5000,       5.0000,   2.00000,    190.7390
    127.5000,       5.0000,   2.00000,    184.7186
    132.5000,       5.0000,   2.00000,    181.1652
    137.5000,       5.0000,   2.00000,    168.7040
    142.5000,       5.0000,   2.00000,    179.7271
    147.5000,       5.0000,   2.00000,    178.7932
    152.5000,       5.0000,   2.00000,    168.0700
    157.5000,       5.0000,   2.00000,    177.3911
    162.5000,       5.0000,   2.00000,    188.3636
    167.5000,       5.0000,   2.00000,    188.5579
    172.5000,       5.0000,   2.00000,    171.1387
    177.5000,       5.0000,   2.00000,    168.1978
    182.5000,       5.0000,   2.00000,    191.3518
    187.5000,       5.0000,   2.00000,    172.7077
    192.5000,       5.0000,   2.00000,    161.9992
    197.5000,       5.0000,   2.00000,    183.8800
    202.5000,       5.0000,   2.00000,    157.8877
    207.5000,       5.0000,   2.00000,    194.1570
    212.5000,       5.0000,   2.00000,    167.0742
    217.5000,       5.0000,   2.00000,    208.8689
    222.5000,       5.0000,   2.00000,    212.4137
    227.5000,       5.0000,   2.00000,    190.1232
    232.5000,       5.0000,   2.00000,    234.0373
    237.5000,       5.0000,   2.00000,    285.4738
    242.5000,       5.0000,   2.00000,    342.6579
    247.5000,       5.0000,   2.00000,    393.1458
    252.5000,       5.0000,   2.00000,    404.3741
    257.5000,       5.0000,   2.00000,    457.5023
    262.5000,       5.0000,   2.00000,    468.8590
    267.5000,       5.0000,   2.00000,    533.4816
    272.5000,       5.0000,   2.00000,    511.3206
    277.5000,       5.0000,   2.00000,    488.0001
    282.5000,       5.0000,   2.00000,    527.6756
    287.5000,       5.0000,   2.00000,    500.0573
    292.5000,       5.0000,   2.00000,    446.7374
    297.5000,       5.0000,   2.00000,    418.4709
    302.5000,       5.0000,   2.00000,    333.9525
     22.5000,       5.0000,   3.00000,   1090.8787
     27.5000,       5.0000,   3.00000,    918.4167
     32.5000,       5.0000,   3.00000,   1062.5579
     37.5000,       5.0000,   3.00000,   1184.4960
     42.5000,       5.0000,   3.00000,   1113.7926
     47.5000,       5.0000,   3.00000,    905.8808
     52.5000,       5.0000,   3.00000,    805.9841
     57.5000,       5.0000,   3.00000,    836.9758
     62.5000,       5.0000,   3.00000,    922.1706
     67.5000,       5.0000,   3.00000,    769.8981
     72.5000,       5.0000,   3.00000,    595.7632
     77.5000,       5.0000,   3.00000,    586.6646
     82.5000,       5.0000,   3.00000,    648.9575
     87.5000,       5.0000,   3.00000,    646.5554
     92.5000,       5.0000,   3.00000,    465.1422
     97.5000,       5.0000,   3.00000,    326.9502
    102.5000,       5.0000,   3.00000,    273.7703
    107.5000,       5.0000,   3.00000,    241.2935
    112.5000,       5.0000,   3.00000,    254.0034
    117.5000,       5.0000,   3.00000,    213.5776
    122.5000,       5.0000,   3.00000,    217.9724
    127.5000,       5.0000,   3.00000,    200.0107
    132.5000,       5.0000,   3.00000,    197.7483
    137.5000,       5.0000,   3.00000,    179.0490
    142.5000,       5.0000,   3.00000,    188.6308
    147.5000,       5.0000,   3.00000,    180.3126
    152.5000,       5.0000,   3.00000,    167.8232
    157.5000,       5.0000,   3.00000,    177.1415
    162.5000,       5.0000,   3.00000,    189.1547
    167.5000,       5.0000,   3.00000,    182.8005
    172.5000,       5.0000,   3.00000,    164.4655
    177.5000,       5.0000,   3.00000,    167.6230
    182.5000,       5.0000,   3.00000,    191.5320
    187.5000,       5.0000,   3.00000,    190.6206
    192.5000,       5.0000,   3.00000,    169.3864
    197.5000,       5.0000,   3.00000,    198.9391
    202.5000,       5.0000,   3.00000,    166.5495
    207.5000,       5.0000,   3.00000,    214.8516
    212.5000,       5.0000,   3.00000,    188.7558
    217.5000,       5.0000,   3.00000,    248.3814
    222.5000,       5.0000,   3.00000,    232.9280
    227.5000,       5.0000,   3.00000,    207.9889
    232.5000,       5.0000,   3.00000,    235.7983
    237.5000,       5.0000,   3.00000,    300.4139
    242.5000,       5.0000,   3.00000,    358.4888
    247.5000,       5.0000,   3.00000,    403.6313
    252.5000,       5.0000,   3.00000,    384.1062
    257.5000,       5.0000,   3.00000,    430.6369
    262.5000,       5.0000,   3.00000,    440.1469
    267.5000,       5.0000,   3.00000,    497.2072
    272.5000,       5.0000,   3.00000,    451.1224
    277.5000,       5.0000,   3.00000,    432.8625
    282.5000,       5.0000,   3.00000,    454.1058
    287.5000,       5.0000,   3.00000,    468.8130
    292.5000,       5.0000,   3.00000,    436.7493
    297.5000,       5.0000,   3.00000,    391.4674
     22.5000,      15.0000,   1.00000,    876.4026
     27.5000,      15.0000,   1.00000,    858.6559
     32.5000,      15.0000,   1.00000,    917.8832
     37.5000,      15.0000,   1.00000,   1061.7289
     42.5000,      15.0000,   1.00000,   1005.1691
     47.5000,      15.0000,   1.00000,    877.9002
     52.5000,      15.0000,   1.00000,    770.0669
     57.5000,      15.0000,   1.00000,    752.2559
     62.5000,      15.0000,   1.00000,    726.7241
     67.5000,      15.0000,   1.00000,    651.2180
     72.5000,      15.0000,   1.00000,    566.9255
     77.5000,      15.0000,   1.00000,    546.3909
     82.5000,      15.0000,   1.00000,    585.6165
     87.5000,      15.0000,   1.00000,    597.2957
     92.5000,      15.0000,   1.00000,    504.7282
     97.5000,      15.0000,   1.00000,    363.3531
    102.5000,      15.0000,   1.00000,    278.2580
    107.5000,      15.0000,   1.00000,    257.3825
    112.5000,      15.0000,   1.00000,    249.1008
    117.5000,      15.0000,   1.00000,    251.3960
    122.5000,      15.0000,   1.00000,    230.8692
    127.5000,      15.0000,   1.00000,    221.6707
    132.5000,      15.0000,   1.00000,    204.4499
    137.5000,      15.0000,   1.00000,    199.0784
    142.5000,      15.0000,   1.00000,    186.5994
    147.5000,      15.0000,   1.00000,    182.7347
    152.5000,      15.0000,   1.00000,    181.9673
    157.5000,      15.0000,   1.00000,    187.1369
    162.5000,      15.0000,   1.00000,    188.6392
    167.5000,      15.0000,   1.00000,    184.0723
    172.5000,      15.0000,   1.00000,    179.6481
    177.5000,      15.0000,   1.00000,    179.7868
    182.5000,      15.0000,   1.00000,    191.5502
    187.5000,      15.0000,   1.00000,    191.5944
    192.5000,      15.0000,   1.00000,    198.6543
    197.5000,      15.0000,   1.00000,    184.5763
    202.5000,      15.0000,   1.00000,    200.2786
    207.5000,      15.0000,   1.00000,    204.7906
    212.5000,      15.0000,   1.00000,    240.9911
    217.5000,      15.0000,   1.00000,    242.3712
    222.5000,      15.0000,   1.00000,    244.3035
    227.5000,      15.0000,   1.00000,    231.7857
    232.5000,      15.0000,   1.00000,    257.0765
    237.5000,      15.0000,   1.00000,    300.8205
    242.5000,      15.0000,   1.00000,    363.0364
    247.5000,      15.0000,   1.00000,    382.2302
    252.5000,      15.0000,   1.00000,    395.3230
    257.5000,      15.0000,   1.00000,    398.1783
    262.5000,      15.0000,   1.00000,    420.5065
    267.5000,      15.0000,   1.00000,    412.4788
    272.5000,      15.0000,   1.00000,    412.1536
    277.5000,      15.0000,   1.00000,    398.5833
    282.5000,      15.0000,   1.00000,    416.7009
    287.5000,      15.0000,   1.00000,    435.3945
    292.5000,      15.0000,   1.00000,    430.9848
     22.5000,       5.0000,   4.00000,    843.7098
     27.5000,       5.0000,   4.00000,    729.5973
     32.5000,       5.0000,   4.00000,    845.9210
     37.5000,       5.0000,   4.00000,   1059.5313
     42.5000,       5.0000,   4.00000,    954.2476
     47.5000,       5.0000,   4.00000,    811.6581
     52.5000,       5.0000,   4.00000,    724.1333
     57.5000,       5.0000,   4.00000,    703.9037
     62.5000,       5.0000,   4.00000,    745.2291
     67.5000,       5.0000,   4.00000,    599.3165
     72.5000,       5.0000,   4.00000,    495.0999
     77.5000,       5.0000,   4.00000,    529.9853
     82.5000,       5.0000,   4.00000,    603.2905
     87.5000,       5.0000,   4.00000,    645.4645
     92.5000,       5.0000,   4.00000,    462.8670
     97.5000,       5.0000,   4.00000,    318.5154
    102.5000,       5.0000,   4.00000,    261.4101
    107.5000,       5.0000,   4.00000,    234.9532
    112.5000,       5.0000,   4.00000,    264.5784
    117.5000,       5.0000,   4.00000,    233.7831
    122.5000,       5.0000,   4.00000,    240.1384
    127.5000,       5.0000,   4.00000,    223.4052
    132.5000,       5.0000,   4.00000,    217.8559
    137.5000,       5.0000,   4.00000,    194.7019
    142.5000,       5.0000,   4.00000,    194.1445
    147.5000,       5.0000,   4.00000,    184.1264
    152.5000,       5.0000,   4.00000,    173.2483
    157.5000,       5.0000,   4.00000,    188.9929
    162.5000,       5.0000,   4.00000,    194.8491
    167.5000,       5.0000,   4.00000,    190.1370
    172.5000,       5.0000,   4.00000,    174.8350
    177.5000,       5.0000,   4.00000,    170.7013
    182.5000,       5.0000,   4.00000,    204.8820
    187.5000,       5.0000,   4.00000,    197.1149
    192.5000,       5.0000,   4.00000,    185.8979
    197.5000,       5.0000,   4.00000,    210.9899
    202.5000,       5.0000,   4.00000,    174.5275
    207.5000,       5.0000,   4.00000,    241.0188
    212.5000,       5.0000,   4.00000,    214.2664
    217.5000,       5.0000,   4.00000,    271.9636
    222.5000,       5.0000,   4.00000,    253.7693
    227.5000,       5.0000,   4.00000,    207.8494
    232.5000,       5.0000,   4.00000,    244.3773
    237.5000,       5.0000,   4.00000,    294.7159
    242.5000,       5.0000,   4.00000,    365.4703
    247.5000,       5.0000,   4.00000,    407.5924
    252.5000,       5.0000,   4.00000,    379.3832
    257.5000,       5.0000,   4.00000,    411.3984
    262.5000,       5.0000,   4.00000,    393.4582
    267.5000,       5.0000,   4.00000,    429.2584
    272.5000,       5.0000,   4.00000,    399.4294
    277.5000,       5.0000,   4.00000,    379.6938
    282.5000,       5.0000,   4.00000,    427.6455
    287.5000,       5.0000,   4.00000,    446.5738
    292.5000,       5.0000,   4.00000,    424.9819
     30.0000,      20.0000,   1.00000,    703.8391
     35.0000,      20.0000,   1.00000,    722.1622
     40.0000,      20.0000,   1.00000,    780.0812
     45.0000,      20.0000,   1.00000,    842.3951
     50.0000,      20.0000,   1.00000,    753.0056
     55.0000,      20.0000,   1.00000,    654.2339
     60.0000,      20.0000,   1.00000,    525.8281
     65.0000,      20.0000,   1.00000,    463.1034
     70.0000,      20.0000,   1.00000,    471.9416
     75.0000,      20.0000,   1.00000,    480.2091
     80.0000,      20.0000,   1.00000,    511.9122
     85.0000,      20.0000,   1.00000,    527.7061
     90.0000,      20.0000,   1.00000,    511.8315
     95.0000,      20.0000,   1.00000,    454.5504
    100.0000,      20.0000,   1.00000,    339.0476
    105.0000,      20.0000,   1.00000,    268.1677
    110.0000,      20.0000,   1.00000,    244.4144
    115.0000,      20.0000,   1.00000,    247.9427
    120.0000,      20.0000,   1.00000,    261.4137
    125.0000,      20.0000,   1.00000,    255.3405
    130.0000,      20.0000,   1.00000,    244.4646
    135.0000,      20.0000,   1.00000,    228.0744
    140.0000,      20.0000,   1.00000,    211.2964
    145.0000,      20.0000,   1.00000,    198.8610
    150.0000,      20.0000,   1.00000,    197.7415
    155.0000,      20.0000,   1.00000,    198.6978
    160.0000,      20.0000,   1.00000,    200.7729
    165.0000,      20.0000,   1.00000,    205.2143
    170.0000,      20.0000,   1.00000,    199.3490
    175.0000,      20.0000,   1.00000,    205.9758
    180.0000,      20.0000,   1.00000,    201.3460
    185.0000,      20.0000,   1.00000,    202.6619
    190.0000,      20.0000,   1.00000,    210.7628
    195.0000,      20.0000,   1.00000,    203.5930
    200.0000,      20.0000,   1.00000,    221.8418
    205.0000,      20.0000,   1.00000,    232.0408
    210.0000,      20.0000,   1.00000,    248.2288
    215.0000,      20.0000,   1.00000,    265.9899
    220.0000,      20.0000,   1.00000,    246.7173
    225.0000,      20.0000,   1.00000,    251.1980
    230.0000,      20.0000,   1.00000,    258.4093
    235.0000,      20.0000,   1.00000,    283.0118
    240.0000,      20.0000,   1.00000,    327.9600
    245.0000,      20.0000,   1.00000,    353.1715
    250.0000,      20.0000,   1.00000,    386.9781
    255.0000,      20.0000,   1.00000,    382.3230
    260.0000,      20.0000,   1.00000,    361.6563
    265.0000,      20.0000,   1.00000,    343.7849
    270.0000,      20.0000,   1.00000,    330.8357
    275.0000,      20.0000,   1.00000,    356.1236
    280.0000,      20.0000,   1.00000,    384.3689
    285.0000,      20.0000,   1.00000,    397.6602
     27.5000,       5.0000,   5.00000,    591.8372
     32.5000,       5.0000,   5.00000,    688.2756
     37.5000,       5.0000,   5.00000,    822.5387
     42.5000,       5.0000,   5.00000,    840.1040
     47.5000,       5.0000,   5.00000,    743.8259
     52.5000,       5.0000,   5.00000,    670.4067
     57.5000,       5.0000,   5.00000,    594.9852
     62.5000,       5.0000,   5.00000,    562.6163
     67.5000,       5.0000,   5.00000,    467.4405
     72.5000,       5.0000,   5.00000,    420.0283
     77.5000,       5.0000,   5.00000,    483.8650
     82.5000,       5.0000,   5.00000,    575.8104
     87.5000,       5.0000,   5.00000,    605.3635
     92.5000,       5.0000,   5.00000,    461.7225
     97.5000,       5.0000,   5.00000,    324.2480
    102.5000,       5.0000,   5.00000,    260.6977
    107.5000,       5.0000,   5.00000,    227.4328
    112.5000,       5.0000,   5.00000,    258.6346
    117.5000,       5.0000,   5.00000,    240.4478
    122.5000,       5.0000,   5.00000,    257.7687
    127.5000,       5.0000,   5.00000,    247.3258
    132.5000,       5.0000,   5.00000,    242.2777
    137.5000,       5.0000,   5.00000,    208.6972
    142.5000,       5.0000,   5.00000,    207.4804
    147.5000,       5.0000,   5.00000,    192.8743
    152.5000,       5.0000,   5.00000,    182.6123
    157.5000,       5.0000,   5.00000,    197.4875
    162.5000,       5.0000,   5.00000,    208.8927
    167.5000,       5.0000,   5.00000,    205.9454
    172.5000,       5.0000,   5.00000,    185.3401
    177.5000,       5.0000,   5.00000,    187.0463
    182.5000,       5.0000,   5.00000,    213.2072
    187.5000,       5.0000,   5.00000,    211.1972
    192.5000,       5.0000,   5.00000,    193.7566
    197.5000,       5.0000,   5.00000,    226.8367
    202.5000,       5.0000,   5.00000,    193.6969
    207.5000,       5.0000,   5.00000,    261.9963
    212.5000,       5.0000,   5.00000,    230.8134
    217.5000,       5.0000,   5.00000,    289.0472
    222.5000,       5.0000,   5.00000,    256.0976
    227.5000,       5.0000,   5.00000,    214.8389
    232.5000,       5.0000,   5.00000,    238.7688
    237.5000,       5.0000,   5.00000,    298.9140
    242.5000,       5.0000,   5.00000,    352.4608
    247.5000,       5.0000,   5.00000,    404.6932
    252.5000,       5.0000,   5.00000,    382.0988
    257.5000,       5.0000,   5.00000,    387.9498
    262.5000,       5.0000,   5.00000,    348.5015
    267.5000,       5.0000,   5.00000,    371.8603
    272.5000,       5.0000,   5.00000,    347.0660
    277.5000,       5.0000,   5.00000,    357.1264
    282.5000,       5.0000,   5.00000,    411.4253
    287.5000,       5.0000,   5.00000,    433.9077
     32.5000,       5.0000,   6.00000,    550.1260
     37.5000,       5.0000,   6.00000,    671.6187
     42.5000,       5.0000,   6.00000,    696.8558
     47.5000,       5.0000,   6.00000,    671.0871
     52.5000,       5.0000,   6.00000,    583.6143
     57.5000,       5.0000,   6.00000,    500.1060
     62.5000,       5.0000,   6.00000,    472.0275
     67.5000,       5.0000,   6.00000,    390.0010
     72.5000,       5.0000,   6.00000,    359.0519
     77.5000,       5.0000,   6.00000,    433.5094
     82.5000,       5.0000,   6.00000,    530.5493
     87.5000,       5.0000,   6.00000,    578.0610
     92.5000,       5.0000,   6.00000,    439.3328
     97.5000,       5.0000,   6.00000,    325.7280
    102.5000,       5.0000,   6.00000,    266.5692
    107.5000,       5.0000,   6.00000,    227.3800
    112.5000,       5.0000,   6.00000,    249.7503
    117.5000,       5.0000,   6.00000,    233.1846
    122.5000,       5.0000,   6.00000,    267.3436
    127.5000,       5.0000,   6.00000,    265.0812
    132.5000,       5.0000,   6.00000,    262.3920
    137.5000,       5.0000,   6.00000,    228.5090
    142.5000,       5.0000,   6.00000,    224.9529
    147.5000,       5.0000,   6.00000,    209.7289
    152.5000,       5.0000,   6.00000,    190.7702
    157.5000,       5.0000,   6.00000,    207.8727
    162.5000,       5.0000,   6.00000,    223.2438
    167.5000,       5.0000,   6.00000,    219.4103
    172.5000,       5.0000,   6.00000,    201.7379
    177.5000,       5.0000,   6.00000,    197.0845
    182.5000,       5.0000,   6.00000,    231.6816
    187.5000,       5.0000,   6.00000,    220.9450
    192.5000,       5.0000,   6.00000,    204.5599
    197.5000,       5.0000,   6.00000,    247.9579
    202.5000,       5.0000,   6.00000,    212.5308
    207.5000,       5.0000,   6.00000,    282.0585
    212.5000,       5.0000,   6.00000,    237.3850
    217.5000,       5.0000,   6.00000,    291.6174
    222.5000,       5.0000,   6.00000,    261.6651
    227.5000,       5.0000,   6.00000,    211.5430
    232.5000,       5.0000,   6.00000,    242.2655
    237.5000,       5.0000,   6.00000,    288.6487
    242.5000,       5.0000,   6.00000,    351.3609
    247.5000,       5.0000,   6.00000,    393.1491
    252.5000,       5.0000,   6.00000,    364.8998
    257.5000,       5.0000,   6.00000,    367.7494
    262.5000,       5.0000,   6.00000,    321.8864
    267.5000,       5.0000,   6.00000,    336.6973
    272.5000,       5.0000,   6.00000,    321.7545
    277.5000,       5.0000,   6.00000,    338.2106
    282.5000,       5.0000,   6.00000,    397.8554
     37.5000,      25.0000,   1.00000,    592.4637
     42.5000,      25.0000,   1.00000,    633.5959
     47.5000,      25.0000,   1.00000,    628.8354
     52.5000,      25.0000,   1.00000,    574.2086
     57.5000,      25.0000,   1.00000,    474.4120
     62.5000,      25.0000,   1.00000,    419.5516
     67.5000,      25.0000,   1.00000,    393.4977
     72.5000,      25.0000,   1.00000,    406.3018
     77.5000,      25.0000,   1.00000,    423.1040
     82.5000,      25.0000,   1.00000,    441.6999
     87.5000,      25.0000,   1.00000,    457.5054
     92.5000,      25.0000,   1.00000,    447.1611
     97.5000,      25.0000,   1.00000,    394.5826
    102.5000,      25.0000,   1.00000,    323.6252
    107.5000,      25.0000,   1.00000,    266.0558
    112.5000,      25.0000,   1.00000,    244.7680
    117.5000,      25.0000,   1.00000,    245.7975
    122.5000,      25.0000,   1.00000,    260.6956
    127.5000,      25.0000,   1.00000,    261.2000
    132.5000,      25.0000,   1.00000,    260.0245
    137.5000,      25.0000,   1.00000,    247.9972
    142.5000,      25.0000,   1.00000,    234.6371
    147.5000,      25.0000,   1.00000,    220.6680
    152.5000,      25.0000,   1.00000,    219.2690
    157.5000,      25.0000,   1.00000,    217.5925
    162.5000,      25.0000,   1.00000,    214.7702
    167.5000,      25.0000,   1.00000,    221.1244
    172.5000,      25.0000,   1.00000,    225.1743
    177.5000,      25.0000,   1.00000,    225.5262
    182.5000,      25.0000,   1.00000,    217.3154
    187.5000,      25.0000,   1.00000,    223.7543
    192.5000,      25.0000,   1.00000,    227.6458
    197.5000,      25.0000,   1.00000,    243.2765
    202.5000,      25.0000,   1.00000,    247.4839
    207.5000,      25.0000,   1.00000,    265.6411
    212.5000,      25.0000,   1.00000,    259.1874
    217.5000,      25.0000,   1.00000,    255.3569
    222.5000,      25.0000,   1.00000,    248.8267
    227.5000,      25.0000,   1.00000,    266.3172
    232.5000,      25.0000,   1.00000,    277.0107
    237.5000,      25.0000,   1.00000,    304.3722
    242.5000,      25.0000,   1.00000,    326.5360
    247.5000,      25.0000,   1.00000,    349.0065
    252.5000,      25.0000,   1.00000,    343.3234
    257.5000,      25.0000,   1.00000,    344.6418
    262.5000,      25.0000,   1.00000,    325.2736
    267.5000,      25.0000,   1.00000,    316.3128
    272.5000,      25.0000,   1.00000,    326.0376
    277.5000,      25.0000,   1.00000,    348.2784
     37.5000,       5.0000,   7.00000,    572.2703
     42.5000,       5.0000,   7.00000,    590.0129
     47.5000,       5.0000,   7.00000,    542.7337
     52.5000,       5.0000,   7.00000,    487.4235
     57.5000,       5.0000,   7.00000,    436.3534
     62.5000,       5.0000,   7.00000,    440.3445
     67.5000,       5.0000,   7.00000,    357.1678
     72.5000,       5.0000,   7.00000,    317.9834
     77.5000,       5.0000,   7.00000,    380.4169
     82.5000,       5.0000,   7.00000,    482.1388
     87.5000,       5.0000,   7.00000,    538.7275
     92.5000,       5.0000,   7.00000,    420.0374
     97.5000,       5.0000,   7.00000,    312.2382
    102.5000,       5.0000,   7.00000,    268.1506
    107.5000,       5.0000,   7.00000,    231.0243
    112.5000,       5.0000,   7.00000,    247.3882
    117.5000,       5.0000,   7.00000,    227.5845
    122.5000,       5.0000,   7.00000,    261.6256
    127.5000,       5.0000,   7.00000,    271.6560
    132.5000,       5.0000,   7.00000,    279.0945
    137.5000,       5.0000,   7.00000,    249.2891
    142.5000,       5.0000,   7.00000,    248.5004
    147.5000,       5.0000,   7.00000,    224.7366
    152.5000,       5.0000,   7.00000,    204.5250
    157.5000,       5.0000,   7.00000,    220.3890
    162.5000,       5.0000,   7.00000,    232.5287
    167.5000,       5.0000,   7.00000,    233.7857
    172.5000,       5.0000,   7.00000,    211.4186
    177.5000,       5.0000,   7.00000,    210.9532
    182.5000,       5.0000,   7.00000,    243.4731
    187.5000,       5.0000,   7.00000,    236.2607
    192.5000,       5.0000,   7.00000,    222.9971
    197.5000,       5.0000,   7.00000,    267.9653
    202.5000,       5.0000,   7.00000,    225.8125
    207.5000,       5.0000,   7.00000,    294.8985
    212.5000,       5.0000,   7.00000,    240.8098
    217.5000,       5.0000,   7.00000,    291.6980
    222.5000,       5.0000,   7.00000,    259.2244
    227.5000,       5.0000,   7.00000,    212.6820
    232.5000,       5.0000,   7.00000,    235.7156
    237.5000,       5.0000,   7.00000,    288.8296
    242.5000,       5.0000,   7.00000,    342.8112
    247.5000,       5.0000,   7.00000,    381.0050
    252.5000,       5.0000,   7.00000,    338.8118
    257.5000,       5.0000,   7.00000,    347.8251
    262.5000,       5.0000,   7.00000,    312.4471
    267.5000,       5.0000,   7.00000,    333.0603
    272.5000,       5.0000,   7.00000,    316.8061
    277.5000,       5.0000,   7.00000,    323.1985
     42.5000,       5.0000,   8.00000,    487.9178
     47.5000,       5.0000,   8.00000,    432.7494
     52.5000,       5.0000,   8.00000,    400.2314
     62.5000,       5.0000,   8.00000,    415.4944
     67.5000,       5.0000,   8.00000,    346.9660
     72.5000,       5.0000,   8.00000,    296.0627
     77.5000,       5.0000,   8.00000,    345.7538
     82.5000,       5.0000,   8.00000,    435.0263
     87.5000,       5.0000,   8.00000,    493.2968
     92.5000,       5.0000,   8.00000,    392.6362
    102.5000,       5.0000,   8.00000,    257.5525
    107.5000,       5.0000,   8.00000,    230.3987
    112.5000,       5.0000,   8.00000,    252.1147
    117.5000,       5.0000,   8.00000,    225.7755
    122.5000,       5.0000,   8.00000,    254.3699
    127.5000,       5.0000,   8.00000,    266.8576
    132.5000,       5.0000,   8.00000,    289.6590
    137.5000,       5.0000,   8.00000,    267.5515
    142.5000,       5.0000,   8.00000,    267.4037
    147.5000,       5.0000,   8.00000,    243.6642
    152.5000,       5.0000,   8.00000,    219.5186
    157.5000,       5.0000,   8.00000,    232.9588
    162.5000,       5.0000,   8.00000,    245.5285
    167.5000,       5.0000,   8.00000,    240.1415
    172.5000,       5.0000,   8.00000,    221.7154
    177.5000,       5.0000,   8.00000,    219.3559
    182.5000,       5.0000,   8.00000,    256.6521
    187.5000,       5.0000,   8.00000,    256.9779
    192.5000,       5.0000,   8.00000,    242.4843
    197.5000,       5.0000,   8.00000,    284.9576
    202.5000,       5.0000,   8.00000,    233.6811
    207.5000,       5.0000,   8.00000,    298.4666
    212.5000,       5.0000,   8.00000,    245.2579
    217.5000,       5.0000,   8.00000,    292.0048
    222.5000,       5.0000,   8.00000,    256.8096
    227.5000,       5.0000,   8.00000,    208.1735
    232.5000,       5.0000,   8.00000,    234.0887
    237.5000,       5.0000,   8.00000,    283.5255
    242.5000,       5.0000,   8.00000,    335.3872
    247.5000,       5.0000,   8.00000,    359.3375
    252.5000,       5.0000,   8.00000,    327.6130
    257.5000,       5.0000,   8.00000,    331.7966
    262.5000,       5.0000,   8.00000,    312.9673
    267.5000,       5.0000,   8.00000,    345.9965
    272.5000,       5.0000,   8.00000,    320.3774
     52.5000,      35.0000,   1.00000,    371.9272
     57.5000,      35.0000,   1.00000,    358.9299
     62.5000,      35.0000,   1.00000,    350.2668
     67.5000,      35.0000,   1.00000,    369.7872
     72.5000,      35.0000,   1.00000,    374.3054
     77.5000,      35.0000,   1.00000,    365.0704
     82.5000,      35.0000,   1.00000,    332.8861
     87.5000,      35.0000,   1.00000,    319.5369
     92.5000,      35.0000,   1.00000,    324.6879
     97.5000,      35.0000,   1.00000,    331.1113
    102.5000,      35.0000,   1.00000,    315.9300
    107.5000,      35.0000,   1.00000,    280.1844
    112.5000,      35.0000,   1.00000,    257.9965
    117.5000,      35.0000,   1.00000,    256.3027
    122.5000,      35.0000,   1.00000,    254.2793
    127.5000,      35.0000,   1.00000,    258.0328
    132.5000,      35.0000,   1.00000,    257.9315
    137.5000,      35.0000,   1.00000,    266.7063
    142.5000,      35.0000,   1.00000,    276.9616
    147.5000,      35.0000,   1.00000,    276.6863
    152.5000,      35.0000,   1.00000,    271.2105
    157.5000,      35.0000,   1.00000,    259.1021
    162.5000,      35.0000,   1.00000,    249.2268
    167.5000,      35.0000,   1.00000,    247.9333
    172.5000,      35.0000,   1.00000,    250.6485
    177.5000,      35.0000,   1.00000,    255.9237
    182.5000,      35.0000,   1.00000,    266.0878
    187.5000,      35.0000,   1.00000,    264.9474
    192.5000,      35.0000,   1.00000,    274.6074
    197.5000,      35.0000,   1.00000,    271.2301
    202.5000,      35.0000,   1.00000,    273.0843
    207.5000,      35.0000,   1.00000,    266.0244
    212.5000,      35.0000,   1.00000,    258.7308
    217.5000,      35.0000,   1.00000,    250.3800
    222.5000,      35.0000,   1.00000,    261.1508
    227.5000,      35.0000,   1.00000,    268.7615
    232.5000,      35.0000,   1.00000,    283.4380
    237.5000,      35.0000,   1.00000,    281.7175
    242.5000,      35.0000,   1.00000,    285.6727
    247.5000,      35.0000,   1.00000,    293.3945
    252.5000,      35.0000,   1.00000,    316.2133
    257.5000,      35.0000,   1.00000,    328.4117
    262.5000,      35.0000,   1.00000,    337.9699
     52.5000,       5.0000,  10.00000,    327.1170
     57.5000,       5.0000,  10.00000,    333.9618
     62.5000,       5.0000,  10.00000,    361.8488
     67.5000,       5.0000,  10.00000,    320.0731
     77.5000,       5.0000,  10.00000,    324.6928
     82.5000,       5.0000,  10.00000,    384.9767
     87.5000,       5.0000,  10.00000,    419.4907
     92.5000,       5.0000,  10.00000,    335.5776
     97.5000,       5.0000,  10.00000,    264.1172
    102.5000,       5.0000,  10.00000,    236.0421
    107.5000,       5.0000,  10.00000,    214.5034
    112.5000,       5.0000,  10.00000,    240.7710
    117.5000,       5.0000,  10.00000,    225.7164
    122.5000,       5.0000,  10.00000,    258.2106
    127.5000,       5.0000,  10.00000,    268.4880
    132.5000,       5.0000,  10.00000,    286.8492
    137.5000,       5.0000,  10.00000,    272.7644
    142.5000,       5.0000,  10.00000,    290.8743
    147.5000,       5.0000,  10.00000,    272.1268
    152.5000,       5.0000,  10.00000,    248.4995
    157.5000,       5.0000,  10.00000,    260.3097
    162.5000,       5.0000,  10.00000,    268.8763
    167.5000,       5.0000,  10.00000,    259.0672
    172.5000,       5.0000,  10.00000,    233.7813
    177.5000,       5.0000,  10.00000,    238.8941
    182.5000,       5.0000,  10.00000,    289.1418
    187.5000,       5.0000,  10.00000,    288.4797
    192.5000,       5.0000,  10.00000,    265.8221
    197.5000,       5.0000,  10.00000,    304.3606
    202.5000,       5.0000,  10.00000,    244.2185
    207.5000,       5.0000,  10.00000,    305.5863
    212.5000,       5.0000,  10.00000,    247.1685
    217.5000,       5.0000,  10.00000,    293.0737
    222.5000,       5.0000,  10.00000,    255.2762
    227.5000,       5.0000,  10.00000,    203.4399
    232.5000,       5.0000,  10.00000,    222.5536
    237.5000,       5.0000,  10.00000,    265.9004
    242.5000,       5.0000,  10.00000,    313.5639
    247.5000,       5.0000,  10.00000,    345.7645
    252.5000,       5.0000,  10.00000,    325.7964
    257.5000,       5.0000,  10.00000,    343.5312
    262.5000,       5.0000,  10.00000,    325.6366
     67.5000,      45.0000,   1.00000,    318.7204
     72.5000,      45.0000,   1.00000,    320.5356
     77.5000,      45.0000,   1.00000,    314.3075
     82.5000,      45.0000,   1.00000,    310.1292
     87.5000,      45.0000,   1.00000,    288.7164
     92.5000,      45.0000,   1.00000,    277.7960
     97.5000,      45.0000,   1.00000,    269.7318
    102.5000,      45.0000,   1.00000,    267.9572
    107.5000,      45.0000,   1.00000,    265.7491
    112.5000,      45.0000,   1.00000,    255.2880
    117.5000,      45.0000,   1.00000,    248.1509
    122.5000,      45.0000,   1.00000,    251.2801
    127.5000,      45.0000,   1.00000,    257.0989
    132.5000,      45.0000,   1.00000,    262.9451
    137.5000,      45.0000,   1.00000,    266.1740
    142.5000,      45.0000,   1.00000,    268.8324
    147.5000,      45.0000,   1.00000,    275.5514
    152.5000,      45.0000,   1.00000,    279.4274
    157.5000,      45.0000,   1.00000,    283.5732
    162.5000,      45.0000,   1.00000,    293.2329
    167.5000,      45.0000,   1.00000,    294.6063
    172.5000,      45.0000,   1.00000,    290.8046
    177.5000,      45.0000,   1.00000,    291.8104
    182.5000,      45.0000,   1.00000,    280.7742
    187.5000,      45.0000,   1.00000,    279.4640
    192.5000,      45.0000,   1.00000,    271.9767
    197.5000,      45.0000,   1.00000,    278.0362
    202.5000,      45.0000,   1.00000,    277.6450
    207.5000,      45.0000,   1.00000,    265.8153
    212.5000,      45.0000,   1.00000,    260.0561
    217.5000,      45.0000,   1.00000,    259.9453
    222.5000,      45.0000,   1.00000,    258.0987
    227.5000,      45.0000,   1.00000,    268.4026
    232.5000,      45.0000,   1.00000,    267.9890
    237.5000,      45.0000,   1.00000,    281.7411
    242.5000,      45.0000,   1.00000,    287.9955
    247.5000,      45.0000,   1.00000,    301.9601
     77.5000,       5.0000,  12.00000,    308.9465
    157.5000,       5.0000,  12.00000,    279.8820
    237.5000,       5.0000,  12.00000,    257.0286
     67.5000,      15.0000,   4.00000,    279.5140
     72.5000,      15.0000,   4.00000,    272.4192
     77.5000,      15.0000,   4.00000,    300.7619
     82.5000,      15.0000,   4.00000,    355.2475
     87.5000,      15.0000,   4.00000,    360.2487
     92.5000,      15.0000,   4.00000,    317.4448
     97.5000,      15.0000,   4.00000,    248.7373
    102.5000,      15.0000,   4.00000,    206.0356
    112.5000,      15.0000,   4.00000,    204.1276
    117.5000,      15.0000,   4.00000,    226.5065
    122.5000,      15.0000,   4.00000,    244.0778
    127.5000,      15.0000,   4.00000,    272.7496
    132.5000,      15.0000,   4.00000,    280.1336
    137.5000,      15.0000,   4.00000,    284.8866
    142.5000,      15.0000,   4.00000,    271.4850
    147.5000,      15.0000,   4.00000,    266.7784
    152.5000,      15.0000,   4.00000,    267.0506
    157.5000,      15.0000,   4.00000,    280.3053
    162.5000,      15.0000,   4.00000,    297.2781
    167.5000,      15.0000,   4.00000,    293.5320
    172.5000,      15.0000,   4.00000,    281.1580
    177.5000,      15.0000,   4.00000,    283.4242
    182.5000,      15.0000,   4.00000,    289.9963
    187.5000,      15.0000,   4.00000,    290.0339
    192.5000,      15.0000,   4.00000,    291.8818
    197.5000,      15.0000,   4.00000,    277.9229
    202.5000,      15.0000,   4.00000,    293.8229
    207.5000,      15.0000,   4.00000,    273.5197
    212.5000,      15.0000,   4.00000,    289.9838
    217.5000,      15.0000,   4.00000,    266.2164
    222.5000,      15.0000,   4.00000,    244.2455
    227.5000,      15.0000,   4.00000,    218.2800
    232.5000,      15.0000,   4.00000,    222.2607
    237.5000,      15.0000,   4.00000,    264.6165
    242.5000,      15.0000,   4.00000,    315.5400
    247.5000,      15.0000,   4.00000,    342.5072
     82.5000,      55.0000,   1.00000,    270.0768
     87.5000,      55.0000,   1.00000,    264.8506
     92.5000,      55.0000,   1.00000,    258.1419
     97.5000,      55.0000,   1.00000,    264.8580
    102.5000,      55.0000,   1.00000,    268.1615
    107.5000,      55.0000,   1.00000,    268.2901
    112.5000,      55.0000,   1.00000,    256.4406
    117.5000,      55.0000,   1.00000,    239.7528
    122.5000,      55.0000,   1.00000,    236.3699
    127.5000,      55.0000,   1.00000,    236.0116
    132.5000,      55.0000,   1.00000,    245.2323
    137.5000,      55.0000,   1.00000,    255.4529
    142.5000,      55.0000,   1.00000,    263.7133
    147.5000,      55.0000,   1.00000,    276.9783
    152.5000,      55.0000,   1.00000,    283.1388
    157.5000,      55.0000,   1.00000,    290.0244
    162.5000,      55.0000,   1.00000,    293.3252
    167.5000,      55.0000,   1.00000,    295.8369
    172.5000,      55.0000,   1.00000,    303.1279
    177.5000,      55.0000,   1.00000,    296.8342
    182.5000,      55.0000,   1.00000,    298.6282
    187.5000,      55.0000,   1.00000,    287.6262
    192.5000,      55.0000,   1.00000,    281.6029
    197.5000,      55.0000,   1.00000,    274.3655
    202.5000,      55.0000,   1.00000,    262.7804
    207.5000,      55.0000,   1.00000,    257.7170
    212.5000,      55.0000,   1.00000,    256.0923
    217.5000,      55.0000,   1.00000,    262.1616
    222.5000,      55.0000,   1.00000,    275.7614
    227.5000,      55.0000,   1.00000,    283.6924
    232.5000,      55.0000,   1.00000,    297.1502
    157.5000,       5.0000,  15.00000,    280.6011
    237.5000,       5.0000,  15.00000,    273.8589
     82.5000,      15.0000,   5.00000,    331.2638
     87.5000,      15.0000,   5.00000,    338.9283
     92.5000,      15.0000,   5.00000,    305.4660
     97.5000,      15.0000,   5.00000,    251.2056
    102.5000,      15.0000,   5.00000,    207.9035
    107.5000,      15.0000,   5.00000,    195.9273
    112.5000,      15.0000,   5.00000,    191.5206
    127.5000,      15.0000,   5.00000,    254.2638
    132.5000,      15.0000,   5.00000,    265.9343
    137.5000,      15.0000,   5.00000,    271.8653
    142.5000,      15.0000,   5.00000,    267.8459
    147.5000,      15.0000,   5.00000,    268.6941
    152.5000,      15.0000,   5.00000,    269.9685
    157.5000,      15.0000,   5.00000,    278.6700
    162.5000,      15.0000,   5.00000,    293.1659
    167.5000,      15.0000,   5.00000,    291.9862
    172.5000,      15.0000,   5.00000,    286.7407
    177.5000,      15.0000,   5.00000,    292.7938
    182.5000,      15.0000,   5.00000,    302.7566
    187.5000,      15.0000,   5.00000,    301.4378
    192.5000,      15.0000,   5.00000,    300.0701
    197.5000,      15.0000,   5.00000,    281.9132
    202.5000,      15.0000,   5.00000,    292.3439
    207.5000,      15.0000,   5.00000,    269.5553
    212.5000,      15.0000,   5.00000,    284.4335
    217.5000,      15.0000,   5.00000,    265.6436
    222.5000,      15.0000,   5.00000,    251.6974
    227.5000,      15.0000,   5.00000,    230.8191
    232.5000,      15.0000,   5.00000,    238.0111
     97.5000,      65.0000,   1.00000,    254.5188
    102.5000,      65.0000,   1.00000,    257.2175
    107.5000,      65.0000,   1.00000,    263.6544
    112.5000,      65.0000,   1.00000,    265.0453
    122.5000,      65.0000,   1.00000,    237.2738
    127.5000,      65.0000,   1.00000,    229.4871
    132.5000,      65.0000,   1.00000,    235.1220
    137.5000,      65.0000,   1.00000,    246.0327
    142.5000,      65.0000,   1.00000,    256.3106
    147.5000,      65.0000,   1.00000,    262.5061
    152.5000,      65.0000,   1.00000,    272.3962
    157.5000,      65.0000,   1.00000,    278.8313
    162.5000,      65.0000,   1.00000,    280.9284
    167.5000,      65.0000,   1.00000,    282.8843
    172.5000,      65.0000,   1.00000,    276.8503
    177.5000,      65.0000,   1.00000,    279.9731
    182.5000,      65.0000,   1.00000,    281.8071
    187.5000,      65.0000,   1.00000,    289.0704
    192.5000,      65.0000,   1.00000,    284.5860
    197.5000,      65.0000,   1.00000,    272.0117
    202.5000,      65.0000,   1.00000,    263.1509
    207.5000,      65.0000,   1.00000,    264.0044
    212.5000,      65.0000,   1.00000,    273.8923
    217.5000,      65.0000,   1.00000,    282.7530
     97.5000,      15.0000,   6.00000,    243.8468
    102.5000,      15.0000,   6.00000,    202.4698
    107.5000,      15.0000,   6.00000,    193.5784
    112.5000,      15.0000,   6.00000,    190.4982
    117.5000,      15.0000,   6.00000,    208.1621
    122.5000,      15.0000,   6.00000,    222.3052
    127.5000,      15.0000,   6.00000,    246.6478
    132.5000,      15.0000,   6.00000,    257.0416
    137.5000,      15.0000,   6.00000,    266.3685
    142.5000,      15.0000,   6.00000,    263.1429
    147.5000,      15.0000,   6.00000,    258.5154
    152.5000,      15.0000,   6.00000,    256.6743
    157.5000,      15.0000,   6.00000,    265.7509
    162.5000,      15.0000,   6.00000,    279.5876
    167.5000,      15.0000,   6.00000,    276.2536
    172.5000,      15.0000,   6.00000,    264.9810
    177.5000,      15.0000,   6.00000,    274.1313
    182.5000,      15.0000,   6.00000,    292.2001
    187.5000,      15.0000,   6.00000,    301.8219
    192.5000,      15.0000,   6.00000,    305.5931
    197.5000,      15.0000,   6.00000,    287.7094
    202.5000,      15.0000,   6.00000,    300.6535
    207.5000,      15.0000,   6.00000,    278.9030
    212.5000,      15.0000,   6.00000,    296.6389
    217.5000,      15.0000,   6.00000,    276.4011
    105.0000,      30.0000,   3.00000,    214.0449
    110.0000,      30.0000,   3.00000,    204.9433
    115.0000,      30.0000,   3.00000,    208.0622
    120.0000,      30.0000,   3.00000,    222.0522
    125.0000,      30.0000,   3.00000,    236.2788
    130.0000,      30.0000,   3.00000,    247.7689
    135.0000,      30.0000,   3.00000,    255.5610
    140.0000,      30.0000,   3.00000,    253.4903
    145.0000,      30.0000,   3.00000,    253.2548
    150.0000,      30.0000,   3.00000,    254.9500
    155.0000,      30.0000,   3.00000,    258.8392
    160.0000,      30.0000,   3.00000,    258.3134
    165.0000,      30.0000,   3.00000,    258.4359
    170.0000,      30.0000,   3.00000,    271.4555
    175.0000,      30.0000,   3.00000,    276.9654
    180.0000,      30.0000,   3.00000,    272.3512
    185.0000,      30.0000,   3.00000,    277.3773
    190.0000,      30.0000,   3.00000,    280.2735
    195.0000,      30.0000,   3.00000,    298.0565
    200.0000,      30.0000,   3.00000,    295.4947
    205.0000,      30.0000,   3.00000,    299.5667
    210.0000,      30.0000,   3.00000,    297.9290
    117.5000,      25.0000,   4.00000,    211.6258
    122.5000,      25.0000,   4.00000,    234.1520
    127.5000,      25.0000,   4.00000,    247.1774
    132.5000,      25.0000,   4.00000,    258.6147
    142.5000,      25.0000,   4.00000,    248.7588
    147.5000,      25.0000,   4.00000,    242.5969
    152.5000,      25.0000,   4.00000,    246.6466
    157.5000,      25.0000,   4.00000,    248.2082
    162.5000,      25.0000,   4.00000,    249.4503
    167.5000,      25.0000,   4.00000,    254.6380
    172.5000,      25.0000,   4.00000,    263.0999
    177.5000,      25.0000,   4.00000,    267.0878
    182.5000,      25.0000,   4.00000,    265.6646
    187.5000,      25.0000,   4.00000,    277.7811
    192.5000,      25.0000,   4.00000,    283.1854
    197.5000,      25.0000,   4.00000,    297.6512
    202.5000,      25.0000,   4.00000,    300.0561
    157.5000,      15.0000,   8.00000,    234.3194
    157.5000,      15.0000,  10.00000,    238.3412
   6.29
REFERENCE MODEL USED
CONSTANT REFERENCE MODEL METHOD
Reference resistivity is
309.567
TOPOGRAPHICAL DATA
2
64
      0.0000     563.3700
      5.0000     563.3700
     10.0000     563.3700
     15.0000     563.3900
     20.0000     563.4100
     25.0000     563.4200
     30.0000     563.4100
     35.0000     563.3900
     40.0000     563.3800
     45.0000     563.3600
     50.0000     563.3400
     55.0000     563.3200
     60.0000     563.3100
     65.0000     563.2800
     70.0000     563.2500
     75.0000     563.2400
     80.0000     563.2400
     85.0000     563.2400
     90.0000     563.2400
     95.0000     563.2600
    100.0000     563.3000
    105.0000     563.3100
    110.0000     563.3100
    115.0000     563.3200
    120.0000     563.3600
    125.0000     563.4100
    130.0000     563.4600
    135.0000     563.5100
    140.0000     563.5400
    145.0000     563.5400
    150.0000     563.6200
    155.0000     563.7700
    160.0000     563.8500
    165.0000     563.8500
    170.0000     563.8800
    175.0000     563.9500
    180.0000     564.0500
    185.0000     564.1800
    190.0000     564.2400
    195.0000     564.2700
    200.0000     564.3200
    205.0000     564.3700
    210.0000     564.4300
    215.0000     564.4600
    220.0000     564.4600
    225.0000     564.5000
    230.0000     564.5800
    235.0000     564.6200
    240.0000     564.6200
    245.0000     564.6200
    250.0000     564.6300
    255.0000     564.6500
    260.0000     564.6600
    265.0000     564.6800
    270.0000     564.7000
    275.0000     564.7300
    280.0000     564.7500
    285.0000     564.7600
    290.0000     564.7700
    295.0000     564.7800
    300.0000     564.8100
    305.0000     564.8300
    310.0000     564.8400
    315.0000     564.8400
1
DAMPED FINITE-ELEMENT METHOD USED FOR TOPOGRAPHIC MODELLING WITH DAMPING FACTOR OF 0.75
       0.00247
     562.96722
       0.00613
COORDINATES FOR ELECTRODES
       0.00000        0.40278
       4.99991        0.37212
       9.99981        0.34145
      14.99980        0.33081
      19.99979        0.32010
      24.99975        0.29945
      29.99958        0.25878
      34.99933        0.20816
      39.99916        0.16748
      44.99891        0.11680
      49.99865        0.06618
      54.99839        0.01550
      59.99823       -0.02517
      64.99785       -0.08580
      69.99748       -0.14649
      74.99732       -0.18717
      79.99722       -0.21783
      84.99713       -0.24849
      89.99704       -0.27916
      94.99703       -0.28980
      99.99702       -0.28048
     104.99698       -0.30114
     109.99689       -0.33180
     114.99685       -0.35245
     119.99683       -0.34314
     124.99680       -0.32381
     129.99677       -0.30443
     134.99673       -0.28510
     139.99673       -0.28580
     144.99664       -0.31646
     149.99640       -0.26710
     154.99496       -0.14773
     159.99472       -0.09844
     164.99463       -0.12910
     169.99463       -0.12973
     174.99448       -0.09039
     179.99399       -0.02107
     184.99300        0.07828
     189.99290        0.10762
     194.99290        0.10698
     199.99287        0.12631
     204.99284        0.14563
     209.99275        0.17497
     214.99274        0.17433
     219.99265        0.14367
     224.99265        0.15299
     229.99240        0.20234
     234.99240        0.21166
     239.99231        0.18099
     244.99222        0.15033
     249.99217        0.12968
     254.99216        0.11903
     259.99210        0.09832
     264.99210        0.08768
     269.99210        0.07703
     274.99210        0.07634
     279.99210        0.06569
     284.99207        0.04504
     289.99203        0.02439
     294.99200        0.00373
     299.99200        0.00304
     304.99200       -0.00761
     309.99197       -0.02826
     314.99188       -0.05892
Shift matrix
  0    0.0000    2.5000    5.2500    8.2750   11.6025   15.2628   19.2890   23.7179   28.5897   33.9487   39.8436   46.3279   53.4607   61.3068   69.9375 
  1    0.4028    0.0336    0.0022    0.0001    0.0000    0.0000    0.0000    0.0000    0.0000    0.0000    0.0000    0.0000    0.0000    0.0000    0.0000 
  2    0.3721    0.0342    0.0025    0.0001    0.0000    0.0000    0.0000    0.0000    0.0000    0.0000    0.0000    0.0000    0.0000    0.0000    0.0000 
  3    0.3415    0.0344    0.0027    0.0002    0.0000    0.0000    0.0000    0.0000    0.0000    0.0000    0.0000    0.0000    0.0000    0.0000    0.0000 
  4    0.3308    0.0343    0.0028    0.0002    0.0000    0.0000    0.0000    0.0000    0.0000    0.0000    0.0000    0.0000    0.0000    0.0000    0.0000 
  5    0.3201    0.0342    0.0029    0.0002    0.0000    0.0000    0.0000    0.0000    0.0000    0.0000    0.0000    0.0000    0.0000    0.0000    0.0000 
  6    0.2995    0.0337    0.0031    0.0002    0.0000    0.0000    0.0000    0.0000    0.0000    0.0000    0.0000    0.0000    0.0000    0.0000    0.0000 
  7    0.2588    0.0322    0.0032    0.0003    0.0000    0.0000    0.0000    0.0000    0.0000    0.0000    0.0000    0.0000    0.0000    0.0000    0.0000 
  8    0.2082    0.0289    0.0033    0.0003    0.0000    0.0000    0.0000    0.0000    0.0000    0.0000    0.0000    0.0000    0.0000    0.0000    0.0000 
  9    0.1675    0.0252    0.0031    0.0003    0.0000    0.0000    0.0000    0.0000    0.0000    0.0000    0.0000    0.0000    0.0000    0.0000    0.0000 
 10    0.1168    0.0193    0.0027    0.0003    0.0000    0.0000    0.0000    0.0000    0.0000    0.0000    0.0000    0.0000    0.0000    0.0000    0.0000 
 11    0.0662    0.0119    0.0018    0.0002    0.0000    0.0000    0.0000    0.0000    0.0000    0.0000    0.0000    0.0000    0.0000    0.0000    0.0000 
 12    0.0155    0.0030    0.0005    0.0001    0.0000    0.0000    0.0000    0.0000    0.0000    0.0000    0.0000    0.0000    0.0000    0.0000    0.0000 
 13   -0.0252   -0.0052   -0.0009   -0.0001    0.0000    0.0000    0.0000    0.0000    0.0000    0.0000    0.0000    0.0000    0.0000    0.0000    0.0000 
 14   -0.0858   -0.0190   -0.0036   -0.0006   -0.0001    0.0000    0.0000    0.0000    0.0000    0.0000    0.0000    0.0000    0.0000    0.0000    0.0000 
 15   -0.1465   -0.0348   -0.0072   -0.0013   -0.0002    0.0000    0.0000    0.0000    0.0000    0.0000    0.0000    0.0000    0.0000    0.0000    0.0000 
 16   -0.1872   -0.0464   -0.0100   -0.0019   -0.0003    0.0000    0.0000    0.0000    0.0000    0.0000    0.0000    0.0000    0.0000    0.0000    0.0000 
 17   -0.2178   -0.0558   -0.0125   -0.0024   -0.0004   -0.0001    0.0000    0.0000    0.0000    0.0000    0.0000    0.0000    0.0000    0.0000    0.0000 
 18   -0.2485   -0.0655   -0.0151   -0.0030   -0.0005   -0.0001    0.0000    0.0000    0.0000    0.0000    0.0000    0.0000    0.0000    0.0000    0.0000 
 19   -0.2792   -0.0757   -0.0180   -0.0037   -0.0007   -0.0001    0.0000    0.0000    0.0000    0.0000    0.0000    0.0000    0.0000    0.0000    0.0000 
 20   -0.2898   -0.0794   -0.0191   -0.0040   -0.0007   -0.0001    0.0000    0.0000    0.0000    0.0000    0.0000    0.0000    0.0000    0.0000    0.0000 
 21   -0.2805   -0.0762   -0.0182   -0.0038   -0.0007   -0.0001    0.0000    0.0000    0.0000    0.0000    0.0000    0.0000    0.0000    0.0000    0.0000 
 22   -0.3011   -0.0833   -0.0203   -0.0043   -0.0008   -0.0001    0.0000    0.0000    0.0000    0.0000    0.0000    0.0000    0.0000    0.0000    0.0000 
 23   -0.3318   -0.0943   -0.0236   -0.0051   -0.0010   -0.0002    0.0000    0.0000    0.0000    0.0000    0.0000    0.0000    0.0000    0.0000    0.0000 
 24   -0.3525   -0.1019   -0.0260   -0.0058   -0.0011   -0.0002    0.0000    0.0000    0.0000    0.0000    0.0000    0.0000    0.0000    0.0000    0.0000 
 25   -0.3431   -0.0984   -0.0249   -0.0055   -0.0010   -0.0002    0.0000    0.0000    0.0000    0.0000    0.0000    0.0000    0.0000    0.0000    0.0000 
 26   -0.3238   -0.0914   -0.0227   -0.0049   -0.0009   -0.0001    0.0000    0.0000    0.0000    0.0000    0.0000    0.0000    0.0000    0.0000    0.0000 
 27   -0.3044   -0.0845   -0.0206   -0.0044   -0.0008   -0.0001    0.0000    0.0000    0.0000    0.0000    0.0000    0.0000    0.0000    0.0000    0.0000 
 28   -0.2851   -0.0778   -0.0186   -0.0039   -0.0007   -0.0001    0.0000    0.0000    0.0000    0.0000    0.0000    0.0000    0.0000    0.0000    0.0000 
 29   -0.2858   -0.0780   -0.0187   -0.0039   -0.0007   -0.0001    0.0000    0.0000    0.0000    0.0000    0.0000    0.0000    0.0000    0.0000    0.0000 
 30   -0.3165   -0.0887   -0.0219   -0.0047   -0.0009   -0.0001    0.0000    0.0000    0.0000    0.0000    0.0000    0.0000    0.0000    0.0000    0.0000 
 31   -0.2671   -0.0717   -0.0169   -0.0034   -0.0006   -0.0001    0.0000    0.0000    0.0000    0.0000    0.0000    0.0000    0.0000    0.0000    0.0000 
 32   -0.1477   -0.0351   -0.0072   -0.0013   -0.0002    0.0000    0.0000    0.0000    0.0000    0.0000    0.0000    0.0000    0.0000    0.0000    0.0000 
 33   -0.0984   -0.0221   -0.0043   -0.0007   -0.0001    0.0000    0.0000    0.0000    0.0000    0.0000    0.0000    0.0000    0.0000    0.0000    0.0000 
 34   -0.1291   -0.0301   -0.0061   -0.0010   -0.0001    0.0000    0.0000    0.0000    0.0000    0.0000    0.0000    0.0000    0.0000    0.0000    0.0000 
 35   -0.1297   -0.0302   -0.0061   -0.0010   -0.0002    0.0000    0.0000    0.0000    0.0000    0.0000    0.0000    0.0000    0.0000    0.0000    0.0000 
 36   -0.0904   -0.0201   -0.0039   -0.0006   -0.0001    0.0000    0.0000    0.0000    0.0000    0.0000    0.0000    0.0000    0.0000    0.0000    0.0000 
 37   -0.0211   -0.0043   -0.0007   -0.0001    0.0000    0.0000    0.0000    0.0000    0.0000    0.0000    0.0000    0.0000    0.0000    0.0000    0.0000 
 38    0.0783    0.0138    0.0020    0.0002    0.0000    0.0000    0.0000    0.0000    0.0000    0.0000    0.0000    0.0000    0.0000    0.0000    0.0000 
 39    0.1076    0.0181    0.0025    0.0003    0.0000    0.0000    0.0000    0.0000    0.0000    0.0000    0.0000    0.0000    0.0000    0.0000    0.0000 
 40    0.1070    0.0180    0.0025    0.0003    0.0000    0.0000    0.0000    0.0000    0.0000    0.0000    0.0000    0.0000    0.0000    0.0000    0.0000 
 41    0.1263    0.0205    0.0028    0.0003    0.0000    0.0000    0.0000    0.0000    0.0000    0.0000    0.0000    0.0000    0.0000    0.0000    0.0000 
 42    0.1456    0.0229    0.0030    0.0003    0.0000    0.0000    0.0000    0.0000    0.0000    0.0000    0.0000    0.0000    0.0000    0.0000    0.0000 
 43    0.1750    0.0260    0.0032    0.0003    0.0000    0.0000    0.0000    0.0000    0.0000    0.0000    0.0000    0.0000    0.0000    0.0000    0.0000 
 44    0.1743    0.0259    0.0032    0.0003    0.0000    0.0000    0.0000    0.0000    0.0000    0.0000    0.0000    0.0000    0.0000    0.0000    0.0000 
 45    0.1437    0.0226    0.0030    0.0003    0.0000    0.0000    0.0000    0.0000    0.0000    0.0000    0.0000    0.0000    0.0000    0.0000    0.0000 
 46    0.1530    0.0237    0.0030    0.0003    0.0000    0.0000    0.0000    0.0000    0.0000    0.0000    0.0000    0.0000    0.0000    0.0000    0.0000 
 47    0.2023    0.0284    0.0033    0.0003    0.0000    0.0000    0.0000    0.0000    0.0000    0.0000    0.0000    0.0000    0.0000    0.0000    0.0000 
 48    0.2117    0.0292    0.0033    0.0003    0.0000    0.0000    0.0000    0.0000    0.0000    0.0000    0.0000    0.0000    0.0000    0.0000    0.0000 
 49    0.1810    0.0266    0.0032    0.0003    0.0000    0.0000    0.0000    0.0000    0.0000    0.0000    0.0000    0.0000    0.0000    0.0000    0.0000 
 50    0.1503    0.0234    0.0030    0.0003    0.0000    0.0000    0.0000    0.0000    0.0000    0.0000    0.0000    0.0000    0.0000    0.0000    0.0000 
 51    0.1297    0.0209    0.0028    0.0003    0.0000    0.0000    0.0000    0.0000    0.0000    0.0000    0.0000    0.0000    0.0000    0.0000    0.0000 
 52    0.1190    0.0196    0.0027    0.0003    0.0000    0.0000    0.0000    0.0000    0.0000    0.0000    0.0000    0.0000    0.0000    0.0000    0.0000 
 53    0.0983    0.0168    0.0024    0.0003    0.0000    0.0000    0.0000    0.0000    0.0000    0.0000    0.0000    0.0000    0.0000    0.0000    0.0000 
 54    0.0877    0.0152    0.0022    0.0003    0.0000    0.0000    0.0000    0.0000    0.0000    0.0000    0.0000    0.0000    0.0000    0.0000    0.0000 
 55    0.0770    0.0136    0.0020    0.0002    0.0000    0.0000    0.0000    0.0000    0.0000    0.0000    0.0000    0.0000    0.0000    0.0000    0.0000 
 56    0.0763    0.0135    0.0020    0.0002    0.0000    0.0000    0.0000    0.0000    0.0000    0.0000    0.0000    0.0000    0.0000    0.0000    0.0000 
 57    0.0657    0.0118    0.0018    0.0002    0.0000    0.0000    0.0000    0.0000    0.0000    0.0000    0.0000    0.0000    0.0000    0.0000    0.0000 
 58    0.0450    0.0084    0.0013    0.0002    0.0000    0.0000    0.0000    0.0000    0.0000    0.0000    0.0000    0.0000    0.0000    0.0000    0.0000 
 59    0.0244    0.0047    0.0008    0.0001    0.0000    0.0000    0.0000    0.0000    0.0000    0.0000    0.0000    0.0000    0.0000    0.0000    0.0000 
 60    0.0037    0.0007    0.0001    0.0000    0.0000    0.0000    0.0000    0.0000    0.0000    0.0000    0.0000    0.0000    0.0000    0.0000    0.0000 
 61    0.0030    0.0006    0.0001    0.0000    0.0000    0.0000    0.0000    0.0000    0.0000    0.0000    0.0000    0.0000    0.0000    0.0000    0.0000 
 62   -0.0076   -0.0015   -0.0003    0.0000    0.0000    0.0000    0.0000    0.0000    0.0000    0.0000    0.0000    0.0000    0.0000    0.0000    0.0000 
 63   -0.0283   -0.0058   -0.0010   -0.0002    0.0000    0.0000    0.0000    0.0000    0.0000    0.0000    0.0000    0.0000    0.0000    0.0000    0.0000 
 64   -0.0589   -0.0126   -0.0023   -0.0004    0.0000    0.0000    0.0000    0.0000    0.0000    0.0000    0.0000    0.0000    0.0000    0.0000    0.0000 
Topography damping parameter
   0.7552
Blocks sensitivity and uncertainity values (with smoothness constrain)
                     Resistivity      
Block No.  Sensitivity  % Uncertainity
     1       0.9854        6.59
     2       1.5764        5.31
     3       1.6973        5.15
     4       2.1104        4.51
     5       2.5003        3.83
     6       3.0033        3.63
     7       3.5145        3.47
     8       3.8350        3.31
     9       3.9067        3.33
    10       4.1865        3.11
    11       4.1800        3.25
    12       4.6638        3.09
    13       4.4974        3.06
    14       4.3211        3.13
    15       4.8047        2.95
    16       5.0351        3.06
    17       5.0096        3.18
    18       4.5330        3.20
    19       4.0254        3.33
    20       4.0726        3.20
    21       3.9873        3.20
    22       4.1697        3.29
    23       4.0967        3.22
    24       4.3910        3.25
    25       4.5858        3.16
    26       4.8067        3.15
    27       4.6673        3.12
    28       4.6787        3.19
    29       4.5633        3.20
    30       4.4795        3.16
    31       4.8765        2.94
    32       4.7627        3.15
    33       4.6387        3.18
    34       4.4683        3.15
    35       4.4847        3.11
    36       4.8427        3.12
    37       4.8838        3.06
    38       4.7580        2.98
    39       5.0788        3.05
    40       4.6300        2.91
    41       5.1694        3.03
    42       4.6866        2.90
    43       5.0373        3.02
    44       4.7207        3.00
    45       4.2479        2.91
    46       4.4461        2.93
    47       4.9536        2.73
    48       4.8974        2.94
    49       4.8607        2.99
    50       4.5601        2.97
    51       4.4983        3.04
    52       4.1809        3.03
    53       4.0373        3.23
    54       3.6881        3.24
    55       3.2997        3.42
    56       2.9889        3.72
    57       2.5688        4.04
    58       2.0451        4.44
    59       1.5489        5.04
    60       1.0420        5.74
    61       0.7504        7.28
    62       0.5959        7.38
    63       0.4795        7.64
    64       0.5265        7.81
    65       0.6547        7.68
    66       0.7834        7.51
    67       0.8909        7.42
    68       1.0312        7.25
    69       1.1492        7.05
    70       1.2241        6.97
    71       1.3732        6.76
    72       1.3833        6.84
    73       1.6228        6.59
    74       1.5786        6.55
    75       1.4828        6.69
    76       1.6921        6.41
    77       1.8049        6.56
    78       1.9298        6.49
    79       1.7880        6.41
    80       1.6287        6.52
    81       1.7269        6.26
    82       1.6703        6.28
    83       1.8152        6.19
    84       1.7296        6.26
    85       1.9508        6.18
    86       2.0766        6.12
    87       2.1956        6.06
    88       2.0700        6.13
    89       2.0680        6.18
    90       1.9118        6.32
    91       1.7337        6.44
    92       1.8584        6.29
    93       1.7502        6.59
    94       1.7061        6.63
    95       1.6319        6.63
    96       1.6493        6.60
    97       1.8655        6.52
    98       1.9023        6.47
    99       1.8527        6.44
   100       2.1001        6.26
   101       1.7970        6.44
   102       2.1083        6.27
   103       1.7499        6.50
   104       1.9494        6.39
   105       1.7549        6.47
   106       1.5418        6.56
   107       1.5688        6.56
   108       1.6977        6.35
   109       1.6292        6.64
   110       1.6646        6.63
   111       1.5044        6.70
   112       1.4849        6.68
   113       1.3655        6.72
   114       1.3253        6.83
   115       1.2131        6.86
   116       1.0999        7.03
   117       1.0026        7.25
   118       0.8773        7.41
   119       0.7027        7.53
   120       0.5441        7.63
   121       0.3902        7.65
   122       0.5322        7.61
   123       1.2413        6.85
   124       0.4587        11.59
   125       0.5639        11.49
   126       0.6038        11.52
   127       0.6575        11.61
   128       0.7577        11.51
   129       0.8500        11.33
   130       0.9068        11.18
   131       0.9178        11.26
   132       0.9858        11.08
   133       1.0060        10.99
   134       1.0039        11.03
   135       1.0432        10.88
   136       1.0757        11.03
   137       1.1435        10.90
   138       1.1325        10.86
   139       1.1492        10.80
   140       1.1878        10.45
   141       1.1799        10.41
   142       1.2156        10.31
   143       1.2005        10.47
   144       1.3172        10.32
   145       1.4174        10.20
   146       1.4774        10.08
   147       1.4275        10.16
   148       1.4543        10.06
   149       1.3785        10.17
   150       1.2830        10.43
   151       1.3526        10.15
   152       1.2245        10.67
   153       1.1833        10.75
   154       1.1793        10.72
   155       1.1915        10.68
   156       1.3322        10.41
   157       1.3814        10.33
   158       1.3133        10.49
   159       1.3973        10.24
   160       1.2102        10.75
   161       1.3199        10.43
   162       1.1325        10.94
   163       1.1996        10.70
   164       1.0772        10.92
   165       0.9715        11.12
   166       0.9825        11.09
   167       0.9995        11.02
   168       0.9666        11.29
   169       0.9633        11.29
   170       0.9104        11.35
   171       0.9038        11.27
   172       0.8686        11.28
   173       0.8325        11.35
   174       0.7753        11.42
   175       0.7170        11.58
   176       0.6482        11.69
   177       0.5537        11.77
   178       0.4489        11.85
   179       0.3347        11.84
   180       0.6569        9.15
   181       1.5656        8.42
   182       0.4796        17.78
   183       0.4876        18.19
   184       0.5155        18.47
   185       0.5914        18.33
   186       0.6714        18.02
   187       0.7030        17.96
   188       0.7189        17.97
   189       0.7331        17.91
   190       0.7785        17.60
   191       0.8089        17.41
   192       0.8065        17.36
   193       0.7707        17.90
   194       0.7882        18.02
   195       0.8545        17.78
   196       0.8780        17.53
   197       0.8465        17.19
   198       0.8416        17.12
   199       0.8562        17.07
   200       0.8639        17.22
   201       0.8927        17.13
   202       0.9441        16.90
   203       0.9887        16.67
   204       0.9991        16.56
   205       1.0629        15.94
   206       1.0998        15.67
   207       1.1069        15.67
   208       1.1675        14.99
   209       1.0820        15.85
   210       1.0374        16.12
   211       1.0258        16.10
   212       1.0299        16.15
   213       1.0806        15.80
   214       1.0829        15.87
   215       0.9966        16.58
   216       0.9617        16.72
   217       0.8484        17.63
   218       0.8497        17.46
   219       0.7840        18.09
   220       0.7805        17.89
   221       0.7301        18.20
   222       0.7143        18.42
   223       0.7192        18.37
   224       0.7065        18.47
   225       0.6655        18.79
   226       0.6454        18.81
   227       0.6399        18.73
   228       0.6352        18.57
   229       0.6330        18.46
   230       0.5937        18.62
   231       0.5561        18.74
   232       0.5135        18.85
   233       0.4481        19.03
   234       0.3737        19.27
   235       0.2955        19.34
   236       0.7617        13.02
   237       1.1857        13.27
   238       0.3322        24.21
   239       0.3725        24.61
   240       0.4364        24.50
   241       0.5036        24.56
   242       0.5393        24.77
   243       0.5574        24.65
   244       0.5786        24.48
   245       0.5957        24.26
   246       0.6117        24.08
   247       0.6286        23.89
   248       0.6533        23.87
   249       0.6776        23.89
   250       0.6731        24.11
   251       0.6352        24.45
   252       0.6013        24.45
   253       0.6071        24.43
   254       0.6451        24.35
   255       0.6680        24.33
   256       0.6314        24.60
   257       0.6006        24.69
   258       0.6067        24.62
   259       0.6130        24.57
   260       0.6568        23.85
   261       0.7321        22.92
   262       0.8224        21.76
   263       0.9523        19.89
   264       0.9503        20.10
   265       0.9346        20.37
   266       0.9018        20.72
   267       0.8440        21.46
   268       0.8128        21.79
   269       0.7610        22.50
   270       0.6757        23.74
   271       0.6264        24.32
   272       0.5678        25.14
   273       0.5663        25.13
   274       0.5599        25.43
   275       0.5630        25.30
   276       0.5567        25.45
   277       0.5644        25.40
   278       0.5715        25.21
   279       0.5599        25.29
   280       0.5300        25.56
   281       0.5034        25.64
   282       0.4933        25.55
   283       0.4866        25.38
   284       0.4791        25.28
   285       0.4496        25.07
   286       0.4143        24.76
   287       0.3711        24.77
   288       0.3234        24.62
   289       1.0716        14.36
   290       1.3596        12.80
   291       0.3347        22.72
   292       0.3702        23.16
   293       0.4150        23.41
   294       0.4513        23.92
   295       0.4806        24.28
   296       0.4950        24.20
   297       0.4926        24.19
   298       0.4849        24.19
   299       0.4802        24.19
   300       0.4838        24.26
   301       0.4812        24.39
   302       0.4674        24.44
   303       0.4646        24.36
   304       0.4803        24.32
   305       0.5193        24.22
   306       0.5434        24.18
   307       0.5097        24.40
   308       0.4671        24.51
   309       0.4638        24.41
   310       0.4695        24.39
   311       0.4741        24.39
   312       0.4911        24.28
   313       0.5244        23.90
   314       0.5724        23.22
   315       0.5911        23.07
   316       0.5892        23.19
   317       0.5710        23.39
   318       0.5399        23.69
   319       0.5171        23.85
   320       0.5002        24.02
   321       0.4788        24.27
   322       0.4625        24.42
   323       0.4408        24.62
   324       0.4405        24.67
   325       0.4435        24.74
   326       0.4502        24.71
   327       0.4530        24.71
   328       0.4564        24.66
   329       0.4561        24.60
   330       0.4424        24.65
   331       0.4167        24.79
   332       0.3907        24.89
   333       0.3726        24.91
   334       0.3622        24.37
   335       0.3512        23.72
   336       0.3280        23.46
   337       0.2987        22.97
   338       1.3308        12.76
   339       1.5579        11.92
   340       0.2952        21.01
   341       0.3354        21.54
   342       0.3842        21.78
   343       0.4113        22.38
   344       0.4194        22.91
   345       0.4098        22.95
   346       0.3899        23.02
   347       0.3743        23.08
   348       0.3619        23.13
   349       0.3528        23.14
   350       0.3576        23.10
   351       0.3780        23.05
   352       0.4106        22.96
   353       0.4290        22.92
   354       0.4101        23.02
   355       0.3800        23.09
   356       0.3720        23.04
   357       0.3799        22.98
   358       0.3862        22.98
   359       0.3905        23.03
   360       0.3952        23.04
   361       0.4005        22.98
   362       0.4008        22.96
   363       0.3939        23.01
   364       0.3802        23.08
   365       0.3647        23.14
   366       0.3549        23.14
   367       0.3533        23.12
   368       0.3534        23.11
   369       0.3515        23.12
   370       0.3465        23.15
   371       0.3473        23.17
   372       0.3510        23.19
   373       0.3572        23.18
   374       0.3611        23.17
   375       0.3620        23.15
   376       0.3580        23.14
   377       0.3480        23.16
   378       0.3316        23.21
   379       0.3110        22.70
   380       0.2908        22.03
   381       0.2740        21.71
   382       0.2614        21.13
   383       1.4858        12.40
   384       1.6789        11.30
   385       0.2525        19.15
   386       0.2913        19.67
   387       0.3149        19.97
   388       0.3213        20.65
   389       0.3066        21.26
   390       0.2873        21.31
   391       0.2718        21.34
   392       0.2654        21.35
   393       0.2733        21.33
   394       0.2934        21.29
   395       0.3180        21.23
   396       0.3319        21.21
   397       0.3252        21.25
   398       0.3080        21.28
   399       0.3015        21.26
   400       0.3081        21.21
   401       0.3185        21.18
   402       0.3254        21.19
   403       0.3273        21.22
   404       0.3262        21.24
   405       0.3223        21.27
   406       0.3132        21.31
   407       0.2999        21.34
   408       0.2853        21.37
   409       0.2728        21.37
   410       0.2674        21.35
   411       0.2677        21.33
   412       0.2688        21.32
   413       0.2692        21.33
   414       0.2712        21.33
   415       0.2747        21.33
   416       0.2789        21.33
   417       0.2816        21.32
   418       0.2813        21.32
   419       0.2774        21.32
   420       0.2702        20.74
   421       0.2609        20.05
   422       0.2470        19.73
   423       0.2314        19.18
   424       1.5991        12.29
   425       1.9500        10.11
   426       0.2020        17.32
   427       0.2101        17.81
   428       0.2055        18.14
   429       0.2000        18.83
   430       0.1998        19.41
   431       0.2090        19.40
   432       0.2256        19.37
   433       0.2440        19.35
   434       0.2560        19.34
   435       0.2564        19.35
   436       0.2492        19.36
   437       0.2450        19.35
   438       0.2491        19.33
   439       0.2586        19.31
   440       0.2674        19.30
   441       0.2732        19.30
   442       0.2748        19.31
   443       0.2713        19.33
   444       0.2624        19.36
   445       0.2499        19.38
   446       0.2361        19.40
   447       0.2236        19.40
   448       0.2147        19.40
   449       0.2104        19.40
   450       0.2096        19.39
   451       0.2103        19.39
   452       0.2121        19.39
   453       0.2147        19.39
   454       0.2169        19.39
   455       0.2178        19.39
   456       0.2172        18.80
   457       0.2136        18.12
   458       0.2082        17.81
   459       0.2017        17.28
   460       1.6979        11.93
   461       2.0543        9.86
   462       0.1458        15.52
   463       0.1504        15.98
   464       0.1599        16.27
   465       0.1731        16.91
   466       0.1876        17.47
   467       0.1983        17.46
   468       0.2024        17.46
   469       0.2018        17.46
   470       0.2017        17.46
   471       0.2057        17.45
   472       0.2128        17.44
   473       0.2205        17.43
   474       0.2262        17.43
   475       0.2280        17.44
   476       0.2252        17.44
   477       0.2180        17.45
   478       0.2077        17.47
   479       0.1960        17.48
   480       0.1849        17.48
   481       0.1763        17.48
   482       0.1715        17.48
   483       0.1694        17.48
   484       0.1690        17.48
   485       0.1698        17.48
   486       0.1714        16.92
   487       0.1723        16.26
   488       0.1722        15.97
   489       0.1707        15.51
   490       1.8058        10.95
   491       1.7917        10.62
   492       0.1218        13.81
   493       0.1336        14.24
   494       0.1453        14.51
   495       0.1544        15.12
   496       0.1605        15.66
   497       0.1646        15.66
   498       0.1682        15.66
   499       0.1725        15.66
   500       0.1777        15.65
   501       0.1827        15.65
   502       0.1860        15.65
   503       0.1867        15.65
   504       0.1841        15.65
   505       0.1785        15.65
   506       0.1706        15.66
   507       0.1617        15.66
   508       0.1532        15.67
   509       0.1464        15.67
   510       0.1421        15.67
   511       0.1404        15.67
   512       0.1408        15.13
   513       0.1421        14.51
   514       0.1438        14.24
   515       0.1442        13.80
   516       1.6433        11.40
   517       1.4122        11.53
   518       0.1015        12.23
   519       0.1121        12.64
   520       0.1212        12.90
   521       0.1289        13.47
   522       0.1351        13.98
   523       0.1399        13.98
   524       0.1441        13.98
   525       0.1480        13.98
   526       0.1510        13.97
   527       0.1526        13.97
   528       0.1523        13.97
   529       0.1499        13.97
   530       0.1456        13.98
   531       0.1399        13.98
   532       0.1336        13.98
   533       0.1279        13.98
   534       0.1236        13.98
   535       0.1216        13.47
   536       0.1218        12.90
   537       0.1238        12.65
   538       0.1267        12.25
   539       1.5342        10.92
   540       1.1127        11.28
   541       0.0853        10.80
   542       0.0953        11.16
   543       0.1030        11.39
   544       0.1090        11.91
   545       0.1138        12.38
   546       0.1177        12.38
   547       0.1207        12.38
   548       0.1227        12.38
   549       0.1235        12.38
   550       0.1230        12.38
   551       0.1212        12.38
   552       0.1182        12.38
   553       0.1144        12.38
   554       0.1107        12.38
   555       0.1077        12.38
   556       0.1064        11.91
   557       0.1075        11.39
   558       0.1109        11.15
   559       0.1161        10.79
   560       1.3378        10.98
   561       3.0368        7.73
   562       0.2070        10.53
   563       0.2172        10.89
   564       0.2262        11.13
   565       0.2343        11.70
   566       0.2425        12.23
   567       0.2503        12.23
   568       0.2576        12.22
   569       0.2642        12.22
   570       0.2701        12.21
   571       0.2750        12.21
   572       0.2788        12.20
   573       0.2816        12.20
   574       0.2837        12.20
   575       0.2857        11.66
   576       0.2878        11.10
   577       0.2913        10.86
   578       0.2975        10.50
   579       4.3122        5.86
Average Sensitivity 3.6542
Model inversion constraint
0
Data inversion constraint
0
INITIAL DAMPING FACTOR  0.150
MINIMUM DAMPING FACTOR  0.015
VERTICAL TO HORIZONTAL FILTER RATIO   1.00
Flatness filter is directly used on model parameters.
Jacobian matrix is recalculated for first 2 iterations only.
Finer mesh used.
Factor to increase damping factor with depth is   1.20
Damping factor is optimised for each iteration
Normal least-sqaures constrain used on data
Normal least-squares constrain used on model
Finite-element method was used in forward modelling.
Logarithm of apparent resistivity values used as inversion parameter.
Limit imposed on range of model resistivity values
Average model resistivity used as reference resistivity
Upper and lower range limits are 10.000 and 0.100
Effect of side blocks is slightly reduced
Relative change in RMS error for convergence is 1.0000
Minimum change in RMS error for line search is 0.5000
Ratio of maximum number of model blocks to data points 30.00
Factor to increase model depth range is 1.05
Position of electrodes are not rounded to nearest unit electrode spacing.
Position of electrodes for dipole-dipole array are automatically switched
Recalculation of Jacobian matrix is not restarted in quasi-Newton steps.
Standard Gauss-Newton inversion method used
Width of model cells is 1.00 times the unit electrode spacing
REFERENCE MODEL USED
CONSTANT REFERENCE MODEL METHOD
Reference resistivity is 309.5669 with multiplication factor 1.00
Number of nodes between adjacent electrodes is 4


Mean Error 0.0024
Average absolute error 0.0357
Standard deviation of error distribution 0.0629
Error Distribution
      0.0000,      5.0000,  1.00000,  1783.34,  1784.38, -0.0006
      5.0000,      5.0000,  1.00000,  1919.70,  1922.69, -0.0016
     10.0000,      5.0000,  1.00000,  1462.90,  1448.38,  0.0100
     15.0000,      5.0000,  1.00000,  1667.55,  1501.99,  0.1046
     20.0000,      5.0000,  1.00000,  1460.78,  1298.97,  0.1174
     25.0000,      5.0000,  1.00000,  1462.29,  1394.19,  0.0477
     30.0000,      5.0000,  1.00000,  1336.11,  1496.82, -0.1136
     35.0000,      5.0000,  1.00000,  1263.06,  1466.86, -0.1496
     45.0000,      5.0000,  1.00000,  1052.80,  1242.57, -0.1657   ***
     55.0000,      5.0000,  1.00000,  1105.88,  1022.79,  0.0781
     60.0000,      5.0000,  1.00000,  1083.34,   872.94,  0.2159   ***
     65.0000,      5.0000,  1.00000,   941.66,   793.67,  0.1710   ***
     70.0000,      5.0000,  1.00000,   985.62,   821.10,  0.1826   ***
     75.0000,      5.0000,  1.00000,   826.72,   780.49,  0.0575
     85.0000,      5.0000,  1.00000,   618.16,   568.45,  0.0838
     90.0000,      5.0000,  1.00000,   393.94,   398.36, -0.0112
     95.0000,      5.0000,  1.00000,   330.16,   287.13,  0.1397
    105.0000,      5.0000,  1.00000,   221.45,   202.45,  0.0897
    110.0000,      5.0000,  1.00000,   153.95,   168.72, -0.0916
    115.0000,      5.0000,  1.00000,   165.78,   179.31, -0.0784
    120.0000,      5.0000,  1.00000,   161.92,   166.61, -0.0285
    125.0000,      5.0000,  1.00000,   175.35,   172.66,  0.0154
    130.0000,      5.0000,  1.00000,   158.98,   160.40, -0.0089
    135.0000,      5.0000,  1.00000,   176.23,   169.32,  0.0400
    140.0000,      5.0000,  1.00000,   164.99,   171.38, -0.0380
    145.0000,      5.0000,  1.00000,   197.93,   178.49,  0.1034
    150.0000,      5.0000,  1.00000,   198.41,   192.15,  0.0320
    155.0000,      5.0000,  1.00000,   230.15,   201.18,  0.1345
    160.0000,      5.0000,  1.00000,   225.44,   202.07,  0.1095
    165.0000,      5.0000,  1.00000,   203.79,   191.57,  0.0618
    170.0000,      5.0000,  1.00000,   191.77,   180.76,  0.0591
    175.0000,      5.0000,  1.00000,   190.57,   184.02,  0.0350
    180.0000,      5.0000,  1.00000,   163.34,   171.58, -0.0492
    185.0000,      5.0000,  1.00000,   148.29,   152.54, -0.0283
    190.0000,      5.0000,  1.00000,   167.31,   172.91, -0.0329
    195.0000,      5.0000,  1.00000,   123.10,   137.76, -0.1125
    200.0000,      5.0000,  1.00000,   171.42,   182.42, -0.0622
    205.0000,      5.0000,  1.00000,   145.80,   149.64, -0.0260
    210.0000,      5.0000,  1.00000,   172.03,   183.81, -0.0662
    215.0000,      5.0000,  1.00000,   166.84,   175.68, -0.0516
    220.0000,      5.0000,  1.00000,   163.63,   172.56, -0.0531
    225.0000,      5.0000,  1.00000,   203.61,   208.73, -0.0248
    230.0000,      5.0000,  1.00000,   272.27,   259.39,  0.0485
    235.0000,      5.0000,  1.00000,   335.20,   318.84,  0.0500
    240.0000,      5.0000,  1.00000,   421.24,   395.21,  0.0638
    245.0000,      5.0000,  1.00000,   451.75,   413.72,  0.0879
    250.0000,      5.0000,  1.00000,   532.17,   487.78,  0.0871
    255.0000,      5.0000,  1.00000,   519.90,   477.33,  0.0854
    260.0000,      5.0000,  1.00000,   580.63,   543.06,  0.0669
    265.0000,      5.0000,  1.00000,   541.03,   537.15,  0.0072
    270.0000,      5.0000,  1.00000,   538.42,   554.60, -0.0296
    275.0000,      5.0000,  1.00000,   565.62,   586.21, -0.0357
    280.0000,      5.0000,  1.00000,   561.94,   569.84, -0.0140
    285.0000,      5.0000,  1.00000,   517.78,   506.02,  0.0230
    290.0000,      5.0000,  1.00000,   475.94,   445.43,  0.0663
    295.0000,      5.0000,  1.00000,   383.47,   345.63,  0.1039
    300.0000,      5.0000,  1.00000,   278.03,   280.77, -0.0098
      0.0000,      5.0000,  2.00000,  1776.51,  1728.35,  0.0275
      5.0000,      5.0000,  2.00000,  1309.49,  1357.92, -0.0363
     15.0000,      5.0000,  2.00000,  1191.15,  1201.25, -0.0084
     20.0000,      5.0000,  2.00000,  1136.46,  1197.87, -0.0526
     25.0000,      5.0000,  2.00000,  1228.57,  1322.02, -0.0733
     30.0000,      5.0000,  2.00000,  1137.56,  1230.18, -0.0783
     35.0000,      5.0000,  2.00000,  1012.23,  1109.08, -0.0914
     40.0000,      5.0000,  2.00000,   877.25,  1000.81, -0.1318
     45.0000,      5.0000,  2.00000,   937.11,   968.11, -0.0325
     50.0000,      5.0000,  2.00000,  1023.35,  1025.99, -0.0026
     55.0000,      5.0000,  2.00000,   891.97,   868.57,  0.0266
     60.0000,      5.0000,  2.00000,   760.90,   728.14,  0.0440
     65.0000,      5.0000,  2.00000,   786.34,   709.31,  0.1031
     70.0000,      5.0000,  2.00000,   719.79,   688.77,  0.0441
     75.0000,      5.0000,  2.00000,   851.44,   652.38,  0.2663   ***
     80.0000,      5.0000,  2.00000,   483.37,   491.82, -0.0173
     85.0000,      5.0000,  2.00000,   339.78,   361.93, -0.0632
     90.0000,      5.0000,  2.00000,   251.97,   288.20, -0.1343
     95.0000,      5.0000,  2.00000,   212.89,   232.27, -0.0871
    100.0000,      5.0000,  2.00000,   205.57,   228.54, -0.1059
    105.0000,      5.0000,  2.00000,   184.37,   191.26, -0.0367
    110.0000,      5.0000,  2.00000,   186.23,   190.74, -0.0239
    115.0000,      5.0000,  2.00000,   172.51,   184.72, -0.0684
    120.0000,      5.0000,  2.00000,   174.32,   181.17, -0.0385
    125.0000,      5.0000,  2.00000,   169.20,   168.70,  0.0029
    130.0000,      5.0000,  2.00000,   171.32,   179.73, -0.0479
    135.0000,      5.0000,  2.00000,   165.34,   178.79, -0.0782
    140.0000,      5.0000,  2.00000,   167.25,   168.07, -0.0049
    145.0000,      5.0000,  2.00000,   165.04,   177.39, -0.0721
    150.0000,      5.0000,  2.00000,   200.33,   188.36,  0.0616
    155.0000,      5.0000,  2.00000,   192.19,   188.56,  0.0191
    160.0000,      5.0000,  2.00000,   166.85,   171.14, -0.0254
    165.0000,      5.0000,  2.00000,   178.13,   168.20,  0.0574
    170.0000,      5.0000,  2.00000,   192.71,   191.35,  0.0071
    175.0000,      5.0000,  2.00000,   170.00,   172.71, -0.0158
    180.0000,      5.0000,  2.00000,   152.31,   162.00, -0.0617
    185.0000,      5.0000,  2.00000,   173.73,   183.88, -0.0568
    190.0000,      5.0000,  2.00000,   147.43,   157.89, -0.0685
    195.0000,      5.0000,  2.00000,   188.78,   194.16, -0.0281
    200.0000,      5.0000,  2.00000,   160.09,   167.07, -0.0427
    205.0000,      5.0000,  2.00000,   203.12,   208.87, -0.0279
    210.0000,      5.0000,  2.00000,   209.58,   212.41, -0.0134
    215.0000,      5.0000,  2.00000,   187.11,   190.12, -0.0160
    220.0000,      5.0000,  2.00000,   231.11,   234.04, -0.0126
    225.0000,      5.0000,  2.00000,   285.71,   285.47,  0.0008
    230.0000,      5.0000,  2.00000,   337.37,   342.66, -0.0156
    235.0000,      5.0000,  2.00000,   400.49,   393.15,  0.0185
    240.0000,      5.0000,  2.00000,   411.75,   404.37,  0.0181
    245.0000,      5.0000,  2.00000,   442.80,   457.50, -0.0327
    250.0000,      5.0000,  2.00000,   468.75,   468.86, -0.0002
    255.0000,      5.0000,  2.00000,   527.31,   533.48, -0.0116
    260.0000,      5.0000,  2.00000,   484.97,   511.32, -0.0529
    265.0000,      5.0000,  2.00000,   462.83,   488.00, -0.0530
    270.0000,      5.0000,  2.00000,   505.35,   527.68, -0.0432
    275.0000,      5.0000,  2.00000,   481.76,   500.06, -0.0373
    280.0000,      5.0000,  2.00000,   430.41,   446.74, -0.0372
    285.0000,      5.0000,  2.00000,   417.37,   418.47, -0.0026
    290.0000,      5.0000,  2.00000,   318.52,   333.95, -0.0473
      5.0000,      5.0000,  3.00000,  1081.62,  1090.88, -0.0085
     10.0000,      5.0000,  3.00000,   929.00,   918.42,  0.0115
     15.0000,      5.0000,  3.00000,  1059.75,  1062.56, -0.0026
     20.0000,      5.0000,  3.00000,  1275.14,  1184.50,  0.0737
     25.0000,      5.0000,  3.00000,  1087.13,  1113.79, -0.0242
     30.0000,      5.0000,  3.00000,   884.25,   905.88, -0.0242
     35.0000,      5.0000,  3.00000,   783.46,   805.98, -0.0283
     40.0000,      5.0000,  3.00000,   824.33,   836.98, -0.0152
     45.0000,      5.0000,  3.00000,   914.26,   922.17, -0.0086
     50.0000,      5.0000,  3.00000,   763.62,   769.90, -0.0082
     55.0000,      5.0000,  3.00000,   581.67,   595.76, -0.0239
     60.0000,      5.0000,  3.00000,   627.82,   586.66,  0.0678
     65.0000,      5.0000,  3.00000,   669.20,   648.96,  0.0307
     70.0000,      5.0000,  3.00000,   656.01,   646.56,  0.0145
     75.0000,      5.0000,  3.00000,   470.28,   465.14,  0.0110
     80.0000,      5.0000,  3.00000,   331.86,   326.95,  0.0149
     85.0000,      5.0000,  3.00000,   228.20,   273.77, -0.1821   ***
     90.0000,      5.0000,  3.00000,   234.51,   241.29, -0.0285
     95.0000,      5.0000,  3.00000,   242.20,   254.00, -0.0476
    100.0000,      5.0000,  3.00000,   211.13,   213.58, -0.0115
    105.0000,      5.0000,  3.00000,   217.62,   217.97, -0.0016
    110.0000,      5.0000,  3.00000,   198.61,   200.01, -0.0070
    115.0000,      5.0000,  3.00000,   193.89,   197.75, -0.0197
    120.0000,      5.0000,  3.00000,   179.00,   179.05, -0.0003
    125.0000,      5.0000,  3.00000,   188.37,   188.63, -0.0014
    130.0000,      5.0000,  3.00000,   179.65,   180.31, -0.0037
    135.0000,      5.0000,  3.00000,   175.63,   167.82,  0.0455
    140.0000,      5.0000,  3.00000,   170.82,   177.14, -0.0363
    145.0000,      5.0000,  3.00000,   194.48,   189.15,  0.0278
    150.0000,      5.0000,  3.00000,   182.97,   182.80,  0.0009
    155.0000,      5.0000,  3.00000,   164.89,   164.47,  0.0026
    160.0000,      5.0000,  3.00000,   163.35,   167.62, -0.0258
    165.0000,      5.0000,  3.00000,   193.76,   191.53,  0.0116
    170.0000,      5.0000,  3.00000,   191.95,   190.62,  0.0069
    175.0000,      5.0000,  3.00000,   166.66,   169.39, -0.0162
    180.0000,      5.0000,  3.00000,   192.79,   198.94, -0.0314
    185.0000,      5.0000,  3.00000,   161.75,   166.55, -0.0293
    190.0000,      5.0000,  3.00000,   211.62,   214.85, -0.0151
    195.0000,      5.0000,  3.00000,   187.19,   188.76, -0.0083
    200.0000,      5.0000,  3.00000,   254.52,   248.38,  0.0244
    205.0000,      5.0000,  3.00000,   238.13,   232.93,  0.0221
    210.0000,      5.0000,  3.00000,   209.42,   207.99,  0.0069
    215.0000,      5.0000,  3.00000,   233.24,   235.80, -0.0109
    220.0000,      5.0000,  3.00000,   298.97,   300.41, -0.0048
    225.0000,      5.0000,  3.00000,   362.70,   358.49,  0.0117
    230.0000,      5.0000,  3.00000,   410.18,   403.63,  0.0161
    235.0000,      5.0000,  3.00000,   379.90,   384.11, -0.0110
    240.0000,      5.0000,  3.00000,   416.85,   430.64, -0.0325
    245.0000,      5.0000,  3.00000,   446.26,   440.15,  0.0138
    250.0000,      5.0000,  3.00000,   491.88,   497.21, -0.0108
    255.0000,      5.0000,  3.00000,   429.56,   451.12, -0.0490
    260.0000,      5.0000,  3.00000,   412.21,   432.86, -0.0489
    265.0000,      5.0000,  3.00000,   445.65,   454.11, -0.0188
    270.0000,      5.0000,  3.00000,   460.18,   468.81, -0.0186
    275.0000,      5.0000,  3.00000,   429.19,   436.75, -0.0175
    280.0000,      5.0000,  3.00000,   391.17,   391.47, -0.0007
      0.0000,     15.0000,  1.00000,   843.91,   876.40, -0.0378
      5.0000,     15.0000,  1.00000,   835.15,   858.66, -0.0278
     10.0000,     15.0000,  1.00000,   901.57,   917.88, -0.0179
     15.0000,     15.0000,  1.00000,  1072.30,  1061.73,  0.0099
     20.0000,     15.0000,  1.00000,  1070.79,  1005.17,  0.0632
     25.0000,     15.0000,  1.00000,   880.77,   877.90,  0.0033
     30.0000,     15.0000,  1.00000,   790.82,   770.07,  0.0266
     35.0000,     15.0000,  1.00000,   771.61,   752.26,  0.0254
     40.0000,     15.0000,  1.00000,   703.18,   726.72, -0.0329
     45.0000,     15.0000,  1.00000,   616.98,   651.22, -0.0540
     50.0000,     15.0000,  1.00000,   549.85,   566.93, -0.0306
     55.0000,     15.0000,  1.00000,   526.27,   546.39, -0.0375
     60.0000,     15.0000,  1.00000,   596.12,   585.62,  0.0178
     65.0000,     15.0000,  1.00000,   614.16,   597.30,  0.0278
     70.0000,     15.0000,  1.00000,   528.09,   504.73,  0.0452
     75.0000,     15.0000,  1.00000,   368.00,   363.35,  0.0127
     80.0000,     15.0000,  1.00000,   274.09,   278.26, -0.0151
     85.0000,     15.0000,  1.00000,   244.58,   257.38, -0.0510
     90.0000,     15.0000,  1.00000,   247.96,   249.10, -0.0046
     95.0000,     15.0000,  1.00000,   242.61,   251.40, -0.0356
    100.0000,     15.0000,  1.00000,   229.68,   230.87, -0.0052
    105.0000,     15.0000,  1.00000,   222.85,   221.67,  0.0053
    110.0000,     15.0000,  1.00000,   200.38,   204.45, -0.0201
    115.0000,     15.0000,  1.00000,   198.49,   199.08, -0.0030
    120.0000,     15.0000,  1.00000,   188.87,   186.60,  0.0121
    125.0000,     15.0000,  1.00000,   186.77,   182.73,  0.0218
    130.0000,     15.0000,  1.00000,   183.17,   181.97,  0.0066
    135.0000,     15.0000,  1.00000,   190.87,   187.14,  0.0198
    140.0000,     15.0000,  1.00000,   185.55,   188.64, -0.0165
    145.0000,     15.0000,  1.00000,   181.17,   184.07, -0.0159
    150.0000,     15.0000,  1.00000,   174.01,   179.65, -0.0319
    155.0000,     15.0000,  1.00000,   177.21,   179.79, -0.0144
    160.0000,     15.0000,  1.00000,   189.44,   191.55, -0.0111
    165.0000,     15.0000,  1.00000,   193.38,   191.59,  0.0093
    170.0000,     15.0000,  1.00000,   199.74,   198.65,  0.0055
    175.0000,     15.0000,  1.00000,   184.33,   184.58, -0.0014
    180.0000,     15.0000,  1.00000,   196.45,   200.28, -0.0193
    185.0000,     15.0000,  1.00000,   204.38,   204.79, -0.0020
    190.0000,     15.0000,  1.00000,   246.29,   240.99,  0.0218
    195.0000,     15.0000,  1.00000,   247.88,   242.37,  0.0225
    200.0000,     15.0000,  1.00000,   251.56,   244.30,  0.0293
    205.0000,     15.0000,  1.00000,   235.92,   231.79,  0.0177
    210.0000,     15.0000,  1.00000,   256.76,   257.08, -0.0012
    215.0000,     15.0000,  1.00000,   303.93,   300.82,  0.0103
    220.0000,     15.0000,  1.00000,   371.82,   363.04,  0.0239
    225.0000,     15.0000,  1.00000,   385.20,   382.23,  0.0077
    230.0000,     15.0000,  1.00000,   395.68,   395.32,  0.0009
    235.0000,     15.0000,  1.00000,   404.30,   398.18,  0.0153
    240.0000,     15.0000,  1.00000,   416.99,   420.51, -0.0084
    245.0000,     15.0000,  1.00000,   402.84,   412.48, -0.0237
    250.0000,     15.0000,  1.00000,   404.05,   412.15, -0.0198
    255.0000,     15.0000,  1.00000,   386.07,   398.58, -0.0319
    260.0000,     15.0000,  1.00000,   404.74,   416.70, -0.0291
    265.0000,     15.0000,  1.00000,   438.92,   435.39,  0.0081
    270.0000,     15.0000,  1.00000,   434.72,   430.98,  0.0086
      0.0000,      5.0000,  4.00000,   852.08,   843.71,  0.0099
      5.0000,      5.0000,  4.00000,   711.13,   729.60, -0.0256
     10.0000,      5.0000,  4.00000,   883.07,   845.92,  0.0430
     15.0000,      5.0000,  4.00000,  1108.19,  1059.53,  0.0449
     20.0000,      5.0000,  4.00000,   953.37,   954.25, -0.0009
     25.0000,      5.0000,  4.00000,   811.07,   811.66, -0.0007
     30.0000,      5.0000,  4.00000,   720.66,   724.13, -0.0048
     35.0000,      5.0000,  4.00000,   705.97,   703.90,  0.0029
     40.0000,      5.0000,  4.00000,   737.97,   745.23, -0.0098
     45.0000,      5.0000,  4.00000,   597.45,   599.32, -0.0031
     50.0000,      5.0000,  4.00000,   479.57,   495.10, -0.0319
     55.0000,      5.0000,  4.00000,   533.33,   529.99,  0.0063
     60.0000,      5.0000,  4.00000,   620.03,   603.29,  0.0274
     65.0000,      5.0000,  4.00000,   619.18,   645.46, -0.0416
     70.0000,      5.0000,  4.00000,   478.89,   462.87,  0.0340
     75.0000,      5.0000,  4.00000,   330.34,   318.52,  0.0365
     80.0000,      5.0000,  4.00000,   240.30,   261.41, -0.0842
     85.0000,      5.0000,  4.00000,   228.75,   234.95, -0.0268
     90.0000,      5.0000,  4.00000,   264.69,   264.58,  0.0004
     95.0000,      5.0000,  4.00000,   229.64,   233.78, -0.0179
    100.0000,      5.0000,  4.00000,   242.99,   240.14,  0.0118
    105.0000,      5.0000,  4.00000,   226.26,   223.41,  0.0127
    110.0000,      5.0000,  4.00000,   217.15,   217.86, -0.0033
    115.0000,      5.0000,  4.00000,   196.22,   194.70,  0.0078
    120.0000,      5.0000,  4.00000,   195.72,   194.14,  0.0081
    125.0000,      5.0000,  4.00000,   190.36,   184.13,  0.0333
    130.0000,      5.0000,  4.00000,   185.30,   173.25,  0.0673
    135.0000,      5.0000,  4.00000,   179.16,   188.99, -0.0535
    140.0000,      5.0000,  4.00000,   196.10,   194.85,  0.0064
    145.0000,      5.0000,  4.00000,   189.06,   190.14, -0.0057
    150.0000,      5.0000,  4.00000,   175.52,   174.83,  0.0039
    155.0000,      5.0000,  4.00000,   169.42,   170.70, -0.0075
    160.0000,      5.0000,  4.00000,   199.45,   204.88, -0.0269
    165.0000,      5.0000,  4.00000,   197.02,   197.11, -0.0005
    170.0000,      5.0000,  4.00000,   184.43,   185.90, -0.0079
    175.0000,      5.0000,  4.00000,   210.34,   210.99, -0.0031
    180.0000,      5.0000,  4.00000,   172.44,   174.53, -0.0121
    185.0000,      5.0000,  4.00000,   242.67,   241.02,  0.0068
    190.0000,      5.0000,  4.00000,   217.74,   214.27,  0.0161
    195.0000,      5.0000,  4.00000,   280.81,   271.96,  0.0320
    200.0000,      5.0000,  4.00000,   263.77,   253.77,  0.0387
    205.0000,      5.0000,  4.00000,   212.14,   207.85,  0.0204
    210.0000,      5.0000,  4.00000,   249.14,   244.38,  0.0193
    215.0000,      5.0000,  4.00000,   304.53,   294.72,  0.0328
    220.0000,      5.0000,  4.00000,   377.43,   365.47,  0.0322
    225.0000,      5.0000,  4.00000,   412.33,   407.59,  0.0115
    230.0000,      5.0000,  4.00000,   379.87,   379.38,  0.0013
[truncated: 40,803 more chars]
