# Supplementary material for: Electrical resistivity tomography data across the Hockai Fault Zone (Ardenne, Belgium)
Source: Data Brief. 2016 Dec 21;11:1–4. doi: 10.1016/j.dib.2016.12.028 (PMC5220259; doi:10.1016/j.dib.2016.12.028)
Supplement: Supplementary file 2 — Supplementary material [file mmc2.zip › output/INV/20090817-1_normal.INV]

C:\__DATA__\__DATA__\Active Faults\HockaiFZ\Donn�es\ERT\working_dir\20090817-1.DAT
      5.0000
7
893
1
0
      7.5000,       5.0000,   1.00000,   1783.3352
     12.5000,       5.0000,   1.00000,   1919.7003
     17.5000,       5.0000,   1.00000,   1462.9006
     22.5000,       5.0000,   1.00000,   1667.5527
     27.5000,       5.0000,   1.00000,   1460.7765
     32.5000,       5.0000,   1.00000,   1462.2931
     37.5000,       5.0000,   1.00000,   1336.1051
     42.5000,       5.0000,   1.00000,   1263.0612
     52.5000,       5.0000,   1.00000,   1052.8029
     62.5000,       5.0000,   1.00000,   1105.8771
     67.5000,       5.0000,   1.00000,   1083.3353
     72.5000,       5.0000,   1.00000,    941.6558
     77.5000,       5.0000,   1.00000,    985.6203
     82.5000,       5.0000,   1.00000,    826.7242
     92.5000,       5.0000,   1.00000,    618.1567
     97.5000,       5.0000,   1.00000,    393.9406
    102.5000,       5.0000,   1.00000,    330.1649
    112.5000,       5.0000,   1.00000,    221.4512
    117.5000,       5.0000,   1.00000,    153.9477
    122.5000,       5.0000,   1.00000,    165.7813
    127.5000,       5.0000,   1.00000,    161.9173
    132.5000,       5.0000,   1.00000,    175.3480
    137.5000,       5.0000,   1.00000,    158.9781
    142.5000,       5.0000,   1.00000,    176.2252
    147.5000,       5.0000,   1.00000,    164.9913
    152.5000,       5.0000,   1.00000,    197.9280
    157.5000,       5.0000,   1.00000,    198.4076
    162.5000,       5.0000,   1.00000,    230.1527
    167.5000,       5.0000,   1.00000,    225.4446
    172.5000,       5.0000,   1.00000,    203.7933
    177.5000,       5.0000,   1.00000,    191.7682
    182.5000,       5.0000,   1.00000,    190.5740
    187.5000,       5.0000,   1.00000,    163.3401
    192.5000,       5.0000,   1.00000,    148.2898
    197.5000,       5.0000,   1.00000,    167.3071
    202.5000,       5.0000,   1.00000,    123.1048
    207.5000,       5.0000,   1.00000,    171.4194
    212.5000,       5.0000,   1.00000,    145.7997
    217.5000,       5.0000,   1.00000,    172.0310
    222.5000,       5.0000,   1.00000,    166.8434
    227.5000,       5.0000,   1.00000,    163.6320
    232.5000,       5.0000,   1.00000,    203.6150
    237.5000,       5.0000,   1.00000,    272.2718
    242.5000,       5.0000,   1.00000,    335.2033
    247.5000,       5.0000,   1.00000,    421.2393
    252.5000,       5.0000,   1.00000,    451.7532
    257.5000,       5.0000,   1.00000,    532.1670
    262.5000,       5.0000,   1.00000,    519.8961
    267.5000,       5.0000,   1.00000,    580.6321
    272.5000,       5.0000,   1.00000,    541.0336
    277.5000,       5.0000,   1.00000,    538.4180
    282.5000,       5.0000,   1.00000,    565.6242
    287.5000,       5.0000,   1.00000,    561.9425
    292.5000,       5.0000,   1.00000,    517.7772
    297.5000,       5.0000,   1.00000,    475.9382
    302.5000,       5.0000,   1.00000,    383.4663
    307.5000,       5.0000,   1.00000,    278.0300
     12.5000,       5.0000,   2.00000,   1776.5056
     17.5000,       5.0000,   2.00000,   1309.4867
     27.5000,       5.0000,   2.00000,   1191.1508
     32.5000,       5.0000,   2.00000,   1136.4650
     37.5000,       5.0000,   2.00000,   1228.5736
     42.5000,       5.0000,   2.00000,   1137.5588
     47.5000,       5.0000,   2.00000,   1012.2281
     52.5000,       5.0000,   2.00000,    877.2514
     57.5000,       5.0000,   2.00000,    937.1129
     62.5000,       5.0000,   2.00000,   1023.3484
     67.5000,       5.0000,   2.00000,    891.9741
     72.5000,       5.0000,   2.00000,    760.8969
     77.5000,       5.0000,   2.00000,    786.3357
     82.5000,       5.0000,   2.00000,    719.7885
     87.5000,       5.0000,   2.00000,    851.4442
     92.5000,       5.0000,   2.00000,    483.3742
     97.5000,       5.0000,   2.00000,    339.7780
    102.5000,       5.0000,   2.00000,    251.9731
    107.5000,       5.0000,   2.00000,    212.8937
    112.5000,       5.0000,   2.00000,    205.5661
    117.5000,       5.0000,   2.00000,    184.3718
    122.5000,       5.0000,   2.00000,    186.2345
    127.5000,       5.0000,   2.00000,    172.5065
    132.5000,       5.0000,   2.00000,    174.3215
    137.5000,       5.0000,   2.00000,    169.1974
    142.5000,       5.0000,   2.00000,    171.3176
    147.5000,       5.0000,   2.00000,    165.3374
    152.5000,       5.0000,   2.00000,    167.2513
    157.5000,       5.0000,   2.00000,    165.0442
    162.5000,       5.0000,   2.00000,    200.3349
    167.5000,       5.0000,   2.00000,    192.1949
    172.5000,       5.0000,   2.00000,    166.8470
    177.5000,       5.0000,   2.00000,    178.1340
    182.5000,       5.0000,   2.00000,    192.7101
    187.5000,       5.0000,   2.00000,    169.9995
    192.5000,       5.0000,   2.00000,    152.3064
    197.5000,       5.0000,   2.00000,    173.7272
    202.5000,       5.0000,   2.00000,    147.4296
    207.5000,       5.0000,   2.00000,    188.7797
    212.5000,       5.0000,   2.00000,    160.0925
    217.5000,       5.0000,   2.00000,    203.1249
    222.5000,       5.0000,   2.00000,    209.5846
    227.5000,       5.0000,   2.00000,    187.1143
    232.5000,       5.0000,   2.00000,    231.1118
    237.5000,       5.0000,   2.00000,    285.7104
    242.5000,       5.0000,   2.00000,    337.3684
    247.5000,       5.0000,   2.00000,    400.4875
    252.5000,       5.0000,   2.00000,    411.7465
    257.5000,       5.0000,   2.00000,    442.7968
    262.5000,       5.0000,   2.00000,    468.7506
    267.5000,       5.0000,   2.00000,    527.3123
    272.5000,       5.0000,   2.00000,    484.9713
    277.5000,       5.0000,   2.00000,    462.8259
    282.5000,       5.0000,   2.00000,    505.3492
    287.5000,       5.0000,   2.00000,    481.7573
    292.5000,       5.0000,   2.00000,    430.4124
    297.5000,       5.0000,   2.00000,    417.3661
    302.5000,       5.0000,   2.00000,    318.5203
     22.5000,       5.0000,   3.00000,   1081.6207
     27.5000,       5.0000,   3.00000,    929.0045
     32.5000,       5.0000,   3.00000,   1059.7528
     37.5000,       5.0000,   3.00000,   1275.1353
     42.5000,       5.0000,   3.00000,   1087.1294
     47.5000,       5.0000,   3.00000,    884.2462
     52.5000,       5.0000,   3.00000,    783.4585
     57.5000,       5.0000,   3.00000,    824.3253
     62.5000,       5.0000,   3.00000,    914.2621
     67.5000,       5.0000,   3.00000,    763.6195
     72.5000,       5.0000,   3.00000,    581.6691
     77.5000,       5.0000,   3.00000,    627.8225
     82.5000,       5.0000,   3.00000,    669.1965
     87.5000,       5.0000,   3.00000,    656.0076
     92.5000,       5.0000,   3.00000,    470.2844
     97.5000,       5.0000,   3.00000,    331.8638
    102.5000,       5.0000,   3.00000,    228.2032
    107.5000,       5.0000,   3.00000,    234.5146
    112.5000,       5.0000,   3.00000,    242.2043
    117.5000,       5.0000,   3.00000,    211.1342
    122.5000,       5.0000,   3.00000,    217.6177
    127.5000,       5.0000,   3.00000,    198.6110
    132.5000,       5.0000,   3.00000,    193.8894
    137.5000,       5.0000,   3.00000,    179.0020
    142.5000,       5.0000,   3.00000,    188.3674
    147.5000,       5.0000,   3.00000,    179.6519
    152.5000,       5.0000,   3.00000,    175.6284
    157.5000,       5.0000,   3.00000,    170.8234
    162.5000,       5.0000,   3.00000,    194.4783
    167.5000,       5.0000,   3.00000,    182.9725
    172.5000,       5.0000,   3.00000,    164.8868
    177.5000,       5.0000,   3.00000,    163.3475
    182.5000,       5.0000,   3.00000,    193.7586
    187.5000,       5.0000,   3.00000,    191.9492
    192.5000,       5.0000,   3.00000,    166.6599
    197.5000,       5.0000,   3.00000,    192.7878
    202.5000,       5.0000,   3.00000,    161.7484
    207.5000,       5.0000,   3.00000,    211.6215
    212.5000,       5.0000,   3.00000,    187.1868
    217.5000,       5.0000,   3.00000,    254.5170
    222.5000,       5.0000,   3.00000,    238.1268
    227.5000,       5.0000,   3.00000,    209.4209
    232.5000,       5.0000,   3.00000,    233.2399
    237.5000,       5.0000,   3.00000,    298.9707
    242.5000,       5.0000,   3.00000,    362.7040
    247.5000,       5.0000,   3.00000,    410.1811
    252.5000,       5.0000,   3.00000,    379.9017
    257.5000,       5.0000,   3.00000,    416.8469
    262.5000,       5.0000,   3.00000,    446.2597
    267.5000,       5.0000,   3.00000,    491.8828
    272.5000,       5.0000,   3.00000,    429.5603
    277.5000,       5.0000,   3.00000,    412.2102
    282.5000,       5.0000,   3.00000,    445.6502
    287.5000,       5.0000,   3.00000,    460.1786
    292.5000,       5.0000,   3.00000,    429.1877
    297.5000,       5.0000,   3.00000,    391.1744
     22.5000,      15.0000,   1.00000,    843.9105
     27.5000,      15.0000,   1.00000,    835.1522
     32.5000,      15.0000,   1.00000,    901.5685
     37.5000,      15.0000,   1.00000,   1072.2997
     42.5000,      15.0000,   1.00000,   1070.7858
     47.5000,      15.0000,   1.00000,    880.7667
     52.5000,      15.0000,   1.00000,    790.8178
     57.5000,      15.0000,   1.00000,    771.6090
     62.5000,      15.0000,   1.00000,    703.1834
     67.5000,      15.0000,   1.00000,    616.9758
     72.5000,      15.0000,   1.00000,    549.8461
     77.5000,      15.0000,   1.00000,    526.2661
     82.5000,      15.0000,   1.00000,    596.1183
     87.5000,      15.0000,   1.00000,    614.1619
     92.5000,      15.0000,   1.00000,    528.0890
     97.5000,      15.0000,   1.00000,    368.0026
    102.5000,      15.0000,   1.00000,    274.0908
    107.5000,      15.0000,   1.00000,    244.5821
    112.5000,      15.0000,   1.00000,    247.9586
    117.5000,      15.0000,   1.00000,    242.6085
    122.5000,      15.0000,   1.00000,    229.6811
    127.5000,      15.0000,   1.00000,    222.8528
    132.5000,      15.0000,   1.00000,    200.3785
    137.5000,      15.0000,   1.00000,    198.4882
    142.5000,      15.0000,   1.00000,    188.8699
    147.5000,      15.0000,   1.00000,    186.7695
    152.5000,      15.0000,   1.00000,    183.1671
    157.5000,      15.0000,   1.00000,    190.8704
    162.5000,      15.0000,   1.00000,    185.5528
    167.5000,      15.0000,   1.00000,    181.1694
    172.5000,      15.0000,   1.00000,    174.0126
    177.5000,      15.0000,   1.00000,    177.2112
    182.5000,      15.0000,   1.00000,    189.4405
    187.5000,      15.0000,   1.00000,    193.3798
    192.5000,      15.0000,   1.00000,    199.7404
    197.5000,      15.0000,   1.00000,    184.3270
    202.5000,      15.0000,   1.00000,    196.4544
    207.5000,      15.0000,   1.00000,    204.3841
    212.5000,      15.0000,   1.00000,    246.2941
    217.5000,      15.0000,   1.00000,    247.8833
    222.5000,      15.0000,   1.00000,    251.5639
    227.5000,      15.0000,   1.00000,    235.9229
    232.5000,      15.0000,   1.00000,    256.7605
    237.5000,      15.0000,   1.00000,    303.9284
    242.5000,      15.0000,   1.00000,    371.8230
    247.5000,      15.0000,   1.00000,    385.2021
    252.5000,      15.0000,   1.00000,    395.6844
    257.5000,      15.0000,   1.00000,    404.3000
    262.5000,      15.0000,   1.00000,    416.9896
    267.5000,      15.0000,   1.00000,    402.8376
    272.5000,      15.0000,   1.00000,    404.0543
    277.5000,      15.0000,   1.00000,    386.0661
    282.5000,      15.0000,   1.00000,    404.7438
    287.5000,      15.0000,   1.00000,    438.9210
    292.5000,      15.0000,   1.00000,    434.7162
     22.5000,       5.0000,   4.00000,    852.0795
     27.5000,       5.0000,   4.00000,    711.1253
     32.5000,       5.0000,   4.00000,    883.0678
     37.5000,       5.0000,   4.00000,   1108.1942
     42.5000,       5.0000,   4.00000,    953.3718
     47.5000,       5.0000,   4.00000,    811.0729
     52.5000,       5.0000,   4.00000,    720.6630
     57.5000,       5.0000,   4.00000,    705.9664
     62.5000,       5.0000,   4.00000,    737.9683
     67.5000,       5.0000,   4.00000,    597.4525
     72.5000,       5.0000,   4.00000,    479.5698
     77.5000,       5.0000,   4.00000,    533.3348
     82.5000,       5.0000,   4.00000,    620.0286
     87.5000,       5.0000,   4.00000,    619.1832
     92.5000,       5.0000,   4.00000,    478.8920
     97.5000,       5.0000,   4.00000,    330.3446
    102.5000,       5.0000,   4.00000,    240.3002
    107.5000,       5.0000,   4.00000,    228.7458
    112.5000,       5.0000,   4.00000,    264.6949
    117.5000,       5.0000,   4.00000,    229.6441
    122.5000,       5.0000,   4.00000,    242.9863
    127.5000,       5.0000,   4.00000,    226.2624
    132.5000,       5.0000,   4.00000,    217.1453
    137.5000,       5.0000,   4.00000,    196.2226
    142.5000,       5.0000,   4.00000,    195.7222
    147.5000,       5.0000,   4.00000,    190.3578
    152.5000,       5.0000,   4.00000,    185.3015
    157.5000,       5.0000,   4.00000,    179.1564
    162.5000,       5.0000,   4.00000,    196.0958
    167.5000,       5.0000,   4.00000,    189.0644
    172.5000,       5.0000,   4.00000,    175.5198
    177.5000,       5.0000,   4.00000,    169.4209
    182.5000,       5.0000,   4.00000,    199.4460
    187.5000,       5.0000,   4.00000,    197.0180
    192.5000,       5.0000,   4.00000,    184.4281
    197.5000,       5.0000,   4.00000,    210.3421
    202.5000,       5.0000,   4.00000,    172.4352
    207.5000,       5.0000,   4.00000,    242.6655
    212.5000,       5.0000,   4.00000,    217.7416
    217.5000,       5.0000,   4.00000,    280.8087
    222.5000,       5.0000,   4.00000,    263.7737
    227.5000,       5.0000,   4.00000,    212.1383
    232.5000,       5.0000,   4.00000,    249.1422
    237.5000,       5.0000,   4.00000,    304.5287
    242.5000,       5.0000,   4.00000,    377.4253
    247.5000,       5.0000,   4.00000,    412.3264
    252.5000,       5.0000,   4.00000,    379.8662
    257.5000,       5.0000,   4.00000,    409.5117
    262.5000,       5.0000,   4.00000,    398.1934
    267.5000,       5.0000,   4.00000,    423.7398
    272.5000,       5.0000,   4.00000,    390.8072
    277.5000,       5.0000,   4.00000,    370.2919
    282.5000,       5.0000,   4.00000,    418.1651
    287.5000,       5.0000,   4.00000,    447.6629
    292.5000,       5.0000,   4.00000,    425.7490
     30.0000,      20.0000,   1.00000,    688.3459
     35.0000,      20.0000,   1.00000,    720.7475
     40.0000,      20.0000,   1.00000,    805.6779
     45.0000,      20.0000,   1.00000,    881.2607
     50.0000,      20.0000,   1.00000,    757.3606
     55.0000,      20.0000,   1.00000,    675.0037
     60.0000,      20.0000,   1.00000,    532.5884
     65.0000,      20.0000,   1.00000,    448.6251
     70.0000,      20.0000,   1.00000,    449.6760
     75.0000,      20.0000,   1.00000,    478.0888
     80.0000,      20.0000,   1.00000,    497.8829
     85.0000,      20.0000,   1.00000,    512.0229
     90.0000,      20.0000,   1.00000,    511.7851
     95.0000,      20.0000,   1.00000,    471.2143
    100.0000,      20.0000,   1.00000,    348.9101
    105.0000,      20.0000,   1.00000,    266.4950
    110.0000,      20.0000,   1.00000,    240.5768
    115.0000,      20.0000,   1.00000,    268.7671
    120.0000,      20.0000,   1.00000,    261.9983
    125.0000,      20.0000,   1.00000,    255.2981
    130.0000,      20.0000,   1.00000,    248.6984
    135.0000,      20.0000,   1.00000,    232.6324
    140.0000,      20.0000,   1.00000,    215.8792
    145.0000,      20.0000,   1.00000,    203.4512
    150.0000,      20.0000,   1.00000,    196.2332
    155.0000,      20.0000,   1.00000,    198.5423
    160.0000,      20.0000,   1.00000,    196.7493
    165.0000,      20.0000,   1.00000,    196.0993
    170.0000,      20.0000,   1.00000,    192.1539
    175.0000,      20.0000,   1.00000,    200.1536
    180.0000,      20.0000,   1.00000,    198.5549
    185.0000,      20.0000,   1.00000,    202.2026
    190.0000,      20.0000,   1.00000,    210.8594
    195.0000,      20.0000,   1.00000,    208.1931
    200.0000,      20.0000,   1.00000,    227.3974
    205.0000,      20.0000,   1.00000,    238.3839
    210.0000,      20.0000,   1.00000,    255.4725
    215.0000,      20.0000,   1.00000,    270.1727
    220.0000,      20.0000,   1.00000,    250.5901
    225.0000,      20.0000,   1.00000,    251.4196
    230.0000,      20.0000,   1.00000,    262.0554
    235.0000,      20.0000,   1.00000,    286.0618
    240.0000,      20.0000,   1.00000,    333.1901
    245.0000,      20.0000,   1.00000,    358.4372
    250.0000,      20.0000,   1.00000,    395.2458
    255.0000,      20.0000,   1.00000,    391.0396
    260.0000,      20.0000,   1.00000,    366.2998
    265.0000,      20.0000,   1.00000,    342.7066
    270.0000,      20.0000,   1.00000,    327.7898
    275.0000,      20.0000,   1.00000,    352.9048
    280.0000,      20.0000,   1.00000,    384.9736
    285.0000,      20.0000,   1.00000,    397.5443
     27.5000,       5.0000,   5.00000,    589.7578
     32.5000,       5.0000,   5.00000,    712.9488
     37.5000,       5.0000,   5.00000,    834.8312
     42.5000,       5.0000,   5.00000,    860.4521
     47.5000,       5.0000,   5.00000,    742.6151
     52.5000,       5.0000,   5.00000,    663.9455
     57.5000,       5.0000,   5.00000,    590.8277
     62.5000,       5.0000,   5.00000,    567.8800
     67.5000,       5.0000,   5.00000,    453.7241
     72.5000,       5.0000,   5.00000,    403.5239
     77.5000,       5.0000,   5.00000,    492.7679
     82.5000,       5.0000,   5.00000,    605.0154
     87.5000,       5.0000,   5.00000,    597.9810
     92.5000,       5.0000,   5.00000,    468.7136
     97.5000,       5.0000,   5.00000,    333.8336
    102.5000,       5.0000,   5.00000,    239.8645
    107.5000,       5.0000,   5.00000,    224.7904
    112.5000,       5.0000,   5.00000,    329.3473
    117.5000,       5.0000,   5.00000,    239.8423
    122.5000,       5.0000,   5.00000,    264.4923
    127.5000,       5.0000,   5.00000,    231.6983
    132.5000,       5.0000,   5.00000,    243.1043
    137.5000,       5.0000,   5.00000,    207.2266
    142.5000,       5.0000,   5.00000,    210.1484
    147.5000,       5.0000,   5.00000,    197.4216
    152.5000,       5.0000,   5.00000,    180.6268
    157.5000,       5.0000,   5.00000,    183.7731
    162.5000,       5.0000,   5.00000,    205.3541
    167.5000,       5.0000,   5.00000,    200.3125
    172.5000,       5.0000,   5.00000,    184.7198
    177.5000,       5.0000,   5.00000,    183.4306
    182.5000,       5.0000,   5.00000,    209.7796
    187.5000,       5.0000,   5.00000,    207.4242
    192.5000,       5.0000,   5.00000,    192.5293
    197.5000,       5.0000,   5.00000,    226.4225
    202.5000,       5.0000,   5.00000,    198.1692
    207.5000,       5.0000,   5.00000,    268.2915
    212.5000,       5.0000,   5.00000,    235.7507
    217.5000,       5.0000,   5.00000,    296.5771
    222.5000,       5.0000,   5.00000,    262.4874
    227.5000,       5.0000,   5.00000,    219.6945
    232.5000,       5.0000,   5.00000,    246.7602
    237.5000,       5.0000,   5.00000,    312.2072
    242.5000,       5.0000,   5.00000,    367.1489
    247.5000,       5.0000,   5.00000,    411.0517
    252.5000,       5.0000,   5.00000,    391.2993
    257.5000,       5.0000,   5.00000,    391.0455
    262.5000,       5.0000,   5.00000,    357.5923
    267.5000,       5.0000,   5.00000,    370.5425
    272.5000,       5.0000,   5.00000,    346.2588
    277.5000,       5.0000,   5.00000,    357.4055
    282.5000,       5.0000,   5.00000,    411.6989
    287.5000,       5.0000,   5.00000,    432.3944
     32.5000,       5.0000,   6.00000,    558.7106
     37.5000,       5.0000,   6.00000,    666.4819
     42.5000,       5.0000,   6.00000,    728.2892
     47.5000,       5.0000,   6.00000,    664.1959
     52.5000,       5.0000,   6.00000,    576.8801
     57.5000,       5.0000,   6.00000,    494.0629
     62.5000,       5.0000,   6.00000,    461.9973
     67.5000,       5.0000,   6.00000,    380.9222
     72.5000,       5.0000,   6.00000,    351.6829
     77.5000,       5.0000,   6.00000,    455.5626
     82.5000,       5.0000,   6.00000,    505.5830
     87.5000,       5.0000,   6.00000,    561.4576
     92.5000,       5.0000,   6.00000,    431.9024
     97.5000,       5.0000,   6.00000,    332.5380
    102.5000,       5.0000,   6.00000,    273.6217
    107.5000,       5.0000,   6.00000,    230.4533
    112.5000,       5.0000,   6.00000,    263.3712
    117.5000,       5.0000,   6.00000,    239.4725
    122.5000,       5.0000,   6.00000,    293.9733
    127.5000,       5.0000,   6.00000,    268.9230
    132.5000,       5.0000,   6.00000,    268.0638
    137.5000,       5.0000,   6.00000,    219.9876
    142.5000,       5.0000,   6.00000,    228.7851
    147.5000,       5.0000,   6.00000,    212.1369
    152.5000,       5.0000,   6.00000,    199.1834
    157.5000,       5.0000,   6.00000,    210.2137
    162.5000,       5.0000,   6.00000,    216.0295
    167.5000,       5.0000,   6.00000,    211.9084
    172.5000,       5.0000,   6.00000,    196.7947
    177.5000,       5.0000,   6.00000,    191.5391
    182.5000,       5.0000,   6.00000,    224.6570
    187.5000,       5.0000,   6.00000,    218.1075
    192.5000,       5.0000,   6.00000,    200.8970
    197.5000,       5.0000,   6.00000,    250.6526
    202.5000,       5.0000,   6.00000,    220.7289
    207.5000,       5.0000,   6.00000,    289.6553
    212.5000,       5.0000,   6.00000,    240.4711
    217.5000,       5.0000,   6.00000,    297.2209
    222.5000,       5.0000,   6.00000,    266.5049
    227.5000,       5.0000,   6.00000,    216.8998
    232.5000,       5.0000,   6.00000,    251.1250
    237.5000,       5.0000,   6.00000,    301.3677
    242.5000,       5.0000,   6.00000,    361.4953
    247.5000,       5.0000,   6.00000,    401.1930
    252.5000,       5.0000,   6.00000,    367.6823
    257.5000,       5.0000,   6.00000,    372.9079
    262.5000,       5.0000,   6.00000,    323.5132
    267.5000,       5.0000,   6.00000,    333.9128
    272.5000,       5.0000,   6.00000,    323.9634
    277.5000,       5.0000,   6.00000,    345.4183
    282.5000,       5.0000,   6.00000,    398.9182
     37.5000,      25.0000,   1.00000,    602.8558
     42.5000,      25.0000,   1.00000,    641.6733
     47.5000,      25.0000,   1.00000,    647.4858
     52.5000,      25.0000,   1.00000,    583.2054
     57.5000,      25.0000,   1.00000,    469.9422
     62.5000,      25.0000,   1.00000,    415.6619
     67.5000,      25.0000,   1.00000,    392.2867
     72.5000,      25.0000,   1.00000,    421.0847
     77.5000,      25.0000,   1.00000,    411.4083
     82.5000,      25.0000,   1.00000,    434.8232
     87.5000,      25.0000,   1.00000,    451.1310
     92.5000,      25.0000,   1.00000,    439.0108
     97.5000,      25.0000,   1.00000,    398.9248
    102.5000,      25.0000,   1.00000,    324.7700
    107.5000,      25.0000,   1.00000,    268.9111
    112.5000,      25.0000,   1.00000,    246.6059
    117.5000,      25.0000,   1.00000,    256.5443
    122.5000,      25.0000,   1.00000,    293.2539
    127.5000,      25.0000,   1.00000,    265.7737
    132.5000,      25.0000,   1.00000,    269.0036
    137.5000,      25.0000,   1.00000,    253.3760
    142.5000,      25.0000,   1.00000,    235.5984
    147.5000,      25.0000,   1.00000,    217.6362
    152.5000,      25.0000,   1.00000,    215.7339
    157.5000,      25.0000,   1.00000,    210.4631
    162.5000,      25.0000,   1.00000,    207.5371
    167.5000,      25.0000,   1.00000,    208.1422
    172.5000,      25.0000,   1.00000,    215.3899
    177.5000,      25.0000,   1.00000,    219.4127
    182.5000,      25.0000,   1.00000,    215.7307
    187.5000,      25.0000,   1.00000,    225.5427
    192.5000,      25.0000,   1.00000,    233.3430
    197.5000,      25.0000,   1.00000,    252.5958
    202.5000,      25.0000,   1.00000,    255.4174
    207.5000,      25.0000,   1.00000,    272.1658
    212.5000,      25.0000,   1.00000,    265.3840
    217.5000,      25.0000,   1.00000,    257.3893
    222.5000,      25.0000,   1.00000,    249.7716
    227.5000,      25.0000,   1.00000,    267.6363
    232.5000,      25.0000,   1.00000,    276.0247
    237.5000,      25.0000,   1.00000,    303.5347
    242.5000,      25.0000,   1.00000,    327.3323
    247.5000,      25.0000,   1.00000,    352.4451
    252.5000,      25.0000,   1.00000,    348.7595
    257.5000,      25.0000,   1.00000,    347.6102
    262.5000,      25.0000,   1.00000,    324.9615
    267.5000,      25.0000,   1.00000,    321.6458
    272.5000,      25.0000,   1.00000,    330.2459
    277.5000,      25.0000,   1.00000,    354.9814
     37.5000,       5.0000,   7.00000,    621.3173
     42.5000,       5.0000,   7.00000,    622.3271
     47.5000,       5.0000,   7.00000,    546.3943
     52.5000,       5.0000,   7.00000,    486.6539
     57.5000,       5.0000,   7.00000,    390.6027
     62.5000,       5.0000,   7.00000,    435.0526
     67.5000,       5.0000,   7.00000,    355.8026
     72.5000,       5.0000,   7.00000,    325.5069
     77.5000,       5.0000,   7.00000,    389.6308
     82.5000,       5.0000,   7.00000,    469.8246
     87.5000,       5.0000,   7.00000,    523.6504
     92.5000,       5.0000,   7.00000,    389.9969
     97.5000,       5.0000,   7.00000,    330.3281
    102.5000,       5.0000,   7.00000,    304.5228
    107.5000,       5.0000,   7.00000,    242.6417
    112.5000,       5.0000,   7.00000,    260.4353
    117.5000,       5.0000,   7.00000,    239.9203
    122.5000,       5.0000,   7.00000,    272.0115
    127.5000,       5.0000,   7.00000,    278.3365
    132.5000,       5.0000,   7.00000,    281.2216
    137.5000,       5.0000,   7.00000,    252.4817
    142.5000,       5.0000,   7.00000,    254.1256
    147.5000,       5.0000,   7.00000,    226.0644
    152.5000,       5.0000,   7.00000,    209.1991
    157.5000,       5.0000,   7.00000,    201.0108
    162.5000,       5.0000,   7.00000,    224.9393
    167.5000,       5.0000,   7.00000,    223.7351
    172.5000,       5.0000,   7.00000,    205.6898
    177.5000,       5.0000,   7.00000,    205.0255
    182.5000,       5.0000,   7.00000,    236.2141
    187.5000,       5.0000,   7.00000,    231.6912
    192.5000,       5.0000,   7.00000,    221.7765
    197.5000,       5.0000,   7.00000,    271.8262
    202.5000,       5.0000,   7.00000,    230.4006
    207.5000,       5.0000,   7.00000,    299.2287
    212.5000,       5.0000,   7.00000,    243.2262
    217.5000,       5.0000,   7.00000,    297.1558
    222.5000,       5.0000,   7.00000,    264.1564
    227.5000,       5.0000,   7.00000,    218.8480
    232.5000,       5.0000,   7.00000,    243.6665
    237.5000,       5.0000,   7.00000,    298.9416
    242.5000,       5.0000,   7.00000,    350.2047
    247.5000,       5.0000,   7.00000,    383.3831
    252.5000,       5.0000,   7.00000,    338.1178
    257.5000,       5.0000,   7.00000,    354.3727
    262.5000,       5.0000,   7.00000,    305.8579
    267.5000,       5.0000,   7.00000,    329.0421
    272.5000,       5.0000,   7.00000,    326.6860
    277.5000,       5.0000,   7.00000,    336.4640
     42.5000,       5.0000,   8.00000,    531.6439
     47.5000,       5.0000,   8.00000,    441.4176
     52.5000,       5.0000,   8.00000,    436.3368
     62.5000,       5.0000,   8.00000,    378.6506
     67.5000,       5.0000,   8.00000,    338.9153
     72.5000,       5.0000,   8.00000,    293.7924
     77.5000,       5.0000,   8.00000,    260.0379
     82.5000,       5.0000,   8.00000,    409.0765
     87.5000,       5.0000,   8.00000,    488.0704
     92.5000,       5.0000,   8.00000,    389.6801
    102.5000,       5.0000,   8.00000,    292.2299
    107.5000,       5.0000,   8.00000,    249.1223
    112.5000,       5.0000,   8.00000,    224.4459
    117.5000,       5.0000,   8.00000,    241.1318
    122.5000,       5.0000,   8.00000,    271.3563
    127.5000,       5.0000,   8.00000,    278.7718
    132.5000,       5.0000,   8.00000,    292.8594
    137.5000,       5.0000,   8.00000,    263.8900
    142.5000,       5.0000,   8.00000,    264.4691
    147.5000,       5.0000,   8.00000,    244.9795
    152.5000,       5.0000,   8.00000,    215.8963
    157.5000,       5.0000,   8.00000,    213.0006
    162.5000,       5.0000,   8.00000,    236.0202
    167.5000,       5.0000,   8.00000,    231.0053
    172.5000,       5.0000,   8.00000,    216.3443
    177.5000,       5.0000,   8.00000,    213.4151
    182.5000,       5.0000,   8.00000,    247.2337
    187.5000,       5.0000,   8.00000,    251.4900
    192.5000,       5.0000,   8.00000,    238.9409
    197.5000,       5.0000,   8.00000,    283.0006
    202.5000,       5.0000,   8.00000,    233.6095
    207.5000,       5.0000,   8.00000,    300.9265
    212.5000,       5.0000,   8.00000,    245.8432
    217.5000,       5.0000,   8.00000,    298.9626
    222.5000,       5.0000,   8.00000,    262.8038
    227.5000,       5.0000,   8.00000,    212.4308
    232.5000,       5.0000,   8.00000,    239.4008
    237.5000,       5.0000,   8.00000,    289.1479
    242.5000,       5.0000,   8.00000,    337.1401
    247.5000,       5.0000,   8.00000,    354.9603
    252.5000,       5.0000,   8.00000,    322.8601
    257.5000,       5.0000,   8.00000,    333.6029
    262.5000,       5.0000,   8.00000,    300.1141
    267.5000,       5.0000,   8.00000,    340.4252
    272.5000,       5.0000,   8.00000,    327.3362
     52.5000,      35.0000,   1.00000,    393.8991
     57.5000,      35.0000,   1.00000,    218.4156
     62.5000,      35.0000,   1.00000,    355.1056
     67.5000,      35.0000,   1.00000,    368.7358
     72.5000,      35.0000,   1.00000,    361.8929
     77.5000,      35.0000,   1.00000,    356.2523
     82.5000,      35.0000,   1.00000,    324.8862
     87.5000,      35.0000,   1.00000,    322.6025
     92.5000,      35.0000,   1.00000,    197.7166
     97.5000,      35.0000,   1.00000,    327.5678
    102.5000,      35.0000,   1.00000,    318.0064
    107.5000,      35.0000,   1.00000,    286.1041
    112.5000,      35.0000,   1.00000,    267.8737
    117.5000,      35.0000,   1.00000,    261.0306
    122.5000,      35.0000,   1.00000,    260.2371
    127.5000,      35.0000,   1.00000,    270.1251
    132.5000,      35.0000,   1.00000,    264.2790
    137.5000,      35.0000,   1.00000,    263.1812
    142.5000,      35.0000,   1.00000,    273.1951
    147.5000,      35.0000,   1.00000,    268.3034
    152.5000,      35.0000,   1.00000,    267.6007
    157.5000,      35.0000,   1.00000,    256.4949
    162.5000,      35.0000,   1.00000,    243.2213
    167.5000,      35.0000,   1.00000,    240.6281
    172.5000,      35.0000,   1.00000,    244.3267
    177.5000,      35.0000,   1.00000,    254.6459
    182.5000,      35.0000,   1.00000,    268.7648
    187.5000,      35.0000,   1.00000,    267.7565
    192.5000,      35.0000,   1.00000,    281.3892
    197.5000,      35.0000,   1.00000,    280.5373
    202.5000,      35.0000,   1.00000,    278.9572
    207.5000,      35.0000,   1.00000,    272.2933
    212.5000,      35.0000,   1.00000,    263.9638
    217.5000,      35.0000,   1.00000,    255.3113
    222.5000,      35.0000,   1.00000,    261.3637
    227.5000,      35.0000,   1.00000,    265.6218
    232.5000,      35.0000,   1.00000,    274.7427
    237.5000,      35.0000,   1.00000,    269.0642
    242.5000,      35.0000,   1.00000,    276.2652
    247.5000,      35.0000,   1.00000,    278.7539
    252.5000,      35.0000,   1.00000,    303.1581
    257.5000,      35.0000,   1.00000,    315.3710
    262.5000,      35.0000,   1.00000,    331.3129
     52.5000,       5.0000,  10.00000,    344.2120
     57.5000,       5.0000,  10.00000,    322.9684
     62.5000,       5.0000,  10.00000,    389.3565
     67.5000,       5.0000,  10.00000,    317.6009
     77.5000,       5.0000,  10.00000,    317.6497
     82.5000,       5.0000,  10.00000,    393.5760
     87.5000,       5.0000,  10.00000,    418.7690
     92.5000,       5.0000,  10.00000,    328.7556
     97.5000,       5.0000,  10.00000,    273.4026
    102.5000,       5.0000,  10.00000,    270.8942
    107.5000,       5.0000,  10.00000,    236.1303
    112.5000,       5.0000,  10.00000,    237.7349
    117.5000,       5.0000,  10.00000,    247.6978
    122.5000,       5.0000,  10.00000,    278.1470
    127.5000,       5.0000,  10.00000,    282.4760
    132.5000,       5.0000,  10.00000,    283.2589
    137.5000,       5.0000,  10.00000,    260.5498
    142.5000,       5.0000,  10.00000,    284.6934
    147.5000,       5.0000,  10.00000,    266.7130
    152.5000,       5.0000,  10.00000,    213.0930
    157.5000,       5.0000,  10.00000,    246.7999
    162.5000,       5.0000,  10.00000,    263.1523
    167.5000,       5.0000,  10.00000,    252.4886
    172.5000,       5.0000,  10.00000,    232.6229
    177.5000,       5.0000,  10.00000,    235.8879
    182.5000,       5.0000,  10.00000,    282.3410
    187.5000,       5.0000,  10.00000,    279.7603
    192.5000,       5.0000,  10.00000,    258.1718
    197.5000,       5.0000,  10.00000,    294.2385
    202.5000,       5.0000,  10.00000,    242.9308
    207.5000,       5.0000,  10.00000,    305.8147
    212.5000,       5.0000,  10.00000,    246.8035
    217.5000,       5.0000,  10.00000,    299.9344
    222.5000,       5.0000,  10.00000,    260.4421
    227.5000,       5.0000,  10.00000,    207.5540
    232.5000,       5.0000,  10.00000,    223.1910
    237.5000,       5.0000,  10.00000,    261.1576
    242.5000,       5.0000,  10.00000,    307.5194
    247.5000,       5.0000,  10.00000,    334.4735
    252.5000,       5.0000,  10.00000,    310.1474
    257.5000,       5.0000,  10.00000,    343.6335
    262.5000,       5.0000,  10.00000,    304.2306
     67.5000,      45.0000,   1.00000,    309.7115
     72.5000,      45.0000,   1.00000,    321.9340
     77.5000,      45.0000,   1.00000,    308.5929
     82.5000,      45.0000,   1.00000,    318.4778
     87.5000,      45.0000,   1.00000,    296.1323
     92.5000,      45.0000,   1.00000,    274.5722
     97.5000,      45.0000,   1.00000,    275.0895
    102.5000,      45.0000,   1.00000,    282.1602
    107.5000,      45.0000,   1.00000,    269.7390
    112.5000,      45.0000,   1.00000,    262.7937
    117.5000,      45.0000,   1.00000,    252.4170
    122.5000,      45.0000,   1.00000,    320.1491
    127.5000,      45.0000,   1.00000,    257.5268
    132.5000,      45.0000,   1.00000,    266.2797
    137.5000,      45.0000,   1.00000,    271.4871
    142.5000,      45.0000,   1.00000,    273.7817
    147.5000,      45.0000,   1.00000,    280.9745
    152.5000,      45.0000,   1.00000,    281.9742
    157.5000,      45.0000,   1.00000,    283.5307
    162.5000,      45.0000,   1.00000,    290.4464
    167.5000,      45.0000,   1.00000,    292.3816
    172.5000,      45.0000,   1.00000,    291.3062
    177.5000,      45.0000,   1.00000,    293.4462
    182.5000,      45.0000,   1.00000,    284.3629
    187.5000,      45.0000,   1.00000,    286.0324
    192.5000,      45.0000,   1.00000,    281.2371
    197.5000,      45.0000,   1.00000,    289.0045
    202.5000,      45.0000,   1.00000,    290.2243
    207.5000,      45.0000,   1.00000,    274.3076
    212.5000,      45.0000,   1.00000,    264.9520
    217.5000,      45.0000,   1.00000,    260.4036
    222.5000,      45.0000,   1.00000,    257.1132
    227.5000,      45.0000,   1.00000,    257.5662
    232.5000,      45.0000,   1.00000,    253.6772
    237.5000,      45.0000,   1.00000,    268.2374
    242.5000,      45.0000,   1.00000,    272.7681
    247.5000,      45.0000,   1.00000,    285.3948
     77.5000,       5.0000,  12.00000,    330.5481
    157.5000,       5.0000,  12.00000,    269.5491
    237.5000,       5.0000,  12.00000,    246.2802
     67.5000,      15.0000,   4.00000,    236.8776
     72.5000,      15.0000,   4.00000,    252.8411
     77.5000,      15.0000,   4.00000,    305.8929
     82.5000,      15.0000,   4.00000,    353.1452
     87.5000,      15.0000,   4.00000,    459.5128
     92.5000,      15.0000,   4.00000,    332.4186
     97.5000,      15.0000,   4.00000,    252.7700
    102.5000,      15.0000,   4.00000,    195.7398
    112.5000,      15.0000,   4.00000,    207.6238
    117.5000,      15.0000,   4.00000,    240.1197
    122.5000,      15.0000,   4.00000,    258.0102
    127.5000,      15.0000,   4.00000,    283.5911
    132.5000,      15.0000,   4.00000,    287.4779
    137.5000,      15.0000,   4.00000,    293.2552
    142.5000,      15.0000,   4.00000,    277.6680
    147.5000,      15.0000,   4.00000,    231.6478
    152.5000,      15.0000,   4.00000,    270.9917
    157.5000,      15.0000,   4.00000,    279.5518
    162.5000,      15.0000,   4.00000,    294.5364
    167.5000,      15.0000,   4.00000,    293.1159
    172.5000,      15.0000,   4.00000,    276.8966
    177.5000,      15.0000,   4.00000,    277.2767
    182.5000,      15.0000,   4.00000,    285.2516
    187.5000,      15.0000,   4.00000,    285.8727
    192.5000,      15.0000,   4.00000,    288.6661
    197.5000,      15.0000,   4.00000,    274.6487
    202.5000,      15.0000,   4.00000,    292.6898
    207.5000,      15.0000,   4.00000,    273.0957
    212.5000,      15.0000,   4.00000,    289.9244
    217.5000,      15.0000,   4.00000,    266.3285
    222.5000,      15.0000,   4.00000,    244.1421
    227.5000,      15.0000,   4.00000,    211.4774
    232.5000,      15.0000,   4.00000,    213.6654
    237.5000,      15.0000,   4.00000,    254.3866
    242.5000,      15.0000,   4.00000,    306.5987
    247.5000,      15.0000,   4.00000,    333.9904
     82.5000,      55.0000,   1.00000,    261.1455
     87.5000,      55.0000,   1.00000,    256.9533
     92.5000,      55.0000,   1.00000,    251.3153
     97.5000,      55.0000,   1.00000,    257.6799
    102.5000,      55.0000,   1.00000,    291.9151
    107.5000,      55.0000,   1.00000,    255.9386
    112.5000,      55.0000,   1.00000,    242.2643
    117.5000,      55.0000,   1.00000,    235.0812
    122.5000,      55.0000,   1.00000,    231.3059
    127.5000,      55.0000,   1.00000,    240.4896
    132.5000,      55.0000,   1.00000,    247.0437
    137.5000,      55.0000,   1.00000,    259.3080
    142.5000,      55.0000,   1.00000,    271.6443
    147.5000,      55.0000,   1.00000,    285.8907
    152.5000,      55.0000,   1.00000,    290.4730
    157.5000,      55.0000,   1.00000,    295.0677
    162.5000,      55.0000,   1.00000,    298.8770
    167.5000,      55.0000,   1.00000,    304.2520
    172.5000,      55.0000,   1.00000,    311.2270
    177.5000,      55.0000,   1.00000,    301.6810
    182.5000,      55.0000,   1.00000,    314.8418
    187.5000,      55.0000,   1.00000,    301.3277
    192.5000,      55.0000,   1.00000,    296.2705
    197.5000,      55.0000,   1.00000,    292.3251
    202.5000,      55.0000,   1.00000,    279.7643
    207.5000,      55.0000,   1.00000,    270.1978
    212.5000,      55.0000,   1.00000,    259.4928
    217.5000,      55.0000,   1.00000,    259.1288
    222.5000,      55.0000,   1.00000,    269.3769
    227.5000,      55.0000,   1.00000,    276.9512
    232.5000,      55.0000,   1.00000,    297.2388
    157.5000,       5.0000,  15.00000,    481.9968
    237.5000,       5.0000,  15.00000,    271.7150
     82.5000,      15.0000,   5.00000,    333.0569
     87.5000,      15.0000,   5.00000,    351.9633
     92.5000,      15.0000,   5.00000,    290.5096
     97.5000,      15.0000,   5.00000,    247.2334
    102.5000,      15.0000,   5.00000,    203.5410
    107.5000,      15.0000,   5.00000,    197.8937
    112.5000,      15.0000,   5.00000,    206.2112
    127.5000,      15.0000,   5.00000,    278.6983
    132.5000,      15.0000,   5.00000,    276.8372
    137.5000,      15.0000,   5.00000,    282.9988
    142.5000,      15.0000,   5.00000,    275.2321
    147.5000,      15.0000,   5.00000,    281.1099
    152.5000,      15.0000,   5.00000,    279.4643
    157.5000,      15.0000,   5.00000,    286.7646
    162.5000,      15.0000,   5.00000,    368.8586
    167.5000,      15.0000,   5.00000,    299.6064
    172.5000,      15.0000,   5.00000,    252.4646
    177.5000,      15.0000,   5.00000,    294.3735
    182.5000,      15.0000,   5.00000,    301.3326
    187.5000,      15.0000,   5.00000,    299.8425
    192.5000,      15.0000,   5.00000,    296.9470
    197.5000,      15.0000,   5.00000,    282.5927
    202.5000,      15.0000,   5.00000,    297.2651
    207.5000,      15.0000,   5.00000,    270.8768
    212.5000,      15.0000,   5.00000,    284.3651
    217.5000,      15.0000,   5.00000,    258.4278
    222.5000,      15.0000,   5.00000,    245.6129
    227.5000,      15.0000,   5.00000,    223.2385
    232.5000,      15.0000,   5.00000,    238.7904
     97.5000,      65.0000,   1.00000,    230.4666
    102.5000,      65.0000,   1.00000,    230.4632
    107.5000,      65.0000,   1.00000,    236.7615
    112.5000,      65.0000,   1.00000,    240.9731
    122.5000,      65.0000,   1.00000,    230.8331
    127.5000,      65.0000,   1.00000,    216.0071
    132.5000,      65.0000,   1.00000,    247.2928
    137.5000,      65.0000,   1.00000,    248.3676
    142.5000,      65.0000,   1.00000,    261.7869
    147.5000,      65.0000,   1.00000,    269.6866
    152.5000,      65.0000,   1.00000,    277.5175
    157.5000,      65.0000,   1.00000,    289.3803
    162.5000,      65.0000,   1.00000,    291.4461
    167.5000,      65.0000,   1.00000,    297.2665
    172.5000,      65.0000,   1.00000,    292.2618
    177.5000,      65.0000,   1.00000,    298.4504
    182.5000,      65.0000,   1.00000,    302.2811
    187.5000,      65.0000,   1.00000,    311.5560
    192.5000,      65.0000,   1.00000,    304.1701
    197.5000,      65.0000,   1.00000,    288.7923
    202.5000,      65.0000,   1.00000,    274.0069
    207.5000,      65.0000,   1.00000,    272.5454
    212.5000,      65.0000,   1.00000,    285.0736
    217.5000,      65.0000,   1.00000,    298.3210
     97.5000,      15.0000,   6.00000,    276.1357
    102.5000,      15.0000,   6.00000,    200.0694
    107.5000,      15.0000,   6.00000,    187.6717
    112.5000,      15.0000,   6.00000,    185.7630
    117.5000,      15.0000,   6.00000,    202.9822
    122.5000,      15.0000,   6.00000,    215.7661
    127.5000,      15.0000,   6.00000,    234.1647
    132.5000,      15.0000,   6.00000,    485.9733
    137.5000,      15.0000,   6.00000,    261.4668
    142.5000,      15.0000,   6.00000,    267.5983
    147.5000,      15.0000,   6.00000,    295.9429
    152.5000,      15.0000,   6.00000,    265.1879
    157.5000,      15.0000,   6.00000,    283.8755
    162.5000,      15.0000,   6.00000,    288.0367
    167.5000,      15.0000,   6.00000,    284.4332
    172.5000,      15.0000,   6.00000,    276.8847
    177.5000,      15.0000,   6.00000,    289.6179
    182.5000,      15.0000,   6.00000,    299.0480
    187.5000,      15.0000,   6.00000,    308.7593
    192.5000,      15.0000,   6.00000,    305.0975
    197.5000,      15.0000,   6.00000,    286.6094
    202.5000,      15.0000,   6.00000,    298.9518
    207.5000,      15.0000,   6.00000,    271.3152
    212.5000,      15.0000,   6.00000,    301.7071
    217.5000,      15.0000,   6.00000,    287.3975
    105.0000,      30.0000,   3.00000,    227.4143
    110.0000,      30.0000,   3.00000,    178.0449
    115.0000,      30.0000,   3.00000,    195.8190
    120.0000,      30.0000,   3.00000,    204.0090
    125.0000,      30.0000,   3.00000,    215.4495
    130.0000,      30.0000,   3.00000,    227.5064
    135.0000,      30.0000,   3.00000,    235.9975
    140.0000,      30.0000,   3.00000,    380.7004
    145.0000,      30.0000,   3.00000,    247.0772
    150.0000,      30.0000,   3.00000,    256.1942
    155.0000,      30.0000,   3.00000,    262.7740
    160.0000,      30.0000,   3.00000,    265.3364
    165.0000,      30.0000,   3.00000,    269.9056
    170.0000,      30.0000,   3.00000,    281.2111
    175.0000,      30.0000,   3.00000,    288.0010
    180.0000,      30.0000,   3.00000,    284.8623
    185.0000,      30.0000,   3.00000,    288.8301
    190.0000,      30.0000,   3.00000,    291.1177
    195.0000,      30.0000,   3.00000,    307.0606
    200.0000,      30.0000,   3.00000,    299.4631
    205.0000,      30.0000,   3.00000,    306.1026
    210.0000,      30.0000,   3.00000,    309.0579
    117.5000,      25.0000,   4.00000,    194.6506
    122.5000,      25.0000,   4.00000,    209.4459
    127.5000,      25.0000,   4.00000,    217.5677
    132.5000,      25.0000,   4.00000,    222.1552
    142.5000,      25.0000,   4.00000,    221.2941
    147.5000,      25.0000,   4.00000,    232.6296
    152.5000,      25.0000,   4.00000,    242.6522
    157.5000,      25.0000,   4.00000,    248.9441
    162.5000,      25.0000,   4.00000,    252.4693
    167.5000,      25.0000,   4.00000,    263.7515
    172.5000,      25.0000,   4.00000,    270.6747
    177.5000,      25.0000,   4.00000,    279.7236
    182.5000,      25.0000,   4.00000,    275.2626
    187.5000,      25.0000,   4.00000,    292.8527
    192.5000,      25.0000,   4.00000,    296.7766
    197.5000,      25.0000,   4.00000,    308.6577
    202.5000,      25.0000,   4.00000,    311.7736
    157.5000,      15.0000,   8.00000,    205.5524
    157.5000,      15.0000,  10.00000,    168.2296
INVERSION RESULTS
INITIAL RMS ERROR
 44.85
NUMBER OF LAYERS
14
NUMBER OF BLOCKS
579
ITERATION 1
MODEL RESISTIVITY
LAYER 1
61,     2.5000
     10.0000,     1986.4
     15.0000,     2086.9
     20.0000,     1862.0
     25.0000,     1619.8
     30.0000,     1413.1
     35.0000,     1528.6
     40.0000,     1747.2
     45.0000,     1709.0
     50.0000,     1453.8
     55.0000,     1279.1
     60.0000,     1128.3
     65.0000,     1095.6
     70.0000,     883.87
     75.0000,     751.00
     80.0000,     788.71
     85.0000,     870.09
     90.0000,     830.16
     95.0000,     588.23
    100.0000,     379.77
    105.0000,     272.34
    110.0000,     212.24
    115.0000,     202.74
    120.0000,     177.83
    125.0000,     183.03
    130.0000,     178.54
    135.0000,     177.16
    140.0000,     162.73
    145.0000,     162.52
    150.0000,     154.49
    155.0000,     149.53
    160.0000,     161.86
    165.0000,     170.34
    170.0000,     165.98
    175.0000,     152.65
    180.0000,     152.19
    185.0000,     170.51
    190.0000,     166.32
    195.0000,     154.36
    200.0000,     168.23
    205.0000,     148.32
    210.0000,     179.72
    215.0000,     163.56
    220.0000,     191.80
    225.0000,     180.70
    230.0000,     165.07
    235.0000,     199.88
    240.0000,     266.11
    245.0000,     354.52
    250.0000,     434.80
    255.0000,     453.77
    260.0000,     501.58
    265.0000,     502.61
    270.0000,     550.75
    275.0000,     535.44
    280.0000,     540.75
    285.0000,     583.93
    290.0000,     577.92
    295.0000,     518.33
    300.0000,     443.71
    305.0000,     369.52
           334.3934
LAYER 2
61,     5.2500
     10.0000,     1936.4
     15.0000,     2014.7
     20.0000,     1852.1
     25.0000,     1586.2
     30.0000,     1388.4
     35.0000,     1481.6
     40.0000,     1673.7
     45.0000,     1641.4
     50.0000,     1419.5
     55.0000,     1248.4
     60.0000,     1117.0
     65.0000,     1067.7
     70.0000,     874.44
     75.0000,     751.52
     80.0000,     786.55
     85.0000,     869.54
     90.0000,     825.33
     95.0000,     584.42
    100.0000,     379.97
    105.0000,     271.34
    110.0000,     212.50
    115.0000,     199.53
    120.0000,     178.23
    125.0000,     182.11
    130.0000,     180.20
    135.0000,     178.15
    140.0000,     164.99
    145.0000,     162.80
    150.0000,     155.01
    155.0000,     150.11
    160.0000,     162.50
    165.0000,     170.30
    170.0000,     166.14
    175.0000,     153.73
    180.0000,     153.34
    185.0000,     169.53
    190.0000,     166.86
    195.0000,     157.13
    200.0000,     167.00
    205.0000,     153.27
    210.0000,     178.21
    215.0000,     168.87
    220.0000,     191.78
    225.0000,     182.17
    230.0000,     168.95
    235.0000,     201.95
    240.0000,     268.07
    245.0000,     356.88
    250.0000,     434.65
    255.0000,     458.06
    260.0000,     498.27
    265.0000,     503.48
    270.0000,     542.91
    275.0000,     533.52
    280.0000,     540.09
    285.0000,     578.04
    290.0000,     570.88
    295.0000,     512.19
    300.0000,     434.87
    305.0000,     364.12
           333.8142
LAYER 3
58,     8.2750
     20.0000,     1786.8
     25.0000,     1480.4
     30.0000,     1280.1
     35.0000,     1328.9
     40.0000,     1464.4
     45.0000,     1452.5
     50.0000,     1295.1
     55.0000,     1152.3
     60.0000,     1043.9
     65.0000,     975.74
     70.0000,     816.41
     75.0000,     715.96
     80.0000,     747.48
     85.0000,     825.45
     90.0000,     779.80
     95.0000,     563.65
    100.0000,     376.32
    105.0000,     271.92
    110.0000,     215.95
    115.0000,     199.13
    120.0000,     183.46
    125.0000,     187.40
    130.0000,     189.54
    135.0000,     187.14
    140.0000,     174.45
    145.0000,     168.05
    150.0000,     158.49
    155.0000,     153.09
    160.0000,     163.61
    165.0000,     169.77
    170.0000,     165.73
    175.0000,     155.63
    180.0000,     156.16
    185.0000,     170.38
    190.0000,     171.33
    195.0000,     166.01
    200.0000,     173.01
    205.0000,     166.65
    210.0000,     185.31
    215.0000,     183.12
    220.0000,     199.45
    225.0000,     190.97
    230.0000,     180.63
    235.0000,     210.55
    240.0000,     274.15
    245.0000,     359.19
    250.0000,     430.51
    255.0000,     456.26
    260.0000,     484.41
    265.0000,     491.20
    270.0000,     518.76
    275.0000,     517.44
    280.0000,     525.88
    285.0000,     552.94
    290.0000,     541.62
    295.0000,     485.90
    300.0000,     406.62
           345.3952
LAYER 4
56,    11.6025
     25.0000,     1311.3
     30.0000,     1073.2
     35.0000,     1084.5
     40.0000,     1168.1
     45.0000,     1170.5
     50.0000,     1076.0
     55.0000,     976.99
     60.0000,     895.35
     65.0000,     828.65
     70.0000,     706.69
     75.0000,     631.56
     80.0000,     659.44
     85.0000,     726.96
     90.0000,     692.41
     95.0000,     521.15
    100.0000,     365.33
    105.0000,     273.67
    110.0000,     223.17
    115.0000,     206.11
    120.0000,     195.72
    125.0000,     202.65
    130.0000,     209.40
    135.0000,     207.64
    140.0000,     193.45
    145.0000,     181.67
    150.0000,     168.10
    155.0000,     160.60
    160.0000,     168.20
    165.0000,     172.28
    170.0000,     168.12
    175.0000,     160.30
    180.0000,     162.60
    185.0000,     177.35
    190.0000,     182.84
    195.0000,     182.53
    200.0000,     190.27
    205.0000,     188.95
    210.0000,     205.09
    215.0000,     206.13
    220.0000,     217.77
    225.0000,     208.31
    230.0000,     198.23
    235.0000,     224.14
    240.0000,     281.83
    245.0000,     357.60
    250.0000,     418.11
    255.0000,     439.60
    260.0000,     456.44
    265.0000,     460.38
    270.0000,     479.04
    275.0000,     481.74
    280.0000,     489.98
    285.0000,     505.81
    290.0000,     490.16
    295.0000,     443.70
           356.8737
LAYER 5
53,    15.2628
     30.0000,     614.28
     35.0000,     604.15
     40.0000,     616.15
     45.0000,     613.22
     50.0000,     596.26
     55.0000,     569.31
     60.0000,     539.80
     65.0000,     505.97
     70.0000,     461.40
     75.0000,     435.24
     80.0000,     446.05
     85.0000,     470.51
     90.0000,     458.34
     95.0000,     395.37
    100.0000,     325.89
    105.0000,     276.26
    110.0000,     246.51
    115.0000,     236.14
    120.0000,     237.35
    125.0000,     250.67
    130.0000,     264.06
    135.0000,     265.10
    140.0000,     250.38
    145.0000,     230.10
    150.0000,     209.72
    155.0000,     196.93
    160.0000,     194.98
    165.0000,     193.80
    170.0000,     190.70
    175.0000,     189.15
    180.0000,     196.07
    185.0000,     212.06
    190.0000,     226.55
    195.0000,     237.82
    200.0000,     249.86
    205.0000,     257.07
    210.0000,     267.57
    215.0000,     269.49
    220.0000,     269.58
    225.0000,     258.50
    230.0000,     249.38
    235.0000,     261.60
    240.0000,     293.27
    245.0000,     332.69
    250.0000,     361.65
    255.0000,     371.42
    260.0000,     373.69
    265.0000,     372.92
    270.0000,     377.09
    275.0000,     378.83
    280.0000,     379.36
    285.0000,     376.97
           353.9521
LAYER 6
49,    19.2890
     40.0000,     398.12
     45.0000,     386.37
     50.0000,     381.22
     55.0000,     374.60
     60.0000,     365.95
     65.0000,     353.44
     70.0000,     338.63
     75.0000,     330.49
     80.0000,     335.07
     85.0000,     343.90
     90.0000,     340.28
     95.0000,     318.62
    100.0000,     291.02
    105.0000,     268.77
    110.0000,     255.79
    115.0000,     253.90
    120.0000,     261.61
    125.0000,     276.87
    130.0000,     291.34
    135.0000,     295.16
    140.0000,     285.04
    145.0000,     266.78
    150.0000,     247.46
    155.0000,     233.51
    160.0000,     226.85
    165.0000,     223.43
    170.0000,     221.93
    175.0000,     224.30
    180.0000,     233.58
    185.0000,     249.41
    190.0000,     266.52
    195.0000,     281.97
    200.0000,     295.23
    205.0000,     303.97
    210.0000,     309.51
    215.0000,     308.28
    220.0000,     302.03
    225.0000,     290.38
    230.0000,     280.94
    235.0000,     282.63
    240.0000,     294.73
    245.0000,     310.43
    250.0000,     321.11
    255.0000,     323.41
    260.0000,     321.01
    265.0000,     318.09
    270.0000,     316.05
    275.0000,     315.15
           311.6465
LAYER 7
45,    23.7179
     50.0000,     276.75
     55.0000,     274.18
     60.0000,     272.46
     65.0000,     271.42
     70.0000,     269.11
     75.0000,     268.21
     80.0000,     271.64
     85.0000,     276.21
     90.0000,     276.52
     95.0000,     270.70
    100.0000,     262.16
    105.0000,     255.38
    110.0000,     253.25
    115.0000,     257.48
    120.0000,     267.90
    125.0000,     282.44
    130.0000,     295.86
    135.0000,     302.03
    140.0000,     298.39
    145.0000,     287.55
    150.0000,     274.46
    155.0000,     263.70
    160.0000,     257.26
    165.0000,     254.38
    170.0000,     254.76
    175.0000,     259.30
    180.0000,     269.02
    185.0000,     283.10
    190.0000,     298.57
    195.0000,     312.75
    200.0000,     323.87
    205.0000,     330.33
    210.0000,     331.85
    215.0000,     327.69
    220.0000,     318.95
    225.0000,     307.37
    230.0000,     297.21
    235.0000,     292.50
    240.0000,     293.11
    245.0000,     295.62
    250.0000,     295.94
    255.0000,     293.21
    260.0000,     287.88
    265.0000,     284.11
           278.3063
LAYER 8
41,    28.5897
     60.0000,     218.40
     65.0000,     223.58
     70.0000,     225.56
     75.0000,     227.38
     80.0000,     231.45
     85.0000,     235.56
     90.0000,     237.94
     95.0000,     238.71
    100.0000,     238.84
    105.0000,     240.05
    110.0000,     243.90
    115.0000,     251.40
    120.0000,     262.46
    125.0000,     275.59
    130.0000,     287.83
    135.0000,     295.80
    140.0000,     297.81
    145.0000,     294.73
    150.0000,     289.17
    155.0000,     283.94
    160.0000,     280.80
    165.0000,     280.28
    170.0000,     282.66
    175.0000,     288.30
    180.0000,     297.32
    185.0000,     308.82
    190.0000,     320.93
    195.0000,     331.63
    200.0000,     339.25
    205.0000,     342.64
    210.0000,     341.40
    215.0000,     335.61
    220.0000,     326.32
    225.0000,     315.13
    230.0000,     304.43
    235.0000,     296.43
    240.0000,     291.34
    245.0000,     287.15
    250.0000,     281.34
    255.0000,     275.97
           265.9888
LAYER 9
36,    33.9487
     75.0000,     197.82
     80.0000,     204.34
     85.0000,     208.31
     90.0000,     211.31
     95.0000,     215.24
    100.0000,     219.49
    105.0000,     224.64
    110.0000,     231.42
    115.0000,     240.44
    120.0000,     251.38
    125.0000,     263.41
    130.0000,     274.94
    135.0000,     284.20
    140.0000,     290.19
    145.0000,     293.04
    150.0000,     293.89
    155.0000,     294.21
    160.0000,     295.24
    165.0000,     297.70
    170.0000,     301.97
    175.0000,     308.21
    180.0000,     316.24
    185.0000,     325.29
    190.0000,     334.13
    195.0000,     341.41
    200.0000,     345.92
    205.0000,     346.87
    210.0000,     344.01
    215.0000,     337.58
    220.0000,     328.53
    225.0000,     317.77
    230.0000,     306.52
    235.0000,     296.96
    240.0000,     290.86
    245.0000,     284.06
           271.7885
LAYER 10
30,    39.8436
     90.0000,     189.94
     95.0000,     197.13
    100.0000,     202.70
    105.0000,     209.78
    110.0000,     217.76
    115.0000,     227.70
    120.0000,     238.41
    125.0000,     249.88
    130.0000,     261.20
    135.0000,     271.44
    140.0000,     280.00
    145.0000,     286.77
    150.0000,     292.16
    155.0000,     296.83
    160.0000,     301.47
    165.0000,     306.59
    170.0000,     312.47
    175.0000,     319.17
    180.0000,     326.45
    185.0000,     333.76
    190.0000,     340.30
    195.0000,     345.19
    200.0000,     347.64
    205.0000,     347.12
    210.0000,     343.49
    215.0000,     336.72
    220.0000,     328.36
    225.0000,     318.09
    230.0000,     307.50
           292.4333
LAYER 11
26,    46.3279
    100.0000,     187.38
    105.0000,     196.41
    110.0000,     205.58
    115.0000,     215.23
    120.0000,     225.21
    125.0000,     236.77
    130.0000,     248.32
    135.0000,     259.40
    140.0000,     269.64
    145.0000,     278.88
    150.0000,     287.18
    155.0000,     294.80
    160.0000,     302.03
    165.0000,     309.15
    170.0000,     316.29
    175.0000,     323.44
    180.0000,     330.41
    185.0000,     336.82
    190.0000,     342.16
    195.0000,     345.84
    200.0000,     347.31
    205.0000,     346.14
    210.0000,     342.63
    215.0000,     336.77
    220.0000,     329.29
           318.0845
LAYER 12
23,    53.4607
    105.0000,     187.53
    110.0000,     195.84
    115.0000,     204.77
    120.0000,     214.53
    125.0000,     224.93
    130.0000,     236.97
    135.0000,     248.89
    140.0000,     260.38
    145.0000,     271.21
    150.0000,     281.35
    155.0000,     290.83
    160.0000,     299.76
    165.0000,     308.24
    170.0000,     316.32
    175.0000,     323.96
    180.0000,     331.03
    185.0000,     337.28
    190.0000,     342.37
    195.0000,     345.90
    200.0000,     347.31
    205.0000,     346.72
    210.0000,     343.83
           338.4110
LAYER 13
21,    61.3068
    110.0000,     188.42
    115.0000,     195.41
    120.0000,     205.07
    125.0000,     216.00
    130.0000,     227.41
    135.0000,     240.38
    140.0000,     253.01
    145.0000,     265.04
    150.0000,     276.38
    155.0000,     287.03
    160.0000,     297.02
    165.0000,     306.40
    170.0000,     315.17
    175.0000,     323.32
    180.0000,     330.78
    185.0000,     337.42
    190.0000,     343.04
    195.0000,     346.93
    200.0000,     349.65
    205.0000,     350.98
           350.5319
LAYER 14
19, 
    115.0000,     182.68
    120.0000,     196.17
    125.0000,     209.40
    130.0000,     222.28
    135.0000,     234.83
    140.0000,     248.75
    145.0000,     261.69
    150.0000,     273.78
    155.0000,     285.08
    160.0000,     295.65
    165.0000,     305.54
    170.0000,     314.77
    175.0000,     323.34
    180.0000,     331.28
    185.0000,     338.62
    190.0000,     344.29
    195.0000,     349.33
    200.0000,     353.95
           358.5257
CALCULATED APPARENT RESISTIVITY
      7.5000,       5.0000,   1.00000,   1821.3514
     12.5000,       5.0000,   1.00000,   1839.7355
     17.5000,       5.0000,   1.00000,   1678.8667
     22.5000,       5.0000,   1.00000,   1602.2269
     27.5000,       5.0000,   1.00000,   1469.0829
     32.5000,       5.0000,   1.00000,   1481.9900
     37.5000,       5.0000,   1.00000,   1499.4653
     42.5000,       5.0000,   1.00000,   1456.4109
     52.5000,       5.0000,   1.00000,   1241.7473
     62.5000,       5.0000,   1.00000,   1010.6138
     67.5000,       5.0000,   1.00000,    872.9044
     72.5000,       5.0000,   1.00000,    798.8483
     77.5000,       5.0000,   1.00000,    778.9121
     82.5000,       5.0000,   1.00000,    737.0195
     92.5000,       5.0000,   1.00000,    537.7557
     97.5000,       5.0000,   1.00000,    400.3612
    102.5000,       5.0000,   1.00000,    305.1801
    112.5000,       5.0000,   1.00000,    216.6079
    117.5000,       5.0000,   1.00000,    187.5504
    122.5000,       5.0000,   1.00000,    189.9241
    127.5000,       5.0000,   1.00000,    179.6809
    132.5000,       5.0000,   1.00000,    180.4315
    137.5000,       5.0000,   1.00000,    167.5779
    142.5000,       5.0000,   1.00000,    167.4490
    147.5000,       5.0000,   1.00000,    162.0506
    152.5000,       5.0000,   1.00000,    158.2709
    157.5000,       5.0000,   1.00000,    162.9920
    162.5000,       5.0000,   1.00000,    164.6721
    167.5000,       5.0000,   1.00000,    164.9307
    172.5000,       5.0000,   1.00000,    160.9258
    177.5000,       5.0000,   1.00000,    159.3373
    182.5000,       5.0000,   1.00000,    167.4620
    187.5000,       5.0000,   1.00000,    166.5522
    192.5000,       5.0000,   1.00000,    159.2250
    197.5000,       5.0000,   1.00000,    176.1895
    202.5000,       5.0000,   1.00000,    155.2327
    207.5000,       5.0000,   1.00000,    186.7739
    212.5000,       5.0000,   1.00000,    165.9541
    217.5000,       5.0000,   1.00000,    190.6716
    222.5000,       5.0000,   1.00000,    187.8089
    227.5000,       5.0000,   1.00000,    190.8099
    232.5000,       5.0000,   1.00000,    225.6718
    237.5000,       5.0000,   1.00000,    274.5382
    242.5000,       5.0000,   1.00000,    334.9461
    247.5000,       5.0000,   1.00000,    402.3645
    252.5000,       5.0000,   1.00000,    429.2249
    257.5000,       5.0000,   1.00000,    485.9142
    262.5000,       5.0000,   1.00000,    483.8018
    267.5000,       5.0000,   1.00000,    526.5361
    272.5000,       5.0000,   1.00000,    522.3779
    277.5000,       5.0000,   1.00000,    530.3918
    282.5000,       5.0000,   1.00000,    540.7969
    287.5000,       5.0000,   1.00000,    519.8130
    292.5000,       5.0000,   1.00000,    480.1848
    297.5000,       5.0000,   1.00000,    434.0948
    302.5000,       5.0000,   1.00000,    382.8249
    307.5000,       5.0000,   1.00000,    352.0197
     12.5000,       5.0000,   2.00000,   1599.1130
     17.5000,       5.0000,   2.00000,   1517.6949
     27.5000,       5.0000,   2.00000,   1298.9955
     32.5000,       5.0000,   2.00000,   1304.2233
     37.5000,       5.0000,   2.00000,   1352.4978
     42.5000,       5.0000,   2.00000,   1262.1005
     47.5000,       5.0000,   2.00000,   1137.9984
     52.5000,       5.0000,   2.00000,   1060.0171
     57.5000,       5.0000,   2.00000,    973.7778
     62.5000,       5.0000,   2.00000,    966.0443
     67.5000,       5.0000,   2.00000,    833.5233
     72.5000,       5.0000,   2.00000,    716.0452
     77.5000,       5.0000,   2.00000,    686.2309
     82.5000,       5.0000,   2.00000,    661.9205
     87.5000,       5.0000,   2.00000,    608.0787
     92.5000,       5.0000,   2.00000,    485.6924
     97.5000,       5.0000,   2.00000,    382.3663
    102.5000,       5.0000,   2.00000,    314.8764
    107.5000,       5.0000,   2.00000,    258.5179
    112.5000,       5.0000,   2.00000,    238.5261
    117.5000,       5.0000,   2.00000,    204.7071
    122.5000,       5.0000,   2.00000,    199.6743
    127.5000,       5.0000,   2.00000,    194.3289
    132.5000,       5.0000,   2.00000,    188.6722
    137.5000,       5.0000,   2.00000,    176.1872
    142.5000,       5.0000,   2.00000,    179.7103
    147.5000,       5.0000,   2.00000,    174.6338
    152.5000,       5.0000,   2.00000,    163.7026
    157.5000,       5.0000,   2.00000,    168.3659
    162.5000,       5.0000,   2.00000,    174.6213
    167.5000,       5.0000,   2.00000,    174.1727
    172.5000,       5.0000,   2.00000,    164.3219
    177.5000,       5.0000,   2.00000,    164.5619
    182.5000,       5.0000,   2.00000,    181.5654
    187.5000,       5.0000,   2.00000,    173.7196
    192.5000,       5.0000,   2.00000,    170.0741
    197.5000,       5.0000,   2.00000,    185.6310
    202.5000,       5.0000,   2.00000,    170.8100
    207.5000,       5.0000,   2.00000,    194.7382
    212.5000,       5.0000,   2.00000,    178.6789
    217.5000,       5.0000,   2.00000,    208.3505
    222.5000,       5.0000,   2.00000,    213.7417
    227.5000,       5.0000,   2.00000,    202.8421
    232.5000,       5.0000,   2.00000,    239.3838
    237.5000,       5.0000,   2.00000,    285.3620
    242.5000,       5.0000,   2.00000,    339.5875
    247.5000,       5.0000,   2.00000,    385.4924
    252.5000,       5.0000,   2.00000,    404.1175
    257.5000,       5.0000,   2.00000,    446.7500
    262.5000,       5.0000,   2.00000,    460.7178
    267.5000,       5.0000,   2.00000,    503.0634
    272.5000,       5.0000,   2.00000,    492.5970
    277.5000,       5.0000,   2.00000,    480.5000
    282.5000,       5.0000,   2.00000,    500.7737
    287.5000,       5.0000,   2.00000,    484.7680
    292.5000,       5.0000,   2.00000,    451.7298
    297.5000,       5.0000,   2.00000,    421.6614
    302.5000,       5.0000,   2.00000,    379.7191
     22.5000,       5.0000,   3.00000,   1172.2601
     27.5000,       5.0000,   3.00000,   1031.4215
     32.5000,       5.0000,   3.00000,   1090.6710
     37.5000,       5.0000,   3.00000,   1167.1887
     42.5000,       5.0000,   3.00000,   1110.7954
     47.5000,       5.0000,   3.00000,    933.0049
     52.5000,       5.0000,   3.00000,    863.3219
     57.5000,       5.0000,   3.00000,    843.3737
     62.5000,       5.0000,   3.00000,    872.4789
     67.5000,       5.0000,   3.00000,    729.3159
     72.5000,       5.0000,   3.00000,    598.5070
     77.5000,       5.0000,   3.00000,    572.7982
     82.5000,       5.0000,   3.00000,    604.9960
     87.5000,       5.0000,   3.00000,    579.2974
     92.5000,       5.0000,   3.00000,    453.3507
     97.5000,       5.0000,   3.00000,    345.7319
    102.5000,       5.0000,   3.00000,    299.2972
    107.5000,       5.0000,   3.00000,    265.2088
    112.5000,       5.0000,   3.00000,    257.8806
    117.5000,       5.0000,   3.00000,    221.3770
    122.5000,       5.0000,   3.00000,    218.9342
    127.5000,       5.0000,   3.00000,    206.6479
    132.5000,       5.0000,   3.00000,    203.5392
    137.5000,       5.0000,   3.00000,    188.4774
    142.5000,       5.0000,   3.00000,    191.3826
    147.5000,       5.0000,   3.00000,    182.6283
    152.5000,       5.0000,   3.00000,    172.1095
    157.5000,       5.0000,   3.00000,    178.6992
    162.5000,       5.0000,   3.00000,    188.2558
    167.5000,       5.0000,   3.00000,    184.5031
    172.5000,       5.0000,   3.00000,    171.1909
    177.5000,       5.0000,   3.00000,    173.7224
    182.5000,       5.0000,   3.00000,    190.2769
    187.5000,       5.0000,   3.00000,    191.3691
    192.5000,       5.0000,   3.00000,    179.4735
    197.5000,       5.0000,   3.00000,    198.9949
    202.5000,       5.0000,   3.00000,    178.9979
    207.5000,       5.0000,   3.00000,    210.1124
    212.5000,       5.0000,   3.00000,    196.3349
    217.5000,       5.0000,   3.00000,    236.8068
    222.5000,       5.0000,   3.00000,    229.1077
    227.5000,       5.0000,   3.00000,    214.4660
    232.5000,       5.0000,   3.00000,    237.7136
    237.5000,       5.0000,   3.00000,    289.9664
    242.5000,       5.0000,   3.00000,    342.8044
    247.5000,       5.0000,   3.00000,    381.1492
    252.5000,       5.0000,   3.00000,    375.6428
    257.5000,       5.0000,   3.00000,    408.7406
    262.5000,       5.0000,   3.00000,    421.0445
    267.5000,       5.0000,   3.00000,    460.8578
    272.5000,       5.0000,   3.00000,    439.2782
    277.5000,       5.0000,   3.00000,    433.7352
    282.5000,       5.0000,   3.00000,    452.2376
    287.5000,       5.0000,   3.00000,    459.2858
    292.5000,       5.0000,   3.00000,    434.4444
    297.5000,       5.0000,   3.00000,    397.9816
     22.5000,      15.0000,   1.00000,    994.2917
     27.5000,      15.0000,   1.00000,    940.3005
     32.5000,      15.0000,   1.00000,    941.0452
     37.5000,      15.0000,   1.00000,    993.0088
     42.5000,      15.0000,   1.00000,    955.5715
     47.5000,      15.0000,   1.00000,    870.5881
     52.5000,      15.0000,   1.00000,    784.5193
     57.5000,      15.0000,   1.00000,    763.6664
     62.5000,      15.0000,   1.00000,    723.6360
     67.5000,      15.0000,   1.00000,    651.7283
     72.5000,      15.0000,   1.00000,    561.4094
     77.5000,      15.0000,   1.00000,    530.5609
     82.5000,      15.0000,   1.00000,    537.2417
     87.5000,      15.0000,   1.00000,    532.0580
     92.5000,      15.0000,   1.00000,    459.2859
     97.5000,      15.0000,   1.00000,    361.0800
    102.5000,      15.0000,   1.00000,    295.5686
    107.5000,      15.0000,   1.00000,    273.6129
    112.5000,      15.0000,   1.00000,    257.8589
    117.5000,      15.0000,   1.00000,    249.3313
    122.5000,      15.0000,   1.00000,    230.4600
    127.5000,      15.0000,   1.00000,    222.4328
    132.5000,      15.0000,   1.00000,    210.8038
    137.5000,      15.0000,   1.00000,    205.6166
    142.5000,      15.0000,   1.00000,    194.3637
    147.5000,      15.0000,   1.00000,    188.2391
    152.5000,      15.0000,   1.00000,    186.1016
    157.5000,      15.0000,   1.00000,    190.0910
    162.5000,      15.0000,   1.00000,    192.3173
    167.5000,      15.0000,   1.00000,    189.8141
    172.5000,      15.0000,   1.00000,    186.5917
    177.5000,      15.0000,   1.00000,    185.8370
    182.5000,      15.0000,   1.00000,    194.0174
    187.5000,      15.0000,   1.00000,    195.7316
    192.5000,      15.0000,   1.00000,    201.3812
    197.5000,      15.0000,   1.00000,    192.9152
    202.5000,      15.0000,   1.00000,    203.3483
    207.5000,      15.0000,   1.00000,    207.8880
    212.5000,      15.0000,   1.00000,    232.8996
    217.5000,      15.0000,   1.00000,    236.0899
    222.5000,      15.0000,   1.00000,    238.3932
    227.5000,      15.0000,   1.00000,    232.5151
    232.5000,      15.0000,   1.00000,    253.9332
    237.5000,      15.0000,   1.00000,    292.2917
    242.5000,      15.0000,   1.00000,    342.5859
    247.5000,      15.0000,   1.00000,    363.1757
    252.5000,      15.0000,   1.00000,    374.8741
    257.5000,      15.0000,   1.00000,    378.7118
    262.5000,      15.0000,   1.00000,    395.5771
    267.5000,      15.0000,   1.00000,    398.3297
    272.5000,      15.0000,   1.00000,    406.3853
    277.5000,      15.0000,   1.00000,    407.6613
    282.5000,      15.0000,   1.00000,    422.2064
    287.5000,      15.0000,   1.00000,    429.4471
    292.5000,      15.0000,   1.00000,    419.6585
     22.5000,       5.0000,   4.00000,    920.6689
     27.5000,       5.0000,   4.00000,    817.6573
     32.5000,       5.0000,   4.00000,    863.0518
     37.5000,       5.0000,   4.00000,    971.6759
     42.5000,       5.0000,   4.00000,    928.1289
     47.5000,       5.0000,   4.00000,    803.2112
     52.5000,       5.0000,   4.00000,    736.5695
     57.5000,       5.0000,   4.00000,    698.6844
     62.5000,       5.0000,   4.00000,    717.3606
     67.5000,       5.0000,   4.00000,    596.6566
     72.5000,       5.0000,   4.00000,    498.6359
     77.5000,       5.0000,   4.00000,    502.9887
     82.5000,       5.0000,   4.00000,    544.2732
     87.5000,       5.0000,   4.00000,    555.6697
     92.5000,       5.0000,   4.00000,    436.3782
     97.5000,       5.0000,   4.00000,    325.3321
    102.5000,       5.0000,   4.00000,    274.9859
    107.5000,       5.0000,   4.00000,    251.1935
    112.5000,       5.0000,   4.00000,    261.8395
    117.5000,       5.0000,   4.00000,    236.9248
    122.5000,       5.0000,   4.00000,    236.5052
    127.5000,       5.0000,   4.00000,    225.1269
    132.5000,       5.0000,   4.00000,    220.0330
    137.5000,       5.0000,   4.00000,    203.3157
    142.5000,       5.0000,   4.00000,    200.6666
    147.5000,       5.0000,   4.00000,    190.8050
    152.5000,       5.0000,   4.00000,    181.9979
    157.5000,       5.0000,   4.00000,    193.1262
    162.5000,       5.0000,   4.00000,    199.4441
    167.5000,       5.0000,   4.00000,    196.3528
    172.5000,       5.0000,   4.00000,    184.6022
    177.5000,       5.0000,   4.00000,    182.1875
    182.5000,       5.0000,   4.00000,    205.1554
    187.5000,       5.0000,   4.00000,    201.6560
    192.5000,       5.0000,   4.00000,    195.1956
    197.5000,       5.0000,   4.00000,    210.3236
    202.5000,       5.0000,   4.00000,    187.8175
    207.5000,       5.0000,   4.00000,    231.2211
    212.5000,       5.0000,   4.00000,    218.0170
    217.5000,       5.0000,   4.00000,    255.6964
    222.5000,       5.0000,   4.00000,    243.8962
    227.5000,       5.0000,   4.00000,    213.7536
    232.5000,       5.0000,   4.00000,    241.3291
    237.5000,       5.0000,   4.00000,    283.7432
    242.5000,       5.0000,   4.00000,    343.2284
    247.5000,       5.0000,   4.00000,    377.7838
    252.5000,       5.0000,   4.00000,    364.0112
    257.5000,       5.0000,   4.00000,    384.1712
    262.5000,       5.0000,   4.00000,    376.9516
    267.5000,       5.0000,   4.00000,    404.4644
    272.5000,       5.0000,   4.00000,    393.5084
    277.5000,       5.0000,   4.00000,    391.8480
    282.5000,       5.0000,   4.00000,    426.1157
    287.5000,       5.0000,   4.00000,    434.1795
    292.5000,       5.0000,   4.00000,    415.7317
     30.0000,      20.0000,   1.00000,    722.2434
     35.0000,      20.0000,   1.00000,    706.2434
     40.0000,      20.0000,   1.00000,    714.8086
     45.0000,      20.0000,   1.00000,    740.3745
     50.0000,      20.0000,   1.00000,    705.5037
     55.0000,      20.0000,   1.00000,    635.2708
     60.0000,      20.0000,   1.00000,    543.8841
     65.0000,      20.0000,   1.00000,    488.2565
     70.0000,      20.0000,   1.00000,    483.5152
     75.0000,      20.0000,   1.00000,    473.1516
     80.0000,      20.0000,   1.00000,    473.6324
     85.0000,      20.0000,   1.00000,    471.1590
     90.0000,      20.0000,   1.00000,    450.2168
     95.0000,      20.0000,   1.00000,    403.7336
    100.0000,      20.0000,   1.00000,    323.5425
    105.0000,      20.0000,   1.00000,    267.6331
    110.0000,      20.0000,   1.00000,    245.8287
    115.0000,      20.0000,   1.00000,    246.1102
    120.0000,      20.0000,   1.00000,    254.1854
    125.0000,      20.0000,   1.00000,    250.3775
    130.0000,      20.0000,   1.00000,    242.1183
    135.0000,      20.0000,   1.00000,    229.9243
    140.0000,      20.0000,   1.00000,    216.7454
    145.0000,      20.0000,   1.00000,    206.7339
    150.0000,      20.0000,   1.00000,    204.5630
    155.0000,      20.0000,   1.00000,    204.1032
    160.0000,      20.0000,   1.00000,    204.8906
    165.0000,      20.0000,   1.00000,    207.6827
    170.0000,      20.0000,   1.00000,    204.7242
    175.0000,      20.0000,   1.00000,    209.5169
    180.0000,      20.0000,   1.00000,    207.1884
    185.0000,      20.0000,   1.00000,    208.9251
    190.0000,      20.0000,   1.00000,    214.8249
    195.0000,      20.0000,   1.00000,    211.1203
    200.0000,      20.0000,   1.00000,    223.7964
    205.0000,      20.0000,   1.00000,    231.8238
    210.0000,      20.0000,   1.00000,    243.2381
    215.0000,      20.0000,   1.00000,    254.0561
    220.0000,      20.0000,   1.00000,    241.3029
    225.0000,      20.0000,   1.00000,    244.3611
    230.0000,      20.0000,   1.00000,    252.0601
    235.0000,      20.0000,   1.00000,    274.4575
    240.0000,      20.0000,   1.00000,    311.9972
    245.0000,      20.0000,   1.00000,    336.7165
    250.0000,      20.0000,   1.00000,    363.4361
    255.0000,      20.0000,   1.00000,    363.2350
    260.0000,      20.0000,   1.00000,    351.4288
    265.0000,      20.0000,   1.00000,    342.6291
    270.0000,      20.0000,   1.00000,    341.7982
    275.0000,      20.0000,   1.00000,    364.4243
    280.0000,      20.0000,   1.00000,    384.0903
    285.0000,      20.0000,   1.00000,    391.8080
     27.5000,       5.0000,   5.00000,    648.9599
     32.5000,       5.0000,   5.00000,    693.9449
     37.5000,       5.0000,   5.00000,    762.9283
     42.5000,       5.0000,   5.00000,    770.3456
     47.5000,       5.0000,   5.00000,    699.9551
     52.5000,       5.0000,   5.00000,    646.0656
     57.5000,       5.0000,   5.00000,    574.3499
     62.5000,       5.0000,   5.00000,    554.2337
     67.5000,       5.0000,   5.00000,    475.9982
     72.5000,       5.0000,   5.00000,    427.9146
     77.5000,       5.0000,   5.00000,    450.5205
     82.5000,       5.0000,   5.00000,    507.2679
     87.5000,       5.0000,   5.00000,    514.2959
     92.5000,       5.0000,   5.00000,    421.7980
     97.5000,       5.0000,   5.00000,    315.3902
    102.5000,       5.0000,   5.00000,    259.4302
    107.5000,       5.0000,   5.00000,    232.2350
    112.5000,       5.0000,   5.00000,    250.1679
    117.5000,       5.0000,   5.00000,    240.2008
    122.5000,       5.0000,   5.00000,    251.3529
    127.5000,       5.0000,   5.00000,    244.6402
    132.5000,       5.0000,   5.00000,    238.7718
    137.5000,       5.0000,   5.00000,    215.0180
    142.5000,       5.0000,   5.00000,    212.5931
    147.5000,       5.0000,   5.00000,    201.1985
    152.5000,       5.0000,   5.00000,    193.0195
    157.5000,       5.0000,   5.00000,    202.7611
    162.5000,       5.0000,   5.00000,    212.2483
    167.5000,       5.0000,   5.00000,    210.0677
    172.5000,       5.0000,   5.00000,    195.3304
    177.5000,       5.0000,   5.00000,    197.7184
    182.5000,       5.0000,   5.00000,    215.7679
    187.5000,       5.0000,   5.00000,    215.0856
    192.5000,       5.0000,   5.00000,    204.3240
    197.5000,       5.0000,   5.00000,    224.3784
    202.5000,       5.0000,   5.00000,    205.0773
    207.5000,       5.0000,   5.00000,    249.8560
    212.5000,       5.0000,   5.00000,    233.6128
    217.5000,       5.0000,   5.00000,    269.3697
    222.5000,       5.0000,   5.00000,    246.5850
    227.5000,       5.0000,   5.00000,    217.9940
    232.5000,       5.0000,   5.00000,    236.5789
    237.5000,       5.0000,   5.00000,    284.5622
    242.5000,       5.0000,   5.00000,    333.2575
    247.5000,       5.0000,   5.00000,    373.7634
    252.5000,       5.0000,   5.00000,    362.8230
    257.5000,       5.0000,   5.00000,    365.7684
    262.5000,       5.0000,   5.00000,    343.1386
    267.5000,       5.0000,   5.00000,    360.5059
    272.5000,       5.0000,   5.00000,    353.1621
    277.5000,       5.0000,   5.00000,    367.3072
    282.5000,       5.0000,   5.00000,    403.8777
    287.5000,       5.0000,   5.00000,    415.4771
     32.5000,       5.0000,   6.00000,    553.2700
     37.5000,       5.0000,   6.00000,    623.4766
     42.5000,       5.0000,   6.00000,    639.3491
     47.5000,       5.0000,   6.00000,    595.4406
     52.5000,       5.0000,   6.00000,    545.6644
     57.5000,       5.0000,   6.00000,    474.8271
     62.5000,       5.0000,   6.00000,    451.5359
     67.5000,       5.0000,   6.00000,    390.4238
     72.5000,       5.0000,   6.00000,    366.8026
     77.5000,       5.0000,   6.00000,    410.5178
     82.5000,       5.0000,   6.00000,    470.7715
     87.5000,       5.0000,   6.00000,    488.9044
     92.5000,       5.0000,   6.00000,    395.8102
     97.5000,       5.0000,   6.00000,    304.0716
    102.5000,       5.0000,   6.00000,    251.4103
    107.5000,       5.0000,   6.00000,    221.8155
    112.5000,       5.0000,   6.00000,    235.0761
    117.5000,       5.0000,   6.00000,    231.1216
    122.5000,       5.0000,   6.00000,    257.5141
    127.5000,       5.0000,   6.00000,    259.1575
    132.5000,       5.0000,   6.00000,    254.3267
    137.5000,       5.0000,   6.00000,    229.4075
    142.5000,       5.0000,   6.00000,    225.5800
    147.5000,       5.0000,   6.00000,    214.8017
    152.5000,       5.0000,   6.00000,    201.4048
    157.5000,       5.0000,   6.00000,    212.2604
    162.5000,       5.0000,   6.00000,    224.3157
    167.5000,       5.0000,   6.00000,    221.5878
    172.5000,       5.0000,   6.00000,    208.9962
    177.5000,       5.0000,   6.00000,    208.0313
    182.5000,       5.0000,   6.00000,    231.4802
    187.5000,       5.0000,   6.00000,    224.7305
    192.5000,       5.0000,   6.00000,    214.4152
    197.5000,       5.0000,   6.00000,    241.8231
    202.5000,       5.0000,   6.00000,    222.2081
    207.5000,       5.0000,   6.00000,    266.8190
    212.5000,       5.0000,   6.00000,    241.0724
    217.5000,       5.0000,   6.00000,    273.2516
    222.5000,       5.0000,   6.00000,    250.9493
    227.5000,       5.0000,   6.00000,    215.9607
    232.5000,       5.0000,   6.00000,    238.1585
    237.5000,       5.0000,   6.00000,    277.2395
    242.5000,       5.0000,   6.00000,    331.8254
    247.5000,       5.0000,   6.00000,    366.7566
    252.5000,       5.0000,   6.00000,    353.1192
    257.5000,       5.0000,   6.00000,    354.6443
    262.5000,       5.0000,   6.00000,    326.1762
    267.5000,       5.0000,   6.00000,    337.9486
    272.5000,       5.0000,   6.00000,    330.6011
    277.5000,       5.0000,   6.00000,    345.3965
    282.5000,       5.0000,   6.00000,    385.3161
     37.5000,      25.0000,   1.00000,    550.6553
     42.5000,      25.0000,   1.00000,    564.2465
     47.5000,      25.0000,   1.00000,    556.1687
     52.5000,      25.0000,   1.00000,    523.5591
     57.5000,      25.0000,   1.00000,    465.0139
     62.5000,      25.0000,   1.00000,    420.4307
     67.5000,      25.0000,   1.00000,    395.4630
     72.5000,      25.0000,   1.00000,    406.1803
     77.5000,      25.0000,   1.00000,    415.6067
     82.5000,      25.0000,   1.00000,    419.4428
     87.5000,      25.0000,   1.00000,    411.8223
     92.5000,      25.0000,   1.00000,    391.7268
     97.5000,      25.0000,   1.00000,    347.3715
    102.5000,      25.0000,   1.00000,    296.8481
    107.5000,      25.0000,   1.00000,    252.5017
    112.5000,      25.0000,   1.00000,    234.5645
    117.5000,      25.0000,   1.00000,    235.8852
    122.5000,      25.0000,   1.00000,    249.4935
    127.5000,      25.0000,   1.00000,    254.0319
    132.5000,      25.0000,   1.00000,    254.3842
    137.5000,      25.0000,   1.00000,    245.0766
    142.5000,      25.0000,   1.00000,    233.8667
    147.5000,      25.0000,   1.00000,    223.1032
    152.5000,      25.0000,   1.00000,    221.6045
    157.5000,      25.0000,   1.00000,    219.7968
    162.5000,      25.0000,   1.00000,    217.4085
    167.5000,      25.0000,   1.00000,    222.1646
    172.5000,      25.0000,   1.00000,    226.0928
    177.5000,      25.0000,   1.00000,    227.1436
    182.5000,      25.0000,   1.00000,    222.6501
    187.5000,      25.0000,   1.00000,    227.6220
    192.5000,      25.0000,   1.00000,    231.7330
    197.5000,      25.0000,   1.00000,    243.2354
    202.5000,      25.0000,   1.00000,    247.4173
    207.5000,      25.0000,   1.00000,    258.1418
    212.5000,      25.0000,   1.00000,    252.3837
    217.5000,      25.0000,   1.00000,    248.0141
    222.5000,      25.0000,   1.00000,    243.6291
    227.5000,      25.0000,   1.00000,    256.2908
    232.5000,      25.0000,   1.00000,    267.9725
    237.5000,      25.0000,   1.00000,    291.6956
    242.5000,      25.0000,   1.00000,    313.6606
    247.5000,      25.0000,   1.00000,    335.9409
    252.5000,      25.0000,   1.00000,    339.2446
    257.5000,      25.0000,   1.00000,    343.0019
    262.5000,      25.0000,   1.00000,    333.5542
    267.5000,      25.0000,   1.00000,    328.6145
    272.5000,      25.0000,   1.00000,    334.4850
    277.5000,      25.0000,   1.00000,    348.0566
     37.5000,       5.0000,   7.00000,    529.8821
     42.5000,       5.0000,   7.00000,    540.8731
     47.5000,       5.0000,   7.00000,    485.1475
     52.5000,       5.0000,   7.00000,    443.5478
     57.5000,       5.0000,   7.00000,    400.6129
     62.5000,       5.0000,   7.00000,    399.3451
     67.5000,       5.0000,   7.00000,    343.4835
     72.5000,       5.0000,   7.00000,    321.6102
     77.5000,       5.0000,   7.00000,    367.7045
     82.5000,       5.0000,   7.00000,    441.2708
     87.5000,       5.0000,   7.00000,    462.0982
     92.5000,       5.0000,   7.00000,    376.8155
     97.5000,       5.0000,   7.00000,    286.5042
    102.5000,       5.0000,   7.00000,    244.2650
    107.5000,       5.0000,   7.00000,    217.0859
    112.5000,       5.0000,   7.00000,    227.3565
    117.5000,       5.0000,   7.00000,    222.1117
    122.5000,       5.0000,   7.00000,    250.3682
    127.5000,       5.0000,   7.00000,    262.4017
    132.5000,       5.0000,   7.00000,    266.0747
    137.5000,       5.0000,   7.00000,    244.3853
    142.5000,       5.0000,   7.00000,    241.6401
    147.5000,       5.0000,   7.00000,    225.1257
    152.5000,       5.0000,   7.00000,    211.8113
    157.5000,       5.0000,   7.00000,    222.6145
    162.5000,       5.0000,   7.00000,    233.1765
    167.5000,       5.0000,   7.00000,    233.8780
    172.5000,       5.0000,   7.00000,    218.4232
    177.5000,       5.0000,   7.00000,    219.9096
    182.5000,       5.0000,   7.00000,    241.8328
    187.5000,       5.0000,   7.00000,    237.4705
    192.5000,       5.0000,   7.00000,    229.5924
    197.5000,       5.0000,   7.00000,    257.6427
    202.5000,       5.0000,   7.00000,    234.2366
    207.5000,       5.0000,   7.00000,    277.3156
    212.5000,       5.0000,   7.00000,    244.9559
    217.5000,       5.0000,   7.00000,    274.7713
    222.5000,       5.0000,   7.00000,    250.5184
    227.5000,       5.0000,   7.00000,    216.9941
    232.5000,       5.0000,   7.00000,    234.0498
    237.5000,       5.0000,   7.00000,    277.3690
    242.5000,       5.0000,   7.00000,    326.7775
    247.5000,       5.0000,   7.00000,    360.8917
    252.5000,       5.0000,   7.00000,    339.2899
    257.5000,       5.0000,   7.00000,    345.1366
    262.5000,       5.0000,   7.00000,    323.7080
    267.5000,       5.0000,   7.00000,    335.3454
    272.5000,       5.0000,   7.00000,    322.7534
    277.5000,       5.0000,   7.00000,    329.2702
     42.5000,       5.0000,   8.00000,    453.4621
     47.5000,       5.0000,   8.00000,    395.9833
     52.5000,       5.0000,   8.00000,    364.4915
     62.5000,       5.0000,   8.00000,    362.5376
     67.5000,       5.0000,   8.00000,    321.2268
     72.5000,       5.0000,   8.00000,    294.8235
     77.5000,       5.0000,   8.00000,    335.3619
     82.5000,       5.0000,   8.00000,    406.7634
     87.5000,       5.0000,   8.00000,    436.2410
     92.5000,       5.0000,   8.00000,    357.4991
    102.5000,       5.0000,   8.00000,    233.2911
    107.5000,       5.0000,   8.00000,    212.9021
    112.5000,       5.0000,   8.00000,    226.6555
    117.5000,       5.0000,   8.00000,    217.5265
    122.5000,       5.0000,   8.00000,    240.7372
    127.5000,       5.0000,   8.00000,    254.8923
    132.5000,       5.0000,   8.00000,    270.7721
    137.5000,       5.0000,   8.00000,    256.6234
    142.5000,       5.0000,   8.00000,    254.1776
    147.5000,       5.0000,   8.00000,    237.5930
    152.5000,       5.0000,   8.00000,    222.4112
    157.5000,       5.0000,   8.00000,    232.3589
    162.5000,       5.0000,   8.00000,    244.4225
    167.5000,       5.0000,   8.00000,    241.2898
    172.5000,       5.0000,   8.00000,    227.9088
    177.5000,       5.0000,   8.00000,    228.0023
    182.5000,       5.0000,   8.00000,    252.6473
    187.5000,       5.0000,   8.00000,    253.4211
    192.5000,       5.0000,   8.00000,    245.1875
    197.5000,       5.0000,   8.00000,    270.4272
    202.5000,       5.0000,   8.00000,    240.3620
    207.5000,       5.0000,   8.00000,    280.1975
    212.5000,       5.0000,   8.00000,    248.6886
    217.5000,       5.0000,   8.00000,    276.0532
    222.5000,       5.0000,   8.00000,    249.8858
    227.5000,       5.0000,   8.00000,    214.7218
    232.5000,       5.0000,   8.00000,    233.6523
    237.5000,       5.0000,   8.00000,    274.8562
    242.5000,       5.0000,   8.00000,    323.7910
    247.5000,       5.0000,   8.00000,    349.8291
    252.5000,       5.0000,   8.00000,    334.2990
    257.5000,       5.0000,   8.00000,    338.8773
    262.5000,       5.0000,   8.00000,    325.6187
    267.5000,       5.0000,   8.00000,    342.4315
    272.5000,       5.0000,   8.00000,    323.1416
     52.5000,      35.0000,   1.00000,    339.8533
     57.5000,      35.0000,   1.00000,    334.7006
     62.5000,      35.0000,   1.00000,    330.4769
     67.5000,      35.0000,   1.00000,    344.0399
     72.5000,      35.0000,   1.00000,    352.6750
     77.5000,      35.0000,   1.00000,    347.0458
     82.5000,      35.0000,   1.00000,    323.1555
     87.5000,      35.0000,   1.00000,    311.9063
     92.5000,      35.0000,   1.00000,    312.3191
     97.5000,      35.0000,   1.00000,    310.5239
    102.5000,      35.0000,   1.00000,    289.7097
    107.5000,      35.0000,   1.00000,    259.7763
    112.5000,      35.0000,   1.00000,    238.6140
    117.5000,      35.0000,   1.00000,    233.6217
    122.5000,      35.0000,   1.00000,    232.4669
    127.5000,      35.0000,   1.00000,    237.4693
    132.5000,      35.0000,   1.00000,    241.7860
    137.5000,      35.0000,   1.00000,    252.0736
    142.5000,      35.0000,   1.00000,    262.0883
    147.5000,      35.0000,   1.00000,    263.3077
    152.5000,      35.0000,   1.00000,    259.5424
    157.5000,      35.0000,   1.00000,    251.6737
    162.5000,      35.0000,   1.00000,    246.2521
    167.5000,      35.0000,   1.00000,    246.7368
    172.5000,      35.0000,   1.00000,    249.8655
    177.5000,      35.0000,   1.00000,    254.9503
    182.5000,      35.0000,   1.00000,    262.3529
    187.5000,      35.0000,   1.00000,    262.5058
    192.5000,      35.0000,   1.00000,    268.4823
    197.5000,      35.0000,   1.00000,    265.7137
    202.5000,      35.0000,   1.00000,    265.0343
    207.5000,      35.0000,   1.00000,    258.3349
    212.5000,      35.0000,   1.00000,    251.5592
    217.5000,      35.0000,   1.00000,    245.8873
    222.5000,      35.0000,   1.00000,    254.0425
    227.5000,      35.0000,   1.00000,    262.9305
    232.5000,      35.0000,   1.00000,    277.5268
    237.5000,      35.0000,   1.00000,    282.3410
    242.5000,      35.0000,   1.00000,    290.8495
    247.5000,      35.0000,   1.00000,    303.3345
    252.5000,      35.0000,   1.00000,    323.5407
    257.5000,      35.0000,   1.00000,    334.1779
    262.5000,      35.0000,   1.00000,    341.3642
     52.5000,       5.0000,  10.00000,    291.9204
     57.5000,       5.0000,  10.00000,    286.5762
     62.5000,       5.0000,  10.00000,    307.1688
     67.5000,       5.0000,  10.00000,    284.3485
     77.5000,       5.0000,  10.00000,    306.1625
     82.5000,       5.0000,  10.00000,    359.9983
     87.5000,       5.0000,  10.00000,    383.1706
     92.5000,       5.0000,  10.00000,    322.2777
     97.5000,       5.0000,  10.00000,    255.0074
    102.5000,       5.0000,  10.00000,    221.7922
    107.5000,       5.0000,  10.00000,    204.1471
    112.5000,       5.0000,  10.00000,    219.5165
    117.5000,       5.0000,  10.00000,    214.8191
    122.5000,       5.0000,  10.00000,    238.0163
    127.5000,       5.0000,  10.00000,    247.5059
    132.5000,       5.0000,  10.00000,    259.2350
    137.5000,       5.0000,  10.00000,    253.5646
    142.5000,       5.0000,  10.00000,    267.1707
    147.5000,       5.0000,  10.00000,    257.4707
    152.5000,       5.0000,  10.00000,    244.1290
    157.5000,       5.0000,  10.00000,    253.1522
    162.5000,       5.0000,  10.00000,    263.3555
    167.5000,       5.0000,  10.00000,    257.9641
    172.5000,       5.0000,  10.00000,    240.4675
    177.5000,       5.0000,  10.00000,    246.0436
    182.5000,       5.0000,  10.00000,    278.8158
    187.5000,       5.0000,  10.00000,    277.9026
    192.5000,       5.0000,  10.00000,    262.4739
    197.5000,       5.0000,  10.00000,    282.0886
    202.5000,       5.0000,  10.00000,    246.0673
    207.5000,       5.0000,  10.00000,    282.9957
    212.5000,       5.0000,  10.00000,    249.7215
    217.5000,       5.0000,  10.00000,    278.0044
    222.5000,       5.0000,  10.00000,    250.9294
    227.5000,       5.0000,  10.00000,    213.4781
    232.5000,       5.0000,  10.00000,    228.6570
    237.5000,       5.0000,  10.00000,    267.3309
    242.5000,       5.0000,  10.00000,    314.4868
    247.5000,       5.0000,  10.00000,    346.3313
    252.5000,       5.0000,  10.00000,    336.3551
    257.5000,       5.0000,  10.00000,    345.8090
    262.5000,       5.0000,  10.00000,    332.0757
     67.5000,      45.0000,   1.00000,    303.0895
     72.5000,      45.0000,   1.00000,    303.1758
     77.5000,      45.0000,   1.00000,    296.2031
     82.5000,      45.0000,   1.00000,    290.8640
     87.5000,      45.0000,   1.00000,    279.5127
     92.5000,      45.0000,   1.00000,    272.8468
     97.5000,      45.0000,   1.00000,    267.5539
    102.5000,      45.0000,   1.00000,    265.3354
    107.5000,      45.0000,   1.00000,    259.9116
    112.5000,      45.0000,   1.00000,    247.2413
    117.5000,      45.0000,   1.00000,    234.7792
    122.5000,      45.0000,   1.00000,    232.1867
    127.5000,      45.0000,   1.00000,    234.4876
    132.5000,      45.0000,   1.00000,    239.1051
    137.5000,      45.0000,   1.00000,    244.5502
    142.5000,      45.0000,   1.00000,    250.2837
    147.5000,      45.0000,   1.00000,    258.3094
    152.5000,      45.0000,   1.00000,    264.5296
    157.5000,      45.0000,   1.00000,    270.7440
    162.5000,      45.0000,   1.00000,    279.5903
    167.5000,      45.0000,   1.00000,    282.0309
    172.5000,      45.0000,   1.00000,    280.7282
    177.5000,      45.0000,   1.00000,    281.3903
    182.5000,      45.0000,   1.00000,    274.5118
    187.5000,      45.0000,   1.00000,    272.5580
    192.5000,      45.0000,   1.00000,    266.6227
    197.5000,      45.0000,   1.00000,    269.0031
    202.5000,      45.0000,   1.00000,    266.7919
    207.5000,      45.0000,   1.00000,    257.1732
    212.5000,      45.0000,   1.00000,    252.4709
    217.5000,      45.0000,   1.00000,    253.5202
    222.5000,      45.0000,   1.00000,    256.5743
    227.5000,      45.0000,   1.00000,    268.5479
    232.5000,      45.0000,   1.00000,    274.9005
    237.5000,      45.0000,   1.00000,    288.0619
    242.5000,      45.0000,   1.00000,    294.5703
    247.5000,      45.0000,   1.00000,    305.9361
     77.5000,       5.0000,  12.00000,    286.2102
    157.5000,       5.0000,  12.00000,    268.6068
    237.5000,       5.0000,  12.00000,    265.3049
     67.5000,      15.0000,   4.00000,    254.7670
     72.5000,      15.0000,   4.00000,    256.5506
     77.5000,      15.0000,   4.00000,    284.9540
     82.5000,      15.0000,   4.00000,    327.0774
     87.5000,      15.0000,   4.00000,    336.5096
     92.5000,      15.0000,   4.00000,    301.9545
     97.5000,      15.0000,   4.00000,    247.0498
    102.5000,      15.0000,   4.00000,    210.4538
    112.5000,      15.0000,   4.00000,    207.7948
    117.5000,      15.0000,   4.00000,    221.5011
    122.5000,      15.0000,   4.00000,    232.3274
    127.5000,      15.0000,   4.00000,    248.6120
    132.5000,      15.0000,   4.00000,    252.6376
    137.5000,      15.0000,   4.00000,    255.8765
    142.5000,      15.0000,   4.00000,    250.1497
    147.5000,      15.0000,   4.00000,    250.5330
    152.5000,      15.0000,   4.00000,    255.4444
    157.5000,      15.0000,   4.00000,    269.5709
    162.5000,      15.0000,   4.00000,    284.8945
    167.5000,      15.0000,   4.00000,    284.7036
    172.5000,      15.0000,   4.00000,    277.1230
    177.5000,      15.0000,   4.00000,    277.4296
    182.5000,      15.0000,   4.00000,    280.5580
    187.5000,      15.0000,   4.00000,    278.6454
    192.5000,      15.0000,   4.00000,    276.3723
    197.5000,      15.0000,   4.00000,    265.5954
    202.5000,      15.0000,   4.00000,    273.6841
    207.5000,      15.0000,   4.00000,    262.8056
    212.5000,      15.0000,   4.00000,    274.3045
    217.5000,      15.0000,   4.00000,    260.5966
    222.5000,      15.0000,   4.00000,    244.8559
    227.5000,      15.0000,   4.00000,    227.7759
    232.5000,      15.0000,   4.00000,    234.9756
    237.5000,      15.0000,   4.00000,    272.8068
    242.5000,      15.0000,   4.00000,    316.7001
    247.5000,      15.0000,   4.00000,    342.1973
     82.5000,      55.0000,   1.00000,    263.7491
     87.5000,      55.0000,   1.00000,    259.8548
     92.5000,      55.0000,   1.00000,    255.1152
     97.5000,      55.0000,   1.00000,    258.0759
    102.5000,      55.0000,   1.00000,    261.1327
    107.5000,      55.0000,   1.00000,    259.9037
    112.5000,      55.0000,   1.00000,    249.8920
    117.5000,      55.0000,   1.00000,    237.0921
    122.5000,      55.0000,   1.00000,    232.9365
    127.5000,      55.0000,   1.00000,    232.1718
    132.5000,      55.0000,   1.00000,    237.2713
    137.5000,      55.0000,   1.00000,    244.0048
    142.5000,      55.0000,   1.00000,    250.2446
    147.5000,      55.0000,   1.00000,    259.7389
    152.5000,      55.0000,   1.00000,    265.5986
    157.5000,      55.0000,   1.00000,    271.7543
    162.5000,      55.0000,   1.00000,    275.5454
    167.5000,      55.0000,   1.00000,    279.2826
    172.5000,      55.0000,   1.00000,    285.2876
    177.5000,      55.0000,   1.00000,    282.3367
    182.5000,      55.0000,   1.00000,    282.9976
    187.5000,      55.0000,   1.00000,    275.8114
    192.5000,      55.0000,   1.00000,    271.5764
    197.5000,      55.0000,   1.00000,    266.3705
    202.5000,      55.0000,   1.00000,    258.1889
    207.5000,      55.0000,   1.00000,    254.3468
    212.5000,      55.0000,   1.00000,    253.8697
    217.5000,      55.0000,   1.00000,    260.6642
    222.5000,      55.0000,   1.00000,    272.8768
    227.5000,      55.0000,   1.00000,    281.4806
    232.5000,      55.0000,   1.00000,    293.1920
    157.5000,       5.0000,  15.00000,    267.0033
    237.5000,       5.0000,  15.00000,    276.2866
     82.5000,      15.0000,   5.00000,    315.9030
     87.5000,      15.0000,   5.00000,    323.5778
     92.5000,      15.0000,   5.00000,    293.2487
     97.5000,      15.0000,   5.00000,    246.1563
    102.5000,      15.0000,   5.00000,    211.0343
    107.5000,      15.0000,   5.00000,    202.5537
    112.5000,      15.0000,   5.00000,    203.0573
    127.5000,      15.0000,   5.00000,    248.7701
    132.5000,      15.0000,   5.00000,    253.9566
    137.5000,      15.0000,   5.00000,    255.5606
    142.5000,      15.0000,   5.00000,    252.2691
    147.5000,      15.0000,   5.00000,    253.6029
    152.5000,      15.0000,   5.00000,    256.9310
    157.5000,      15.0000,   5.00000,    266.4378
    162.5000,      15.0000,   5.00000,    278.6368
    167.5000,      15.0000,   5.00000,    280.3604
    172.5000,      15.0000,   5.00000,    278.1313
    177.5000,      15.0000,   5.00000,    281.2902
    182.5000,      15.0000,   5.00000,    285.7709
    187.5000,      15.0000,   5.00000,    282.5517
    192.5000,      15.0000,   5.00000,    278.5816
    197.5000,      15.0000,   5.00000,    266.5306
    202.5000,      15.0000,   5.00000,    272.7239
    207.5000,      15.0000,   5.00000,    261.2679
    212.5000,      15.0000,   5.00000,    272.6372
    217.5000,      15.0000,   5.00000,    262.6588
    222.5000,      15.0000,   5.00000,    251.7623
    227.5000,      15.0000,   5.00000,    237.3232
    232.5000,      15.0000,   5.00000,    245.2496
     97.5000,      65.0000,   1.00000,    252.3419
    102.5000,      65.0000,   1.00000,    253.8932
    107.5000,      65.0000,   1.00000,    257.6611
    112.5000,      65.0000,   1.00000,    257.7368
    122.5000,      65.0000,   1.00000,    238.6373
    127.5000,      65.0000,   1.00000,    232.6389
    132.5000,      65.0000,   1.00000,    237.5798
    137.5000,      65.0000,   1.00000,    246.8482
    142.5000,      65.0000,   1.00000,    254.7956
    147.5000,      65.0000,   1.00000,    258.1465
    152.5000,      65.0000,   1.00000,    262.5840
    157.5000,      65.0000,   1.00000,    264.3690
    162.5000,      65.0000,   1.00000,    263.8545
    167.5000,      65.0000,   1.00000,    264.0497
    172.5000,      65.0000,   1.00000,    260.7457
    177.5000,      65.0000,   1.00000,    264.1828
    182.5000,      65.0000,   1.00000,    268.1478
    187.5000,      65.0000,   1.00000,    275.3154
    192.5000,      65.0000,   1.00000,    273.8989
    197.5000,      65.0000,   1.00000,    265.3360
    202.5000,      65.0000,   1.00000,    259.5127
    207.5000,      65.0000,   1.00000,    260.9728
    212.5000,      65.0000,   1.00000,    269.3458
    217.5000,      65.0000,   1.00000,    277.6894
     97.5000,      15.0000,   6.00000,    245.0009
    102.5000,      15.0000,   6.00000,    210.2282
    107.5000,      15.0000,   6.00000,    204.4398
    112.5000,      15.0000,   6.00000,    206.1671
    117.5000,      15.0000,   6.00000,    221.9007
    122.5000,      15.0000,   6.00000,    232.6503
    127.5000,      15.0000,   6.00000,    248.0023
    132.5000,      15.0000,   6.00000,    254.1978
    137.5000,      15.0000,   6.00000,    260.3459
    142.5000,      15.0000,   6.00000,    258.7680
    147.5000,      15.0000,   6.00000,    254.8595
    152.5000,      15.0000,   6.00000,    252.5833
    157.5000,      15.0000,   6.00000,    258.3956
    162.5000,      15.0000,   6.00000,    267.0601
    167.5000,      15.0000,   6.00000,    264.5780
    172.5000,      15.0000,   6.00000,    256.9937
    177.5000,      15.0000,   6.00000,    262.4286
    182.5000,      15.0000,   6.00000,    274.5560
    187.5000,      15.0000,   6.00000,    280.7637
    192.5000,      15.0000,   6.00000,    281.2861
    197.5000,      15.0000,   6.00000,    269.4318
    202.5000,      15.0000,   6.00000,    277.3725
    207.5000,      15.0000,   6.00000,    267.4411
    212.5000,      15.0000,   6.00000,    281.2473
    217.5000,      15.0000,   6.00000,    270.7867
    105.0000,      30.0000,   3.00000,    226.6163
    110.0000,      30.0000,   3.00000,    217.6836
    115.0000,      30.0000,   3.00000,    219.4980
    120.0000,      30.0000,   3.00000,    229.4369
    125.0000,      30.0000,   3.00000,    240.9480
    130.0000,      30.0000,   3.00000,    249.5314
    135.0000,      30.0000,   3.00000,    255.0126
    140.0000,      30.0000,   3.00000,    253.5794
    145.0000,      30.0000,   3.00000,    253.2666
    150.0000,      30.0000,   3.00000,    254.4562
    155.0000,      30.0000,   3.00000,    255.7937
    160.0000,      30.0000,   3.00000,    253.8061
    165.0000,      30.0000,   3.00000,    252.8237
    170.0000,      30.0000,   3.00000,    260.1884
    175.0000,      30.0000,   3.00000,    263.1026
    180.0000,      30.0000,   3.00000,    259.6473
    185.0000,      30.0000,   3.00000,    262.1296
    190.0000,      30.0000,   3.00000,    265.2359
    195.0000,      30.0000,   3.00000,    277.5919
    200.0000,      30.0000,   3.00000,    277.1942
    205.0000,      30.0000,   3.00000,    280.2187
    210.0000,      30.0000,   3.00000,    279.3329
    117.5000,      25.0000,   4.00000,    225.9125
    122.5000,      25.0000,   4.00000,    241.6428
    127.5000,      25.0000,   4.00000,    249.9093
    132.5000,      25.0000,   4.00000,    257.1478
    142.5000,      25.0000,   4.00000,    248.7661
    147.5000,      25.0000,   4.00000,    244.7217
    152.5000,      25.0000,   4.00000,    248.4232
    157.5000,      25.0000,   4.00000,    250.1229
    162.5000,      25.0000,   4.00000,    250.0907
    167.5000,      25.0000,   4.00000,    252.4861
    172.5000,      25.0000,   4.00000,    256.5362
    177.5000,      25.0000,   4.00000,    257.2078
    182.5000,      25.0000,   4.00000,    255.0290
    187.5000,      25.0000,   4.00000,    261.8097
    192.5000,      25.0000,   4.00000,    265.0620
    197.5000,      25.0000,   4.00000,    274.4253
    202.5000,      25.0000,   4.00000,    277.8886
    157.5000,      15.0000,   8.00000,    240.3975
    157.5000,      15.0000,  10.00000,    241.6937
   8.99
ITERATION 2
MODEL RESISTIVITY
LAYER 1
61,     2.5000
     10.0000,     1991.7
     15.0000,     2200.5
     20.0000,     1555.7
     25.0000,     1417.6
     30.0000,     1237.5
     35.0000,     1517.4
     40.0000,     2001.6
     45.0000,     2033.6
     50.0000,     1725.2
     55.0000,     1399.4
     60.0000,     1207.0
     65.0000,     1126.7
     70.0000,     834.35
     75.0000,     659.02
     80.0000,     717.67
     85.0000,     847.93
     90.0000,     881.08
     95.0000,     614.46
    100.0000,     370.24
    105.0000,     249.92
    110.0000,     187.53
    115.0000,     194.39
    120.0000,     169.26
    125.0000,     179.12
    130.0000,     169.36
    135.0000,     168.63
    140.0000,     155.63
    145.0000,     167.00
    150.0000,     168.30
    155.0000,     172.52
    160.0000,     197.92
    165.0000,     218.29
    170.0000,     211.78
    175.0000,     185.74
    180.0000,     179.09
    185.0000,     200.44
    190.0000,     181.20
    195.0000,     153.84
    200.0000,     167.45
    205.0000,     133.93
    210.0000,     173.48
    215.0000,     147.72
    220.0000,     182.71
    225.0000,     165.52
    230.0000,     141.19
    235.0000,     175.37
    240.0000,     242.81
    245.0000,     331.49
    250.0000,     417.04
    255.0000,     428.76
    260.0000,     491.32
    265.0000,     492.93
    270.0000,     566.65
    275.0000,     544.63
    280.0000,     557.07
    285.0000,     644.49
    290.0000,     662.76
    295.0000,     588.56
    300.0000,     488.77
    305.0000,     345.08
           268.8896
LAYER 2
61,     5.2500
     10.0000,     1915.9
     15.0000,     2092.5
     20.0000,     1650.8
     25.0000,     1428.1
     30.0000,     1250.9
     35.0000,     1447.4
     40.0000,     1726.0
     45.0000,     1695.4
     50.0000,     1470.5
     55.0000,     1326.6
     60.0000,     1154.9
     65.0000,     1117.8
     70.0000,     865.18
     75.0000,     731.44
     80.0000,     777.01
     85.0000,     908.54
     90.0000,     876.50
     95.0000,     575.94
    100.0000,     355.24
    105.0000,     248.24
    110.0000,     193.74
    115.0000,     184.12
    120.0000,     163.93
    125.0000,     170.56
    130.0000,     169.16
    135.0000,     169.09
    140.0000,     157.28
    145.0000,     162.84
    150.0000,     164.89
    155.0000,     162.70
    160.0000,     195.93
    165.0000,     207.35
    170.0000,     204.84
    175.0000,     183.52
    180.0000,     172.46
    185.0000,     187.68
    190.0000,     174.91
    195.0000,     151.92
    200.0000,     162.09
    205.0000,     138.95
    210.0000,     170.54
    215.0000,     153.21
    220.0000,     184.18
    225.0000,     170.02
    230.0000,     152.01
    235.0000,     186.84
    240.0000,     255.39
    245.0000,     350.53
    250.0000,     432.40
    255.0000,     450.13
    260.0000,     500.64
    265.0000,     498.72
    270.0000,     555.33
    275.0000,     541.01
    280.0000,     550.84
    285.0000,     618.06
    290.0000,     628.01
    295.0000,     561.67
    300.0000,     455.58
    305.0000,     322.92
           261.9248
LAYER 3
58,     8.2750
     20.0000,     1778.0
     25.0000,     1435.6
     30.0000,     1208.0
     35.0000,     1233.7
     40.0000,     1263.2
     45.0000,     1190.1
     50.0000,     1128.5
     55.0000,     1154.6
     60.0000,     1057.0
     65.0000,     1029.8
     70.0000,     859.82
     75.0000,     776.14
     80.0000,     797.95
     85.0000,     884.75
     90.0000,     767.12
     95.0000,     492.33
    100.0000,     329.20
    105.0000,     262.32
    110.0000,     214.72
    115.0000,     183.90
    120.0000,     164.75
    125.0000,     173.23
    130.0000,     186.21
    135.0000,     189.30
    140.0000,     172.29
    145.0000,     163.41
    150.0000,     152.85
    155.0000,     142.11
    160.0000,     168.34
    165.0000,     168.58
    170.0000,     166.49
    175.0000,     156.05
    180.0000,     148.22
    185.0000,     162.81
    190.0000,     165.62
    195.0000,     157.88
    200.0000,     172.43
    205.0000,     161.39
    210.0000,     187.87
    215.0000,     176.79
    220.0000,     202.24
    225.0000,     192.52
    230.0000,     183.25
    235.0000,     219.69
    240.0000,     288.64
    245.0000,     384.82
    250.0000,     459.30
    255.0000,     481.00
    260.0000,     507.54
    265.0000,     495.73
    270.0000,     533.70
    275.0000,     537.42
    280.0000,     544.91
    285.0000,     573.62
    290.0000,     554.61
    295.0000,     486.94
    300.0000,     372.19
           269.4299
LAYER 4
56,    11.6025
     25.0000,     1360.6
     30.0000,     1027.2
     35.0000,     916.27
     40.0000,     825.33
     45.0000,     760.21
     50.0000,     798.07
     55.0000,     924.01
     60.0000,     917.09
     65.0000,     911.63
     70.0000,     813.24
     75.0000,     754.59
     80.0000,     742.66
     85.0000,     765.70
     90.0000,     626.29
     95.0000,     421.19
    100.0000,     323.08
    105.0000,     299.80
    110.0000,     254.66
    115.0000,     201.64
    120.0000,     177.96
    125.0000,     194.47
    130.0000,     228.37
    135.0000,     240.89
    140.0000,     211.74
    145.0000,     179.57
    150.0000,     148.01
    155.0000,     127.19
    160.0000,     140.20
    165.0000,     132.66
    170.0000,     128.21
    175.0000,     125.07
    180.0000,     125.04
    185.0000,     145.52
    190.0000,     165.17
    195.0000,     176.92
    200.0000,     204.74
    205.0000,     202.98
    210.0000,     229.08
    215.0000,     216.22
    220.0000,     235.97
    225.0000,     227.88
    230.0000,     223.57
    235.0000,     258.45
    240.0000,     321.70
    245.0000,     409.68
    250.0000,     475.65
    255.0000,     497.07
    260.0000,     503.61
    265.0000,     484.33
    270.0000,     513.58
    275.0000,     531.16
    280.0000,     533.91
    285.0000,     525.97
    290.0000,     472.67
    295.0000,     409.03
           276.2195
LAYER 5
53,    15.2628
     30.0000,     692.38
     35.0000,     564.81
     40.0000,     507.90
     45.0000,     486.39
     50.0000,     538.59
     55.0000,     633.80
     60.0000,     657.13
     65.0000,     631.59
     70.0000,     572.69
     75.0000,     514.10
     80.0000,     464.36
     85.0000,     430.70
     90.0000,     379.56
     95.0000,     336.82
    100.0000,     336.94
    105.0000,     352.53
    110.0000,     311.08
    115.0000,     243.78
    120.0000,     216.84
    125.0000,     245.32
    130.0000,     311.61
    135.0000,     355.46
    140.0000,     324.69
    145.0000,     255.28
    150.0000,     189.33
    155.0000,     149.70
    160.0000,     136.44
    165.0000,     121.52
    170.0000,     114.26
    175.0000,     116.98
    180.0000,     129.66
    185.0000,     160.23
    190.0000,     201.89
    195.0000,     244.99
    200.0000,     288.75
    205.0000,     301.75
    210.0000,     311.81
    215.0000,     294.59
    220.0000,     292.13
    225.0000,     284.04
    230.0000,     280.44
    235.0000,     293.05
    240.0000,     319.05
    245.0000,     357.08
    250.0000,     390.03
    255.0000,     406.90
    260.0000,     409.36
    265.0000,     408.89
    270.0000,     433.01
    275.0000,     453.65
    280.0000,     449.47
    285.0000,     415.13
           328.5105
LAYER 6
49,    19.2890
     40.0000,     446.89
     45.0000,     426.35
     50.0000,     453.04
     55.0000,     499.37
     60.0000,     516.32
     65.0000,     496.89
     70.0000,     456.34
     75.0000,     411.33
     80.0000,     370.81
     85.0000,     342.46
     90.0000,     323.18
     95.0000,     318.41
    100.0000,     328.87
    105.0000,     329.71
    110.0000,     292.55
    115.0000,     244.27
    120.0000,     227.02
    125.0000,     254.57
    130.0000,     316.97
    135.0000,     371.10
    140.0000,     368.54
    145.0000,     316.31
    150.0000,     253.73
    155.0000,     208.77
    160.0000,     183.87
    165.0000,     166.13
    170.0000,     158.82
    175.0000,     164.66
    180.0000,     184.47
    185.0000,     220.96
    190.0000,     268.42
    195.0000,     315.44
    200.0000,     350.74
    205.0000,     357.83
    210.0000,     348.61
    215.0000,     324.36
    220.0000,     305.37
    225.0000,     289.15
    230.0000,     277.42
    235.0000,     273.03
    240.0000,     276.44
    245.0000,     288.04
    250.0000,     302.97
    255.0000,     315.82
    260.0000,     325.95
    265.0000,     336.96
    270.0000,     357.73
    275.0000,     368.57
           362.3359
LAYER 7
45,    23.7179
     50.0000,     400.76
     55.0000,     421.93
     60.0000,     430.57
     65.0000,     421.61
     70.0000,     401.68
     75.0000,     375.66
     80.0000,     349.99
     85.0000,     330.38
     90.0000,     318.43
     95.0000,     312.86
    100.0000,     307.72
    105.0000,     291.01
    110.0000,     259.06
    115.0000,     228.67
    120.0000,     219.93
    125.0000,     240.85
    130.0000,     286.16
    135.0000,     333.25
    140.0000,     353.39
    145.0000,     338.68
    150.0000,     305.74
    155.0000,     274.54
    160.0000,     252.95
    165.0000,     239.41
    170.0000,     236.39
    175.0000,     246.53
    180.0000,     270.43
    185.0000,     306.69
    190.0000,     347.94
    195.0000,     382.48
    200.0000,     399.45
    205.0000,     392.65
    210.0000,     369.74
    215.0000,     338.75
    220.0000,     310.43
    225.0000,     286.72
    230.0000,     268.23
    235.0000,     255.80
    240.0000,     249.86
    245.0000,     250.67
    250.0000,     256.79
    255.0000,     265.23
    260.0000,     276.20
    265.0000,     288.20
           312.7173
LAYER 8
41,    28.5897
     60.0000,     380.59
     65.0000,     374.25
     70.0000,     367.01
     75.0000,     357.55
     80.0000,     343.46
     85.0000,     330.01
     90.0000,     318.66
     95.0000,     305.45
    100.0000,     287.73
    105.0000,     263.72
    110.0000,     236.85
    115.0000,     216.33
    120.0000,     211.13
    125.0000,     224.87
    130.0000,     254.71
    135.0000,     290.15
    140.0000,     317.36
    145.0000,     328.21
    150.0000,     325.52
    155.0000,     317.82
    160.0000,     311.80
    165.0000,     310.47
    170.0000,     316.66
    175.0000,     332.34
    180.0000,     357.21
    185.0000,     387.75
    190.0000,     416.77
    195.0000,     435.19
    200.0000,     436.29
    205.0000,     419.05
    210.0000,     389.54
    215.0000,     355.26
    220.0000,     322.97
    225.0000,     295.16
    230.0000,     272.73
    235.0000,     256.62
    240.0000,     246.90
    245.0000,     243.00
    250.0000,     243.07
    255.0000,     247.82
           258.3057
LAYER 9
36,    33.9487
     75.0000,     342.59
     80.0000,     328.27
     85.0000,     319.79
     90.0000,     310.67
     95.0000,     294.32
    100.0000,     272.70
    105.0000,     248.97
    110.0000,     226.91
    115.0000,     211.33
    120.0000,     206.75
    125.0000,     214.64
    130.0000,     233.48
    135.0000,     258.55
    140.0000,     283.75
    145.0000,     304.18
    150.0000,     318.76
    155.0000,     329.64
    160.0000,     339.96
    165.0000,     352.24
    170.0000,     368.40
    175.0000,     389.26
    180.0000,     413.67
    185.0000,     438.03
    190.0000,     456.91
    195.0000,     464.68
    200.0000,     457.97
    205.0000,     437.55
    210.0000,     407.95
    215.0000,     374.63
    220.0000,     342.75
    225.0000,     313.96
    230.0000,     289.18
    235.0000,     271.19
    240.0000,     261.73
    245.0000,     255.43
           248.1406
LAYER 10
30,    39.8436
     90.0000,     300.32
     95.0000,     278.74
    100.0000,     261.23
    105.0000,     241.64
    110.0000,     224.55
    115.0000,     211.41
    120.0000,     206.55
    125.0000,     210.28
    130.0000,     221.86
    135.0000,     239.18
    140.0000,     259.58
    145.0000,     280.58
    150.0000,     300.87
    155.0000,     320.49
    160.0000,     340.25
    165.0000,     361.10
    170.0000,     383.58
    175.0000,     407.45
    180.0000,     431.20
    185.0000,     451.92
    190.0000,     466.06
    195.0000,     470.37
    200.0000,     463.24
    205.0000,     445.54
    210.0000,     420.49
    215.0000,     390.86
    220.0000,     363.58
    225.0000,     336.70
    230.0000,     313.42
           284.9325
LAYER 11
26,    46.3279
    100.0000,     253.32
    105.0000,     235.81
    110.0000,     222.14
    115.0000,     212.59
    120.0000,     208.16
    125.0000,     209.35
    130.0000,     216.48
    135.0000,     228.55
    140.0000,     244.38
    145.0000,     262.78
    150.0000,     282.86
    155.0000,     304.21
    160.0000,     326.71
    165.0000,     350.32
    170.0000,     374.72
    175.0000,     399.11
    180.0000,     422.01
    185.0000,     441.23
    190.0000,     454.45
    195.0000,     459.66
    200.0000,     455.82
    205.0000,     443.17
    210.0000,     425.86
    215.0000,     404.60
    220.0000,     382.48
           354.6987
LAYER 12
23,    53.4607
    105.0000,     223.69
    110.0000,     216.52
    115.0000,     211.02
    120.0000,     208.32
    125.0000,     209.04
    130.0000,     214.05
    135.0000,     223.07
    140.0000,     235.62
    145.0000,     251.14
    150.0000,     269.15
    155.0000,     289.21
    160.0000,     310.96
    165.0000,     333.99
    170.0000,     357.67
    175.0000,     381.08
    180.0000,     402.94
    185.0000,     421.63
    190.0000,     435.48
    195.0000,     442.99
    200.0000,     443.47
    205.0000,     438.02
    210.0000,     427.36
           411.8376
LAYER 13
21,    61.3068
    110.0000,     209.02
    115.0000,     207.01
    120.0000,     206.54
    125.0000,     208.16
    130.0000,     212.24
    135.0000,     219.91
    140.0000,     230.63
    145.0000,     244.15
    150.0000,     260.20
    155.0000,     278.49
    160.0000,     298.65
    165.0000,     320.19
    170.0000,     342.48
    175.0000,     364.66
    180.0000,     385.73
    185.0000,     404.45
    190.0000,     419.55
    195.0000,     428.90
    200.0000,     434.25
    205.0000,     435.85
           434.5454
LAYER 14
19, 
    115.0000,     201.59
    120.0000,     203.45
    125.0000,     206.21
    130.0000,     210.62
    135.0000,     217.13
    140.0000,     227.34
    145.0000,     240.03
    150.0000,     255.12
    155.0000,     272.44
    160.0000,     291.65
    165.0000,     312.33
    170.0000,     333.87
    175.0000,     355.55
    180.0000,     376.56
    185.0000,     396.10
    190.0000,     410.52
    195.0000,     421.91
    200.0000,     430.27
           435.9752
CALCULATED APPARENT RESISTIVITY
      7.5000,       5.0000,   1.00000,   1749.3485
     12.5000,       5.0000,   1.00000,   1884.3441
     17.5000,       5.0000,   1.00000,   1481.2490
     22.5000,       5.0000,   1.00000,   1529.0226
     27.5000,       5.0000,   1.00000,   1346.0599
     32.5000,       5.0000,   1.00000,   1442.6608
     37.5000,       5.0000,   1.00000,   1540.0394
     42.5000,       5.0000,   1.00000,   1510.3387
     52.5000,       5.0000,   1.00000,   1297.0724
     62.5000,       5.0000,   1.00000,   1038.2731
     67.5000,       5.0000,   1.00000,    870.7063
     72.5000,       5.0000,   1.00000,    774.2130
     77.5000,       5.0000,   1.00000,    771.4675
     82.5000,       5.0000,   1.00000,    730.0761
     92.5000,       5.0000,   1.00000,    531.3552
     97.5000,       5.0000,   1.00000,    383.7796
    102.5000,       5.0000,   1.00000,    287.8273
    112.5000,       5.0000,   1.00000,    207.4763
    117.5000,       5.0000,   1.00000,    174.3993
    122.5000,       5.0000,   1.00000,    182.9733
    127.5000,       5.0000,   1.00000,    170.9348
    132.5000,       5.0000,   1.00000,    176.1858
    137.5000,       5.0000,   1.00000,    163.6904
    142.5000,       5.0000,   1.00000,    170.5166
    147.5000,       5.0000,   1.00000,    170.1533
    152.5000,       5.0000,   1.00000,    173.0674
    157.5000,       5.0000,   1.00000,    184.2659
    162.5000,       5.0000,   1.00000,    190.1263
    167.5000,       5.0000,   1.00000,    191.1881
    172.5000,       5.0000,   1.00000,    183.5965
    177.5000,       5.0000,   1.00000,    176.2205
    182.5000,       5.0000,   1.00000,    182.4019
    187.5000,       5.0000,   1.00000,    174.1039
    192.5000,       5.0000,   1.00000,    157.4583
    197.5000,       5.0000,   1.00000,    177.0894
    202.5000,       5.0000,   1.00000,    142.8385
    207.5000,       5.0000,   1.00000,    183.6537
    212.5000,       5.0000,   1.00000,    151.8003
    217.5000,       5.0000,   1.00000,    182.9458
    222.5000,       5.0000,   1.00000,    175.6057
    227.5000,       5.0000,   1.00000,    174.0570
    232.5000,       5.0000,   1.00000,    210.4163
    237.5000,       5.0000,   1.00000,    261.3295
    242.5000,       5.0000,   1.00000,    322.1938
    247.5000,       5.0000,   1.00000,    397.2228
    252.5000,       5.0000,   1.00000,    418.0263
    257.5000,       5.0000,   1.00000,    489.1336
    262.5000,       5.0000,   1.00000,    479.7413
    267.5000,       5.0000,   1.00000,    541.6749
    272.5000,       5.0000,   1.00000,    536.1837
    277.5000,       5.0000,   1.00000,    551.8928
    282.5000,       5.0000,   1.00000,    578.4250
    287.5000,       5.0000,   1.00000,    558.1243
    292.5000,       5.0000,   1.00000,    499.7810
    297.5000,       5.0000,   1.00000,    440.5444
    302.5000,       5.0000,   1.00000,    350.9720
    307.5000,       5.0000,   1.00000,    294.4753
     12.5000,       5.0000,   2.00000,   1691.6372
     17.5000,       5.0000,   2.00000,   1383.1885
     27.5000,       5.0000,   2.00000,   1231.4760
     32.5000,       5.0000,   2.00000,   1241.4429
     37.5000,       5.0000,   2.00000,   1345.5977
     42.5000,       5.0000,   2.00000,   1245.0668
     47.5000,       5.0000,   2.00000,   1138.3378
     52.5000,       5.0000,   2.00000,   1044.2721
     57.5000,       5.0000,   2.00000,    990.3564
     62.5000,       5.0000,   2.00000,   1018.2639
     67.5000,       5.0000,   2.00000,    857.2867
     72.5000,       5.0000,   2.00000,    717.5001
     77.5000,       5.0000,   2.00000,    695.1525
     82.5000,       5.0000,   2.00000,    676.8685
     87.5000,       5.0000,   2.00000,    630.4451
     92.5000,       5.0000,   2.00000,    480.5858
     97.5000,       5.0000,   2.00000,    363.2569
    102.5000,       5.0000,   2.00000,    296.1357
    107.5000,       5.0000,   2.00000,    240.9410
    112.5000,       5.0000,   2.00000,    233.0213
    117.5000,       5.0000,   2.00000,    195.6893
    122.5000,       5.0000,   2.00000,    194.2575
    127.5000,       5.0000,   2.00000,    189.1051
    132.5000,       5.0000,   2.00000,    185.5363
    137.5000,       5.0000,   2.00000,    172.7327
    142.5000,       5.0000,   2.00000,    181.7235
    147.5000,       5.0000,   2.00000,    178.8199
    152.5000,       5.0000,   2.00000,    166.9891
    157.5000,       5.0000,   2.00000,    174.5872
    162.5000,       5.0000,   2.00000,    183.4193
    167.5000,       5.0000,   2.00000,    183.3524
    172.5000,       5.0000,   2.00000,    168.8845
    177.5000,       5.0000,   2.00000,    167.1761
    182.5000,       5.0000,   2.00000,    189.9457
    187.5000,       5.0000,   2.00000,    174.9526
    192.5000,       5.0000,   2.00000,    166.4030
    197.5000,       5.0000,   2.00000,    186.8459
    202.5000,       5.0000,   2.00000,    161.9507
    207.5000,       5.0000,   2.00000,    194.7021
    212.5000,       5.0000,   2.00000,    168.8597
    217.5000,       5.0000,   2.00000,    206.8744
    222.5000,       5.0000,   2.00000,    210.1782
    227.5000,       5.0000,   2.00000,    190.3925
    232.5000,       5.0000,   2.00000,    232.4274
    237.5000,       5.0000,   2.00000,    282.7639
    242.5000,       5.0000,   2.00000,    340.4266
    247.5000,       5.0000,   2.00000,    390.4402
    252.5000,       5.0000,   2.00000,    404.4535
    257.5000,       5.0000,   2.00000,    455.8495
    262.5000,       5.0000,   2.00000,    467.2270
    267.5000,       5.0000,   2.00000,    527.6663
    272.5000,       5.0000,   2.00000,    508.1861
    277.5000,       5.0000,   2.00000,    487.6537
    282.5000,       5.0000,   2.00000,    522.1425
    287.5000,       5.0000,   2.00000,    495.2025
    292.5000,       5.0000,   2.00000,    447.0563
    297.5000,       5.0000,   2.00000,    417.0765
    302.5000,       5.0000,   2.00000,    340.8862
     22.5000,       5.0000,   3.00000,   1125.4694
     27.5000,       5.0000,   3.00000,    958.7531
     32.5000,       5.0000,   3.00000,   1082.8782
     37.5000,       5.0000,   3.00000,   1183.7632
     42.5000,       5.0000,   3.00000,   1110.8682
     47.5000,       5.0000,   3.00000,    922.2547
     52.5000,       5.0000,   3.00000,    837.2470
     57.5000,       5.0000,   3.00000,    858.6858
     62.5000,       5.0000,   3.00000,    918.5510
     67.5000,       5.0000,   3.00000,    758.3077
     72.5000,       5.0000,   3.00000,    597.3123
     77.5000,       5.0000,   3.00000,    587.9023
     82.5000,       5.0000,   3.00000,    646.2086
     87.5000,       5.0000,   3.00000,    632.3493
     92.5000,       5.0000,   3.00000,    463.3539
     97.5000,       5.0000,   3.00000,    331.6181
    102.5000,       5.0000,   3.00000,    283.1086
    107.5000,       5.0000,   3.00000,    250.2419
    112.5000,       5.0000,   3.00000,    257.1219
    117.5000,       5.0000,   3.00000,    215.9556
    122.5000,       5.0000,   3.00000,    219.1619
    127.5000,       5.0000,   3.00000,    203.2624
    132.5000,       5.0000,   3.00000,    201.8415
    137.5000,       5.0000,   3.00000,    183.9845
    142.5000,       5.0000,   3.00000,    191.7113
    147.5000,       5.0000,   3.00000,    182.2322
    152.5000,       5.0000,   3.00000,    169.1744
    157.5000,       5.0000,   3.00000,    177.0813
    162.5000,       5.0000,   3.00000,    188.0940
    167.5000,       5.0000,   3.00000,    182.1936
    172.5000,       5.0000,   3.00000,    165.2362
    177.5000,       5.0000,   3.00000,    168.7062
    182.5000,       5.0000,   3.00000,    191.4923
    187.5000,       5.0000,   3.00000,    192.1207
    192.5000,       5.0000,   3.00000,    173.6472
    197.5000,       5.0000,   3.00000,    201.3369
    202.5000,       5.0000,   3.00000,    170.6075
    207.5000,       5.0000,   3.00000,    214.6412
    212.5000,       5.0000,   3.00000,    190.0979
    217.5000,       5.0000,   3.00000,    244.3539
    222.5000,       5.0000,   3.00000,    229.8127
    227.5000,       5.0000,   3.00000,    206.9807
    232.5000,       5.0000,   3.00000,    233.4863
    237.5000,       5.0000,   3.00000,    294.6858
    242.5000,       5.0000,   3.00000,    351.7176
    247.5000,       5.0000,   3.00000,    395.4447
    252.5000,       5.0000,   3.00000,    379.4642
    257.5000,       5.0000,   3.00000,    422.9982
    262.5000,       5.0000,   3.00000,    433.1225
    267.5000,       5.0000,   3.00000,    487.4937
    272.5000,       5.0000,   3.00000,    447.7947
    277.5000,       5.0000,   3.00000,    432.9850
    282.5000,       5.0000,   3.00000,    453.6376
    287.5000,       5.0000,   3.00000,    465.5164
    292.5000,       5.0000,   3.00000,    435.0501
    297.5000,       5.0000,   3.00000,    391.1598
     22.5000,      15.0000,   1.00000,    932.3370
     27.5000,      15.0000,   1.00000,    904.8843
     32.5000,      15.0000,   1.00000,    942.0330
     37.5000,      15.0000,   1.00000,   1054.8517
     42.5000,      15.0000,   1.00000,    999.0919
     47.5000,      15.0000,   1.00000,    889.8105
     52.5000,      15.0000,   1.00000,    795.4992
     57.5000,      15.0000,   1.00000,    777.2862
     62.5000,      15.0000,   1.00000,    741.5853
     67.5000,      15.0000,   1.00000,    657.3843
     72.5000,      15.0000,   1.00000,    567.3654
     77.5000,      15.0000,   1.00000,    546.9597
     82.5000,      15.0000,   1.00000,    580.3069
     87.5000,      15.0000,   1.00000,    587.3845
     92.5000,      15.0000,   1.00000,    496.0548
     97.5000,      15.0000,   1.00000,    364.6707
    102.5000,      15.0000,   1.00000,    284.0553
    107.5000,      15.0000,   1.00000,    263.8343
    112.5000,      15.0000,   1.00000,    252.6388
    117.5000,      15.0000,   1.00000,    251.0109
    122.5000,      15.0000,   1.00000,    230.2521
    127.5000,      15.0000,   1.00000,    222.2242
    132.5000,      15.0000,   1.00000,    207.3256
    137.5000,      15.0000,   1.00000,    202.8139
    142.5000,      15.0000,   1.00000,    190.5231
    147.5000,      15.0000,   1.00000,    185.4953
    152.5000,      15.0000,   1.00000,    183.4984
    157.5000,      15.0000,   1.00000,    187.8618
    162.5000,      15.0000,   1.00000,    189.1871
    167.5000,      15.0000,   1.00000,    184.9625
    172.5000,      15.0000,   1.00000,    180.8657
    177.5000,      15.0000,   1.00000,    180.9529
    182.5000,      15.0000,   1.00000,    192.5322
    187.5000,      15.0000,   1.00000,    193.6818
    192.5000,      15.0000,   1.00000,    201.1809
    197.5000,      15.0000,   1.00000,    188.3262
    202.5000,      15.0000,   1.00000,    202.5088
    207.5000,      15.0000,   1.00000,    206.0803
    212.5000,      15.0000,   1.00000,    238.6284
    217.5000,      15.0000,   1.00000,    239.3898
    222.5000,      15.0000,   1.00000,    241.1947
    227.5000,      15.0000,   1.00000,    229.9970
    232.5000,      15.0000,   1.00000,    254.2231
    237.5000,      15.0000,   1.00000,    296.7366
    242.5000,      15.0000,   1.00000,    355.8467
    247.5000,      15.0000,   1.00000,    374.7421
    252.5000,      15.0000,   1.00000,    387.2683
    257.5000,      15.0000,   1.00000,    390.3098
    262.5000,      15.0000,   1.00000,    411.8578
    267.5000,      15.0000,   1.00000,    407.5474
    272.5000,      15.0000,   1.00000,    410.3346
    277.5000,      15.0000,   1.00000,    400.9010
    282.5000,      15.0000,   1.00000,    418.3767
    287.5000,      15.0000,   1.00000,    433.8709
    292.5000,      15.0000,   1.00000,    427.6151
     22.5000,       5.0000,   4.00000,    899.9057
     27.5000,       5.0000,   4.00000,    776.1967
     32.5000,       5.0000,   4.00000,    870.9099
     37.5000,       5.0000,   4.00000,   1052.5836
     42.5000,       5.0000,   4.00000,    956.9948
     47.5000,       5.0000,   4.00000,    827.3114
     52.5000,       5.0000,   4.00000,    745.6607
     57.5000,       5.0000,   4.00000,    725.4827
     62.5000,       5.0000,   4.00000,    756.5023
     67.5000,       5.0000,   4.00000,    606.4755
     72.5000,       5.0000,   4.00000,    500.4609
     77.5000,       5.0000,   4.00000,    527.1804
     82.5000,       5.0000,   4.00000,    596.4736
     87.5000,       5.0000,   4.00000,    629.0273
     92.5000,       5.0000,   4.00000,    461.6299
     97.5000,       5.0000,   4.00000,    322.4603
    102.5000,       5.0000,   4.00000,    266.9633
    107.5000,       5.0000,   4.00000,    240.5940
    112.5000,       5.0000,   4.00000,    264.6491
    117.5000,       5.0000,   4.00000,    234.1362
    122.5000,       5.0000,   4.00000,    239.0291
    127.5000,       5.0000,   4.00000,    224.3715
    132.5000,       5.0000,   4.00000,    219.7532
    137.5000,       5.0000,   4.00000,    198.8783
    142.5000,       5.0000,   4.00000,    198.2574
    147.5000,       5.0000,   4.00000,    187.6139
    152.5000,       5.0000,   4.00000,    176.1812
    157.5000,       5.0000,   4.00000,    189.8592
    162.5000,       5.0000,   4.00000,    195.2103
    167.5000,       5.0000,   4.00000,    190.2303
    172.5000,       5.0000,   4.00000,    176.0302
    177.5000,       5.0000,   4.00000,    172.9739
    182.5000,       5.0000,   4.00000,    205.7677
    187.5000,       5.0000,   4.00000,    199.9173
    192.5000,       5.0000,   4.00000,    190.2048
    197.5000,       5.0000,   4.00000,    213.0946
    202.5000,       5.0000,   4.00000,    178.8129
    207.5000,       5.0000,   4.00000,    239.9911
    212.5000,       5.0000,   4.00000,    215.0659
    217.5000,       5.0000,   4.00000,    267.0356
    222.5000,       5.0000,   4.00000,    249.5165
    227.5000,       5.0000,   4.00000,    207.0465
    232.5000,       5.0000,   4.00000,    241.3700
    237.5000,       5.0000,   4.00000,    289.2892
    242.5000,       5.0000,   4.00000,    357.0266
    247.5000,       5.0000,   4.00000,    396.3704
    252.5000,       5.0000,   4.00000,    371.9331
    257.5000,       5.0000,   4.00000,    401.5554
    262.5000,       5.0000,   4.00000,    386.2416
    267.5000,       5.0000,   4.00000,    421.6230
    272.5000,       5.0000,   4.00000,    396.4608
    277.5000,       5.0000,   4.00000,    381.8909
    282.5000,       5.0000,   4.00000,    428.1753
    287.5000,       5.0000,   4.00000,    444.3025
    292.5000,       5.0000,   4.00000,    423.4282
     30.0000,      20.0000,   1.00000,    750.4824
     35.0000,      20.0000,   1.00000,    752.3237
     40.0000,      20.0000,   1.00000,    792.4529
     45.0000,      20.0000,   1.00000,    844.6390
     50.0000,      20.0000,   1.00000,    771.2420
     55.0000,      20.0000,   1.00000,    681.8585
     60.0000,      20.0000,   1.00000,    557.6320
     65.0000,      20.0000,   1.00000,    491.3060
     70.0000,      20.0000,   1.00000,    491.1764
     75.0000,      20.0000,   1.00000,    488.2136
     80.0000,      20.0000,   1.00000,    508.3123
     85.0000,      20.0000,   1.00000,    518.4017
     90.0000,      20.0000,   1.00000,    502.5991
     95.0000,      20.0000,   1.00000,    447.3103
    100.0000,      20.0000,   1.00000,    339.0838
    105.0000,      20.0000,   1.00000,    269.7648
    110.0000,      20.0000,   1.00000,    244.9416
    115.0000,      20.0000,   1.00000,    246.3754
    120.0000,      20.0000,   1.00000,    257.4314
    125.0000,      20.0000,   1.00000,    251.8287
    130.0000,      20.0000,   1.00000,    242.3368
    135.0000,      20.0000,   1.00000,    228.2066
    140.0000,      20.0000,   1.00000,    213.2419
    145.0000,      20.0000,   1.00000,    202.1693
    150.0000,      20.0000,   1.00000,    200.8893
    155.0000,      20.0000,   1.00000,    200.8976
    160.0000,      20.0000,   1.00000,    201.5929
    165.0000,      20.0000,   1.00000,    204.9621
    170.0000,      20.0000,   1.00000,    199.8349
    175.0000,      20.0000,   1.00000,    206.7928
    180.0000,      20.0000,   1.00000,    203.7695
    185.0000,      20.0000,   1.00000,    206.1396
    190.0000,      20.0000,   1.00000,    214.2760
    195.0000,      20.0000,   1.00000,    207.6399
    200.0000,      20.0000,   1.00000,    224.1889
    205.0000,      20.0000,   1.00000,    232.9266
    210.0000,      20.0000,   1.00000,    246.6681
    215.0000,      20.0000,   1.00000,    261.8639
    220.0000,      20.0000,   1.00000,    243.9485
    225.0000,      20.0000,   1.00000,    248.2664
    230.0000,      20.0000,   1.00000,    255.6352
    235.0000,      20.0000,   1.00000,    279.7635
    240.0000,      20.0000,   1.00000,    323.3256
    245.0000,      20.0000,   1.00000,    348.5878
    250.0000,      20.0000,   1.00000,    380.5879
    255.0000,      20.0000,   1.00000,    376.7216
    260.0000,      20.0000,   1.00000,    358.7875
    265.0000,      20.0000,   1.00000,    343.3561
    270.0000,      20.0000,   1.00000,    333.7639
    275.0000,      20.0000,   1.00000,    359.5374
    280.0000,      20.0000,   1.00000,    386.1444
    285.0000,      20.0000,   1.00000,    398.4297
     27.5000,       5.0000,   5.00000,    645.1342
     32.5000,       5.0000,   5.00000,    727.4442
     37.5000,       5.0000,   5.00000,    842.0516
     42.5000,       5.0000,   5.00000,    851.7244
     47.5000,       5.0000,   5.00000,    761.1260
     52.5000,       5.0000,   5.00000,    690.9750
     57.5000,       5.0000,   5.00000,    617.8580
     62.5000,       5.0000,   5.00000,    586.8265
     67.5000,       5.0000,   5.00000,    487.3654
     72.5000,       5.0000,   5.00000,    432.9129
     77.5000,       5.0000,   5.00000,    480.7909
     82.5000,       5.0000,   5.00000,    564.0247
     87.5000,       5.0000,   5.00000,    587.6208
     92.5000,       5.0000,   5.00000,    457.8635
     97.5000,       5.0000,   5.00000,    324.4971
    102.5000,       5.0000,   5.00000,    261.7700
    107.5000,       5.0000,   5.00000,    228.3028
    112.5000,       5.0000,   5.00000,    255.3731
    117.5000,       5.0000,   5.00000,    238.4935
    122.5000,       5.0000,   5.00000,    254.7422
    127.5000,       5.0000,   5.00000,    245.6640
    132.5000,       5.0000,   5.00000,    241.1862
    137.5000,       5.0000,   5.00000,    210.9122
    142.5000,       5.0000,   5.00000,    210.6835
    147.5000,       5.0000,   5.00000,    196.9310
    152.5000,       5.0000,   5.00000,    186.4979
    157.5000,       5.0000,   5.00000,    198.7385
    162.5000,       5.0000,   5.00000,    208.5702
    167.5000,       5.0000,   5.00000,    204.8391
    172.5000,       5.0000,   5.00000,    186.1921
    177.5000,       5.0000,   5.00000,    189.5527
    182.5000,       5.0000,   5.00000,    215.5380
    187.5000,       5.0000,   5.00000,    214.7942
    192.5000,       5.0000,   5.00000,    198.8670
    197.5000,       5.0000,   5.00000,    228.6533
    202.5000,       5.0000,   5.00000,    197.6852
    207.5000,       5.0000,   5.00000,    260.6372
    212.5000,       5.0000,   5.00000,    231.5701
    217.5000,       5.0000,   5.00000,    283.6046
    222.5000,       5.0000,   5.00000,    252.4101
    227.5000,       5.0000,   5.00000,    213.9975
    232.5000,       5.0000,   5.00000,    236.6228
    237.5000,       5.0000,   5.00000,    293.5905
    242.5000,       5.0000,   5.00000,    345.7992
    247.5000,       5.0000,   5.00000,    394.3770
    252.5000,       5.0000,   5.00000,    374.7907
    257.5000,       5.0000,   5.00000,    380.8409
    262.5000,       5.0000,   5.00000,    345.6608
    267.5000,       5.0000,   5.00000,    368.5189
    272.5000,       5.0000,   5.00000,    347.7783
    277.5000,       5.0000,   5.00000,    359.7638
    282.5000,       5.0000,   5.00000,    412.1591
    287.5000,       5.0000,   5.00000,    432.7970
     32.5000,       5.0000,   6.00000,    604.5135
     37.5000,       5.0000,   6.00000,    714.5128
     42.5000,       5.0000,   6.00000,    726.3514
     47.5000,       5.0000,   6.00000,    692.4835
     52.5000,       5.0000,   6.00000,    608.7450
     57.5000,       5.0000,   6.00000,    529.4942
     62.5000,       5.0000,   6.00000,    499.8494
     67.5000,       5.0000,   6.00000,    414.8254
     72.5000,       5.0000,   6.00000,    379.8320
     77.5000,       5.0000,   6.00000,    440.4627
     82.5000,       5.0000,   6.00000,    525.2070
     87.5000,       5.0000,   6.00000,    560.9985
     92.5000,       5.0000,   6.00000,    433.7046
     97.5000,       5.0000,   6.00000,    321.6871
    102.5000,       5.0000,   6.00000,    262.9280
    107.5000,       5.0000,   6.00000,    224.7307
    112.5000,       5.0000,   6.00000,    243.4523
    117.5000,       5.0000,   6.00000,    229.7608
    122.5000,       5.0000,   6.00000,    262.3134
    127.5000,       5.0000,   6.00000,    261.4383
    132.5000,       5.0000,   6.00000,    258.6586
    137.5000,       5.0000,   6.00000,    228.1350
    142.5000,       5.0000,   6.00000,    225.8992
    147.5000,       5.0000,   6.00000,    212.5849
    152.5000,       5.0000,   6.00000,    194.6096
    157.5000,       5.0000,   6.00000,    208.8156
    162.5000,       5.0000,   6.00000,    222.1341
    167.5000,       5.0000,   6.00000,    217.5368
    172.5000,       5.0000,   6.00000,    201.9065
    177.5000,       5.0000,   6.00000,    200.1085
    182.5000,       5.0000,   6.00000,    234.2803
    187.5000,       5.0000,   6.00000,    225.1891
    192.5000,       5.0000,   6.00000,    209.9882
    197.5000,       5.0000,   6.00000,    249.5094
    202.5000,       5.0000,   6.00000,    216.3773
    207.5000,       5.0000,   6.00000,    280.0868
    212.5000,       5.0000,   6.00000,    238.5484
    217.5000,       5.0000,   6.00000,    287.1886
    222.5000,       5.0000,   6.00000,    258.4814
    227.5000,       5.0000,   6.00000,    211.6971
    232.5000,       5.0000,   6.00000,    240.6304
    237.5000,       5.0000,   6.00000,    285.1003
    242.5000,       5.0000,   6.00000,    346.4514
    247.5000,       5.0000,   6.00000,    386.7825
    252.5000,       5.0000,   6.00000,    362.3744
    257.5000,       5.0000,   6.00000,    365.6742
    262.5000,       5.0000,   6.00000,    323.7297
    267.5000,       5.0000,   6.00000,    339.1349
    272.5000,       5.0000,   6.00000,    325.5946
    277.5000,       5.0000,   6.00000,    342.5753
    282.5000,       5.0000,   6.00000,    399.9051
     37.5000,      25.0000,   1.00000,    629.8569
     42.5000,      25.0000,   1.00000,    660.2312
     47.5000,      25.0000,   1.00000,    652.4103
     52.5000,      25.0000,   1.00000,    604.9586
     57.5000,      25.0000,   1.00000,    512.2963
     62.5000,      25.0000,   1.00000,    454.3629
     67.5000,      25.0000,   1.00000,    422.3682
     72.5000,      25.0000,   1.00000,    430.5595
     77.5000,      25.0000,   1.00000,    441.5524
     82.5000,      25.0000,   1.00000,    451.6348
     87.5000,      25.0000,   1.00000,    456.1382
     92.5000,      25.0000,   1.00000,    440.0648
     97.5000,      25.0000,   1.00000,    387.7284
    102.5000,      25.0000,   1.00000,    320.1803
    107.5000,      25.0000,   1.00000,    263.2570
    112.5000,      25.0000,   1.00000,    241.1159
    117.5000,      25.0000,   1.00000,    240.4763
    122.5000,      25.0000,   1.00000,    254.1584
    127.5000,      25.0000,   1.00000,    255.8360
    132.5000,      25.0000,   1.00000,    256.0867
    137.5000,      25.0000,   1.00000,    245.8493
    142.5000,      25.0000,   1.00000,    234.0560
    147.5000,      25.0000,   1.00000,    221.4262
    152.5000,      25.0000,   1.00000,    220.3763
    157.5000,      25.0000,   1.00000,    218.2470
    162.5000,      25.0000,   1.00000,    215.1717
    167.5000,      25.0000,   1.00000,    221.1047
    172.5000,      25.0000,   1.00000,    225.8013
    177.5000,      25.0000,   1.00000,    227.3198
    182.5000,      25.0000,   1.00000,    220.8813
    187.5000,      25.0000,   1.00000,    227.7290
    192.5000,      25.0000,   1.00000,    231.8100
    197.5000,      25.0000,   1.00000,    246.1809
    202.5000,      25.0000,   1.00000,    249.1850
    207.5000,      25.0000,   1.00000,    263.9607
    212.5000,      25.0000,   1.00000,    256.6432
    217.5000,      25.0000,   1.00000,    252.5650
    222.5000,      25.0000,   1.00000,    246.7790
    227.5000,      25.0000,   1.00000,    263.4467
    232.5000,      25.0000,   1.00000,    274.6115
    237.5000,      25.0000,   1.00000,    301.8104
    242.5000,      25.0000,   1.00000,    325.2183
    247.5000,      25.0000,   1.00000,    349.2546
    252.5000,      25.0000,   1.00000,    346.3444
    257.5000,      25.0000,   1.00000,    347.9788
    262.5000,      25.0000,   1.00000,    330.7188
    267.5000,      25.0000,   1.00000,    323.2354
    272.5000,      25.0000,   1.00000,    333.0218
    277.5000,      25.0000,   1.00000,    353.7011
     37.5000,       5.0000,   7.00000,    630.2742
     42.5000,       5.0000,   7.00000,    634.3710
     47.5000,       5.0000,   7.00000,    575.1144
     52.5000,       5.0000,   7.00000,    520.0460
     57.5000,       5.0000,   7.00000,    469.1227
     62.5000,       5.0000,   7.00000,    471.2490
     67.5000,       5.0000,   7.00000,    385.1061
     72.5000,       5.0000,   7.00000,    343.5455
     77.5000,       5.0000,   7.00000,    398.6168
     82.5000,       5.0000,   7.00000,    491.1612
     87.5000,       5.0000,   7.00000,    530.8120
     92.5000,       5.0000,   7.00000,    414.9261
     97.5000,       5.0000,   7.00000,    306.4946
    102.5000,       5.0000,   7.00000,    261.4389
    107.5000,       5.0000,   7.00000,    225.3691
    112.5000,       5.0000,   7.00000,    239.3803
    117.5000,       5.0000,   7.00000,    223.2000
    122.5000,       5.0000,   7.00000,    256.0173
    127.5000,       5.0000,   7.00000,    266.5141
    132.5000,       5.0000,   7.00000,    273.3060
    137.5000,       5.0000,   7.00000,    246.4906
    142.5000,       5.0000,   7.00000,    246.6340
    147.5000,       5.0000,   7.00000,    225.3527
    152.5000,       5.0000,   7.00000,    206.9312
    157.5000,       5.0000,   7.00000,    220.4143
    162.5000,       5.0000,   7.00000,    231.4305
    167.5000,       5.0000,   7.00000,    231.6207
    172.5000,       5.0000,   7.00000,    211.8802
    177.5000,       5.0000,   7.00000,    213.9776
    182.5000,       5.0000,   7.00000,    246.1865
    187.5000,       5.0000,   7.00000,    240.3238
    192.5000,       5.0000,   7.00000,    228.2149
    197.5000,       5.0000,   7.00000,    269.0210
    202.5000,       5.0000,   7.00000,    229.7666
    207.5000,       5.0000,   7.00000,    292.7244
    212.5000,       5.0000,   7.00000,    242.6333
    217.5000,       5.0000,   7.00000,    288.6101
    222.5000,       5.0000,   7.00000,    257.6335
    227.5000,       5.0000,   7.00000,    213.7484
    232.5000,       5.0000,   7.00000,    235.6937
    237.5000,       5.0000,   7.00000,    286.8690
    242.5000,       5.0000,   7.00000,    340.7348
    247.5000,       5.0000,   7.00000,    379.2280
    252.5000,       5.0000,   7.00000,    342.5146
    257.5000,       5.0000,   7.00000,    351.3482
    262.5000,       5.0000,   7.00000,    318.6629
    267.5000,       5.0000,   7.00000,    338.9163
    272.5000,       5.0000,   7.00000,    323.1556
    277.5000,       5.0000,   7.00000,    330.5670
     42.5000,       5.0000,   8.00000,    544.0278
     47.5000,       5.0000,   8.00000,    477.8015
     52.5000,       5.0000,   8.00000,    437.7764
     62.5000,       5.0000,   8.00000,    450.2589
     67.5000,       5.0000,   8.00000,    379.1236
     72.5000,       5.0000,   8.00000,    326.1600
     77.5000,       5.0000,   8.00000,    370.1475
     82.5000,       5.0000,   8.00000,    455.7410
     87.5000,       5.0000,   8.00000,    499.4293
     92.5000,       5.0000,   8.00000,    393.7401
    102.5000,       5.0000,   8.00000,    251.0129
    107.5000,       5.0000,   8.00000,    223.7023
    112.5000,       5.0000,   8.00000,    242.6755
    117.5000,       5.0000,   8.00000,    221.4646
    122.5000,       5.0000,   8.00000,    249.0016
    127.5000,       5.0000,   8.00000,    261.5013
    132.5000,       5.0000,   8.00000,    282.2461
    137.5000,       5.0000,   8.00000,    262.8627
    142.5000,       5.0000,   8.00000,    263.1086
    147.5000,       5.0000,   8.00000,    241.8203
    152.5000,       5.0000,   8.00000,    219.9978
    157.5000,       5.0000,   8.00000,    231.8341
    162.5000,       5.0000,   8.00000,    244.0205
    167.5000,       5.0000,   8.00000,    238.7664
    172.5000,       5.0000,   8.00000,    222.4734
    177.5000,       5.0000,   8.00000,    222.6461
    182.5000,       5.0000,   8.00000,    259.1018
    187.5000,       5.0000,   8.00000,    260.3038
    192.5000,       5.0000,   8.00000,    247.1148
    197.5000,       5.0000,   8.00000,    285.3047
    202.5000,       5.0000,   8.00000,    237.5633
    207.5000,       5.0000,   8.00000,    296.9789
    212.5000,       5.0000,   8.00000,    247.9263
    217.5000,       5.0000,   8.00000,    290.6018
    222.5000,       5.0000,   8.00000,    256.8821
    227.5000,       5.0000,   8.00000,    210.8535
    232.5000,       5.0000,   8.00000,    235.6793
    237.5000,       5.0000,   8.00000,    283.7456
    242.5000,       5.0000,   8.00000,    336.6537
    247.5000,       5.0000,   8.00000,    362.3936
    252.5000,       5.0000,   8.00000,    334.9315
    257.5000,       5.0000,   8.00000,    340.4885
    262.5000,       5.0000,   8.00000,    322.4110
    267.5000,       5.0000,   8.00000,    353.4666
    272.5000,       5.0000,   8.00000,    329.0317
     52.5000,      35.0000,   1.00000,    420.2362
     57.5000,      35.0000,   1.00000,    406.1535
     62.5000,      35.0000,   1.00000,    395.1753
     67.5000,      35.0000,   1.00000,    411.2253
     72.5000,      35.0000,   1.00000,    412.5488
     77.5000,      35.0000,   1.00000,    399.6315
     82.5000,      35.0000,   1.00000,    362.5872
     87.5000,      35.0000,   1.00000,    345.3732
     92.5000,      35.0000,   1.00000,    345.6331
     97.5000,      35.0000,   1.00000,    343.8580
    102.5000,      35.0000,   1.00000,    319.3570
    107.5000,      35.0000,   1.00000,    279.5217
    112.5000,      35.0000,   1.00000,    254.2223
    117.5000,      35.0000,   1.00000,    249.8501
    122.5000,      35.0000,   1.00000,    247.4128
    127.5000,      35.0000,   1.00000,    251.5823
    132.5000,      35.0000,   1.00000,    252.6528
    137.5000,      35.0000,   1.00000,    261.7605
    142.5000,      35.0000,   1.00000,    271.7372
    147.5000,      35.0000,   1.00000,    271.9027
    152.5000,      35.0000,   1.00000,    266.9968
    157.5000,      35.0000,   1.00000,    256.7086
    162.5000,      35.0000,   1.00000,    248.8719
    167.5000,      35.0000,   1.00000,    249.1776
    172.5000,      35.0000,   1.00000,    252.8213
    177.5000,      35.0000,   1.00000,    258.6897
    182.5000,      35.0000,   1.00000,    268.6545
    187.5000,      35.0000,   1.00000,    267.8725
    192.5000,      35.0000,   1.00000,    276.8707
    197.5000,      35.0000,   1.00000,    273.3203
    202.5000,      35.0000,   1.00000,    274.1322
    207.5000,      35.0000,   1.00000,    266.6026
    212.5000,      35.0000,   1.00000,    258.9522
    217.5000,      35.0000,   1.00000,    250.9742
    222.5000,      35.0000,   1.00000,    261.1278
    227.5000,      35.0000,   1.00000,    269.5931
    232.5000,      35.0000,   1.00000,    285.4854
    237.5000,      35.0000,   1.00000,    286.6882
    242.5000,      35.0000,   1.00000,    293.0667
    247.5000,      35.0000,   1.00000,    303.2797
    252.5000,      35.0000,   1.00000,    327.1359
    257.5000,      35.0000,   1.00000,    339.9846
    262.5000,      35.0000,   1.00000,    350.0184
     52.5000,       5.0000,  10.00000,    371.5081
     57.5000,       5.0000,  10.00000,    375.7074
     62.5000,       5.0000,  10.00000,    404.9004
     67.5000,       5.0000,  10.00000,    359.8551
     77.5000,       5.0000,  10.00000,    355.5807
     82.5000,       5.0000,  10.00000,    414.3273
     87.5000,       5.0000,  10.00000,    441.4710
     92.5000,       5.0000,  10.00000,    352.4865
     97.5000,       5.0000,  10.00000,    271.1901
    102.5000,       5.0000,  10.00000,    237.2777
    107.5000,       5.0000,  10.00000,    213.3638
    112.5000,       5.0000,  10.00000,    235.8346
    117.5000,       5.0000,  10.00000,    223.4069
    122.5000,       5.0000,  10.00000,    254.7672
    127.5000,       5.0000,  10.00000,    264.4025
    132.5000,       5.0000,  10.00000,    279.8451
    137.5000,       5.0000,  10.00000,    267.2884
    142.5000,       5.0000,  10.00000,    284.3340
    147.5000,       5.0000,  10.00000,    268.0375
    152.5000,       5.0000,  10.00000,    246.8428
    157.5000,       5.0000,  10.00000,    256.9629
    162.5000,       5.0000,  10.00000,    265.8431
    167.5000,       5.0000,  10.00000,    256.9806
    172.5000,       5.0000,  10.00000,    234.8985
    177.5000,       5.0000,  10.00000,    242.5317
    182.5000,       5.0000,  10.00000,    291.0546
    187.5000,       5.0000,  10.00000,    290.7540
    192.5000,       5.0000,  10.00000,    269.3136
    197.5000,       5.0000,  10.00000,    303.0974
    202.5000,       5.0000,  10.00000,    247.8766
    207.5000,       5.0000,  10.00000,    305.3200
    212.5000,       5.0000,  10.00000,    252.4573
    217.5000,       5.0000,  10.00000,    295.7359
    222.5000,       5.0000,  10.00000,    259.3051
    227.5000,       5.0000,  10.00000,    209.3909
    232.5000,       5.0000,  10.00000,    228.2304
    237.5000,       5.0000,  10.00000,    271.4233
    242.5000,       5.0000,  10.00000,    320.2889
    247.5000,       5.0000,  10.00000,    353.3686
    252.5000,       5.0000,  10.00000,    336.1709
    257.5000,       5.0000,  10.00000,    354.0436
    262.5000,       5.0000,  10.00000,    337.5175
     67.5000,      45.0000,   1.00000,    366.8898
     72.5000,      45.0000,   1.00000,    364.1510
     77.5000,      45.0000,   1.00000,    354.1051
     82.5000,      45.0000,   1.00000,    347.2483
     87.5000,      45.0000,   1.00000,    322.5080
     92.5000,      45.0000,   1.00000,    308.8153
     97.5000,      45.0000,   1.00000,    297.8334
    102.5000,      45.0000,   1.00000,    292.2828
    107.5000,      45.0000,   1.00000,    284.0189
    112.5000,      45.0000,   1.00000,    266.5978
    117.5000,      45.0000,   1.00000,    253.1150
    122.5000,      45.0000,   1.00000,    252.0315
    127.5000,      45.0000,   1.00000,    255.6996
    132.5000,      45.0000,   1.00000,    260.7398
    137.5000,      45.0000,   1.00000,    264.7218
    142.5000,      45.0000,   1.00000,    268.2693
    147.5000,      45.0000,   1.00000,    274.4007
    152.5000,      45.0000,   1.00000,    277.7829
    157.5000,      45.0000,   1.00000,    281.6916
    162.5000,      45.0000,   1.00000,    291.3033
    167.5000,      45.0000,   1.00000,    293.3093
    172.5000,      45.0000,   1.00000,    290.6622
    177.5000,      45.0000,   1.00000,    292.3384
    182.5000,      45.0000,   1.00000,    283.0333
    187.5000,      45.0000,   1.00000,    282.6676
    192.5000,      45.0000,   1.00000,    276.1438
    197.5000,      45.0000,   1.00000,    281.8141
    202.5000,      45.0000,   1.00000,    280.8899
    207.5000,      45.0000,   1.00000,    269.2528
    212.5000,      45.0000,   1.00000,    263.5167
    217.5000,      45.0000,   1.00000,    263.6581
    222.5000,      45.0000,   1.00000,    263.3724
    227.5000,      45.0000,   1.00000,    274.6318
    232.5000,      45.0000,   1.00000,    276.4379
    237.5000,      45.0000,   1.00000,    290.8580
    242.5000,      45.0000,   1.00000,    297.7567
    247.5000,      45.0000,   1.00000,    312.2384
     77.5000,       5.0000,  12.00000,    341.9523
    157.5000,       5.0000,  12.00000,    276.1370
    237.5000,       5.0000,  12.00000,    265.6201
     67.5000,      15.0000,   4.00000,    324.6898
     72.5000,      15.0000,   4.00000,    310.9732
     77.5000,      15.0000,   4.00000,    335.2455
     82.5000,      15.0000,   4.00000,    386.9794
     87.5000,      15.0000,   4.00000,    389.4114
     92.5000,      15.0000,   4.00000,    340.9633
     97.5000,      15.0000,   4.00000,    267.2779
    102.5000,      15.0000,   4.00000,    221.4807
    112.5000,      15.0000,   4.00000,    216.8985
    117.5000,      15.0000,   4.00000,    235.6840
    122.5000,      15.0000,   4.00000,    249.8483
    127.5000,      15.0000,   4.00000,    274.5521
    132.5000,      15.0000,   4.00000,    280.0926
    137.5000,      15.0000,   4.00000,    284.0213
    142.5000,      15.0000,   4.00000,    272.1342
    147.5000,      15.0000,   4.00000,    267.4685
    152.5000,      15.0000,   4.00000,    266.8343
    157.5000,      15.0000,   4.00000,    278.0781
    162.5000,      15.0000,   4.00000,    292.7635
    167.5000,      15.0000,   4.00000,    289.4082
    172.5000,      15.0000,   4.00000,    279.3971
    177.5000,      15.0000,   4.00000,    283.8217
    182.5000,      15.0000,   4.00000,    292.1107
    187.5000,      15.0000,   4.00000,    293.2719
    192.5000,      15.0000,   4.00000,    294.7389
    197.5000,      15.0000,   4.00000,    281.1853
    202.5000,      15.0000,   4.00000,    295.7937
    207.5000,      15.0000,   4.00000,    278.2547
    212.5000,      15.0000,   4.00000,    295.3378
    217.5000,      15.0000,   4.00000,    274.3550
    222.5000,      15.0000,   4.00000,    253.3562
    227.5000,      15.0000,   4.00000,    228.1766
    232.5000,      15.0000,   4.00000,    232.3208
    237.5000,      15.0000,   4.00000,    274.0439
    242.5000,      15.0000,   4.00000,    323.7481
    247.5000,      15.0000,   4.00000,    350.7613
     82.5000,      55.0000,   1.00000,    310.3989
     87.5000,      55.0000,   1.00000,    302.8867
     92.5000,      55.0000,   1.00000,    292.7957
     97.5000,      55.0000,   1.00000,    296.7985
    102.5000,      55.0000,   1.00000,    297.3795
    107.5000,      55.0000,   1.00000,    293.9315
    112.5000,      55.0000,   1.00000,    277.6967
    117.5000,      55.0000,   1.00000,    257.7404
    122.5000,      55.0000,   1.00000,    251.6676
    127.5000,      55.0000,   1.00000,    249.5037
    132.5000,      55.0000,   1.00000,    255.6779
    137.5000,      55.0000,   1.00000,    263.3894
    142.5000,      55.0000,   1.00000,    270.0689
    147.5000,      55.0000,   1.00000,    281.5514
    152.5000,      55.0000,   1.00000,    286.9622
    157.5000,      55.0000,   1.00000,    293.2389
    162.5000,      55.0000,   1.00000,    295.8826
    167.5000,      55.0000,   1.00000,    297.8546
    172.5000,      55.0000,   1.00000,    304.2006
    177.5000,      55.0000,   1.00000,    298.3498
    182.5000,      55.0000,   1.00000,    300.3777
    187.5000,      55.0000,   1.00000,    290.9445
    192.5000,      55.0000,   1.00000,    286.5652
    197.5000,      55.0000,   1.00000,    280.8356
    202.5000,      55.0000,   1.00000,    270.4189
    207.5000,      55.0000,   1.00000,    265.5566
    212.5000,      55.0000,   1.00000,    263.7811
    217.5000,      55.0000,   1.00000,    269.8271
    222.5000,      55.0000,   1.00000,    283.3950
    227.5000,      55.0000,   1.00000,    292.0556
    232.5000,      55.0000,   1.00000,    306.0195
    157.5000,       5.0000,  15.00000,    281.1663
    237.5000,       5.0000,  15.00000,    283.7211
     82.5000,      15.0000,   5.00000,    363.2872
     87.5000,      15.0000,   5.00000,    368.8423
     92.5000,      15.0000,   5.00000,    330.0959
     97.5000,      15.0000,   5.00000,    271.5725
    102.5000,      15.0000,   5.00000,    226.3122
    107.5000,      15.0000,   5.00000,    215.3487
    112.5000,      15.0000,   5.00000,    212.1321
    127.5000,      15.0000,   5.00000,    270.9370
    132.5000,      15.0000,   5.00000,    278.9470
    137.5000,      15.0000,   5.00000,    282.1068
    142.5000,      15.0000,   5.00000,    276.5534
    147.5000,      15.0000,   5.00000,    275.7352
    152.5000,      15.0000,   5.00000,    275.1991
    157.5000,      15.0000,   5.00000,    281.8980
    162.5000,      15.0000,   5.00000,    293.3812
    167.5000,      15.0000,   5.00000,    291.2858
    172.5000,      15.0000,   5.00000,    286.5490
    177.5000,      15.0000,   5.00000,    293.8359
    182.5000,      15.0000,   5.00000,    304.7127
    187.5000,      15.0000,   5.00000,    304.3677
    192.5000,      15.0000,   5.00000,    303.3171
    197.5000,      15.0000,   5.00000,    286.7974
    202.5000,      15.0000,   5.00000,    297.6253
    207.5000,      15.0000,   5.00000,    277.9637
    212.5000,      15.0000,   5.00000,    293.8438
    217.5000,      15.0000,   5.00000,    277.3164
    222.5000,      15.0000,   5.00000,    263.5453
    227.5000,      15.0000,   5.00000,    242.8003
    232.5000,      15.0000,   5.00000,    249.4876
     97.5000,      65.0000,   1.00000,    287.6725
    102.5000,      65.0000,   1.00000,    287.6128
    107.5000,      65.0000,   1.00000,    291.9146
    112.5000,      65.0000,   1.00000,    292.0904
    122.5000,      65.0000,   1.00000,    259.1818
    127.5000,      65.0000,   1.00000,    249.0565
    132.5000,      65.0000,   1.00000,    253.3898
    137.5000,      65.0000,   1.00000,    263.2125
    142.5000,      65.0000,   1.00000,    272.1577
    147.5000,      65.0000,   1.00000,    276.6460
    152.5000,      65.0000,   1.00000,    284.7538
    157.5000,      65.0000,   1.00000,    289.7041
    162.5000,      65.0000,   1.00000,    290.6627
    167.5000,      65.0000,   1.00000,    291.9213
    172.5000,      65.0000,   1.00000,    285.9470
    177.5000,      65.0000,   1.00000,    288.6111
    182.5000,      65.0000,   1.00000,    289.8966
    187.5000,      65.0000,   1.00000,    296.2316
    192.5000,      65.0000,   1.00000,    291.7957
    197.5000,      65.0000,   1.00000,    279.6421
    202.5000,      65.0000,   1.00000,    271.6940
    207.5000,      65.0000,   1.00000,    273.3602
    212.5000,      65.0000,   1.00000,    283.7151
    217.5000,      65.0000,   1.00000,    293.1232
     97.5000,      15.0000,   6.00000,    265.1604
    102.5000,      15.0000,   6.00000,    222.6391
    107.5000,      15.0000,   6.00000,    215.5446
    112.5000,      15.0000,   6.00000,    214.9397
    117.5000,      15.0000,   6.00000,    233.5419
    122.5000,      15.0000,   6.00000,    246.3847
    127.5000,      15.0000,   6.00000,    268.1818
    132.5000,      15.0000,   6.00000,    276.2690
    137.5000,      15.0000,   6.00000,    284.5076
    142.5000,      15.0000,   6.00000,    280.5100
    147.5000,      15.0000,   6.00000,    274.1950
    152.5000,      15.0000,   6.00000,    269.6284
    157.5000,      15.0000,   6.00000,    275.8997
    162.5000,      15.0000,   6.00000,    286.7662
    167.5000,      15.0000,   6.00000,    282.5173
    172.5000,      15.0000,   6.00000,    272.0469
    177.5000,      15.0000,   6.00000,    281.7325
    182.5000,      15.0000,   6.00000,    299.6086
    187.5000,      15.0000,   6.00000,    308.1874
    192.5000,      15.0000,   6.00000,    310.4979
    197.5000,      15.0000,   6.00000,    292.9802
    202.5000,      15.0000,   6.00000,    305.9964
    207.5000,      15.0000,   6.00000,    288.3056
    212.5000,      15.0000,   6.00000,    308.4026
    217.5000,      15.0000,   6.00000,    291.4128
    105.0000,      30.0000,   3.00000,    239.4083
    110.0000,      30.0000,   3.00000,    228.7602
    115.0000,      30.0000,   3.00000,    231.2525
    120.0000,      30.0000,   3.00000,    244.6098
    125.0000,      30.0000,   3.00000,    258.2141
    130.0000,      30.0000,   3.00000,    268.6897
    135.0000,      30.0000,   3.00000,    275.6180
    140.0000,      30.0000,   3.00000,    272.9923
    145.0000,      30.0000,   3.00000,    272.2951
    150.0000,      30.0000,   3.00000,    272.7610
    155.0000,      30.0000,   3.00000,    274.4337
    160.0000,      30.0000,   3.00000,    271.6277
    165.0000,      30.0000,   3.00000,    270.4714
    170.0000,      30.0000,   3.00000,    282.2635
    175.0000,      30.0000,   3.00000,    287.4905
    180.0000,      30.0000,   3.00000,    283.1297
    185.0000,      30.0000,   3.00000,    287.5868
    190.0000,      30.0000,   3.00000,    289.8329
    195.0000,      30.0000,   3.00000,    306.2592
    200.0000,      30.0000,   3.00000,    303.9331
    205.0000,      30.0000,   3.00000,    308.7382
    210.0000,      30.0000,   3.00000,    308.1491
    117.5000,      25.0000,   4.00000,    235.5848
    122.5000,      25.0000,   4.00000,    256.6311
    127.5000,      25.0000,   4.00000,    268.4611
    132.5000,      25.0000,   4.00000,    279.0708
    142.5000,      25.0000,   4.00000,    268.6521
    147.5000,      25.0000,   4.00000,    262.2355
    152.5000,      25.0000,   4.00000,    265.9242
    157.5000,      25.0000,   4.00000,    266.2103
    162.5000,      25.0000,   4.00000,    265.5688
    167.5000,      25.0000,   4.00000,    269.2578
    172.5000,      25.0000,   4.00000,    276.9485
    177.5000,      25.0000,   4.00000,    280.4303
    182.5000,      25.0000,   4.00000,    279.1827
    187.5000,      25.0000,   4.00000,    290.9637
    192.5000,      25.0000,   4.00000,    295.4855
    197.5000,      25.0000,   4.00000,    308.6411
    202.5000,      25.0000,   4.00000,    310.5368
    157.5000,      15.0000,   8.00000,    253.2862
    157.5000,      15.0000,  10.00000,    252.7196
   7.85
ITERATION 3
MODEL RESISTIVITY
LAYER 1
61,     2.5000
     10.0000,     2105.6
     15.0000,     2401.0
     20.0000,     1601.4
     25.0000,     1448.7
     30.0000,     1245.6
     35.0000,     1554.1
     40.0000,     2122.6
     45.0000,     2168.1
     50.0000,     1782.0
     55.0000,     1359.6
     60.0000,     1169.4
     65.0000,     1086.4
     70.0000,     793.36
     75.0000,     621.70
     80.0000,     683.10
     85.0000,     823.11
     90.0000,     880.11
     95.0000,     622.98
    100.0000,     371.91
    105.0000,     246.34
    110.0000,     180.75
    115.0000,     191.80
    120.0000,     168.98
    125.0000,     181.53
    130.0000,     169.14
    135.0000,     166.83
    140.0000,     153.80
    145.0000,     168.34
    150.0000,     173.28
    155.0000,     181.18
    160.0000,     209.51
    165.0000,     233.86
    170.0000,     226.13
    175.0000,     195.20
    180.0000,     186.96
    185.0000,     207.84
    190.0000,     181.91
    195.0000,     149.91
    200.0000,     162.76
    205.0000,     128.92
    210.0000,     171.55
    215.0000,     146.04
    220.0000,     183.31
    225.0000,     164.36
    230.0000,     137.60
    235.0000,     171.25
    240.0000,     238.30
    245.0000,     325.83
    250.0000,     411.87
    255.0000,     422.17
    260.0000,     487.79
    265.0000,     491.16
    270.0000,     570.41
    275.0000,     546.57
    280.0000,     561.11
    285.0000,     662.43
    290.0000,     692.79
    295.0000,     615.19
    300.0000,     508.29
    305.0000,     343.63
           253.6431
LAYER 2
61,     5.2500
     10.0000,     1910.5
     15.0000,     2239.0
     20.0000,     1692.9
     25.0000,     1449.9
     30.0000,     1257.0
     35.0000,     1483.2
     40.0000,     1730.4
     45.0000,     1638.5
     50.0000,     1404.2
     55.0000,     1303.5
     60.0000,     1109.2
     65.0000,     1108.1
     70.0000,     862.15
     75.0000,     738.81
     80.0000,     790.87
     85.0000,     939.12
     90.0000,     903.01
     95.0000,     577.11
    100.0000,     349.58
    105.0000,     239.76
    110.0000,     188.92
    115.0000,     179.29
    120.0000,     161.44
    125.0000,     168.68
    130.0000,     167.53
    135.0000,     167.17
    140.0000,     153.88
    145.0000,     160.34
    150.0000,     165.55
    155.0000,     162.24
    160.0000,     207.38
    165.0000,     215.96
    170.0000,     217.79
    175.0000,     194.34
    180.0000,     176.54
    185.0000,     188.12
    190.0000,     172.22
    195.0000,     145.57
    200.0000,     157.76
    205.0000,     134.25
    210.0000,     169.93
    215.0000,     151.05
    220.0000,     185.90
    225.0000,     170.47
    230.0000,     151.46
    235.0000,     185.79
    240.0000,     253.92
    245.0000,     349.87
    250.0000,     430.86
    255.0000,     447.41
    260.0000,     500.37
    265.0000,     495.93
    270.0000,     554.30
    275.0000,     538.32
    280.0000,     547.41
    285.0000,     620.75
    290.0000,     637.66
    295.0000,     576.81
    300.0000,     469.29
    305.0000,     318.27
           248.1765
LAYER 3
58,     8.2750
     20.0000,     1736.4
     25.0000,     1400.9
     30.0000,     1220.8
     35.0000,     1309.2
     40.0000,     1264.6
     45.0000,     1108.3
     50.0000,     1117.2
     55.0000,     1281.4
     60.0000,     1082.5
     65.0000,     1069.1
     70.0000,     914.86
     75.0000,     839.69
     80.0000,     878.75
     85.0000,     961.45
     90.0000,     783.98
     95.0000,     464.35
    100.0000,     299.43
    105.0000,     244.14
    110.0000,     212.39
    115.0000,     180.41
    120.0000,     159.69
    125.0000,     166.96
    130.0000,     186.61
    135.0000,     194.09
    140.0000,     171.84
    145.0000,     159.29
    150.0000,     146.30
    155.0000,     131.86
    160.0000,     171.77
    165.0000,     165.90
    170.0000,     168.63
    175.0000,     159.21
    180.0000,     142.66
    185.0000,     153.10
    190.0000,     157.64
    195.0000,     149.99
    200.0000,     172.10
    205.0000,     159.39
    210.0000,     191.01
    215.0000,     174.91
    220.0000,     206.02
    225.0000,     198.51
    230.0000,     191.20
    235.0000,     227.80
    240.0000,     297.91
    245.0000,     396.90
    250.0000,     468.68
    255.0000,     487.53
    260.0000,     510.17
    265.0000,     489.71
    270.0000,     526.16
    275.0000,     536.55
    280.0000,     547.20
    285.0000,     574.60
    290.0000,     550.34
    295.0000,     489.73
    300.0000,     370.47
           256.4564
LAYER 4
56,    11.6025
     25.0000,     1172.8
     30.0000,     1006.8
     35.0000,     1018.1
     40.0000,     897.51
     45.0000,     773.35
     50.0000,     924.76
     55.0000,     1258.0
     60.0000,     1053.1
     65.0000,     987.44
     70.0000,     893.98
     75.0000,     829.15
     80.0000,     840.62
     85.0000,     821.49
     90.0000,     607.58
     95.0000,     372.25
    100.0000,     280.55
    105.0000,     280.22
    110.0000,     263.44
    115.0000,     204.83
    120.0000,     169.97
    125.0000,     182.06
    130.0000,     233.51
    135.0000,     264.79
    140.0000,     227.34
    145.0000,     183.38
    150.0000,     141.34
    155.0000,     115.14
    160.0000,     139.47
    165.0000,     125.42
    170.0000,     122.41
    175.0000,     119.80
    180.0000,     112.66
    185.0000,     130.97
    190.0000,     156.42
    195.0000,     172.18
    200.0000,     213.72
    205.0000,     204.86
    210.0000,     233.86
    215.0000,     209.55
    220.0000,     236.20
    225.0000,     236.85
    230.0000,     239.94
    235.0000,     277.76
    240.0000,     348.11
    245.0000,     445.52
    250.0000,     512.00
    255.0000,     527.26
    260.0000,     519.69
    265.0000,     485.36
    270.0000,     511.47
    275.0000,     544.29
    280.0000,     555.27
    285.0000,     540.87
    290.0000,     468.83
    295.0000,     412.44
           264.8259
LAYER 5
53,    15.2628
     30.0000,     574.77
     35.0000,     549.30
     40.0000,     525.52
     45.0000,     471.62
     50.0000,     583.04
     55.0000,     816.97
     60.0000,     749.00
     65.0000,     627.19
     70.0000,     517.26
     75.0000,     420.16
     80.0000,     368.05
     85.0000,     330.40
     90.0000,     307.55
     95.0000,     312.50
    100.0000,     355.34
    105.0000,     400.90
    110.0000,     358.62
    115.0000,     255.70
    120.0000,     200.06
    125.0000,     219.16
    130.0000,     312.27
    135.0000,     405.61
    140.0000,     386.06
    145.0000,     295.74
    150.0000,     204.68
    155.0000,     153.62
    160.0000,     142.04
    165.0000,     119.57
    170.0000,     108.04
    175.0000,     109.00
    180.0000,     120.07
    185.0000,     156.33
    190.0000,     212.68
    195.0000,     267.97
    200.0000,     321.30
    205.0000,     310.41
    210.0000,     301.83
    215.0000,     263.70
    220.0000,     263.11
    225.0000,     269.23
    230.0000,     280.15
    235.0000,     303.05
    240.0000,     341.65
    245.0000,     390.61
    250.0000,     427.39
    255.0000,     439.18
    260.0000,     431.16
    265.0000,     425.46
    270.0000,     453.88
    275.0000,     486.45
    280.0000,     480.32
    285.0000,     437.25
           331.3015
LAYER 6
49,    19.2890
     40.0000,     341.36
     45.0000,     285.88
     50.0000,     319.75
     55.0000,     420.21
     60.0000,     458.53
     65.0000,     439.57
     70.0000,     389.05
     75.0000,     332.32
     80.0000,     300.64
     85.0000,     293.80
     90.0000,     321.19
     95.0000,     379.01
    100.0000,     433.70
    105.0000,     429.16
    110.0000,     348.03
    115.0000,     254.54
    120.0000,     211.46
    125.0000,     233.50
    130.0000,     319.34
    135.0000,     419.12
    140.0000,     441.67
    145.0000,     379.71
    150.0000,     294.70
    155.0000,     235.66
    160.0000,     205.41
    165.0000,     178.55
    170.0000,     164.72
    175.0000,     168.69
    180.0000,     191.78
    185.0000,     241.84
    190.0000,     311.34
    195.0000,     374.26
    200.0000,     407.64
    205.0000,     381.58
    210.0000,     339.12
    215.0000,     289.16
    220.0000,     264.09
    225.0000,     253.97
    230.0000,     251.30
    235.0000,     254.97
    240.0000,     266.11
    245.0000,     283.12
    250.0000,     300.70
    255.0000,     314.48
    260.0000,     326.98
    265.0000,     343.96
    270.0000,     372.80
    275.0000,     386.64
           366.8560
LAYER 7
45,    23.7179
     50.0000,     213.69
     55.0000,     262.63
     60.0000,     304.18
     65.0000,     346.82
     70.0000,     361.64
     75.0000,     355.71
     80.0000,     355.35
     85.0000,     369.34
     90.0000,     401.06
     95.0000,     435.28
    100.0000,     435.33
    105.0000,     381.44
    110.0000,     299.99
    115.0000,     234.24
    120.0000,     208.02
    125.0000,     226.32
    130.0000,     285.18
    135.0000,     357.51
    140.0000,     397.17
    145.0000,     385.33
    150.0000,     345.02
    155.0000,     306.88
    160.0000,     280.89
    165.0000,     261.66
    170.0000,     255.02
    175.0000,     266.86
    180.0000,     300.07
    185.0000,     355.46
    190.0000,     420.40
    195.0000,     468.33
    200.0000,     475.92
    205.0000,     435.57
    210.0000,     376.21
    215.0000,     317.68
    220.0000,     276.89
    225.0000,     251.19
    230.0000,     235.12
    235.0000,     226.14
    240.0000,     223.44
    245.0000,     226.45
    250.0000,     234.59
    255.0000,     246.45
    260.0000,     263.90
    265.0000,     283.90
           317.6487
LAYER 8
41,    28.5897
     60.0000,     234.64
     65.0000,     307.21
     70.0000,     349.71
     75.0000,     373.28
     80.0000,     399.86
     85.0000,     421.98
     90.0000,     432.19
     95.0000,     421.70
    100.0000,     380.86
    105.0000,     317.87
    110.0000,     255.51
    115.0000,     212.35
    120.0000,     196.02
    125.0000,     206.91
    130.0000,     240.70
    135.0000,     284.35
    140.0000,     319.22
    145.0000,     333.84
    150.0000,     332.10
    155.0000,     325.29
    160.0000,     320.90
    165.0000,     321.45
    170.0000,     331.56
    175.0000,     355.89
    180.0000,     396.21
    185.0000,     448.81
    190.0000,     500.36
    195.0000,     530.23
    200.0000,     522.94
    205.0000,     479.21
    210.0000,     418.15
    215.0000,     357.59
    220.0000,     308.96
    225.0000,     272.94
    230.0000,     247.01
    235.0000,     229.70
    240.0000,     219.63
    245.0000,     215.67
    250.0000,     216.67
    255.0000,     225.09
           243.8458
LAYER 9
36,    33.9487
     75.0000,     338.11
     80.0000,     379.59
     85.0000,     397.37
     90.0000,     393.06
     95.0000,     363.33
    100.0000,     315.80
    105.0000,     264.64
    110.0000,     221.32
    115.0000,     192.32
    120.0000,     180.40
    125.0000,     184.60
    130.0000,     201.82
    135.0000,     226.25
    140.0000,     251.05
    145.0000,     271.28
    150.0000,     286.62
    155.0000,     300.07
    160.0000,     315.07
    165.0000,     334.30
    170.0000,     360.56
    175.0000,     396.09
    180.0000,     440.55
    185.0000,     488.83
    190.0000,     530.36
    195.0000,     551.65
    200.0000,     543.63
    205.0000,     507.96
    210.0000,     456.26
    215.0000,     401.24
    220.0000,     352.44
    225.0000,     311.53
    230.0000,     278.12
    235.0000,     254.55
    240.0000,     242.33
    245.0000,     234.00
           224.7855
LAYER 10
30,    39.8436
     90.0000,     339.53
     95.0000,     296.27
    100.0000,     261.34
    105.0000,     224.81
    110.0000,     195.70
    115.0000,     174.27
    120.0000,     164.49
    125.0000,     164.56
    130.0000,     172.70
    135.0000,     186.42
    140.0000,     203.27
    145.0000,     221.45
    150.0000,     240.55
    155.0000,     261.39
    160.0000,     285.39
    165.0000,     314.01
    170.0000,     348.44
    175.0000,     389.06
    180.0000,     434.26
    185.0000,     479.33
    190.0000,     516.76
    195.0000,     538.04
    200.0000,     537.51
    205.0000,     515.72
    210.0000,     479.06
    215.0000,     434.20
    220.0000,     393.16
    225.0000,     353.48
    230.0000,     319.08
           277.3832
LAYER 11
26,    46.3279
    100.0000,     227.08
    105.0000,     193.60
    110.0000,     171.57
    115.0000,     157.43
    120.0000,     150.12
    125.0000,     148.46
    130.0000,     152.41
    135.0000,     160.83
    140.0000,     172.86
    145.0000,     187.94
    150.0000,     206.04
    155.0000,     227.55
    160.0000,     253.15
    165.0000,     283.55
    170.0000,     319.05
    175.0000,     359.21
    180.0000,     402.19
    185.0000,     444.24
    190.0000,     480.11
    195.0000,     504.11
    200.0000,     511.96
    205.0000,     503.18
    210.0000,     483.20
    215.0000,     454.97
    220.0000,     423.33
           383.1821
LAYER 12
23,    53.4607
    105.0000,     158.46
    110.0000,     148.10
    115.0000,     140.75
    120.0000,     136.71
    125.0000,     135.95
    130.0000,     138.71
    135.0000,     144.93
    140.0000,     154.44
    145.0000,     167.23
    150.0000,     183.46
    155.0000,     203.47
    160.0000,     227.70
    165.0000,     256.48
    170.0000,     289.79
    175.0000,     327.00
    180.0000,     366.52
    185.0000,     405.54
    190.0000,     440.28
    195.0000,     466.64
    200.0000,     479.96
    205.0000,     482.76
    210.0000,     475.82
           460.3510
LAYER 13
21,    61.3068
    110.0000,     129.52
    115.0000,     127.05
    120.0000,     126.06
    125.0000,     126.81
    130.0000,     129.53
    135.0000,     135.16
    140.0000,     143.60
    145.0000,     155.05
    150.0000,     169.82
    155.0000,     188.25
    160.0000,     210.68
    165.0000,     237.31
    170.0000,     268.07
    175.0000,     302.38
    180.0000,     339.03
    185.0000,     375.94
    190.0000,     410.17
    195.0000,     435.36
    200.0000,     454.14
    205.0000,     466.01
           471.9297
LAYER 14
19, 
    115.0000,     117.67
    120.0000,     118.98
    125.0000,     120.94
    130.0000,     124.16
    135.0000,     129.12
    140.0000,     137.33
    145.0000,     148.24
    150.0000,     162.25
    155.0000,     179.78
    160.0000,     201.15
    165.0000,     226.58
    170.0000,     256.01
    175.0000,     289.03
    180.0000,     324.77
    185.0000,     361.94
    190.0000,     392.47
    195.0000,     419.06
    200.0000,     440.40
           455.7479
CALCULATED APPARENT RESISTIVITY
      7.5000,       5.0000,   1.00000,   1772.3296
     12.5000,       5.0000,   1.00000,   1960.0918
     17.5000,       5.0000,   1.00000,   1490.0112
     22.5000,       5.0000,   1.00000,   1566.6144
     27.5000,       5.0000,   1.00000,   1361.4188
     32.5000,       5.0000,   1.00000,   1462.8867
     37.5000,       5.0000,   1.00000,   1565.6899
     42.5000,       5.0000,   1.00000,   1525.6964
     52.5000,       5.0000,   1.00000,   1276.0574
     62.5000,       5.0000,   1.00000,   1024.5415
     67.5000,       5.0000,   1.00000,    857.4527
     72.5000,       5.0000,   1.00000,    764.2799
     77.5000,       5.0000,   1.00000,    767.5693
     82.5000,       5.0000,   1.00000,    729.0342
     92.5000,       5.0000,   1.00000,    530.2806
     97.5000,       5.0000,   1.00000,    378.2128
    102.5000,       5.0000,   1.00000,    281.9511
    112.5000,       5.0000,   1.00000,    204.7479
    117.5000,       5.0000,   1.00000,    171.6888
    122.5000,       5.0000,   1.00000,    182.2341
    127.5000,       5.0000,   1.00000,    169.6019
    132.5000,       5.0000,   1.00000,    175.4619
    137.5000,       5.0000,   1.00000,    162.7168
    142.5000,       5.0000,   1.00000,    170.7135
    147.5000,       5.0000,   1.00000,    171.6507
    152.5000,       5.0000,   1.00000,    177.1311
    157.5000,       5.0000,   1.00000,    190.1639
    162.5000,       5.0000,   1.00000,    198.0140
    167.5000,       5.0000,   1.00000,    199.3817
    172.5000,       5.0000,   1.00000,    189.7948
    177.5000,       5.0000,   1.00000,    180.1210
    182.5000,       5.0000,   1.00000,    184.1223
    187.5000,       5.0000,   1.00000,    172.6707
    192.5000,       5.0000,   1.00000,    154.0674
    197.5000,       5.0000,   1.00000,    174.0282
    202.5000,       5.0000,   1.00000,    138.8392
    207.5000,       5.0000,   1.00000,    182.3116
    212.5000,       5.0000,   1.00000,    149.6400
    217.5000,       5.0000,   1.00000,    182.8736
    222.5000,       5.0000,   1.00000,    175.0186
    227.5000,       5.0000,   1.00000,    172.4995
    232.5000,       5.0000,   1.00000,    209.0174
    237.5000,       5.0000,   1.00000,    260.0345
    242.5000,       5.0000,   1.00000,    320.2632
    247.5000,       5.0000,   1.00000,    396.3240
    252.5000,       5.0000,   1.00000,    415.3506
    257.5000,       5.0000,   1.00000,    488.6491
    262.5000,       5.0000,   1.00000,    477.9688
    267.5000,       5.0000,   1.00000,    543.3434
    272.5000,       5.0000,   1.00000,    537.8065
    277.5000,       5.0000,   1.00000,    555.7266
    282.5000,       5.0000,   1.00000,    587.3418
    287.5000,       5.0000,   1.00000,    570.1935
    292.5000,       5.0000,   1.00000,    507.5369
    297.5000,       5.0000,   1.00000,    446.3972
    302.5000,       5.0000,   1.00000,    347.5267
    307.5000,       5.0000,   1.00000,    282.5078
     12.5000,       5.0000,   2.00000,   1696.9250
     17.5000,       5.0000,   2.00000,   1349.8719
     27.5000,       5.0000,   2.00000,   1216.5590
     32.5000,       5.0000,   2.00000,   1222.6372
     37.5000,       5.0000,   2.00000,   1348.4336
     42.5000,       5.0000,   2.00000,   1254.2449
     47.5000,       5.0000,   2.00000,   1139.1962
     52.5000,       5.0000,   2.00000,   1025.6550
     57.5000,       5.0000,   2.00000,    990.7983
     62.5000,       5.0000,   2.00000,   1034.9351
     67.5000,       5.0000,   2.00000,    865.9434
     72.5000,       5.0000,   2.00000,    721.5236
     77.5000,       5.0000,   2.00000,    698.2532
     82.5000,       5.0000,   2.00000,    680.4164
     87.5000,       5.0000,   2.00000,    635.6829
     92.5000,       5.0000,   2.00000,    479.6237
     97.5000,       5.0000,   2.00000,    356.8156
    102.5000,       5.0000,   2.00000,    288.2338
    107.5000,       5.0000,   2.00000,    233.6243
    112.5000,       5.0000,   2.00000,    229.7853
    117.5000,       5.0000,   2.00000,    193.5850
    122.5000,       5.0000,   2.00000,    193.6520
    127.5000,       5.0000,   2.00000,    188.2726
    132.5000,       5.0000,   2.00000,    184.7990
    137.5000,       5.0000,   2.00000,    171.7307
    142.5000,       5.0000,   2.00000,    181.9081
    147.5000,       5.0000,   2.00000,    179.8213
    152.5000,       5.0000,   2.00000,    168.0345
    157.5000,       5.0000,   2.00000,    176.7982
    162.5000,       5.0000,   2.00000,    186.2707
    167.5000,       5.0000,   2.00000,    186.3975
    172.5000,       5.0000,   2.00000,    169.9382
    177.5000,       5.0000,   2.00000,    167.2916
    182.5000,       5.0000,   2.00000,    190.4451
    187.5000,       5.0000,   2.00000,    172.9615
    192.5000,       5.0000,   2.00000,    163.0339
    197.5000,       5.0000,   2.00000,    184.6042
    202.5000,       5.0000,   2.00000,    158.6713
    207.5000,       5.0000,   2.00000,    193.9529
    212.5000,       5.0000,   2.00000,    167.0176
    217.5000,       5.0000,   2.00000,    207.5758
    222.5000,       5.0000,   2.00000,    210.9875
    227.5000,       5.0000,   2.00000,    189.5964
    232.5000,       5.0000,   2.00000,    233.2112
    237.5000,       5.0000,   2.00000,    284.6228
    242.5000,       5.0000,   2.00000,    342.5121
    247.5000,       5.0000,   2.00000,    392.8510
    252.5000,       5.0000,   2.00000,    404.9207
    257.5000,       5.0000,   2.00000,    457.4083
    262.5000,       5.0000,   2.00000,    468.2858
    267.5000,       5.0000,   2.00000,    532.0069
    272.5000,       5.0000,   2.00000,    510.2309
    277.5000,       5.0000,   2.00000,    487.7792
    282.5000,       5.0000,   2.00000,    526.5740
    287.5000,       5.0000,   2.00000,    498.6180
    292.5000,       5.0000,   2.00000,    447.0015
    297.5000,       5.0000,   2.00000,    419.1601
    302.5000,       5.0000,   2.00000,    335.3796
     22.5000,       5.0000,   3.00000,   1064.5214
     27.5000,       5.0000,   3.00000,    899.1094
     32.5000,       5.0000,   3.00000,   1049.5780
     37.5000,       5.0000,   3.00000,   1174.6106
     42.5000,       5.0000,   3.00000,   1108.7811
     47.5000,       5.0000,   3.00000,    914.7111
     52.5000,       5.0000,   3.00000,    817.9467
     57.5000,       5.0000,   3.00000,    853.8362
     62.5000,       5.0000,   3.00000,    931.1692
     67.5000,       5.0000,   3.00000,    771.6515
     72.5000,       5.0000,   3.00000,    599.2398
     77.5000,       5.0000,   3.00000,    586.9821
     82.5000,       5.0000,   3.00000,    650.6838
     87.5000,       5.0000,   3.00000,    640.1434
     92.5000,       5.0000,   3.00000,    463.5220
     97.5000,       5.0000,   3.00000,    325.8599
    102.5000,       5.0000,   3.00000,    276.1198
    107.5000,       5.0000,   3.00000,    243.4242
    112.5000,       5.0000,   3.00000,    254.9085
    117.5000,       5.0000,   3.00000,    214.6348
    122.5000,       5.0000,   3.00000,    219.9604
    127.5000,       5.0000,   3.00000,    203.1897
    132.5000,       5.0000,   3.00000,    201.5657
    137.5000,       5.0000,   3.00000,    182.7681
    142.5000,       5.0000,   3.00000,    191.7335
    147.5000,       5.0000,   3.00000,    182.7085
    152.5000,       5.0000,   3.00000,    169.3277
    157.5000,       5.0000,   3.00000,    178.4413
    162.5000,       5.0000,   3.00000,    189.2242
    167.5000,       5.0000,   3.00000,    182.7550
    172.5000,       5.0000,   3.00000,    164.5357
    177.5000,       5.0000,   3.00000,    167.6714
    182.5000,       5.0000,   3.00000,    191.1770
    187.5000,       5.0000,   3.00000,    190.7717
    192.5000,       5.0000,   3.00000,    170.4490
    197.5000,       5.0000,   3.00000,    199.7030
    202.5000,       5.0000,   3.00000,    167.5820
    207.5000,       5.0000,   3.00000,    214.7983
    212.5000,       5.0000,   3.00000,    188.7353
    217.5000,       5.0000,   3.00000,    246.4831
    222.5000,       5.0000,   3.00000,    231.0327
    227.5000,       5.0000,   3.00000,    206.7326
    232.5000,       5.0000,   3.00000,    234.1574
    237.5000,       5.0000,   3.00000,    297.6855
    242.5000,       5.0000,   3.00000,    355.3991
    247.5000,       5.0000,   3.00000,    399.6881
    252.5000,       5.0000,   3.00000,    380.9364
    257.5000,       5.0000,   3.00000,    426.5818
    262.5000,       5.0000,   3.00000,    436.4767
    267.5000,       5.0000,   3.00000,    493.4235
    272.5000,       5.0000,   3.00000,    449.0915
    277.5000,       5.0000,   3.00000,    431.8500
    282.5000,       5.0000,   3.00000,    452.8950
    287.5000,       5.0000,   3.00000,    467.0722
    292.5000,       5.0000,   3.00000,    436.8186
    297.5000,       5.0000,   3.00000,    392.7447
     22.5000,      15.0000,   1.00000,    851.4012
     27.5000,      15.0000,   1.00000,    833.8920
     32.5000,      15.0000,   1.00000,    888.7975
     37.5000,      15.0000,   1.00000,   1030.5275
     42.5000,      15.0000,   1.00000,    983.0450
     47.5000,      15.0000,   1.00000,    869.3108
     52.5000,      15.0000,   1.00000,    772.8987
     57.5000,      15.0000,   1.00000,    760.2594
     62.5000,      15.0000,   1.00000,    734.1594
     67.5000,      15.0000,   1.00000,    654.6721
     72.5000,      15.0000,   1.00000,    566.7717
     77.5000,      15.0000,   1.00000,    544.5023
     82.5000,      15.0000,   1.00000,    580.5317
     87.5000,      15.0000,   1.00000,    592.3887
     92.5000,      15.0000,   1.00000,    499.4944
     97.5000,      15.0000,   1.00000,    362.3098
    102.5000,      15.0000,   1.00000,    278.3829
    107.5000,      15.0000,   1.00000,    258.7638
    112.5000,      15.0000,   1.00000,    249.5751
    117.5000,      15.0000,   1.00000,    251.1279
    122.5000,      15.0000,   1.00000,    230.9602
    127.5000,      15.0000,   1.00000,    222.8314
    132.5000,      15.0000,   1.00000,    206.7385
    137.5000,      15.0000,   1.00000,    201.8060
    142.5000,      15.0000,   1.00000,    189.2612
    147.5000,      15.0000,   1.00000,    185.1126
    152.5000,      15.0000,   1.00000,    184.0889
    157.5000,      15.0000,   1.00000,    188.8043
    162.5000,      15.0000,   1.00000,    190.2663
    167.5000,      15.0000,   1.00000,    185.3773
    172.5000,      15.0000,   1.00000,    180.6384
    177.5000,      15.0000,   1.00000,    180.4803
    182.5000,      15.0000,   1.00000,    192.0740
    187.5000,      15.0000,   1.00000,    192.2159
    192.5000,      15.0000,   1.00000,    199.4559
    197.5000,      15.0000,   1.00000,    185.7241
    202.5000,      15.0000,   1.00000,    201.0615
    207.5000,      15.0000,   1.00000,    205.1281
    212.5000,      15.0000,   1.00000,    239.9761
    217.5000,      15.0000,   1.00000,    240.7402
    222.5000,      15.0000,   1.00000,    242.4234
    227.5000,      15.0000,   1.00000,    230.1450
    232.5000,      15.0000,   1.00000,    255.0122
    237.5000,      15.0000,   1.00000,    298.1316
    242.5000,      15.0000,   1.00000,    358.8811
    247.5000,      15.0000,   1.00000,    377.4030
    252.5000,      15.0000,   1.00000,    390.1892
    257.5000,      15.0000,   1.00000,    393.4311
    262.5000,      15.0000,   1.00000,    416.3344
    267.5000,      15.0000,   1.00000,    410.2047
    272.5000,      15.0000,   1.00000,    411.0679
    277.5000,      15.0000,   1.00000,    398.3618
    282.5000,      15.0000,   1.00000,    416.3482
    287.5000,      15.0000,   1.00000,    434.9817
    292.5000,      15.0000,   1.00000,    430.9915
     22.5000,       5.0000,   4.00000,    810.7984
     27.5000,       5.0000,   4.00000,    700.2907
     32.5000,       5.0000,   4.00000,    812.0569
     37.5000,       5.0000,   4.00000,   1023.8659
     42.5000,       5.0000,   4.00000,    929.2030
     47.5000,       5.0000,   4.00000,    805.0618
     52.5000,       5.0000,   4.00000,    719.6563
     57.5000,       5.0000,   4.00000,    709.0744
     62.5000,       5.0000,   4.00000,    749.2739
     67.5000,       5.0000,   4.00000,    601.3014
     72.5000,       5.0000,   4.00000,    497.7704
     77.5000,       5.0000,   4.00000,    525.3209
     82.5000,       5.0000,   4.00000,    598.3871
     87.5000,       5.0000,   4.00000,    635.6246
     92.5000,       5.0000,   4.00000,    460.6305
     97.5000,       5.0000,   4.00000,    316.8602
    102.5000,       5.0000,   4.00000,    261.4776
    107.5000,       5.0000,   4.00000,    235.7411
    112.5000,       5.0000,   4.00000,    264.0344
    117.5000,       5.0000,   4.00000,    233.6777
    122.5000,       5.0000,   4.00000,    240.2563
    127.5000,       5.0000,   4.00000,    224.9537
    132.5000,       5.0000,   4.00000,    220.4229
    137.5000,       5.0000,   4.00000,    197.8716
    142.5000,       5.0000,   4.00000,    197.3514
    147.5000,       5.0000,   4.00000,    187.0658
    152.5000,       5.0000,   4.00000,    175.5474
    157.5000,       5.0000,   4.00000,    191.5003
    162.5000,       5.0000,   4.00000,    196.5193
    167.5000,       5.0000,   4.00000,    191.4025
    172.5000,       5.0000,   4.00000,    175.8249
    177.5000,       5.0000,   4.00000,    171.6908
    182.5000,       5.0000,   4.00000,    205.6545
    187.5000,       5.0000,   4.00000,    198.2370
    192.5000,       5.0000,   4.00000,    187.3788
    197.5000,       5.0000,   4.00000,    212.0343
    202.5000,       5.0000,   4.00000,    175.8835
    207.5000,       5.0000,   4.00000,    241.0719
    212.5000,       5.0000,   4.00000,    214.1987
    217.5000,       5.0000,   4.00000,    269.7390
    222.5000,       5.0000,   4.00000,    251.3190
    227.5000,       5.0000,   4.00000,    206.3331
    232.5000,       5.0000,   4.00000,    241.9783
    237.5000,       5.0000,   4.00000,    291.0108
    242.5000,       5.0000,   4.00000,    360.3649
    247.5000,       5.0000,   4.00000,    400.8613
    252.5000,       5.0000,   4.00000,    374.1193
    257.5000,       5.0000,   4.00000,    405.8291
    262.5000,       5.0000,   4.00000,    389.1398
    267.5000,       5.0000,   4.00000,    425.5809
    272.5000,       5.0000,   4.00000,    396.8483
    277.5000,       5.0000,   4.00000,    378.6268
    282.5000,       5.0000,   4.00000,    427.0692
    287.5000,       5.0000,   4.00000,    446.7512
    292.5000,       5.0000,   4.00000,    426.6953
     30.0000,      20.0000,   1.00000,    675.1401
     35.0000,      20.0000,   1.00000,    687.3378
     40.0000,      20.0000,   1.00000,    739.3789
     45.0000,      20.0000,   1.00000,    805.6929
     50.0000,      20.0000,   1.00000,    731.4867
     55.0000,      20.0000,   1.00000,    644.2505
     60.0000,      20.0000,   1.00000,    521.9419
     65.0000,      20.0000,   1.00000,    462.5457
     70.0000,      20.0000,   1.00000,    470.3964
     75.0000,      20.0000,   1.00000,    475.3878
     80.0000,      20.0000,   1.00000,    503.2645
     85.0000,      20.0000,   1.00000,    515.3137
     90.0000,      20.0000,   1.00000,    500.7747
     95.0000,      20.0000,   1.00000,    446.2587
    100.0000,      20.0000,   1.00000,    335.3272
    105.0000,      20.0000,   1.00000,    265.4632
    110.0000,      20.0000,   1.00000,    241.9072
    115.0000,      20.0000,   1.00000,    245.3937
    120.0000,      20.0000,   1.00000,    258.3142
    125.0000,      20.0000,   1.00000,    252.8472
    130.0000,      20.0000,   1.00000,    242.5274
    135.0000,      20.0000,   1.00000,    227.3310
    140.0000,      20.0000,   1.00000,    211.5252
    145.0000,      20.0000,   1.00000,    200.0147
    150.0000,      20.0000,   1.00000,    199.4761
    155.0000,      20.0000,   1.00000,    200.5849
    160.0000,      20.0000,   1.00000,    202.5635
    165.0000,      20.0000,   1.00000,    207.0118
    170.0000,      20.0000,   1.00000,    201.0741
    175.0000,      20.0000,   1.00000,    207.5786
    180.0000,      20.0000,   1.00000,    203.0398
    185.0000,      20.0000,   1.00000,    204.4100
    190.0000,      20.0000,   1.00000,    212.4519
    195.0000,      20.0000,   1.00000,    205.1807
    200.0000,      20.0000,   1.00000,    222.8506
    205.0000,      20.0000,   1.00000,    232.3365
    210.0000,      20.0000,   1.00000,    247.3363
    215.0000,      20.0000,   1.00000,    264.0331
    220.0000,      20.0000,   1.00000,    244.9280
    225.0000,      20.0000,   1.00000,    249.1626
    230.0000,      20.0000,   1.00000,    256.0572
    235.0000,      20.0000,   1.00000,    280.0807
    240.0000,      20.0000,   1.00000,    324.2749
    245.0000,      20.0000,   1.00000,    349.5477
    250.0000,      20.0000,   1.00000,    383.0935
    255.0000,      20.0000,   1.00000,    379.0753
    260.0000,      20.0000,   1.00000,    359.9333
    265.0000,      20.0000,   1.00000,    343.1021
    270.0000,      20.0000,   1.00000,    331.1060
    275.0000,      20.0000,   1.00000,    356.8996
    280.0000,      20.0000,   1.00000,    385.4637
    285.0000,      20.0000,   1.00000,    399.4787
     27.5000,       5.0000,   5.00000,    563.3886
     32.5000,       5.0000,   5.00000,    655.4127
     37.5000,       5.0000,   5.00000,    780.5229
     42.5000,       5.0000,   5.00000,    805.0255
     47.5000,       5.0000,   5.00000,    724.2446
     52.5000,       5.0000,   5.00000,    653.9653
     57.5000,       5.0000,   5.00000,    587.0189
     62.5000,       5.0000,   5.00000,    558.6238
     67.5000,       5.0000,   5.00000,    465.8322
     72.5000,       5.0000,   5.00000,    419.2714
     77.5000,       5.0000,   5.00000,    475.0880
     82.5000,       5.0000,   5.00000,    562.7334
     87.5000,       5.0000,   5.00000,    587.9146
     92.5000,       5.0000,   5.00000,    454.0953
     97.5000,       5.0000,   5.00000,    318.4236
    102.5000,       5.0000,   5.00000,    257.3586
    107.5000,       5.0000,   5.00000,    224.8221
    112.5000,       5.0000,   5.00000,    255.6024
    117.5000,       5.0000,   5.00000,    238.3149
    122.5000,       5.0000,   5.00000,    255.8706
    127.5000,       5.0000,   5.00000,    246.5453
    132.5000,       5.0000,   5.00000,    242.3764
    137.5000,       5.0000,   5.00000,    209.8874
    142.5000,       5.0000,   5.00000,    209.3875
    147.5000,       5.0000,   5.00000,    195.1724
    152.5000,       5.0000,   5.00000,    184.8256
    157.5000,       5.0000,   5.00000,    200.2200
    162.5000,       5.0000,   5.00000,    210.8035
    167.5000,       5.0000,   5.00000,    207.3664
    172.5000,       5.0000,   5.00000,    186.7394
    177.5000,       5.0000,   5.00000,    188.6207
    182.5000,       5.0000,   5.00000,    214.9004
    187.5000,       5.0000,   5.00000,    213.1906
    192.5000,       5.0000,   5.00000,    195.8761
    197.5000,       5.0000,   5.00000,    228.1710
    202.5000,       5.0000,   5.00000,    195.1599
    207.5000,       5.0000,   5.00000,    262.0658
    212.5000,       5.0000,   5.00000,    230.7498
    217.5000,       5.0000,   5.00000,    286.6411
    222.5000,       5.0000,   5.00000,    253.7723
    227.5000,       5.0000,   5.00000,    213.2229
    232.5000,       5.0000,   5.00000,    236.3138
    237.5000,       5.0000,   5.00000,    294.7420
    242.5000,       5.0000,   5.00000,    347.3987
    247.5000,       5.0000,   5.00000,    398.1695
    252.5000,       5.0000,   5.00000,    377.1747
    257.5000,       5.0000,   5.00000,    383.8377
    262.5000,       5.0000,   5.00000,    346.0705
    267.5000,       5.0000,   5.00000,    369.5365
    272.5000,       5.0000,   5.00000,    345.4439
    277.5000,       5.0000,   5.00000,    356.5289
    282.5000,       5.0000,   5.00000,    412.5315
    287.5000,       5.0000,   5.00000,    436.5488
     32.5000,       5.0000,   6.00000,    525.9188
     37.5000,       5.0000,   6.00000,    640.4557
     42.5000,       5.0000,   6.00000,    661.4919
     47.5000,       5.0000,   6.00000,    645.0956
     52.5000,       5.0000,   6.00000,    560.1660
     57.5000,       5.0000,   6.00000,    485.3396
     62.5000,       5.0000,   6.00000,    458.8008
     67.5000,       5.0000,   6.00000,    383.2560
     72.5000,       5.0000,   6.00000,    356.5996
     77.5000,       5.0000,   6.00000,    423.5547
     82.5000,       5.0000,   6.00000,    515.8455
     87.5000,       5.0000,   6.00000,    555.4449
     92.5000,       5.0000,   6.00000,    426.1492
     97.5000,       5.0000,   6.00000,    314.8585
    102.5000,       5.0000,   6.00000,    258.6369
    107.5000,       5.0000,   6.00000,    221.5296
    112.5000,       5.0000,   6.00000,    243.2332
    117.5000,       5.0000,   6.00000,    228.7260
    122.5000,       5.0000,   6.00000,    263.0542
    127.5000,       5.0000,   6.00000,    261.7726
    132.5000,       5.0000,   6.00000,    259.3719
    137.5000,       5.0000,   6.00000,    226.9587
    142.5000,       5.0000,   6.00000,    224.3758
    147.5000,       5.0000,   6.00000,    210.4191
    152.5000,       5.0000,   6.00000,    191.9475
    157.5000,       5.0000,   6.00000,    209.8326
    162.5000,       5.0000,   6.00000,    224.4380
    167.5000,       5.0000,   6.00000,    220.4422
    172.5000,       5.0000,   6.00000,    202.9292
    177.5000,       5.0000,   6.00000,    198.8762
    182.5000,       5.0000,   6.00000,    233.6739
    187.5000,       5.0000,   6.00000,    223.1866
    192.5000,       5.0000,   6.00000,    206.9583
    197.5000,       5.0000,   6.00000,    249.4194
    202.5000,       5.0000,   6.00000,    214.0015
    207.5000,       5.0000,   6.00000,    281.9485
    212.5000,       5.0000,   6.00000,    237.3595
    217.5000,       5.0000,   6.00000,    289.6100
    222.5000,       5.0000,   6.00000,    259.6462
    227.5000,       5.0000,   6.00000,    210.3309
    232.5000,       5.0000,   6.00000,    240.1127
    237.5000,       5.0000,   6.00000,    285.3111
    242.5000,       5.0000,   6.00000,    347.6584
    247.5000,       5.0000,   6.00000,    389.2189
    252.5000,       5.0000,   6.00000,    362.8686
    257.5000,       5.0000,   6.00000,    366.3713
    262.5000,       5.0000,   6.00000,    321.6246
    267.5000,       5.0000,   6.00000,    336.7090
    272.5000,       5.0000,   6.00000,    322.0744
    277.5000,       5.0000,   6.00000,    339.8862
    282.5000,       5.0000,   6.00000,    401.2299
     37.5000,      25.0000,   1.00000,    563.5734
     42.5000,      25.0000,   1.00000,    598.4545
     47.5000,      25.0000,   1.00000,    593.5587
     52.5000,      25.0000,   1.00000,    550.1328
     57.5000,      25.0000,   1.00000,    459.8578
     62.5000,      25.0000,   1.00000,    409.0232
     67.5000,      25.0000,   1.00000,    385.0001
     72.5000,      25.0000,   1.00000,    399.6121
     77.5000,      25.0000,   1.00000,    416.6669
     82.5000,      25.0000,   1.00000,    433.1871
     87.5000,      25.0000,   1.00000,    445.1322
     92.5000,      25.0000,   1.00000,    432.8762
     97.5000,      25.0000,   1.00000,    381.8794
    102.5000,      25.0000,   1.00000,    314.8440
    107.5000,      25.0000,   1.00000,    258.5565
    112.5000,      25.0000,   1.00000,    238.1501
    117.5000,      25.0000,   1.00000,    239.2690
    122.5000,      25.0000,   1.00000,    254.1920
    127.5000,      25.0000,   1.00000,    255.2170
    132.5000,      25.0000,   1.00000,    254.7020
    137.5000,      25.0000,   1.00000,    243.7720
    142.5000,      25.0000,   1.00000,    231.8787
    147.5000,      25.0000,   1.00000,    219.3884
    152.5000,      25.0000,   1.00000,    218.9804
    157.5000,      25.0000,   1.00000,    217.7902
    162.5000,      25.0000,   1.00000,    215.4529
    167.5000,      25.0000,   1.00000,    222.2933
    172.5000,      25.0000,   1.00000,    226.6777
    177.5000,      25.0000,   1.00000,    227.2615
    182.5000,      25.0000,   1.00000,    219.2063
    187.5000,      25.0000,   1.00000,    225.5373
    192.5000,      25.0000,   1.00000,    229.2807
    197.5000,      25.0000,   1.00000,    244.4196
    202.5000,      25.0000,   1.00000,    247.8735
    207.5000,      25.0000,   1.00000,    264.5499
    212.5000,      25.0000,   1.00000,    257.4930
    217.5000,      25.0000,   1.00000,    253.5612
    222.5000,      25.0000,   1.00000,    247.1625
    227.5000,      25.0000,   1.00000,    264.1972
    232.5000,      25.0000,   1.00000,    274.7970
    237.5000,      25.0000,   1.00000,    302.2868
    242.5000,      25.0000,   1.00000,    325.5211
    247.5000,      25.0000,   1.00000,    349.3531
    252.5000,      25.0000,   1.00000,    344.9539
    257.5000,      25.0000,   1.00000,    346.3026
    262.5000,      25.0000,   1.00000,    327.3049
    267.5000,      25.0000,   1.00000,    319.1450
    272.5000,      25.0000,   1.00000,    330.0132
    277.5000,      25.0000,   1.00000,    352.7465
     37.5000,       5.0000,   7.00000,    551.9491
     42.5000,       5.0000,   7.00000,    563.7524
     47.5000,       5.0000,   7.00000,    517.7529
     52.5000,       5.0000,   7.00000,    464.1516
     57.5000,       5.0000,   7.00000,    417.5089
     62.5000,       5.0000,   7.00000,    422.2778
     67.5000,       5.0000,   7.00000,    346.4172
     72.5000,       5.0000,   7.00000,    313.2632
     77.5000,       5.0000,   7.00000,    371.3608
     82.5000,       5.0000,   7.00000,    468.8819
     87.5000,       5.0000,   7.00000,    517.2316
     92.5000,       5.0000,   7.00000,    404.1462
     97.5000,       5.0000,   7.00000,    297.9994
    102.5000,       5.0000,   7.00000,    256.4149
    107.5000,       5.0000,   7.00000,    221.5438
    112.5000,       5.0000,   7.00000,    237.9009
    117.5000,       5.0000,   7.00000,    220.7269
    122.5000,       5.0000,   7.00000,    254.8714
    127.5000,       5.0000,   7.00000,    265.4691
    132.5000,       5.0000,   7.00000,    273.0894
    137.5000,       5.0000,   7.00000,    244.7937
    142.5000,       5.0000,   7.00000,    245.0966
    147.5000,       5.0000,   7.00000,    222.9319
    152.5000,       5.0000,   7.00000,    203.9160
    157.5000,       5.0000,   7.00000,    220.8152
    162.5000,       5.0000,   7.00000,    232.5755
    167.5000,       5.0000,   7.00000,    233.8978
    172.5000,       5.0000,   7.00000,    212.1587
    177.5000,       5.0000,   7.00000,    212.4009
    182.5000,       5.0000,   7.00000,    245.1577
    187.5000,       5.0000,   7.00000,    238.2104
    192.5000,       5.0000,   7.00000,    225.1012
    197.5000,       5.0000,   7.00000,    269.1390
    202.5000,       5.0000,   7.00000,    227.1826
    207.5000,       5.0000,   7.00000,    294.6476
    212.5000,       5.0000,   7.00000,    241.0372
    217.5000,       5.0000,   7.00000,    290.2149
    222.5000,       5.0000,   7.00000,    258.0056
    227.5000,       5.0000,   7.00000,    212.1087
    232.5000,       5.0000,   7.00000,    234.6491
    237.5000,       5.0000,   7.00000,    287.0521
    242.5000,       5.0000,   7.00000,    341.4254
    247.5000,       5.0000,   7.00000,    380.3429
    252.5000,       5.0000,   7.00000,    340.2933
    257.5000,       5.0000,   7.00000,    349.2981
    262.5000,       5.0000,   7.00000,    314.1722
    267.5000,       5.0000,   7.00000,    335.2620
    272.5000,       5.0000,   7.00000,    319.7481
    277.5000,       5.0000,   7.00000,    327.8657
     42.5000,       5.0000,   8.00000,    471.5282
     47.5000,       5.0000,   8.00000,    416.7022
     52.5000,       5.0000,   8.00000,    379.1045
     62.5000,       5.0000,   8.00000,    396.0162
     67.5000,       5.0000,   8.00000,    334.6155
     72.5000,       5.0000,   8.00000,    289.7882
     77.5000,       5.0000,   8.00000,    335.9226
     82.5000,       5.0000,   8.00000,    423.6149
     87.5000,       5.0000,   8.00000,    474.7580
     92.5000,       5.0000,   8.00000,    378.0110
    102.5000,       5.0000,   8.00000,    244.1088
    107.5000,       5.0000,   8.00000,    218.4258
    112.5000,       5.0000,   8.00000,    239.6962
    117.5000,       5.0000,   8.00000,    216.8941
    122.5000,       5.0000,   8.00000,    245.1820
    127.5000,       5.0000,   8.00000,    258.1582
    132.5000,       5.0000,   8.00000,    280.7202
    137.5000,       5.0000,   8.00000,    260.4957
    142.5000,       5.0000,   8.00000,    261.0688
    147.5000,       5.0000,   8.00000,    239.2013
    152.5000,       5.0000,   8.00000,    216.6151
    157.5000,       5.0000,   8.00000,    231.5016
    162.5000,       5.0000,   8.00000,    243.9126
    167.5000,       5.0000,   8.00000,    239.1074
    172.5000,       5.0000,   8.00000,    221.5548
    177.5000,       5.0000,   8.00000,    220.0717
    182.5000,       5.0000,   8.00000,    257.5300
    187.5000,       5.0000,   8.00000,    258.2160
    192.5000,       5.0000,   8.00000,    243.9561
    197.5000,       5.0000,   8.00000,    285.3061
    202.5000,       5.0000,   8.00000,    234.6982
    207.5000,       5.0000,   8.00000,    298.2800
    212.5000,       5.0000,   8.00000,    245.8507
    217.5000,       5.0000,   8.00000,    291.3988
    222.5000,       5.0000,   8.00000,    256.4543
    227.5000,       5.0000,   8.00000,    208.6833
    232.5000,       5.0000,   8.00000,    234.4472
    237.5000,       5.0000,   8.00000,    283.5991
    242.5000,       5.0000,   8.00000,    336.6546
    247.5000,       5.0000,   8.00000,    361.5831
    252.5000,       5.0000,   8.00000,    331.1504
    257.5000,       5.0000,   8.00000,    335.7712
    262.5000,       5.0000,   8.00000,    316.7498
    267.5000,       5.0000,   8.00000,    350.2032
    272.5000,       5.0000,   8.00000,    325.7048
     52.5000,      35.0000,   1.00000,    357.4584
     57.5000,      35.0000,   1.00000,    346.0323
     62.5000,      35.0000,   1.00000,    338.0913
     67.5000,      35.0000,   1.00000,    357.8590
     72.5000,      35.0000,   1.00000,    362.7259
     77.5000,      35.0000,   1.00000,    354.4618
     82.5000,      35.0000,   1.00000,    323.9581
     87.5000,      35.0000,   1.00000,    312.1740
     92.5000,      35.0000,   1.00000,    316.9026
     97.5000,      35.0000,   1.00000,    321.2183
    102.5000,      35.0000,   1.00000,    303.8567
    107.5000,      35.0000,   1.00000,    267.9295
    112.5000,      35.0000,   1.00000,    245.1803
    117.5000,      35.0000,   1.00000,    242.8578
    122.5000,      35.0000,   1.00000,    241.2735
    127.5000,      35.0000,   1.00000,    245.9020
    132.5000,      35.0000,   1.00000,    246.9032
    137.5000,      35.0000,   1.00000,    256.6032
    142.5000,      35.0000,   1.00000,    267.9347
    147.5000,      35.0000,   1.00000,    268.8221
    152.5000,      35.0000,   1.00000,    264.5018
    157.5000,      35.0000,   1.00000,    253.8972
    162.5000,      35.0000,   1.00000,    245.5906
    167.5000,      35.0000,   1.00000,    245.6230
    172.5000,      35.0000,   1.00000,    249.3256
    177.5000,      35.0000,   1.00000,    255.2729
    182.5000,      35.0000,   1.00000,    265.6701
    187.5000,      35.0000,   1.00000,    264.5466
    192.5000,      35.0000,   1.00000,    273.7947
    197.5000,      35.0000,   1.00000,    270.1991
    202.5000,      35.0000,   1.00000,    271.6479
    207.5000,      35.0000,   1.00000,    264.5515
    212.5000,      35.0000,   1.00000,    257.5971
    217.5000,      35.0000,   1.00000,    249.7393
    222.5000,      35.0000,   1.00000,    260.7444
    227.5000,      35.0000,   1.00000,    269.0503
    232.5000,      35.0000,   1.00000,    284.8701
    237.5000,      35.0000,   1.00000,    284.8288
    242.5000,      35.0000,   1.00000,    290.0384
    247.5000,      35.0000,   1.00000,    298.7603
    252.5000,      35.0000,   1.00000,    322.4077
    257.5000,      35.0000,   1.00000,    335.4471
    262.5000,      35.0000,   1.00000,    345.9142
     52.5000,       5.0000,  10.00000,    315.3323
     57.5000,       5.0000,  10.00000,    320.2423
     62.5000,       5.0000,  10.00000,    345.8117
     67.5000,       5.0000,  10.00000,    308.7786
     77.5000,       5.0000,  10.00000,    312.3781
     82.5000,       5.0000,  10.00000,    370.9424
     87.5000,       5.0000,  10.00000,    402.6689
     92.5000,       5.0000,  10.00000,    324.3837
     97.5000,       5.0000,  10.00000,    252.3172
    102.5000,       5.0000,  10.00000,    224.8497
    107.5000,       5.0000,  10.00000,    203.2702
    112.5000,       5.0000,  10.00000,    227.0832
    117.5000,       5.0000,  10.00000,    213.7735
    122.5000,       5.0000,  10.00000,    245.5513
    127.5000,       5.0000,  10.00000,    256.3736
    132.5000,       5.0000,  10.00000,    273.9930
    137.5000,       5.0000,  10.00000,    261.6400
    142.5000,       5.0000,  10.00000,    279.9458
    147.5000,       5.0000,  10.00000,    263.1777
    152.5000,       5.0000,  10.00000,    241.3728
    157.5000,       5.0000,  10.00000,    254.5432
    162.5000,       5.0000,  10.00000,    263.0652
    167.5000,       5.0000,  10.00000,    254.3127
    172.5000,       5.0000,  10.00000,    230.7423
    177.5000,       5.0000,  10.00000,    237.3588
    182.5000,       5.0000,  10.00000,    287.7770
    187.5000,       5.0000,  10.00000,    287.5867
    192.5000,       5.0000,  10.00000,    265.3770
    197.5000,       5.0000,  10.00000,    302.6645
    202.5000,       5.0000,  10.00000,    244.1969
    207.5000,       5.0000,  10.00000,    305.1577
    212.5000,       5.0000,  10.00000,    248.6888
    217.5000,       5.0000,  10.00000,    294.5741
    222.5000,       5.0000,  10.00000,    257.4154
    227.5000,       5.0000,  10.00000,    206.1137
    232.5000,       5.0000,  10.00000,    225.5269
    237.5000,       5.0000,  10.00000,    269.1949
    242.5000,       5.0000,  10.00000,    317.6235
    247.5000,       5.0000,  10.00000,    349.9519
    252.5000,       5.0000,  10.00000,    330.8339
    257.5000,       5.0000,  10.00000,    349.4334
    262.5000,       5.0000,  10.00000,    332.2276
     67.5000,      45.0000,   1.00000,    311.3088
     72.5000,      45.0000,   1.00000,    310.7955
     77.5000,      45.0000,   1.00000,    302.8577
     82.5000,      45.0000,   1.00000,    298.9085
     87.5000,      45.0000,   1.00000,    278.7797
     92.5000,      45.0000,   1.00000,    268.8864
     97.5000,      45.0000,   1.00000,    261.3868
    102.5000,      45.0000,   1.00000,    260.3920
    107.5000,      45.0000,   1.00000,    258.0018
    112.5000,      45.0000,   1.00000,    246.7311
    117.5000,      45.0000,   1.00000,    237.8573
    122.5000,      45.0000,   1.00000,    239.3038
    127.5000,      45.0000,   1.00000,    244.2307
    132.5000,      45.0000,   1.00000,    249.7698
    137.5000,      45.0000,   1.00000,    254.2275
    142.5000,      45.0000,   1.00000,    257.9733
    147.5000,      45.0000,   1.00000,    265.2022
    152.5000,      45.0000,   1.00000,    269.5335
    157.5000,      45.0000,   1.00000,    274.2177
    162.5000,      45.0000,   1.00000,    284.7080
    167.5000,      45.0000,   1.00000,    287.0721
    172.5000,      45.0000,   1.00000,    284.3802
    177.5000,      45.0000,   1.00000,    286.2825
    182.5000,      45.0000,   1.00000,    276.2605
    187.5000,      45.0000,   1.00000,    275.8718
    192.5000,      45.0000,   1.00000,    269.1930
    197.5000,      45.0000,   1.00000,    275.5739
    202.5000,      45.0000,   1.00000,    275.5236
    207.5000,      45.0000,   1.00000,    264.4272
    212.5000,      45.0000,   1.00000,    259.2925
    217.5000,      45.0000,   1.00000,    259.7577
    222.5000,      45.0000,   1.00000,    258.9236
    227.5000,      45.0000,   1.00000,    270.0384
    232.5000,      45.0000,   1.00000,    270.6819
    237.5000,      45.0000,   1.00000,    285.1700
    242.5000,      45.0000,   1.00000,    292.2196
    247.5000,      45.0000,   1.00000,    307.1248
     77.5000,       5.0000,  12.00000,    295.1766
    157.5000,       5.0000,  12.00000,    270.4634
    237.5000,       5.0000,  12.00000,    260.5338
     67.5000,      15.0000,   4.00000,    271.9893
     72.5000,      15.0000,   4.00000,    262.9078
     77.5000,      15.0000,   4.00000,    287.4753
     82.5000,      15.0000,   4.00000,    337.2315
     87.5000,      15.0000,   4.00000,    342.1170
     92.5000,      15.0000,   4.00000,    301.3986
     97.5000,      15.0000,   4.00000,    237.5287
    102.5000,      15.0000,   4.00000,    198.0393
    112.5000,      15.0000,   4.00000,    197.7303
    117.5000,      15.0000,   4.00000,    218.0585
    122.5000,      15.0000,   4.00000,    233.5867
    127.5000,      15.0000,   4.00000,    259.8335
    132.5000,      15.0000,   4.00000,    266.3675
    137.5000,      15.0000,   4.00000,    271.1669
    142.5000,      15.0000,   4.00000,    259.2204
    147.5000,      15.0000,   4.00000,    255.2657
    152.5000,      15.0000,   4.00000,    256.4032
    157.5000,      15.0000,   4.00000,    269.3952
    162.5000,      15.0000,   4.00000,    286.1846
    167.5000,      15.0000,   4.00000,    283.0704
    172.5000,      15.0000,   4.00000,    272.6438
    177.5000,      15.0000,   4.00000,    276.6985
    182.5000,      15.0000,   4.00000,    284.6251
    187.5000,      15.0000,   4.00000,    285.8491
    192.5000,      15.0000,   4.00000,    288.4958
    197.5000,      15.0000,   4.00000,    275.5497
    202.5000,      15.0000,   4.00000,    291.9388
    207.5000,      15.0000,   4.00000,    273.4891
    212.5000,      15.0000,   4.00000,    291.0886
    217.5000,      15.0000,   4.00000,    268.8008
    222.5000,      15.0000,   4.00000,    247.4396
    227.5000,      15.0000,   4.00000,    221.8344
    232.5000,      15.0000,   4.00000,    225.7305
    237.5000,      15.0000,   4.00000,    267.8374
    242.5000,      15.0000,   4.00000,    318.3646
    247.5000,      15.0000,   4.00000,    345.5335
     82.5000,      55.0000,   1.00000,    260.9434
     87.5000,      55.0000,   1.00000,    255.5478
     92.5000,      55.0000,   1.00000,    248.7095
     97.5000,      55.0000,   1.00000,    255.7534
    102.5000,      55.0000,   1.00000,    259.0958
    107.5000,      55.0000,   1.00000,    259.6127
    112.5000,      55.0000,   1.00000,    248.5157
    117.5000,      55.0000,   1.00000,    233.2518
    122.5000,      55.0000,   1.00000,    230.1808
    127.5000,      55.0000,   1.00000,    229.5430
    132.5000,      55.0000,   1.00000,    237.6871
    137.5000,      55.0000,   1.00000,    246.4019
    142.5000,      55.0000,   1.00000,    253.8697
    147.5000,      55.0000,   1.00000,    266.3784
    152.5000,      55.0000,   1.00000,    272.8623
    157.5000,      55.0000,   1.00000,    280.5149
    162.5000,      55.0000,   1.00000,    284.2563
    167.5000,      55.0000,   1.00000,    286.9241
    172.5000,      55.0000,   1.00000,    294.2253
    177.5000,      55.0000,   1.00000,    288.4990
    182.5000,      55.0000,   1.00000,    291.0580
    187.5000,      55.0000,   1.00000,    281.2974
    192.5000,      55.0000,   1.00000,    276.8030
    197.5000,      55.0000,   1.00000,    270.8746
    202.5000,      55.0000,   1.00000,    260.1512
    207.5000,      55.0000,   1.00000,    255.4517
    212.5000,      55.0000,   1.00000,    254.1330
    217.5000,      55.0000,   1.00000,    260.5303
    222.5000,      55.0000,   1.00000,    274.5527
    227.5000,      55.0000,   1.00000,    283.4710
    232.5000,      55.0000,   1.00000,    297.7448
    157.5000,       5.0000,  15.00000,    269.5287
    237.5000,       5.0000,  15.00000,    275.7232
     82.5000,      15.0000,   5.00000,    311.1274
     87.5000,      15.0000,   5.00000,    318.2963
     92.5000,      15.0000,   5.00000,    286.5499
     97.5000,      15.0000,   5.00000,    237.5827
    102.5000,      15.0000,   5.00000,    198.3733
    107.5000,      15.0000,   5.00000,    189.4251
    112.5000,      15.0000,   5.00000,    186.8078
    127.5000,      15.0000,   5.00000,    246.6869
    132.5000,      15.0000,   5.00000,    256.4583
    137.5000,      15.0000,   5.00000,    260.6255
    142.5000,      15.0000,   5.00000,    255.9521
    147.5000,      15.0000,   5.00000,    256.4132
    152.5000,      15.0000,   5.00000,    258.4072
    157.5000,      15.0000,   5.00000,    267.3540
    162.5000,      15.0000,   5.00000,    281.2141
    167.5000,      15.0000,   5.00000,    279.9216
    172.5000,      15.0000,   5.00000,    275.5913
    177.5000,      15.0000,   5.00000,    283.0011
    182.5000,      15.0000,   5.00000,    294.1660
    187.5000,      15.0000,   5.00000,    294.1982
    192.5000,      15.0000,   5.00000,    294.3108
    197.5000,      15.0000,   5.00000,    277.8523
    202.5000,      15.0000,   5.00000,    289.2090
    207.5000,      15.0000,   5.00000,    268.2473
    212.5000,      15.0000,   5.00000,    283.9393
    217.5000,      15.0000,   5.00000,    266.5717
    222.5000,      15.0000,   5.00000,    253.2435
    227.5000,      15.0000,   5.00000,    232.9570
    232.5000,      15.0000,   5.00000,    239.9704
     97.5000,      65.0000,   1.00000,    246.2776
    102.5000,      65.0000,   1.00000,    248.8042
    107.5000,      65.0000,   1.00000,    254.6939
    112.5000,      65.0000,   1.00000,    256.8462
    122.5000,      65.0000,   1.00000,    230.8966
    127.5000,      65.0000,   1.00000,    223.7888
    132.5000,      65.0000,   1.00000,    229.9823
    137.5000,      65.0000,   1.00000,    241.0608
    142.5000,      65.0000,   1.00000,    250.9100
    147.5000,      65.0000,   1.00000,    256.5579
    152.5000,      65.0000,   1.00000,    265.7813
    157.5000,      65.0000,   1.00000,    271.9379
    162.5000,      65.0000,   1.00000,    273.8821
    167.5000,      65.0000,   1.00000,    276.4328
    172.5000,      65.0000,   1.00000,    271.1275
    177.5000,      65.0000,   1.00000,    274.6604
    182.5000,      65.0000,   1.00000,    276.2682
    187.5000,      65.0000,   1.00000,    282.7630
    192.5000,      65.0000,   1.00000,    277.9388
    197.5000,      65.0000,   1.00000,    265.4573
    202.5000,      65.0000,   1.00000,    257.1725
    207.5000,      65.0000,   1.00000,    258.8052
    212.5000,      65.0000,   1.00000,    269.5064
    217.5000,      65.0000,   1.00000,    279.3532
     97.5000,      15.0000,   6.00000,    229.5538
    102.5000,      15.0000,   6.00000,    192.5755
    107.5000,      15.0000,   6.00000,    186.5816
    112.5000,      15.0000,   6.00000,    185.6082
    117.5000,      15.0000,   6.00000,    202.9697
    122.5000,      15.0000,   6.00000,    215.9476
    127.5000,      15.0000,   6.00000,    238.2132
    132.5000,      15.0000,   6.00000,    247.6654
    137.5000,      15.0000,   6.00000,    256.6537
    142.5000,      15.0000,   6.00000,    253.6585
    147.5000,      15.0000,   6.00000,    249.0720
    152.5000,      15.0000,   6.00000,    247.4225
    157.5000,      15.0000,   6.00000,    256.0970
    162.5000,      15.0000,   6.00000,    269.2231
    167.5000,      15.0000,   6.00000,    266.3487
    172.5000,      15.0000,   6.00000,    256.9197
    177.5000,      15.0000,   6.00000,    267.3192
    182.5000,      15.0000,   6.00000,    285.4809
    187.5000,      15.0000,   6.00000,    294.1926
    192.5000,      15.0000,   6.00000,    297.4194
    197.5000,      15.0000,   6.00000,    280.0232
    202.5000,      15.0000,   6.00000,    293.3226
    207.5000,      15.0000,   6.00000,    274.4362
    212.5000,      15.0000,   6.00000,    293.9373
    217.5000,      15.0000,   6.00000,    276.1621
    105.0000,      30.0000,   3.00000,    205.3774
    110.0000,      30.0000,   3.00000,    197.5073
    115.0000,      30.0000,   3.00000,    200.9747
    120.0000,      30.0000,   3.00000,    214.4870
    125.0000,      30.0000,   3.00000,    227.8185
    130.0000,      30.0000,   3.00000,    238.4787
    135.0000,      30.0000,   3.00000,    245.8685
    140.0000,      30.0000,   3.00000,    244.4098
    145.0000,      30.0000,   3.00000,    245.2900
    150.0000,      30.0000,   3.00000,    247.5807
    155.0000,      30.0000,   3.00000,    251.5406
    160.0000,      30.0000,   3.00000,    251.0587
    165.0000,      30.0000,   3.00000,    251.5294
    170.0000,      30.0000,   3.00000,    264.7507
    175.0000,      30.0000,   3.00000,    270.8822
    180.0000,      30.0000,   3.00000,    267.1028
    185.0000,      30.0000,   3.00000,    271.9423
    190.0000,      30.0000,   3.00000,    273.8361
    195.0000,      30.0000,   3.00000,    290.2650
    200.0000,      30.0000,   3.00000,    288.1086
    205.0000,      30.0000,   3.00000,    293.2994
    210.0000,      30.0000,   3.00000,    292.8544
    117.5000,      25.0000,   4.00000,    203.9422
    122.5000,      25.0000,   4.00000,    224.6669
    127.5000,      25.0000,   4.00000,    236.6820
    132.5000,      25.0000,   4.00000,    247.2502
    142.5000,      25.0000,   4.00000,    238.9197
    147.5000,      25.0000,   4.00000,    234.5974
    152.5000,      25.0000,   4.00000,    239.9678
    157.5000,      25.0000,   4.00000,    242.4796
    162.5000,      25.0000,   4.00000,    244.2051
    167.5000,      25.0000,   4.00000,    249.5094
    172.5000,      25.0000,   4.00000,    258.0354
    177.5000,      25.0000,   4.00000,    262.0325
    182.5000,      25.0000,   4.00000,    260.9260
    187.5000,      25.0000,   4.00000,    273.0381
    192.5000,      25.0000,   4.00000,    277.9633
    197.5000,      25.0000,   4.00000,    292.0073
    202.5000,      25.0000,   4.00000,    293.9800
    157.5000,      15.0000,   8.00000,    227.6782
    157.5000,      15.0000,  10.00000,    226.3942
   7.07
ITERATION 4
MODEL RESISTIVITY
LAYER 1
61,     2.5000
     10.0000,     2050.3
     15.0000,     2302.1
     20.0000,     1533.4
     25.0000,     1391.3
     30.0000,     1200.8
     35.0000,     1506.1
     40.0000,     2077.5
     45.0000,     2142.8
     50.0000,     1769.5
     55.0000,     1356.4
     60.0000,     1170.7
     65.0000,     1094.4
     70.0000,     803.12
     75.0000,     631.71
     80.0000,     699.48
     85.0000,     847.02
     90.0000,     913.04
     95.0000,     645.14
    100.0000,     382.03
    105.0000,     249.91
    110.0000,     182.17
    115.0000,     193.37
    120.0000,     170.06
    125.0000,     182.23
    130.0000,     168.90
    135.0000,     166.08
    140.0000,     153.13
    145.0000,     168.19
    150.0000,     173.57
    155.0000,     181.86
    160.0000,     209.78
    165.0000,     234.49
    170.0000,     226.36
    175.0000,     195.32
    180.0000,     187.21
    185.0000,     208.21
    190.0000,     181.69
    195.0000,     149.29
    200.0000,     162.12
    205.0000,     128.32
    210.0000,     171.26
    215.0000,     145.77
    220.0000,     183.23
    225.0000,     164.06
    230.0000,     137.00
    235.0000,     170.57
    240.0000,     237.52
    245.0000,     325.19
    250.0000,     411.69
    255.0000,     422.12
    260.0000,     488.38
    265.0000,     492.05
    270.0000,     571.73
    275.0000,     547.22
    280.0000,     561.55
    285.0000,     663.96
    290.0000,     695.68
    295.0000,     617.42
    300.0000,     509.55
    305.0000,     342.72
           251.7497
LAYER 2
61,     5.2500
     10.0000,     1928.4
     15.0000,     2186.4
     20.0000,     1650.1
     25.0000,     1411.2
     30.0000,     1226.7
     35.0000,     1453.2
     40.0000,     1702.9
     45.0000,     1617.2
     50.0000,     1389.0
     55.0000,     1301.3
     60.0000,     1107.8
     65.0000,     1114.8
     70.0000,     870.99
     75.0000,     748.59
     80.0000,     807.78
     85.0000,     963.56
     90.0000,     926.38
     95.0000,     589.65
    100.0000,     355.07
    105.0000,     241.77
    110.0000,     189.82
    115.0000,     180.33
    120.0000,     162.27
    125.0000,     169.35
    130.0000,     167.70
    135.0000,     166.89
    140.0000,     153.46
    145.0000,     160.18
    150.0000,     165.80
    155.0000,     162.81
    160.0000,     208.44
    165.0000,     217.21
    170.0000,     219.07
    175.0000,     195.69
    180.0000,     177.50
    185.0000,     188.79
    190.0000,     172.49
    195.0000,     145.38
    200.0000,     157.61
    205.0000,     134.21
    210.0000,     170.18
    215.0000,     151.30
    220.0000,     186.39
    225.0000,     170.72
    230.0000,     151.47
    235.0000,     185.55
    240.0000,     253.34
    245.0000,     349.49
    250.0000,     430.39
    255.0000,     446.69
    260.0000,     500.24
    265.0000,     495.37
    270.0000,     553.92
    275.0000,     537.65
    280.0000,     546.39
    285.0000,     620.24
    290.0000,     638.18
    295.0000,     577.99
    300.0000,     470.50
    305.0000,     317.74
           246.9634
LAYER 3
58,     8.2750
     20.0000,     1788.9
     25.0000,     1425.2
     30.0000,     1227.0
     35.0000,     1308.8
     40.0000,     1254.3
     45.0000,     1090.4
     50.0000,     1103.8
     55.0000,     1287.3
     60.0000,     1080.7
     65.0000,     1070.8
     70.0000,     918.90
     75.0000,     845.26
     80.0000,     893.10
     85.0000,     977.85
     90.0000,     787.22
     95.0000,     460.04
    100.0000,     296.12
    105.0000,     243.00
    110.0000,     211.87
    115.0000,     179.92
    120.0000,     159.10
    125.0000,     166.67
    130.0000,     186.88
    135.0000,     193.97
    140.0000,     170.68
    145.0000,     157.67
    150.0000,     144.94
    155.0000,     131.40
    160.0000,     173.11
    165.0000,     167.69
    170.0000,     170.94
    175.0000,     161.78
    180.0000,     144.21
    185.0000,     153.89
    190.0000,     158.23
    195.0000,     150.31
    200.0000,     172.82
    205.0000,     160.42
    210.0000,     192.40
    215.0000,     176.43
    220.0000,     208.17
    225.0000,     201.00
    230.0000,     193.90
    235.0000,     230.15
    240.0000,     299.86
    245.0000,     399.05
    250.0000,     469.55
    255.0000,     486.85
    260.0000,     508.81
    265.0000,     486.66
    270.0000,     523.12
    275.0000,     534.86
    280.0000,     546.16
    285.0000,     573.88
    290.0000,     549.55
    295.0000,     490.21
    300.0000,     370.52
           255.6454
LAYER 4
56,    11.6025
     25.0000,     1312.9
     30.0000,     1061.8
     35.0000,     1047.3
     40.0000,     902.35
     45.0000,     763.23
     50.0000,     922.73
     55.0000,     1286.9
     60.0000,     1056.7
     65.0000,     981.37
     70.0000,     885.61
     75.0000,     820.65
     80.0000,     840.41
     85.0000,     815.55
     90.0000,     587.63
     95.0000,     352.47
    100.0000,     267.96
    105.0000,     274.62
    110.0000,     260.17
    115.0000,     200.52
    120.0000,     165.07
    125.0000,     177.85
    130.0000,     231.79
    135.0000,     264.02
    140.0000,     224.08
    145.0000,     178.37
    150.0000,     136.78
    155.0000,     112.37
    160.0000,     139.08
    165.0000,     125.79
    170.0000,     123.18
    175.0000,     120.73
    180.0000,     112.59
    185.0000,     130.06
    190.0000,     155.77
    195.0000,     171.90
    200.0000,     214.59
    205.0000,     206.01
    210.0000,     235.13
    215.0000,     211.04
    220.0000,     239.13
    225.0000,     242.18
    230.0000,     247.42
    235.0000,     285.86
    240.0000,     357.09
    245.0000,     455.86
    250.0000,     520.20
    255.0000,     531.62
    260.0000,     520.61
    265.0000,     482.67
    270.0000,     508.74
    275.0000,     544.71
    280.0000,     557.44
    285.0000,     542.84
    290.0000,     468.56
    295.0000,     413.85
           264.1390
LAYER 5
53,    15.2628
     30.0000,     638.95
     35.0000,     570.61
     40.0000,     529.23
     45.0000,     463.04
     50.0000,     579.95
     55.0000,     833.58
     60.0000,     747.60
     65.0000,     606.90
     70.0000,     488.61
     75.0000,     391.25
     80.0000,     344.01
     85.0000,     307.91
     90.0000,     284.54
     95.0000,     291.28
    100.0000,     341.84
    105.0000,     397.52
    110.0000,     352.71
    115.0000,     241.76
    120.0000,     183.35
    125.0000,     202.68
    130.0000,     301.22
    135.0000,     404.92
    140.0000,     386.62
    145.0000,     290.99
    150.0000,     197.87
    155.0000,     148.17
    160.0000,     138.41
    165.0000,     116.38
    170.0000,     104.29
    175.0000,     104.44
    180.0000,     114.46
    185.0000,     149.75
    190.0000,     206.75
    195.0000,     263.52
    200.0000,     317.38
    205.0000,     303.99
    210.0000,     292.36
    215.0000,     254.10
    220.0000,     255.80
    225.0000,     267.81
    230.0000,     285.48
    235.0000,     313.22
    240.0000,     356.00
    245.0000,     407.76
    250.0000,     443.61
    255.0000,     451.54
    260.0000,     439.38
    265.0000,     431.33
    270.0000,     461.29
    275.0000,     496.78
    280.0000,     489.89
    285.0000,     444.89
           334.2245
LAYER 6
49,    19.2890
     40.0000,     352.21
     45.0000,     281.13
     50.0000,     312.86
     55.0000,     413.86
     60.0000,     448.20
     65.0000,     423.02
     70.0000,     369.11
     75.0000,     313.53
     80.0000,     286.99
     85.0000,     285.56
     90.0000,     319.41
     95.0000,     388.31
    100.0000,     457.01
    105.0000,     454.44
    110.0000,     356.13
    115.0000,     246.10
    120.0000,     196.37
    125.0000,     217.90
    130.0000,     310.93
    135.0000,     426.34
    140.0000,     457.70
    145.0000,     391.28
    150.0000,     299.36
    155.0000,     237.15
    160.0000,     205.76
    165.0000,     176.87
    170.0000,     160.48
    175.0000,     162.05
    180.0000,     183.07
    185.0000,     232.00
    190.0000,     302.27
    195.0000,     366.18
    200.0000,     397.68
    205.0000,     366.36
    210.0000,     319.40
    215.0000,     268.91
    220.0000,     246.16
    225.0000,     240.88
    230.0000,     243.82
    235.0000,     252.09
    240.0000,     266.76
    245.0000,     285.96
    250.0000,     304.28
    255.0000,     318.04
    260.0000,     331.09
    265.0000,     349.48
    270.0000,     380.89
    275.0000,     395.30
           372.0694
LAYER 7
45,    23.7179
     50.0000,     217.93
     55.0000,     262.39
     60.0000,     302.64
     65.0000,     346.28
     70.0000,     363.17
     75.0000,     361.64
     80.0000,     370.61
     85.0000,     397.92
     90.0000,     446.56
     95.0000,     498.01
    100.0000,     502.99
    105.0000,     432.42
    110.0000,     324.10
    115.0000,     238.68
    120.0000,     203.69
    125.0000,     221.04
    130.0000,     286.75
    135.0000,     372.75
    140.0000,     423.57
    145.0000,     412.72
    150.0000,     366.95
    155.0000,     323.09
    160.0000,     292.39
    165.0000,     268.13
    170.0000,     256.55
    175.0000,     264.33
    180.0000,     294.90
    185.0000,     349.64
    190.0000,     415.67
    195.0000,     463.69
    200.0000,     467.44
    205.0000,     420.10
    210.0000,     355.04
    215.0000,     294.65
    220.0000,     255.18
    225.0000,     232.75
    230.0000,     220.52
    235.0000,     214.93
    240.0000,     214.91
    245.0000,     219.86
    250.0000,     229.58
    255.0000,     243.10
    260.0000,     263.08
    265.0000,     285.31
           321.9524
LAYER 8
41,    28.5897
     60.0000,     249.85
     65.0000,     329.20
     70.0000,     379.16
     75.0000,     411.49
     80.0000,     454.62
     85.0000,     496.56
     90.0000,     522.30
     95.0000,     516.70
    100.0000,     463.57
    105.0000,     375.23
    110.0000,     287.24
    115.0000,     226.69
    120.0000,     201.84
    125.0000,     210.99
    130.0000,     248.70
    135.0000,     300.41
    140.0000,     343.34
    145.0000,     361.84
    150.0000,     359.48
    155.0000,     349.76
    160.0000,     341.57
    165.0000,     337.69
    170.0000,     343.42
    175.0000,     364.45
    180.0000,     403.34
    185.0000,     456.67
    190.0000,     509.97
    195.0000,     539.56
    200.0000,     527.54
    205.0000,     475.65
    210.0000,     406.82
    215.0000,     341.52
    220.0000,     291.41
    225.0000,     256.10
    230.0000,     231.88
    235.0000,     216.47
    240.0000,     208.30
    245.0000,     206.00
    250.0000,     208.79
    255.0000,     219.21
           241.6094
LAYER 9
36,    33.9487
     75.0000,     388.44
     80.0000,     452.95
     85.0000,     486.14
     90.0000,     487.92
     95.0000,     452.28
    100.0000,     387.50
    105.0000,     314.42
    110.0000,     251.89
    115.0000,     209.53
    120.0000,     190.28
    125.0000,     191.77
    130.0000,     209.78
    135.0000,     237.39
    140.0000,     266.20
    145.0000,     289.68
    150.0000,     306.80
    155.0000,     320.77
    160.0000,     335.46
    165.0000,     353.95
    170.0000,     379.64
    175.0000,     415.57
    180.0000,     462.07
    185.0000,     513.93
    190.0000,     559.05
    195.0000,     581.22
    200.0000,     569.30
    205.0000,     525.53
    210.0000,     464.40
    215.0000,     401.35
    220.0000,     347.20
    225.0000,     303.22
    230.0000,     268.41
    235.0000,     244.47
    240.0000,     232.89
    245.0000,     225.71
           218.2868
LAYER 10
30,    39.8436
     90.0000,     414.17
     95.0000,     360.67
    100.0000,     313.97
    105.0000,     262.21
    110.0000,     220.21
    115.0000,     188.62
    120.0000,     172.79
    125.0000,     169.67
    130.0000,     176.73
    135.0000,     190.87
    140.0000,     209.08
    145.0000,     229.06
    150.0000,     250.09
    155.0000,     272.92
    160.0000,     299.07
    165.0000,     330.26
    170.0000,     368.06
    175.0000,     413.30
    180.0000,     464.62
    185.0000,     516.81
    190.0000,     560.78
    195.0000,     585.64
    200.0000,     583.80
    205.0000,     555.79
    210.0000,     509.87
    215.0000,     454.82
    220.0000,     405.61
    225.0000,     359.06
    230.0000,     320.06
           273.6768
LAYER 11
26,    46.3279
    100.0000,     267.39
    105.0000,     219.56
    110.0000,     187.53
    115.0000,     166.39
    120.0000,     154.46
    125.0000,     149.55
    130.0000,     151.70
    135.0000,     159.37
    140.0000,     171.48
    145.0000,     187.38
    150.0000,     206.95
    155.0000,     230.67
    160.0000,     259.36
    165.0000,     293.97
    170.0000,     335.12
    175.0000,     382.61
    180.0000,     434.56
    185.0000,     486.49
    190.0000,     531.63
    195.0000,     562.13
    200.0000,     571.77
    205.0000,     559.45
    210.0000,     532.39
    215.0000,     494.68
    220.0000,     453.38
           401.4842
LAYER 12
23,    53.4607
    105.0000,     173.41
    110.0000,     156.63
    115.0000,     144.40
    120.0000,     136.76
    125.0000,     133.42
    130.0000,     134.24
    135.0000,     139.33
    140.0000,     148.44
    145.0000,     161.54
    150.0000,     178.88
    155.0000,     200.97
    160.0000,     228.46
    165.0000,     261.97
    170.0000,     301.79
    175.0000,     347.45
    180.0000,     397.22
    185.0000,     447.57
    190.0000,     493.30
    195.0000,     528.35
    200.0000,     545.74
    205.0000,     548.20
    210.0000,     536.29
           511.3308
LAYER 13
21,    61.3068
    110.0000,     133.30
    115.0000,     127.47
    120.0000,     123.60
    125.0000,     122.06
    130.0000,     123.09
    135.0000,     127.46
    140.0000,     135.31
    145.0000,     146.88
    150.0000,     162.58
    155.0000,     182.95
    160.0000,     208.60
    165.0000,     240.05
    170.0000,     277.50
    175.0000,     320.56
    180.0000,     367.88
    185.0000,     416.75
    190.0000,     462.99
    195.0000,     497.32
    200.0000,     522.69
    205.0000,     537.85
           543.6578
LAYER 14
19, 
    115.0000,     117.72
    120.0000,     116.29
    125.0000,     116.00
    130.0000,     117.53
    135.0000,     121.35
    140.0000,     128.89
    145.0000,     139.86
    150.0000,     154.78
    155.0000,     174.23
    160.0000,     198.84
    165.0000,     229.11
    170.0000,     265.30
    175.0000,     307.17
    180.0000,     353.84
    185.0000,     403.65
    190.0000,     445.29
    195.0000,     481.95
    200.0000,     511.41
           532.4791
CALCULATED APPARENT RESISTIVITY
      7.5000,       5.0000,   1.00000,   1759.0980
     12.5000,       5.0000,   1.00000,   1925.9470
     17.5000,       5.0000,   1.00000,   1461.1799
     22.5000,       5.0000,   1.00000,   1529.8160
     27.5000,       5.0000,   1.00000,   1330.4369
     32.5000,       5.0000,   1.00000,   1433.3392
     37.5000,       5.0000,   1.00000,   1541.0408
     42.5000,       5.0000,   1.00000,   1508.1569
     52.5000,       5.0000,   1.00000,   1272.2201
     62.5000,       5.0000,   1.00000,   1030.1293
     67.5000,       5.0000,   1.00000,    865.8057
     72.5000,       5.0000,   1.00000,    774.5004
     77.5000,       5.0000,   1.00000,    782.2837
     82.5000,       5.0000,   1.00000,    742.8062
     92.5000,       5.0000,   1.00000,    540.1991
     97.5000,       5.0000,   1.00000,    384.0350
    102.5000,       5.0000,   1.00000,    284.5717
    112.5000,       5.0000,   1.00000,    205.7197
    117.5000,       5.0000,   1.00000,    172.0479
    122.5000,       5.0000,   1.00000,    182.4754
    127.5000,       5.0000,   1.00000,    169.4236
    132.5000,       5.0000,   1.00000,    175.0963
    137.5000,       5.0000,   1.00000,    162.2517
    142.5000,       5.0000,   1.00000,    170.4128
    147.5000,       5.0000,   1.00000,    171.4772
    152.5000,       5.0000,   1.00000,    177.4973
    157.5000,       5.0000,   1.00000,    190.4536
    162.5000,       5.0000,   1.00000,    198.8253
    167.5000,       5.0000,   1.00000,    200.0432
    172.5000,       5.0000,   1.00000,    190.4498
    177.5000,       5.0000,   1.00000,    180.5878
    182.5000,       5.0000,   1.00000,    184.4457
    187.5000,       5.0000,   1.00000,    172.6532
    192.5000,       5.0000,   1.00000,    153.8167
    197.5000,       5.0000,   1.00000,    173.8394
    202.5000,       5.0000,   1.00000,    138.5343
    207.5000,       5.0000,   1.00000,    182.3554
    212.5000,       5.0000,   1.00000,    149.5691
    217.5000,       5.0000,   1.00000,    183.0869
    222.5000,       5.0000,   1.00000,    175.1537
    227.5000,       5.0000,   1.00000,    172.4353
    232.5000,       5.0000,   1.00000,    208.9816
    237.5000,       5.0000,   1.00000,    259.9678
    242.5000,       5.0000,   1.00000,    320.2420
    247.5000,       5.0000,   1.00000,    396.4781
    252.5000,       5.0000,   1.00000,    415.3472
    257.5000,       5.0000,   1.00000,    488.9203
    262.5000,       5.0000,   1.00000,    478.0903
    267.5000,       5.0000,   1.00000,    543.6948
    272.5000,       5.0000,   1.00000,    538.0115
    277.5000,       5.0000,   1.00000,    556.0598
    282.5000,       5.0000,   1.00000,    588.0349
    287.5000,       5.0000,   1.00000,    571.3341
    292.5000,       5.0000,   1.00000,    508.1240
    297.5000,       5.0000,   1.00000,    446.8913
    302.5000,       5.0000,   1.00000,    346.9904
    307.5000,       5.0000,   1.00000,    281.3185
     12.5000,       5.0000,   2.00000,   1708.2267
     17.5000,       5.0000,   2.00000,   1353.5073
     27.5000,       5.0000,   2.00000,   1211.3179
     32.5000,       5.0000,   2.00000,   1215.8099
     37.5000,       5.0000,   2.00000,   1343.0372
     42.5000,       5.0000,   2.00000,   1249.8905
     47.5000,       5.0000,   2.00000,   1134.6909
     52.5000,       5.0000,   2.00000,   1023.1717
     57.5000,       5.0000,   2.00000,    989.6551
     62.5000,       5.0000,   2.00000,   1038.9741
     67.5000,       5.0000,   2.00000,    871.9294
     72.5000,       5.0000,   2.00000,    726.9174
     77.5000,       5.0000,   2.00000,    704.5339
     82.5000,       5.0000,   2.00000,    685.9657
     87.5000,       5.0000,   2.00000,    642.2529
     92.5000,       5.0000,   2.00000,    483.7209
     97.5000,       5.0000,   2.00000,    358.5850
    102.5000,       5.0000,   2.00000,    288.5368
    107.5000,       5.0000,   2.00000,    233.6097
    112.5000,       5.0000,   2.00000,    230.0663
    117.5000,       5.0000,   2.00000,    193.4898
    122.5000,       5.0000,   2.00000,    193.4084
    127.5000,       5.0000,   2.00000,    187.7925
    132.5000,       5.0000,   2.00000,    184.1618
    137.5000,       5.0000,   2.00000,    171.1373
    142.5000,       5.0000,   2.00000,    181.4145
    147.5000,       5.0000,   2.00000,    179.4884
    152.5000,       5.0000,   2.00000,    168.0265
    157.5000,       5.0000,   2.00000,    176.7666
    162.5000,       5.0000,   2.00000,    186.7338
    167.5000,       5.0000,   2.00000,    186.8544
    172.5000,       5.0000,   2.00000,    170.2418
    177.5000,       5.0000,   2.00000,    167.6078
    182.5000,       5.0000,   2.00000,    190.7894
    187.5000,       5.0000,   2.00000,    172.9448
    192.5000,       5.0000,   2.00000,    162.8112
    197.5000,       5.0000,   2.00000,    184.4961
    202.5000,       5.0000,   2.00000,    158.4927
    207.5000,       5.0000,   2.00000,    194.0779
    212.5000,       5.0000,   2.00000,    167.0922
    217.5000,       5.0000,   2.00000,    208.1044
    222.5000,       5.0000,   2.00000,    211.6087
    227.5000,       5.0000,   2.00000,    189.9771
    232.5000,       5.0000,   2.00000,    233.8437
    237.5000,       5.0000,   2.00000,    285.3455
    242.5000,       5.0000,   2.00000,    343.3724
    247.5000,       5.0000,   2.00000,    393.7270
    252.5000,       5.0000,   2.00000,    405.3576
    257.5000,       5.0000,   2.00000,    457.9496
    262.5000,       5.0000,   2.00000,    468.7073
    267.5000,       5.0000,   2.00000,    532.6537
    272.5000,       5.0000,   2.00000,    510.6037
    277.5000,       5.0000,   2.00000,    487.9322
    282.5000,       5.0000,   2.00000,    527.2166
    287.5000,       5.0000,   2.00000,    499.4502
    292.5000,       5.0000,   2.00000,    447.4868
    297.5000,       5.0000,   2.00000,    419.7601
    302.5000,       5.0000,   2.00000,    335.0952
     22.5000,       5.0000,   3.00000,   1085.2958
     27.5000,       5.0000,   3.00000,    915.1308
     32.5000,       5.0000,   3.00000,   1062.3511
     37.5000,       5.0000,   3.00000,   1186.6530
     42.5000,       5.0000,   3.00000,   1116.3279
     47.5000,       5.0000,   3.00000,    917.5835
     52.5000,       5.0000,   3.00000,    819.8018
     57.5000,       5.0000,   3.00000,    854.4731
     62.5000,       5.0000,   3.00000,    934.2109
     67.5000,       5.0000,   3.00000,    775.1603
     72.5000,       5.0000,   3.00000,    600.5381
     77.5000,       5.0000,   3.00000,    588.7900
     82.5000,       5.0000,   3.00000,    652.6335
     87.5000,       5.0000,   3.00000,    643.9531
     92.5000,       5.0000,   3.00000,    464.8542
     97.5000,       5.0000,   3.00000,    326.1375
    102.5000,       5.0000,   3.00000,    275.3960
    107.5000,       5.0000,   3.00000,    242.7450
    112.5000,       5.0000,   3.00000,    254.7579
    117.5000,       5.0000,   3.00000,    214.3946
    122.5000,       5.0000,   3.00000,    219.6733
    127.5000,       5.0000,   3.00000,    202.6290
    132.5000,       5.0000,   3.00000,    200.8731
    137.5000,       5.0000,   3.00000,    182.0374
    142.5000,       5.0000,   3.00000,    191.2567
    147.5000,       5.0000,   3.00000,    182.3002
    152.5000,       5.0000,   3.00000,    169.2021
    157.5000,       5.0000,   3.00000,    178.1969
    162.5000,       5.0000,   3.00000,    189.3196
    167.5000,       5.0000,   3.00000,    182.6413
    172.5000,       5.0000,   3.00000,    164.4746
    177.5000,       5.0000,   3.00000,    167.6501
    182.5000,       5.0000,   3.00000,    191.2664
    187.5000,       5.0000,   3.00000,    190.6468
    192.5000,       5.0000,   3.00000,    170.0625
    197.5000,       5.0000,   3.00000,    199.4591
    202.5000,       5.0000,   3.00000,    167.2938
    207.5000,       5.0000,   3.00000,    214.8842
    212.5000,       5.0000,   3.00000,    188.8370
    217.5000,       5.0000,   3.00000,    247.2227
    222.5000,       5.0000,   3.00000,    231.8215
    227.5000,       5.0000,   3.00000,    207.3121
    232.5000,       5.0000,   3.00000,    234.9038
    237.5000,       5.0000,   3.00000,    298.7548
    242.5000,       5.0000,   3.00000,    356.8037
    247.5000,       5.0000,   3.00000,    401.1979
    252.5000,       5.0000,   3.00000,    381.9758
    257.5000,       5.0000,   3.00000,    427.8721
    262.5000,       5.0000,   3.00000,    437.6754
    267.5000,       5.0000,   3.00000,    494.9011
    272.5000,       5.0000,   3.00000,    449.9532
    277.5000,       5.0000,   3.00000,    432.4258
    282.5000,       5.0000,   3.00000,    453.6742
    287.5000,       5.0000,   3.00000,    468.4575
    292.5000,       5.0000,   3.00000,    438.1473
    297.5000,       5.0000,   3.00000,    393.8953
     22.5000,      15.0000,   1.00000,    874.9703
     27.5000,      15.0000,   1.00000,    856.0718
     32.5000,      15.0000,   1.00000,    910.5768
     37.5000,      15.0000,   1.00000,   1050.6479
     42.5000,      15.0000,   1.00000,    999.0369
     47.5000,      15.0000,   1.00000,    879.2151
     52.5000,      15.0000,   1.00000,    778.7158
     57.5000,      15.0000,   1.00000,    764.6434
     62.5000,      15.0000,   1.00000,    737.3859
     67.5000,      15.0000,   1.00000,    656.6129
     72.5000,      15.0000,   1.00000,    568.1724
     77.5000,      15.0000,   1.00000,    545.7460
     82.5000,      15.0000,   1.00000,    582.6011
     87.5000,      15.0000,   1.00000,    594.9597
     92.5000,      15.0000,   1.00000,    502.0578
     97.5000,      15.0000,   1.00000,    363.1220
    102.5000,      15.0000,   1.00000,    278.4941
    107.5000,      15.0000,   1.00000,    258.5475
    112.5000,      15.0000,   1.00000,    249.5474
    117.5000,      15.0000,   1.00000,    251.3445
    122.5000,      15.0000,   1.00000,    231.0515
    127.5000,      15.0000,   1.00000,    222.7208
    132.5000,      15.0000,   1.00000,    206.3652
    137.5000,      15.0000,   1.00000,    201.4010
    142.5000,      15.0000,   1.00000,    188.8945
    147.5000,      15.0000,   1.00000,    184.9565
    152.5000,      15.0000,   1.00000,    183.9593
    157.5000,      15.0000,   1.00000,    188.7558
    162.5000,      15.0000,   1.00000,    190.0694
    167.5000,      15.0000,   1.00000,    185.1771
    172.5000,      15.0000,   1.00000,    180.4184
    177.5000,      15.0000,   1.00000,    180.3874
    182.5000,      15.0000,   1.00000,    192.0009
    187.5000,      15.0000,   1.00000,    192.0712
    192.5000,      15.0000,   1.00000,    199.2132
    197.5000,      15.0000,   1.00000,    185.3978
    202.5000,      15.0000,   1.00000,    200.9179
    207.5000,      15.0000,   1.00000,    205.1586
    212.5000,      15.0000,   1.00000,    240.4462
    217.5000,      15.0000,   1.00000,    241.4067
    222.5000,      15.0000,   1.00000,    243.0977
    227.5000,      15.0000,   1.00000,    230.6964
    232.5000,      15.0000,   1.00000,    255.6548
    237.5000,      15.0000,   1.00000,    298.9731
    242.5000,      15.0000,   1.00000,    360.1322
    247.5000,      15.0000,   1.00000,    378.8597
    252.5000,      15.0000,   1.00000,    391.7951
    257.5000,      15.0000,   1.00000,    395.0819
    262.5000,      15.0000,   1.00000,    418.2177
    267.5000,      15.0000,   1.00000,    411.8443
    272.5000,      15.0000,   1.00000,    412.4178
    277.5000,      15.0000,   1.00000,    399.3533
    282.5000,      15.0000,   1.00000,    417.5734
    287.5000,      15.0000,   1.00000,    436.6383
    292.5000,      15.0000,   1.00000,    432.8991
     22.5000,       5.0000,   4.00000,    839.1561
     27.5000,       5.0000,   4.00000,    723.6292
     32.5000,       5.0000,   4.00000,    836.8375
     37.5000,       5.0000,   4.00000,   1048.9388
     42.5000,       5.0000,   4.00000,    946.8690
     47.5000,       5.0000,   4.00000,    814.6194
     52.5000,       5.0000,   4.00000,    727.1856
     57.5000,       5.0000,   4.00000,    713.1304
     62.5000,       5.0000,   4.00000,    753.2539
     67.5000,       5.0000,   4.00000,    603.4082
     72.5000,       5.0000,   4.00000,    498.3087
     77.5000,       5.0000,   4.00000,    527.1265
     82.5000,       5.0000,   4.00000,    599.9443
     87.5000,       5.0000,   4.00000,    638.6474
     92.5000,       5.0000,   4.00000,    461.4612
     97.5000,       5.0000,   4.00000,    317.1098
    102.5000,       5.0000,   4.00000,    261.4152
    107.5000,       5.0000,   4.00000,    235.5492
    112.5000,       5.0000,   4.00000,    264.2500
    117.5000,       5.0000,   4.00000,    233.5909
    122.5000,       5.0000,   4.00000,    240.3053
    127.5000,       5.0000,   4.00000,    224.8503
    132.5000,       5.0000,   4.00000,    220.1579
    137.5000,       5.0000,   4.00000,    197.4394
    142.5000,       5.0000,   4.00000,    196.9545
    147.5000,       5.0000,   4.00000,    186.6936
    152.5000,       5.0000,   4.00000,    175.4550
    157.5000,       5.0000,   4.00000,    191.2756
    162.5000,       5.0000,   4.00000,    196.5586
    167.5000,       5.0000,   4.00000,    191.1704
    172.5000,       5.0000,   4.00000,    175.5788
    177.5000,       5.0000,   4.00000,    171.4798
    182.5000,       5.0000,   4.00000,    205.5277
    187.5000,       5.0000,   4.00000,    197.9488
    192.5000,       5.0000,   4.00000,    186.9074
    197.5000,       5.0000,   4.00000,    211.7163
    202.5000,       5.0000,   4.00000,    175.5115
    207.5000,       5.0000,   4.00000,    241.1656
    212.5000,       5.0000,   4.00000,    214.3194
    217.5000,       5.0000,   4.00000,    270.5372
    222.5000,       5.0000,   4.00000,    252.1296
    227.5000,       5.0000,   4.00000,    206.7837
    232.5000,       5.0000,   4.00000,    242.6783
    237.5000,       5.0000,   4.00000,    291.9094
    242.5000,       5.0000,   4.00000,    361.8803
    247.5000,       5.0000,   4.00000,    402.8324
    252.5000,       5.0000,   4.00000,    375.7207
    257.5000,       5.0000,   4.00000,    407.7905
    262.5000,       5.0000,   4.00000,    390.9030
    267.5000,       5.0000,   4.00000,    427.5484
    272.5000,       5.0000,   4.00000,    398.3148
    277.5000,       5.0000,   4.00000,    379.6809
    282.5000,       5.0000,   4.00000,    428.5796
    287.5000,       5.0000,   4.00000,    448.9303
    292.5000,       5.0000,   4.00000,    428.8363
     30.0000,      20.0000,   1.00000,    701.1893
     35.0000,      20.0000,   1.00000,    713.3244
     40.0000,      20.0000,   1.00000,    766.4872
     45.0000,      20.0000,   1.00000,    830.1461
     50.0000,      20.0000,   1.00000,    748.8575
     55.0000,      20.0000,   1.00000,    656.6833
     60.0000,      20.0000,   1.00000,    530.9534
     65.0000,      20.0000,   1.00000,    468.6906
     70.0000,      20.0000,   1.00000,    474.9908
     75.0000,      20.0000,   1.00000,    479.1053
     80.0000,      20.0000,   1.00000,    506.8817
     85.0000,      20.0000,   1.00000,    519.1252
     90.0000,      20.0000,   1.00000,    503.9912
     95.0000,      20.0000,   1.00000,    449.1558
    100.0000,      20.0000,   1.00000,    337.1045
    105.0000,      20.0000,   1.00000,    266.9360
    110.0000,      20.0000,   1.00000,    243.2966
    115.0000,      20.0000,   1.00000,    246.7273
    120.0000,      20.0000,   1.00000,    259.6291
    125.0000,      20.0000,   1.00000,    253.8634
    130.0000,      20.0000,   1.00000,    243.3980
    135.0000,      20.0000,   1.00000,    227.9071
    140.0000,      20.0000,   1.00000,    211.8360
    145.0000,      20.0000,   1.00000,    200.1360
    150.0000,      20.0000,   1.00000,    199.5059
    155.0000,      20.0000,   1.00000,    200.6738
    160.0000,      20.0000,   1.00000,    202.6988
    165.0000,      20.0000,   1.00000,    207.1150
    170.0000,      20.0000,   1.00000,    201.1497
    175.0000,      20.0000,   1.00000,    207.5583
    180.0000,      20.0000,   1.00000,    202.9619
    185.0000,      20.0000,   1.00000,    204.3222
    190.0000,      20.0000,   1.00000,    212.4102
    195.0000,      20.0000,   1.00000,    205.1246
    200.0000,      20.0000,   1.00000,    222.9149
    205.0000,      20.0000,   1.00000,    232.5631
    210.0000,      20.0000,   1.00000,    247.9140
    215.0000,      20.0000,   1.00000,    264.8566
    220.0000,      20.0000,   1.00000,    245.5507
    225.0000,      20.0000,   1.00000,    249.7477
    230.0000,      20.0000,   1.00000,    256.5862
    235.0000,      20.0000,   1.00000,    280.7680
    240.0000,      20.0000,   1.00000,    325.2853
    245.0000,      20.0000,   1.00000,    350.8586
    250.0000,      20.0000,   1.00000,    385.0047
    255.0000,      20.0000,   1.00000,    381.2777
    260.0000,      20.0000,   1.00000,    362.1071
    265.0000,      20.0000,   1.00000,    345.2115
    270.0000,      20.0000,   1.00000,    332.9584
    275.0000,      20.0000,   1.00000,    358.8898
    280.0000,      20.0000,   1.00000,    387.7731
    285.0000,      20.0000,   1.00000,    402.0249
     27.5000,       5.0000,   5.00000,    588.3317
     32.5000,       5.0000,   5.00000,    682.3376
     37.5000,       5.0000,   5.00000,    811.6266
     42.5000,       5.0000,   5.00000,    829.8070
     47.5000,       5.0000,   5.00000,    740.2371
     52.5000,       5.0000,   5.00000,    666.6129
     57.5000,       5.0000,   5.00000,    595.7510
     62.5000,       5.0000,   5.00000,    565.7792
     67.5000,       5.0000,   5.00000,    470.1043
     72.5000,       5.0000,   5.00000,    421.5664
     77.5000,       5.0000,   5.00000,    478.3682
     82.5000,       5.0000,   5.00000,    566.2273
     87.5000,       5.0000,   5.00000,    591.9063
     92.5000,       5.0000,   5.00000,    455.8553
     97.5000,       5.0000,   5.00000,    319.8702
    102.5000,       5.0000,   5.00000,    258.6027
    107.5000,       5.0000,   5.00000,    225.9602
    112.5000,       5.0000,   5.00000,    256.8836
    117.5000,       5.0000,   5.00000,    238.9536
    122.5000,       5.0000,   5.00000,    256.6067
    127.5000,       5.0000,   5.00000,    247.2486
    132.5000,       5.0000,   5.00000,    243.0079
    137.5000,       5.0000,   5.00000,    210.0969
    142.5000,       5.0000,   5.00000,    209.4082
    147.5000,       5.0000,   5.00000,    194.9638
    152.5000,       5.0000,   5.00000,    184.8551
    157.5000,       5.0000,   5.00000,    200.2007
    162.5000,       5.0000,   5.00000,    211.1566
    167.5000,       5.0000,   5.00000,    207.3951
    172.5000,       5.0000,   5.00000,    186.6153
    177.5000,       5.0000,   5.00000,    188.3902
    182.5000,       5.0000,   5.00000,    214.7567
    187.5000,       5.0000,   5.00000,    212.9218
    192.5000,       5.0000,   5.00000,    195.5071
    197.5000,       5.0000,   5.00000,    228.0275
    202.5000,       5.0000,   5.00000,    194.8921
    207.5000,       5.0000,   5.00000,    262.2643
    212.5000,       5.0000,   5.00000,    230.9300
    217.5000,       5.0000,   5.00000,    287.4547
    222.5000,       5.0000,   5.00000,    254.4409
    227.5000,       5.0000,   5.00000,    213.5828
    232.5000,       5.0000,   5.00000,    236.8405
    237.5000,       5.0000,   5.00000,    295.5733
    242.5000,       5.0000,   5.00000,    348.8104
    247.5000,       5.0000,   5.00000,    400.3287
    252.5000,       5.0000,   5.00000,    379.2055
    257.5000,       5.0000,   5.00000,    386.1566
    262.5000,       5.0000,   5.00000,    348.0414
    267.5000,       5.0000,   5.00000,    371.7640
    272.5000,       5.0000,   5.00000,    347.2628
    277.5000,       5.0000,   5.00000,    358.3130
    282.5000,       5.0000,   5.00000,    414.9580
    287.5000,       5.0000,   5.00000,    439.6102
     32.5000,       5.0000,   6.00000,    552.1451
     37.5000,       5.0000,   6.00000,    670.9073
     42.5000,       5.0000,   6.00000,    688.9224
     47.5000,       5.0000,   6.00000,    665.8421
     52.5000,       5.0000,   6.00000,    577.5980
     57.5000,       5.0000,   6.00000,    498.5516
     62.5000,       5.0000,   6.00000,    470.6208
     67.5000,       5.0000,   6.00000,    391.0461
     72.5000,       5.0000,   6.00000,    361.4978
     77.5000,       5.0000,   6.00000,    429.1543
     82.5000,       5.0000,   6.00000,    521.6417
     87.5000,       5.0000,   6.00000,    562.0873
     92.5000,       5.0000,   6.00000,    430.0110
     97.5000,       5.0000,   6.00000,    318.1719
    102.5000,       5.0000,   6.00000,    261.6713
    107.5000,       5.0000,   6.00000,    224.1009
    112.5000,       5.0000,   6.00000,    246.0192
    117.5000,       5.0000,   6.00000,    230.5092
    122.5000,       5.0000,   6.00000,    264.8854
    127.5000,       5.0000,   6.00000,    263.5168
    132.5000,       5.0000,   6.00000,    261.0652
    137.5000,       5.0000,   6.00000,    228.0715
    142.5000,       5.0000,   6.00000,    225.1580
    147.5000,       5.0000,   6.00000,    210.6745
    152.5000,       5.0000,   6.00000,    192.2849
    157.5000,       5.0000,   6.00000,    210.1682
    162.5000,       5.0000,   6.00000,    225.2403
    167.5000,       5.0000,   6.00000,    220.8944
    172.5000,       5.0000,   6.00000,    203.1160
    177.5000,       5.0000,   6.00000,    198.8766
    182.5000,       5.0000,   6.00000,    233.7572
    187.5000,       5.0000,   6.00000,    223.2375
    192.5000,       5.0000,   6.00000,    206.9016
    197.5000,       5.0000,   6.00000,    249.7020
    202.5000,       5.0000,   6.00000,    214.0260
    207.5000,       5.0000,   6.00000,    282.4907
    212.5000,       5.0000,   6.00000,    237.6878
    217.5000,       5.0000,   6.00000,    290.4333
    222.5000,       5.0000,   6.00000,    260.3195
    227.5000,       5.0000,   6.00000,    210.6544
    232.5000,       5.0000,   6.00000,    240.6716
    237.5000,       5.0000,   6.00000,    286.1920
    242.5000,       5.0000,   6.00000,    349.2476
    247.5000,       5.0000,   6.00000,    391.4585
    252.5000,       5.0000,   6.00000,    364.9707
    257.5000,       5.0000,   6.00000,    368.8060
    262.5000,       5.0000,   6.00000,    323.7075
    267.5000,       5.0000,   6.00000,    339.0894
    272.5000,       5.0000,   6.00000,    324.3551
    277.5000,       5.0000,   6.00000,    342.3598
    282.5000,       5.0000,   6.00000,    404.5338
     37.5000,      25.0000,   1.00000,    589.0081
     42.5000,      25.0000,   1.00000,    625.3390
     47.5000,      25.0000,   1.00000,    620.2333
     52.5000,      25.0000,   1.00000,    572.2910
     57.5000,      25.0000,   1.00000,    476.8696
     62.5000,      25.0000,   1.00000,    422.6058
     67.5000,      25.0000,   1.00000,    395.8239
     72.5000,      25.0000,   1.00000,    408.3988
     77.5000,      25.0000,   1.00000,    423.9033
     82.5000,      25.0000,   1.00000,    439.5212
     87.5000,      25.0000,   1.00000,    451.2851
     92.5000,      25.0000,   1.00000,    438.6186
     97.5000,      25.0000,   1.00000,    386.7439
    102.5000,      25.0000,   1.00000,    318.6625
    107.5000,      25.0000,   1.00000,    261.9932
    112.5000,      25.0000,   1.00000,    241.4666
    117.5000,      25.0000,   1.00000,    242.4964
    122.5000,      25.0000,   1.00000,    257.1914
    127.5000,      25.0000,   1.00000,    257.6289
    132.5000,      25.0000,   1.00000,    256.7310
    137.5000,      25.0000,   1.00000,    245.4364
    142.5000,      25.0000,   1.00000,    233.1798
    147.5000,      25.0000,   1.00000,    220.3104
    152.5000,      25.0000,   1.00000,    219.7006
    157.5000,      25.0000,   1.00000,    218.3695
    162.5000,      25.0000,   1.00000,    216.0450
    167.5000,      25.0000,   1.00000,    222.8741
    172.5000,      25.0000,   1.00000,    227.2841
    177.5000,      25.0000,   1.00000,    227.7314
    182.5000,      25.0000,   1.00000,    219.6162
    187.5000,      25.0000,   1.00000,    226.0188
    192.5000,      25.0000,   1.00000,    229.8192
    197.5000,      25.0000,   1.00000,    245.0850
    202.5000,      25.0000,   1.00000,    248.6732
    207.5000,      25.0000,   1.00000,    265.6497
    212.5000,      25.0000,   1.00000,    258.5993
    217.5000,      25.0000,   1.00000,    254.5593
    222.5000,      25.0000,   1.00000,    247.9680
    227.5000,      25.0000,   1.00000,    265.0236
    232.5000,      25.0000,   1.00000,    275.7494
    237.5000,      25.0000,   1.00000,    303.5354
    242.5000,      25.0000,   1.00000,    327.0328
    247.5000,      25.0000,   1.00000,    351.1573
    252.5000,      25.0000,   1.00000,    346.9219
    257.5000,      25.0000,   1.00000,    348.6029
    262.5000,      25.0000,   1.00000,    329.6306
    267.5000,      25.0000,   1.00000,    321.5835
    272.5000,      25.0000,   1.00000,    332.7363
    277.5000,      25.0000,   1.00000,    355.9127
     37.5000,       5.0000,   7.00000,    581.0422
     42.5000,       5.0000,   7.00000,    590.4622
     47.5000,       5.0000,   7.00000,    540.5548
     52.5000,       5.0000,   7.00000,    485.0217
     57.5000,       5.0000,   7.00000,    434.8161
     62.5000,       5.0000,   7.00000,    438.3387
     67.5000,       5.0000,   7.00000,    357.5716
     72.5000,       5.0000,   7.00000,    320.8806
     77.5000,       5.0000,   7.00000,    379.5654
     82.5000,       5.0000,   7.00000,    477.5786
     87.5000,       5.0000,   7.00000,    526.8249
     92.5000,       5.0000,   7.00000,    410.7706
     97.5000,       5.0000,   7.00000,    303.4815
    102.5000,       5.0000,   7.00000,    261.3088
    107.5000,       5.0000,   7.00000,    225.7072
    112.5000,       5.0000,   7.00000,    242.1556
    117.5000,       5.0000,   7.00000,    223.7613
    122.5000,       5.0000,   7.00000,    258.0313
    127.5000,       5.0000,   7.00000,    268.4272
    132.5000,       5.0000,   7.00000,    275.9299
    137.5000,       5.0000,   7.00000,    246.9423
    142.5000,       5.0000,   7.00000,    246.8510
    147.5000,       5.0000,   7.00000,    223.9934
    152.5000,       5.0000,   7.00000,    204.8532
    157.5000,       5.0000,   7.00000,    221.6633
    162.5000,       5.0000,   7.00000,    233.8624
    167.5000,       5.0000,   7.00000,    234.7885
    172.5000,       5.0000,   7.00000,    212.7692
    177.5000,       5.0000,   7.00000,    212.8077
    182.5000,       5.0000,   7.00000,    245.7847
    187.5000,       5.0000,   7.00000,    238.7883
    192.5000,       5.0000,   7.00000,    225.5506
    197.5000,       5.0000,   7.00000,    270.0188
    202.5000,       5.0000,   7.00000,    227.6968
    207.5000,       5.0000,   7.00000,    295.7254
    212.5000,       5.0000,   7.00000,    241.6328
    217.5000,       5.0000,   7.00000,    291.2805
    222.5000,       5.0000,   7.00000,    258.8094
    227.5000,       5.0000,   7.00000,    212.5818
    232.5000,       5.0000,   7.00000,    235.4080
    237.5000,       5.0000,   7.00000,    288.2286
    242.5000,       5.0000,   7.00000,    343.3653
    247.5000,       5.0000,   7.00000,    382.8211
    252.5000,       5.0000,   7.00000,    342.3641
    257.5000,       5.0000,   7.00000,    351.7522
    262.5000,       5.0000,   7.00000,    316.4038
    267.5000,       5.0000,   7.00000,    338.0660
    272.5000,       5.0000,   7.00000,    322.6279
    277.5000,       5.0000,   7.00000,    330.9554
     42.5000,       5.0000,   8.00000,    497.2892
     47.5000,       5.0000,   8.00000,    439.2871
     52.5000,       5.0000,   8.00000,    401.3580
     62.5000,       5.0000,   8.00000,    415.0443
     67.5000,       5.0000,   8.00000,    348.4174
     72.5000,       5.0000,   8.00000,    299.7172
     77.5000,       5.0000,   8.00000,    346.7739
     82.5000,       5.0000,   8.00000,    435.5312
     87.5000,       5.0000,   8.00000,    487.5976
     92.5000,       5.0000,   8.00000,    387.1277
    102.5000,       5.0000,   8.00000,    250.7472
    107.5000,       5.0000,   8.00000,    224.0930
    112.5000,       5.0000,   8.00000,    245.4318
    117.5000,       5.0000,   8.00000,    221.0591
    122.5000,       5.0000,   8.00000,    249.5738
    127.5000,       5.0000,   8.00000,    262.3832
    132.5000,       5.0000,   8.00000,    284.8754
    137.5000,       5.0000,   8.00000,    263.7390
    142.5000,       5.0000,   8.00000,    263.9466
    147.5000,       5.0000,   8.00000,    241.2429
    152.5000,       5.0000,   8.00000,    218.3871
    157.5000,       5.0000,   8.00000,    233.0793
    162.5000,       5.0000,   8.00000,    245.7878
    167.5000,       5.0000,   8.00000,    240.4991
    172.5000,       5.0000,   8.00000,    222.6307
    177.5000,       5.0000,   8.00000,    221.0466
    182.5000,       5.0000,   8.00000,    258.8834
    187.5000,       5.0000,   8.00000,    259.5027
    192.5000,       5.0000,   8.00000,    245.0382
    197.5000,       5.0000,   8.00000,    287.0143
    202.5000,       5.0000,   8.00000,    235.8303
    207.5000,       5.0000,   8.00000,    300.0795
    212.5000,       5.0000,   8.00000,    246.9135
    217.5000,       5.0000,   8.00000,    292.8930
    222.5000,       5.0000,   8.00000,    257.6478
    227.5000,       5.0000,   8.00000,    209.4602
    232.5000,       5.0000,   8.00000,    235.5785
    237.5000,       5.0000,   8.00000,    285.2604
    242.5000,       5.0000,   8.00000,    339.0436
    247.5000,       5.0000,   8.00000,    364.4184
    252.5000,       5.0000,   8.00000,    333.5109
    257.5000,       5.0000,   8.00000,    338.3957
    262.5000,       5.0000,   8.00000,    319.3434
    267.5000,       5.0000,   8.00000,    353.6698
    272.5000,       5.0000,   8.00000,    329.2374
     52.5000,      35.0000,   1.00000,    380.6336
     57.5000,      35.0000,   1.00000,    367.2024
     62.5000,      35.0000,   1.00000,    357.4758
     67.5000,      35.0000,   1.00000,    376.1108
     72.5000,      35.0000,   1.00000,    379.4553
     77.5000,      35.0000,   1.00000,    369.5749
     82.5000,      35.0000,   1.00000,    336.9984
     87.5000,      35.0000,   1.00000,    323.8514
     92.5000,      35.0000,   1.00000,    327.8456
     97.5000,      35.0000,   1.00000,    331.3102
    102.5000,      35.0000,   1.00000,    312.8499
    107.5000,      35.0000,   1.00000,    275.7590
    112.5000,      35.0000,   1.00000,    252.3801
    117.5000,      35.0000,   1.00000,    249.7381
    122.5000,      35.0000,   1.00000,    247.6225
    127.5000,      35.0000,   1.00000,    251.6984
    132.5000,      35.0000,   1.00000,    252.0167
    137.5000,      35.0000,   1.00000,    261.2595
    142.5000,      35.0000,   1.00000,    272.1313
    147.5000,      35.0000,   1.00000,    272.6026
    152.5000,      35.0000,   1.00000,    267.7888
    157.5000,      35.0000,   1.00000,    256.7058
    162.5000,      35.0000,   1.00000,    247.9654
    167.5000,      35.0000,   1.00000,    247.8602
    172.5000,      35.0000,   1.00000,    251.5683
    177.5000,      35.0000,   1.00000,    257.5701
    182.5000,      35.0000,   1.00000,    268.0597
    187.5000,      35.0000,   1.00000,    267.0075
    192.5000,      35.0000,   1.00000,    276.5001
    197.5000,      35.0000,   1.00000,    273.0114
    202.5000,      35.0000,   1.00000,    274.5784
    207.5000,      35.0000,   1.00000,    267.4956
    212.5000,      35.0000,   1.00000,    260.4028
    217.5000,      35.0000,   1.00000,    252.3349
    222.5000,      35.0000,   1.00000,    263.3236
    227.5000,      35.0000,   1.00000,    271.6560
    232.5000,      35.0000,   1.00000,    287.6805
    237.5000,      35.0000,   1.00000,    287.5815
    242.5000,      35.0000,   1.00000,    292.8823
    247.5000,      35.0000,   1.00000,    301.7012
    252.5000,      35.0000,   1.00000,    325.6628
    257.5000,      35.0000,   1.00000,    339.0763
    262.5000,      35.0000,   1.00000,    349.8296
     52.5000,       5.0000,  10.00000,    336.6768
     57.5000,       5.0000,  10.00000,    340.2096
     62.5000,       5.0000,  10.00000,    366.5474
     67.5000,       5.0000,  10.00000,    325.4702
     77.5000,       5.0000,  10.00000,    327.7068
     82.5000,       5.0000,  10.00000,    388.3403
     87.5000,       5.0000,  10.00000,    421.1109
     92.5000,       5.0000,  10.00000,    337.8246
     97.5000,       5.0000,  10.00000,    262.9576
    102.5000,       5.0000,  10.00000,    234.0788
    107.5000,       5.0000,  10.00000,    211.1229
    112.5000,       5.0000,  10.00000,    235.0352
    117.5000,       5.0000,  10.00000,    219.8986
    122.5000,       5.0000,  10.00000,    252.0157
    127.5000,       5.0000,  10.00000,    262.8107
    132.5000,       5.0000,  10.00000,    280.6190
    137.5000,       5.0000,  10.00000,    267.2102
    142.5000,       5.0000,  10.00000,    285.1617
    147.5000,       5.0000,  10.00000,    267.2905
    152.5000,       5.0000,  10.00000,    245.0158
    157.5000,       5.0000,  10.00000,    258.0423
    162.5000,       5.0000,  10.00000,    266.8109
    167.5000,       5.0000,  10.00000,    257.2831
    172.5000,       5.0000,  10.00000,    233.1331
    177.5000,       5.0000,  10.00000,    239.5988
    182.5000,       5.0000,  10.00000,    290.7422
    187.5000,       5.0000,  10.00000,    290.6432
    192.5000,       5.0000,  10.00000,    268.2166
    197.5000,       5.0000,  10.00000,    306.4472
    202.5000,       5.0000,  10.00000,    246.9158
    207.5000,       5.0000,  10.00000,    308.8349
    212.5000,       5.0000,  10.00000,    251.1247
    217.5000,       5.0000,  10.00000,    297.6009
    222.5000,       5.0000,  10.00000,    259.8565
    227.5000,       5.0000,  10.00000,    207.8978
    232.5000,       5.0000,  10.00000,    227.7332
    237.5000,       5.0000,  10.00000,    271.9962
    242.5000,       5.0000,  10.00000,    321.3226
    247.5000,       5.0000,  10.00000,    354.2675
    252.5000,       5.0000,  10.00000,    334.6468
    257.5000,       5.0000,  10.00000,    353.7461
    262.5000,       5.0000,  10.00000,    336.3324
     67.5000,      45.0000,   1.00000,    329.2185
     72.5000,      45.0000,   1.00000,    328.6099
     77.5000,      45.0000,   1.00000,    320.4461
     82.5000,      45.0000,   1.00000,    316.0198
     87.5000,      45.0000,   1.00000,    294.2648
     92.5000,      45.0000,   1.00000,    283.3377
     97.5000,      45.0000,   1.00000,    274.9891
    102.5000,      45.0000,   1.00000,    273.0642
    107.5000,      45.0000,   1.00000,    269.5258
    112.5000,      45.0000,   1.00000,    256.8334
    117.5000,      45.0000,   1.00000,    247.1849
    122.5000,      45.0000,   1.00000,    248.2358
    127.5000,      45.0000,   1.00000,    252.6276
    132.5000,      45.0000,   1.00000,    257.7234
    137.5000,      45.0000,   1.00000,    261.4869
    142.5000,      45.0000,   1.00000,    264.8561
    147.5000,      45.0000,   1.00000,    271.7405
    152.5000,      45.0000,   1.00000,    275.7195
    157.5000,      45.0000,   1.00000,    280.0232
    162.5000,      45.0000,   1.00000,    290.2584
    167.5000,      45.0000,   1.00000,    292.4034
    172.5000,      45.0000,   1.00000,    289.5728
    177.5000,      45.0000,   1.00000,    291.5139
    182.5000,      45.0000,   1.00000,    281.3816
    187.5000,      45.0000,   1.00000,    281.0024
    192.5000,      45.0000,   1.00000,    274.3299
    197.5000,      45.0000,   1.00000,    280.9511
    202.5000,      45.0000,   1.00000,    281.0440
    207.5000,      45.0000,   1.00000,    269.7557
    212.5000,      45.0000,   1.00000,    264.4576
    217.5000,      45.0000,   1.00000,    264.8633
    222.5000,      45.0000,   1.00000,    263.9410
    227.5000,      45.0000,   1.00000,    275.1862
    232.5000,      45.0000,   1.00000,    275.6915
    237.5000,      45.0000,   1.00000,    290.3603
    242.5000,      45.0000,   1.00000,    297.5660
    247.5000,      45.0000,   1.00000,    312.8658
     77.5000,       5.0000,  12.00000,    312.7085
    157.5000,       5.0000,  12.00000,    276.1038
    237.5000,       5.0000,  12.00000,    264.8819
     67.5000,      15.0000,   4.00000,    288.2735
     72.5000,      15.0000,   4.00000,    278.4592
     77.5000,      15.0000,   4.00000,    304.6669
     82.5000,      15.0000,   4.00000,    357.9614
     87.5000,      15.0000,   4.00000,    363.0795
     92.5000,      15.0000,   4.00000,    319.8374
     97.5000,      15.0000,   4.00000,    251.4713
    102.5000,      15.0000,   4.00000,    209.0386
    112.5000,      15.0000,   4.00000,    206.3543
    117.5000,      15.0000,   4.00000,    226.6037
    122.5000,      15.0000,   4.00000,    242.0096
    127.5000,      15.0000,   4.00000,    268.8247
    132.5000,      15.0000,   4.00000,    275.2372
    137.5000,      15.0000,   4.00000,    279.6567
    142.5000,      15.0000,   4.00000,    266.7471
    147.5000,      15.0000,   4.00000,    262.2169
    152.5000,      15.0000,   4.00000,    262.9261
    157.5000,      15.0000,   4.00000,    276.0912
    162.5000,      15.0000,   4.00000,    292.8741
    167.5000,      15.0000,   4.00000,    289.3476
    172.5000,      15.0000,   4.00000,    278.1953
    177.5000,      15.0000,   4.00000,    282.2034
    182.5000,      15.0000,   4.00000,    290.4138
    187.5000,      15.0000,   4.00000,    291.8571
    192.5000,      15.0000,   4.00000,    294.8293
    197.5000,      15.0000,   4.00000,    281.6826
    202.5000,      15.0000,   4.00000,    298.5352
    207.5000,      15.0000,   4.00000,    279.3521
    212.5000,      15.0000,   4.00000,    297.0918
    217.5000,      15.0000,   4.00000,    274.0201
    222.5000,      15.0000,   4.00000,    252.1358
    227.5000,      15.0000,   4.00000,    225.9506
    232.5000,      15.0000,   4.00000,    230.0246
    237.5000,      15.0000,   4.00000,    273.2333
    242.5000,      15.0000,   4.00000,    325.1038
    247.5000,      15.0000,   4.00000,    352.9542
     82.5000,      55.0000,   1.00000,    276.3546
     87.5000,      55.0000,   1.00000,    270.7112
     92.5000,      55.0000,   1.00000,    263.4620
     97.5000,      55.0000,   1.00000,    270.6919
    102.5000,      55.0000,   1.00000,    274.0588
    107.5000,      55.0000,   1.00000,    274.1142
    112.5000,      55.0000,   1.00000,    261.5972
    117.5000,      55.0000,   1.00000,    244.5594
    122.5000,      55.0000,   1.00000,    240.5229
    127.5000,      55.0000,   1.00000,    239.3487
    132.5000,      55.0000,   1.00000,    247.2047
    137.5000,      55.0000,   1.00000,    255.8946
    142.5000,      55.0000,   1.00000,    263.0440
    147.5000,      55.0000,   1.00000,    275.4721
    152.5000,      55.0000,   1.00000,    281.7023
    157.5000,      55.0000,   1.00000,    289.2054
    162.5000,      55.0000,   1.00000,    292.8454
    167.5000,      55.0000,   1.00000,    295.4832
    172.5000,      55.0000,   1.00000,    302.8921
    177.5000,      55.0000,   1.00000,    297.0858
    182.5000,      55.0000,   1.00000,    299.7659
    187.5000,      55.0000,   1.00000,    289.7957
    192.5000,      55.0000,   1.00000,    285.0819
    197.5000,      55.0000,   1.00000,    278.8835
    202.5000,      55.0000,   1.00000,    267.8404
    207.5000,      55.0000,   1.00000,    262.9677
    212.5000,      55.0000,   1.00000,    261.5413
    217.5000,      55.0000,   1.00000,    268.0302
    222.5000,      55.0000,   1.00000,    282.3602
    227.5000,      55.0000,   1.00000,    291.3432
    232.5000,      55.0000,   1.00000,    305.8958
    157.5000,       5.0000,  15.00000,    277.9555
    237.5000,       5.0000,  15.00000,    283.0362
     82.5000,      15.0000,   5.00000,    330.3146
     87.5000,      15.0000,   5.00000,    338.4842
     92.5000,      15.0000,   5.00000,    305.2645
     97.5000,      15.0000,   5.00000,    252.7875
    102.5000,      15.0000,   5.00000,    210.5266
    107.5000,      15.0000,   5.00000,    199.9472
    112.5000,      15.0000,   5.00000,    195.8916
    127.5000,      15.0000,   5.00000,    256.7557
    132.5000,      15.0000,   5.00000,    266.7968
    137.5000,      15.0000,   5.00000,    271.0293
    142.5000,      15.0000,   5.00000,    265.7299
    147.5000,      15.0000,   5.00000,    265.7948
    152.5000,      15.0000,   5.00000,    267.4198
    157.5000,      15.0000,   5.00000,    276.6146
    162.5000,      15.0000,   5.00000,    290.7987
    167.5000,      15.0000,   5.00000,    289.3176
    172.5000,      15.0000,   5.00000,    284.4569
    177.5000,      15.0000,   5.00000,    292.0928
    182.5000,      15.0000,   5.00000,    303.8228
    187.5000,      15.0000,   5.00000,    304.1153
    192.5000,      15.0000,   5.00000,    304.4072
    197.5000,      15.0000,   5.00000,    287.2507
    202.5000,      15.0000,   5.00000,    298.8821
    207.5000,      15.0000,   5.00000,    276.7583
    212.5000,      15.0000,   5.00000,    292.6128
    217.5000,      15.0000,   5.00000,    274.2461
    222.5000,      15.0000,   5.00000,    260.3015
    227.5000,      15.0000,   5.00000,    239.3299
    232.5000,      15.0000,   5.00000,    246.7107
     97.5000,      65.0000,   1.00000,    259.8752
    102.5000,      65.0000,   1.00000,    262.7823
    107.5000,      65.0000,   1.00000,    269.3561
    112.5000,      65.0000,   1.00000,    271.7468
    122.5000,      65.0000,   1.00000,    243.2630
    127.5000,      65.0000,   1.00000,    235.1302
    132.5000,      65.0000,   1.00000,    240.9491
    137.5000,      65.0000,   1.00000,    251.9317
    142.5000,      65.0000,   1.00000,    261.8149
    147.5000,      65.0000,   1.00000,    267.3941
    152.5000,      65.0000,   1.00000,    276.9590
    157.5000,      65.0000,   1.00000,    283.2933
    162.5000,      65.0000,   1.00000,    285.3183
    167.5000,      65.0000,   1.00000,    287.9143
    172.5000,      65.0000,   1.00000,    282.4506
    177.5000,      65.0000,   1.00000,    286.0667
    182.5000,      65.0000,   1.00000,    287.6167
    187.5000,      65.0000,   1.00000,    294.2034
    192.5000,      65.0000,   1.00000,    289.1069
    197.5000,      65.0000,   1.00000,    276.0569
    202.5000,      65.0000,   1.00000,    267.3221
    207.5000,      65.0000,   1.00000,    268.8236
    212.5000,      65.0000,   1.00000,    279.6711
    217.5000,      65.0000,   1.00000,    289.7002
     97.5000,      15.0000,   6.00000,    243.2804
    102.5000,      15.0000,   6.00000,    203.7769
    107.5000,      15.0000,   6.00000,    196.6296
    112.5000,      15.0000,   6.00000,    194.9201
    117.5000,      15.0000,   6.00000,    212.4594
    122.5000,      15.0000,   6.00000,    225.8091
    127.5000,      15.0000,   6.00000,    249.2657
    132.5000,      15.0000,   6.00000,    259.1444
    137.5000,      15.0000,   6.00000,    268.3719
    142.5000,      15.0000,   6.00000,    264.9174
    147.5000,      15.0000,   6.00000,    260.0724
    152.5000,      15.0000,   6.00000,    258.3550
    157.5000,      15.0000,   6.00000,    267.6121
    162.5000,      15.0000,   6.00000,    281.3325
    167.5000,      15.0000,   6.00000,    278.2801
    172.5000,      15.0000,   6.00000,    268.2432
    177.5000,      15.0000,   6.00000,    279.1513
    182.5000,      15.0000,   6.00000,    298.2076
    187.5000,      15.0000,   6.00000,    307.3919
    192.5000,      15.0000,   6.00000,    310.8794
    197.5000,      15.0000,   6.00000,    292.6071
    202.5000,      15.0000,   6.00000,    306.2717
    207.5000,      15.0000,   6.00000,    285.8740
    212.5000,      15.0000,   6.00000,    305.5327
    217.5000,      15.0000,   6.00000,    286.4256
    105.0000,      30.0000,   3.00000,    216.5612
    110.0000,      30.0000,   3.00000,    207.6983
    115.0000,      30.0000,   3.00000,    211.1345
    120.0000,      30.0000,   3.00000,    225.2053
    125.0000,      30.0000,   3.00000,    238.9616
    130.0000,      30.0000,   3.00000,    249.9076
    135.0000,      30.0000,   3.00000,    257.6403
    140.0000,      30.0000,   3.00000,    256.2227
    145.0000,      30.0000,   3.00000,    257.2115
    150.0000,      30.0000,   3.00000,    259.6335
    155.0000,      30.0000,   3.00000,    263.8213
    160.0000,      30.0000,   3.00000,    263.3424
    165.0000,      30.0000,   3.00000,    263.9042
    170.0000,      30.0000,   3.00000,    277.7896
    175.0000,      30.0000,   3.00000,    284.2876
    180.0000,      30.0000,   3.00000,    280.3613
    185.0000,      30.0000,   3.00000,    285.5835
    190.0000,      30.0000,   3.00000,    287.4879
    195.0000,      30.0000,   3.00000,    304.4777
    200.0000,      30.0000,   3.00000,    301.7968
    205.0000,      30.0000,   3.00000,    306.8001
    210.0000,      30.0000,   3.00000,    305.9076
    117.5000,      25.0000,   4.00000,    213.6550
    122.5000,      25.0000,   4.00000,    235.5085
    127.5000,      25.0000,   4.00000,    248.3261
    132.5000,      25.0000,   4.00000,    259.7495
    142.5000,      25.0000,   4.00000,    251.4350
    147.5000,      25.0000,   4.00000,    246.9439
    152.5000,      25.0000,   4.00000,    252.7302
    157.5000,      25.0000,   4.00000,    255.4543
    162.5000,      25.0000,   4.00000,    257.3699
    167.5000,      25.0000,   4.00000,    263.0122
    172.5000,      25.0000,   4.00000,    272.0953
    177.5000,      25.0000,   4.00000,    276.3158
    182.5000,      25.0000,   4.00000,    275.2166
    187.5000,      25.0000,   4.00000,    288.1055
    192.5000,      25.0000,   4.00000,    293.1894
    197.5000,      25.0000,   4.00000,    307.5989
    202.5000,      25.0000,   4.00000,    309.0655
    157.5000,      15.0000,   8.00000,    241.7513
    157.5000,      15.0000,  10.00000,    241.9858
   6.66
ITERATION 5
MODEL RESISTIVITY
LAYER 1
61,     2.5000
     10.0000,     2044.9
     15.0000,     2279.4
     20.0000,     1512.6
     25.0000,     1371.2
     30.0000,     1183.7
     35.0000,     1487.1
     40.0000,     2059.4
     45.0000,     2131.8
     50.0000,     1761.4
     55.0000,     1351.0
     60.0000,     1167.3
     65.0000,     1094.4
     70.0000,     804.63
     75.0000,     633.79
     80.0000,     704.26
     85.0000,     854.71
     90.0000,     924.70
     95.0000,     652.85
    100.0000,     385.09
    105.0000,     250.54
    110.0000,     182.11
    115.0000,     193.75
    120.0000,     170.63
    125.0000,     182.93
    130.0000,     169.13
    135.0000,     165.99
    140.0000,     152.99
    145.0000,     168.35
    150.0000,     174.04
    155.0000,     182.59
    160.0000,     210.50
    165.0000,     235.32
    170.0000,     226.94
    175.0000,     195.62
    180.0000,     187.51
    185.0000,     208.58
    190.0000,     181.69
    195.0000,     149.05
    200.0000,     161.93
    205.0000,     128.15
    210.0000,     171.43
    215.0000,     145.91
    220.0000,     183.58
    225.0000,     164.15
    230.0000,     136.77
    235.0000,     170.22
    240.0000,     236.96
    245.0000,     324.55
    250.0000,     411.08
    255.0000,     421.49
    260.0000,     488.08
    265.0000,     491.98
    270.0000,     572.20
    275.0000,     547.56
    280.0000,     562.09
    285.0000,     665.62
    290.0000,     698.52
    295.0000,     619.97
    300.0000,     511.34
    305.0000,     342.66
           250.6678
LAYER 2
61,     5.2500
     10.0000,     1941.5
     15.0000,     2177.0
     20.0000,     1638.4
     25.0000,     1398.0
     30.0000,     1216.1
     35.0000,     1443.4
     40.0000,     1691.8
     45.0000,     1606.4
     50.0000,     1380.8
     55.0000,     1298.4
     60.0000,     1105.2
     65.0000,     1115.4
     70.0000,     872.78
     75.0000,     750.93
     80.0000,     813.29
     85.0000,     971.81
     90.0000,     933.65
     95.0000,     592.94
    100.0000,     356.09
    105.0000,     241.64
    110.0000,     189.54
    115.0000,     180.20
    120.0000,     162.28
    125.0000,     169.49
    130.0000,     167.71
    135.0000,     166.76
    140.0000,     153.19
    145.0000,     160.04
    150.0000,     165.87
    155.0000,     162.90
    160.0000,     209.15
    165.0000,     217.67
    170.0000,     219.66
    175.0000,     196.20
    180.0000,     177.69
    185.0000,     188.87
    190.0000,     172.40
    195.0000,     145.10
    200.0000,     157.48
    205.0000,     134.15
    210.0000,     170.37
    215.0000,     151.50
    220.0000,     186.80
    225.0000,     171.02
    230.0000,     151.65
    235.0000,     185.61
    240.0000,     253.24
    245.0000,     349.61
    250.0000,     430.37
    255.0000,     446.47
    260.0000,     500.18
    265.0000,     494.99
    270.0000,     553.76
    275.0000,     537.27
    280.0000,     545.97
    285.0000,     620.39
    290.0000,     639.05
    295.0000,     579.40
    300.0000,     471.85
    305.0000,     317.61
           246.0325
LAYER 3
58,     8.2750
     20.0000,     1810.7
     25.0000,     1433.8
     30.0000,     1231.4
     35.0000,     1313.3
     40.0000,     1252.1
     45.0000,     1083.0
     50.0000,     1100.7
     55.0000,     1293.9
     60.0000,     1081.7
     65.0000,     1071.1
     70.0000,     919.73
     75.0000,     846.51
     80.0000,     898.39
     85.0000,     982.58
     90.0000,     785.33
     95.0000,     456.09
    100.0000,     293.31
    105.0000,     241.20
    110.0000,     210.56
    115.0000,     178.31
    120.0000,     157.25
    125.0000,     164.85
    130.0000,     185.54
    135.0000,     192.99
    140.0000,     169.46
    145.0000,     156.31
    150.0000,     143.57
    155.0000,     130.11
    160.0000,     172.80
    165.0000,     167.06
    170.0000,     170.62
    175.0000,     161.59
    180.0000,     143.51
    185.0000,     152.87
    190.0000,     157.29
    195.0000,     149.45
    200.0000,     172.29
    205.0000,     160.05
    210.0000,     192.10
    215.0000,     176.21
    220.0000,     208.21
    225.0000,     201.59
    230.0000,     195.05
    235.0000,     231.36
    240.0000,     301.27
    245.0000,     401.28
    250.0000,     471.51
    255.0000,     488.19
    260.0000,     509.45
    265.0000,     486.12
    270.0000,     522.42
    275.0000,     534.56
    280.0000,     546.25
    285.0000,     574.24
    290.0000,     549.57
    295.0000,     490.93
    300.0000,     370.53
           254.6810
LAYER 4
56,    11.6025
     25.0000,     1364.3
     30.0000,     1082.7
     35.0000,     1063.9
     40.0000,     908.73
     45.0000,     762.48
     50.0000,     929.69
     55.0000,     1311.2
     60.0000,     1064.3
     65.0000,     981.30
     70.0000,     884.73
     75.0000,     819.73
     80.0000,     843.46
     85.0000,     813.68
     90.0000,     578.95
     95.0000,     344.67
    100.0000,     262.96
    105.0000,     271.71
    110.0000,     258.12
    115.0000,     197.24
    120.0000,     160.78
    125.0000,     173.09
    130.0000,     227.82
    135.0000,     261.53
    140.0000,     221.58
    145.0000,     175.65
    150.0000,     134.03
    155.0000,     109.91
    160.0000,     137.62
    165.0000,     124.16
    170.0000,     121.77
    175.0000,     119.45
    180.0000,     110.83
    185.0000,     127.87
    190.0000,     153.67
    195.0000,     169.99
    200.0000,     213.11
    205.0000,     204.40
    210.0000,     233.04
    215.0000,     208.94
    220.0000,     237.31
    225.0000,     242.04
    230.0000,     249.11
    235.0000,     288.23
    240.0000,     360.69
    245.0000,     461.43
    250.0000,     525.92
    255.0000,     536.23
    260.0000,     523.13
    265.0000,     483.11
    270.0000,     508.85
    275.0000,     546.11
    280.0000,     559.85
    285.0000,     545.07
    290.0000,     468.82
    295.0000,     414.88
           263.0721
LAYER 5
53,    15.2628
     30.0000,     658.83
     35.0000,     575.51
     40.0000,     530.30
     45.0000,     459.35
     50.0000,     579.42
     55.0000,     842.43
     60.0000,     749.14
     65.0000,     602.11
     70.0000,     482.61
     75.0000,     385.17
     80.0000,     339.17
     85.0000,     302.60
     90.0000,     280.24
     95.0000,     290.51
    100.0000,     345.94
    105.0000,     405.22
    110.0000,     358.16
    115.0000,     241.57
    120.0000,     179.90
    125.0000,     197.75
    130.0000,     297.15
    135.0000,     404.97
    140.0000,     388.74
    145.0000,     292.19
    150.0000,     197.58
    155.0000,     147.46
    160.0000,     138.38
    165.0000,     116.05
    170.0000,     103.83
    175.0000,     103.96
    180.0000,     113.80
    185.0000,     149.25
    190.0000,     207.10
    195.0000,     264.45
    200.0000,     318.11
    205.0000,     302.14
    210.0000,     288.02
    215.0000,     248.53
    220.0000,     250.06
    225.0000,     263.69
    230.0000,     283.49
    235.0000,     312.59
    240.0000,     357.02
    245.0000,     410.42
    250.0000,     446.93
    255.0000,     454.46
    260.0000,     441.27
    265.0000,     432.90
    270.0000,     463.82
    275.0000,     500.86
    280.0000,     493.97
    285.0000,     448.19
           335.0641
LAYER 6
49,    19.2890
     40.0000,     352.40
     45.0000,     273.50
     50.0000,     303.68
     55.0000,     403.89
     60.0000,     438.86
     65.0000,     415.54
     70.0000,     363.84
     75.0000,     309.85
     80.0000,     285.09
     85.0000,     285.49
     90.0000,     323.76
     95.0000,     401.11
    100.0000,     478.18
    105.0000,     475.95
    110.0000,     370.00
    115.0000,     252.29
    120.0000,     198.75
    125.0000,     219.54
    130.0000,     315.18
    135.0000,     436.24
    140.0000,     470.96
    145.0000,     403.02
    150.0000,     307.64
    155.0000,     243.30
    160.0000,     211.38
    165.0000,     181.50
    170.0000,     164.49
    175.0000,     166.06
    180.0000,     187.63
    185.0000,     238.13
    190.0000,     310.69
    195.0000,     375.65
    200.0000,     405.55
    205.0000,     369.58
    210.0000,     318.54
    215.0000,     265.57
    220.0000,     241.95
    225.0000,     236.96
    230.0000,     240.51
    235.0000,     249.18
    240.0000,     264.25
    245.0000,     283.75
    250.0000,     302.25
    255.0000,     316.28
    260.0000,     329.95
    265.0000,     349.47
    270.0000,     382.39
    275.0000,     397.40
           372.9761
LAYER 7
45,    23.7179
     50.0000,     213.39
     55.0000,     253.38
     60.0000,     293.35
     65.0000,     339.31
     70.0000,     360.01
     75.0000,     362.15
     80.0000,     374.71
     85.0000,     406.41
     90.0000,     461.83
     95.0000,     521.41
    100.0000,     529.79
    105.0000,     454.67
    110.0000,     338.96
    115.0000,     248.27
    120.0000,     211.02
    125.0000,     228.81
    130.0000,     297.65
    135.0000,     388.41
    140.0000,     442.41
    145.0000,     431.17
    150.0000,     382.86
    155.0000,     336.74
    160.0000,     304.74
    165.0000,     279.32
    170.0000,     267.10
    175.0000,     275.14
    180.0000,     306.92
    185.0000,     363.84
    190.0000,     432.08
    195.0000,     480.31
    200.0000,     481.15
    205.0000,     428.60
    210.0000,     358.83
    215.0000,     295.30
    220.0000,     254.24
    225.0000,     231.17
    230.0000,     218.60
    235.0000,     212.68
    240.0000,     212.31
    245.0000,     216.94
    250.0000,     226.53
    255.0000,     240.32
    260.0000,     261.13
    265.0000,     284.49
           322.6612
LAYER 8
41,    28.5897
     60.0000,     247.95
     65.0000,     327.45
     70.0000,     380.64
     75.0000,     416.78
     80.0000,     464.30
     85.0000,     511.00
     90.0000,     540.69
     95.0000,     536.77
    100.0000,     481.75
    105.0000,     389.33
    110.0000,     297.84
    115.0000,     235.41
    120.0000,     210.19
    125.0000,     220.33
    130.0000,     260.25
    135.0000,     314.62
    140.0000,     359.39
    145.0000,     378.10
    150.0000,     374.76
    155.0000,     363.81
    160.0000,     354.69
    165.0000,     350.11
    170.0000,     355.54
    175.0000,     376.84
    180.0000,     416.57
    185.0000,     471.06
    190.0000,     525.09
    195.0000,     553.99
    200.0000,     539.52
    205.0000,     484.12
    210.0000,     412.04
    215.0000,     344.37
    220.0000,     292.76
    225.0000,     256.51
    230.0000,     231.56
    235.0000,     215.45
    240.0000,     206.56
    245.0000,     203.72
    250.0000,     206.26
    255.0000,     216.93
           240.3477
LAYER 9
36,    33.9487
     75.0000,     398.76
     80.0000,     465.77
     85.0000,     500.95
     90.0000,     502.89
     95.0000,     464.37
    100.0000,     396.20
    105.0000,     320.75
    110.0000,     257.26
    115.0000,     214.97
    120.0000,     196.36
    125.0000,     198.86
    130.0000,     218.09
    135.0000,     246.81
    140.0000,     276.22
    145.0000,     299.57
    150.0000,     315.98
    155.0000,     328.97
    160.0000,     342.63
    165.0000,     360.13
    170.0000,     384.91
    175.0000,     420.02
    180.0000,     465.76
    185.0000,     516.88
    190.0000,     561.27
    195.0000,     582.72
    200.0000,     570.23
    205.0000,     526.15
    210.0000,     464.99
    215.0000,     402.02
    220.0000,     347.82
    225.0000,     303.65
    230.0000,     268.36
    235.0000,     243.87
    240.0000,     231.65
    245.0000,     223.94
           216.2703
LAYER 10
30,    39.8436
     90.0000,     430.79
     95.0000,     369.67
    100.0000,     319.16
    105.0000,     264.85
    110.0000,     222.04
    115.0000,     190.73
    120.0000,     175.61
    125.0000,     173.28
    130.0000,     180.99
    135.0000,     195.48
    140.0000,     213.62
    145.0000,     233.02
    150.0000,     252.99
    155.0000,     274.34
    160.0000,     298.67
    165.0000,     327.70
    170.0000,     363.00
    175.0000,     405.44
    180.0000,     453.78
    185.0000,     503.15
    190.0000,     545.04
    195.0000,     569.19
    200.0000,     568.38
    205.0000,     542.91
    210.0000,     500.25
    215.0000,     448.45
    220.0000,     401.48
    225.0000,     356.50
    230.0000,     317.94
           271.8503
LAYER 11
26,    46.3279
    100.0000,     275.04
    105.0000,     222.05
    110.0000,     188.01
    115.0000,     166.43
    120.0000,     154.71
    125.0000,     150.22
    130.0000,     152.66
    135.0000,     160.34
    140.0000,     172.07
    145.0000,     187.10
    150.0000,     205.27
    155.0000,     227.01
    160.0000,     253.09
    165.0000,     284.40
    170.0000,     321.56
    175.0000,     364.47
    180.0000,     411.54
    185.0000,     458.92
    190.0000,     500.71
    195.0000,     530.00
    200.0000,     541.14
    205.0000,     532.98
    210.0000,     511.10
    215.0000,     478.94
    220.0000,     442.00
           394.8103
LAYER 12
23,    53.4607
    105.0000,     176.08
    110.0000,     156.91
    115.0000,     143.63
    120.0000,     135.64
    125.0000,     132.26
    130.0000,     133.04
    135.0000,     137.89
    140.0000,     146.42
    145.0000,     158.49
    150.0000,     174.25
    155.0000,     194.07
    160.0000,     218.50
    165.0000,     248.09
    170.0000,     283.08
    175.0000,     323.18
    180.0000,     367.00
    185.0000,     411.73
    190.0000,     453.20
    195.0000,     486.45
    200.0000,     505.02
    205.0000,     511.55
    210.0000,     506.15
           489.5681
LAYER 13
21,    61.3068
    110.0000,     133.94
    115.0000,     126.81
    120.0000,     122.15
    125.0000,     120.14
    130.0000,     120.82
    135.0000,     124.72
    140.0000,     131.83
    145.0000,     142.26
    150.0000,     156.28
    155.0000,     174.28
    160.0000,     196.73
    165.0000,     224.06
    170.0000,     256.44
    175.0000,     293.62
    180.0000,     334.62
    185.0000,     377.44
    190.0000,     418.92
    195.0000,     451.05
    200.0000,     476.75
    205.0000,     494.80
           505.4546
LAYER 14
19, 
    115.0000,     118.06
    120.0000,     115.37
    125.0000,     114.27
    130.0000,     115.21
    135.0000,     118.46
    140.0000,     125.17
    145.0000,     134.95
    150.0000,     148.18
    155.0000,     165.29
    160.0000,     186.74
    165.0000,     212.94
    170.0000,     244.10
    175.0000,     280.11
    180.0000,     320.42
    185.0000,     363.97
    190.0000,     401.25
    195.0000,     435.44
    200.0000,     464.84
           488.3923
CALCULATED APPARENT RESISTIVITY
      7.5000,       5.0000,   1.00000,   1761.5663
     12.5000,       5.0000,   1.00000,   1920.0226
     17.5000,       5.0000,   1.00000,   1453.3910
     22.5000,       5.0000,   1.00000,   1518.0894
     27.5000,       5.0000,   1.00000,   1319.3387
     32.5000,       5.0000,   1.00000,   1422.1715
     37.5000,       5.0000,   1.00000,   1531.0854
     42.5000,       5.0000,   1.00000,   1500.6683
     52.5000,       5.0000,   1.00000,   1268.7758
     62.5000,       5.0000,   1.00000,   1030.4700
     67.5000,       5.0000,   1.00000,    867.3527
     72.5000,       5.0000,   1.00000,    776.9037
     77.5000,       5.0000,   1.00000,    786.7081
     82.5000,       5.0000,   1.00000,    746.8806
     92.5000,       5.0000,   1.00000,    542.9022
     97.5000,       5.0000,   1.00000,    385.2910
    102.5000,       5.0000,   1.00000,    284.8037
    112.5000,       5.0000,   1.00000,    205.6471
    117.5000,       5.0000,   1.00000,    171.8736
    122.5000,       5.0000,   1.00000,    182.3835
    127.5000,       5.0000,   1.00000,    169.2342
    132.5000,       5.0000,   1.00000,    174.8938
    137.5000,       5.0000,   1.00000,    162.0143
    142.5000,       5.0000,   1.00000,    170.2567
    147.5000,       5.0000,   1.00000,    171.4031
    152.5000,       5.0000,   1.00000,    177.6548
    157.5000,       5.0000,   1.00000,    190.6404
    162.5000,       5.0000,   1.00000,    199.1497
    167.5000,       5.0000,   1.00000,    200.3096
    172.5000,       5.0000,   1.00000,    190.6127
    177.5000,       5.0000,   1.00000,    180.6352
    182.5000,       5.0000,   1.00000,    184.4081
    187.5000,       5.0000,   1.00000,    172.4645
    192.5000,       5.0000,   1.00000,    153.5550
    197.5000,       5.0000,   1.00000,    173.6629
    202.5000,       5.0000,   1.00000,    138.3237
    207.5000,       5.0000,   1.00000,    182.3897
    212.5000,       5.0000,   1.00000,    149.5346
    217.5000,       5.0000,   1.00000,    183.2244
    222.5000,       5.0000,   1.00000,    175.2358
    227.5000,       5.0000,   1.00000,    172.4021
    232.5000,       5.0000,   1.00000,    208.9571
    237.5000,       5.0000,   1.00000,    259.8568
    242.5000,       5.0000,   1.00000,    320.1433
    247.5000,       5.0000,   1.00000,    396.4082
    252.5000,       5.0000,   1.00000,    415.1500
    257.5000,       5.0000,   1.00000,    488.8868
    262.5000,       5.0000,   1.00000,    477.9588
    267.5000,       5.0000,   1.00000,    543.8436
    272.5000,       5.0000,   1.00000,    538.1649
    277.5000,       5.0000,   1.00000,    556.4565
    282.5000,       5.0000,   1.00000,    588.8470
    287.5000,       5.0000,   1.00000,    572.4977
    292.5000,       5.0000,   1.00000,    508.9294
    297.5000,       5.0000,   1.00000,    447.5280
    302.5000,       5.0000,   1.00000,    346.8172
    307.5000,       5.0000,   1.00000,    280.4838
     12.5000,       5.0000,   2.00000,   1714.6979
     17.5000,       5.0000,   2.00000,   1355.0889
     27.5000,       5.0000,   2.00000,   1209.3068
     32.5000,       5.0000,   2.00000,   1212.8368
     37.5000,       5.0000,   2.00000,   1340.7465
     42.5000,       5.0000,   2.00000,   1248.1759
     47.5000,       5.0000,   2.00000,   1132.3130
     52.5000,       5.0000,   2.00000,   1021.1435
     57.5000,       5.0000,   2.00000,    988.3794
     62.5000,       5.0000,   2.00000,   1040.0522
     67.5000,       5.0000,   2.00000,    873.5433
     72.5000,       5.0000,   2.00000,    728.1436
     77.5000,       5.0000,   2.00000,    706.2670
     82.5000,       5.0000,   2.00000,    687.5235
     87.5000,       5.0000,   2.00000,    644.2010
     92.5000,       5.0000,   2.00000,    484.6000
     97.5000,       5.0000,   2.00000,    358.5489
    102.5000,       5.0000,   2.00000,    288.0236
    107.5000,       5.0000,   2.00000,    233.0151
    112.5000,       5.0000,   2.00000,    229.6788
    117.5000,       5.0000,   2.00000,    193.0318
    122.5000,       5.0000,   2.00000,    192.9601
    127.5000,       5.0000,   2.00000,    187.3198
    132.5000,       5.0000,   2.00000,    183.6921
    137.5000,       5.0000,   2.00000,    170.6923
    142.5000,       5.0000,   2.00000,    181.0329
    147.5000,       5.0000,   2.00000,    179.1623
    152.5000,       5.0000,   2.00000,    167.7959
    157.5000,       5.0000,   2.00000,    176.5923
    162.5000,       5.0000,   2.00000,    186.6491
    167.5000,       5.0000,   2.00000,    186.7771
    172.5000,       5.0000,   2.00000,    170.0656
    177.5000,       5.0000,   2.00000,    167.3983
    182.5000,       5.0000,   2.00000,    190.5961
    187.5000,       5.0000,   2.00000,    172.5999
    192.5000,       5.0000,   2.00000,    162.4064
    197.5000,       5.0000,   2.00000,    184.1701
    202.5000,       5.0000,   2.00000,    158.1549
    207.5000,       5.0000,   2.00000,    193.8748
    212.5000,       5.0000,   2.00000,    166.8811
    217.5000,       5.0000,   2.00000,    208.0918
    222.5000,       5.0000,   2.00000,    211.6716
    227.5000,       5.0000,   2.00000,    189.9737
    232.5000,       5.0000,   2.00000,    234.0016
    237.5000,       5.0000,   2.00000,    285.5204
    242.5000,       5.0000,   2.00000,    343.6694
    247.5000,       5.0000,   2.00000,    394.0177
    252.5000,       5.0000,   2.00000,    405.4373
    257.5000,       5.0000,   2.00000,    458.1174
    262.5000,       5.0000,   2.00000,    468.8164
    267.5000,       5.0000,   2.00000,    533.0140
    272.5000,       5.0000,   2.00000,    510.7781
    277.5000,       5.0000,   2.00000,    487.9624
    282.5000,       5.0000,   2.00000,    527.5728
    287.5000,       5.0000,   2.00000,    499.8216
    292.5000,       5.0000,   2.00000,    447.6198
    297.5000,       5.0000,   2.00000,    419.9989
    302.5000,       5.0000,   2.00000,    334.6955
     22.5000,       5.0000,   3.00000,   1090.9036
     27.5000,       5.0000,   3.00000,    919.5036
     32.5000,       5.0000,   3.00000,   1066.2435
     37.5000,       5.0000,   3.00000,   1190.6044
     42.5000,       5.0000,   3.00000,   1118.7540
     47.5000,       5.0000,   3.00000,    917.8231
     52.5000,       5.0000,   3.00000,    819.3809
     57.5000,       5.0000,   3.00000,    853.7140
     62.5000,       5.0000,   3.00000,    934.9705
     67.5000,       5.0000,   3.00000,    776.1293
     72.5000,       5.0000,   3.00000,    600.5290
     77.5000,       5.0000,   3.00000,    589.1550
     82.5000,       5.0000,   3.00000,    653.4025
     87.5000,       5.0000,   3.00000,    645.4053
     92.5000,       5.0000,   3.00000,    465.1004
     97.5000,       5.0000,   3.00000,    325.8902
    102.5000,       5.0000,   3.00000,    274.7550
    107.5000,       5.0000,   3.00000,    242.1145
    112.5000,       5.0000,   3.00000,    254.4218
    117.5000,       5.0000,   3.00000,    214.0371
    122.5000,       5.0000,   3.00000,    219.3671
    127.5000,       5.0000,   3.00000,    202.2887
    132.5000,       5.0000,   3.00000,    200.5140
    137.5000,       5.0000,   3.00000,    181.6274
    142.5000,       5.0000,   3.00000,    190.9209
    147.5000,       5.0000,   3.00000,    181.9826
    152.5000,       5.0000,   3.00000,    168.9581
    157.5000,       5.0000,   3.00000,    178.0321
    162.5000,       5.0000,   3.00000,    189.1753
    167.5000,       5.0000,   3.00000,    182.4307
    172.5000,       5.0000,   3.00000,    164.2343
    177.5000,       5.0000,   3.00000,    167.3787
    182.5000,       5.0000,   3.00000,    191.0124
    187.5000,       5.0000,   3.00000,    190.2724
    192.5000,       5.0000,   3.00000,    169.5678
    197.5000,       5.0000,   3.00000,    199.0212
    202.5000,       5.0000,   3.00000,    166.8246
    207.5000,       5.0000,   3.00000,    214.5346
    212.5000,       5.0000,   3.00000,    188.4890
    217.5000,       5.0000,   3.00000,    247.1041
    222.5000,       5.0000,   3.00000,    231.7772
    227.5000,       5.0000,   3.00000,    207.2427
    232.5000,       5.0000,   3.00000,    234.9231
    237.5000,       5.0000,   3.00000,    298.8640
    242.5000,       5.0000,   3.00000,    357.0825
    247.5000,       5.0000,   3.00000,    401.5018
    252.5000,       5.0000,   3.00000,    382.0445
    257.5000,       5.0000,   3.00000,    428.0838
    262.5000,       5.0000,   3.00000,    437.8983
    267.5000,       5.0000,   3.00000,    495.3441
    272.5000,       5.0000,   3.00000,    449.9761
    277.5000,       5.0000,   3.00000,    432.2246
    282.5000,       5.0000,   3.00000,    453.4745
    287.5000,       5.0000,   3.00000,    468.5695
    292.5000,       5.0000,   3.00000,    438.3085
    297.5000,       5.0000,   3.00000,    393.9785
     22.5000,      15.0000,   1.00000,    880.7128
     27.5000,      15.0000,   1.00000,    861.6475
     32.5000,      15.0000,   1.00000,    916.7780
     37.5000,      15.0000,   1.00000,   1057.0227
     42.5000,      15.0000,   1.00000,   1003.8687
     47.5000,      15.0000,   1.00000,    881.4838
     52.5000,      15.0000,   1.00000,    779.2689
     57.5000,      15.0000,   1.00000,    764.8718
     62.5000,      15.0000,   1.00000,    737.4248
     67.5000,      15.0000,   1.00000,    656.5815
     72.5000,      15.0000,   1.00000,    568.3069
     77.5000,      15.0000,   1.00000,    546.0001
     82.5000,      15.0000,   1.00000,    583.3608
     87.5000,      15.0000,   1.00000,    596.0543
     92.5000,      15.0000,   1.00000,    502.9682
     97.5000,      15.0000,   1.00000,    363.1665
    102.5000,      15.0000,   1.00000,    278.2210
    107.5000,      15.0000,   1.00000,    258.1746
    112.5000,      15.0000,   1.00000,    249.3344
    117.5000,      15.0000,   1.00000,    251.3472
    122.5000,      15.0000,   1.00000,    231.0856
    127.5000,      15.0000,   1.00000,    222.7485
    132.5000,      15.0000,   1.00000,    206.3040
    137.5000,      15.0000,   1.00000,    201.2731
    142.5000,      15.0000,   1.00000,    188.7203
    147.5000,      15.0000,   1.00000,    184.8251
    152.5000,      15.0000,   1.00000,    183.8720
    157.5000,      15.0000,   1.00000,    188.7014
    162.5000,      15.0000,   1.00000,    189.9962
    167.5000,      15.0000,   1.00000,    185.0476
    172.5000,      15.0000,   1.00000,    180.2206
    177.5000,      15.0000,   1.00000,    180.1678
    182.5000,      15.0000,   1.00000,    191.7301
    187.5000,      15.0000,   1.00000,    191.6955
    192.5000,      15.0000,   1.00000,    198.7604
    197.5000,      15.0000,   1.00000,    184.8870
    202.5000,      15.0000,   1.00000,    200.4453
    207.5000,      15.0000,   1.00000,    204.7326
    212.5000,      15.0000,   1.00000,    240.1594
    217.5000,      15.0000,   1.00000,    241.2077
    222.5000,      15.0000,   1.00000,    242.9233
    227.5000,      15.0000,   1.00000,    230.5020
    232.5000,      15.0000,   1.00000,    255.4866
    237.5000,      15.0000,   1.00000,    298.8292
    242.5000,      15.0000,   1.00000,    360.0773
    247.5000,      15.0000,   1.00000,    378.8059
    252.5000,      15.0000,   1.00000,    391.7723
    257.5000,      15.0000,   1.00000,    395.1041
    262.5000,      15.0000,   1.00000,    418.3555
    267.5000,      15.0000,   1.00000,    411.8335
    272.5000,      15.0000,   1.00000,    412.2110
    277.5000,      15.0000,   1.00000,    398.8432
    282.5000,      15.0000,   1.00000,    417.1268
    287.5000,      15.0000,   1.00000,    436.4766
    292.5000,      15.0000,   1.00000,    432.9776
     22.5000,       5.0000,   4.00000,    845.8380
     27.5000,       5.0000,   4.00000,    729.3515
     32.5000,       5.0000,   4.00000,    843.8969
     37.5000,       5.0000,   4.00000,   1056.8617
     42.5000,       5.0000,   4.00000,    952.0408
     47.5000,       5.0000,   4.00000,    816.5536
     52.5000,       5.0000,   4.00000,    728.2867
     57.5000,       5.0000,   4.00000,    713.0854
     62.5000,       5.0000,   4.00000,    753.5331
     67.5000,       5.0000,   4.00000,    603.3771
     72.5000,       5.0000,   4.00000,    498.0592
     77.5000,       5.0000,   4.00000,    527.7509
     82.5000,       5.0000,   4.00000,    600.7396
     87.5000,       5.0000,   4.00000,    640.0867
     92.5000,       5.0000,   4.00000,    461.7446
     97.5000,       5.0000,   4.00000,    317.0214
    102.5000,       5.0000,   4.00000,    261.1925
    107.5000,       5.0000,   4.00000,    235.2669
    112.5000,       5.0000,   4.00000,    264.2750
    117.5000,       5.0000,   4.00000,    233.5086
    122.5000,       5.0000,   4.00000,    240.3676
    127.5000,       5.0000,   4.00000,    224.9393
    132.5000,       5.0000,   4.00000,    220.2670
    137.5000,       5.0000,   4.00000,    197.3757
    142.5000,       5.0000,   4.00000,    196.8649
    147.5000,       5.0000,   4.00000,    186.5517
    152.5000,       5.0000,   4.00000,    175.3568
    157.5000,       5.0000,   4.00000,    191.3046
    162.5000,       5.0000,   4.00000,    196.5942
    167.5000,       5.0000,   4.00000,    191.1276
    172.5000,       5.0000,   4.00000,    175.4346
    177.5000,       5.0000,   4.00000,    171.2397
    182.5000,       5.0000,   4.00000,    205.2824
    187.5000,       5.0000,   4.00000,    197.5410
    192.5000,       5.0000,   4.00000,    186.3819
    197.5000,       5.0000,   4.00000,    211.2392
    202.5000,       5.0000,   4.00000,    174.9696
    207.5000,       5.0000,   4.00000,    240.7329
    212.5000,       5.0000,   4.00000,    213.8636
    217.5000,       5.0000,   4.00000,    270.2943
    222.5000,       5.0000,   4.00000,    251.9495
    227.5000,       5.0000,   4.00000,    206.5247
    232.5000,       5.0000,   4.00000,    242.4985
    237.5000,       5.0000,   4.00000,    291.6642
    242.5000,       5.0000,   4.00000,    361.8492
    247.5000,       5.0000,   4.00000,    402.8833
    252.5000,       5.0000,   4.00000,    375.6169
    257.5000,       5.0000,   4.00000,    407.8430
    262.5000,       5.0000,   4.00000,    390.8574
    267.5000,       5.0000,   4.00000,    427.5661
    272.5000,       5.0000,   4.00000,    398.0165
    277.5000,       5.0000,   4.00000,    379.0857
    282.5000,       5.0000,   4.00000,    428.1393
    287.5000,       5.0000,   4.00000,    448.8755
    292.5000,       5.0000,   4.00000,    428.9045
     30.0000,      20.0000,   1.00000,    707.0663
     35.0000,      20.0000,   1.00000,    719.7224
     40.0000,      20.0000,   1.00000,    773.8850
     45.0000,      20.0000,   1.00000,    836.8878
     50.0000,      20.0000,   1.00000,    752.7898
     55.0000,      20.0000,   1.00000,    658.6508
     60.0000,      20.0000,   1.00000,    531.8560
     65.0000,      20.0000,   1.00000,    469.0151
     70.0000,      20.0000,   1.00000,    475.3725
     75.0000,      20.0000,   1.00000,    479.7861
     80.0000,      20.0000,   1.00000,    508.0103
     85.0000,      20.0000,   1.00000,    520.5117
     90.0000,      20.0000,   1.00000,    505.1551
     95.0000,      20.0000,   1.00000,    450.0943
    100.0000,      20.0000,   1.00000,    337.4632
    105.0000,      20.0000,   1.00000,    267.1324
    110.0000,      20.0000,   1.00000,    243.5270
    115.0000,      20.0000,   1.00000,    247.0896
    120.0000,      20.0000,   1.00000,    260.2165
    125.0000,      20.0000,   1.00000,    254.5025
    130.0000,      20.0000,   1.00000,    244.0462
    135.0000,      20.0000,   1.00000,    228.4653
    140.0000,      20.0000,   1.00000,    212.2498
    145.0000,      20.0000,   1.00000,    200.3800
    150.0000,      20.0000,   1.00000,    199.6767
    155.0000,      20.0000,   1.00000,    200.8103
    160.0000,      20.0000,   1.00000,    202.8469
    165.0000,      20.0000,   1.00000,    207.2515
    170.0000,      20.0000,   1.00000,    201.1582
    175.0000,      20.0000,   1.00000,    207.4323
    180.0000,      20.0000,   1.00000,    202.6602
    185.0000,      20.0000,   1.00000,    203.8898
    190.0000,      20.0000,   1.00000,    211.9065
    195.0000,      20.0000,   1.00000,    204.5620
    200.0000,      20.0000,   1.00000,    222.3517
    205.0000,      20.0000,   1.00000,    232.0223
    210.0000,      20.0000,   1.00000,    247.4545
    215.0000,      20.0000,   1.00000,    264.4837
    220.0000,      20.0000,   1.00000,    245.1187
    225.0000,      20.0000,   1.00000,    249.2949
    230.0000,      20.0000,   1.00000,    256.0699
    235.0000,      20.0000,   1.00000,    280.2339
    240.0000,      20.0000,   1.00000,    324.6887
    245.0000,      20.0000,   1.00000,    350.1986
    250.0000,      20.0000,   1.00000,    384.4676
    255.0000,      20.0000,   1.00000,    380.7581
    260.0000,      20.0000,   1.00000,    361.4778
    265.0000,      20.0000,   1.00000,    344.4299
    270.0000,      20.0000,   1.00000,    331.9594
    275.0000,      20.0000,   1.00000,    357.8986
    280.0000,      20.0000,   1.00000,    386.9680
    285.0000,      20.0000,   1.00000,    401.3820
     27.5000,       5.0000,   5.00000,    593.7567
     32.5000,       5.0000,   5.00000,    688.9249
     37.5000,       5.0000,   5.00000,    820.1805
     42.5000,       5.0000,   5.00000,    836.5967
     47.5000,       5.0000,   5.00000,    743.7162
     52.5000,       5.0000,   5.00000,    668.7675
     57.5000,       5.0000,   5.00000,    596.4838
     62.5000,       5.0000,   5.00000,    566.1849
     67.5000,       5.0000,   5.00000,    470.1647
     72.5000,       5.0000,   5.00000,    421.5576
     77.5000,       5.0000,   5.00000,    479.4043
     82.5000,       5.0000,   5.00000,    567.6603
     87.5000,       5.0000,   5.00000,    593.5825
     92.5000,       5.0000,   5.00000,    456.4730
     97.5000,       5.0000,   5.00000,    320.2508
    102.5000,       5.0000,   5.00000,    258.8632
    107.5000,       5.0000,   5.00000,    226.1759
    112.5000,       5.0000,   5.00000,    257.3275
    117.5000,       5.0000,   5.00000,    239.2392
    122.5000,       5.0000,   5.00000,    257.0935
    127.5000,       5.0000,   5.00000,    247.8623
    132.5000,       5.0000,   5.00000,    243.7025
    137.5000,       5.0000,   5.00000,    210.5332
    142.5000,       5.0000,   5.00000,    209.7292
    147.5000,       5.0000,   5.00000,    195.0777
    152.5000,       5.0000,   5.00000,    184.9356
    157.5000,       5.0000,   5.00000,    200.4440
    162.5000,       5.0000,   5.00000,    211.4453
    167.5000,       5.0000,   5.00000,    207.5836
    172.5000,       5.0000,   5.00000,    186.6056
    177.5000,       5.0000,   5.00000,    188.1870
    182.5000,       5.0000,   5.00000,    214.4709
    187.5000,       5.0000,   5.00000,    212.4748
    192.5000,       5.0000,   5.00000,    194.9413
    197.5000,       5.0000,   5.00000,    227.5354
    202.5000,       5.0000,   5.00000,    194.3047
    207.5000,       5.0000,   5.00000,    261.7246
    212.5000,       5.0000,   5.00000,    230.3634
    217.5000,       5.0000,   5.00000,    287.0431
    222.5000,       5.0000,   5.00000,    254.0279
    227.5000,       5.0000,   5.00000,    213.1363
    232.5000,       5.0000,   5.00000,    236.3789
    237.5000,       5.0000,   5.00000,    295.0085
    242.5000,       5.0000,   5.00000,    348.3105
    247.5000,       5.0000,   5.00000,    399.9583
    252.5000,       5.0000,   5.00000,    378.7948
    257.5000,       5.0000,   5.00000,    385.7519
    262.5000,       5.0000,   5.00000,    347.4391
    267.5000,       5.0000,   5.00000,    371.1033
    272.5000,       5.0000,   5.00000,    346.3748
    277.5000,       5.0000,   5.00000,    357.4096
    282.5000,       5.0000,   5.00000,    414.3002
    287.5000,       5.0000,   5.00000,    439.3175
     32.5000,       5.0000,   6.00000,    557.6798
     37.5000,       5.0000,   6.00000,    677.9996
     42.5000,       5.0000,   6.00000,    695.6297
     47.5000,       5.0000,   6.00000,    670.1935
     52.5000,       5.0000,   6.00000,    580.6221
     57.5000,       5.0000,   6.00000,    500.0239
     62.5000,       5.0000,   6.00000,    471.9315
     67.5000,       5.0000,   6.00000,    391.8390
     72.5000,       5.0000,   6.00000,    361.9620
     77.5000,       5.0000,   6.00000,    430.5867
     82.5000,       5.0000,   6.00000,    523.5016
     87.5000,       5.0000,   6.00000,    564.4757
     92.5000,       5.0000,   6.00000,    431.2112
     97.5000,       5.0000,   6.00000,    319.1102
    102.5000,       5.0000,   6.00000,    262.4516
    107.5000,       5.0000,   6.00000,    224.6985
    112.5000,       5.0000,   6.00000,    246.8591
    117.5000,       5.0000,   6.00000,    231.1044
    122.5000,       5.0000,   6.00000,    265.7760
    127.5000,       5.0000,   6.00000,    264.5673
    132.5000,       5.0000,   6.00000,    262.2652
    137.5000,       5.0000,   6.00000,    228.9754
    142.5000,       5.0000,   6.00000,    225.9226
    147.5000,       5.0000,   6.00000,    211.1071
    152.5000,       5.0000,   6.00000,    192.5567
    157.5000,       5.0000,   6.00000,    210.5846
    162.5000,       5.0000,   6.00000,    225.6970
    167.5000,       5.0000,   6.00000,    221.2047
    172.5000,       5.0000,   6.00000,    203.1801
    177.5000,       5.0000,   6.00000,    198.6577
    182.5000,       5.0000,   6.00000,    233.4165
    187.5000,       5.0000,   6.00000,    222.7001
    192.5000,       5.0000,   6.00000,    206.2574
    197.5000,       5.0000,   6.00000,    249.1323
    202.5000,       5.0000,   6.00000,    213.3479
    207.5000,       5.0000,   6.00000,    281.8435
    212.5000,       5.0000,   6.00000,    236.9554
    217.5000,       5.0000,   6.00000,    289.7544
    222.5000,       5.0000,   6.00000,    259.6690
    227.5000,       5.0000,   6.00000,    209.9750
    232.5000,       5.0000,   6.00000,    239.9714
    237.5000,       5.0000,   6.00000,    285.2917
    242.5000,       5.0000,   6.00000,    348.3738
    247.5000,       5.0000,   6.00000,    390.5682
    252.5000,       5.0000,   6.00000,    363.9808
    257.5000,       5.0000,   6.00000,    367.7304
    262.5000,       5.0000,   6.00000,    322.4341
    267.5000,       5.0000,   6.00000,    337.6688
    272.5000,       5.0000,   6.00000,    322.9244
    277.5000,       5.0000,   6.00000,    341.0733
    282.5000,       5.0000,   6.00000,    403.4974
     37.5000,      25.0000,   1.00000,    594.4071
     42.5000,      25.0000,   1.00000,    631.4578
     47.5000,      25.0000,   1.00000,    626.4924
     52.5000,      25.0000,   1.00000,    576.9514
     57.5000,      25.0000,   1.00000,    479.7813
     62.5000,      25.0000,   1.00000,    424.6586
     67.5000,      25.0000,   1.00000,    397.4730
     72.5000,      25.0000,   1.00000,    409.9406
     77.5000,      25.0000,   1.00000,    425.4457
     82.5000,      25.0000,   1.00000,    441.1809
     87.5000,      25.0000,   1.00000,    453.1392
     92.5000,      25.0000,   1.00000,    440.3397
     97.5000,      25.0000,   1.00000,    388.0163
    102.5000,      25.0000,   1.00000,    319.4719
    107.5000,      25.0000,   1.00000,    262.6735
    112.5000,      25.0000,   1.00000,    242.1951
    117.5000,      25.0000,   1.00000,    243.4004
    122.5000,      25.0000,   1.00000,    258.2609
    127.5000,      25.0000,   1.00000,    258.7065
    132.5000,      25.0000,   1.00000,    257.8110
    137.5000,      25.0000,   1.00000,    246.4306
    142.5000,      25.0000,   1.00000,    234.0204
    147.5000,      25.0000,   1.00000,    220.9470
    152.5000,      25.0000,   1.00000,    220.1652
    157.5000,      25.0000,   1.00000,    218.6750
    162.5000,      25.0000,   1.00000,    216.2221
    167.5000,      25.0000,   1.00000,    222.9576
    172.5000,      25.0000,   1.00000,    227.1988
    177.5000,      25.0000,   1.00000,    227.4409
    182.5000,      25.0000,   1.00000,    219.1279
    187.5000,      25.0000,   1.00000,    225.3935
    192.5000,      25.0000,   1.00000,    229.1131
    197.5000,      25.0000,   1.00000,    244.3292
    202.5000,      25.0000,   1.00000,    247.9371
    207.5000,      25.0000,   1.00000,    264.9883
    212.5000,      25.0000,   1.00000,    257.9315
    217.5000,      25.0000,   1.00000,    253.8625
    222.5000,      25.0000,   1.00000,    247.2105
    227.5000,      25.0000,   1.00000,    264.1996
    232.5000,      25.0000,   1.00000,    274.8549
    237.5000,      25.0000,   1.00000,    302.5746
    242.5000,      25.0000,   1.00000,    325.9347
    247.5000,      25.0000,   1.00000,    349.8867
    252.5000,      25.0000,   1.00000,    345.4557
    257.5000,      25.0000,   1.00000,    347.0434
    262.5000,      25.0000,   1.00000,    327.9303
    267.5000,      25.0000,   1.00000,    319.8344
    272.5000,      25.0000,   1.00000,    331.0660
    277.5000,      25.0000,   1.00000,    354.3801
     37.5000,       5.0000,   7.00000,    586.8438
     42.5000,       5.0000,   7.00000,    595.8832
     47.5000,       5.0000,   7.00000,    544.8700
     52.5000,       5.0000,   7.00000,    488.6056
     57.5000,       5.0000,   7.00000,    437.2225
     62.5000,       5.0000,   7.00000,    440.5785
     67.5000,       5.0000,   7.00000,    359.1353
     72.5000,       5.0000,   7.00000,    321.9954
     77.5000,       5.0000,   7.00000,    381.4259
     82.5000,       5.0000,   7.00000,    479.9920
     87.5000,       5.0000,   7.00000,    529.8430
     92.5000,       5.0000,   7.00000,    412.7286
     97.5000,       5.0000,   7.00000,    304.9825
    102.5000,       5.0000,   7.00000,    262.5470
    107.5000,       5.0000,   7.00000,    226.6736
    112.5000,       5.0000,   7.00000,    243.2774
    117.5000,       5.0000,   7.00000,    224.5933
    122.5000,       5.0000,   7.00000,    259.1524
    127.5000,       5.0000,   7.00000,    269.7688
    132.5000,       5.0000,   7.00000,    277.4751
    137.5000,       5.0000,   7.00000,    248.2055
    142.5000,       5.0000,   7.00000,    247.9966
    147.5000,       5.0000,   7.00000,    224.7241
    152.5000,       5.0000,   7.00000,    205.3333
    157.5000,       5.0000,   7.00000,    222.2200
    162.5000,       5.0000,   7.00000,    234.3429
    167.5000,       5.0000,   7.00000,    235.0957
    172.5000,       5.0000,   7.00000,    212.7774
    177.5000,       5.0000,   7.00000,    212.5184
    182.5000,       5.0000,   7.00000,    245.3383
    187.5000,       5.0000,   7.00000,    238.1302
    192.5000,       5.0000,   7.00000,    224.7576
    197.5000,       5.0000,   7.00000,    269.2762
    202.5000,       5.0000,   7.00000,    226.8696
    207.5000,       5.0000,   7.00000,    294.8818
    212.5000,       5.0000,   7.00000,    240.6846
    217.5000,       5.0000,   7.00000,    290.2936
    222.5000,       5.0000,   7.00000,    257.8615
    227.5000,       5.0000,   7.00000,    211.6858
    232.5000,       5.0000,   7.00000,    234.4457
    237.5000,       5.0000,   7.00000,    287.0339
    242.5000,       5.0000,   7.00000,    342.0985
    247.5000,       5.0000,   7.00000,    381.3587
    252.5000,       5.0000,   7.00000,    340.6626
    257.5000,       5.0000,   7.00000,    349.8925
    262.5000,       5.0000,   7.00000,    314.4235
    267.5000,       5.0000,   7.00000,    336.0091
    272.5000,       5.0000,   7.00000,    320.7179
    277.5000,       5.0000,   7.00000,    329.1538
     42.5000,       5.0000,   8.00000,    501.7024
     47.5000,       5.0000,   8.00000,    442.8788
     52.5000,       5.0000,   8.00000,    405.1003
     62.5000,       5.0000,   8.00000,    418.0047
     67.5000,       5.0000,   8.00000,    350.5949
     72.5000,       5.0000,   8.00000,    301.3729
     77.5000,       5.0000,   8.00000,    349.2832
     82.5000,       5.0000,   8.00000,    438.5925
     87.5000,       5.0000,   8.00000,    491.2487
     92.5000,       5.0000,   8.00000,    389.6408
    102.5000,       5.0000,   8.00000,    252.3601
    107.5000,       5.0000,   8.00000,    225.3501
    112.5000,       5.0000,   8.00000,    246.8270
    117.5000,       5.0000,   8.00000,    222.0071
    122.5000,       5.0000,   8.00000,    250.7844
    127.5000,       5.0000,   8.00000,    263.7897
    132.5000,       5.0000,   8.00000,    286.5847
    137.5000,       5.0000,   8.00000,    265.1998
    142.5000,       5.0000,   8.00000,    265.3204
    147.5000,       5.0000,   8.00000,    242.1929
    152.5000,       5.0000,   8.00000,    219.0351
    157.5000,       5.0000,   8.00000,    233.7155
    162.5000,       5.0000,   8.00000,    246.2530
    167.5000,       5.0000,   8.00000,    240.6503
    172.5000,       5.0000,   8.00000,    222.4907
    177.5000,       5.0000,   8.00000,    220.6024
    182.5000,       5.0000,   8.00000,    258.2588
    187.5000,       5.0000,   8.00000,    258.6693
    192.5000,       5.0000,   8.00000,    244.0459
    197.5000,       5.0000,   8.00000,    286.0276
    202.5000,       5.0000,   8.00000,    234.7746
    207.5000,       5.0000,   8.00000,    298.9236
    212.5000,       5.0000,   8.00000,    245.7024
    217.5000,       5.0000,   8.00000,    291.5576
    222.5000,       5.0000,   8.00000,    256.3941
    227.5000,       5.0000,   8.00000,    208.3201
    232.5000,       5.0000,   8.00000,    234.3630
    237.5000,       5.0000,   8.00000,    283.7362
    242.5000,       5.0000,   8.00000,    337.2989
    247.5000,       5.0000,   8.00000,    362.2957
    252.5000,       5.0000,   8.00000,    331.1573
    257.5000,       5.0000,   8.00000,    335.7565
    262.5000,       5.0000,   8.00000,    316.7307
    267.5000,       5.0000,   8.00000,    351.0474
    272.5000,       5.0000,   8.00000,    326.7690
     52.5000,      35.0000,   1.00000,    384.8492
     57.5000,      35.0000,   1.00000,    371.1263
     62.5000,      35.0000,   1.00000,    361.2346
     67.5000,      35.0000,   1.00000,    379.8164
     72.5000,      35.0000,   1.00000,    383.0429
     77.5000,      35.0000,   1.00000,    372.9738
     82.5000,      35.0000,   1.00000,    340.0491
     87.5000,      35.0000,   1.00000,    326.5914
     92.5000,      35.0000,   1.00000,    330.2992
     97.5000,      35.0000,   1.00000,    333.4734
    102.5000,      35.0000,   1.00000,    314.6997
    107.5000,      35.0000,   1.00000,    277.2564
    112.5000,      35.0000,   1.00000,    253.7155
    117.5000,      35.0000,   1.00000,    251.0242
    122.5000,      35.0000,   1.00000,    248.8172
    127.5000,      35.0000,   1.00000,    252.7975
    132.5000,      35.0000,   1.00000,    252.9835
    137.5000,      35.0000,   1.00000,    262.2199
    142.5000,      35.0000,   1.00000,    273.1637
    147.5000,      35.0000,   1.00000,    273.5479
    152.5000,      35.0000,   1.00000,    268.5251
    157.5000,      35.0000,   1.00000,    257.0972
    162.5000,      35.0000,   1.00000,    247.9687
    167.5000,      35.0000,   1.00000,    247.5042
    172.5000,      35.0000,   1.00000,    250.9184
    177.5000,      35.0000,   1.00000,    256.7016
    182.5000,      35.0000,   1.00000,    266.9971
    187.5000,      35.0000,   1.00000,    265.8146
    192.5000,      35.0000,   1.00000,    275.1432
    197.5000,      35.0000,   1.00000,    271.5621
    202.5000,      35.0000,   1.00000,    273.0529
    207.5000,      35.0000,   1.00000,    265.9537
    212.5000,      35.0000,   1.00000,    258.9193
    217.5000,      35.0000,   1.00000,    250.8618
    222.5000,      35.0000,   1.00000,    261.8003
    227.5000,      35.0000,   1.00000,    270.0182
    232.5000,      35.0000,   1.00000,    285.8352
    237.5000,      35.0000,   1.00000,    285.4719
    242.5000,      35.0000,   1.00000,    290.4520
    247.5000,      35.0000,   1.00000,    298.9088
    252.5000,      35.0000,   1.00000,    322.6009
    257.5000,      35.0000,   1.00000,    335.8907
    262.5000,      35.0000,   1.00000,    346.5735
     52.5000,       5.0000,  10.00000,    339.7688
     57.5000,       5.0000,  10.00000,    343.0222
     62.5000,       5.0000,  10.00000,    369.9199
     67.5000,       5.0000,  10.00000,    328.3835
     77.5000,       5.0000,  10.00000,    331.3292
     82.5000,       5.0000,  10.00000,    392.7336
     87.5000,       5.0000,  10.00000,    425.9792
     92.5000,       5.0000,  10.00000,    341.2424
     97.5000,       5.0000,  10.00000,    265.6049
    102.5000,       5.0000,  10.00000,    236.2143
    107.5000,       5.0000,  10.00000,    212.7355
    112.5000,       5.0000,  10.00000,    236.6190
    117.5000,       5.0000,  10.00000,    220.9229
    122.5000,       5.0000,  10.00000,    253.1628
    127.5000,       5.0000,  10.00000,    264.0444
    132.5000,       5.0000,  10.00000,    282.0288
    137.5000,       5.0000,  10.00000,    268.4150
    142.5000,       5.0000,  10.00000,    286.4491
    147.5000,       5.0000,  10.00000,    268.2075
    152.5000,       5.0000,  10.00000,    245.6535
    157.5000,       5.0000,  10.00000,    258.6253
    162.5000,       5.0000,  10.00000,    267.1005
    167.5000,       5.0000,  10.00000,    257.1036
    172.5000,       5.0000,  10.00000,    232.5187
    177.5000,       5.0000,  10.00000,    238.6080
    182.5000,       5.0000,  10.00000,    289.4760
    187.5000,       5.0000,  10.00000,    289.1914
    192.5000,       5.0000,  10.00000,    266.6490
    197.5000,       5.0000,  10.00000,    304.7986
    202.5000,       5.0000,  10.00000,    245.2625
    207.5000,       5.0000,  10.00000,    306.8576
    212.5000,       5.0000,  10.00000,    249.2186
    217.5000,       5.0000,  10.00000,    295.4582
    222.5000,       5.0000,  10.00000,    257.9203
    227.5000,       5.0000,  10.00000,    206.2167
    232.5000,       5.0000,  10.00000,    225.8693
    237.5000,       5.0000,  10.00000,    269.5996
    242.5000,       5.0000,  10.00000,    318.4368
    247.5000,       5.0000,  10.00000,    350.8434
    252.5000,       5.0000,  10.00000,    331.1287
    257.5000,       5.0000,  10.00000,    349.9772
    262.5000,       5.0000,  10.00000,    332.6160
     67.5000,      45.0000,   1.00000,    332.7004
     72.5000,      45.0000,   1.00000,    332.2993
     77.5000,      45.0000,   1.00000,    324.2229
     82.5000,      45.0000,   1.00000,    319.6825
     87.5000,      45.0000,   1.00000,    297.5532
     92.5000,      45.0000,   1.00000,    286.2994
     97.5000,      45.0000,   1.00000,    277.6288
    102.5000,      45.0000,   1.00000,    275.3301
    107.5000,      45.0000,   1.00000,    271.4019
    112.5000,      45.0000,   1.00000,    258.2917
    117.5000,      45.0000,   1.00000,    248.3397
    122.5000,      45.0000,   1.00000,    249.1365
    127.5000,      45.0000,   1.00000,    253.2422
    132.5000,      45.0000,   1.00000,    258.0855
    137.5000,      45.0000,   1.00000,    261.5981
    142.5000,      45.0000,   1.00000,    264.7307
    147.5000,      45.0000,   1.00000,    271.5129
    152.5000,      45.0000,   1.00000,    275.4199
    157.5000,      45.0000,   1.00000,    279.6440
    162.5000,      45.0000,   1.00000,    289.6646
    167.5000,      45.0000,   1.00000,    291.4715
    172.5000,      45.0000,   1.00000,    288.2938
    177.5000,      45.0000,   1.00000,    289.8551
    182.5000,      45.0000,   1.00000,    279.3979
    187.5000,      45.0000,   1.00000,    278.6731
    192.5000,      45.0000,   1.00000,    271.8394
    197.5000,      45.0000,   1.00000,    278.3548
    202.5000,      45.0000,   1.00000,    278.4620
    207.5000,      45.0000,   1.00000,    267.2334
    212.5000,      45.0000,   1.00000,    261.9711
    217.5000,      45.0000,   1.00000,    262.3053
    222.5000,      45.0000,   1.00000,    261.1997
    227.5000,      45.0000,   1.00000,    272.1809
    232.5000,      45.0000,   1.00000,    272.4052
    237.5000,      45.0000,   1.00000,    286.7960
    242.5000,      45.0000,   1.00000,    293.8070
    247.5000,      45.0000,   1.00000,    308.8635
     77.5000,       5.0000,  12.00000,    316.8120
    157.5000,       5.0000,  12.00000,    276.2000
    237.5000,       5.0000,  12.00000,    261.4976
     67.5000,      15.0000,   4.00000,    290.8961
     72.5000,      15.0000,   4.00000,    281.4833
     77.5000,      15.0000,   4.00000,    308.5512
     82.5000,      15.0000,   4.00000,    362.9558
     87.5000,      15.0000,   4.00000,    368.1521
     92.5000,      15.0000,   4.00000,    324.1849
     97.5000,      15.0000,   4.00000,    254.5991
    102.5000,      15.0000,   4.00000,    211.2791
    112.5000,      15.0000,   4.00000,    207.5589
    117.5000,      15.0000,   4.00000,    227.5457
    122.5000,      15.0000,   4.00000,    242.6962
    127.5000,      15.0000,   4.00000,    269.4276
    132.5000,      15.0000,   4.00000,    275.6396
    137.5000,      15.0000,   4.00000,    279.8521
    142.5000,      15.0000,   4.00000,    266.5735
    147.5000,      15.0000,   4.00000,    261.8891
    152.5000,      15.0000,   4.00000,    262.5132
    157.5000,      15.0000,   4.00000,    275.6723
    162.5000,      15.0000,   4.00000,    292.3231
    167.5000,      15.0000,   4.00000,    288.4494
    172.5000,      15.0000,   4.00000,    276.7972
    177.5000,      15.0000,   4.00000,    280.2103
    182.5000,      15.0000,   4.00000,    287.9008
    187.5000,      15.0000,   4.00000,    289.0166
    192.5000,      15.0000,   4.00000,    291.8214
    197.5000,      15.0000,   4.00000,    278.7572
    202.5000,      15.0000,   4.00000,    295.4970
    207.5000,      15.0000,   4.00000,    276.3330
    212.5000,      15.0000,   4.00000,    293.8278
    217.5000,      15.0000,   4.00000,    270.7703
    222.5000,      15.0000,   4.00000,    248.9893
    227.5000,      15.0000,   4.00000,    222.9664
    232.5000,      15.0000,   4.00000,    226.8211
    237.5000,      15.0000,   4.00000,    269.4362
    242.5000,      15.0000,   4.00000,    320.6232
    247.5000,      15.0000,   4.00000,    348.0484
     82.5000,      55.0000,   1.00000,    278.9144
     87.5000,      55.0000,   1.00000,    273.2399
     92.5000,      55.0000,   1.00000,    265.9608
     97.5000,      55.0000,   1.00000,    273.1595
    102.5000,      55.0000,   1.00000,    276.3694
    107.5000,      55.0000,   1.00000,    276.0782
    112.5000,      55.0000,   1.00000,    263.0250
    117.5000,      55.0000,   1.00000,    245.3102
    122.5000,      55.0000,   1.00000,    240.7687
    127.5000,      55.0000,   1.00000,    239.1333
    132.5000,      55.0000,   1.00000,    246.6367
    137.5000,      55.0000,   1.00000,    254.9932
    142.5000,      55.0000,   1.00000,    261.7750
    147.5000,      55.0000,   1.00000,    273.9826
    152.5000,      55.0000,   1.00000,    279.9756
    157.5000,      55.0000,   1.00000,    287.1918
    162.5000,      55.0000,   1.00000,    290.5971
    167.5000,      55.0000,   1.00000,    293.0870
    172.5000,      55.0000,   1.00000,    300.3350
    177.5000,      55.0000,   1.00000,    294.3659
    182.5000,      55.0000,   1.00000,    296.7639
    187.5000,      55.0000,   1.00000,    286.5508
    192.5000,      55.0000,   1.00000,    281.5191
    197.5000,      55.0000,   1.00000,    275.1344
    202.5000,      55.0000,   1.00000,    264.0338
    207.5000,      55.0000,   1.00000,    259.1645
    212.5000,      55.0000,   1.00000,    257.7051
    217.5000,      55.0000,   1.00000,    264.0721
    222.5000,      55.0000,   1.00000,    278.1696
    227.5000,      55.0000,   1.00000,    286.9321
    232.5000,      55.0000,   1.00000,    301.1953
    157.5000,       5.0000,  15.00000,    276.3758
    237.5000,       5.0000,  15.00000,    278.2013
     82.5000,      15.0000,   5.00000,    334.1858
     87.5000,      15.0000,   5.00000,    342.6067
     92.5000,      15.0000,   5.00000,    309.1157
     97.5000,      15.0000,   5.00000,    255.7785
    102.5000,      15.0000,   5.00000,    212.6461
    107.5000,      15.0000,   5.00000,    201.4017
    112.5000,      15.0000,   5.00000,    196.6797
    127.5000,      15.0000,   5.00000,    256.2460
    132.5000,      15.0000,   5.00000,    265.9950
    137.5000,      15.0000,   5.00000,    269.9066
    142.5000,      15.0000,   5.00000,    264.2527
    147.5000,      15.0000,   5.00000,    264.0952
    152.5000,      15.0000,   5.00000,    265.4832
    157.5000,      15.0000,   5.00000,    274.4174
    162.5000,      15.0000,   5.00000,    288.3591
    167.5000,      15.0000,   5.00000,    286.6862
    172.5000,      15.0000,   5.00000,    281.5860
    177.5000,      15.0000,   5.00000,    288.7080
    182.5000,      15.0000,   5.00000,    299.9164
    187.5000,      15.0000,   5.00000,    299.8953
    192.5000,      15.0000,   5.00000,    299.9328
    197.5000,      15.0000,   5.00000,    282.8421
    202.5000,      15.0000,   5.00000,    294.1731
    207.5000,      15.0000,   5.00000,    272.1776
    212.5000,      15.0000,   5.00000,    287.7205
    217.5000,      15.0000,   5.00000,    269.5100
    222.5000,      15.0000,   5.00000,    255.7781
    227.5000,      15.0000,   5.00000,    235.0942
    232.5000,      15.0000,   5.00000,    242.2278
     97.5000,      65.0000,   1.00000,    261.1358
    102.5000,      65.0000,   1.00000,    263.9517
    107.5000,      65.0000,   1.00000,    270.4949
    112.5000,      65.0000,   1.00000,    272.5751
    122.5000,      65.0000,   1.00000,    242.8688
    127.5000,      65.0000,   1.00000,    234.1567
    132.5000,      65.0000,   1.00000,    239.4685
    137.5000,      65.0000,   1.00000,    249.9854
    142.5000,      65.0000,   1.00000,    259.4671
    147.5000,      65.0000,   1.00000,    264.6375
    152.5000,      65.0000,   1.00000,    273.8143
    157.5000,      65.0000,   1.00000,    279.7917
    162.5000,      65.0000,   1.00000,    281.5666
    167.5000,      65.0000,   1.00000,    283.8523
    172.5000,      65.0000,   1.00000,    278.2010
    177.5000,      65.0000,   1.00000,    281.5919
    182.5000,      65.0000,   1.00000,    283.0955
    187.5000,      65.0000,   1.00000,    289.6230
    192.5000,      65.0000,   1.00000,    284.4456
    197.5000,      65.0000,   1.00000,    271.3412
    202.5000,      65.0000,   1.00000,    262.4849
    207.5000,      65.0000,   1.00000,    263.7641
    212.5000,      65.0000,   1.00000,    274.3573
    217.5000,      65.0000,   1.00000,    284.1161
     97.5000,      15.0000,   6.00000,    245.1441
    102.5000,      15.0000,   6.00000,    204.9993
    107.5000,      15.0000,   6.00000,    197.3269
    112.5000,      15.0000,   6.00000,    195.0132
    117.5000,      15.0000,   6.00000,    211.9548
    122.5000,      15.0000,   6.00000,    224.6925
    127.5000,      15.0000,   6.00000,    247.6592
    132.5000,      15.0000,   6.00000,    257.1401
    137.5000,      15.0000,   6.00000,    265.9520
    142.5000,      15.0000,   6.00000,    262.1046
    147.5000,      15.0000,   6.00000,    256.9671
    152.5000,      15.0000,   6.00000,    254.9640
    157.5000,      15.0000,   6.00000,    263.8531
    162.5000,      15.0000,   6.00000,    277.1740
    167.5000,      15.0000,   6.00000,    273.8162
    172.5000,      15.0000,   6.00000,    263.4602
    177.5000,      15.0000,   6.00000,    273.8333
    182.5000,      15.0000,   6.00000,    292.4076
    187.5000,      15.0000,   6.00000,    301.4425
    192.5000,      15.0000,   6.00000,    304.8062
    197.5000,      15.0000,   6.00000,    286.7565
    202.5000,      15.0000,   6.00000,    300.0500
    207.5000,      15.0000,   6.00000,    279.7788
    212.5000,      15.0000,   6.00000,    298.9298
    217.5000,      15.0000,   6.00000,    280.0341
    105.0000,      30.0000,   3.00000,    216.9855
    110.0000,      30.0000,   3.00000,    207.5780
    115.0000,      30.0000,   3.00000,    210.5065
    120.0000,      30.0000,   3.00000,    224.0721
    125.0000,      30.0000,   3.00000,    237.2905
    130.0000,      30.0000,   3.00000,    247.6523
    135.0000,      30.0000,   3.00000,    254.8755
    140.0000,      30.0000,   3.00000,    253.0652
    145.0000,      30.0000,   3.00000,    253.6796
    150.0000,      30.0000,   3.00000,    255.7097
    155.0000,      30.0000,   3.00000,    259.5182
    160.0000,      30.0000,   3.00000,    258.7470
    165.0000,      30.0000,   3.00000,    258.9790
    170.0000,      30.0000,   3.00000,    272.3574
    175.0000,      30.0000,   3.00000,    278.3811
    180.0000,      30.0000,   3.00000,    274.1403
    185.0000,      30.0000,   3.00000,    279.0164
    190.0000,      30.0000,   3.00000,    280.8663
    195.0000,      30.0000,   3.00000,    297.6245
    200.0000,      30.0000,   3.00000,    295.0313
    205.0000,      30.0000,   3.00000,    299.8935
    210.0000,      30.0000,   3.00000,    298.9840
    117.5000,      25.0000,   4.00000,    212.0986
    122.5000,      25.0000,   4.00000,    233.4258
    127.5000,      25.0000,   4.00000,    245.7378
    132.5000,      25.0000,   4.00000,    256.6259
    142.5000,      25.0000,   4.00000,    247.4802
    147.5000,      25.0000,   4.00000,    242.6099
    152.5000,      25.0000,   4.00000,    247.9597
    157.5000,      25.0000,   4.00000,    250.2853
    162.5000,      25.0000,   4.00000,    251.8853
    167.5000,      25.0000,   4.00000,    257.1425
    172.5000,      25.0000,   4.00000,    265.6376
    177.5000,      25.0000,   4.00000,    269.3836
    182.5000,      25.0000,   4.00000,    267.9640
    187.5000,      25.0000,   4.00000,    280.3209
    192.5000,      25.0000,   4.00000,    285.3374
    197.5000,      25.0000,   4.00000,    299.5906
    202.5000,      25.0000,   4.00000,    301.2862
    157.5000,      15.0000,   8.00000,    235.4695
    157.5000,      15.0000,  10.00000,    233.4002
   6.63
REFERENCE MODEL USED
CONSTANT REFERENCE MODEL METHOD
Reference resistivity is
309.567
TOPOGRAPHICAL DATA
2
64
      0.0000     563.3700
      5.0000     563.3700
     10.0000     563.3700
     15.0000     563.3900
     20.0000     563.4100
     25.0000     563.4200
     30.0000     563.4100
     35.0000     563.3900
     40.0000     563.3800
     45.0000     563.3600
     50.0000     563.3400
     55.0000     563.3200
     60.0000     563.3100
     65.0000     563.2800
     70.0000     563.2500
     75.0000     563.2400
     80.0000     563.2400
     85.0000     563.2400
     90.0000     563.2400
     95.0000     563.2600
    100.0000     563.3000
    105.0000     563.3100
    110.0000     563.3100
    115.0000     563.3200
    120.0000     563.3600
    125.0000     563.4100
    130.0000     563.4600
    135.0000     563.5100
    140.0000     563.5400
    145.0000     563.5400
    150.0000     563.6200
    155.0000     563.7700
    160.0000     563.8500
    165.0000     563.8500
    170.0000     563.8800
    175.0000     563.9500
    180.0000     564.0500
    185.0000     564.1800
    190.0000     564.2400
    195.0000     564.2700
    200.0000     564.3200
    205.0000     564.3700
    210.0000     564.4300
    215.0000     564.4600
    220.0000     564.4600
    225.0000     564.5000
    230.0000     564.5800
    235.0000     564.6200
    240.0000     564.6200
    245.0000     564.6200
    250.0000     564.6300
    255.0000     564.6500
    260.0000     564.6600
    265.0000     564.6800
    270.0000     564.7000
    275.0000     564.7300
    280.0000     564.7500
    285.0000     564.7600
    290.0000     564.7700
    295.0000     564.7800
    300.0000     564.8100
    305.0000     564.8300
    310.0000     564.8400
    315.0000     564.8400
1
DAMPED FINITE-ELEMENT METHOD USED FOR TOPOGRAPHIC MODELLING WITH DAMPING FACTOR OF 0.75
       0.00247
     562.96722
       0.00613
COORDINATES FOR ELECTRODES
       0.00000        0.40278
       4.99991        0.37212
       9.99981        0.34145
      14.99980        0.33081
      19.99979        0.32010
      24.99975        0.29945
      29.99958        0.25878
      34.99933        0.20816
      39.99916        0.16748
      44.99891        0.11680
      49.99865        0.06618
      54.99839        0.01550
      59.99823       -0.02517
      64.99785       -0.08580
      69.99748       -0.14649
      74.99732       -0.18717
      79.99722       -0.21783
      84.99713       -0.24849
      89.99704       -0.27916
      94.99703       -0.28980
      99.99702       -0.28048
     104.99698       -0.30114
     109.99689       -0.33180
     114.99685       -0.35245
     119.99683       -0.34314
     124.99680       -0.32381
     129.99677       -0.30443
     134.99673       -0.28510
     139.99673       -0.28580
     144.99664       -0.31646
     149.99640       -0.26710
     154.99496       -0.14773
     159.99472       -0.09844
     164.99463       -0.12910
     169.99463       -0.12973
     174.99448       -0.09039
     179.99399       -0.02107
     184.99300        0.07828
     189.99290        0.10762
     194.99290        0.10698
     199.99287        0.12631
     204.99284        0.14563
     209.99275        0.17497
     214.99274        0.17433
     219.99265        0.14367
     224.99265        0.15299
     229.99240        0.20234
     234.99240        0.21166
     239.99231        0.18099
     244.99222        0.15033
     249.99217        0.12968
     254.99216        0.11903
     259.99210        0.09832
     264.99210        0.08768
     269.99210        0.07703
     274.99210        0.07634
     279.99210        0.06569
     284.99207        0.04504
     289.99203        0.02439
     294.99200        0.00373
     299.99200        0.00304
     304.99200       -0.00761
     309.99197       -0.02826
     314.99188       -0.05892
Shift matrix
  0    0.0000    2.5000    5.2500    8.2750   11.6025   15.2628   19.2890   23.7179   28.5897   33.9487   39.8436   46.3279   53.4607   61.3068   69.9375 
  1    0.4028    0.0336    0.0022    0.0001    0.0000    0.0000    0.0000    0.0000    0.0000    0.0000    0.0000    0.0000    0.0000    0.0000    0.0000 
  2    0.3721    0.0342    0.0025    0.0001    0.0000    0.0000    0.0000    0.0000    0.0000    0.0000    0.0000    0.0000    0.0000    0.0000    0.0000 
  3    0.3415    0.0344    0.0027    0.0002    0.0000    0.0000    0.0000    0.0000    0.0000    0.0000    0.0000    0.0000    0.0000    0.0000    0.0000 
  4    0.3308    0.0343    0.0028    0.0002    0.0000    0.0000    0.0000    0.0000    0.0000    0.0000    0.0000    0.0000    0.0000    0.0000    0.0000 
  5    0.3201    0.0342    0.0029    0.0002    0.0000    0.0000    0.0000    0.0000    0.0000    0.0000    0.0000    0.0000    0.0000    0.0000    0.0000 
  6    0.2995    0.0337    0.0031    0.0002    0.0000    0.0000    0.0000    0.0000    0.0000    0.0000    0.0000    0.0000    0.0000    0.0000    0.0000 
  7    0.2588    0.0322    0.0032    0.0003    0.0000    0.0000    0.0000    0.0000    0.0000    0.0000    0.0000    0.0000    0.0000    0.0000    0.0000 
  8    0.2082    0.0289    0.0033    0.0003    0.0000    0.0000    0.0000    0.0000    0.0000    0.0000    0.0000    0.0000    0.0000    0.0000    0.0000 
  9    0.1675    0.0252    0.0031    0.0003    0.0000    0.0000    0.0000    0.0000    0.0000    0.0000    0.0000    0.0000    0.0000    0.0000    0.0000 
 10    0.1168    0.0193    0.0027    0.0003    0.0000    0.0000    0.0000    0.0000    0.0000    0.0000    0.0000    0.0000    0.0000    0.0000    0.0000 
 11    0.0662    0.0119    0.0018    0.0002    0.0000    0.0000    0.0000    0.0000    0.0000    0.0000    0.0000    0.0000    0.0000    0.0000    0.0000 
 12    0.0155    0.0030    0.0005    0.0001    0.0000    0.0000    0.0000    0.0000    0.0000    0.0000    0.0000    0.0000    0.0000    0.0000    0.0000 
 13   -0.0252   -0.0052   -0.0009   -0.0001    0.0000    0.0000    0.0000    0.0000    0.0000    0.0000    0.0000    0.0000    0.0000    0.0000    0.0000 
 14   -0.0858   -0.0190   -0.0036   -0.0006   -0.0001    0.0000    0.0000    0.0000    0.0000    0.0000    0.0000    0.0000    0.0000    0.0000    0.0000 
 15   -0.1465   -0.0348   -0.0072   -0.0013   -0.0002    0.0000    0.0000    0.0000    0.0000    0.0000    0.0000    0.0000    0.0000    0.0000    0.0000 
 16   -0.1872   -0.0464   -0.0100   -0.0019   -0.0003    0.0000    0.0000    0.0000    0.0000    0.0000    0.0000    0.0000    0.0000    0.0000    0.0000 
 17   -0.2178   -0.0558   -0.0125   -0.0024   -0.0004   -0.0001    0.0000    0.0000    0.0000    0.0000    0.0000    0.0000    0.0000    0.0000    0.0000 
 18   -0.2485   -0.0655   -0.0151   -0.0030   -0.0005   -0.0001    0.0000    0.0000    0.0000    0.0000    0.0000    0.0000    0.0000    0.0000    0.0000 
 19   -0.2792   -0.0757   -0.0180   -0.0037   -0.0007   -0.0001    0.0000    0.0000    0.0000    0.0000    0.0000    0.0000    0.0000    0.0000    0.0000 
 20   -0.2898   -0.0794   -0.0191   -0.0040   -0.0007   -0.0001    0.0000    0.0000    0.0000    0.0000    0.0000    0.0000    0.0000    0.0000    0.0000 
 21   -0.2805   -0.0762   -0.0182   -0.0038   -0.0007   -0.0001    0.0000    0.0000    0.0000    0.0000    0.0000    0.0000    0.0000    0.0000    0.0000 
 22   -0.3011   -0.0833   -0.0203   -0.0043   -0.0008   -0.0001    0.0000    0.0000    0.0000    0.0000    0.0000    0.0000    0.0000    0.0000    0.0000 
 23   -0.3318   -0.0943   -0.0236   -0.0051   -0.0010   -0.0002    0.0000    0.0000    0.0000    0.0000    0.0000    0.0000    0.0000    0.0000    0.0000 
 24   -0.3525   -0.1019   -0.0260   -0.0058   -0.0011   -0.0002    0.0000    0.0000    0.0000    0.0000    0.0000    0.0000    0.0000    0.0000    0.0000 
 25   -0.3431   -0.0984   -0.0249   -0.0055   -0.0010   -0.0002    0.0000    0.0000    0.0000    0.0000    0.0000    0.0000    0.0000    0.0000    0.0000 
 26   -0.3238   -0.0914   -0.0227   -0.0049   -0.0009   -0.0001    0.0000    0.0000    0.0000    0.0000    0.0000    0.0000    0.0000    0.0000    0.0000 
 27   -0.3044   -0.0845   -0.0206   -0.0044   -0.0008   -0.0001    0.0000    0.0000    0.0000    0.0000    0.0000    0.0000    0.0000    0.0000    0.0000 
 28   -0.2851   -0.0778   -0.0186   -0.0039   -0.0007   -0.0001    0.0000    0.0000    0.0000    0.0000    0.0000    0.0000    0.0000    0.0000    0.0000 
 29   -0.2858   -0.0780   -0.0187   -0.0039   -0.0007   -0.0001    0.0000    0.0000    0.0000    0.0000    0.0000    0.0000    0.0000    0.0000    0.0000 
 30   -0.3165   -0.0887   -0.0219   -0.0047   -0.0009   -0.0001    0.0000    0.0000    0.0000    0.0000    0.0000    0.0000    0.0000    0.0000    0.0000 
 31   -0.2671   -0.0717   -0.0169   -0.0034   -0.0006   -0.0001    0.0000    0.0000    0.0000    0.0000    0.0000    0.0000    0.0000    0.0000    0.0000 
 32   -0.1477   -0.0351   -0.0072   -0.0013   -0.0002    0.0000    0.0000    0.0000    0.0000    0.0000    0.0000    0.0000    0.0000    0.0000    0.0000 
 33   -0.0984   -0.0221   -0.0043   -0.0007   -0.0001    0.0000    0.0000    0.0000    0.0000    0.0000    0.0000    0.0000    0.0000    0.0000    0.0000 
 34   -0.1291   -0.0301   -0.0061   -0.0010   -0.0001    0.0000    0.0000    0.0000    0.0000    0.0000    0.0000    0.0000    0.0000    0.0000    0.0000 
 35   -0.1297   -0.0302   -0.0061   -0.0010   -0.0002    0.0000    0.0000    0.0000    0.0000    0.0000    0.0000    0.0000    0.0000    0.0000    0.0000 
 36   -0.0904   -0.0201   -0.0039   -0.0006   -0.0001    0.0000    0.0000    0.0000    0.0000    0.0000    0.0000    0.0000    0.0000    0.0000    0.0000 
 37   -0.0211   -0.0043   -0.0007   -0.0001    0.0000    0.0000    0.0000    0.0000    0.0000    0.0000    0.0000    0.0000    0.0000    0.0000    0.0000 
 38    0.0783    0.0138    0.0020    0.0002    0.0000    0.0000    0.0000    0.0000    0.0000    0.0000    0.0000    0.0000    0.0000    0.0000    0.0000 
 39    0.1076    0.0181    0.0025    0.0003    0.0000    0.0000    0.0000    0.0000    0.0000    0.0000    0.0000    0.0000    0.0000    0.0000    0.0000 
 40    0.1070    0.0180    0.0025    0.0003    0.0000    0.0000    0.0000    0.0000    0.0000    0.0000    0.0000    0.0000    0.0000    0.0000    0.0000 
 41    0.1263    0.0205    0.0028    0.0003    0.0000    0.0000    0.0000    0.0000    0.0000    0.0000    0.0000    0.0000    0.0000    0.0000    0.0000 
 42    0.1456    0.0229    0.0030    0.0003    0.0000    0.0000    0.0000    0.0000    0.0000    0.0000    0.0000    0.0000    0.0000    0.0000    0.0000 
 43    0.1750    0.0260    0.0032    0.0003    0.0000    0.0000    0.0000    0.0000    0.0000    0.0000    0.0000    0.0000    0.0000    0.0000    0.0000 
 44    0.1743    0.0259    0.0032    0.0003    0.0000    0.0000    0.0000    0.0000    0.0000    0.0000    0.0000    0.0000    0.0000    0.0000    0.0000 
 45    0.1437    0.0226    0.0030    0.0003    0.0000    0.0000    0.0000    0.0000    0.0000    0.0000    0.0000    0.0000    0.0000    0.0000    0.0000 
 46    0.1530    0.0237    0.0030    0.0003    0.0000    0.0000    0.0000    0.0000    0.0000    0.0000    0.0000    0.0000    0.0000    0.0000    0.0000 
 47    0.2023    0.0284    0.0033    0.0003    0.0000    0.0000    0.0000    0.0000    0.0000    0.0000    0.0000    0.0000    0.0000    0.0000    0.0000 
 48    0.2117    0.0292    0.0033    0.0003    0.0000    0.0000    0.0000    0.0000    0.0000    0.0000    0.0000    0.0000    0.0000    0.0000    0.0000 
 49    0.1810    0.0266    0.0032    0.0003    0.0000    0.0000    0.0000    0.0000    0.0000    0.0000    0.0000    0.0000    0.0000    0.0000    0.0000 
 50    0.1503    0.0234    0.0030    0.0003    0.0000    0.0000    0.0000    0.0000    0.0000    0.0000    0.0000    0.0000    0.0000    0.0000    0.0000 
 51    0.1297    0.0209    0.0028    0.0003    0.0000    0.0000    0.0000    0.0000    0.0000    0.0000    0.0000    0.0000    0.0000    0.0000    0.0000 
 52    0.1190    0.0196    0.0027    0.0003    0.0000    0.0000    0.0000    0.0000    0.0000    0.0000    0.0000    0.0000    0.0000    0.0000    0.0000 
 53    0.0983    0.0168    0.0024    0.0003    0.0000    0.0000    0.0000    0.0000    0.0000    0.0000    0.0000    0.0000    0.0000    0.0000    0.0000 
 54    0.0877    0.0152    0.0022    0.0003    0.0000    0.0000    0.0000    0.0000    0.0000    0.0000    0.0000    0.0000    0.0000    0.0000    0.0000 
 55    0.0770    0.0136    0.0020    0.0002    0.0000    0.0000    0.0000    0.0000    0.0000    0.0000    0.0000    0.0000    0.0000    0.0000    0.0000 
 56    0.0763    0.0135    0.0020    0.0002    0.0000    0.0000    0.0000    0.0000    0.0000    0.0000    0.0000    0.0000    0.0000    0.0000    0.0000 
 57    0.0657    0.0118    0.0018    0.0002    0.0000    0.0000    0.0000    0.0000    0.0000    0.0000    0.0000    0.0000    0.0000    0.0000    0.0000 
 58    0.0450    0.0084    0.0013    0.0002    0.0000    0.0000    0.0000    0.0000    0.0000    0.0000    0.0000    0.0000    0.0000    0.0000    0.0000 
 59    0.0244    0.0047    0.0008    0.0001    0.0000    0.0000    0.0000    0.0000    0.0000    0.0000    0.0000    0.0000    0.0000    0.0000    0.0000 
 60    0.0037    0.0007    0.0001    0.0000    0.0000    0.0000    0.0000    0.0000    0.0000    0.0000    0.0000    0.0000    0.0000    0.0000    0.0000 
 61    0.0030    0.0006    0.0001    0.0000    0.0000    0.0000    0.0000    0.0000    0.0000    0.0000    0.0000    0.0000    0.0000    0.0000    0.0000 
 62   -0.0076   -0.0015   -0.0003    0.0000    0.0000    0.0000    0.0000    0.0000    0.0000    0.0000    0.0000    0.0000    0.0000    0.0000    0.0000 
 63   -0.0283   -0.0058   -0.0010   -0.0002    0.0000    0.0000    0.0000    0.0000    0.0000    0.0000    0.0000    0.0000    0.0000    0.0000    0.0000 
 64   -0.0589   -0.0126   -0.0023   -0.0004    0.0000    0.0000    0.0000    0.0000    0.0000    0.0000    0.0000    0.0000    0.0000    0.0000    0.0000 
Topography damping parameter
   0.7552
Blocks sensitivity and uncertainity values (with smoothness constrain)
                     Resistivity      
Block No.  Sensitivity  % Uncertainity
     1       1.0691        6.89
     2       1.6325        5.63
     3       1.7510        5.46
     4       2.1680        4.78
     5       2.5693        4.06
     6       3.0617        3.85
     7       3.5528        3.68
     8       3.8601        3.51
     9       3.9218        3.52
    10       4.1953        3.30
    11       4.1880        3.44
    12       4.6642        3.28
    13       4.5149        3.24
    14       4.3555        3.32
    15       4.8314        3.13
    16       5.0663        3.24
    17       5.0644        3.35
    18       4.6353        3.36
    19       4.1201        3.50
    20       4.1387        3.37
    21       4.0493        3.38
    22       4.2371        3.46
    23       4.1810        3.39
    24       4.4618        3.42
    25       4.6383        3.34
    26       4.8422        3.33
    27       4.7168        3.30
    28       4.7354        3.36
    29       4.6394        3.37
    30       4.5868        3.32
    31       4.9956        3.10
    32       4.8874        3.31
    33       4.7565        3.34
    34       4.5773        3.31
    35       4.5918        3.28
    36       4.9322        3.29
    37       4.9610        3.22
    38       4.8344        3.15
    39       5.1235        3.22
    40       4.7101        3.08
    41       5.2079        3.20
    42       4.7613        3.08
    43       5.0740        3.19
    44       4.7671        3.17
    45       4.3146        3.09
    46       4.4976        3.10
    47       4.9971        2.90
    48       4.9291        3.11
    49       4.8880        3.17
    50       4.6074        3.15
    51       4.5379        3.21
    52       4.2324        3.21
    53       4.0692        3.41
    54       3.7193        3.42
    55       3.3287        3.62
    56       3.0107        3.93
    57       2.5934        4.27
    58       2.0753        4.69
    59       1.5817        5.32
    60       1.0757        6.05
    61       0.8047        7.68
    62       0.6021        7.87
    63       0.5115        8.08
    64       0.5615        8.25
    65       0.6952        8.11
    66       0.8171        7.93
    67       0.9228        7.84
    68       1.0430        7.68
    69       1.1458        7.48
    70       1.2214        7.39
    71       1.3649        7.16
    72       1.3769        7.25
    73       1.6076        6.98
    74       1.5800        6.93
    75       1.4941        7.07
    76       1.7111        6.77
    77       1.8316        6.91
    78       1.9583        6.85
    79       1.8269        6.76
    80       1.6521        6.87
    81       1.7291        6.62
    82       1.6759        6.65
    83       1.8221        6.56
    84       1.7529        6.62
    85       1.9592        6.54
    86       2.0714        6.49
    87       2.1816        6.43
    88       2.0700        6.50
    89       2.0773        6.54
    90       1.9423        6.66
    91       1.7885        6.77
    92       1.9325        6.59
    93       1.8240        6.91
    94       1.7810        6.95
    95       1.6982        6.95
    96       1.7068        6.93
    97       1.9059        6.86
    98       1.9278        6.83
    99       1.8737        6.81
   100       2.0956        6.64
   101       1.8178        6.82
   102       2.0986        6.65
   103       1.7719        6.88
   104       1.9462        6.78
   105       1.7596        6.86
   106       1.5540        6.94
   107       1.5720        6.95
   108       1.6984        6.73
   109       1.6242        7.04
   110       1.6547        7.03
   111       1.5036        7.10
   112       1.4765        7.09
   113       1.3648        7.12
   114       1.3141        7.25
   115       1.2040        7.28
   116       1.0915        7.45
   117       0.9953        7.67
   118       0.8796        7.83
   119       0.7148        7.95
   120       0.5615        8.06
   121       0.4061        8.08
   122       0.5372        8.06
   123       1.0466        7.80
   124       0.4825        12.28
   125       0.5655        12.18
   126       0.6141        12.20
   127       0.6759        12.27
   128       0.7681        12.17
   129       0.8580        12.01
   130       0.9162        11.84
   131       0.9221        11.92
   132       0.9889        11.73
   133       1.0133        11.64
   134       1.0128        11.68
   135       1.0501        11.53
   136       1.0763        11.71
   137       1.1413        11.58
   138       1.1299        11.51
   139       1.1320        11.47
   140       1.1661        11.13
   141       1.1652        11.09
   142       1.2068        10.98
   143       1.1994        11.12
   144       1.3061        10.98
   145       1.3918        10.88
   146       1.4471        10.76
   147       1.4055        10.84
   148       1.4324        10.73
   149       1.3708        10.83
   150       1.3039        11.04
   151       1.3817        10.72
   152       1.2746        11.22
   153       1.2266        11.31
   154       1.2142        11.31
   155       1.2271        11.27
   156       1.3538        11.01
   157       1.3894        10.96
   158       1.3264        11.11
   159       1.4001        10.87
   160       1.2331        11.35
   161       1.3308        11.03
   162       1.1621        11.53
   163       1.2178        11.30
   164       1.0974        11.52
   165       0.9907        11.73
   166       0.9984        11.71
   167       1.0128        11.64
   168       0.9724        11.95
   169       0.9652        11.96
   170       0.9129        12.03
   171       0.9000        11.95
   172       0.8657        11.96
   173       0.8273        12.04
   174       0.7760        12.09
   175       0.7169        12.27
   176       0.6448        12.38
   177       0.5547        12.46
   178       0.4565        12.53
   179       0.3491        12.51
   180       0.6641        9.69
   181       1.2835        11.34
   182       0.5209        19.01
   183       0.4862        19.50
   184       0.5144        19.69
   185       0.5898        19.55
   186       0.6608        19.39
   187       0.6937        19.25
   188       0.7153        19.14
   189       0.7379        18.99
   190       0.7848        18.67
   191       0.8115        18.49
   192       0.8042        18.52
   193       0.7627        19.10
   194       0.7781        19.24
   195       0.8311        19.03
   196       0.8458        18.79
   197       0.8275        18.43
   198       0.8267        18.36
   199       0.8426        18.29
   200       0.8538        18.40
   201       0.8813        18.30
   202       0.9204        18.14
   203       0.9574        17.96
   204       0.9701        17.85
   205       1.0267        17.28
   206       1.0591        17.01
   207       1.0788        16.91
   208       1.1458        16.17
   209       1.0876        16.91
   210       1.0461        17.19
   211       1.0312        17.20
   212       1.0375        17.23
   213       1.0809        16.89
   214       1.0733        16.99
   215       0.9945        17.65
   216       0.9630        17.74
   217       0.8668        18.59
   218       0.8706        18.39
   219       0.8123        19.01
   220       0.8071        18.81
   221       0.7580        19.13
   222       0.7433        19.37
   223       0.7443        19.32
   224       0.7222        19.45
   225       0.6766        19.85
   226       0.6544        19.90
   227       0.6486        19.84
   228       0.6414        19.69
   229       0.6346        19.58
   230       0.5968        19.73
   231       0.5591        19.87
   232       0.5145        20.01
   233       0.4496        20.23
   234       0.3770        20.44
   235       0.3108        20.44
   236       0.6494        14.40
   237       1.0137        17.54
   238       0.3933        25.37
   239       0.3942        25.91
   240       0.4454        25.88
   241       0.4829        26.21
   242       0.5086        26.52
   243       0.5329        26.37
   244       0.5624        26.10
   245       0.5941        25.84
   246       0.6218        25.58
   247       0.6318        25.45
   248       0.6360        25.60
   249       0.6544        25.74
   250       0.6563        25.93
   251       0.6271        26.17
   252       0.5993        26.15
   253       0.5991        26.19
   254       0.6242        26.16
   255       0.6389        26.18
   256       0.6162        26.37
   257       0.5944        26.45
   258       0.5942        26.44
   259       0.6008        26.43
   260       0.6386        25.84
   261       0.7025        25.04
   262       0.7783        23.97
   263       0.8900        22.18
   264       0.8941        22.27
   265       0.8794        22.54
   266       0.8493        22.90
   267       0.8028        23.55
   268       0.7828        23.79
   269       0.7402        24.42
   270       0.6666        25.54
   271       0.6262        26.03
   272       0.5753        26.76
   273       0.5721        26.70
   274       0.5573        26.96
   275       0.5633        26.76
   276       0.5661        26.86
   277       0.5871        26.77
   278       0.6025        26.52
   279       0.5900        26.59
   280       0.5531        26.92
   281       0.5182        27.08
   282       0.5008        27.06
   283       0.4901        26.93
   284       0.4762        26.89
   285       0.4488        26.63
   286       0.4133        26.27
   287       0.3721        26.28
   288       0.3282        26.07
   289       0.7410        18.25
   290       0.9435        16.93
   291       0.4130        23.66
   292       0.4028        24.24
   293       0.3923        24.72
   294       0.4042        25.42
   295       0.4254        25.90
   296       0.4505        25.79
   297       0.4755        25.64
   298       0.4893        25.51
   299       0.4935        25.51
   300       0.4889        25.68
   301       0.4817        25.88
   302       0.4785        25.92
   303       0.4823        25.82
   304       0.4831        25.84
   305       0.4953        25.88
   306       0.5021        25.93
   307       0.4772        26.08
   308       0.4523        26.12
   309       0.4582        26.02
   310       0.4670        25.99
   311       0.4737        25.98
   312       0.4898        25.88
   313       0.5178        25.56
   314       0.5582        24.96
   315       0.5714        24.85
   316       0.5635        25.01
   317       0.5447        25.25
   318       0.5202        25.52
   319       0.5096        25.64
   320       0.4998        25.77
   321       0.4818        25.99
   322       0.4676        26.12
   323       0.4473        26.29
   324       0.4412        26.32
   325       0.4353        26.37
   326       0.4386        26.30
   327       0.4427        26.26
   328       0.4531        26.16
   329       0.4652        26.03
   330       0.4619        26.03
   331       0.4414        26.15
   332       0.4162        26.26
   333       0.3954        26.32
   334       0.3805        25.77
   335       0.3633        25.11
   336       0.3401        24.83
   337       0.3118        24.30
   338       0.7755        17.91
   339       1.0066        16.36
   340       0.4088        21.87
   341       0.3690        22.61
   342       0.3548        23.06
   343       0.3614        23.79
   344       0.3795        24.34
   345       0.4000        24.28
   346       0.4175        24.26
   347       0.4312        24.27
   348       0.4460        24.27
   349       0.4616        24.22
   350       0.4653        24.17
   351       0.4505        24.22
   352       0.4306        24.31
   353       0.4136        24.38
   354       0.3945        24.47
   355       0.3866        24.46
   356       0.4032        24.36
   357       0.4255        24.27
   358       0.4405        24.25
   359       0.4457        24.29
   360       0.4439        24.30
   361       0.4352        24.28
   362       0.4170        24.32
   363       0.3921        24.43
   364       0.3690        24.56
   365       0.3543        24.63
   366       0.3519        24.64
   367       0.3576        24.63
   368       0.3607        24.62
   369       0.3584        24.63
   370       0.3498        24.67
   371       0.3437        24.70
   372       0.3407        24.71
   373       0.3420        24.70
   374       0.3452        24.67
   375       0.3491        24.62
   376       0.3508        24.57
   377       0.3472        24.56
   378       0.3373        24.58
   379       0.3232        24.02
   380       0.3081        23.32
   381       0.2941        22.97
   382       0.2770        22.37
   383       0.7301        17.82
   384       0.9304        16.29
   385       0.3937        20.03
   386       0.3732        20.67
   387       0.3792        21.02
   388       0.4015        21.72
   389       0.4314        22.27
   390       0.4604        22.21
   391       0.4846        22.15
   392       0.4963        22.11
   393       0.4890        22.12
   394       0.4641        22.20
   395       0.4323        22.29
   396       0.4031        22.37
   397       0.3825        22.42
   398       0.3785        22.41
   399       0.3928        22.35
   400       0.4155        22.28
   401       0.4341        22.24
   402       0.4415        22.24
   403       0.4359        22.28
   404       0.4189        22.34
   405       0.3919        22.42
   406       0.3568        22.51
   407       0.3194        22.59
   408       0.2912        22.64
   409       0.2765        22.66
   410       0.2739        22.65
   411       0.2747        22.64
   412       0.2734        22.64
   413       0.2687        22.65
   414       0.2634        22.67
   415       0.2598        22.68
   416       0.2599        22.69
   417       0.2617        22.68
   418       0.2634        22.67
   419       0.2629        22.65
   420       0.2595        22.02
   421       0.2530        21.27
   422       0.2438        20.92
   423       0.2335        20.33
   424       0.6664        17.32
   425       0.8191        14.98
   426       0.4262        18.09
   427       0.4466        18.57
   428       0.4685        18.86
   429       0.4880        19.51
   430       0.4945        20.07
   431       0.4822        20.10
   432       0.4556        20.16
   433       0.4227        20.23
   434       0.3925        20.30
   435       0.3712        20.33
   436       0.3634        20.34
   437       0.3696        20.32
   438       0.3840        20.28
   439       0.3985        20.26
   440       0.4063        20.25
   441       0.4041        20.27
   442       0.3920        20.30
   443       0.3712        20.35
   444       0.3446        20.41
   445       0.3165        20.46
   446       0.2911        20.49
   447       0.2710        20.51
   448       0.2560        20.51
   449       0.2440        20.52
   450       0.2334        20.52
   451       0.2243        20.53
   452       0.2160        20.55
   453       0.2090        20.56
   454       0.2041        20.57
   455       0.2008        20.58
   456       0.1987        19.96
   457       0.1956        19.23
   458       0.1917        18.89
   459       0.1866        18.32
   460       0.5733        16.55
   461       0.7876        14.19
   462       0.4552        16.18
   463       0.4612        16.64
   464       0.4480        16.96
   465       0.4232        17.65
   466       0.3900        18.28
   467       0.3601        18.33
   468       0.3374        18.36
   469       0.3252        18.37
   470       0.3237        18.37
   471       0.3299        18.36
   472       0.3389        18.35
   473       0.3461        18.34
   474       0.3483        18.34
   475       0.3445        18.35
   476       0.3352        18.37
   477       0.3221        18.39
   478       0.3077        18.41
   479       0.2943        18.43
   480       0.2834        18.44
   481       0.2743        18.44
   482       0.2655        18.45
   483       0.2554        18.45
   484       0.2427        18.46
   485       0.2275        18.48
   486       0.2105        17.89
   487       0.1946        17.21
   488       0.1790        16.90
   489       0.1681        16.42
   490       0.5026        14.53
   491       0.7197        14.17
   492       0.4048        14.46
   493       0.3750        14.94
   494       0.3429        15.25
   495       0.3141        15.91
   496       0.2886        16.49
   497       0.2723        16.51
   498       0.2653        16.51
   499       0.2657        16.51
   500       0.2708        16.51
   501       0.2776        16.50
   502       0.2837        16.50
   503       0.2880        16.50
   504       0.2901        16.50
   505       0.2902        16.50
   506       0.2895        16.51
   507       0.2885        16.51
   508       0.2876        16.51
   509       0.2862        16.51
   510       0.2827        16.51
   511       0.2758        16.51
   512       0.2643        15.95
   513       0.2496        15.32
   514       0.2311        15.04
   515       0.2119        14.58
   516       0.4789        14.46
   517       0.6023        14.15
   518       0.3287        12.87
   519       0.2942        13.31
   520       0.2637        13.60
   521       0.2392        14.21
   522       0.2199        14.76
   523       0.2094        14.76
   524       0.2063        14.76
   525       0.2090        14.76
   526       0.2159        14.76
   527       0.2253        14.76
   528       0.2358        14.75
   529       0.2465        14.75
   530       0.2570        14.74
   531       0.2670        14.74
   532       0.2761        14.73
   533       0.2838        14.73
   534       0.2891        14.73
   535       0.2907        14.19
   536       0.2874        13.60
   537       0.2786        13.34
   538       0.2629        12.92
   539       0.4840        13.30
   540       0.4807        12.94
   541       0.2577        11.38
   542       0.2263        11.77
   543       0.2006        12.03
   544       0.1823        12.58
   545       0.1696        13.08
   546       0.1643        13.09
   547       0.1654        13.09
   548       0.1718        13.08
   549       0.1828        13.08
   550       0.1971        13.08
   551       0.2133        13.07
   552       0.2301        13.07
   553       0.2469        13.06
   554       0.2625        13.06
   555       0.2762        13.05
   556       0.2865        12.55
   557       0.2919        12.01
   558       0.2929        11.76
   559       0.2891        11.38
   560       0.4741        12.95
   561       0.4969        13.12
   562       0.2448        11.13
   563       0.2169        11.52
   564       0.1970        11.78
   565       0.1844        12.39
   566       0.1777        12.97
   567       0.1782        12.97
   568       0.1847        12.97
   569       0.1964        12.96
   570       0.2123        12.96
   571       0.2305        12.95
   572       0.2498        12.95
   573       0.2693        12.94
   574       0.2877        12.93
   575       0.3040        12.35
   576       0.3151        11.75
   577       0.3225        11.49
   578       0.3265        11.11
   579       0.5519        13.09
Average Sensitivity 3.5942
Model inversion constraint
0
Data inversion constraint
0
INITIAL DAMPING FACTOR  0.150
MINIMUM DAMPING FACTOR  0.015
VERTICAL TO HORIZONTAL FILTER RATIO   1.00
Flatness filter is directly used on model parameters.
Jacobian matrix is recalculated for first 2 iterations only.
Finer mesh used.
Factor to increase damping factor with depth is   1.20
Damping factor is optimised for each iteration
Normal least-sqaures constrain used on data
Normal least-squares constrain used on model
Finite-element method was used in forward modelling.
Logarithm of apparent resistivity values used as inversion parameter.
No limit imposed on range of model resistivity values
Effect of side blocks is severely reduced
Relative change in RMS error for convergence is 1.0000
Minimum change in RMS error for line search is 0.5000
Ratio of maximum number of model blocks to data points 30.00
Factor to increase model depth range is 1.05
Position of electrodes are not rounded to nearest unit electrode spacing.
Position of electrodes for dipole-dipole array are automatically switched
Recalculation of Jacobian matrix is not restarted in quasi-Newton steps.
Standard Gauss-Newton inversion method used
Width of model cells is 1.00 times the unit electrode spacing
REFERENCE MODEL USED
CONSTANT REFERENCE MODEL METHOD
Reference resistivity is 309.5669 with multiplication factor 1.00
Number of nodes between adjacent electrodes is 4


Mean Error 0.0001
Average absolute error 0.0392
Standard deviation of error distribution 0.0663
Error Distribution
      0.0000,      5.0000,  1.00000,  1783.34,  1761.57,  0.0123
      5.0000,      5.0000,  1.00000,  1919.70,  1920.02, -0.0002
     10.0000,      5.0000,  1.00000,  1462.90,  1453.39,  0.0065
     15.0000,      5.0000,  1.00000,  1667.55,  1518.09,  0.0939
     20.0000,      5.0000,  1.00000,  1460.78,  1319.34,  0.1018
     25.0000,      5.0000,  1.00000,  1462.29,  1422.17,  0.0278
     30.0000,      5.0000,  1.00000,  1336.11,  1531.09, -0.1362
     35.0000,      5.0000,  1.00000,  1263.06,  1500.67, -0.1724   ***
     45.0000,      5.0000,  1.00000,  1052.80,  1268.78, -0.1866   ***
     55.0000,      5.0000,  1.00000,  1105.88,  1030.47,  0.0706
     60.0000,      5.0000,  1.00000,  1083.34,   867.35,  0.2224   ***
     65.0000,      5.0000,  1.00000,   941.66,   776.90,  0.1923   ***
     70.0000,      5.0000,  1.00000,   985.62,   786.71,  0.2254   ***
     75.0000,      5.0000,  1.00000,   826.72,   746.88,  0.1016
     85.0000,      5.0000,  1.00000,   618.16,   542.90,  0.1298
     90.0000,      5.0000,  1.00000,   393.94,   385.29,  0.0222
     95.0000,      5.0000,  1.00000,   330.16,   284.80,  0.1478
    105.0000,      5.0000,  1.00000,   221.45,   205.65,  0.0740
    110.0000,      5.0000,  1.00000,   153.95,   171.87, -0.1101
    115.0000,      5.0000,  1.00000,   165.78,   182.38, -0.0954
    120.0000,      5.0000,  1.00000,   161.92,   169.23, -0.0442
    125.0000,      5.0000,  1.00000,   175.35,   174.89,  0.0026
    130.0000,      5.0000,  1.00000,   158.98,   162.01, -0.0189
    135.0000,      5.0000,  1.00000,   176.23,   170.26,  0.0345
    140.0000,      5.0000,  1.00000,   164.99,   171.40, -0.0381
    145.0000,      5.0000,  1.00000,   197.93,   177.65,  0.1081
    150.0000,      5.0000,  1.00000,   198.41,   190.64,  0.0399
    155.0000,      5.0000,  1.00000,   230.15,   199.15,  0.1447
    160.0000,      5.0000,  1.00000,   225.44,   200.31,  0.1182
    165.0000,      5.0000,  1.00000,   203.79,   190.61,  0.0669
    170.0000,      5.0000,  1.00000,   191.77,   180.64,  0.0598
    175.0000,      5.0000,  1.00000,   190.57,   184.41,  0.0329
    180.0000,      5.0000,  1.00000,   163.34,   172.46, -0.0544
    185.0000,      5.0000,  1.00000,   148.29,   153.56, -0.0349
    190.0000,      5.0000,  1.00000,   167.31,   173.66, -0.0373
    195.0000,      5.0000,  1.00000,   123.10,   138.32, -0.1166
    200.0000,      5.0000,  1.00000,   171.42,   182.39, -0.0620
    205.0000,      5.0000,  1.00000,   145.80,   149.53, -0.0253
    210.0000,      5.0000,  1.00000,   172.03,   183.22, -0.0630
    215.0000,      5.0000,  1.00000,   166.84,   175.24, -0.0491
    220.0000,      5.0000,  1.00000,   163.63,   172.40, -0.0522
    225.0000,      5.0000,  1.00000,   203.61,   208.96, -0.0259
    230.0000,      5.0000,  1.00000,   272.27,   259.86,  0.0467
    235.0000,      5.0000,  1.00000,   335.20,   320.14,  0.0460
    240.0000,      5.0000,  1.00000,   421.24,   396.41,  0.0608
    245.0000,      5.0000,  1.00000,   451.75,   415.15,  0.0845
    250.0000,      5.0000,  1.00000,   532.17,   488.89,  0.0848
    255.0000,      5.0000,  1.00000,   519.90,   477.96,  0.0841
    260.0000,      5.0000,  1.00000,   580.63,   543.84,  0.0655
    265.0000,      5.0000,  1.00000,   541.03,   538.16,  0.0053
    270.0000,      5.0000,  1.00000,   538.42,   556.46, -0.0330
    275.0000,      5.0000,  1.00000,   565.62,   588.85, -0.0402
    280.0000,      5.0000,  1.00000,   561.94,   572.50, -0.0186
    285.0000,      5.0000,  1.00000,   517.78,   508.93,  0.0172
    290.0000,      5.0000,  1.00000,   475.94,   447.53,  0.0615
    295.0000,      5.0000,  1.00000,   383.47,   346.82,  0.1005
    300.0000,      5.0000,  1.00000,   278.03,   280.48, -0.0088
      0.0000,      5.0000,  2.00000,  1776.51,  1714.70,  0.0354
      5.0000,      5.0000,  2.00000,  1309.49,  1355.09, -0.0342
     15.0000,      5.0000,  2.00000,  1191.15,  1209.31, -0.0151
     20.0000,      5.0000,  2.00000,  1136.46,  1212.84, -0.0650
     25.0000,      5.0000,  2.00000,  1228.57,  1340.75, -0.0874
     30.0000,      5.0000,  2.00000,  1137.56,  1248.18, -0.0928
     35.0000,      5.0000,  2.00000,  1012.23,  1132.31, -0.1121
     40.0000,      5.0000,  2.00000,   877.25,  1021.14, -0.1519
     45.0000,      5.0000,  2.00000,   937.11,   988.38, -0.0533
     50.0000,      5.0000,  2.00000,  1023.35,  1040.05, -0.0162
     55.0000,      5.0000,  2.00000,   891.97,   873.54,  0.0209
     60.0000,      5.0000,  2.00000,   760.90,   728.14,  0.0440
     65.0000,      5.0000,  2.00000,   786.34,   706.27,  0.1074
     70.0000,      5.0000,  2.00000,   719.79,   687.52,  0.0459
     75.0000,      5.0000,  2.00000,   851.44,   644.20,  0.2789   ***
     80.0000,      5.0000,  2.00000,   483.37,   484.60, -0.0025
     85.0000,      5.0000,  2.00000,   339.78,   358.55, -0.0538
     90.0000,      5.0000,  2.00000,   251.97,   288.02, -0.1337
     95.0000,      5.0000,  2.00000,   212.89,   233.02, -0.0903
    100.0000,      5.0000,  2.00000,   205.57,   229.68, -0.1109
    105.0000,      5.0000,  2.00000,   184.37,   193.03, -0.0459
    110.0000,      5.0000,  2.00000,   186.23,   192.96, -0.0355
    115.0000,      5.0000,  2.00000,   172.51,   187.32, -0.0824
    120.0000,      5.0000,  2.00000,   174.32,   183.69, -0.0524
    125.0000,      5.0000,  2.00000,   169.20,   170.69, -0.0088
    130.0000,      5.0000,  2.00000,   171.32,   181.03, -0.0552
    135.0000,      5.0000,  2.00000,   165.34,   179.16, -0.0803
    140.0000,      5.0000,  2.00000,   167.25,   167.80, -0.0033
    145.0000,      5.0000,  2.00000,   165.04,   176.59, -0.0676
    150.0000,      5.0000,  2.00000,   200.33,   186.65,  0.0708
    155.0000,      5.0000,  2.00000,   192.19,   186.78,  0.0286
    160.0000,      5.0000,  2.00000,   166.85,   170.07, -0.0191
    165.0000,      5.0000,  2.00000,   178.13,   167.40,  0.0622
    170.0000,      5.0000,  2.00000,   192.71,   190.60,  0.0110
    175.0000,      5.0000,  2.00000,   170.00,   172.60, -0.0152
    180.0000,      5.0000,  2.00000,   152.31,   162.41, -0.0642
    185.0000,      5.0000,  2.00000,   173.73,   184.17, -0.0584
    190.0000,      5.0000,  2.00000,   147.43,   158.15, -0.0702
    195.0000,      5.0000,  2.00000,   188.78,   193.87, -0.0266
    200.0000,      5.0000,  2.00000,   160.09,   166.88, -0.0415
    205.0000,      5.0000,  2.00000,   203.12,   208.09, -0.0242
    210.0000,      5.0000,  2.00000,   209.58,   211.67, -0.0099
    215.0000,      5.0000,  2.00000,   187.11,   189.97, -0.0152
    220.0000,      5.0000,  2.00000,   231.11,   234.00, -0.0124
    225.0000,      5.0000,  2.00000,   285.71,   285.52,  0.0007
    230.0000,      5.0000,  2.00000,   337.37,   343.67, -0.0185
    235.0000,      5.0000,  2.00000,   400.49,   394.02,  0.0163
    240.0000,      5.0000,  2.00000,   411.75,   405.44,  0.0154
    245.0000,      5.0000,  2.00000,   442.80,   458.12, -0.0340
    250.0000,      5.0000,  2.00000,   468.75,   468.82, -0.0001
    255.0000,      5.0000,  2.00000,   527.31,   533.01, -0.0108
    260.0000,      5.0000,  2.00000,   484.97,   510.78, -0.0518
    265.0000,      5.0000,  2.00000,   462.83,   487.96, -0.0529
    270.0000,      5.0000,  2.00000,   505.35,   527.57, -0.0430
    275.0000,      5.0000,  2.00000,   481.76,   499.82, -0.0368
    280.0000,      5.0000,  2.00000,   430.41,   447.62, -0.0392
    285.0000,      5.0000,  2.00000,   417.37,   420.00, -0.0063
    290.0000,      5.0000,  2.00000,   318.52,   334.70, -0.0495
      5.0000,      5.0000,  3.00000,  1081.62,  1090.90, -0.0085
     10.0000,      5.0000,  3.00000,   929.00,   919.50,  0.0103
     15.0000,      5.0000,  3.00000,  1059.75,  1066.24, -0.0061
     20.0000,      5.0000,  3.00000,  1275.14,  1190.60,  0.0686
     25.0000,      5.0000,  3.00000,  1087.13,  1118.75, -0.0287
     30.0000,      5.0000,  3.00000,   884.25,   917.82, -0.0373
     35.0000,      5.0000,  3.00000,   783.46,   819.38, -0.0448
     40.0000,      5.0000,  3.00000,   824.33,   853.71, -0.0350
     45.0000,      5.0000,  3.00000,   914.26,   934.97, -0.0224
     50.0000,      5.0000,  3.00000,   763.62,   776.13, -0.0162
     55.0000,      5.0000,  3.00000,   581.67,   600.53, -0.0319
     60.0000,      5.0000,  3.00000,   627.82,   589.16,  0.0636
     65.0000,      5.0000,  3.00000,   669.20,   653.40,  0.0239
     70.0000,      5.0000,  3.00000,   656.01,   645.41,  0.0163
     75.0000,      5.0000,  3.00000,   470.28,   465.10,  0.0111
     80.0000,      5.0000,  3.00000,   331.86,   325.89,  0.0182
     85.0000,      5.0000,  3.00000,   228.20,   274.76, -0.1856   ***
     90.0000,      5.0000,  3.00000,   234.51,   242.11, -0.0319
     95.0000,      5.0000,  3.00000,   242.20,   254.42, -0.0492
    100.0000,      5.0000,  3.00000,   211.13,   214.04, -0.0137
    105.0000,      5.0000,  3.00000,   217.62,   219.37, -0.0080
    110.0000,      5.0000,  3.00000,   198.61,   202.29, -0.0183
    115.0000,      5.0000,  3.00000,   193.89,   200.51, -0.0336
    120.0000,      5.0000,  3.00000,   179.00,   181.63, -0.0146
    125.0000,      5.0000,  3.00000,   188.37,   190.92, -0.0135
    130.0000,      5.0000,  3.00000,   179.65,   181.98, -0.0129
    135.0000,      5.0000,  3.00000,   175.63,   168.96,  0.0387
    140.0000,      5.0000,  3.00000,   170.82,   178.03, -0.0413
    145.0000,      5.0000,  3.00000,   194.48,   189.18,  0.0276
    150.0000,      5.0000,  3.00000,   182.97,   182.43,  0.0030
    155.0000,      5.0000,  3.00000,   164.89,   164.23,  0.0040
    160.0000,      5.0000,  3.00000,   163.35,   167.38, -0.0244
    165.0000,      5.0000,  3.00000,   193.76,   191.01,  0.0143
    170.0000,      5.0000,  3.00000,   191.95,   190.27,  0.0088
    175.0000,      5.0000,  3.00000,   166.66,   169.57, -0.0173
    180.0000,      5.0000,  3.00000,   192.79,   199.02, -0.0318
    185.0000,      5.0000,  3.00000,   161.75,   166.82, -0.0309
    190.0000,      5.0000,  3.00000,   211.62,   214.53, -0.0137
    195.0000,      5.0000,  3.00000,   187.19,   188.49, -0.0069
    200.0000,      5.0000,  3.00000,   254.52,   247.10,  0.0296
    205.0000,      5.0000,  3.00000,   238.13,   231.78,  0.0270
    210.0000,      5.0000,  3.00000,   209.42,   207.24,  0.0105
    215.0000,      5.0000,  3.00000,   233.24,   234.92, -0.0072
    220.0000,      5.0000,  3.00000,   298.97,   298.86,  0.0004
    225.0000,      5.0000,  3.00000,   362.70,   357.08,  0.0156
    230.0000,      5.0000,  3.00000,   410.18,   401.50,  0.0214
    235.0000,      5.0000,  3.00000,   379.90,   382.04, -0.0056
    240.0000,      5.0000,  3.00000,   416.85,   428.08, -0.0266
    245.0000,      5.0000,  3.00000,   446.26,   437.90,  0.0189
    250.0000,      5.0000,  3.00000,   491.88,   495.34, -0.0070
    255.0000,      5.0000,  3.00000,   429.56,   449.98, -0.0464
    260.0000,      5.0000,  3.00000,   412.21,   432.22, -0.0474
    265.0000,      5.0000,  3.00000,   445.65,   453.47, -0.0174
    270.0000,      5.0000,  3.00000,   460.18,   468.57, -0.0181
    275.0000,      5.0000,  3.00000,   429.19,   438.31, -0.0210
    280.0000,      5.0000,  3.00000,   391.17,   393.98, -0.0071
      0.0000,     15.0000,  1.00000,   843.91,   880.71, -0.0427
      5.0000,     15.0000,  1.00000,   835.15,   861.65, -0.0312
     10.0000,     15.0000,  1.00000,   901.57,   916.78, -0.0167
     15.0000,     15.0000,  1.00000,  1072.30,  1057.02,  0.0143
     20.0000,     15.0000,  1.00000,  1070.79,  1003.87,  0.0645
     25.0000,     15.0000,  1.00000,   880.77,   881.48, -0.0008
     30.0000,     15.0000,  1.00000,   790.82,   779.27,  0.0147
     35.0000,     15.0000,  1.00000,   771.61,   764.87,  0.0088
     40.0000,     15.0000,  1.00000,   703.18,   737.42, -0.0475
     45.0000,     15.0000,  1.00000,   616.98,   656.58, -0.0622
     50.0000,     15.0000,  1.00000,   549.85,   568.31, -0.0330
     55.0000,     15.0000,  1.00000,   526.27,   546.00, -0.0368
     60.0000,     15.0000,  1.00000,   596.12,   583.36,  0.0216
     65.0000,     15.0000,  1.00000,   614.16,   596.05,  0.0299
     70.0000,     15.0000,  1.00000,   528.09,   502.97,  0.0487
     75.0000,     15.0000,  1.00000,   368.00,   363.17,  0.0132
     80.0000,     15.0000,  1.00000,   274.09,   278.22, -0.0150
     85.0000,     15.0000,  1.00000,   244.58,   258.17, -0.0541
     90.0000,     15.0000,  1.00000,   247.96,   249.33, -0.0055
     95.0000,     15.0000,  1.00000,   242.61,   251.35, -0.0354
    100.0000,     15.0000,  1.00000,   229.68,   231.09, -0.0061
    105.0000,     15.0000,  1.00000,   222.85,   222.75,  0.0005
    110.0000,     15.0000,  1.00000,   200.38,   206.30, -0.0291
    115.0000,     15.0000,  1.00000,   198.49,   201.27, -0.0139
    120.0000,     15.0000,  1.00000,   188.87,   188.72,  0.0008
    125.0000,     15.0000,  1.00000,   186.77,   184.83,  0.0105
    130.0000,     15.0000,  1.00000,   183.17,   183.87, -0.0038
    135.0000,     15.0000,  1.00000,   190.87,   188.70,  0.0114
    140.0000,     15.0000,  1.00000,   185.55,   190.00, -0.0237
    145.0000,     15.0000,  1.00000,   181.17,   185.05, -0.0212
    150.0000,     15.0000,  1.00000,   174.01,   180.22, -0.0351
    155.0000,     15.0000,  1.00000,   177.21,   180.17, -0.0165
    160.0000,     15.0000,  1.00000,   189.44,   191.73, -0.0120
    165.0000,     15.0000,  1.00000,   193.38,   191.70,  0.0087
    170.0000,     15.0000,  1.00000,   199.74,   198.76,  0.0049
    175.0000,     15.0000,  1.00000,   184.33,   184.89, -0.0030
    180.0000,     15.0000,  1.00000,   196.45,   200.45, -0.0201
    185.0000,     15.0000,  1.00000,   204.38,   204.73, -0.0017
    190.0000,     15.0000,  1.00000,   246.29,   240.16,  0.0252
    195.0000,     15.0000,  1.00000,   247.88,   241.21,  0.0273
    200.0000,     15.0000,  1.00000,   251.56,   242.92,  0.0350
    205.0000,     15.0000,  1.00000,   235.92,   230.50,  0.0232
    210.0000,     15.0000,  1.00000,   256.76,   255.49,  0.0050
    215.0000,     15.0000,  1.00000,   303.93,   298.83,  0.0169
    220.0000,     15.0000,  1.00000,   371.82,   360.08,  0.0321
    225.0000,     15.0000,  1.00000,   385.20,   378.81,  0.0167
    230.0000,     15.0000,  1.00000,   395.68,   391.77,  0.0099
    235.0000,     15.0000,  1.00000,   404.30,   395.10,  0.0230
    240.0000,     15.0000,  1.00000,   416.99,   418.36, -0.0033
    245.0000,     15.0000,  1.00000,   402.84,   411.83, -0.0221
    250.0000,     15.0000,  1.00000,   404.05,   412.21, -0.0200
    255.0000,     15.0000,  1.00000,   386.07,   398.84, -0.0326
    260.0000,     15.0000,  1.00000,   404.74,   417.13, -0.0301
    265.0000,     15.0000,  1.00000,   438.92,   436.48,  0.0056
    270.0000,     15.0000,  1.00000,   434.72,   432.98,  0.0040
      0.0000,      5.0000,  4.00000,   852.08,   845.84,  0.0074
      5.0000,      5.0000,  4.00000,   711.13,   729.35, -0.0253
     10.0000,      5.0000,  4.00000,   883.07,   843.90,  0.0454
     15.0000,      5.0000,  4.00000,  1108.19,  1056.86,  0.0474
     20.0000,      5.0000,  4.00000,   953.37,   952.04,  0.0014
     25.0000,      5.0000,  4.00000,   811.07,   816.55, -0.0067
     30.0000,      5.0000,  4.00000,   720.66,   728.29, -0.0105
     35.0000,      5.0000,  4.00000,   705.97,   713.09, -0.0100
     40.0000,      5.0000,  4.00000,   737.97,   753.53, -0.0209
     45.0000,      5.0000,  4.00000,   597.45,   603.38, -0.0099
     50.0000,      5.0000,  4.00000,   479.57,   498.06, -0.0378
     55.0000,      5.0000,  4.00000,   533.33,   527.75,  0.0105
     60.0000,      5.0000,  4.00000,   620.03,   600.74,  0.0316
     65.0000,      5.0000,  4.00000,   619.18,   640.09, -0.0332
     70.0000,      5.0000,  4.00000,   478.89,   461.74,  0.0365
     75.0000,      5.0000,  4.00000,   330.34,   317.02,  0.0412
     80.0000,      5.0000,  4.00000,   240.30,   261.19, -0.0834
     85.0000,      5.0000,  4.00000,   228.75,   235.27, -0.0281
     90.0000,      5.0000,  4.00000,   264.69,   264.28,  0.0016
     95.0000,      5.0000,  4.00000,   229.64,   233.51, -0.0167
    100.0000,      5.0000,  4.00000,   242.99,   240.37,  0.0108
    105.0000,      5.0000,  4.00000,   226.26,   224.94,  0.0059
    110.0000,      5.0000,  4.00000,   217.15,   220.27, -0.0143
    115.0000,      5.0000,  4.00000,   196.22,   197.38, -0.0059
    120.0000,      5.0000,  4.00000,   195.72,   196.86, -0.0058
    125.0000,      5.0000,  4.00000,   190.36,   186.55,  0.0202
    130.0000,      5.0000,  4.00000,   185.30,   175.36,  0.0552
    135.0000,      5.0000,  4.00000,   179.16,   191.30, -0.0656
    140.0000,      5.0000,  4.00000,   196.10,   196.59, -0.0025
    145.0000,      5.0000,  4.00000,   189.06,   191.13, -0.0109
    150.0000,      5.0000,  4.00000,   175.52,   175.43,  0.0005
    155.0000,      5.0000,  4.00000,   169.42,   171.24, -0.0107
    160.0000,      5.0000,  4.00000,   199.45,   205.28, -0.0288
    165.0000,      5.0000,  4.00000,   197.02,   197.54, -0.0027
    170.0000,      5.0000,  4.00000,   184.43,   186.38, -0.0105
    175.0000,      5.0000,  4.00000,   210.34,   211.24, -0.0043
    180.0000,      5.0000,  4.00000,   172.44,   174.97, -0.0146
    185.0000,      5.0000,  4.00000,   242.67,   240.73,  0.0080
    190.0000,      5.0000,  4.00000,   217.74,   213.86,  0.0180
    195.0000,      5.0000,  4.00000,   280.81,   270.29,  0.0382
    200.0000,      5.0000,  4.00000,   263.77,   251.95,  0.0459
    205.0000,      5.0000,  4.00000,   212.14,   206.52,  0.0268
    210.0000,      5.0000,  4.00000,   249.14,   242.50,  0.0270
    215.0000,      5.0000,  4.00000,   304.53,   291.66,  0.0432
    220.0000,      5.0000,  4.00000,   377.43,   361.85,  0.0421
    225.0000,      5.0000,  4.00000,   412.33,   402.88,  0.0232
    230.0000,      5.0000,  4.00000,   379.87,   375.62,  0.0112
    235.0000,      5.0000,  4.00000,   409.51,   407.84,  0.0041
    240.0000,      5.0000,  4.00000,   398.19,   390.86,  0.0186
[truncated: 40,673 more chars]
