# Supplementary material for: Electrical resistivity tomography data across the Hockai Fault Zone (Ardenne, Belgium)
Source: Data Brief. 2016 Dec 21;11:1–4. doi: 10.1016/j.dib.2016.12.028 (PMC5220259; doi:10.1016/j.dib.2016.12.028)
Supplement: Supplementary file 2 — Supplementary material [file mmc2.zip › output/INV/20090817-1_robust.INV]

C:\__DATA__\__DATA__\Active Faults\HockaiFZ\Donn�es\ERT\working_dir\20090817-1.DAT
      5.0000
7
893
1
0
      7.5000,       5.0000,   1.00000,   1783.3352
     12.5000,       5.0000,   1.00000,   1919.7003
     17.5000,       5.0000,   1.00000,   1462.9006
     22.5000,       5.0000,   1.00000,   1667.5527
     27.5000,       5.0000,   1.00000,   1460.7765
     32.5000,       5.0000,   1.00000,   1462.2931
     37.5000,       5.0000,   1.00000,   1336.1051
     42.5000,       5.0000,   1.00000,   1263.0612
     52.5000,       5.0000,   1.00000,   1052.8029
     62.5000,       5.0000,   1.00000,   1105.8771
     67.5000,       5.0000,   1.00000,   1083.3353
     72.5000,       5.0000,   1.00000,    941.6558
     77.5000,       5.0000,   1.00000,    985.6203
     82.5000,       5.0000,   1.00000,    826.7242
     92.5000,       5.0000,   1.00000,    618.1567
     97.5000,       5.0000,   1.00000,    393.9406
    102.5000,       5.0000,   1.00000,    330.1649
    112.5000,       5.0000,   1.00000,    221.4512
    117.5000,       5.0000,   1.00000,    153.9477
    122.5000,       5.0000,   1.00000,    165.7813
    127.5000,       5.0000,   1.00000,    161.9173
    132.5000,       5.0000,   1.00000,    175.3480
    137.5000,       5.0000,   1.00000,    158.9781
    142.5000,       5.0000,   1.00000,    176.2252
    147.5000,       5.0000,   1.00000,    164.9913
    152.5000,       5.0000,   1.00000,    197.9280
    157.5000,       5.0000,   1.00000,    198.4076
    162.5000,       5.0000,   1.00000,    230.1527
    167.5000,       5.0000,   1.00000,    225.4446
    172.5000,       5.0000,   1.00000,    203.7933
    177.5000,       5.0000,   1.00000,    191.7682
    182.5000,       5.0000,   1.00000,    190.5740
    187.5000,       5.0000,   1.00000,    163.3401
    192.5000,       5.0000,   1.00000,    148.2898
    197.5000,       5.0000,   1.00000,    167.3071
    202.5000,       5.0000,   1.00000,    123.1048
    207.5000,       5.0000,   1.00000,    171.4194
    212.5000,       5.0000,   1.00000,    145.7997
    217.5000,       5.0000,   1.00000,    172.0310
    222.5000,       5.0000,   1.00000,    166.8434
    227.5000,       5.0000,   1.00000,    163.6320
    232.5000,       5.0000,   1.00000,    203.6150
    237.5000,       5.0000,   1.00000,    272.2718
    242.5000,       5.0000,   1.00000,    335.2033
    247.5000,       5.0000,   1.00000,    421.2393
    252.5000,       5.0000,   1.00000,    451.7532
    257.5000,       5.0000,   1.00000,    532.1670
    262.5000,       5.0000,   1.00000,    519.8961
    267.5000,       5.0000,   1.00000,    580.6321
    272.5000,       5.0000,   1.00000,    541.0336
    277.5000,       5.0000,   1.00000,    538.4180
    282.5000,       5.0000,   1.00000,    565.6242
    287.5000,       5.0000,   1.00000,    561.9425
    292.5000,       5.0000,   1.00000,    517.7772
    297.5000,       5.0000,   1.00000,    475.9382
    302.5000,       5.0000,   1.00000,    383.4663
    307.5000,       5.0000,   1.00000,    278.0300
     12.5000,       5.0000,   2.00000,   1776.5056
     17.5000,       5.0000,   2.00000,   1309.4867
     27.5000,       5.0000,   2.00000,   1191.1508
     32.5000,       5.0000,   2.00000,   1136.4650
     37.5000,       5.0000,   2.00000,   1228.5736
     42.5000,       5.0000,   2.00000,   1137.5588
     47.5000,       5.0000,   2.00000,   1012.2281
     52.5000,       5.0000,   2.00000,    877.2514
     57.5000,       5.0000,   2.00000,    937.1129
     62.5000,       5.0000,   2.00000,   1023.3484
     67.5000,       5.0000,   2.00000,    891.9741
     72.5000,       5.0000,   2.00000,    760.8969
     77.5000,       5.0000,   2.00000,    786.3357
     82.5000,       5.0000,   2.00000,    719.7885
     87.5000,       5.0000,   2.00000,    851.4442
     92.5000,       5.0000,   2.00000,    483.3742
     97.5000,       5.0000,   2.00000,    339.7780
    102.5000,       5.0000,   2.00000,    251.9731
    107.5000,       5.0000,   2.00000,    212.8937
    112.5000,       5.0000,   2.00000,    205.5661
    117.5000,       5.0000,   2.00000,    184.3718
    122.5000,       5.0000,   2.00000,    186.2345
    127.5000,       5.0000,   2.00000,    172.5065
    132.5000,       5.0000,   2.00000,    174.3215
    137.5000,       5.0000,   2.00000,    169.1974
    142.5000,       5.0000,   2.00000,    171.3176
    147.5000,       5.0000,   2.00000,    165.3374
    152.5000,       5.0000,   2.00000,    167.2513
    157.5000,       5.0000,   2.00000,    165.0442
    162.5000,       5.0000,   2.00000,    200.3349
    167.5000,       5.0000,   2.00000,    192.1949
    172.5000,       5.0000,   2.00000,    166.8470
    177.5000,       5.0000,   2.00000,    178.1340
    182.5000,       5.0000,   2.00000,    192.7101
    187.5000,       5.0000,   2.00000,    169.9995
    192.5000,       5.0000,   2.00000,    152.3064
    197.5000,       5.0000,   2.00000,    173.7272
    202.5000,       5.0000,   2.00000,    147.4296
    207.5000,       5.0000,   2.00000,    188.7797
    212.5000,       5.0000,   2.00000,    160.0925
    217.5000,       5.0000,   2.00000,    203.1249
    222.5000,       5.0000,   2.00000,    209.5846
    227.5000,       5.0000,   2.00000,    187.1143
    232.5000,       5.0000,   2.00000,    231.1118
    237.5000,       5.0000,   2.00000,    285.7104
    242.5000,       5.0000,   2.00000,    337.3684
    247.5000,       5.0000,   2.00000,    400.4875
    252.5000,       5.0000,   2.00000,    411.7465
    257.5000,       5.0000,   2.00000,    442.7968
    262.5000,       5.0000,   2.00000,    468.7506
    267.5000,       5.0000,   2.00000,    527.3123
    272.5000,       5.0000,   2.00000,    484.9713
    277.5000,       5.0000,   2.00000,    462.8259
    282.5000,       5.0000,   2.00000,    505.3492
    287.5000,       5.0000,   2.00000,    481.7573
    292.5000,       5.0000,   2.00000,    430.4124
    297.5000,       5.0000,   2.00000,    417.3661
    302.5000,       5.0000,   2.00000,    318.5203
     22.5000,       5.0000,   3.00000,   1081.6207
     27.5000,       5.0000,   3.00000,    929.0045
     32.5000,       5.0000,   3.00000,   1059.7528
     37.5000,       5.0000,   3.00000,   1275.1353
     42.5000,       5.0000,   3.00000,   1087.1294
     47.5000,       5.0000,   3.00000,    884.2462
     52.5000,       5.0000,   3.00000,    783.4585
     57.5000,       5.0000,   3.00000,    824.3253
     62.5000,       5.0000,   3.00000,    914.2621
     67.5000,       5.0000,   3.00000,    763.6195
     72.5000,       5.0000,   3.00000,    581.6691
     77.5000,       5.0000,   3.00000,    627.8225
     82.5000,       5.0000,   3.00000,    669.1965
     87.5000,       5.0000,   3.00000,    656.0076
     92.5000,       5.0000,   3.00000,    470.2844
     97.5000,       5.0000,   3.00000,    331.8638
    102.5000,       5.0000,   3.00000,    228.2032
    107.5000,       5.0000,   3.00000,    234.5146
    112.5000,       5.0000,   3.00000,    242.2043
    117.5000,       5.0000,   3.00000,    211.1342
    122.5000,       5.0000,   3.00000,    217.6177
    127.5000,       5.0000,   3.00000,    198.6110
    132.5000,       5.0000,   3.00000,    193.8894
    137.5000,       5.0000,   3.00000,    179.0020
    142.5000,       5.0000,   3.00000,    188.3674
    147.5000,       5.0000,   3.00000,    179.6519
    152.5000,       5.0000,   3.00000,    175.6284
    157.5000,       5.0000,   3.00000,    170.8234
    162.5000,       5.0000,   3.00000,    194.4783
    167.5000,       5.0000,   3.00000,    182.9725
    172.5000,       5.0000,   3.00000,    164.8868
    177.5000,       5.0000,   3.00000,    163.3475
    182.5000,       5.0000,   3.00000,    193.7586
    187.5000,       5.0000,   3.00000,    191.9492
    192.5000,       5.0000,   3.00000,    166.6599
    197.5000,       5.0000,   3.00000,    192.7878
    202.5000,       5.0000,   3.00000,    161.7484
    207.5000,       5.0000,   3.00000,    211.6215
    212.5000,       5.0000,   3.00000,    187.1868
    217.5000,       5.0000,   3.00000,    254.5170
    222.5000,       5.0000,   3.00000,    238.1268
    227.5000,       5.0000,   3.00000,    209.4209
    232.5000,       5.0000,   3.00000,    233.2399
    237.5000,       5.0000,   3.00000,    298.9707
    242.5000,       5.0000,   3.00000,    362.7040
    247.5000,       5.0000,   3.00000,    410.1811
    252.5000,       5.0000,   3.00000,    379.9017
    257.5000,       5.0000,   3.00000,    416.8469
    262.5000,       5.0000,   3.00000,    446.2597
    267.5000,       5.0000,   3.00000,    491.8828
    272.5000,       5.0000,   3.00000,    429.5603
    277.5000,       5.0000,   3.00000,    412.2102
    282.5000,       5.0000,   3.00000,    445.6502
    287.5000,       5.0000,   3.00000,    460.1786
    292.5000,       5.0000,   3.00000,    429.1877
    297.5000,       5.0000,   3.00000,    391.1744
     22.5000,      15.0000,   1.00000,    843.9105
     27.5000,      15.0000,   1.00000,    835.1522
     32.5000,      15.0000,   1.00000,    901.5685
     37.5000,      15.0000,   1.00000,   1072.2997
     42.5000,      15.0000,   1.00000,   1070.7858
     47.5000,      15.0000,   1.00000,    880.7667
     52.5000,      15.0000,   1.00000,    790.8178
     57.5000,      15.0000,   1.00000,    771.6090
     62.5000,      15.0000,   1.00000,    703.1834
     67.5000,      15.0000,   1.00000,    616.9758
     72.5000,      15.0000,   1.00000,    549.8461
     77.5000,      15.0000,   1.00000,    526.2661
     82.5000,      15.0000,   1.00000,    596.1183
     87.5000,      15.0000,   1.00000,    614.1619
     92.5000,      15.0000,   1.00000,    528.0890
     97.5000,      15.0000,   1.00000,    368.0026
    102.5000,      15.0000,   1.00000,    274.0908
    107.5000,      15.0000,   1.00000,    244.5821
    112.5000,      15.0000,   1.00000,    247.9586
    117.5000,      15.0000,   1.00000,    242.6085
    122.5000,      15.0000,   1.00000,    229.6811
    127.5000,      15.0000,   1.00000,    222.8528
    132.5000,      15.0000,   1.00000,    200.3785
    137.5000,      15.0000,   1.00000,    198.4882
    142.5000,      15.0000,   1.00000,    188.8699
    147.5000,      15.0000,   1.00000,    186.7695
    152.5000,      15.0000,   1.00000,    183.1671
    157.5000,      15.0000,   1.00000,    190.8704
    162.5000,      15.0000,   1.00000,    185.5528
    167.5000,      15.0000,   1.00000,    181.1694
    172.5000,      15.0000,   1.00000,    174.0126
    177.5000,      15.0000,   1.00000,    177.2112
    182.5000,      15.0000,   1.00000,    189.4405
    187.5000,      15.0000,   1.00000,    193.3798
    192.5000,      15.0000,   1.00000,    199.7404
    197.5000,      15.0000,   1.00000,    184.3270
    202.5000,      15.0000,   1.00000,    196.4544
    207.5000,      15.0000,   1.00000,    204.3841
    212.5000,      15.0000,   1.00000,    246.2941
    217.5000,      15.0000,   1.00000,    247.8833
    222.5000,      15.0000,   1.00000,    251.5639
    227.5000,      15.0000,   1.00000,    235.9229
    232.5000,      15.0000,   1.00000,    256.7605
    237.5000,      15.0000,   1.00000,    303.9284
    242.5000,      15.0000,   1.00000,    371.8230
    247.5000,      15.0000,   1.00000,    385.2021
    252.5000,      15.0000,   1.00000,    395.6844
    257.5000,      15.0000,   1.00000,    404.3000
    262.5000,      15.0000,   1.00000,    416.9896
    267.5000,      15.0000,   1.00000,    402.8376
    272.5000,      15.0000,   1.00000,    404.0543
    277.5000,      15.0000,   1.00000,    386.0661
    282.5000,      15.0000,   1.00000,    404.7438
    287.5000,      15.0000,   1.00000,    438.9210
    292.5000,      15.0000,   1.00000,    434.7162
     22.5000,       5.0000,   4.00000,    852.0795
     27.5000,       5.0000,   4.00000,    711.1253
     32.5000,       5.0000,   4.00000,    883.0678
     37.5000,       5.0000,   4.00000,   1108.1942
     42.5000,       5.0000,   4.00000,    953.3718
     47.5000,       5.0000,   4.00000,    811.0729
     52.5000,       5.0000,   4.00000,    720.6630
     57.5000,       5.0000,   4.00000,    705.9664
     62.5000,       5.0000,   4.00000,    737.9683
     67.5000,       5.0000,   4.00000,    597.4525
     72.5000,       5.0000,   4.00000,    479.5698
     77.5000,       5.0000,   4.00000,    533.3348
     82.5000,       5.0000,   4.00000,    620.0286
     87.5000,       5.0000,   4.00000,    619.1832
     92.5000,       5.0000,   4.00000,    478.8920
     97.5000,       5.0000,   4.00000,    330.3446
    102.5000,       5.0000,   4.00000,    240.3002
    107.5000,       5.0000,   4.00000,    228.7458
    112.5000,       5.0000,   4.00000,    264.6949
    117.5000,       5.0000,   4.00000,    229.6441
    122.5000,       5.0000,   4.00000,    242.9863
    127.5000,       5.0000,   4.00000,    226.2624
    132.5000,       5.0000,   4.00000,    217.1453
    137.5000,       5.0000,   4.00000,    196.2226
    142.5000,       5.0000,   4.00000,    195.7222
    147.5000,       5.0000,   4.00000,    190.3578
    152.5000,       5.0000,   4.00000,    185.3015
    157.5000,       5.0000,   4.00000,    179.1564
    162.5000,       5.0000,   4.00000,    196.0958
    167.5000,       5.0000,   4.00000,    189.0644
    172.5000,       5.0000,   4.00000,    175.5198
    177.5000,       5.0000,   4.00000,    169.4209
    182.5000,       5.0000,   4.00000,    199.4460
    187.5000,       5.0000,   4.00000,    197.0180
    192.5000,       5.0000,   4.00000,    184.4281
    197.5000,       5.0000,   4.00000,    210.3421
    202.5000,       5.0000,   4.00000,    172.4352
    207.5000,       5.0000,   4.00000,    242.6655
    212.5000,       5.0000,   4.00000,    217.7416
    217.5000,       5.0000,   4.00000,    280.8087
    222.5000,       5.0000,   4.00000,    263.7737
    227.5000,       5.0000,   4.00000,    212.1383
    232.5000,       5.0000,   4.00000,    249.1422
    237.5000,       5.0000,   4.00000,    304.5287
    242.5000,       5.0000,   4.00000,    377.4253
    247.5000,       5.0000,   4.00000,    412.3264
    252.5000,       5.0000,   4.00000,    379.8662
    257.5000,       5.0000,   4.00000,    409.5117
    262.5000,       5.0000,   4.00000,    398.1934
    267.5000,       5.0000,   4.00000,    423.7398
    272.5000,       5.0000,   4.00000,    390.8072
    277.5000,       5.0000,   4.00000,    370.2919
    282.5000,       5.0000,   4.00000,    418.1651
    287.5000,       5.0000,   4.00000,    447.6629
    292.5000,       5.0000,   4.00000,    425.7490
     30.0000,      20.0000,   1.00000,    688.3459
     35.0000,      20.0000,   1.00000,    720.7475
     40.0000,      20.0000,   1.00000,    805.6779
     45.0000,      20.0000,   1.00000,    881.2607
     50.0000,      20.0000,   1.00000,    757.3606
     55.0000,      20.0000,   1.00000,    675.0037
     60.0000,      20.0000,   1.00000,    532.5884
     65.0000,      20.0000,   1.00000,    448.6251
     70.0000,      20.0000,   1.00000,    449.6760
     75.0000,      20.0000,   1.00000,    478.0888
     80.0000,      20.0000,   1.00000,    497.8829
     85.0000,      20.0000,   1.00000,    512.0229
     90.0000,      20.0000,   1.00000,    511.7851
     95.0000,      20.0000,   1.00000,    471.2143
    100.0000,      20.0000,   1.00000,    348.9101
    105.0000,      20.0000,   1.00000,    266.4950
    110.0000,      20.0000,   1.00000,    240.5768
    115.0000,      20.0000,   1.00000,    268.7671
    120.0000,      20.0000,   1.00000,    261.9983
    125.0000,      20.0000,   1.00000,    255.2981
    130.0000,      20.0000,   1.00000,    248.6984
    135.0000,      20.0000,   1.00000,    232.6324
    140.0000,      20.0000,   1.00000,    215.8792
    145.0000,      20.0000,   1.00000,    203.4512
    150.0000,      20.0000,   1.00000,    196.2332
    155.0000,      20.0000,   1.00000,    198.5423
    160.0000,      20.0000,   1.00000,    196.7493
    165.0000,      20.0000,   1.00000,    196.0993
    170.0000,      20.0000,   1.00000,    192.1539
    175.0000,      20.0000,   1.00000,    200.1536
    180.0000,      20.0000,   1.00000,    198.5549
    185.0000,      20.0000,   1.00000,    202.2026
    190.0000,      20.0000,   1.00000,    210.8594
    195.0000,      20.0000,   1.00000,    208.1931
    200.0000,      20.0000,   1.00000,    227.3974
    205.0000,      20.0000,   1.00000,    238.3839
    210.0000,      20.0000,   1.00000,    255.4725
    215.0000,      20.0000,   1.00000,    270.1727
    220.0000,      20.0000,   1.00000,    250.5901
    225.0000,      20.0000,   1.00000,    251.4196
    230.0000,      20.0000,   1.00000,    262.0554
    235.0000,      20.0000,   1.00000,    286.0618
    240.0000,      20.0000,   1.00000,    333.1901
    245.0000,      20.0000,   1.00000,    358.4372
    250.0000,      20.0000,   1.00000,    395.2458
    255.0000,      20.0000,   1.00000,    391.0396
    260.0000,      20.0000,   1.00000,    366.2998
    265.0000,      20.0000,   1.00000,    342.7066
    270.0000,      20.0000,   1.00000,    327.7898
    275.0000,      20.0000,   1.00000,    352.9048
    280.0000,      20.0000,   1.00000,    384.9736
    285.0000,      20.0000,   1.00000,    397.5443
     27.5000,       5.0000,   5.00000,    589.7578
     32.5000,       5.0000,   5.00000,    712.9488
     37.5000,       5.0000,   5.00000,    834.8312
     42.5000,       5.0000,   5.00000,    860.4521
     47.5000,       5.0000,   5.00000,    742.6151
     52.5000,       5.0000,   5.00000,    663.9455
     57.5000,       5.0000,   5.00000,    590.8277
     62.5000,       5.0000,   5.00000,    567.8800
     67.5000,       5.0000,   5.00000,    453.7241
     72.5000,       5.0000,   5.00000,    403.5239
     77.5000,       5.0000,   5.00000,    492.7679
     82.5000,       5.0000,   5.00000,    605.0154
     87.5000,       5.0000,   5.00000,    597.9810
     92.5000,       5.0000,   5.00000,    468.7136
     97.5000,       5.0000,   5.00000,    333.8336
    102.5000,       5.0000,   5.00000,    239.8645
    107.5000,       5.0000,   5.00000,    224.7904
    112.5000,       5.0000,   5.00000,    329.3473
    117.5000,       5.0000,   5.00000,    239.8423
    122.5000,       5.0000,   5.00000,    264.4923
    127.5000,       5.0000,   5.00000,    231.6983
    132.5000,       5.0000,   5.00000,    243.1043
    137.5000,       5.0000,   5.00000,    207.2266
    142.5000,       5.0000,   5.00000,    210.1484
    147.5000,       5.0000,   5.00000,    197.4216
    152.5000,       5.0000,   5.00000,    180.6268
    157.5000,       5.0000,   5.00000,    183.7731
    162.5000,       5.0000,   5.00000,    205.3541
    167.5000,       5.0000,   5.00000,    200.3125
    172.5000,       5.0000,   5.00000,    184.7198
    177.5000,       5.0000,   5.00000,    183.4306
    182.5000,       5.0000,   5.00000,    209.7796
    187.5000,       5.0000,   5.00000,    207.4242
    192.5000,       5.0000,   5.00000,    192.5293
    197.5000,       5.0000,   5.00000,    226.4225
    202.5000,       5.0000,   5.00000,    198.1692
    207.5000,       5.0000,   5.00000,    268.2915
    212.5000,       5.0000,   5.00000,    235.7507
    217.5000,       5.0000,   5.00000,    296.5771
    222.5000,       5.0000,   5.00000,    262.4874
    227.5000,       5.0000,   5.00000,    219.6945
    232.5000,       5.0000,   5.00000,    246.7602
    237.5000,       5.0000,   5.00000,    312.2072
    242.5000,       5.0000,   5.00000,    367.1489
    247.5000,       5.0000,   5.00000,    411.0517
    252.5000,       5.0000,   5.00000,    391.2993
    257.5000,       5.0000,   5.00000,    391.0455
    262.5000,       5.0000,   5.00000,    357.5923
    267.5000,       5.0000,   5.00000,    370.5425
    272.5000,       5.0000,   5.00000,    346.2588
    277.5000,       5.0000,   5.00000,    357.4055
    282.5000,       5.0000,   5.00000,    411.6989
    287.5000,       5.0000,   5.00000,    432.3944
     32.5000,       5.0000,   6.00000,    558.7106
     37.5000,       5.0000,   6.00000,    666.4819
     42.5000,       5.0000,   6.00000,    728.2892
     47.5000,       5.0000,   6.00000,    664.1959
     52.5000,       5.0000,   6.00000,    576.8801
     57.5000,       5.0000,   6.00000,    494.0629
     62.5000,       5.0000,   6.00000,    461.9973
     67.5000,       5.0000,   6.00000,    380.9222
     72.5000,       5.0000,   6.00000,    351.6829
     77.5000,       5.0000,   6.00000,    455.5626
     82.5000,       5.0000,   6.00000,    505.5830
     87.5000,       5.0000,   6.00000,    561.4576
     92.5000,       5.0000,   6.00000,    431.9024
     97.5000,       5.0000,   6.00000,    332.5380
    102.5000,       5.0000,   6.00000,    273.6217
    107.5000,       5.0000,   6.00000,    230.4533
    112.5000,       5.0000,   6.00000,    263.3712
    117.5000,       5.0000,   6.00000,    239.4725
    122.5000,       5.0000,   6.00000,    293.9733
    127.5000,       5.0000,   6.00000,    268.9230
    132.5000,       5.0000,   6.00000,    268.0638
    137.5000,       5.0000,   6.00000,    219.9876
    142.5000,       5.0000,   6.00000,    228.7851
    147.5000,       5.0000,   6.00000,    212.1369
    152.5000,       5.0000,   6.00000,    199.1834
    157.5000,       5.0000,   6.00000,    210.2137
    162.5000,       5.0000,   6.00000,    216.0295
    167.5000,       5.0000,   6.00000,    211.9084
    172.5000,       5.0000,   6.00000,    196.7947
    177.5000,       5.0000,   6.00000,    191.5391
    182.5000,       5.0000,   6.00000,    224.6570
    187.5000,       5.0000,   6.00000,    218.1075
    192.5000,       5.0000,   6.00000,    200.8970
    197.5000,       5.0000,   6.00000,    250.6526
    202.5000,       5.0000,   6.00000,    220.7289
    207.5000,       5.0000,   6.00000,    289.6553
    212.5000,       5.0000,   6.00000,    240.4711
    217.5000,       5.0000,   6.00000,    297.2209
    222.5000,       5.0000,   6.00000,    266.5049
    227.5000,       5.0000,   6.00000,    216.8998
    232.5000,       5.0000,   6.00000,    251.1250
    237.5000,       5.0000,   6.00000,    301.3677
    242.5000,       5.0000,   6.00000,    361.4953
    247.5000,       5.0000,   6.00000,    401.1930
    252.5000,       5.0000,   6.00000,    367.6823
    257.5000,       5.0000,   6.00000,    372.9079
    262.5000,       5.0000,   6.00000,    323.5132
    267.5000,       5.0000,   6.00000,    333.9128
    272.5000,       5.0000,   6.00000,    323.9634
    277.5000,       5.0000,   6.00000,    345.4183
    282.5000,       5.0000,   6.00000,    398.9182
     37.5000,      25.0000,   1.00000,    602.8558
     42.5000,      25.0000,   1.00000,    641.6733
     47.5000,      25.0000,   1.00000,    647.4858
     52.5000,      25.0000,   1.00000,    583.2054
     57.5000,      25.0000,   1.00000,    469.9422
     62.5000,      25.0000,   1.00000,    415.6619
     67.5000,      25.0000,   1.00000,    392.2867
     72.5000,      25.0000,   1.00000,    421.0847
     77.5000,      25.0000,   1.00000,    411.4083
     82.5000,      25.0000,   1.00000,    434.8232
     87.5000,      25.0000,   1.00000,    451.1310
     92.5000,      25.0000,   1.00000,    439.0108
     97.5000,      25.0000,   1.00000,    398.9248
    102.5000,      25.0000,   1.00000,    324.7700
    107.5000,      25.0000,   1.00000,    268.9111
    112.5000,      25.0000,   1.00000,    246.6059
    117.5000,      25.0000,   1.00000,    256.5443
    122.5000,      25.0000,   1.00000,    293.2539
    127.5000,      25.0000,   1.00000,    265.7737
    132.5000,      25.0000,   1.00000,    269.0036
    137.5000,      25.0000,   1.00000,    253.3760
    142.5000,      25.0000,   1.00000,    235.5984
    147.5000,      25.0000,   1.00000,    217.6362
    152.5000,      25.0000,   1.00000,    215.7339
    157.5000,      25.0000,   1.00000,    210.4631
    162.5000,      25.0000,   1.00000,    207.5371
    167.5000,      25.0000,   1.00000,    208.1422
    172.5000,      25.0000,   1.00000,    215.3899
    177.5000,      25.0000,   1.00000,    219.4127
    182.5000,      25.0000,   1.00000,    215.7307
    187.5000,      25.0000,   1.00000,    225.5427
    192.5000,      25.0000,   1.00000,    233.3430
    197.5000,      25.0000,   1.00000,    252.5958
    202.5000,      25.0000,   1.00000,    255.4174
    207.5000,      25.0000,   1.00000,    272.1658
    212.5000,      25.0000,   1.00000,    265.3840
    217.5000,      25.0000,   1.00000,    257.3893
    222.5000,      25.0000,   1.00000,    249.7716
    227.5000,      25.0000,   1.00000,    267.6363
    232.5000,      25.0000,   1.00000,    276.0247
    237.5000,      25.0000,   1.00000,    303.5347
    242.5000,      25.0000,   1.00000,    327.3323
    247.5000,      25.0000,   1.00000,    352.4451
    252.5000,      25.0000,   1.00000,    348.7595
    257.5000,      25.0000,   1.00000,    347.6102
    262.5000,      25.0000,   1.00000,    324.9615
    267.5000,      25.0000,   1.00000,    321.6458
    272.5000,      25.0000,   1.00000,    330.2459
    277.5000,      25.0000,   1.00000,    354.9814
     37.5000,       5.0000,   7.00000,    621.3173
     42.5000,       5.0000,   7.00000,    622.3271
     47.5000,       5.0000,   7.00000,    546.3943
     52.5000,       5.0000,   7.00000,    486.6539
     57.5000,       5.0000,   7.00000,    390.6027
     62.5000,       5.0000,   7.00000,    435.0526
     67.5000,       5.0000,   7.00000,    355.8026
     72.5000,       5.0000,   7.00000,    325.5069
     77.5000,       5.0000,   7.00000,    389.6308
     82.5000,       5.0000,   7.00000,    469.8246
     87.5000,       5.0000,   7.00000,    523.6504
     92.5000,       5.0000,   7.00000,    389.9969
     97.5000,       5.0000,   7.00000,    330.3281
    102.5000,       5.0000,   7.00000,    304.5228
    107.5000,       5.0000,   7.00000,    242.6417
    112.5000,       5.0000,   7.00000,    260.4353
    117.5000,       5.0000,   7.00000,    239.9203
    122.5000,       5.0000,   7.00000,    272.0115
    127.5000,       5.0000,   7.00000,    278.3365
    132.5000,       5.0000,   7.00000,    281.2216
    137.5000,       5.0000,   7.00000,    252.4817
    142.5000,       5.0000,   7.00000,    254.1256
    147.5000,       5.0000,   7.00000,    226.0644
    152.5000,       5.0000,   7.00000,    209.1991
    157.5000,       5.0000,   7.00000,    201.0108
    162.5000,       5.0000,   7.00000,    224.9393
    167.5000,       5.0000,   7.00000,    223.7351
    172.5000,       5.0000,   7.00000,    205.6898
    177.5000,       5.0000,   7.00000,    205.0255
    182.5000,       5.0000,   7.00000,    236.2141
    187.5000,       5.0000,   7.00000,    231.6912
    192.5000,       5.0000,   7.00000,    221.7765
    197.5000,       5.0000,   7.00000,    271.8262
    202.5000,       5.0000,   7.00000,    230.4006
    207.5000,       5.0000,   7.00000,    299.2287
    212.5000,       5.0000,   7.00000,    243.2262
    217.5000,       5.0000,   7.00000,    297.1558
    222.5000,       5.0000,   7.00000,    264.1564
    227.5000,       5.0000,   7.00000,    218.8480
    232.5000,       5.0000,   7.00000,    243.6665
    237.5000,       5.0000,   7.00000,    298.9416
    242.5000,       5.0000,   7.00000,    350.2047
    247.5000,       5.0000,   7.00000,    383.3831
    252.5000,       5.0000,   7.00000,    338.1178
    257.5000,       5.0000,   7.00000,    354.3727
    262.5000,       5.0000,   7.00000,    305.8579
    267.5000,       5.0000,   7.00000,    329.0421
    272.5000,       5.0000,   7.00000,    326.6860
    277.5000,       5.0000,   7.00000,    336.4640
     42.5000,       5.0000,   8.00000,    531.6439
     47.5000,       5.0000,   8.00000,    441.4176
     52.5000,       5.0000,   8.00000,    436.3368
     62.5000,       5.0000,   8.00000,    378.6506
     67.5000,       5.0000,   8.00000,    338.9153
     72.5000,       5.0000,   8.00000,    293.7924
     77.5000,       5.0000,   8.00000,    260.0379
     82.5000,       5.0000,   8.00000,    409.0765
     87.5000,       5.0000,   8.00000,    488.0704
     92.5000,       5.0000,   8.00000,    389.6801
    102.5000,       5.0000,   8.00000,    292.2299
    107.5000,       5.0000,   8.00000,    249.1223
    112.5000,       5.0000,   8.00000,    224.4459
    117.5000,       5.0000,   8.00000,    241.1318
    122.5000,       5.0000,   8.00000,    271.3563
    127.5000,       5.0000,   8.00000,    278.7718
    132.5000,       5.0000,   8.00000,    292.8594
    137.5000,       5.0000,   8.00000,    263.8900
    142.5000,       5.0000,   8.00000,    264.4691
    147.5000,       5.0000,   8.00000,    244.9795
    152.5000,       5.0000,   8.00000,    215.8963
    157.5000,       5.0000,   8.00000,    213.0006
    162.5000,       5.0000,   8.00000,    236.0202
    167.5000,       5.0000,   8.00000,    231.0053
    172.5000,       5.0000,   8.00000,    216.3443
    177.5000,       5.0000,   8.00000,    213.4151
    182.5000,       5.0000,   8.00000,    247.2337
    187.5000,       5.0000,   8.00000,    251.4900
    192.5000,       5.0000,   8.00000,    238.9409
    197.5000,       5.0000,   8.00000,    283.0006
    202.5000,       5.0000,   8.00000,    233.6095
    207.5000,       5.0000,   8.00000,    300.9265
    212.5000,       5.0000,   8.00000,    245.8432
    217.5000,       5.0000,   8.00000,    298.9626
    222.5000,       5.0000,   8.00000,    262.8038
    227.5000,       5.0000,   8.00000,    212.4308
    232.5000,       5.0000,   8.00000,    239.4008
    237.5000,       5.0000,   8.00000,    289.1479
    242.5000,       5.0000,   8.00000,    337.1401
    247.5000,       5.0000,   8.00000,    354.9603
    252.5000,       5.0000,   8.00000,    322.8601
    257.5000,       5.0000,   8.00000,    333.6029
    262.5000,       5.0000,   8.00000,    300.1141
    267.5000,       5.0000,   8.00000,    340.4252
    272.5000,       5.0000,   8.00000,    327.3362
     52.5000,      35.0000,   1.00000,    393.8991
     57.5000,      35.0000,   1.00000,    218.4156
     62.5000,      35.0000,   1.00000,    355.1056
     67.5000,      35.0000,   1.00000,    368.7358
     72.5000,      35.0000,   1.00000,    361.8929
     77.5000,      35.0000,   1.00000,    356.2523
     82.5000,      35.0000,   1.00000,    324.8862
     87.5000,      35.0000,   1.00000,    322.6025
     92.5000,      35.0000,   1.00000,    197.7166
     97.5000,      35.0000,   1.00000,    327.5678
    102.5000,      35.0000,   1.00000,    318.0064
    107.5000,      35.0000,   1.00000,    286.1041
    112.5000,      35.0000,   1.00000,    267.8737
    117.5000,      35.0000,   1.00000,    261.0306
    122.5000,      35.0000,   1.00000,    260.2371
    127.5000,      35.0000,   1.00000,    270.1251
    132.5000,      35.0000,   1.00000,    264.2790
    137.5000,      35.0000,   1.00000,    263.1812
    142.5000,      35.0000,   1.00000,    273.1951
    147.5000,      35.0000,   1.00000,    268.3034
    152.5000,      35.0000,   1.00000,    267.6007
    157.5000,      35.0000,   1.00000,    256.4949
    162.5000,      35.0000,   1.00000,    243.2213
    167.5000,      35.0000,   1.00000,    240.6281
    172.5000,      35.0000,   1.00000,    244.3267
    177.5000,      35.0000,   1.00000,    254.6459
    182.5000,      35.0000,   1.00000,    268.7648
    187.5000,      35.0000,   1.00000,    267.7565
    192.5000,      35.0000,   1.00000,    281.3892
    197.5000,      35.0000,   1.00000,    280.5373
    202.5000,      35.0000,   1.00000,    278.9572
    207.5000,      35.0000,   1.00000,    272.2933
    212.5000,      35.0000,   1.00000,    263.9638
    217.5000,      35.0000,   1.00000,    255.3113
    222.5000,      35.0000,   1.00000,    261.3637
    227.5000,      35.0000,   1.00000,    265.6218
    232.5000,      35.0000,   1.00000,    274.7427
    237.5000,      35.0000,   1.00000,    269.0642
    242.5000,      35.0000,   1.00000,    276.2652
    247.5000,      35.0000,   1.00000,    278.7539
    252.5000,      35.0000,   1.00000,    303.1581
    257.5000,      35.0000,   1.00000,    315.3710
    262.5000,      35.0000,   1.00000,    331.3129
     52.5000,       5.0000,  10.00000,    344.2120
     57.5000,       5.0000,  10.00000,    322.9684
     62.5000,       5.0000,  10.00000,    389.3565
     67.5000,       5.0000,  10.00000,    317.6009
     77.5000,       5.0000,  10.00000,    317.6497
     82.5000,       5.0000,  10.00000,    393.5760
     87.5000,       5.0000,  10.00000,    418.7690
     92.5000,       5.0000,  10.00000,    328.7556
     97.5000,       5.0000,  10.00000,    273.4026
    102.5000,       5.0000,  10.00000,    270.8942
    107.5000,       5.0000,  10.00000,    236.1303
    112.5000,       5.0000,  10.00000,    237.7349
    117.5000,       5.0000,  10.00000,    247.6978
    122.5000,       5.0000,  10.00000,    278.1470
    127.5000,       5.0000,  10.00000,    282.4760
    132.5000,       5.0000,  10.00000,    283.2589
    137.5000,       5.0000,  10.00000,    260.5498
    142.5000,       5.0000,  10.00000,    284.6934
    147.5000,       5.0000,  10.00000,    266.7130
    152.5000,       5.0000,  10.00000,    213.0930
    157.5000,       5.0000,  10.00000,    246.7999
    162.5000,       5.0000,  10.00000,    263.1523
    167.5000,       5.0000,  10.00000,    252.4886
    172.5000,       5.0000,  10.00000,    232.6229
    177.5000,       5.0000,  10.00000,    235.8879
    182.5000,       5.0000,  10.00000,    282.3410
    187.5000,       5.0000,  10.00000,    279.7603
    192.5000,       5.0000,  10.00000,    258.1718
    197.5000,       5.0000,  10.00000,    294.2385
    202.5000,       5.0000,  10.00000,    242.9308
    207.5000,       5.0000,  10.00000,    305.8147
    212.5000,       5.0000,  10.00000,    246.8035
    217.5000,       5.0000,  10.00000,    299.9344
    222.5000,       5.0000,  10.00000,    260.4421
    227.5000,       5.0000,  10.00000,    207.5540
    232.5000,       5.0000,  10.00000,    223.1910
    237.5000,       5.0000,  10.00000,    261.1576
    242.5000,       5.0000,  10.00000,    307.5194
    247.5000,       5.0000,  10.00000,    334.4735
    252.5000,       5.0000,  10.00000,    310.1474
    257.5000,       5.0000,  10.00000,    343.6335
    262.5000,       5.0000,  10.00000,    304.2306
     67.5000,      45.0000,   1.00000,    309.7115
     72.5000,      45.0000,   1.00000,    321.9340
     77.5000,      45.0000,   1.00000,    308.5929
     82.5000,      45.0000,   1.00000,    318.4778
     87.5000,      45.0000,   1.00000,    296.1323
     92.5000,      45.0000,   1.00000,    274.5722
     97.5000,      45.0000,   1.00000,    275.0895
    102.5000,      45.0000,   1.00000,    282.1602
    107.5000,      45.0000,   1.00000,    269.7390
    112.5000,      45.0000,   1.00000,    262.7937
    117.5000,      45.0000,   1.00000,    252.4170
    122.5000,      45.0000,   1.00000,    320.1491
    127.5000,      45.0000,   1.00000,    257.5268
    132.5000,      45.0000,   1.00000,    266.2797
    137.5000,      45.0000,   1.00000,    271.4871
    142.5000,      45.0000,   1.00000,    273.7817
    147.5000,      45.0000,   1.00000,    280.9745
    152.5000,      45.0000,   1.00000,    281.9742
    157.5000,      45.0000,   1.00000,    283.5307
    162.5000,      45.0000,   1.00000,    290.4464
    167.5000,      45.0000,   1.00000,    292.3816
    172.5000,      45.0000,   1.00000,    291.3062
    177.5000,      45.0000,   1.00000,    293.4462
    182.5000,      45.0000,   1.00000,    284.3629
    187.5000,      45.0000,   1.00000,    286.0324
    192.5000,      45.0000,   1.00000,    281.2371
    197.5000,      45.0000,   1.00000,    289.0045
    202.5000,      45.0000,   1.00000,    290.2243
    207.5000,      45.0000,   1.00000,    274.3076
    212.5000,      45.0000,   1.00000,    264.9520
    217.5000,      45.0000,   1.00000,    260.4036
    222.5000,      45.0000,   1.00000,    257.1132
    227.5000,      45.0000,   1.00000,    257.5662
    232.5000,      45.0000,   1.00000,    253.6772
    237.5000,      45.0000,   1.00000,    268.2374
    242.5000,      45.0000,   1.00000,    272.7681
    247.5000,      45.0000,   1.00000,    285.3948
     77.5000,       5.0000,  12.00000,    330.5481
    157.5000,       5.0000,  12.00000,    269.5491
    237.5000,       5.0000,  12.00000,    246.2802
     67.5000,      15.0000,   4.00000,    236.8776
     72.5000,      15.0000,   4.00000,    252.8411
     77.5000,      15.0000,   4.00000,    305.8929
     82.5000,      15.0000,   4.00000,    353.1452
     87.5000,      15.0000,   4.00000,    459.5128
     92.5000,      15.0000,   4.00000,    332.4186
     97.5000,      15.0000,   4.00000,    252.7700
    102.5000,      15.0000,   4.00000,    195.7398
    112.5000,      15.0000,   4.00000,    207.6238
    117.5000,      15.0000,   4.00000,    240.1197
    122.5000,      15.0000,   4.00000,    258.0102
    127.5000,      15.0000,   4.00000,    283.5911
    132.5000,      15.0000,   4.00000,    287.4779
    137.5000,      15.0000,   4.00000,    293.2552
    142.5000,      15.0000,   4.00000,    277.6680
    147.5000,      15.0000,   4.00000,    231.6478
    152.5000,      15.0000,   4.00000,    270.9917
    157.5000,      15.0000,   4.00000,    279.5518
    162.5000,      15.0000,   4.00000,    294.5364
    167.5000,      15.0000,   4.00000,    293.1159
    172.5000,      15.0000,   4.00000,    276.8966
    177.5000,      15.0000,   4.00000,    277.2767
    182.5000,      15.0000,   4.00000,    285.2516
    187.5000,      15.0000,   4.00000,    285.8727
    192.5000,      15.0000,   4.00000,    288.6661
    197.5000,      15.0000,   4.00000,    274.6487
    202.5000,      15.0000,   4.00000,    292.6898
    207.5000,      15.0000,   4.00000,    273.0957
    212.5000,      15.0000,   4.00000,    289.9244
    217.5000,      15.0000,   4.00000,    266.3285
    222.5000,      15.0000,   4.00000,    244.1421
    227.5000,      15.0000,   4.00000,    211.4774
    232.5000,      15.0000,   4.00000,    213.6654
    237.5000,      15.0000,   4.00000,    254.3866
    242.5000,      15.0000,   4.00000,    306.5987
    247.5000,      15.0000,   4.00000,    333.9904
     82.5000,      55.0000,   1.00000,    261.1455
     87.5000,      55.0000,   1.00000,    256.9533
     92.5000,      55.0000,   1.00000,    251.3153
     97.5000,      55.0000,   1.00000,    257.6799
    102.5000,      55.0000,   1.00000,    291.9151
    107.5000,      55.0000,   1.00000,    255.9386
    112.5000,      55.0000,   1.00000,    242.2643
    117.5000,      55.0000,   1.00000,    235.0812
    122.5000,      55.0000,   1.00000,    231.3059
    127.5000,      55.0000,   1.00000,    240.4896
    132.5000,      55.0000,   1.00000,    247.0437
    137.5000,      55.0000,   1.00000,    259.3080
    142.5000,      55.0000,   1.00000,    271.6443
    147.5000,      55.0000,   1.00000,    285.8907
    152.5000,      55.0000,   1.00000,    290.4730
    157.5000,      55.0000,   1.00000,    295.0677
    162.5000,      55.0000,   1.00000,    298.8770
    167.5000,      55.0000,   1.00000,    304.2520
    172.5000,      55.0000,   1.00000,    311.2270
    177.5000,      55.0000,   1.00000,    301.6810
    182.5000,      55.0000,   1.00000,    314.8418
    187.5000,      55.0000,   1.00000,    301.3277
    192.5000,      55.0000,   1.00000,    296.2705
    197.5000,      55.0000,   1.00000,    292.3251
    202.5000,      55.0000,   1.00000,    279.7643
    207.5000,      55.0000,   1.00000,    270.1978
    212.5000,      55.0000,   1.00000,    259.4928
    217.5000,      55.0000,   1.00000,    259.1288
    222.5000,      55.0000,   1.00000,    269.3769
    227.5000,      55.0000,   1.00000,    276.9512
    232.5000,      55.0000,   1.00000,    297.2388
    157.5000,       5.0000,  15.00000,    481.9968
    237.5000,       5.0000,  15.00000,    271.7150
     82.5000,      15.0000,   5.00000,    333.0569
     87.5000,      15.0000,   5.00000,    351.9633
     92.5000,      15.0000,   5.00000,    290.5096
     97.5000,      15.0000,   5.00000,    247.2334
    102.5000,      15.0000,   5.00000,    203.5410
    107.5000,      15.0000,   5.00000,    197.8937
    112.5000,      15.0000,   5.00000,    206.2112
    127.5000,      15.0000,   5.00000,    278.6983
    132.5000,      15.0000,   5.00000,    276.8372
    137.5000,      15.0000,   5.00000,    282.9988
    142.5000,      15.0000,   5.00000,    275.2321
    147.5000,      15.0000,   5.00000,    281.1099
    152.5000,      15.0000,   5.00000,    279.4643
    157.5000,      15.0000,   5.00000,    286.7646
    162.5000,      15.0000,   5.00000,    368.8586
    167.5000,      15.0000,   5.00000,    299.6064
    172.5000,      15.0000,   5.00000,    252.4646
    177.5000,      15.0000,   5.00000,    294.3735
    182.5000,      15.0000,   5.00000,    301.3326
    187.5000,      15.0000,   5.00000,    299.8425
    192.5000,      15.0000,   5.00000,    296.9470
    197.5000,      15.0000,   5.00000,    282.5927
    202.5000,      15.0000,   5.00000,    297.2651
    207.5000,      15.0000,   5.00000,    270.8768
    212.5000,      15.0000,   5.00000,    284.3651
    217.5000,      15.0000,   5.00000,    258.4278
    222.5000,      15.0000,   5.00000,    245.6129
    227.5000,      15.0000,   5.00000,    223.2385
    232.5000,      15.0000,   5.00000,    238.7904
     97.5000,      65.0000,   1.00000,    230.4666
    102.5000,      65.0000,   1.00000,    230.4632
    107.5000,      65.0000,   1.00000,    236.7615
    112.5000,      65.0000,   1.00000,    240.9731
    122.5000,      65.0000,   1.00000,    230.8331
    127.5000,      65.0000,   1.00000,    216.0071
    132.5000,      65.0000,   1.00000,    247.2928
    137.5000,      65.0000,   1.00000,    248.3676
    142.5000,      65.0000,   1.00000,    261.7869
    147.5000,      65.0000,   1.00000,    269.6866
    152.5000,      65.0000,   1.00000,    277.5175
    157.5000,      65.0000,   1.00000,    289.3803
    162.5000,      65.0000,   1.00000,    291.4461
    167.5000,      65.0000,   1.00000,    297.2665
    172.5000,      65.0000,   1.00000,    292.2618
    177.5000,      65.0000,   1.00000,    298.4504
    182.5000,      65.0000,   1.00000,    302.2811
    187.5000,      65.0000,   1.00000,    311.5560
    192.5000,      65.0000,   1.00000,    304.1701
    197.5000,      65.0000,   1.00000,    288.7923
    202.5000,      65.0000,   1.00000,    274.0069
    207.5000,      65.0000,   1.00000,    272.5454
    212.5000,      65.0000,   1.00000,    285.0736
    217.5000,      65.0000,   1.00000,    298.3210
     97.5000,      15.0000,   6.00000,    276.1357
    102.5000,      15.0000,   6.00000,    200.0694
    107.5000,      15.0000,   6.00000,    187.6717
    112.5000,      15.0000,   6.00000,    185.7630
    117.5000,      15.0000,   6.00000,    202.9822
    122.5000,      15.0000,   6.00000,    215.7661
    127.5000,      15.0000,   6.00000,    234.1647
    132.5000,      15.0000,   6.00000,    485.9733
    137.5000,      15.0000,   6.00000,    261.4668
    142.5000,      15.0000,   6.00000,    267.5983
    147.5000,      15.0000,   6.00000,    295.9429
    152.5000,      15.0000,   6.00000,    265.1879
    157.5000,      15.0000,   6.00000,    283.8755
    162.5000,      15.0000,   6.00000,    288.0367
    167.5000,      15.0000,   6.00000,    284.4332
    172.5000,      15.0000,   6.00000,    276.8847
    177.5000,      15.0000,   6.00000,    289.6179
    182.5000,      15.0000,   6.00000,    299.0480
    187.5000,      15.0000,   6.00000,    308.7593
    192.5000,      15.0000,   6.00000,    305.0975
    197.5000,      15.0000,   6.00000,    286.6094
    202.5000,      15.0000,   6.00000,    298.9518
    207.5000,      15.0000,   6.00000,    271.3152
    212.5000,      15.0000,   6.00000,    301.7071
    217.5000,      15.0000,   6.00000,    287.3975
    105.0000,      30.0000,   3.00000,    227.4143
    110.0000,      30.0000,   3.00000,    178.0449
    115.0000,      30.0000,   3.00000,    195.8190
    120.0000,      30.0000,   3.00000,    204.0090
    125.0000,      30.0000,   3.00000,    215.4495
    130.0000,      30.0000,   3.00000,    227.5064
    135.0000,      30.0000,   3.00000,    235.9975
    140.0000,      30.0000,   3.00000,    380.7004
    145.0000,      30.0000,   3.00000,    247.0772
    150.0000,      30.0000,   3.00000,    256.1942
    155.0000,      30.0000,   3.00000,    262.7740
    160.0000,      30.0000,   3.00000,    265.3364
    165.0000,      30.0000,   3.00000,    269.9056
    170.0000,      30.0000,   3.00000,    281.2111
    175.0000,      30.0000,   3.00000,    288.0010
    180.0000,      30.0000,   3.00000,    284.8623
    185.0000,      30.0000,   3.00000,    288.8301
    190.0000,      30.0000,   3.00000,    291.1177
    195.0000,      30.0000,   3.00000,    307.0606
    200.0000,      30.0000,   3.00000,    299.4631
    205.0000,      30.0000,   3.00000,    306.1026
    210.0000,      30.0000,   3.00000,    309.0579
    117.5000,      25.0000,   4.00000,    194.6506
    122.5000,      25.0000,   4.00000,    209.4459
    127.5000,      25.0000,   4.00000,    217.5677
    132.5000,      25.0000,   4.00000,    222.1552
    142.5000,      25.0000,   4.00000,    221.2941
    147.5000,      25.0000,   4.00000,    232.6296
    152.5000,      25.0000,   4.00000,    242.6522
    157.5000,      25.0000,   4.00000,    248.9441
    162.5000,      25.0000,   4.00000,    252.4693
    167.5000,      25.0000,   4.00000,    263.7515
    172.5000,      25.0000,   4.00000,    270.6747
    177.5000,      25.0000,   4.00000,    279.7236
    182.5000,      25.0000,   4.00000,    275.2626
    187.5000,      25.0000,   4.00000,    292.8527
    192.5000,      25.0000,   4.00000,    296.7766
    197.5000,      25.0000,   4.00000,    308.6577
    202.5000,      25.0000,   4.00000,    311.7736
    157.5000,      15.0000,   8.00000,    205.5524
    157.5000,      15.0000,  10.00000,    168.2296
INVERSION RESULTS
INITIAL RMS ERROR
 44.85
NUMBER OF LAYERS
14
NUMBER OF BLOCKS
579
ITERATION 1
MODEL RESISTIVITY
LAYER 1
61,     2.5000
     10.0000,     1986.4
     15.0000,     2086.9
     20.0000,     1862.0
     25.0000,     1619.8
     30.0000,     1413.1
     35.0000,     1528.6
     40.0000,     1747.2
     45.0000,     1709.0
     50.0000,     1453.8
     55.0000,     1279.1
     60.0000,     1128.3
     65.0000,     1095.6
     70.0000,     883.87
     75.0000,     751.00
     80.0000,     788.71
     85.0000,     870.09
     90.0000,     830.16
     95.0000,     588.23
    100.0000,     379.77
    105.0000,     272.34
    110.0000,     212.24
    115.0000,     202.74
    120.0000,     177.83
    125.0000,     183.03
    130.0000,     178.54
    135.0000,     177.16
    140.0000,     162.73
    145.0000,     162.52
    150.0000,     154.49
    155.0000,     149.53
    160.0000,     161.86
    165.0000,     170.34
    170.0000,     165.98
    175.0000,     152.65
    180.0000,     152.19
    185.0000,     170.51
    190.0000,     166.32
    195.0000,     154.36
    200.0000,     168.23
    205.0000,     148.32
    210.0000,     179.72
    215.0000,     163.56
    220.0000,     191.80
    225.0000,     180.70
    230.0000,     165.07
    235.0000,     199.88
    240.0000,     266.11
    245.0000,     354.52
    250.0000,     434.80
    255.0000,     453.77
    260.0000,     501.58
    265.0000,     502.61
    270.0000,     550.75
    275.0000,     535.44
    280.0000,     540.75
    285.0000,     583.93
    290.0000,     577.92
    295.0000,     518.33
    300.0000,     443.71
    305.0000,     369.52
           334.3934
LAYER 2
61,     5.2500
     10.0000,     1936.4
     15.0000,     2014.7
     20.0000,     1852.1
     25.0000,     1586.2
     30.0000,     1388.4
     35.0000,     1481.6
     40.0000,     1673.7
     45.0000,     1641.4
     50.0000,     1419.5
     55.0000,     1248.4
     60.0000,     1117.0
     65.0000,     1067.7
     70.0000,     874.44
     75.0000,     751.52
     80.0000,     786.55
     85.0000,     869.54
     90.0000,     825.33
     95.0000,     584.42
    100.0000,     379.97
    105.0000,     271.34
    110.0000,     212.50
    115.0000,     199.53
    120.0000,     178.23
    125.0000,     182.11
    130.0000,     180.20
    135.0000,     178.15
    140.0000,     164.99
    145.0000,     162.80
    150.0000,     155.01
    155.0000,     150.11
    160.0000,     162.50
    165.0000,     170.30
    170.0000,     166.14
    175.0000,     153.73
    180.0000,     153.34
    185.0000,     169.53
    190.0000,     166.86
    195.0000,     157.13
    200.0000,     167.00
    205.0000,     153.27
    210.0000,     178.21
    215.0000,     168.87
    220.0000,     191.78
    225.0000,     182.17
    230.0000,     168.95
    235.0000,     201.95
    240.0000,     268.07
    245.0000,     356.88
    250.0000,     434.65
    255.0000,     458.06
    260.0000,     498.27
    265.0000,     503.48
    270.0000,     542.91
    275.0000,     533.52
    280.0000,     540.09
    285.0000,     578.04
    290.0000,     570.88
    295.0000,     512.19
    300.0000,     434.87
    305.0000,     364.12
           333.8142
LAYER 3
58,     8.2750
     20.0000,     1786.8
     25.0000,     1480.4
     30.0000,     1280.1
     35.0000,     1328.9
     40.0000,     1464.4
     45.0000,     1452.5
     50.0000,     1295.1
     55.0000,     1152.3
     60.0000,     1043.9
     65.0000,     975.74
     70.0000,     816.41
     75.0000,     715.96
     80.0000,     747.48
     85.0000,     825.45
     90.0000,     779.80
     95.0000,     563.65
    100.0000,     376.32
    105.0000,     271.92
    110.0000,     215.95
    115.0000,     199.13
    120.0000,     183.46
    125.0000,     187.40
    130.0000,     189.54
    135.0000,     187.14
    140.0000,     174.45
    145.0000,     168.05
    150.0000,     158.49
    155.0000,     153.09
    160.0000,     163.61
    165.0000,     169.77
    170.0000,     165.73
    175.0000,     155.63
    180.0000,     156.16
    185.0000,     170.38
    190.0000,     171.33
    195.0000,     166.01
    200.0000,     173.01
    205.0000,     166.65
    210.0000,     185.31
    215.0000,     183.12
    220.0000,     199.45
    225.0000,     190.97
    230.0000,     180.63
    235.0000,     210.55
    240.0000,     274.15
    245.0000,     359.19
    250.0000,     430.51
    255.0000,     456.26
    260.0000,     484.41
    265.0000,     491.20
    270.0000,     518.76
    275.0000,     517.44
    280.0000,     525.88
    285.0000,     552.94
    290.0000,     541.62
    295.0000,     485.90
    300.0000,     406.62
           345.3952
LAYER 4
56,    11.6025
     25.0000,     1311.3
     30.0000,     1073.2
     35.0000,     1084.5
     40.0000,     1168.1
     45.0000,     1170.5
     50.0000,     1076.0
     55.0000,     976.99
     60.0000,     895.35
     65.0000,     828.65
     70.0000,     706.69
     75.0000,     631.56
     80.0000,     659.44
     85.0000,     726.96
     90.0000,     692.41
     95.0000,     521.15
    100.0000,     365.33
    105.0000,     273.67
    110.0000,     223.17
    115.0000,     206.11
    120.0000,     195.72
    125.0000,     202.65
    130.0000,     209.40
    135.0000,     207.64
    140.0000,     193.45
    145.0000,     181.67
    150.0000,     168.10
    155.0000,     160.60
    160.0000,     168.20
    165.0000,     172.28
    170.0000,     168.12
    175.0000,     160.30
    180.0000,     162.60
    185.0000,     177.35
    190.0000,     182.84
    195.0000,     182.53
    200.0000,     190.27
    205.0000,     188.95
    210.0000,     205.09
    215.0000,     206.13
    220.0000,     217.77
    225.0000,     208.31
    230.0000,     198.23
    235.0000,     224.14
    240.0000,     281.83
    245.0000,     357.60
    250.0000,     418.11
    255.0000,     439.60
    260.0000,     456.44
    265.0000,     460.38
    270.0000,     479.04
    275.0000,     481.74
    280.0000,     489.98
    285.0000,     505.81
    290.0000,     490.16
    295.0000,     443.70
           356.8737
LAYER 5
53,    15.2628
     30.0000,     614.28
     35.0000,     604.15
     40.0000,     616.15
     45.0000,     613.22
     50.0000,     596.26
     55.0000,     569.31
     60.0000,     539.80
     65.0000,     505.97
     70.0000,     461.40
     75.0000,     435.24
     80.0000,     446.05
     85.0000,     470.51
     90.0000,     458.34
     95.0000,     395.37
    100.0000,     325.89
    105.0000,     276.26
    110.0000,     246.51
    115.0000,     236.14
    120.0000,     237.35
    125.0000,     250.67
    130.0000,     264.06
    135.0000,     265.10
    140.0000,     250.38
    145.0000,     230.10
    150.0000,     209.72
    155.0000,     196.93
    160.0000,     194.98
    165.0000,     193.80
    170.0000,     190.70
    175.0000,     189.15
    180.0000,     196.07
    185.0000,     212.06
    190.0000,     226.55
    195.0000,     237.82
    200.0000,     249.86
    205.0000,     257.07
    210.0000,     267.57
    215.0000,     269.49
    220.0000,     269.58
    225.0000,     258.50
    230.0000,     249.38
    235.0000,     261.60
    240.0000,     293.27
    245.0000,     332.69
    250.0000,     361.65
    255.0000,     371.42
    260.0000,     373.69
    265.0000,     372.92
    270.0000,     377.09
    275.0000,     378.83
    280.0000,     379.36
    285.0000,     376.97
           353.9521
LAYER 6
49,    19.2890
     40.0000,     398.12
     45.0000,     386.37
     50.0000,     381.22
     55.0000,     374.60
     60.0000,     365.95
     65.0000,     353.44
     70.0000,     338.63
     75.0000,     330.49
     80.0000,     335.07
     85.0000,     343.90
     90.0000,     340.28
     95.0000,     318.62
    100.0000,     291.02
    105.0000,     268.77
    110.0000,     255.79
    115.0000,     253.90
    120.0000,     261.61
    125.0000,     276.87
    130.0000,     291.34
    135.0000,     295.16
    140.0000,     285.04
    145.0000,     266.78
    150.0000,     247.46
    155.0000,     233.51
    160.0000,     226.85
    165.0000,     223.43
    170.0000,     221.93
    175.0000,     224.30
    180.0000,     233.58
    185.0000,     249.41
    190.0000,     266.52
    195.0000,     281.97
    200.0000,     295.23
    205.0000,     303.97
    210.0000,     309.51
    215.0000,     308.28
    220.0000,     302.03
    225.0000,     290.38
    230.0000,     280.94
    235.0000,     282.63
    240.0000,     294.73
    245.0000,     310.43
    250.0000,     321.11
    255.0000,     323.41
    260.0000,     321.01
    265.0000,     318.09
    270.0000,     316.05
    275.0000,     315.15
           311.6465
LAYER 7
45,    23.7179
     50.0000,     276.75
     55.0000,     274.18
     60.0000,     272.46
     65.0000,     271.42
     70.0000,     269.11
     75.0000,     268.21
     80.0000,     271.64
     85.0000,     276.21
     90.0000,     276.52
     95.0000,     270.70
    100.0000,     262.16
    105.0000,     255.38
    110.0000,     253.25
    115.0000,     257.48
    120.0000,     267.90
    125.0000,     282.44
    130.0000,     295.86
    135.0000,     302.03
    140.0000,     298.39
    145.0000,     287.55
    150.0000,     274.46
    155.0000,     263.70
    160.0000,     257.26
    165.0000,     254.38
    170.0000,     254.76
    175.0000,     259.30
    180.0000,     269.02
    185.0000,     283.10
    190.0000,     298.57
    195.0000,     312.75
    200.0000,     323.87
    205.0000,     330.33
    210.0000,     331.85
    215.0000,     327.69
    220.0000,     318.95
    225.0000,     307.37
    230.0000,     297.21
    235.0000,     292.50
    240.0000,     293.11
    245.0000,     295.62
    250.0000,     295.94
    255.0000,     293.21
    260.0000,     287.88
    265.0000,     284.11
           278.3063
LAYER 8
41,    28.5897
     60.0000,     218.40
     65.0000,     223.58
     70.0000,     225.56
     75.0000,     227.38
     80.0000,     231.45
     85.0000,     235.56
     90.0000,     237.94
     95.0000,     238.71
    100.0000,     238.84
    105.0000,     240.05
    110.0000,     243.90
    115.0000,     251.40
    120.0000,     262.46
    125.0000,     275.59
    130.0000,     287.83
    135.0000,     295.80
    140.0000,     297.81
    145.0000,     294.73
    150.0000,     289.17
    155.0000,     283.94
    160.0000,     280.80
    165.0000,     280.28
    170.0000,     282.66
    175.0000,     288.30
    180.0000,     297.32
    185.0000,     308.82
    190.0000,     320.93
    195.0000,     331.63
    200.0000,     339.25
    205.0000,     342.64
    210.0000,     341.40
    215.0000,     335.61
    220.0000,     326.32
    225.0000,     315.13
    230.0000,     304.43
    235.0000,     296.43
    240.0000,     291.34
    245.0000,     287.15
    250.0000,     281.34
    255.0000,     275.97
           265.9888
LAYER 9
36,    33.9487
     75.0000,     197.82
     80.0000,     204.34
     85.0000,     208.31
     90.0000,     211.31
     95.0000,     215.24
    100.0000,     219.49
    105.0000,     224.64
    110.0000,     231.42
    115.0000,     240.44
    120.0000,     251.38
    125.0000,     263.41
    130.0000,     274.94
    135.0000,     284.20
    140.0000,     290.19
    145.0000,     293.04
    150.0000,     293.89
    155.0000,     294.21
    160.0000,     295.24
    165.0000,     297.70
    170.0000,     301.97
    175.0000,     308.21
    180.0000,     316.24
    185.0000,     325.29
    190.0000,     334.13
    195.0000,     341.41
    200.0000,     345.92
    205.0000,     346.87
    210.0000,     344.01
    215.0000,     337.58
    220.0000,     328.53
    225.0000,     317.77
    230.0000,     306.52
    235.0000,     296.96
    240.0000,     290.86
    245.0000,     284.06
           271.7885
LAYER 10
30,    39.8436
     90.0000,     189.94
     95.0000,     197.13
    100.0000,     202.70
    105.0000,     209.78
    110.0000,     217.76
    115.0000,     227.70
    120.0000,     238.41
    125.0000,     249.88
    130.0000,     261.20
    135.0000,     271.44
    140.0000,     280.00
    145.0000,     286.77
    150.0000,     292.16
    155.0000,     296.83
    160.0000,     301.47
    165.0000,     306.59
    170.0000,     312.47
    175.0000,     319.17
    180.0000,     326.45
    185.0000,     333.76
    190.0000,     340.30
    195.0000,     345.19
    200.0000,     347.64
    205.0000,     347.12
    210.0000,     343.49
    215.0000,     336.72
    220.0000,     328.36
    225.0000,     318.09
    230.0000,     307.50
           292.4333
LAYER 11
26,    46.3279
    100.0000,     187.38
    105.0000,     196.41
    110.0000,     205.58
    115.0000,     215.23
    120.0000,     225.21
    125.0000,     236.77
    130.0000,     248.32
    135.0000,     259.40
    140.0000,     269.64
    145.0000,     278.88
    150.0000,     287.18
    155.0000,     294.80
    160.0000,     302.03
    165.0000,     309.15
    170.0000,     316.29
    175.0000,     323.44
    180.0000,     330.41
    185.0000,     336.82
    190.0000,     342.16
    195.0000,     345.84
    200.0000,     347.31
    205.0000,     346.14
    210.0000,     342.63
    215.0000,     336.77
    220.0000,     329.29
           318.0845
LAYER 12
23,    53.4607
    105.0000,     187.53
    110.0000,     195.84
    115.0000,     204.77
    120.0000,     214.53
    125.0000,     224.93
    130.0000,     236.97
    135.0000,     248.89
    140.0000,     260.38
    145.0000,     271.21
    150.0000,     281.35
    155.0000,     290.83
    160.0000,     299.76
    165.0000,     308.24
    170.0000,     316.32
    175.0000,     323.96
    180.0000,     331.03
    185.0000,     337.28
    190.0000,     342.37
    195.0000,     345.90
    200.0000,     347.31
    205.0000,     346.72
    210.0000,     343.83
           338.4110
LAYER 13
21,    61.3068
    110.0000,     188.42
    115.0000,     195.41
    120.0000,     205.07
    125.0000,     216.00
    130.0000,     227.41
    135.0000,     240.38
    140.0000,     253.01
    145.0000,     265.04
    150.0000,     276.38
    155.0000,     287.03
    160.0000,     297.02
    165.0000,     306.40
    170.0000,     315.17
    175.0000,     323.32
    180.0000,     330.78
    185.0000,     337.42
    190.0000,     343.04
    195.0000,     346.93
    200.0000,     349.65
    205.0000,     350.98
           350.5319
LAYER 14
19, 
    115.0000,     182.68
    120.0000,     196.17
    125.0000,     209.40
    130.0000,     222.28
    135.0000,     234.83
    140.0000,     248.75
    145.0000,     261.69
    150.0000,     273.78
    155.0000,     285.08
    160.0000,     295.65
    165.0000,     305.54
    170.0000,     314.77
    175.0000,     323.34
    180.0000,     331.28
    185.0000,     338.62
    190.0000,     344.29
    195.0000,     349.33
    200.0000,     353.95
           358.5257
CALCULATED APPARENT RESISTIVITY
      7.5000,       5.0000,   1.00000,   1821.3514
     12.5000,       5.0000,   1.00000,   1839.7355
     17.5000,       5.0000,   1.00000,   1678.8667
     22.5000,       5.0000,   1.00000,   1602.2269
     27.5000,       5.0000,   1.00000,   1469.0829
     32.5000,       5.0000,   1.00000,   1481.9900
     37.5000,       5.0000,   1.00000,   1499.4653
     42.5000,       5.0000,   1.00000,   1456.4109
     52.5000,       5.0000,   1.00000,   1241.7473
     62.5000,       5.0000,   1.00000,   1010.6138
     67.5000,       5.0000,   1.00000,    872.9044
     72.5000,       5.0000,   1.00000,    798.8483
     77.5000,       5.0000,   1.00000,    778.9121
     82.5000,       5.0000,   1.00000,    737.0195
     92.5000,       5.0000,   1.00000,    537.7557
     97.5000,       5.0000,   1.00000,    400.3612
    102.5000,       5.0000,   1.00000,    305.1801
    112.5000,       5.0000,   1.00000,    216.6079
    117.5000,       5.0000,   1.00000,    187.5504
    122.5000,       5.0000,   1.00000,    189.9241
    127.5000,       5.0000,   1.00000,    179.6809
    132.5000,       5.0000,   1.00000,    180.4315
    137.5000,       5.0000,   1.00000,    167.5779
    142.5000,       5.0000,   1.00000,    167.4490
    147.5000,       5.0000,   1.00000,    162.0506
    152.5000,       5.0000,   1.00000,    158.2709
    157.5000,       5.0000,   1.00000,    162.9920
    162.5000,       5.0000,   1.00000,    164.6721
    167.5000,       5.0000,   1.00000,    164.9307
    172.5000,       5.0000,   1.00000,    160.9258
    177.5000,       5.0000,   1.00000,    159.3373
    182.5000,       5.0000,   1.00000,    167.4620
    187.5000,       5.0000,   1.00000,    166.5522
    192.5000,       5.0000,   1.00000,    159.2250
    197.5000,       5.0000,   1.00000,    176.1895
    202.5000,       5.0000,   1.00000,    155.2327
    207.5000,       5.0000,   1.00000,    186.7739
    212.5000,       5.0000,   1.00000,    165.9541
    217.5000,       5.0000,   1.00000,    190.6716
    222.5000,       5.0000,   1.00000,    187.8089
    227.5000,       5.0000,   1.00000,    190.8099
    232.5000,       5.0000,   1.00000,    225.6718
    237.5000,       5.0000,   1.00000,    274.5382
    242.5000,       5.0000,   1.00000,    334.9461
    247.5000,       5.0000,   1.00000,    402.3645
    252.5000,       5.0000,   1.00000,    429.2249
    257.5000,       5.0000,   1.00000,    485.9142
    262.5000,       5.0000,   1.00000,    483.8018
    267.5000,       5.0000,   1.00000,    526.5361
    272.5000,       5.0000,   1.00000,    522.3779
    277.5000,       5.0000,   1.00000,    530.3918
    282.5000,       5.0000,   1.00000,    540.7969
    287.5000,       5.0000,   1.00000,    519.8130
    292.5000,       5.0000,   1.00000,    480.1848
    297.5000,       5.0000,   1.00000,    434.0948
    302.5000,       5.0000,   1.00000,    382.8249
    307.5000,       5.0000,   1.00000,    352.0197
     12.5000,       5.0000,   2.00000,   1599.1130
     17.5000,       5.0000,   2.00000,   1517.6949
     27.5000,       5.0000,   2.00000,   1298.9955
     32.5000,       5.0000,   2.00000,   1304.2233
     37.5000,       5.0000,   2.00000,   1352.4978
     42.5000,       5.0000,   2.00000,   1262.1005
     47.5000,       5.0000,   2.00000,   1137.9984
     52.5000,       5.0000,   2.00000,   1060.0171
     57.5000,       5.0000,   2.00000,    973.7778
     62.5000,       5.0000,   2.00000,    966.0443
     67.5000,       5.0000,   2.00000,    833.5233
     72.5000,       5.0000,   2.00000,    716.0452
     77.5000,       5.0000,   2.00000,    686.2309
     82.5000,       5.0000,   2.00000,    661.9205
     87.5000,       5.0000,   2.00000,    608.0787
     92.5000,       5.0000,   2.00000,    485.6924
     97.5000,       5.0000,   2.00000,    382.3663
    102.5000,       5.0000,   2.00000,    314.8764
    107.5000,       5.0000,   2.00000,    258.5179
    112.5000,       5.0000,   2.00000,    238.5261
    117.5000,       5.0000,   2.00000,    204.7071
    122.5000,       5.0000,   2.00000,    199.6743
    127.5000,       5.0000,   2.00000,    194.3289
    132.5000,       5.0000,   2.00000,    188.6722
    137.5000,       5.0000,   2.00000,    176.1872
    142.5000,       5.0000,   2.00000,    179.7103
    147.5000,       5.0000,   2.00000,    174.6338
    152.5000,       5.0000,   2.00000,    163.7026
    157.5000,       5.0000,   2.00000,    168.3659
    162.5000,       5.0000,   2.00000,    174.6213
    167.5000,       5.0000,   2.00000,    174.1727
    172.5000,       5.0000,   2.00000,    164.3219
    177.5000,       5.0000,   2.00000,    164.5619
    182.5000,       5.0000,   2.00000,    181.5654
    187.5000,       5.0000,   2.00000,    173.7196
    192.5000,       5.0000,   2.00000,    170.0741
    197.5000,       5.0000,   2.00000,    185.6310
    202.5000,       5.0000,   2.00000,    170.8100
    207.5000,       5.0000,   2.00000,    194.7382
    212.5000,       5.0000,   2.00000,    178.6789
    217.5000,       5.0000,   2.00000,    208.3505
    222.5000,       5.0000,   2.00000,    213.7417
    227.5000,       5.0000,   2.00000,    202.8421
    232.5000,       5.0000,   2.00000,    239.3838
    237.5000,       5.0000,   2.00000,    285.3620
    242.5000,       5.0000,   2.00000,    339.5875
    247.5000,       5.0000,   2.00000,    385.4924
    252.5000,       5.0000,   2.00000,    404.1175
    257.5000,       5.0000,   2.00000,    446.7500
    262.5000,       5.0000,   2.00000,    460.7178
    267.5000,       5.0000,   2.00000,    503.0634
    272.5000,       5.0000,   2.00000,    492.5970
    277.5000,       5.0000,   2.00000,    480.5000
    282.5000,       5.0000,   2.00000,    500.7737
    287.5000,       5.0000,   2.00000,    484.7680
    292.5000,       5.0000,   2.00000,    451.7298
    297.5000,       5.0000,   2.00000,    421.6614
    302.5000,       5.0000,   2.00000,    379.7191
     22.5000,       5.0000,   3.00000,   1172.2601
     27.5000,       5.0000,   3.00000,   1031.4215
     32.5000,       5.0000,   3.00000,   1090.6710
     37.5000,       5.0000,   3.00000,   1167.1887
     42.5000,       5.0000,   3.00000,   1110.7954
     47.5000,       5.0000,   3.00000,    933.0049
     52.5000,       5.0000,   3.00000,    863.3219
     57.5000,       5.0000,   3.00000,    843.3737
     62.5000,       5.0000,   3.00000,    872.4789
     67.5000,       5.0000,   3.00000,    729.3159
     72.5000,       5.0000,   3.00000,    598.5070
     77.5000,       5.0000,   3.00000,    572.7982
     82.5000,       5.0000,   3.00000,    604.9960
     87.5000,       5.0000,   3.00000,    579.2974
     92.5000,       5.0000,   3.00000,    453.3507
     97.5000,       5.0000,   3.00000,    345.7319
    102.5000,       5.0000,   3.00000,    299.2972
    107.5000,       5.0000,   3.00000,    265.2088
    112.5000,       5.0000,   3.00000,    257.8806
    117.5000,       5.0000,   3.00000,    221.3770
    122.5000,       5.0000,   3.00000,    218.9342
    127.5000,       5.0000,   3.00000,    206.6479
    132.5000,       5.0000,   3.00000,    203.5392
    137.5000,       5.0000,   3.00000,    188.4774
    142.5000,       5.0000,   3.00000,    191.3826
    147.5000,       5.0000,   3.00000,    182.6283
    152.5000,       5.0000,   3.00000,    172.1095
    157.5000,       5.0000,   3.00000,    178.6992
    162.5000,       5.0000,   3.00000,    188.2558
    167.5000,       5.0000,   3.00000,    184.5031
    172.5000,       5.0000,   3.00000,    171.1909
    177.5000,       5.0000,   3.00000,    173.7224
    182.5000,       5.0000,   3.00000,    190.2769
    187.5000,       5.0000,   3.00000,    191.3691
    192.5000,       5.0000,   3.00000,    179.4735
    197.5000,       5.0000,   3.00000,    198.9949
    202.5000,       5.0000,   3.00000,    178.9979
    207.5000,       5.0000,   3.00000,    210.1124
    212.5000,       5.0000,   3.00000,    196.3349
    217.5000,       5.0000,   3.00000,    236.8068
    222.5000,       5.0000,   3.00000,    229.1077
    227.5000,       5.0000,   3.00000,    214.4660
    232.5000,       5.0000,   3.00000,    237.7136
    237.5000,       5.0000,   3.00000,    289.9664
    242.5000,       5.0000,   3.00000,    342.8044
    247.5000,       5.0000,   3.00000,    381.1492
    252.5000,       5.0000,   3.00000,    375.6428
    257.5000,       5.0000,   3.00000,    408.7406
    262.5000,       5.0000,   3.00000,    421.0445
    267.5000,       5.0000,   3.00000,    460.8578
    272.5000,       5.0000,   3.00000,    439.2782
    277.5000,       5.0000,   3.00000,    433.7352
    282.5000,       5.0000,   3.00000,    452.2376
    287.5000,       5.0000,   3.00000,    459.2858
    292.5000,       5.0000,   3.00000,    434.4444
    297.5000,       5.0000,   3.00000,    397.9816
     22.5000,      15.0000,   1.00000,    994.2917
     27.5000,      15.0000,   1.00000,    940.3005
     32.5000,      15.0000,   1.00000,    941.0452
     37.5000,      15.0000,   1.00000,    993.0088
     42.5000,      15.0000,   1.00000,    955.5715
     47.5000,      15.0000,   1.00000,    870.5881
     52.5000,      15.0000,   1.00000,    784.5193
     57.5000,      15.0000,   1.00000,    763.6664
     62.5000,      15.0000,   1.00000,    723.6360
     67.5000,      15.0000,   1.00000,    651.7283
     72.5000,      15.0000,   1.00000,    561.4094
     77.5000,      15.0000,   1.00000,    530.5609
     82.5000,      15.0000,   1.00000,    537.2417
     87.5000,      15.0000,   1.00000,    532.0580
     92.5000,      15.0000,   1.00000,    459.2859
     97.5000,      15.0000,   1.00000,    361.0800
    102.5000,      15.0000,   1.00000,    295.5686
    107.5000,      15.0000,   1.00000,    273.6129
    112.5000,      15.0000,   1.00000,    257.8589
    117.5000,      15.0000,   1.00000,    249.3313
    122.5000,      15.0000,   1.00000,    230.4600
    127.5000,      15.0000,   1.00000,    222.4328
    132.5000,      15.0000,   1.00000,    210.8038
    137.5000,      15.0000,   1.00000,    205.6166
    142.5000,      15.0000,   1.00000,    194.3637
    147.5000,      15.0000,   1.00000,    188.2391
    152.5000,      15.0000,   1.00000,    186.1016
    157.5000,      15.0000,   1.00000,    190.0910
    162.5000,      15.0000,   1.00000,    192.3173
    167.5000,      15.0000,   1.00000,    189.8141
    172.5000,      15.0000,   1.00000,    186.5917
    177.5000,      15.0000,   1.00000,    185.8370
    182.5000,      15.0000,   1.00000,    194.0174
    187.5000,      15.0000,   1.00000,    195.7316
    192.5000,      15.0000,   1.00000,    201.3812
    197.5000,      15.0000,   1.00000,    192.9152
    202.5000,      15.0000,   1.00000,    203.3483
    207.5000,      15.0000,   1.00000,    207.8880
    212.5000,      15.0000,   1.00000,    232.8996
    217.5000,      15.0000,   1.00000,    236.0899
    222.5000,      15.0000,   1.00000,    238.3932
    227.5000,      15.0000,   1.00000,    232.5151
    232.5000,      15.0000,   1.00000,    253.9332
    237.5000,      15.0000,   1.00000,    292.2917
    242.5000,      15.0000,   1.00000,    342.5859
    247.5000,      15.0000,   1.00000,    363.1757
    252.5000,      15.0000,   1.00000,    374.8741
    257.5000,      15.0000,   1.00000,    378.7118
    262.5000,      15.0000,   1.00000,    395.5771
    267.5000,      15.0000,   1.00000,    398.3297
    272.5000,      15.0000,   1.00000,    406.3853
    277.5000,      15.0000,   1.00000,    407.6613
    282.5000,      15.0000,   1.00000,    422.2064
    287.5000,      15.0000,   1.00000,    429.4471
    292.5000,      15.0000,   1.00000,    419.6585
     22.5000,       5.0000,   4.00000,    920.6689
     27.5000,       5.0000,   4.00000,    817.6573
     32.5000,       5.0000,   4.00000,    863.0518
     37.5000,       5.0000,   4.00000,    971.6759
     42.5000,       5.0000,   4.00000,    928.1289
     47.5000,       5.0000,   4.00000,    803.2112
     52.5000,       5.0000,   4.00000,    736.5695
     57.5000,       5.0000,   4.00000,    698.6844
     62.5000,       5.0000,   4.00000,    717.3606
     67.5000,       5.0000,   4.00000,    596.6566
     72.5000,       5.0000,   4.00000,    498.6359
     77.5000,       5.0000,   4.00000,    502.9887
     82.5000,       5.0000,   4.00000,    544.2732
     87.5000,       5.0000,   4.00000,    555.6697
     92.5000,       5.0000,   4.00000,    436.3782
     97.5000,       5.0000,   4.00000,    325.3321
    102.5000,       5.0000,   4.00000,    274.9859
    107.5000,       5.0000,   4.00000,    251.1935
    112.5000,       5.0000,   4.00000,    261.8395
    117.5000,       5.0000,   4.00000,    236.9248
    122.5000,       5.0000,   4.00000,    236.5052
    127.5000,       5.0000,   4.00000,    225.1269
    132.5000,       5.0000,   4.00000,    220.0330
    137.5000,       5.0000,   4.00000,    203.3157
    142.5000,       5.0000,   4.00000,    200.6666
    147.5000,       5.0000,   4.00000,    190.8050
    152.5000,       5.0000,   4.00000,    181.9979
    157.5000,       5.0000,   4.00000,    193.1262
    162.5000,       5.0000,   4.00000,    199.4441
    167.5000,       5.0000,   4.00000,    196.3528
    172.5000,       5.0000,   4.00000,    184.6022
    177.5000,       5.0000,   4.00000,    182.1875
    182.5000,       5.0000,   4.00000,    205.1554
    187.5000,       5.0000,   4.00000,    201.6560
    192.5000,       5.0000,   4.00000,    195.1956
    197.5000,       5.0000,   4.00000,    210.3236
    202.5000,       5.0000,   4.00000,    187.8175
    207.5000,       5.0000,   4.00000,    231.2211
    212.5000,       5.0000,   4.00000,    218.0170
    217.5000,       5.0000,   4.00000,    255.6964
    222.5000,       5.0000,   4.00000,    243.8962
    227.5000,       5.0000,   4.00000,    213.7536
    232.5000,       5.0000,   4.00000,    241.3291
    237.5000,       5.0000,   4.00000,    283.7432
    242.5000,       5.0000,   4.00000,    343.2284
    247.5000,       5.0000,   4.00000,    377.7838
    252.5000,       5.0000,   4.00000,    364.0112
    257.5000,       5.0000,   4.00000,    384.1712
    262.5000,       5.0000,   4.00000,    376.9516
    267.5000,       5.0000,   4.00000,    404.4644
    272.5000,       5.0000,   4.00000,    393.5084
    277.5000,       5.0000,   4.00000,    391.8480
    282.5000,       5.0000,   4.00000,    426.1157
    287.5000,       5.0000,   4.00000,    434.1795
    292.5000,       5.0000,   4.00000,    415.7317
     30.0000,      20.0000,   1.00000,    722.2434
     35.0000,      20.0000,   1.00000,    706.2434
     40.0000,      20.0000,   1.00000,    714.8086
     45.0000,      20.0000,   1.00000,    740.3745
     50.0000,      20.0000,   1.00000,    705.5037
     55.0000,      20.0000,   1.00000,    635.2708
     60.0000,      20.0000,   1.00000,    543.8841
     65.0000,      20.0000,   1.00000,    488.2565
     70.0000,      20.0000,   1.00000,    483.5152
     75.0000,      20.0000,   1.00000,    473.1516
     80.0000,      20.0000,   1.00000,    473.6324
     85.0000,      20.0000,   1.00000,    471.1590
     90.0000,      20.0000,   1.00000,    450.2168
     95.0000,      20.0000,   1.00000,    403.7336
    100.0000,      20.0000,   1.00000,    323.5425
    105.0000,      20.0000,   1.00000,    267.6331
    110.0000,      20.0000,   1.00000,    245.8287
    115.0000,      20.0000,   1.00000,    246.1102
    120.0000,      20.0000,   1.00000,    254.1854
    125.0000,      20.0000,   1.00000,    250.3775
    130.0000,      20.0000,   1.00000,    242.1183
    135.0000,      20.0000,   1.00000,    229.9243
    140.0000,      20.0000,   1.00000,    216.7454
    145.0000,      20.0000,   1.00000,    206.7339
    150.0000,      20.0000,   1.00000,    204.5630
    155.0000,      20.0000,   1.00000,    204.1032
    160.0000,      20.0000,   1.00000,    204.8906
    165.0000,      20.0000,   1.00000,    207.6827
    170.0000,      20.0000,   1.00000,    204.7242
    175.0000,      20.0000,   1.00000,    209.5169
    180.0000,      20.0000,   1.00000,    207.1884
    185.0000,      20.0000,   1.00000,    208.9251
    190.0000,      20.0000,   1.00000,    214.8249
    195.0000,      20.0000,   1.00000,    211.1203
    200.0000,      20.0000,   1.00000,    223.7964
    205.0000,      20.0000,   1.00000,    231.8238
    210.0000,      20.0000,   1.00000,    243.2381
    215.0000,      20.0000,   1.00000,    254.0561
    220.0000,      20.0000,   1.00000,    241.3029
    225.0000,      20.0000,   1.00000,    244.3611
    230.0000,      20.0000,   1.00000,    252.0601
    235.0000,      20.0000,   1.00000,    274.4575
    240.0000,      20.0000,   1.00000,    311.9972
    245.0000,      20.0000,   1.00000,    336.7165
    250.0000,      20.0000,   1.00000,    363.4361
    255.0000,      20.0000,   1.00000,    363.2350
    260.0000,      20.0000,   1.00000,    351.4288
    265.0000,      20.0000,   1.00000,    342.6291
    270.0000,      20.0000,   1.00000,    341.7982
    275.0000,      20.0000,   1.00000,    364.4243
    280.0000,      20.0000,   1.00000,    384.0903
    285.0000,      20.0000,   1.00000,    391.8080
     27.5000,       5.0000,   5.00000,    648.9599
     32.5000,       5.0000,   5.00000,    693.9449
     37.5000,       5.0000,   5.00000,    762.9283
     42.5000,       5.0000,   5.00000,    770.3456
     47.5000,       5.0000,   5.00000,    699.9551
     52.5000,       5.0000,   5.00000,    646.0656
     57.5000,       5.0000,   5.00000,    574.3499
     62.5000,       5.0000,   5.00000,    554.2337
     67.5000,       5.0000,   5.00000,    475.9982
     72.5000,       5.0000,   5.00000,    427.9146
     77.5000,       5.0000,   5.00000,    450.5205
     82.5000,       5.0000,   5.00000,    507.2679
     87.5000,       5.0000,   5.00000,    514.2959
     92.5000,       5.0000,   5.00000,    421.7980
     97.5000,       5.0000,   5.00000,    315.3902
    102.5000,       5.0000,   5.00000,    259.4302
    107.5000,       5.0000,   5.00000,    232.2350
    112.5000,       5.0000,   5.00000,    250.1679
    117.5000,       5.0000,   5.00000,    240.2008
    122.5000,       5.0000,   5.00000,    251.3529
    127.5000,       5.0000,   5.00000,    244.6402
    132.5000,       5.0000,   5.00000,    238.7718
    137.5000,       5.0000,   5.00000,    215.0180
    142.5000,       5.0000,   5.00000,    212.5931
    147.5000,       5.0000,   5.00000,    201.1985
    152.5000,       5.0000,   5.00000,    193.0195
    157.5000,       5.0000,   5.00000,    202.7611
    162.5000,       5.0000,   5.00000,    212.2483
    167.5000,       5.0000,   5.00000,    210.0677
    172.5000,       5.0000,   5.00000,    195.3304
    177.5000,       5.0000,   5.00000,    197.7184
    182.5000,       5.0000,   5.00000,    215.7679
    187.5000,       5.0000,   5.00000,    215.0856
    192.5000,       5.0000,   5.00000,    204.3240
    197.5000,       5.0000,   5.00000,    224.3784
    202.5000,       5.0000,   5.00000,    205.0773
    207.5000,       5.0000,   5.00000,    249.8560
    212.5000,       5.0000,   5.00000,    233.6128
    217.5000,       5.0000,   5.00000,    269.3697
    222.5000,       5.0000,   5.00000,    246.5850
    227.5000,       5.0000,   5.00000,    217.9940
    232.5000,       5.0000,   5.00000,    236.5789
    237.5000,       5.0000,   5.00000,    284.5622
    242.5000,       5.0000,   5.00000,    333.2575
    247.5000,       5.0000,   5.00000,    373.7634
    252.5000,       5.0000,   5.00000,    362.8230
    257.5000,       5.0000,   5.00000,    365.7684
    262.5000,       5.0000,   5.00000,    343.1386
    267.5000,       5.0000,   5.00000,    360.5059
    272.5000,       5.0000,   5.00000,    353.1621
    277.5000,       5.0000,   5.00000,    367.3072
    282.5000,       5.0000,   5.00000,    403.8777
    287.5000,       5.0000,   5.00000,    415.4771
     32.5000,       5.0000,   6.00000,    553.2700
     37.5000,       5.0000,   6.00000,    623.4766
     42.5000,       5.0000,   6.00000,    639.3491
     47.5000,       5.0000,   6.00000,    595.4406
     52.5000,       5.0000,   6.00000,    545.6644
     57.5000,       5.0000,   6.00000,    474.8271
     62.5000,       5.0000,   6.00000,    451.5359
     67.5000,       5.0000,   6.00000,    390.4238
     72.5000,       5.0000,   6.00000,    366.8026
     77.5000,       5.0000,   6.00000,    410.5178
     82.5000,       5.0000,   6.00000,    470.7715
     87.5000,       5.0000,   6.00000,    488.9044
     92.5000,       5.0000,   6.00000,    395.8102
     97.5000,       5.0000,   6.00000,    304.0716
    102.5000,       5.0000,   6.00000,    251.4103
    107.5000,       5.0000,   6.00000,    221.8155
    112.5000,       5.0000,   6.00000,    235.0761
    117.5000,       5.0000,   6.00000,    231.1216
    122.5000,       5.0000,   6.00000,    257.5141
    127.5000,       5.0000,   6.00000,    259.1575
    132.5000,       5.0000,   6.00000,    254.3267
    137.5000,       5.0000,   6.00000,    229.4075
    142.5000,       5.0000,   6.00000,    225.5800
    147.5000,       5.0000,   6.00000,    214.8017
    152.5000,       5.0000,   6.00000,    201.4048
    157.5000,       5.0000,   6.00000,    212.2604
    162.5000,       5.0000,   6.00000,    224.3157
    167.5000,       5.0000,   6.00000,    221.5878
    172.5000,       5.0000,   6.00000,    208.9962
    177.5000,       5.0000,   6.00000,    208.0313
    182.5000,       5.0000,   6.00000,    231.4802
    187.5000,       5.0000,   6.00000,    224.7305
    192.5000,       5.0000,   6.00000,    214.4152
    197.5000,       5.0000,   6.00000,    241.8231
    202.5000,       5.0000,   6.00000,    222.2081
    207.5000,       5.0000,   6.00000,    266.8190
    212.5000,       5.0000,   6.00000,    241.0724
    217.5000,       5.0000,   6.00000,    273.2516
    222.5000,       5.0000,   6.00000,    250.9493
    227.5000,       5.0000,   6.00000,    215.9607
    232.5000,       5.0000,   6.00000,    238.1585
    237.5000,       5.0000,   6.00000,    277.2395
    242.5000,       5.0000,   6.00000,    331.8254
    247.5000,       5.0000,   6.00000,    366.7566
    252.5000,       5.0000,   6.00000,    353.1192
    257.5000,       5.0000,   6.00000,    354.6443
    262.5000,       5.0000,   6.00000,    326.1762
    267.5000,       5.0000,   6.00000,    337.9486
    272.5000,       5.0000,   6.00000,    330.6011
    277.5000,       5.0000,   6.00000,    345.3965
    282.5000,       5.0000,   6.00000,    385.3161
     37.5000,      25.0000,   1.00000,    550.6553
     42.5000,      25.0000,   1.00000,    564.2465
     47.5000,      25.0000,   1.00000,    556.1687
     52.5000,      25.0000,   1.00000,    523.5591
     57.5000,      25.0000,   1.00000,    465.0139
     62.5000,      25.0000,   1.00000,    420.4307
     67.5000,      25.0000,   1.00000,    395.4630
     72.5000,      25.0000,   1.00000,    406.1803
     77.5000,      25.0000,   1.00000,    415.6067
     82.5000,      25.0000,   1.00000,    419.4428
     87.5000,      25.0000,   1.00000,    411.8223
     92.5000,      25.0000,   1.00000,    391.7268
     97.5000,      25.0000,   1.00000,    347.3715
    102.5000,      25.0000,   1.00000,    296.8481
    107.5000,      25.0000,   1.00000,    252.5017
    112.5000,      25.0000,   1.00000,    234.5645
    117.5000,      25.0000,   1.00000,    235.8852
    122.5000,      25.0000,   1.00000,    249.4935
    127.5000,      25.0000,   1.00000,    254.0319
    132.5000,      25.0000,   1.00000,    254.3842
    137.5000,      25.0000,   1.00000,    245.0766
    142.5000,      25.0000,   1.00000,    233.8667
    147.5000,      25.0000,   1.00000,    223.1032
    152.5000,      25.0000,   1.00000,    221.6045
    157.5000,      25.0000,   1.00000,    219.7968
    162.5000,      25.0000,   1.00000,    217.4085
    167.5000,      25.0000,   1.00000,    222.1646
    172.5000,      25.0000,   1.00000,    226.0928
    177.5000,      25.0000,   1.00000,    227.1436
    182.5000,      25.0000,   1.00000,    222.6501
    187.5000,      25.0000,   1.00000,    227.6220
    192.5000,      25.0000,   1.00000,    231.7330
    197.5000,      25.0000,   1.00000,    243.2354
    202.5000,      25.0000,   1.00000,    247.4173
    207.5000,      25.0000,   1.00000,    258.1418
    212.5000,      25.0000,   1.00000,    252.3837
    217.5000,      25.0000,   1.00000,    248.0141
    222.5000,      25.0000,   1.00000,    243.6291
    227.5000,      25.0000,   1.00000,    256.2908
    232.5000,      25.0000,   1.00000,    267.9725
    237.5000,      25.0000,   1.00000,    291.6956
    242.5000,      25.0000,   1.00000,    313.6606
    247.5000,      25.0000,   1.00000,    335.9409
    252.5000,      25.0000,   1.00000,    339.2446
    257.5000,      25.0000,   1.00000,    343.0019
    262.5000,      25.0000,   1.00000,    333.5542
    267.5000,      25.0000,   1.00000,    328.6145
    272.5000,      25.0000,   1.00000,    334.4850
    277.5000,      25.0000,   1.00000,    348.0566
     37.5000,       5.0000,   7.00000,    529.8821
     42.5000,       5.0000,   7.00000,    540.8731
     47.5000,       5.0000,   7.00000,    485.1475
     52.5000,       5.0000,   7.00000,    443.5478
     57.5000,       5.0000,   7.00000,    400.6129
     62.5000,       5.0000,   7.00000,    399.3451
     67.5000,       5.0000,   7.00000,    343.4835
     72.5000,       5.0000,   7.00000,    321.6102
     77.5000,       5.0000,   7.00000,    367.7045
     82.5000,       5.0000,   7.00000,    441.2708
     87.5000,       5.0000,   7.00000,    462.0982
     92.5000,       5.0000,   7.00000,    376.8155
     97.5000,       5.0000,   7.00000,    286.5042
    102.5000,       5.0000,   7.00000,    244.2650
    107.5000,       5.0000,   7.00000,    217.0859
    112.5000,       5.0000,   7.00000,    227.3565
    117.5000,       5.0000,   7.00000,    222.1117
    122.5000,       5.0000,   7.00000,    250.3682
    127.5000,       5.0000,   7.00000,    262.4017
    132.5000,       5.0000,   7.00000,    266.0747
    137.5000,       5.0000,   7.00000,    244.3853
    142.5000,       5.0000,   7.00000,    241.6401
    147.5000,       5.0000,   7.00000,    225.1257
    152.5000,       5.0000,   7.00000,    211.8113
    157.5000,       5.0000,   7.00000,    222.6145
    162.5000,       5.0000,   7.00000,    233.1765
    167.5000,       5.0000,   7.00000,    233.8780
    172.5000,       5.0000,   7.00000,    218.4232
    177.5000,       5.0000,   7.00000,    219.9096
    182.5000,       5.0000,   7.00000,    241.8328
    187.5000,       5.0000,   7.00000,    237.4705
    192.5000,       5.0000,   7.00000,    229.5924
    197.5000,       5.0000,   7.00000,    257.6427
    202.5000,       5.0000,   7.00000,    234.2366
    207.5000,       5.0000,   7.00000,    277.3156
    212.5000,       5.0000,   7.00000,    244.9559
    217.5000,       5.0000,   7.00000,    274.7713
    222.5000,       5.0000,   7.00000,    250.5184
    227.5000,       5.0000,   7.00000,    216.9941
    232.5000,       5.0000,   7.00000,    234.0498
    237.5000,       5.0000,   7.00000,    277.3690
    242.5000,       5.0000,   7.00000,    326.7775
    247.5000,       5.0000,   7.00000,    360.8917
    252.5000,       5.0000,   7.00000,    339.2899
    257.5000,       5.0000,   7.00000,    345.1366
    262.5000,       5.0000,   7.00000,    323.7080
    267.5000,       5.0000,   7.00000,    335.3454
    272.5000,       5.0000,   7.00000,    322.7534
    277.5000,       5.0000,   7.00000,    329.2702
     42.5000,       5.0000,   8.00000,    453.4621
     47.5000,       5.0000,   8.00000,    395.9833
     52.5000,       5.0000,   8.00000,    364.4915
     62.5000,       5.0000,   8.00000,    362.5376
     67.5000,       5.0000,   8.00000,    321.2268
     72.5000,       5.0000,   8.00000,    294.8235
     77.5000,       5.0000,   8.00000,    335.3619
     82.5000,       5.0000,   8.00000,    406.7634
     87.5000,       5.0000,   8.00000,    436.2410
     92.5000,       5.0000,   8.00000,    357.4991
    102.5000,       5.0000,   8.00000,    233.2911
    107.5000,       5.0000,   8.00000,    212.9021
    112.5000,       5.0000,   8.00000,    226.6555
    117.5000,       5.0000,   8.00000,    217.5265
    122.5000,       5.0000,   8.00000,    240.7372
    127.5000,       5.0000,   8.00000,    254.8923
    132.5000,       5.0000,   8.00000,    270.7721
    137.5000,       5.0000,   8.00000,    256.6234
    142.5000,       5.0000,   8.00000,    254.1776
    147.5000,       5.0000,   8.00000,    237.5930
    152.5000,       5.0000,   8.00000,    222.4112
    157.5000,       5.0000,   8.00000,    232.3589
    162.5000,       5.0000,   8.00000,    244.4225
    167.5000,       5.0000,   8.00000,    241.2898
    172.5000,       5.0000,   8.00000,    227.9088
    177.5000,       5.0000,   8.00000,    228.0023
    182.5000,       5.0000,   8.00000,    252.6473
    187.5000,       5.0000,   8.00000,    253.4211
    192.5000,       5.0000,   8.00000,    245.1875
    197.5000,       5.0000,   8.00000,    270.4272
    202.5000,       5.0000,   8.00000,    240.3620
    207.5000,       5.0000,   8.00000,    280.1975
    212.5000,       5.0000,   8.00000,    248.6886
    217.5000,       5.0000,   8.00000,    276.0532
    222.5000,       5.0000,   8.00000,    249.8858
    227.5000,       5.0000,   8.00000,    214.7218
    232.5000,       5.0000,   8.00000,    233.6523
    237.5000,       5.0000,   8.00000,    274.8562
    242.5000,       5.0000,   8.00000,    323.7910
    247.5000,       5.0000,   8.00000,    349.8291
    252.5000,       5.0000,   8.00000,    334.2990
    257.5000,       5.0000,   8.00000,    338.8773
    262.5000,       5.0000,   8.00000,    325.6187
    267.5000,       5.0000,   8.00000,    342.4315
    272.5000,       5.0000,   8.00000,    323.1416
     52.5000,      35.0000,   1.00000,    339.8533
     57.5000,      35.0000,   1.00000,    334.7006
     62.5000,      35.0000,   1.00000,    330.4769
     67.5000,      35.0000,   1.00000,    344.0399
     72.5000,      35.0000,   1.00000,    352.6750
     77.5000,      35.0000,   1.00000,    347.0458
     82.5000,      35.0000,   1.00000,    323.1555
     87.5000,      35.0000,   1.00000,    311.9063
     92.5000,      35.0000,   1.00000,    312.3191
     97.5000,      35.0000,   1.00000,    310.5239
    102.5000,      35.0000,   1.00000,    289.7097
    107.5000,      35.0000,   1.00000,    259.7763
    112.5000,      35.0000,   1.00000,    238.6140
    117.5000,      35.0000,   1.00000,    233.6217
    122.5000,      35.0000,   1.00000,    232.4669
    127.5000,      35.0000,   1.00000,    237.4693
    132.5000,      35.0000,   1.00000,    241.7860
    137.5000,      35.0000,   1.00000,    252.0736
    142.5000,      35.0000,   1.00000,    262.0883
    147.5000,      35.0000,   1.00000,    263.3077
    152.5000,      35.0000,   1.00000,    259.5424
    157.5000,      35.0000,   1.00000,    251.6737
    162.5000,      35.0000,   1.00000,    246.2521
    167.5000,      35.0000,   1.00000,    246.7368
    172.5000,      35.0000,   1.00000,    249.8655
    177.5000,      35.0000,   1.00000,    254.9503
    182.5000,      35.0000,   1.00000,    262.3529
    187.5000,      35.0000,   1.00000,    262.5058
    192.5000,      35.0000,   1.00000,    268.4823
    197.5000,      35.0000,   1.00000,    265.7137
    202.5000,      35.0000,   1.00000,    265.0343
    207.5000,      35.0000,   1.00000,    258.3349
    212.5000,      35.0000,   1.00000,    251.5592
    217.5000,      35.0000,   1.00000,    245.8873
    222.5000,      35.0000,   1.00000,    254.0425
    227.5000,      35.0000,   1.00000,    262.9305
    232.5000,      35.0000,   1.00000,    277.5268
    237.5000,      35.0000,   1.00000,    282.3410
    242.5000,      35.0000,   1.00000,    290.8495
    247.5000,      35.0000,   1.00000,    303.3345
    252.5000,      35.0000,   1.00000,    323.5407
    257.5000,      35.0000,   1.00000,    334.1779
    262.5000,      35.0000,   1.00000,    341.3642
     52.5000,       5.0000,  10.00000,    291.9204
     57.5000,       5.0000,  10.00000,    286.5762
     62.5000,       5.0000,  10.00000,    307.1688
     67.5000,       5.0000,  10.00000,    284.3485
     77.5000,       5.0000,  10.00000,    306.1625
     82.5000,       5.0000,  10.00000,    359.9983
     87.5000,       5.0000,  10.00000,    383.1706
     92.5000,       5.0000,  10.00000,    322.2777
     97.5000,       5.0000,  10.00000,    255.0074
    102.5000,       5.0000,  10.00000,    221.7922
    107.5000,       5.0000,  10.00000,    204.1471
    112.5000,       5.0000,  10.00000,    219.5165
    117.5000,       5.0000,  10.00000,    214.8191
    122.5000,       5.0000,  10.00000,    238.0163
    127.5000,       5.0000,  10.00000,    247.5059
    132.5000,       5.0000,  10.00000,    259.2350
    137.5000,       5.0000,  10.00000,    253.5646
    142.5000,       5.0000,  10.00000,    267.1707
    147.5000,       5.0000,  10.00000,    257.4707
    152.5000,       5.0000,  10.00000,    244.1290
    157.5000,       5.0000,  10.00000,    253.1522
    162.5000,       5.0000,  10.00000,    263.3555
    167.5000,       5.0000,  10.00000,    257.9641
    172.5000,       5.0000,  10.00000,    240.4675
    177.5000,       5.0000,  10.00000,    246.0436
    182.5000,       5.0000,  10.00000,    278.8158
    187.5000,       5.0000,  10.00000,    277.9026
    192.5000,       5.0000,  10.00000,    262.4739
    197.5000,       5.0000,  10.00000,    282.0886
    202.5000,       5.0000,  10.00000,    246.0673
    207.5000,       5.0000,  10.00000,    282.9957
    212.5000,       5.0000,  10.00000,    249.7215
    217.5000,       5.0000,  10.00000,    278.0044
    222.5000,       5.0000,  10.00000,    250.9294
    227.5000,       5.0000,  10.00000,    213.4781
    232.5000,       5.0000,  10.00000,    228.6570
    237.5000,       5.0000,  10.00000,    267.3309
    242.5000,       5.0000,  10.00000,    314.4868
    247.5000,       5.0000,  10.00000,    346.3313
    252.5000,       5.0000,  10.00000,    336.3551
    257.5000,       5.0000,  10.00000,    345.8090
    262.5000,       5.0000,  10.00000,    332.0757
     67.5000,      45.0000,   1.00000,    303.0895
     72.5000,      45.0000,   1.00000,    303.1758
     77.5000,      45.0000,   1.00000,    296.2031
     82.5000,      45.0000,   1.00000,    290.8640
     87.5000,      45.0000,   1.00000,    279.5127
     92.5000,      45.0000,   1.00000,    272.8468
     97.5000,      45.0000,   1.00000,    267.5539
    102.5000,      45.0000,   1.00000,    265.3354
    107.5000,      45.0000,   1.00000,    259.9116
    112.5000,      45.0000,   1.00000,    247.2413
    117.5000,      45.0000,   1.00000,    234.7792
    122.5000,      45.0000,   1.00000,    232.1867
    127.5000,      45.0000,   1.00000,    234.4876
    132.5000,      45.0000,   1.00000,    239.1051
    137.5000,      45.0000,   1.00000,    244.5502
    142.5000,      45.0000,   1.00000,    250.2837
    147.5000,      45.0000,   1.00000,    258.3094
    152.5000,      45.0000,   1.00000,    264.5296
    157.5000,      45.0000,   1.00000,    270.7440
    162.5000,      45.0000,   1.00000,    279.5903
    167.5000,      45.0000,   1.00000,    282.0309
    172.5000,      45.0000,   1.00000,    280.7282
    177.5000,      45.0000,   1.00000,    281.3903
    182.5000,      45.0000,   1.00000,    274.5118
    187.5000,      45.0000,   1.00000,    272.5580
    192.5000,      45.0000,   1.00000,    266.6227
    197.5000,      45.0000,   1.00000,    269.0031
    202.5000,      45.0000,   1.00000,    266.7919
    207.5000,      45.0000,   1.00000,    257.1732
    212.5000,      45.0000,   1.00000,    252.4709
    217.5000,      45.0000,   1.00000,    253.5202
    222.5000,      45.0000,   1.00000,    256.5743
    227.5000,      45.0000,   1.00000,    268.5479
    232.5000,      45.0000,   1.00000,    274.9005
    237.5000,      45.0000,   1.00000,    288.0619
    242.5000,      45.0000,   1.00000,    294.5703
    247.5000,      45.0000,   1.00000,    305.9361
     77.5000,       5.0000,  12.00000,    286.2102
    157.5000,       5.0000,  12.00000,    268.6068
    237.5000,       5.0000,  12.00000,    265.3049
     67.5000,      15.0000,   4.00000,    254.7670
     72.5000,      15.0000,   4.00000,    256.5506
     77.5000,      15.0000,   4.00000,    284.9540
     82.5000,      15.0000,   4.00000,    327.0774
     87.5000,      15.0000,   4.00000,    336.5096
     92.5000,      15.0000,   4.00000,    301.9545
     97.5000,      15.0000,   4.00000,    247.0498
    102.5000,      15.0000,   4.00000,    210.4538
    112.5000,      15.0000,   4.00000,    207.7948
    117.5000,      15.0000,   4.00000,    221.5011
    122.5000,      15.0000,   4.00000,    232.3274
    127.5000,      15.0000,   4.00000,    248.6120
    132.5000,      15.0000,   4.00000,    252.6376
    137.5000,      15.0000,   4.00000,    255.8765
    142.5000,      15.0000,   4.00000,    250.1497
    147.5000,      15.0000,   4.00000,    250.5330
    152.5000,      15.0000,   4.00000,    255.4444
    157.5000,      15.0000,   4.00000,    269.5709
    162.5000,      15.0000,   4.00000,    284.8945
    167.5000,      15.0000,   4.00000,    284.7036
    172.5000,      15.0000,   4.00000,    277.1230
    177.5000,      15.0000,   4.00000,    277.4296
    182.5000,      15.0000,   4.00000,    280.5580
    187.5000,      15.0000,   4.00000,    278.6454
    192.5000,      15.0000,   4.00000,    276.3723
    197.5000,      15.0000,   4.00000,    265.5954
    202.5000,      15.0000,   4.00000,    273.6841
    207.5000,      15.0000,   4.00000,    262.8056
    212.5000,      15.0000,   4.00000,    274.3045
    217.5000,      15.0000,   4.00000,    260.5966
    222.5000,      15.0000,   4.00000,    244.8559
    227.5000,      15.0000,   4.00000,    227.7759
    232.5000,      15.0000,   4.00000,    234.9756
    237.5000,      15.0000,   4.00000,    272.8068
    242.5000,      15.0000,   4.00000,    316.7001
    247.5000,      15.0000,   4.00000,    342.1973
     82.5000,      55.0000,   1.00000,    263.7491
     87.5000,      55.0000,   1.00000,    259.8548
     92.5000,      55.0000,   1.00000,    255.1152
     97.5000,      55.0000,   1.00000,    258.0759
    102.5000,      55.0000,   1.00000,    261.1327
    107.5000,      55.0000,   1.00000,    259.9037
    112.5000,      55.0000,   1.00000,    249.8920
    117.5000,      55.0000,   1.00000,    237.0921
    122.5000,      55.0000,   1.00000,    232.9365
    127.5000,      55.0000,   1.00000,    232.1718
    132.5000,      55.0000,   1.00000,    237.2713
    137.5000,      55.0000,   1.00000,    244.0048
    142.5000,      55.0000,   1.00000,    250.2446
    147.5000,      55.0000,   1.00000,    259.7389
    152.5000,      55.0000,   1.00000,    265.5986
    157.5000,      55.0000,   1.00000,    271.7543
    162.5000,      55.0000,   1.00000,    275.5454
    167.5000,      55.0000,   1.00000,    279.2826
    172.5000,      55.0000,   1.00000,    285.2876
    177.5000,      55.0000,   1.00000,    282.3367
    182.5000,      55.0000,   1.00000,    282.9976
    187.5000,      55.0000,   1.00000,    275.8114
    192.5000,      55.0000,   1.00000,    271.5764
    197.5000,      55.0000,   1.00000,    266.3705
    202.5000,      55.0000,   1.00000,    258.1889
    207.5000,      55.0000,   1.00000,    254.3468
    212.5000,      55.0000,   1.00000,    253.8697
    217.5000,      55.0000,   1.00000,    260.6642
    222.5000,      55.0000,   1.00000,    272.8768
    227.5000,      55.0000,   1.00000,    281.4806
    232.5000,      55.0000,   1.00000,    293.1920
    157.5000,       5.0000,  15.00000,    267.0033
    237.5000,       5.0000,  15.00000,    276.2866
     82.5000,      15.0000,   5.00000,    315.9030
     87.5000,      15.0000,   5.00000,    323.5778
     92.5000,      15.0000,   5.00000,    293.2487
     97.5000,      15.0000,   5.00000,    246.1563
    102.5000,      15.0000,   5.00000,    211.0343
    107.5000,      15.0000,   5.00000,    202.5537
    112.5000,      15.0000,   5.00000,    203.0573
    127.5000,      15.0000,   5.00000,    248.7701
    132.5000,      15.0000,   5.00000,    253.9566
    137.5000,      15.0000,   5.00000,    255.5606
    142.5000,      15.0000,   5.00000,    252.2691
    147.5000,      15.0000,   5.00000,    253.6029
    152.5000,      15.0000,   5.00000,    256.9310
    157.5000,      15.0000,   5.00000,    266.4378
    162.5000,      15.0000,   5.00000,    278.6368
    167.5000,      15.0000,   5.00000,    280.3604
    172.5000,      15.0000,   5.00000,    278.1313
    177.5000,      15.0000,   5.00000,    281.2902
    182.5000,      15.0000,   5.00000,    285.7709
    187.5000,      15.0000,   5.00000,    282.5517
    192.5000,      15.0000,   5.00000,    278.5816
    197.5000,      15.0000,   5.00000,    266.5306
    202.5000,      15.0000,   5.00000,    272.7239
    207.5000,      15.0000,   5.00000,    261.2679
    212.5000,      15.0000,   5.00000,    272.6372
    217.5000,      15.0000,   5.00000,    262.6588
    222.5000,      15.0000,   5.00000,    251.7623
    227.5000,      15.0000,   5.00000,    237.3232
    232.5000,      15.0000,   5.00000,    245.2496
     97.5000,      65.0000,   1.00000,    252.3419
    102.5000,      65.0000,   1.00000,    253.8932
    107.5000,      65.0000,   1.00000,    257.6611
    112.5000,      65.0000,   1.00000,    257.7368
    122.5000,      65.0000,   1.00000,    238.6373
    127.5000,      65.0000,   1.00000,    232.6389
    132.5000,      65.0000,   1.00000,    237.5798
    137.5000,      65.0000,   1.00000,    246.8482
    142.5000,      65.0000,   1.00000,    254.7956
    147.5000,      65.0000,   1.00000,    258.1465
    152.5000,      65.0000,   1.00000,    262.5840
    157.5000,      65.0000,   1.00000,    264.3690
    162.5000,      65.0000,   1.00000,    263.8545
    167.5000,      65.0000,   1.00000,    264.0497
    172.5000,      65.0000,   1.00000,    260.7457
    177.5000,      65.0000,   1.00000,    264.1828
    182.5000,      65.0000,   1.00000,    268.1478
    187.5000,      65.0000,   1.00000,    275.3154
    192.5000,      65.0000,   1.00000,    273.8989
    197.5000,      65.0000,   1.00000,    265.3360
    202.5000,      65.0000,   1.00000,    259.5127
    207.5000,      65.0000,   1.00000,    260.9728
    212.5000,      65.0000,   1.00000,    269.3458
    217.5000,      65.0000,   1.00000,    277.6894
     97.5000,      15.0000,   6.00000,    245.0009
    102.5000,      15.0000,   6.00000,    210.2282
    107.5000,      15.0000,   6.00000,    204.4398
    112.5000,      15.0000,   6.00000,    206.1671
    117.5000,      15.0000,   6.00000,    221.9007
    122.5000,      15.0000,   6.00000,    232.6503
    127.5000,      15.0000,   6.00000,    248.0023
    132.5000,      15.0000,   6.00000,    254.1978
    137.5000,      15.0000,   6.00000,    260.3459
    142.5000,      15.0000,   6.00000,    258.7680
    147.5000,      15.0000,   6.00000,    254.8595
    152.5000,      15.0000,   6.00000,    252.5833
    157.5000,      15.0000,   6.00000,    258.3956
    162.5000,      15.0000,   6.00000,    267.0601
    167.5000,      15.0000,   6.00000,    264.5780
    172.5000,      15.0000,   6.00000,    256.9937
    177.5000,      15.0000,   6.00000,    262.4286
    182.5000,      15.0000,   6.00000,    274.5560
    187.5000,      15.0000,   6.00000,    280.7637
    192.5000,      15.0000,   6.00000,    281.2861
    197.5000,      15.0000,   6.00000,    269.4318
    202.5000,      15.0000,   6.00000,    277.3725
    207.5000,      15.0000,   6.00000,    267.4411
    212.5000,      15.0000,   6.00000,    281.2473
    217.5000,      15.0000,   6.00000,    270.7867
    105.0000,      30.0000,   3.00000,    226.6163
    110.0000,      30.0000,   3.00000,    217.6836
    115.0000,      30.0000,   3.00000,    219.4980
    120.0000,      30.0000,   3.00000,    229.4369
    125.0000,      30.0000,   3.00000,    240.9480
    130.0000,      30.0000,   3.00000,    249.5314
    135.0000,      30.0000,   3.00000,    255.0126
    140.0000,      30.0000,   3.00000,    253.5794
    145.0000,      30.0000,   3.00000,    253.2666
    150.0000,      30.0000,   3.00000,    254.4562
    155.0000,      30.0000,   3.00000,    255.7937
    160.0000,      30.0000,   3.00000,    253.8061
    165.0000,      30.0000,   3.00000,    252.8237
    170.0000,      30.0000,   3.00000,    260.1884
    175.0000,      30.0000,   3.00000,    263.1026
    180.0000,      30.0000,   3.00000,    259.6473
    185.0000,      30.0000,   3.00000,    262.1296
    190.0000,      30.0000,   3.00000,    265.2359
    195.0000,      30.0000,   3.00000,    277.5919
    200.0000,      30.0000,   3.00000,    277.1942
    205.0000,      30.0000,   3.00000,    280.2187
    210.0000,      30.0000,   3.00000,    279.3329
    117.5000,      25.0000,   4.00000,    225.9125
    122.5000,      25.0000,   4.00000,    241.6428
    127.5000,      25.0000,   4.00000,    249.9093
    132.5000,      25.0000,   4.00000,    257.1478
    142.5000,      25.0000,   4.00000,    248.7661
    147.5000,      25.0000,   4.00000,    244.7217
    152.5000,      25.0000,   4.00000,    248.4232
    157.5000,      25.0000,   4.00000,    250.1229
    162.5000,      25.0000,   4.00000,    250.0907
    167.5000,      25.0000,   4.00000,    252.4861
    172.5000,      25.0000,   4.00000,    256.5362
    177.5000,      25.0000,   4.00000,    257.2078
    182.5000,      25.0000,   4.00000,    255.0290
    187.5000,      25.0000,   4.00000,    261.8097
    192.5000,      25.0000,   4.00000,    265.0620
    197.5000,      25.0000,   4.00000,    274.4253
    202.5000,      25.0000,   4.00000,    277.8886
    157.5000,      15.0000,   8.00000,    240.3975
    157.5000,      15.0000,  10.00000,    241.6937
   8.99
ITERATION 2
MODEL RESISTIVITY
LAYER 1
61,     2.5000
     10.0000,     1901.3
     15.0000,     1976.9
     20.0000,     1743.3
     25.0000,     1509.4
     30.0000,     1329.6
     35.0000,     1455.3
     40.0000,     1714.4
     45.0000,     1694.2
     50.0000,     1448.4
     55.0000,     1262.4
     60.0000,     1115.4
     65.0000,     1083.3
     70.0000,     858.06
     75.0000,     727.00
     80.0000,     762.98
     85.0000,     849.25
     90.0000,     826.11
     95.0000,     578.00
    100.0000,     366.34
    105.0000,     263.56
    110.0000,     205.42
    115.0000,     199.22
    120.0000,     176.88
    125.0000,     182.60
    130.0000,     180.14
    135.0000,     179.56
    140.0000,     165.44
    145.0000,     165.28
    150.0000,     157.19
    155.0000,     152.60
    160.0000,     164.51
    165.0000,     171.89
    170.0000,     168.25
    175.0000,     154.92
    180.0000,     154.59
    185.0000,     173.21
    190.0000,     169.83
    195.0000,     157.83
    200.0000,     171.61
    205.0000,     150.07
    210.0000,     183.86
    215.0000,     166.21
    220.0000,     194.89
    225.0000,     182.92
    230.0000,     164.91
    235.0000,     198.79
    240.0000,     266.56
    245.0000,     355.24
    250.0000,     434.33
    255.0000,     448.91
    260.0000,     493.44
    265.0000,     493.99
    270.0000,     539.49
    275.0000,     527.52
    280.0000,     531.69
    285.0000,     575.58
    290.0000,     572.82
    295.0000,     517.35
    300.0000,     441.21
    305.0000,     362.91
           335.4764
LAYER 2
61,     5.2500
     10.0000,     1865.3
     15.0000,     1918.0
     20.0000,     1740.7
     25.0000,     1489.4
     30.0000,     1319.7
     35.0000,     1422.6
     40.0000,     1646.0
     45.0000,     1629.3
     50.0000,     1418.6
     55.0000,     1240.7
     60.0000,     1108.5
     65.0000,     1064.2
     70.0000,     852.74
     75.0000,     727.52
     80.0000,     762.02
     85.0000,     848.92
     90.0000,     822.84
     95.0000,     575.35
    100.0000,     366.43
    105.0000,     263.08
    110.0000,     205.62
    115.0000,     196.70
    120.0000,     177.21
    125.0000,     181.93
    130.0000,     181.14
    135.0000,     180.10
    140.0000,     167.07
    145.0000,     165.42
    150.0000,     157.48
    155.0000,     153.00
    160.0000,     164.87
    165.0000,     171.85
    170.0000,     168.32
    175.0000,     155.67
    180.0000,     155.40
    185.0000,     172.32
    190.0000,     170.12
    195.0000,     160.22
    200.0000,     170.49
    205.0000,     155.02
    210.0000,     182.48
    215.0000,     171.45
    220.0000,     194.86
    225.0000,     183.88
    230.0000,     168.53
    235.0000,     200.13
    240.0000,     267.95
    245.0000,     356.74
    250.0000,     434.22
    255.0000,     452.24
    260.0000,     491.26
    265.0000,     494.61
    270.0000,     533.67
    275.0000,     526.51
    280.0000,     531.37
    285.0000,     571.25
    290.0000,     567.72
    295.0000,     513.19
    300.0000,     434.37
    305.0000,     359.45
           335.2142
LAYER 3
58,     8.2750
     20.0000,     1725.0
     25.0000,     1426.7
     30.0000,     1257.7
     35.0000,     1298.8
     40.0000,     1422.6
     45.0000,     1416.8
     50.0000,     1290.0
     55.0000,     1158.2
     60.0000,     1054.5
     65.0000,     992.04
     70.0000,     818.11
     75.0000,     717.40
     80.0000,     742.80
     85.0000,     814.99
     90.0000,     783.89
     95.0000,     558.38
    100.0000,     363.80
    105.0000,     263.58
    110.0000,     208.73
    115.0000,     196.42
    120.0000,     181.76
    125.0000,     185.39
    130.0000,     187.32
    135.0000,     186.03
    140.0000,     174.40
    145.0000,     168.74
    150.0000,     159.50
    155.0000,     155.07
    160.0000,     165.41
    165.0000,     171.31
    170.0000,     167.95
    175.0000,     157.03
    180.0000,     157.34
    185.0000,     172.56
    190.0000,     172.93
    195.0000,     168.14
    200.0000,     174.05
    205.0000,     168.78
    210.0000,     186.88
    215.0000,     185.20
    220.0000,     199.12
    225.0000,     190.86
    230.0000,     180.78
    235.0000,     207.32
    240.0000,     273.20
    245.0000,     358.14
    250.0000,     431.17
    255.0000,     451.50
    260.0000,     481.58
    265.0000,     487.57
    270.0000,     516.16
    275.0000,     515.78
    280.0000,     522.96
    285.0000,     549.85
    290.0000,     543.09
    295.0000,     491.45
    300.0000,     409.11
           346.9431
LAYER 4
56,    11.6025
     25.0000,     1310.0
     30.0000,     1081.2
     35.0000,     1084.4
     40.0000,     1124.9
     45.0000,     1126.0
     50.0000,     1063.7
     55.0000,     992.27
     60.0000,     926.51
     65.0000,     868.68
     70.0000,     741.94
     75.0000,     668.28
     80.0000,     684.73
     85.0000,     732.36
     90.0000,     704.32
     95.0000,     521.51
    100.0000,     355.74
    105.0000,     265.42
    110.0000,     215.85
    115.0000,     201.72
    120.0000,     192.41
    125.0000,     197.48
    130.0000,     202.98
    135.0000,     202.06
    140.0000,     189.98
    145.0000,     179.02
    150.0000,     166.22
    155.0000,     160.60
    160.0000,     168.14
    165.0000,     172.29
    170.0000,     169.06
    175.0000,     160.53
    180.0000,     161.97
    185.0000,     177.03
    190.0000,     181.83
    195.0000,     181.82
    200.0000,     189.15
    205.0000,     188.84
    210.0000,     204.23
    215.0000,     205.12
    220.0000,     213.70
    225.0000,     206.22
    230.0000,     198.29
    235.0000,     220.19
    240.0000,     281.05
    245.0000,     357.09
    250.0000,     421.55
    255.0000,     441.24
    260.0000,     460.60
    265.0000,     464.95
    270.0000,     485.42
    275.0000,     488.27
    280.0000,     495.90
    285.0000,     509.10
    290.0000,     497.91
    295.0000,     453.59
           361.2173
LAYER 5
53,    15.2628
     30.0000,     612.30
     35.0000,     602.24
     40.0000,     605.13
     45.0000,     602.76
     50.0000,     591.96
     55.0000,     576.38
     60.0000,     557.76
     65.0000,     532.45
     70.0000,     492.89
     75.0000,     467.19
     80.0000,     469.59
     85.0000,     474.61
     90.0000,     461.99
     95.0000,     395.80
    100.0000,     322.66
    105.0000,     269.30
    110.0000,     246.85
    115.0000,     237.27
    120.0000,     237.69
    125.0000,     245.98
    130.0000,     255.38
    135.0000,     255.98
    140.0000,     244.59
    145.0000,     225.94
    150.0000,     206.12
    155.0000,     194.42
    160.0000,     192.85
    165.0000,     191.97
    170.0000,     189.83
    175.0000,     188.91
    180.0000,     194.65
    185.0000,     210.67
    190.0000,     225.85
    195.0000,     237.82
    200.0000,     250.24
    205.0000,     257.23
    210.0000,     266.39
    215.0000,     267.85
    220.0000,     267.94
    225.0000,     261.24
    230.0000,     256.15
    235.0000,     266.05
    240.0000,     297.94
    245.0000,     336.45
    250.0000,     367.53
    255.0000,     378.10
    260.0000,     380.74
    265.0000,     380.81
    270.0000,     384.94
    275.0000,     386.36
    280.0000,     386.68
    285.0000,     384.68
           361.7344
LAYER 6
49,    19.2890
     40.0000,     417.87
     45.0000,     407.25
     50.0000,     403.14
     55.0000,     398.28
     60.0000,     391.83
     65.0000,     381.33
     70.0000,     367.08
     75.0000,     358.08
     80.0000,     358.19
     85.0000,     357.96
     90.0000,     353.48
     95.0000,     327.92
    100.0000,     295.99
    105.0000,     269.73
    110.0000,     260.60
    115.0000,     258.91
    120.0000,     262.45
    125.0000,     271.74
    130.0000,     281.62
    135.0000,     284.06
    140.0000,     277.21
    145.0000,     262.17
    150.0000,     244.85
    155.0000,     232.43
    160.0000,     226.87
    165.0000,     224.36
    170.0000,     223.48
    175.0000,     225.30
    180.0000,     233.42
    185.0000,     248.56
    190.0000,     265.32
    195.0000,     280.17
    200.0000,     292.31
    205.0000,     299.74
    210.0000,     304.05
    215.0000,     303.44
    220.0000,     299.75
    225.0000,     292.88
    230.0000,     287.94
    235.0000,     289.35
    240.0000,     300.23
    245.0000,     316.87
    250.0000,     328.96
    255.0000,     331.76
    260.0000,     331.69
    265.0000,     331.24
    270.0000,     330.85
    275.0000,     330.65
           329.4963
LAYER 7
45,    23.7179
     50.0000,     309.76
     55.0000,     307.15
     60.0000,     305.27
     65.0000,     303.99
     70.0000,     300.96
     75.0000,     299.56
     80.0000,     298.77
     85.0000,     297.48
     90.0000,     297.14
     95.0000,     288.30
    100.0000,     275.68
    105.0000,     265.17
    110.0000,     261.77
    115.0000,     263.10
    120.0000,     268.49
    125.0000,     276.95
    130.0000,     285.89
    135.0000,     290.80
    140.0000,     289.99
    145.0000,     282.69
    150.0000,     272.44
    155.0000,     263.89
    160.0000,     259.07
    165.0000,     257.18
    170.0000,     257.44
    175.0000,     260.93
    180.0000,     269.08
    185.0000,     281.47
    190.0000,     295.11
    195.0000,     307.20
    200.0000,     316.11
    205.0000,     320.94
    210.0000,     322.01
    215.0000,     319.79
    220.0000,     314.68
    225.0000,     307.83
    230.0000,     302.11
    235.0000,     299.88
    240.0000,     300.59
    245.0000,     304.49
    250.0000,     305.20
    255.0000,     305.02
    260.0000,     303.77
    265.0000,     302.46
           300.1603
LAYER 8
41,    28.5897
     60.0000,     258.66
     65.0000,     261.06
     70.0000,     261.84
     75.0000,     262.37
     80.0000,     263.01
     85.0000,     262.88
     90.0000,     262.41
     95.0000,     261.99
    100.0000,     261.59
    105.0000,     260.88
    110.0000,     260.26
    115.0000,     261.98
    120.0000,     267.15
    125.0000,     274.92
    130.0000,     283.09
    135.0000,     288.71
    140.0000,     290.19
    145.0000,     289.96
    150.0000,     286.89
    155.0000,     283.53
    160.0000,     281.70
    165.0000,     281.47
    170.0000,     283.28
    175.0000,     287.77
    180.0000,     295.08
    185.0000,     304.48
    190.0000,     313.98
    195.0000,     322.11
    200.0000,     327.59
    205.0000,     329.89
    210.0000,     329.28
    215.0000,     326.08
    220.0000,     320.67
    225.0000,     314.05
    230.0000,     307.69
    235.0000,     303.02
    240.0000,     300.16
    245.0000,     298.45
    250.0000,     295.83
    255.0000,     293.16
           288.2853
LAYER 9
36,    33.9487
     75.0000,     238.61
     80.0000,     241.71
     85.0000,     243.57
     90.0000,     244.93
     95.0000,     246.72
    100.0000,     248.62
    105.0000,     250.83
    110.0000,     253.58
    115.0000,     257.50
    120.0000,     263.14
    125.0000,     270.28
    130.0000,     277.73
    135.0000,     283.95
    140.0000,     288.11
    145.0000,     290.45
    150.0000,     291.67
    155.0000,     292.25
    160.0000,     293.41
    165.0000,     295.73
    170.0000,     299.37
    175.0000,     304.43
    180.0000,     310.65
    185.0000,     317.50
    190.0000,     323.97
    195.0000,     329.08
    200.0000,     332.09
    205.0000,     332.71
    210.0000,     331.16
    215.0000,     327.55
    220.0000,     322.35
    225.0000,     316.06
    230.0000,     309.23
    235.0000,     303.45
    240.0000,     300.00
    245.0000,     296.47
           290.3037
LAYER 10
30,    39.8436
     90.0000,     229.90
     95.0000,     234.16
    100.0000,     237.42
    105.0000,     241.41
    110.0000,     245.77
    115.0000,     251.13
    120.0000,     257.20
    125.0000,     264.13
    130.0000,     271.28
    135.0000,     277.89
    140.0000,     283.43
    145.0000,     287.84
    150.0000,     291.38
    155.0000,     295.05
    160.0000,     299.15
    165.0000,     303.28
    170.0000,     307.85
    175.0000,     312.93
    180.0000,     318.32
    185.0000,     323.62
    190.0000,     328.23
    195.0000,     331.55
    200.0000,     333.14
    205.0000,     332.89
    210.0000,     330.93
    215.0000,     327.17
    220.0000,     322.31
    225.0000,     316.33
    230.0000,     309.92
           301.1205
LAYER 11
26,    46.3279
    100.0000,     227.03
    105.0000,     232.82
    110.0000,     238.44
    115.0000,     244.24
    120.0000,     250.28
    125.0000,     257.39
    130.0000,     264.66
    135.0000,     271.71
    140.0000,     278.24
    145.0000,     284.12
    150.0000,     289.43
    155.0000,     294.50
    160.0000,     299.74
    165.0000,     305.36
    170.0000,     310.76
    175.0000,     316.02
    180.0000,     321.08
    185.0000,     325.68
    190.0000,     329.43
    195.0000,     331.97
    200.0000,     332.95
    205.0000,     332.36
    210.0000,     330.48
    215.0000,     327.23
    220.0000,     322.91
           316.3714
LAYER 12
23,    53.4607
    105.0000,     227.05
    110.0000,     232.37
    115.0000,     237.99
    120.0000,     244.12
    125.0000,     250.70
    130.0000,     258.34
    135.0000,     265.94
    140.0000,     273.27
    145.0000,     280.19
    150.0000,     286.69
    155.0000,     292.88
    160.0000,     298.94
    165.0000,     305.02
    170.0000,     310.84
    175.0000,     316.39
    180.0000,     321.50
    185.0000,     325.97
    190.0000,     329.56
    195.0000,     332.01
    200.0000,     332.97
    205.0000,     332.69
    210.0000,     331.18
           328.2445
LAYER 13
21,    61.3068
    110.0000,     227.51
    115.0000,     232.00
    120.0000,     238.22
    125.0000,     245.27
    130.0000,     252.62
    135.0000,     260.96
    140.0000,     269.06
    145.0000,     276.78
    150.0000,     284.08
    155.0000,     291.02
    160.0000,     297.69
    165.0000,     304.15
    170.0000,     310.29
    175.0000,     316.07
    180.0000,     321.38
    185.0000,     326.07
    190.0000,     329.94
    195.0000,     332.56
    200.0000,     334.33
    205.0000,     335.18
           334.9578
LAYER 14
19, 
    115.0000,     223.13
    120.0000,     232.24
    125.0000,     240.97
    130.0000,     249.38
    135.0000,     257.52
    140.0000,     266.49
    145.0000,     274.81
    150.0000,     282.60
    155.0000,     289.95
    160.0000,     296.96
    165.0000,     303.70
    170.0000,     310.09
    175.0000,     316.10
    180.0000,     321.67
    185.0000,     326.78
    190.0000,     330.62
    195.0000,     333.88
    200.0000,     336.75
           339.4884
CALCULATED APPARENT RESISTIVITY
      7.5000,       5.0000,   1.00000,   1746.7548
     12.5000,       5.0000,   1.00000,   1754.5403
     17.5000,       5.0000,   1.00000,   1595.3022
     22.5000,       5.0000,   1.00000,   1518.2416
     27.5000,       5.0000,   1.00000,   1403.6887
     32.5000,       5.0000,   1.00000,   1423.7079
     37.5000,       5.0000,   1.00000,   1468.4546
     42.5000,       5.0000,   1.00000,   1431.2969
     52.5000,       5.0000,   1.00000,   1230.4724
     62.5000,       5.0000,   1.00000,   1003.9830
     67.5000,       5.0000,   1.00000,    857.4478
     72.5000,       5.0000,   1.00000,    784.6699
     77.5000,       5.0000,   1.00000,    764.0789
     82.5000,       5.0000,   1.00000,    722.6904
     92.5000,       5.0000,   1.00000,    527.9408
     97.5000,       5.0000,   1.00000,    390.0045
    102.5000,       5.0000,   1.00000,    297.8849
    112.5000,       5.0000,   1.00000,    213.0428
    117.5000,       5.0000,   1.00000,    186.0333
    122.5000,       5.0000,   1.00000,    188.9823
    127.5000,       5.0000,   1.00000,    180.3142
    132.5000,       5.0000,   1.00000,    181.5094
    137.5000,       5.0000,   1.00000,    169.2569
    142.5000,       5.0000,   1.00000,    169.4965
    147.5000,       5.0000,   1.00000,    164.1500
    152.5000,       5.0000,   1.00000,    160.6317
    157.5000,       5.0000,   1.00000,    165.2673
    162.5000,       5.0000,   1.00000,    166.3725
    167.5000,       5.0000,   1.00000,    167.1123
    172.5000,       5.0000,   1.00000,    162.8858
    177.5000,       5.0000,   1.00000,    161.5964
    182.5000,       5.0000,   1.00000,    169.8216
    187.5000,       5.0000,   1.00000,    169.3864
    192.5000,       5.0000,   1.00000,    161.8222
    197.5000,       5.0000,   1.00000,    179.3796
    202.5000,       5.0000,   1.00000,    156.9496
    207.5000,       5.0000,   1.00000,    190.3312
    212.5000,       5.0000,   1.00000,    167.7978
    217.5000,       5.0000,   1.00000,    192.8159
    222.5000,       5.0000,   1.00000,    189.2324
    227.5000,       5.0000,   1.00000,    190.9156
    232.5000,       5.0000,   1.00000,    225.0615
    237.5000,       5.0000,   1.00000,    274.5892
    242.5000,       5.0000,   1.00000,    334.1073
    247.5000,       5.0000,   1.00000,    401.0475
    252.5000,       5.0000,   1.00000,    425.7037
    257.5000,       5.0000,   1.00000,    480.4254
    262.5000,       5.0000,   1.00000,    478.2739
    267.5000,       5.0000,   1.00000,    518.6663
    272.5000,       5.0000,   1.00000,    516.8316
    277.5000,       5.0000,   1.00000,    524.0588
    282.5000,       5.0000,   1.00000,    536.5025
    287.5000,       5.0000,   1.00000,    516.6945
    292.5000,       5.0000,   1.00000,    478.8513
    297.5000,       5.0000,   1.00000,    434.1228
    302.5000,       5.0000,   1.00000,    379.7750
    307.5000,       5.0000,   1.00000,    353.9720
     12.5000,       5.0000,   2.00000,   1548.2180
     17.5000,       5.0000,   2.00000,   1462.6855
     27.5000,       5.0000,   2.00000,   1257.5286
     32.5000,       5.0000,   2.00000,   1265.2284
     37.5000,       5.0000,   2.00000,   1331.9868
     42.5000,       5.0000,   2.00000,   1248.9054
     47.5000,       5.0000,   2.00000,   1131.2979
     52.5000,       5.0000,   2.00000,   1050.3896
     57.5000,       5.0000,   2.00000,    972.7284
     62.5000,       5.0000,   2.00000,    972.5651
     67.5000,       5.0000,   2.00000,    829.0177
     72.5000,       5.0000,   2.00000,    713.2957
     77.5000,       5.0000,   2.00000,    681.2104
     82.5000,       5.0000,   2.00000,    655.9431
     87.5000,       5.0000,   2.00000,    610.4701
     92.5000,       5.0000,   2.00000,    480.9424
     97.5000,       5.0000,   2.00000,    373.1756
    102.5000,       5.0000,   2.00000,    309.5851
    107.5000,       5.0000,   2.00000,    253.0002
    112.5000,       5.0000,   2.00000,    235.2980
    117.5000,       5.0000,   2.00000,    203.1986
    122.5000,       5.0000,   2.00000,    197.9017
    127.5000,       5.0000,   2.00000,    193.9569
    132.5000,       5.0000,   2.00000,    188.8954
    137.5000,       5.0000,   2.00000,    176.7772
    142.5000,       5.0000,   2.00000,    180.6254
    147.5000,       5.0000,   2.00000,    175.7564
    152.5000,       5.0000,   2.00000,    165.6294
    157.5000,       5.0000,   2.00000,    170.0809
    162.5000,       5.0000,   2.00000,    175.6467
    167.5000,       5.0000,   2.00000,    176.0585
    172.5000,       5.0000,   2.00000,    166.1810
    177.5000,       5.0000,   2.00000,    166.2239
    182.5000,       5.0000,   2.00000,    183.3077
    187.5000,       5.0000,   2.00000,    175.7714
    192.5000,       5.0000,   2.00000,    172.4905
    197.5000,       5.0000,   2.00000,    187.8050
    202.5000,       5.0000,   2.00000,    171.7889
    207.5000,       5.0000,   2.00000,    197.5753
    212.5000,       5.0000,   2.00000,    179.9463
    217.5000,       5.0000,   2.00000,    209.6872
    222.5000,       5.0000,   2.00000,    215.4138
    227.5000,       5.0000,   2.00000,    202.5790
    232.5000,       5.0000,   2.00000,    238.3747
    237.5000,       5.0000,   2.00000,    285.6216
    242.5000,       5.0000,   2.00000,    339.7377
    247.5000,       5.0000,   2.00000,    385.3572
    252.5000,       5.0000,   2.00000,    402.0515
    257.5000,       5.0000,   2.00000,    444.5848
    262.5000,       5.0000,   2.00000,    458.6202
    267.5000,       5.0000,   2.00000,    499.5879
    272.5000,       5.0000,   2.00000,    491.5255
    277.5000,       5.0000,   2.00000,    478.8443
    282.5000,       5.0000,   2.00000,    499.0245
    287.5000,       5.0000,   2.00000,    484.6058
    292.5000,       5.0000,   2.00000,    455.1539
    297.5000,       5.0000,   2.00000,    423.5346
    302.5000,       5.0000,   2.00000,    377.6130
     22.5000,       5.0000,   3.00000,   1142.1444
     27.5000,       5.0000,   3.00000,   1011.3506
     32.5000,       5.0000,   3.00000,   1070.4197
     37.5000,       5.0000,   3.00000,   1164.9604
     42.5000,       5.0000,   3.00000,   1111.2659
     47.5000,       5.0000,   3.00000,    935.5435
     52.5000,       5.0000,   3.00000,    860.9584
     57.5000,       5.0000,   3.00000,    848.8945
     62.5000,       5.0000,   3.00000,    886.4633
     67.5000,       5.0000,   3.00000,    735.3107
     72.5000,       5.0000,   3.00000,    601.3323
     77.5000,       5.0000,   3.00000,    574.7658
     82.5000,       5.0000,   3.00000,    611.1713
     87.5000,       5.0000,   3.00000,    591.9360
     92.5000,       5.0000,   3.00000,    456.2601
     97.5000,       5.0000,   3.00000,    340.5836
    102.5000,       5.0000,   3.00000,    294.8235
    107.5000,       5.0000,   3.00000,    261.1858
    112.5000,       5.0000,   3.00000,    256.0519
    117.5000,       5.0000,   3.00000,    220.3769
    122.5000,       5.0000,   3.00000,    217.2820
    127.5000,       5.0000,   3.00000,    205.8537
    132.5000,       5.0000,   3.00000,    203.2101
    137.5000,       5.0000,   3.00000,    188.5460
    142.5000,       5.0000,   3.00000,    191.4931
    147.5000,       5.0000,   3.00000,    183.2014
    152.5000,       5.0000,   3.00000,    173.4693
    157.5000,       5.0000,   3.00000,    179.8611
    162.5000,       5.0000,   3.00000,    188.7097
    167.5000,       5.0000,   3.00000,    185.8969
    172.5000,       5.0000,   3.00000,    172.5508
    177.5000,       5.0000,   3.00000,    174.9949
    182.5000,       5.0000,   3.00000,    191.2906
    187.5000,       5.0000,   3.00000,    193.2730
    192.5000,       5.0000,   3.00000,    181.1374
    197.5000,       5.0000,   3.00000,    200.5896
    202.5000,       5.0000,   3.00000,    179.1074
    207.5000,       5.0000,   3.00000,    212.2484
    212.5000,       5.0000,   3.00000,    197.2967
    217.5000,       5.0000,   3.00000,    238.5270
    222.5000,       5.0000,   3.00000,    230.4139
    227.5000,       5.0000,   3.00000,    214.1331
    232.5000,       5.0000,   3.00000,    236.4585
    237.5000,       5.0000,   3.00000,    290.8378
    242.5000,       5.0000,   3.00000,    344.8755
    247.5000,       5.0000,   3.00000,    383.3732
    252.5000,       5.0000,   3.00000,    375.9264
    257.5000,       5.0000,   3.00000,    408.7629
    262.5000,       5.0000,   3.00000,    421.9692
    267.5000,       5.0000,   3.00000,    461.8342
    272.5000,       5.0000,   3.00000,    442.3682
    277.5000,       5.0000,   3.00000,    434.9890
    282.5000,       5.0000,   3.00000,    453.8129
    287.5000,       5.0000,   3.00000,    463.5569
    292.5000,       5.0000,   3.00000,    440.8663
    297.5000,       5.0000,   3.00000,    402.1898
     22.5000,      15.0000,   1.00000,    979.4314
     27.5000,      15.0000,   1.00000,    927.0093
     32.5000,      15.0000,   1.00000,    939.9367
     37.5000,      15.0000,   1.00000,    999.0658
     42.5000,      15.0000,   1.00000,    965.5555
     47.5000,      15.0000,   1.00000,    878.4891
     52.5000,      15.0000,   1.00000,    792.9437
     57.5000,      15.0000,   1.00000,    771.7547
     62.5000,      15.0000,   1.00000,    733.4819
     67.5000,      15.0000,   1.00000,    659.8159
     72.5000,      15.0000,   1.00000,    566.4349
     77.5000,      15.0000,   1.00000,    537.3425
     82.5000,      15.0000,   1.00000,    548.6877
     87.5000,      15.0000,   1.00000,    545.7472
     92.5000,      15.0000,   1.00000,    469.0259
     97.5000,      15.0000,   1.00000,    362.8398
    102.5000,      15.0000,   1.00000,    292.7509
    107.5000,      15.0000,   1.00000,    271.0328
    112.5000,      15.0000,   1.00000,    256.6584
    117.5000,      15.0000,   1.00000,    248.8299
    122.5000,      15.0000,   1.00000,    229.9957
    127.5000,      15.0000,   1.00000,    221.9502
    132.5000,      15.0000,   1.00000,    210.4796
    137.5000,      15.0000,   1.00000,    205.4975
    142.5000,      15.0000,   1.00000,    194.6568
    147.5000,      15.0000,   1.00000,    188.7359
    152.5000,      15.0000,   1.00000,    186.8326
    157.5000,      15.0000,   1.00000,    190.7874
    162.5000,      15.0000,   1.00000,    193.0627
    167.5000,      15.0000,   1.00000,    190.4931
    172.5000,      15.0000,   1.00000,    187.5446
    177.5000,      15.0000,   1.00000,    186.7513
    182.5000,      15.0000,   1.00000,    195.3489
    187.5000,      15.0000,   1.00000,    196.9126
    192.5000,      15.0000,   1.00000,    202.7818
    197.5000,      15.0000,   1.00000,    193.6662
    202.5000,      15.0000,   1.00000,    204.2708
    207.5000,      15.0000,   1.00000,    208.6664
    212.5000,      15.0000,   1.00000,    234.6356
    217.5000,      15.0000,   1.00000,    237.5883
    222.5000,      15.0000,   1.00000,    239.2899
    227.5000,      15.0000,   1.00000,    232.1803
    232.5000,      15.0000,   1.00000,    254.0224
    237.5000,      15.0000,   1.00000,    293.5282
    242.5000,      15.0000,   1.00000,    345.3647
    247.5000,      15.0000,   1.00000,    366.3089
    252.5000,      15.0000,   1.00000,    377.1396
    257.5000,      15.0000,   1.00000,    380.3559
    262.5000,      15.0000,   1.00000,    397.7573
    267.5000,      15.0000,   1.00000,    401.8418
    272.5000,      15.0000,   1.00000,    409.7575
    277.5000,      15.0000,   1.00000,    411.1708
    282.5000,      15.0000,   1.00000,    427.0968
    287.5000,      15.0000,   1.00000,    435.4459
    292.5000,      15.0000,   1.00000,    425.7273
     22.5000,       5.0000,   4.00000,    910.1130
     27.5000,       5.0000,   4.00000,    812.7960
     32.5000,       5.0000,   4.00000,    862.4366
     37.5000,       5.0000,   4.00000,    986.8715
     42.5000,       5.0000,   4.00000,    942.0599
     47.5000,       5.0000,   4.00000,    817.6883
     52.5000,       5.0000,   4.00000,    746.3664
     57.5000,       5.0000,   4.00000,    710.9117
     62.5000,       5.0000,   4.00000,    736.0256
     67.5000,       5.0000,   4.00000,    604.3503
     72.5000,       5.0000,   4.00000,    506.0340
     77.5000,       5.0000,   4.00000,    511.3102
     82.5000,       5.0000,   4.00000,    556.8480
     87.5000,       5.0000,   4.00000,    577.9222
     92.5000,       5.0000,   4.00000,    445.9483
     97.5000,       5.0000,   4.00000,    324.5137
    102.5000,       5.0000,   4.00000,    273.3792
    107.5000,       5.0000,   4.00000,    248.1379
    112.5000,       5.0000,   4.00000,    261.7307
    117.5000,       5.0000,   4.00000,    237.5182
    122.5000,       5.0000,   4.00000,    235.6097
    127.5000,       5.0000,   4.00000,    224.8706
    132.5000,       5.0000,   4.00000,    219.6009
    137.5000,       5.0000,   4.00000,    203.1761
    142.5000,       5.0000,   4.00000,    200.8678
    147.5000,       5.0000,   4.00000,    191.0441
    152.5000,       5.0000,   4.00000,    183.0366
    157.5000,       5.0000,   4.00000,    193.9170
    162.5000,       5.0000,   4.00000,    199.4506
    167.5000,       5.0000,   4.00000,    197.2562
    172.5000,       5.0000,   4.00000,    185.3935
    177.5000,       5.0000,   4.00000,    182.9346
    182.5000,       5.0000,   4.00000,    206.1201
    187.5000,       5.0000,   4.00000,    202.9055
    192.5000,       5.0000,   4.00000,    196.5151
    197.5000,       5.0000,   4.00000,    211.3857
    202.5000,       5.0000,   4.00000,    187.3762
    207.5000,       5.0000,   4.00000,    233.2412
    212.5000,       5.0000,   4.00000,    219.0172
    217.5000,       5.0000,   4.00000,    257.3961
    222.5000,       5.0000,   4.00000,    245.4068
    227.5000,       5.0000,   4.00000,    213.1244
    232.5000,       5.0000,   4.00000,    240.4702
    237.5000,       5.0000,   4.00000,    285.4985
    242.5000,       5.0000,   4.00000,    346.6695
    247.5000,       5.0000,   4.00000,    382.5808
    252.5000,       5.0000,   4.00000,    366.3744
    257.5000,       5.0000,   4.00000,    386.3035
    262.5000,       5.0000,   4.00000,    380.1910
    267.5000,       5.0000,   4.00000,    408.0545
    272.5000,       5.0000,   4.00000,    398.8235
    277.5000,       5.0000,   4.00000,    395.5453
    282.5000,       5.0000,   4.00000,    431.5989
    287.5000,       5.0000,   4.00000,    441.2537
    292.5000,       5.0000,   4.00000,    424.3810
     30.0000,      20.0000,   1.00000,    733.1722
     35.0000,      20.0000,   1.00000,    723.3942
     40.0000,      20.0000,   1.00000,    738.3516
     45.0000,      20.0000,   1.00000,    766.5330
     50.0000,      20.0000,   1.00000,    728.9761
     55.0000,      20.0000,   1.00000,    656.1453
     60.0000,      20.0000,   1.00000,    557.2985
     65.0000,      20.0000,   1.00000,    498.0954
     70.0000,      20.0000,   1.00000,    494.3991
     75.0000,      20.0000,   1.00000,    484.2365
     80.0000,      20.0000,   1.00000,    489.6123
     85.0000,      20.0000,   1.00000,    488.3427
     90.0000,      20.0000,   1.00000,    466.5350
     95.0000,      20.0000,   1.00000,    418.0694
    100.0000,      20.0000,   1.00000,    329.4689
    105.0000,      20.0000,   1.00000,    269.2878
    110.0000,      20.0000,   1.00000,    246.6752
    115.0000,      20.0000,   1.00000,    246.5712
    120.0000,      20.0000,   1.00000,    256.0050
    125.0000,      20.0000,   1.00000,    251.9679
    130.0000,      20.0000,   1.00000,    242.8599
    135.0000,      20.0000,   1.00000,    230.6891
    140.0000,      20.0000,   1.00000,    217.2356
    145.0000,      20.0000,   1.00000,    207.4100
    150.0000,      20.0000,   1.00000,    205.3112
    155.0000,      20.0000,   1.00000,    204.5405
    160.0000,      20.0000,   1.00000,    205.3619
    165.0000,      20.0000,   1.00000,    207.9208
    170.0000,      20.0000,   1.00000,    204.8267
    175.0000,      20.0000,   1.00000,    210.0630
    180.0000,      20.0000,   1.00000,    207.7398
    185.0000,      20.0000,   1.00000,    209.7221
    190.0000,      20.0000,   1.00000,    215.6842
    195.0000,      20.0000,   1.00000,    211.5674
    200.0000,      20.0000,   1.00000,    224.7395
    205.0000,      20.0000,   1.00000,    232.8868
    210.0000,      20.0000,   1.00000,    244.4543
    215.0000,      20.0000,   1.00000,    255.7179
    220.0000,      20.0000,   1.00000,    242.0657
    225.0000,      20.0000,   1.00000,    244.8202
    230.0000,      20.0000,   1.00000,    253.0498
    235.0000,      20.0000,   1.00000,    276.1317
    240.0000,      20.0000,   1.00000,    315.4745
    245.0000,      20.0000,   1.00000,    340.8254
    250.0000,      20.0000,   1.00000,    368.0642
    255.0000,      20.0000,   1.00000,    368.1735
    260.0000,      20.0000,   1.00000,    355.7952
    265.0000,      20.0000,   1.00000,    346.8127
    270.0000,      20.0000,   1.00000,    346.1793
    275.0000,      20.0000,   1.00000,    370.4988
    280.0000,      20.0000,   1.00000,    391.5028
    285.0000,      20.0000,   1.00000,    399.8171
     27.5000,       5.0000,   5.00000,    657.1450
     32.5000,       5.0000,   5.00000,    705.4335
     37.5000,       5.0000,   5.00000,    788.7134
     42.5000,       5.0000,   5.00000,    797.5945
     47.5000,       5.0000,   5.00000,    725.9528
     52.5000,       5.0000,   5.00000,    665.7084
     57.5000,       5.0000,   5.00000,    594.6002
     62.5000,       5.0000,   5.00000,    573.2368
     67.5000,       5.0000,   5.00000,    486.0573
     72.5000,       5.0000,   5.00000,    438.7378
     77.5000,       5.0000,   5.00000,    463.5808
     82.5000,       5.0000,   5.00000,    524.8766
     87.5000,       5.0000,   5.00000,    540.6350
     92.5000,       5.0000,   5.00000,    436.6051
     97.5000,       5.0000,   5.00000,    318.4104
    102.5000,       5.0000,   5.00000,    260.9113
    107.5000,       5.0000,   5.00000,    231.5036
    112.5000,       5.0000,   5.00000,    251.1847
    117.5000,       5.0000,   5.00000,    242.4543
    122.5000,       5.0000,   5.00000,    252.1505
    127.5000,       5.0000,   5.00000,    245.2780
    132.5000,       5.0000,   5.00000,    239.0566
    137.5000,       5.0000,   5.00000,    215.3199
    142.5000,       5.0000,   5.00000,    212.9467
    147.5000,       5.0000,   5.00000,    201.6455
    152.5000,       5.0000,   5.00000,    194.0757
    157.5000,       5.0000,   5.00000,    203.4273
    162.5000,       5.0000,   5.00000,    211.8637
    167.5000,       5.0000,   5.00000,    210.5969
    172.5000,       5.0000,   5.00000,    195.6999
    177.5000,       5.0000,   5.00000,    198.2269
    182.5000,       5.0000,   5.00000,    216.1686
    187.5000,       5.0000,   5.00000,    216.1621
    192.5000,       5.0000,   5.00000,    205.2858
    197.5000,       5.0000,   5.00000,    225.1365
    202.5000,       5.0000,   5.00000,    204.5096
    207.5000,       5.0000,   5.00000,    252.1808
    212.5000,       5.0000,   5.00000,    234.5542
    217.5000,       5.0000,   5.00000,    270.9777
    222.5000,       5.0000,   5.00000,    247.9856
    227.5000,       5.0000,   5.00000,    217.7586
    232.5000,       5.0000,   5.00000,    236.0782
    237.5000,       5.0000,   5.00000,    287.1487
    242.5000,       5.0000,   5.00000,    337.9324
    247.5000,       5.0000,   5.00000,    379.7171
    252.5000,       5.0000,   5.00000,    367.0494
    257.5000,       5.0000,   5.00000,    370.0581
    262.5000,       5.0000,   5.00000,    347.7578
    267.5000,       5.0000,   5.00000,    364.9491
    272.5000,       5.0000,   5.00000,    359.4181
    277.5000,       5.0000,   5.00000,    373.7847
    282.5000,       5.0000,   5.00000,    411.2804
    287.5000,       5.0000,   5.00000,    424.5442
     32.5000,       5.0000,   6.00000,    572.5121
     37.5000,       5.0000,   6.00000,    656.6407
     42.5000,       5.0000,   6.00000,    675.1270
     47.5000,       5.0000,   6.00000,    629.9192
     52.5000,       5.0000,   6.00000,    572.7744
     57.5000,       5.0000,   6.00000,    498.0620
     62.5000,       5.0000,   6.00000,    474.8591
     67.5000,       5.0000,   6.00000,    404.4951
     72.5000,       5.0000,   6.00000,    380.4392
     77.5000,       5.0000,   6.00000,    426.3819
     82.5000,       5.0000,   6.00000,    491.9306
     87.5000,       5.0000,   6.00000,    517.8892
     92.5000,       5.0000,   6.00000,    412.8556
     97.5000,       5.0000,   6.00000,    310.2542
    102.5000,       5.0000,   6.00000,    255.5371
    107.5000,       5.0000,   6.00000,    223.4969
    112.5000,       5.0000,   6.00000,    238.1795
    117.5000,       5.0000,   6.00000,    234.3683
    122.5000,       5.0000,   6.00000,    259.8226
    127.5000,       5.0000,   6.00000,    261.4683
    132.5000,       5.0000,   6.00000,    255.8872
    137.5000,       5.0000,   6.00000,    230.6049
    142.5000,       5.0000,   6.00000,    226.4494
    147.5000,       5.0000,   6.00000,    215.5994
    152.5000,       5.0000,   6.00000,    202.8795
    157.5000,       5.0000,   6.00000,    212.9916
    162.5000,       5.0000,   6.00000,    223.7714
    167.5000,       5.0000,   6.00000,    221.8903
    172.5000,       5.0000,   6.00000,    209.3088
    177.5000,       5.0000,   6.00000,    208.1261
    182.5000,       5.0000,   6.00000,    231.5269
    187.5000,       5.0000,   6.00000,    225.5483
    192.5000,       5.0000,   6.00000,    215.2949
    197.5000,       5.0000,   6.00000,    242.6229
    202.5000,       5.0000,   6.00000,    221.7566
    207.5000,       5.0000,   6.00000,    269.3477
    212.5000,       5.0000,   6.00000,    242.0080
    217.5000,       5.0000,   6.00000,    274.6693
    222.5000,       5.0000,   6.00000,    252.5000
    227.5000,       5.0000,   6.00000,    216.0594
    232.5000,       5.0000,   6.00000,    238.1844
    237.5000,       5.0000,   6.00000,    280.3015
    242.5000,       5.0000,   6.00000,    337.1118
    247.5000,       5.0000,   6.00000,    373.5884
    252.5000,       5.0000,   6.00000,    358.2988
    257.5000,       5.0000,   6.00000,    360.1046
    262.5000,       5.0000,   6.00000,    331.5180
    267.5000,       5.0000,   6.00000,    342.9234
    272.5000,       5.0000,   6.00000,    338.1629
    277.5000,       5.0000,   6.00000,    352.4209
    282.5000,       5.0000,   6.00000,    393.9720
     37.5000,      25.0000,   1.00000,    579.8706
     42.5000,      25.0000,   1.00000,    596.4448
     47.5000,      25.0000,   1.00000,    590.1823
     52.5000,      25.0000,   1.00000,    552.5190
     57.5000,      25.0000,   1.00000,    487.5485
     62.5000,      25.0000,   1.00000,    438.8844
     67.5000,      25.0000,   1.00000,    412.2401
     72.5000,      25.0000,   1.00000,    422.1453
     77.5000,      25.0000,   1.00000,    432.6361
     82.5000,      25.0000,   1.00000,    437.6639
     87.5000,      25.0000,   1.00000,    430.3033
     92.5000,      25.0000,   1.00000,    409.2043
     97.5000,      25.0000,   1.00000,    362.3335
    102.5000,      25.0000,   1.00000,    306.1665
    107.5000,      25.0000,   1.00000,    257.5553
    112.5000,      25.0000,   1.00000,    238.3762
    117.5000,      25.0000,   1.00000,    238.8932
    122.5000,      25.0000,   1.00000,    252.6748
    127.5000,      25.0000,   1.00000,    257.7041
    132.5000,      25.0000,   1.00000,    257.3542
    137.5000,      25.0000,   1.00000,    247.2630
    142.5000,      25.0000,   1.00000,    235.6552
    147.5000,      25.0000,   1.00000,    224.5013
    152.5000,      25.0000,   1.00000,    222.5468
    157.5000,      25.0000,   1.00000,    220.5623
    162.5000,      25.0000,   1.00000,    217.8182
    167.5000,      25.0000,   1.00000,    222.3957
    172.5000,      25.0000,   1.00000,    226.0124
    177.5000,      25.0000,   1.00000,    227.4057
    182.5000,      25.0000,   1.00000,    223.0155
    187.5000,      25.0000,   1.00000,    228.0699
    192.5000,      25.0000,   1.00000,    232.2245
    197.5000,      25.0000,   1.00000,    244.5349
    202.5000,      25.0000,   1.00000,    248.6694
    207.5000,      25.0000,   1.00000,    259.5051
    212.5000,      25.0000,   1.00000,    253.6296
    217.5000,      25.0000,   1.00000,    249.2877
    222.5000,      25.0000,   1.00000,    244.4254
    227.5000,      25.0000,   1.00000,    257.7711
    232.5000,      25.0000,   1.00000,    270.5057
    237.5000,      25.0000,   1.00000,    295.1375
    242.5000,      25.0000,   1.00000,    317.7206
    247.5000,      25.0000,   1.00000,    341.1501
    252.5000,      25.0000,   1.00000,    344.8038
    257.5000,      25.0000,   1.00000,    348.2950
    262.5000,      25.0000,   1.00000,    338.7798
    267.5000,      25.0000,   1.00000,    334.4839
    272.5000,      25.0000,   1.00000,    340.6182
    277.5000,      25.0000,   1.00000,    355.2307
     37.5000,       5.0000,   7.00000,    568.0949
     42.5000,       5.0000,   7.00000,    580.9960
     47.5000,       5.0000,   7.00000,    523.2565
     52.5000,       5.0000,   7.00000,    473.2287
     57.5000,       5.0000,   7.00000,    427.6513
     62.5000,       5.0000,   7.00000,    428.0569
     67.5000,       5.0000,   7.00000,    362.6996
     72.5000,       5.0000,   7.00000,    338.1518
     77.5000,       5.0000,   7.00000,    385.5674
     82.5000,       5.0000,   7.00000,    463.8493
     87.5000,       5.0000,   7.00000,    493.1971
     92.5000,       5.0000,   7.00000,    395.4869
     97.5000,       5.0000,   7.00000,    294.1523
    102.5000,       5.0000,   7.00000,    250.5595
    107.5000,       5.0000,   7.00000,    220.7762
    112.5000,       5.0000,   7.00000,    232.5965
    117.5000,       5.0000,   7.00000,    226.8783
    122.5000,       5.0000,   7.00000,    253.5595
    127.5000,       5.0000,   7.00000,    266.3859
    132.5000,       5.0000,   7.00000,    269.3789
    137.5000,       5.0000,   7.00000,    246.7458
    142.5000,       5.0000,   7.00000,    243.5242
    147.5000,       5.0000,   7.00000,    226.5634
    152.5000,       5.0000,   7.00000,    213.7043
    157.5000,       5.0000,   7.00000,    223.7620
    162.5000,       5.0000,   7.00000,    232.7529
    167.5000,       5.0000,   7.00000,    234.4032
    172.5000,       5.0000,   7.00000,    218.5412
    177.5000,       5.0000,   7.00000,    219.8851
    182.5000,       5.0000,   7.00000,    241.6917
    187.5000,       5.0000,   7.00000,    238.0946
    192.5000,       5.0000,   7.00000,    230.5747
    197.5000,       5.0000,   7.00000,    258.8100
    202.5000,       5.0000,   7.00000,    233.7989
    207.5000,       5.0000,   7.00000,    279.9459
    212.5000,       5.0000,   7.00000,    245.8217
    217.5000,       5.0000,   7.00000,    276.3671
    222.5000,       5.0000,   7.00000,    252.2570
    227.5000,       5.0000,   7.00000,    217.2708
    232.5000,       5.0000,   7.00000,    234.4242
    237.5000,       5.0000,   7.00000,    280.7599
    242.5000,       5.0000,   7.00000,    332.2624
    247.5000,       5.0000,   7.00000,    368.2052
    252.5000,       5.0000,   7.00000,    344.6374
    257.5000,       5.0000,   7.00000,    350.4620
    262.5000,       5.0000,   7.00000,    329.5046
    267.5000,       5.0000,   7.00000,    341.7846
    272.5000,       5.0000,   7.00000,    330.5449
    277.5000,       5.0000,   7.00000,    336.4369
     42.5000,       5.0000,   8.00000,    495.2742
     47.5000,       5.0000,   8.00000,    433.0349
     52.5000,       5.0000,   8.00000,    395.8622
     62.5000,       5.0000,   8.00000,    396.0072
     67.5000,       5.0000,   8.00000,    344.8952
     72.5000,       5.0000,   8.00000,    314.8140
     77.5000,       5.0000,   8.00000,    354.8579
     82.5000,       5.0000,   8.00000,    430.5911
     87.5000,       5.0000,   8.00000,    467.9810
     92.5000,       5.0000,   8.00000,    377.5107
    102.5000,       5.0000,   8.00000,    240.5206
    107.5000,       5.0000,   8.00000,    218.1969
    112.5000,       5.0000,   8.00000,    233.5366
    117.5000,       5.0000,   8.00000,    223.8890
    122.5000,       5.0000,   8.00000,    245.5212
    127.5000,       5.0000,   8.00000,    259.7078
    132.5000,       5.0000,   8.00000,    275.5745
    137.5000,       5.0000,   8.00000,    260.6099
    142.5000,       5.0000,   8.00000,    257.3077
    147.5000,       5.0000,   8.00000,    239.9966
    152.5000,       5.0000,   8.00000,    224.9488
    157.5000,       5.0000,   8.00000,    233.9849
    162.5000,       5.0000,   8.00000,    244.6463
    167.5000,       5.0000,   8.00000,    242.0168
    172.5000,       5.0000,   8.00000,    228.1967
    177.5000,       5.0000,   8.00000,    228.0146
    182.5000,       5.0000,   8.00000,    252.4949
    187.5000,       5.0000,   8.00000,    254.2122
    192.5000,       5.0000,   8.00000,    246.3831
    197.5000,       5.0000,   8.00000,    271.7285
    202.5000,       5.0000,   8.00000,    240.0109
    207.5000,       5.0000,   8.00000,    282.7715
    212.5000,       5.0000,   8.00000,    249.6950
    217.5000,       5.0000,   8.00000,    277.8603
    222.5000,       5.0000,   8.00000,    251.8030
    227.5000,       5.0000,   8.00000,    215.1457
    232.5000,       5.0000,   8.00000,    233.9882
    237.5000,       5.0000,   8.00000,    278.3626
    242.5000,       5.0000,   8.00000,    329.4985
    247.5000,       5.0000,   8.00000,    356.7032
    252.5000,       5.0000,   8.00000,    339.2161
    257.5000,       5.0000,   8.00000,    343.9380
    262.5000,       5.0000,   8.00000,    332.0139
    267.5000,       5.0000,   8.00000,    349.2319
    272.5000,       5.0000,   8.00000,    331.3825
     52.5000,      35.0000,   1.00000,    373.8801
     57.5000,      35.0000,   1.00000,    367.0330
     62.5000,      35.0000,   1.00000,    360.6148
     67.5000,      35.0000,   1.00000,    372.2176
     72.5000,      35.0000,   1.00000,    380.1593
     77.5000,      35.0000,   1.00000,    371.9265
     82.5000,      35.0000,   1.00000,    343.7548
     87.5000,      35.0000,   1.00000,    330.2807
     92.5000,      35.0000,   1.00000,    330.1454
     97.5000,      35.0000,   1.00000,    328.0096
    102.5000,      35.0000,   1.00000,    305.4083
    107.5000,      35.0000,   1.00000,    270.5764
    112.5000,      35.0000,   1.00000,    246.7621
    117.5000,      35.0000,   1.00000,    241.4282
    122.5000,      35.0000,   1.00000,    239.6907
    127.5000,      35.0000,   1.00000,    244.5565
    132.5000,      35.0000,   1.00000,    248.2356
    137.5000,      35.0000,   1.00000,    257.9319
    142.5000,      35.0000,   1.00000,    267.8083
    147.5000,      35.0000,   1.00000,    267.9232
    152.5000,      35.0000,   1.00000,    263.1685
    157.5000,      35.0000,   1.00000,    254.3855
    162.5000,      35.0000,   1.00000,    248.2523
    167.5000,      35.0000,   1.00000,    248.2851
    172.5000,      35.0000,   1.00000,    251.0530
    177.5000,      35.0000,   1.00000,    255.9241
    182.5000,      35.0000,   1.00000,    263.5872
    187.5000,      35.0000,   1.00000,    263.4962
    192.5000,      35.0000,   1.00000,    269.8672
    197.5000,      35.0000,   1.00000,    267.0791
    202.5000,      35.0000,   1.00000,    266.7258
    207.5000,      35.0000,   1.00000,    260.2793
    212.5000,      35.0000,   1.00000,    253.2744
    217.5000,      35.0000,   1.00000,    247.3312
    222.5000,      35.0000,   1.00000,    256.0575
    227.5000,      35.0000,   1.00000,    265.4818
    232.5000,      35.0000,   1.00000,    280.9355
    237.5000,      35.0000,   1.00000,    285.8639
    242.5000,      35.0000,   1.00000,    294.3083
    247.5000,      35.0000,   1.00000,    307.1713
    252.5000,      35.0000,   1.00000,    328.5230
    257.5000,      35.0000,   1.00000,    339.5981
    262.5000,      35.0000,   1.00000,    347.2201
     52.5000,       5.0000,  10.00000,    326.7518
     57.5000,       5.0000,  10.00000,    321.9490
     62.5000,       5.0000,  10.00000,    345.9299
     67.5000,       5.0000,  10.00000,    313.6781
     77.5000,       5.0000,  10.00000,    330.6935
     82.5000,       5.0000,  10.00000,    387.2708
     87.5000,       5.0000,  10.00000,    415.7075
     92.5000,       5.0000,  10.00000,    343.0662
     97.5000,       5.0000,  10.00000,    265.1400
    102.5000,       5.0000,  10.00000,    230.2386
    107.5000,       5.0000,  10.00000,    210.4156
    112.5000,       5.0000,  10.00000,    228.1643
    117.5000,       5.0000,  10.00000,    223.5775
    122.5000,       5.0000,  10.00000,    245.3914
    127.5000,       5.0000,  10.00000,    254.8310
    132.5000,       5.0000,  10.00000,    266.0270
    137.5000,       5.0000,  10.00000,    259.5912
    142.5000,       5.0000,  10.00000,    273.1278
    147.5000,       5.0000,  10.00000,    262.4629
    152.5000,       5.0000,  10.00000,    248.9271
    157.5000,       5.0000,  10.00000,    256.6294
    162.5000,       5.0000,  10.00000,    264.8607
    167.5000,       5.0000,  10.00000,    260.0582
    172.5000,       5.0000,  10.00000,    241.8222
    177.5000,       5.0000,  10.00000,    246.9019
    182.5000,       5.0000,  10.00000,    279.5666
    187.5000,       5.0000,  10.00000,    279.4448
    192.5000,       5.0000,  10.00000,    264.0608
    197.5000,       5.0000,  10.00000,    283.4535
    202.5000,       5.0000,  10.00000,    245.7257
    207.5000,       5.0000,  10.00000,    285.9885
    212.5000,       5.0000,  10.00000,    251.0245
    217.5000,       5.0000,  10.00000,    279.9713
    222.5000,       5.0000,  10.00000,    252.8488
    227.5000,       5.0000,  10.00000,    213.8441
    232.5000,       5.0000,  10.00000,    228.8789
    237.5000,       5.0000,  10.00000,    270.2673
    242.5000,       5.0000,  10.00000,    319.0416
    247.5000,       5.0000,  10.00000,    352.1132
    252.5000,       5.0000,  10.00000,    340.8764
    257.5000,       5.0000,  10.00000,    350.6414
    262.5000,       5.0000,  10.00000,    337.9889
     67.5000,      45.0000,   1.00000,    335.5384
     72.5000,      45.0000,   1.00000,    333.6664
     77.5000,      45.0000,   1.00000,    324.4510
     82.5000,      45.0000,   1.00000,    316.8181
     87.5000,      45.0000,   1.00000,    301.7345
     92.5000,      45.0000,   1.00000,    292.7121
     97.5000,      45.0000,   1.00000,    285.6887
    102.5000,      45.0000,   1.00000,    281.4951
    107.5000,      45.0000,   1.00000,    274.2111
    112.5000,      45.0000,   1.00000,    258.1485
    117.5000,      45.0000,   1.00000,    243.7755
    122.5000,      45.0000,   1.00000,    240.8097
    127.5000,      45.0000,   1.00000,    243.1323
    132.5000,      45.0000,   1.00000,    248.3692
    137.5000,      45.0000,   1.00000,    253.4975
    142.5000,      45.0000,   1.00000,    258.4123
    147.5000,      45.0000,   1.00000,    265.8128
    152.5000,      45.0000,   1.00000,    271.3583
    157.5000,      45.0000,   1.00000,    277.2054
    162.5000,      45.0000,   1.00000,    285.3033
    167.5000,      45.0000,   1.00000,    286.9753
    172.5000,      45.0000,   1.00000,    285.0945
    177.5000,      45.0000,   1.00000,    285.0967
    182.5000,      45.0000,   1.00000,    277.4577
    187.5000,      45.0000,   1.00000,    275.6361
    192.5000,      45.0000,   1.00000,    269.3317
    197.5000,      45.0000,   1.00000,    271.5888
    202.5000,      45.0000,   1.00000,    269.3036
    207.5000,      45.0000,   1.00000,    259.2776
    212.5000,      45.0000,   1.00000,    254.2159
    217.5000,      45.0000,   1.00000,    255.3777
    222.5000,      45.0000,   1.00000,    258.7773
    227.5000,      45.0000,   1.00000,    271.1902
    232.5000,      45.0000,   1.00000,    277.2921
    237.5000,      45.0000,   1.00000,    290.9671
    242.5000,      45.0000,   1.00000,    297.6892
    247.5000,      45.0000,   1.00000,    309.2923
     77.5000,       5.0000,  12.00000,    313.9576
    157.5000,       5.0000,  12.00000,    274.7870
    237.5000,       5.0000,  12.00000,    267.3083
     67.5000,      15.0000,   4.00000,    288.0718
     72.5000,      15.0000,   4.00000,    285.4242
     77.5000,      15.0000,   4.00000,    313.9037
     82.5000,      15.0000,   4.00000,    359.5352
     87.5000,      15.0000,   4.00000,    367.6026
     92.5000,      15.0000,   4.00000,    326.2348
     97.5000,      15.0000,   4.00000,    261.6981
    102.5000,      15.0000,   4.00000,    219.2853
    112.5000,      15.0000,   4.00000,    215.9195
    117.5000,      15.0000,   4.00000,    230.2350
    122.5000,      15.0000,   4.00000,    240.9547
    127.5000,      15.0000,   4.00000,    257.3375
    132.5000,      15.0000,   4.00000,    261.8341
    137.5000,      15.0000,   4.00000,    264.8985
    142.5000,      15.0000,   4.00000,    258.5152
    147.5000,      15.0000,   4.00000,    258.5233
    152.5000,      15.0000,   4.00000,    262.9342
    157.5000,      15.0000,   4.00000,    276.5415
    162.5000,      15.0000,   4.00000,    291.0533
    167.5000,      15.0000,   4.00000,    289.7280
    172.5000,      15.0000,   4.00000,    281.4940
    177.5000,      15.0000,   4.00000,    280.8767
    182.5000,      15.0000,   4.00000,    283.7091
    187.5000,      15.0000,   4.00000,    281.7437
    192.5000,      15.0000,   4.00000,    279.3035
    197.5000,      15.0000,   4.00000,    267.4659
    202.5000,      15.0000,   4.00000,    275.7330
    207.5000,      15.0000,   4.00000,    264.3291
    212.5000,      15.0000,   4.00000,    276.3047
    217.5000,      15.0000,   4.00000,    262.0350
    222.5000,      15.0000,   4.00000,    245.7567
    227.5000,      15.0000,   4.00000,    227.8741
    232.5000,      15.0000,   4.00000,    235.2420
    237.5000,      15.0000,   4.00000,    274.6620
    242.5000,      15.0000,   4.00000,    320.4052
    247.5000,      15.0000,   4.00000,    346.2395
     82.5000,      55.0000,   1.00000,    289.7918
     87.5000,      55.0000,   1.00000,    283.8527
     92.5000,      55.0000,   1.00000,    276.5701
     97.5000,      55.0000,   1.00000,    277.8690
    102.5000,      55.0000,   1.00000,    279.4297
    107.5000,      55.0000,   1.00000,    276.2340
    112.5000,      55.0000,   1.00000,    263.5303
    117.5000,      55.0000,   1.00000,    247.2694
    122.5000,      55.0000,   1.00000,    241.6512
    127.5000,      55.0000,   1.00000,    240.8842
    132.5000,      55.0000,   1.00000,    246.2772
    137.5000,      55.0000,   1.00000,    253.3882
    142.5000,      55.0000,   1.00000,    259.8063
    147.5000,      55.0000,   1.00000,    269.5582
    152.5000,      55.0000,   1.00000,    275.2038
    157.5000,      55.0000,   1.00000,    280.8376
    162.5000,      55.0000,   1.00000,    284.0794
    167.5000,      55.0000,   1.00000,    287.3589
    172.5000,      55.0000,   1.00000,    293.2583
    177.5000,      55.0000,   1.00000,    289.5000
    182.5000,      55.0000,   1.00000,    289.4126
    187.5000,      55.0000,   1.00000,    281.3746
    192.5000,      55.0000,   1.00000,    276.4672
    197.5000,      55.0000,   1.00000,    270.6490
    202.5000,      55.0000,   1.00000,    261.7141
    207.5000,      55.0000,   1.00000,    257.0220
    212.5000,      55.0000,   1.00000,    256.0646
    217.5000,      55.0000,   1.00000,    262.6900
    222.5000,      55.0000,   1.00000,    275.2570
    227.5000,      55.0000,   1.00000,    283.7825
    232.5000,      55.0000,   1.00000,    295.7190
    157.5000,       5.0000,  15.00000,    275.8762
    237.5000,       5.0000,  15.00000,    277.9210
     82.5000,      15.0000,   5.00000,    349.2070
     87.5000,      15.0000,   5.00000,    355.6762
     92.5000,      15.0000,   5.00000,    318.9241
     97.5000,      15.0000,   5.00000,    262.3260
    102.5000,      15.0000,   5.00000,    221.0885
    107.5000,      15.0000,   5.00000,    211.1253
    112.5000,      15.0000,   5.00000,    210.9749
    127.5000,      15.0000,   5.00000,    257.0530
    132.5000,      15.0000,   5.00000,    262.9151
    137.5000,      15.0000,   5.00000,    264.9541
    142.5000,      15.0000,   5.00000,    261.8542
    147.5000,      15.0000,   5.00000,    263.7283
    152.5000,      15.0000,   5.00000,    266.9001
    157.5000,      15.0000,   5.00000,    275.7276
    162.5000,      15.0000,   5.00000,    287.3716
    167.5000,      15.0000,   5.00000,    288.3066
    172.5000,      15.0000,   5.00000,    285.8689
    177.5000,      15.0000,   5.00000,    288.1009
    182.5000,      15.0000,   5.00000,    291.9100
    187.5000,      15.0000,   5.00000,    288.1581
    192.5000,      15.0000,   5.00000,    283.4587
    197.5000,      15.0000,   5.00000,    269.8855
    202.5000,      15.0000,   5.00000,    275.8507
    207.5000,      15.0000,   5.00000,    263.3151
    212.5000,      15.0000,   5.00000,    274.5400
    217.5000,      15.0000,   5.00000,    263.5780
    222.5000,      15.0000,   5.00000,    252.1845
    227.5000,      15.0000,   5.00000,    236.9853
    232.5000,      15.0000,   5.00000,    245.1668
     97.5000,      65.0000,   1.00000,    271.8724
    102.5000,      65.0000,   1.00000,    271.9402
    107.5000,      65.0000,   1.00000,    274.8227
    112.5000,      65.0000,   1.00000,    273.7208
    122.5000,      65.0000,   1.00000,    249.4427
    127.5000,      65.0000,   1.00000,    241.5976
    132.5000,      65.0000,   1.00000,    246.0304
    137.5000,      65.0000,   1.00000,    255.6776
    142.5000,      65.0000,   1.00000,    264.2634
    147.5000,      65.0000,   1.00000,    267.9148
    152.5000,      65.0000,   1.00000,    272.5106
    157.5000,      65.0000,   1.00000,    274.6174
    162.5000,      65.0000,   1.00000,    274.3858
    167.5000,      65.0000,   1.00000,    274.2718
    172.5000,      65.0000,   1.00000,    270.3477
    177.5000,      65.0000,   1.00000,    273.3076
    182.5000,      65.0000,   1.00000,    276.7148
    187.5000,      65.0000,   1.00000,    283.5773
    192.5000,      65.0000,   1.00000,    281.2370
    197.5000,      65.0000,   1.00000,    271.3048
    202.5000,      65.0000,   1.00000,    264.2708
    207.5000,      65.0000,   1.00000,    265.2003
    212.5000,      65.0000,   1.00000,    273.2461
    217.5000,      65.0000,   1.00000,    281.4524
     97.5000,      15.0000,   6.00000,    260.8620
    102.5000,      15.0000,   6.00000,    220.1230
    107.5000,      15.0000,   6.00000,    213.1896
    112.5000,      15.0000,   6.00000,    214.5643
    117.5000,      15.0000,   6.00000,    230.3521
    122.5000,      15.0000,   6.00000,    240.6566
    127.5000,      15.0000,   6.00000,    255.8287
    132.5000,      15.0000,   6.00000,    262.3561
    137.5000,      15.0000,   6.00000,    269.1860
    142.5000,      15.0000,   6.00000,    268.1015
    147.5000,      15.0000,   6.00000,    264.8382
    152.5000,      15.0000,   6.00000,    262.7321
    157.5000,      15.0000,   6.00000,    268.4625
    162.5000,      15.0000,   6.00000,    277.3519
    167.5000,      15.0000,   6.00000,    274.2782
    172.5000,      15.0000,   6.00000,    266.1090
    177.5000,      15.0000,   6.00000,    270.6125
    182.5000,      15.0000,   6.00000,    282.4919
    187.5000,      15.0000,   6.00000,    288.6310
    192.5000,      15.0000,   6.00000,    288.3848
    197.5000,      15.0000,   6.00000,    274.3588
    202.5000,      15.0000,   6.00000,    281.6767
    207.5000,      15.0000,   6.00000,    270.6203
    212.5000,      15.0000,   6.00000,    284.3472
    217.5000,      15.0000,   6.00000,    272.7834
    105.0000,      30.0000,   3.00000,    238.9197
    110.0000,      30.0000,   3.00000,    226.7707
    115.0000,      30.0000,   3.00000,    227.8071
    120.0000,      30.0000,   3.00000,    237.6060
    125.0000,      30.0000,   3.00000,    249.4402
    130.0000,      30.0000,   3.00000,    258.0025
    135.0000,      30.0000,   3.00000,    263.5026
    140.0000,      30.0000,   3.00000,    262.4321
    145.0000,      30.0000,   3.00000,    262.5743
    150.0000,      30.0000,   3.00000,    263.9930
    155.0000,      30.0000,   3.00000,    265.7253
    160.0000,      30.0000,   3.00000,    263.6948
    165.0000,      30.0000,   3.00000,    262.6377
    170.0000,      30.0000,   3.00000,    269.8855
    175.0000,      30.0000,   3.00000,    272.4158
    180.0000,      30.0000,   3.00000,    268.4845
    185.0000,      30.0000,   3.00000,    270.2120
    190.0000,      30.0000,   3.00000,    272.2977
    195.0000,      30.0000,   3.00000,    284.5849
    200.0000,      30.0000,   3.00000,    283.3626
    205.0000,      30.0000,   3.00000,    285.2202
    210.0000,      30.0000,   3.00000,    283.3666
    117.5000,      25.0000,   4.00000,    233.8111
    122.5000,      25.0000,   4.00000,    249.9653
    127.5000,      25.0000,   4.00000,    258.3297
    132.5000,      25.0000,   4.00000,    265.7390
    142.5000,      25.0000,   4.00000,    257.7733
    147.5000,      25.0000,   4.00000,    253.8169
    152.5000,      25.0000,   4.00000,    257.6400
    157.5000,      25.0000,   4.00000,    259.6004
    162.5000,      25.0000,   4.00000,    259.5402
    167.5000,      25.0000,   4.00000,    261.6682
    172.5000,      25.0000,   4.00000,    265.4806
    177.5000,      25.0000,   4.00000,    266.2039
    182.5000,      25.0000,   4.00000,    263.3470
    187.5000,      25.0000,   4.00000,    269.6458
    192.5000,      25.0000,   4.00000,    272.1315
    197.5000,      25.0000,   4.00000,    281.2171
    202.5000,      25.0000,   4.00000,    284.0179
    157.5000,      15.0000,   8.00000,    248.6897
    157.5000,      15.0000,  10.00000,    248.1303
   8.44
ITERATION 3
MODEL RESISTIVITY
LAYER 1
61,     2.5000
     10.0000,     2017.0
     15.0000,     2215.1
     20.0000,     1623.7
     25.0000,     1430.7
     30.0000,     1243.2
     35.0000,     1521.5
     40.0000,     2039.4
     45.0000,     2048.5
     50.0000,     1711.7
     55.0000,     1383.0
     60.0000,     1189.1
     65.0000,     1125.5
     70.0000,     838.06
     75.0000,     677.81
     80.0000,     728.11
     85.0000,     845.97
     90.0000,     848.88
     95.0000,     572.94
    100.0000,     348.29
    105.0000,     247.51
    110.0000,     189.12
    115.0000,     191.26
    120.0000,     166.44
    125.0000,     178.96
    130.0000,     178.26
    135.0000,     179.97
    140.0000,     166.04
    145.0000,     167.42
    150.0000,     161.78
    155.0000,     157.16
    160.0000,     174.41
    165.0000,     183.97
    170.0000,     179.31
    175.0000,     160.32
    180.0000,     159.17
    185.0000,     181.44
    190.0000,     173.41
    195.0000,     153.20
    200.0000,     171.07
    205.0000,     137.78
    210.0000,     181.02
    215.0000,     152.94
    220.0000,     190.82
    225.0000,     173.51
    230.0000,     147.78
    235.0000,     185.53
    240.0000,     257.86
    245.0000,     351.74
    250.0000,     437.36
    255.0000,     443.25
    260.0000,     498.01
    265.0000,     496.63
    270.0000,     563.11
    275.0000,     545.11
    280.0000,     550.47
    285.0000,     631.53
    290.0000,     637.53
    295.0000,     566.60
    300.0000,     464.26
    305.0000,     315.61
           266.3751
LAYER 2
61,     5.2500
     10.0000,     1980.9
     15.0000,     2093.9
     20.0000,     1631.3
     25.0000,     1422.8
     30.0000,     1248.2
     35.0000,     1478.9
     40.0000,     1840.5
     45.0000,     1835.4
     50.0000,     1605.2
     55.0000,     1356.9
     60.0000,     1182.0
     65.0000,     1124.6
     70.0000,     841.15
     75.0000,     679.69
     80.0000,     729.61
     85.0000,     846.41
     90.0000,     848.60
     95.0000,     569.53
    100.0000,     348.17
    105.0000,     248.04
    110.0000,     189.40
    115.0000,     188.51
    120.0000,     166.61
    125.0000,     178.07
    130.0000,     178.23
    135.0000,     179.70
    140.0000,     166.09
    145.0000,     167.47
    150.0000,     161.71
    155.0000,     156.95
    160.0000,     174.28
    165.0000,     183.77
    170.0000,     179.19
    175.0000,     159.93
    180.0000,     159.16
    185.0000,     178.36
    190.0000,     173.38
    195.0000,     154.40
    200.0000,     169.51
    205.0000,     142.73
    210.0000,     179.83
    215.0000,     158.72
    220.0000,     190.78
    225.0000,     174.12
    230.0000,     152.89
    235.0000,     186.87
    240.0000,     259.28
    245.0000,     353.38
    250.0000,     437.47
    255.0000,     448.27
    260.0000,     498.39
    265.0000,     497.14
    270.0000,     556.93
    275.0000,     545.54
    280.0000,     550.45
    285.0000,     626.31
    290.0000,     630.62
    295.0000,     563.30
    300.0000,     455.19
    305.0000,     310.15
           266.4733
LAYER 3
58,     8.2750
     20.0000,     1683.2
     25.0000,     1392.5
     30.0000,     1220.3
     35.0000,     1251.0
     40.0000,     1243.1
     45.0000,     1238.7
     50.0000,     1222.2
     55.0000,     1207.7
     60.0000,     1129.6
     65.0000,     1088.3
     70.0000,     863.46
     75.0000,     710.76
     80.0000,     750.38
     85.0000,     834.93
     90.0000,     807.99
     95.0000,     538.53
    100.0000,     346.02
    105.0000,     249.40
    110.0000,     195.75
    115.0000,     188.48
    120.0000,     171.57
    125.0000,     178.59
    130.0000,     182.26
    135.0000,     183.55
    140.0000,     173.43
    145.0000,     169.68
    150.0000,     160.17
    155.0000,     155.08
    160.0000,     172.95
    165.0000,     181.05
    170.0000,     177.68
    175.0000,     157.18
    180.0000,     156.60
    185.0000,     177.07
    190.0000,     174.65
    195.0000,     163.72
    200.0000,     170.38
    205.0000,     166.07
    210.0000,     183.98
    215.0000,     182.75
    220.0000,     194.24
    225.0000,     185.72
    230.0000,     178.74
    235.0000,     200.04
    240.0000,     268.06
    245.0000,     355.01
    250.0000,     438.85
    255.0000,     449.52
    260.0000,     497.45
    265.0000,     499.82
    270.0000,     543.09
    275.0000,     543.40
    280.0000,     549.15
    285.0000,     589.25
    290.0000,     588.19
    295.0000,     524.35
    300.0000,     396.87
           282.9435
LAYER 4
56,    11.6025
     25.0000,     1286.7
     30.0000,     932.58
     35.0000,     920.92
     40.0000,     809.30
     45.0000,     805.26
     50.0000,     840.47
     55.0000,     953.13
     60.0000,     1015.8
     65.0000,     1039.1
     70.0000,     912.53
     75.0000,     788.82
     80.0000,     787.65
     85.0000,     786.75
     90.0000,     733.92
     95.0000,     494.07
    100.0000,     343.48
    105.0000,     255.40
    110.0000,     209.56
    115.0000,     193.37
    120.0000,     183.94
    125.0000,     190.96
    130.0000,     203.23
    135.0000,     204.74
    140.0000,     195.78
    145.0000,     179.52
    150.0000,     158.78
    155.0000,     152.21
    160.0000,     167.44
    165.0000,     176.98
    170.0000,     173.66
    175.0000,     151.86
    180.0000,     150.91
    185.0000,     171.41
    190.0000,     175.78
    195.0000,     176.51
    200.0000,     193.88
    205.0000,     195.21
    210.0000,     214.57
    215.0000,     214.94
    220.0000,     216.39
    225.0000,     211.80
    230.0000,     209.34
    235.0000,     220.93
    240.0000,     279.63
    245.0000,     355.41
    250.0000,     438.22
    255.0000,     454.93
    260.0000,     489.45
    265.0000,     493.84
    270.0000,     523.34
    275.0000,     526.80
    280.0000,     531.84
    285.0000,     534.75
    290.0000,     520.95
    295.0000,     456.28
           301.7922
LAYER 5
53,    15.2628
     30.0000,     540.08
     35.0000,     534.72
     40.0000,     534.21
     45.0000,     536.15
     50.0000,     554.47
     55.0000,     589.81
     60.0000,     620.41
     65.0000,     633.13
     70.0000,     592.74
     75.0000,     523.38
     80.0000,     513.01
     85.0000,     492.75
     90.0000,     455.05
     95.0000,     367.95
    100.0000,     323.63
    105.0000,     270.74
    110.0000,     259.64
    115.0000,     247.56
    120.0000,     247.05
    125.0000,     253.22
    130.0000,     268.49
    135.0000,     269.50
    140.0000,     265.25
    145.0000,     232.90
    150.0000,     185.95
    155.0000,     160.01
    160.0000,     157.34
    165.0000,     156.09
    170.0000,     153.63
    175.0000,     153.00
    180.0000,     157.84
    185.0000,     188.17
    190.0000,     225.47
    195.0000,     259.35
    200.0000,     292.65
    205.0000,     305.01
    210.0000,     311.23
    215.0000,     310.46
    220.0000,     309.76
    225.0000,     302.17
    230.0000,     297.73
    235.0000,     294.63
    240.0000,     308.38
    245.0000,     338.30
    250.0000,     370.08
    255.0000,     378.76
    260.0000,     379.94
    265.0000,     379.93
    270.0000,     378.68
    275.0000,     377.32
    280.0000,     375.85
    285.0000,     370.29
           304.3167
LAYER 6
49,    19.2890
     40.0000,     430.18
     45.0000,     434.54
     50.0000,     438.51
     55.0000,     443.30
     60.0000,     445.96
     65.0000,     439.80
     70.0000,     414.47
     75.0000,     388.08
     80.0000,     385.47
     85.0000,     382.81
     90.0000,     370.48
     95.0000,     331.19
    100.0000,     303.43
    105.0000,     271.83
    110.0000,     267.44
    115.0000,     264.83
    120.0000,     261.86
    125.0000,     264.07
    130.0000,     272.93
    135.0000,     275.51
    140.0000,     275.90
    145.0000,     260.97
    150.0000,     230.73
    155.0000,     207.50
    160.0000,     198.81
    165.0000,     196.16
    170.0000,     195.93
    175.0000,     197.37
    180.0000,     209.92
    185.0000,     241.99
    190.0000,     281.34
    195.0000,     313.62
    200.0000,     333.30
    205.0000,     338.51
    210.0000,     337.61
    215.0000,     336.69
    220.0000,     331.35
    225.0000,     321.00
    230.0000,     313.72
    235.0000,     312.00
    240.0000,     311.53
    245.0000,     318.05
    250.0000,     325.26
    255.0000,     327.04
    260.0000,     327.41
    265.0000,     327.72
    270.0000,     327.89
    275.0000,     327.89
           327.4338
LAYER 7
45,    23.7179
     50.0000,     352.86
     55.0000,     350.65
     60.0000,     348.37
     65.0000,     345.86
     70.0000,     338.22
     75.0000,     333.28
     80.0000,     330.08
     85.0000,     325.70
     90.0000,     324.00
     95.0000,     306.26
    100.0000,     288.30
    105.0000,     273.12
    110.0000,     268.45
    115.0000,     266.22
    120.0000,     262.35
    125.0000,     263.71
    130.0000,     270.63
    135.0000,     274.76
    140.0000,     275.44
    145.0000,     272.82
    150.0000,     263.69
    155.0000,     255.08
    160.0000,     251.49
    165.0000,     251.12
    170.0000,     251.41
    175.0000,     255.79
    180.0000,     269.67
    185.0000,     293.60
    190.0000,     318.82
    195.0000,     336.14
    200.0000,     343.64
    205.0000,     344.18
    210.0000,     343.50
    215.0000,     341.24
    220.0000,     335.22
    225.0000,     326.04
    230.0000,     317.62
    235.0000,     313.83
    240.0000,     312.46
    245.0000,     311.10
    250.0000,     310.91
    255.0000,     310.92
    260.0000,     311.20
    265.0000,     311.65
           312.6271
LAYER 8
41,    28.5897
     60.0000,     301.74
     65.0000,     297.10
     70.0000,     294.95
     75.0000,     292.90
     80.0000,     290.05
     85.0000,     288.01
     90.0000,     284.75
     95.0000,     281.47
    100.0000,     278.20
    105.0000,     273.59
    110.0000,     270.20
    115.0000,     266.19
    120.0000,     262.12
    125.0000,     263.11
    130.0000,     268.82
    135.0000,     273.87
    140.0000,     275.61
    145.0000,     276.44
    150.0000,     277.59
    155.0000,     278.88
    160.0000,     280.53
    165.0000,     281.23
    170.0000,     284.41
    175.0000,     292.39
    180.0000,     305.21
    185.0000,     320.65
    190.0000,     333.77
    195.0000,     341.48
    200.0000,     343.69
    205.0000,     343.37
    210.0000,     342.96
    215.0000,     340.86
    220.0000,     336.41
    225.0000,     329.32
    230.0000,     321.53
    235.0000,     315.61
    240.0000,     313.08
    245.0000,     311.49
    250.0000,     309.62
    255.0000,     308.87
           308.4762
LAYER 9
36,    33.9487
     75.0000,     280.50
     80.0000,     277.15
     85.0000,     275.41
     90.0000,     274.01
     95.0000,     271.92
    100.0000,     269.56
    105.0000,     267.05
    110.0000,     264.65
    115.0000,     262.23
    120.0000,     260.32
    125.0000,     261.40
    130.0000,     265.76
    135.0000,     270.85
    140.0000,     274.78
    145.0000,     277.44
    150.0000,     280.89
    155.0000,     283.17
    160.0000,     286.69
    165.0000,     292.24
    170.0000,     299.71
    175.0000,     309.00
    180.0000,     319.29
    185.0000,     329.35
    190.0000,     336.89
    195.0000,     340.88
    200.0000,     341.92
    205.0000,     341.92
    210.0000,     341.82
    215.0000,     340.38
    220.0000,     336.80
    225.0000,     330.71
    230.0000,     323.03
    235.0000,     315.91
    240.0000,     313.82
    245.0000,     312.26
           309.1678
LAYER 10
30,    39.8436
     90.0000,     266.84
     95.0000,     264.51
    100.0000,     263.23
    105.0000,     261.61
    110.0000,     260.05
    115.0000,     258.67
    120.0000,     258.13
    125.0000,     259.47
    130.0000,     263.01
    135.0000,     267.72
    140.0000,     272.48
    145.0000,     276.77
    150.0000,     280.86
    155.0000,     285.51
    160.0000,     291.92
    165.0000,     298.86
    170.0000,     306.64
    175.0000,     315.04
    180.0000,     323.49
    185.0000,     331.03
    190.0000,     336.61
    195.0000,     339.83
    200.0000,     341.04
    205.0000,     341.35
    210.0000,     341.42
    215.0000,     340.14
    220.0000,     336.93
    225.0000,     331.08
    230.0000,     324.10
           315.5312
LAYER 11
26,    46.3279
    100.0000,     259.72
    105.0000,     258.89
    110.0000,     257.83
    115.0000,     256.98
    120.0000,     256.87
    125.0000,     258.19
    130.0000,     261.22
    135.0000,     265.51
    140.0000,     270.45
    145.0000,     275.51
    150.0000,     280.55
    155.0000,     285.80
    160.0000,     292.38
    165.0000,     300.22
    170.0000,     308.31
    175.0000,     316.41
    180.0000,     324.17
    185.0000,     330.98
    190.0000,     336.14
    195.0000,     339.35
    200.0000,     340.43
    205.0000,     340.74
    210.0000,     340.94
    215.0000,     340.00
    220.0000,     337.22
           331.3682
LAYER 12
23,    53.4607
    105.0000,     258.99
    110.0000,     257.69
    115.0000,     256.77
    120.0000,     256.62
    125.0000,     257.64
    130.0000,     260.28
    135.0000,     264.26
    140.0000,     269.16
    145.0000,     274.55
    150.0000,     280.18
    155.0000,     286.08
    160.0000,     292.75
    165.0000,     300.43
    170.0000,     308.45
    175.0000,     316.52
    180.0000,     324.18
    185.0000,     330.85
    190.0000,     335.86
    195.0000,     338.97
    200.0000,     340.06
    205.0000,     340.31
    210.0000,     340.53
           339.9042
LAYER 13
21,    61.3068
    110.0000,     258.11
    115.0000,     256.95
    120.0000,     256.62
    125.0000,     257.56
    130.0000,     259.78
    135.0000,     263.59
    140.0000,     268.50
    145.0000,     274.03
    150.0000,     279.94
    155.0000,     286.20
    160.0000,     293.04
    165.0000,     300.63
    170.0000,     308.57
    175.0000,     316.55
    180.0000,     324.12
    185.0000,     330.73
    190.0000,     335.50
    195.0000,     338.25
    200.0000,     339.46
    205.0000,     339.89
           339.9874
LAYER 14
19, 
    115.0000,     255.74
    120.0000,     256.09
    125.0000,     257.34
    130.0000,     259.67
    135.0000,     263.14
    140.0000,     268.23
    145.0000,     273.83
    150.0000,     279.83
    155.0000,     286.19
    160.0000,     293.09
    165.0000,     300.66
    170.0000,     308.58
    175.0000,     316.53
    180.0000,     324.06
    185.0000,     330.67
    190.0000,     335.03
    195.0000,     337.57
    200.0000,     338.90
           339.6717
CALCULATED APPARENT RESISTIVITY
      7.5000,       5.0000,   1.00000,   1766.8384
     12.5000,       5.0000,   1.00000,   1870.9786
     17.5000,       5.0000,   1.00000,   1506.3016
     22.5000,       5.0000,   1.00000,   1519.9226
     27.5000,       5.0000,   1.00000,   1358.6700
     32.5000,       5.0000,   1.00000,   1455.0582
     37.5000,       5.0000,   1.00000,   1579.1548
     42.5000,       5.0000,   1.00000,   1546.4120
     52.5000,       5.0000,   1.00000,   1324.2063
     62.5000,       5.0000,   1.00000,   1046.9912
     67.5000,       5.0000,   1.00000,    863.6385
     72.5000,       5.0000,   1.00000,    768.8584
     77.5000,       5.0000,   1.00000,    753.9846
     82.5000,       5.0000,   1.00000,    714.6417
     92.5000,       5.0000,   1.00000,    519.4774
     97.5000,       5.0000,   1.00000,    375.9486
    102.5000,       5.0000,   1.00000,    285.1385
    112.5000,       5.0000,   1.00000,    205.6325
    117.5000,       5.0000,   1.00000,    175.9050
    122.5000,       5.0000,   1.00000,    185.3098
    127.5000,       5.0000,   1.00000,    176.7439
    132.5000,       5.0000,   1.00000,    180.9043
    137.5000,       5.0000,   1.00000,    169.3638
    142.5000,       5.0000,   1.00000,    170.9262
    147.5000,       5.0000,   1.00000,    167.9754
    152.5000,       5.0000,   1.00000,    164.4565
    157.5000,       5.0000,   1.00000,    172.5519
    162.5000,       5.0000,   1.00000,    173.4409
    167.5000,       5.0000,   1.00000,    174.7786
    172.5000,       5.0000,   1.00000,    167.9089
    177.5000,       5.0000,   1.00000,    165.1522
    182.5000,       5.0000,   1.00000,    173.4797
    187.5000,       5.0000,   1.00000,    171.3787
    192.5000,       5.0000,   1.00000,    157.1615
    197.5000,       5.0000,   1.00000,    180.2824
    202.5000,       5.0000,   1.00000,    145.7066
    207.5000,       5.0000,   1.00000,    189.8720
    212.5000,       5.0000,   1.00000,    155.6492
    217.5000,       5.0000,   1.00000,    188.2916
    222.5000,       5.0000,   1.00000,    180.1523
    227.5000,       5.0000,   1.00000,    177.6663
    232.5000,       5.0000,   1.00000,    215.2530
    237.5000,       5.0000,   1.00000,    266.7640
    242.5000,       5.0000,   1.00000,    328.5090
    247.5000,       5.0000,   1.00000,    402.8617
    252.5000,       5.0000,   1.00000,    422.9959
    257.5000,       5.0000,   1.00000,    490.4959
    262.5000,       5.0000,   1.00000,    482.4879
    267.5000,       5.0000,   1.00000,    539.3589
    272.5000,       5.0000,   1.00000,    537.8594
    277.5000,       5.0000,   1.00000,    548.3804
    282.5000,       5.0000,   1.00000,    577.0333
    287.5000,       5.0000,   1.00000,    550.7669
    292.5000,       5.0000,   1.00000,    493.5934
    297.5000,       5.0000,   1.00000,    437.2833
    302.5000,       5.0000,   1.00000,    337.7923
    307.5000,       5.0000,   1.00000,    297.4429
     12.5000,       5.0000,   2.00000,   1643.3068
     17.5000,       5.0000,   2.00000,   1383.1952
     27.5000,       5.0000,   2.00000,   1215.8877
     32.5000,       5.0000,   2.00000,   1241.6051
     37.5000,       5.0000,   2.00000,   1372.5570
     42.5000,       5.0000,   2.00000,   1274.4355
     47.5000,       5.0000,   2.00000,   1166.4032
     52.5000,       5.0000,   2.00000,   1070.0955
     57.5000,       5.0000,   2.00000,   1010.2949
     62.5000,       5.0000,   2.00000,   1032.9716
     67.5000,       5.0000,   2.00000,    854.5828
     72.5000,       5.0000,   2.00000,    714.9284
     77.5000,       5.0000,   2.00000,    687.0121
     82.5000,       5.0000,   2.00000,    667.1232
     87.5000,       5.0000,   2.00000,    624.1968
     92.5000,       5.0000,   2.00000,    473.9564
     97.5000,       5.0000,   2.00000,    359.8972
    102.5000,       5.0000,   2.00000,    299.0372
    107.5000,       5.0000,   2.00000,    240.1267
    112.5000,       5.0000,   2.00000,    229.7483
    117.5000,       5.0000,   2.00000,    193.9721
    122.5000,       5.0000,   2.00000,    193.7743
    127.5000,       5.0000,   2.00000,    191.4411
    132.5000,       5.0000,   2.00000,    187.4653
    137.5000,       5.0000,   2.00000,    175.6620
    142.5000,       5.0000,   2.00000,    181.2402
    147.5000,       5.0000,   2.00000,    178.0541
    152.5000,       5.0000,   2.00000,    166.3583
    157.5000,       5.0000,   2.00000,    173.2166
    162.5000,       5.0000,   2.00000,    180.0440
    167.5000,       5.0000,   2.00000,    180.4424
    172.5000,       5.0000,   2.00000,    166.7176
    177.5000,       5.0000,   2.00000,    166.2129
    182.5000,       5.0000,   2.00000,    187.7868
    187.5000,       5.0000,   2.00000,    175.8643
    192.5000,       5.0000,   2.00000,    168.6508
    197.5000,       5.0000,   2.00000,    189.4172
    202.5000,       5.0000,   2.00000,    163.8490
    207.5000,       5.0000,   2.00000,    198.7248
    212.5000,       5.0000,   2.00000,    170.7558
    217.5000,       5.0000,   2.00000,    209.2033
    222.5000,       5.0000,   2.00000,    212.2334
    227.5000,       5.0000,   2.00000,    189.9691
    232.5000,       5.0000,   2.00000,    231.7465
    237.5000,       5.0000,   2.00000,    281.7433
    242.5000,       5.0000,   2.00000,    338.7439
    247.5000,       5.0000,   2.00000,    388.8790
    252.5000,       5.0000,   2.00000,    402.4519
    257.5000,       5.0000,   2.00000,    453.0709
    262.5000,       5.0000,   2.00000,    465.7948
    267.5000,       5.0000,   2.00000,    524.4436
    272.5000,       5.0000,   2.00000,    509.9669
    277.5000,       5.0000,   2.00000,    488.6577
    282.5000,       5.0000,   2.00000,    523.4297
    287.5000,       5.0000,   2.00000,    493.0522
    292.5000,       5.0000,   2.00000,    454.2818
    297.5000,       5.0000,   2.00000,    422.5152
    302.5000,       5.0000,   2.00000,    333.0907
     22.5000,       5.0000,   3.00000,   1089.0822
     27.5000,       5.0000,   3.00000,    933.4714
     32.5000,       5.0000,   3.00000,   1056.2396
     37.5000,       5.0000,   3.00000,   1190.7788
     42.5000,       5.0000,   3.00000,   1126.0137
     47.5000,       5.0000,   3.00000,    933.1216
     52.5000,       5.0000,   3.00000,    841.5446
     57.5000,       5.0000,   3.00000,    866.0079
     62.5000,       5.0000,   3.00000,    934.0885
     67.5000,       5.0000,   3.00000,    763.0359
     72.5000,       5.0000,   3.00000,    602.4185
     77.5000,       5.0000,   3.00000,    587.2507
     82.5000,       5.0000,   3.00000,    644.0298
     87.5000,       5.0000,   3.00000,    628.6168
     92.5000,       5.0000,   3.00000,    460.1968
     97.5000,       5.0000,   3.00000,    329.6458
    102.5000,       5.0000,   3.00000,    285.9905
    107.5000,       5.0000,   3.00000,    250.5689
    112.5000,       5.0000,   3.00000,    253.4131
    117.5000,       5.0000,   3.00000,    211.9493
    122.5000,       5.0000,   3.00000,    214.9111
    127.5000,       5.0000,   3.00000,    203.2114
    132.5000,       5.0000,   3.00000,    202.2891
    137.5000,       5.0000,   3.00000,    186.6981
    142.5000,       5.0000,   3.00000,    190.7006
    147.5000,       5.0000,   3.00000,    182.9731
    152.5000,       5.0000,   3.00000,    170.9848
    157.5000,       5.0000,   3.00000,    180.6251
    162.5000,       5.0000,   3.00000,    191.0062
    167.5000,       5.0000,   3.00000,    187.2500
    172.5000,       5.0000,   3.00000,    169.0307
    177.5000,       5.0000,   3.00000,    173.3564
    182.5000,       5.0000,   3.00000,    193.7643
    187.5000,       5.0000,   3.00000,    196.0778
    192.5000,       5.0000,   3.00000,    176.5192
    197.5000,       5.0000,   3.00000,    204.7178
    202.5000,       5.0000,   3.00000,    171.5221
    207.5000,       5.0000,   3.00000,    217.3956
    212.5000,       5.0000,   3.00000,    190.6613
    217.5000,       5.0000,   3.00000,    245.2004
    222.5000,       5.0000,   3.00000,    229.4743
    227.5000,       5.0000,   3.00000,    204.8405
    232.5000,       5.0000,   3.00000,    230.4764
    237.5000,       5.0000,   3.00000,    291.4814
    242.5000,       5.0000,   3.00000,    349.2861
    247.5000,       5.0000,   3.00000,    392.2559
    252.5000,       5.0000,   3.00000,    375.8513
    257.5000,       5.0000,   3.00000,    416.8884
    262.5000,       5.0000,   3.00000,    430.1221
    267.5000,       5.0000,   3.00000,    483.2746
    272.5000,       5.0000,   3.00000,    450.0624
    277.5000,       5.0000,   3.00000,    432.3435
    282.5000,       5.0000,   3.00000,    454.1201
    287.5000,       5.0000,   3.00000,    467.8113
    292.5000,       5.0000,   3.00000,    442.2045
    297.5000,       5.0000,   3.00000,    396.5320
     22.5000,      15.0000,   1.00000,    901.8454
     27.5000,      15.0000,   1.00000,    871.0884
     32.5000,      15.0000,   1.00000,    920.5013
     37.5000,      15.0000,   1.00000,   1038.7557
     42.5000,      15.0000,   1.00000,    994.9012
     47.5000,      15.0000,   1.00000,    884.6803
     52.5000,      15.0000,   1.00000,    789.9714
     57.5000,      15.0000,   1.00000,    773.1353
     62.5000,      15.0000,   1.00000,    744.4673
     67.5000,      15.0000,   1.00000,    668.3597
     72.5000,      15.0000,   1.00000,    574.5212
     77.5000,      15.0000,   1.00000,    550.4819
     82.5000,      15.0000,   1.00000,    579.1343
     87.5000,      15.0000,   1.00000,    584.4558
     92.5000,      15.0000,   1.00000,    492.5739
     97.5000,      15.0000,   1.00000,    363.7246
    102.5000,      15.0000,   1.00000,    284.5688
    107.5000,      15.0000,   1.00000,    264.6941
    112.5000,      15.0000,   1.00000,    250.6841
    117.5000,      15.0000,   1.00000,    245.9803
    122.5000,      15.0000,   1.00000,    226.3637
    127.5000,      15.0000,   1.00000,    220.4106
    132.5000,      15.0000,   1.00000,    208.6860
    137.5000,      15.0000,   1.00000,    204.2929
    142.5000,      15.0000,   1.00000,    192.3910
    147.5000,      15.0000,   1.00000,    185.9687
    152.5000,      15.0000,   1.00000,    185.1531
    157.5000,      15.0000,   1.00000,    190.3683
    162.5000,      15.0000,   1.00000,    193.3543
    167.5000,      15.0000,   1.00000,    189.0744
    172.5000,      15.0000,   1.00000,    185.9338
    177.5000,      15.0000,   1.00000,    184.8099
    182.5000,      15.0000,   1.00000,    196.8325
    187.5000,      15.0000,   1.00000,    197.2088
    192.5000,      15.0000,   1.00000,    205.0596
    197.5000,      15.0000,   1.00000,    190.8182
    202.5000,      15.0000,   1.00000,    204.9677
    207.5000,      15.0000,   1.00000,    207.1142
    212.5000,      15.0000,   1.00000,    239.4706
    217.5000,      15.0000,   1.00000,    239.0058
    222.5000,      15.0000,   1.00000,    239.9820
    227.5000,      15.0000,   1.00000,    227.6388
    232.5000,      15.0000,   1.00000,    251.6546
    237.5000,      15.0000,   1.00000,    294.9547
    242.5000,      15.0000,   1.00000,    354.3315
    247.5000,      15.0000,   1.00000,    373.2643
    252.5000,      15.0000,   1.00000,    383.5937
    257.5000,      15.0000,   1.00000,    386.5176
    262.5000,      15.0000,   1.00000,    407.6238
    267.5000,      15.0000,   1.00000,    406.7821
    272.5000,      15.0000,   1.00000,    409.6536
    277.5000,      15.0000,   1.00000,    400.9841
    282.5000,      15.0000,   1.00000,    420.5144
    287.5000,      15.0000,   1.00000,    436.8326
    292.5000,      15.0000,   1.00000,    429.7365
     22.5000,       5.0000,   4.00000,    852.8845
     27.5000,       5.0000,   4.00000,    740.2570
     32.5000,       5.0000,   4.00000,    837.3674
     37.5000,       5.0000,   4.00000,   1036.4910
     42.5000,       5.0000,   4.00000,    953.4606
     47.5000,       5.0000,   4.00000,    824.0601
     52.5000,       5.0000,   4.00000,    736.7818
     57.5000,       5.0000,   4.00000,    719.5605
     62.5000,       5.0000,   4.00000,    763.5395
     67.5000,       5.0000,   4.00000,    611.2229
     72.5000,       5.0000,   4.00000,    505.1725
     77.5000,       5.0000,   4.00000,    526.0815
     82.5000,       5.0000,   4.00000,    594.4045
     87.5000,       5.0000,   4.00000,    631.9823
     92.5000,       5.0000,   4.00000,    462.5558
     97.5000,       5.0000,   4.00000,    320.5501
    102.5000,       5.0000,   4.00000,    267.2274
    107.5000,       5.0000,   4.00000,    238.7008
    112.5000,       5.0000,   4.00000,    261.5809
    117.5000,       5.0000,   4.00000,    230.6147
    122.5000,       5.0000,   4.00000,    234.4716
    127.5000,       5.0000,   4.00000,    223.1779
    132.5000,       5.0000,   4.00000,    218.9069
    137.5000,       5.0000,   4.00000,    201.5938
    142.5000,       5.0000,   4.00000,    198.3327
    147.5000,       5.0000,   4.00000,    188.5221
    152.5000,       5.0000,   4.00000,    178.6194
    157.5000,       5.0000,   4.00000,    193.6755
    162.5000,       5.0000,   4.00000,    199.9968
    167.5000,       5.0000,   4.00000,    196.7330
    172.5000,       5.0000,   4.00000,    181.1411
    177.5000,       5.0000,   4.00000,    178.8120
    182.5000,       5.0000,   4.00000,    209.7831
    187.5000,       5.0000,   4.00000,    204.9289
    192.5000,       5.0000,   4.00000,    193.8417
    197.5000,       5.0000,   4.00000,    216.1733
    202.5000,       5.0000,   4.00000,    179.6289
    207.5000,       5.0000,   4.00000,    242.5631
    212.5000,       5.0000,   4.00000,    215.1159
    217.5000,       5.0000,   4.00000,    266.9423
    222.5000,       5.0000,   4.00000,    248.6738
    227.5000,       5.0000,   4.00000,    204.2872
    232.5000,       5.0000,   4.00000,    238.4906
    237.5000,       5.0000,   4.00000,    287.1197
    242.5000,       5.0000,   4.00000,    355.2930
    247.5000,       5.0000,   4.00000,    394.6210
    252.5000,       5.0000,   4.00000,    367.9558
    257.5000,       5.0000,   4.00000,    396.0866
    262.5000,       5.0000,   4.00000,    383.6797
    267.5000,       5.0000,   4.00000,    418.7245
    272.5000,       5.0000,   4.00000,    397.2463
    277.5000,       5.0000,   4.00000,    379.3828
    282.5000,       5.0000,   4.00000,    430.8345
    287.5000,       5.0000,   4.00000,    445.7246
    292.5000,       5.0000,   4.00000,    428.8041
     30.0000,      20.0000,   1.00000,    715.8600
     35.0000,      20.0000,   1.00000,    724.1414
     40.0000,      20.0000,   1.00000,    766.3119
     45.0000,      20.0000,   1.00000,    819.5042
     50.0000,      20.0000,   1.00000,    755.6462
     55.0000,      20.0000,   1.00000,    670.3506
     60.0000,      20.0000,   1.00000,    546.6523
     65.0000,      20.0000,   1.00000,    483.1993
     70.0000,      20.0000,   1.00000,    489.6210
     75.0000,      20.0000,   1.00000,    487.9405
     80.0000,      20.0000,   1.00000,    508.6848
     85.0000,      20.0000,   1.00000,    517.4731
     90.0000,      20.0000,   1.00000,    501.6970
     95.0000,      20.0000,   1.00000,    447.8884
    100.0000,      20.0000,   1.00000,    337.7895
    105.0000,      20.0000,   1.00000,    267.6557
    110.0000,      20.0000,   1.00000,    242.2750
    115.0000,      20.0000,   1.00000,    242.9969
    120.0000,      20.0000,   1.00000,    255.4646
    125.0000,      20.0000,   1.00000,    250.9476
    130.0000,      20.0000,   1.00000,    242.6176
    135.0000,      20.0000,   1.00000,    229.4505
    140.0000,      20.0000,   1.00000,    214.6715
    145.0000,      20.0000,   1.00000,    204.2762
    150.0000,      20.0000,   1.00000,    202.5281
    155.0000,      20.0000,   1.00000,    202.5842
    160.0000,      20.0000,   1.00000,    203.5573
    165.0000,      20.0000,   1.00000,    206.9875
    170.0000,      20.0000,   1.00000,    202.8449
    175.0000,      20.0000,   1.00000,    210.2012
    180.0000,      20.0000,   1.00000,    207.1085
    185.0000,      20.0000,   1.00000,    209.7165
    190.0000,      20.0000,   1.00000,    217.7850
    195.0000,      20.0000,   1.00000,    210.7714
    200.0000,      20.0000,   1.00000,    227.0394
    205.0000,      20.0000,   1.00000,    234.6785
    210.0000,      20.0000,   1.00000,    247.5067
    215.0000,      20.0000,   1.00000,    261.8895
    220.0000,      20.0000,   1.00000,    242.5992
    225.0000,      20.0000,   1.00000,    246.3952
    230.0000,      20.0000,   1.00000,    254.0594
    235.0000,      20.0000,   1.00000,    278.2950
    240.0000,      20.0000,   1.00000,    322.9727
    245.0000,      20.0000,   1.00000,    347.6373
    250.0000,      20.0000,   1.00000,    379.3669
    255.0000,      20.0000,   1.00000,    375.8262
    260.0000,      20.0000,   1.00000,    357.7857
    265.0000,      20.0000,   1.00000,    342.3335
    270.0000,      20.0000,   1.00000,    332.4353
    275.0000,      20.0000,   1.00000,    361.3134
    280.0000,      20.0000,   1.00000,    387.9345
    285.0000,      20.0000,   1.00000,    399.9556
     27.5000,       5.0000,   5.00000,    604.0439
     32.5000,       5.0000,   5.00000,    689.1809
     37.5000,       5.0000,   5.00000,    817.3907
     42.5000,       5.0000,   5.00000,    831.6663
     47.5000,       5.0000,   5.00000,    748.8439
     52.5000,       5.0000,   5.00000,    675.3433
     57.5000,       5.0000,   5.00000,    606.5893
     62.5000,       5.0000,   5.00000,    581.9128
     67.5000,       5.0000,   5.00000,    482.7654
     72.5000,       5.0000,   5.00000,    431.9193
     77.5000,       5.0000,   5.00000,    476.5624
     82.5000,       5.0000,   5.00000,    561.8840
     87.5000,       5.0000,   5.00000,    593.5072
     92.5000,       5.0000,   5.00000,    462.0325
     97.5000,       5.0000,   5.00000,    321.8430
    102.5000,       5.0000,   5.00000,    259.1159
    107.5000,       5.0000,   5.00000,    224.1421
    112.5000,       5.0000,   5.00000,    251.5918
    117.5000,       5.0000,   5.00000,    236.9718
    122.5000,       5.0000,   5.00000,    252.4554
    127.5000,       5.0000,   5.00000,    244.9617
    132.5000,       5.0000,   5.00000,    239.5665
    137.5000,       5.0000,   5.00000,    213.2160
    142.5000,       5.0000,   5.00000,    210.2099
    147.5000,       5.0000,   5.00000,    198.2301
    152.5000,       5.0000,   5.00000,    188.8457
    157.5000,       5.0000,   5.00000,    201.9960
    162.5000,       5.0000,   5.00000,    211.8262
    167.5000,       5.0000,   5.00000,    210.6340
    172.5000,       5.0000,   5.00000,    190.2081
    177.5000,       5.0000,   5.00000,    195.1188
    182.5000,       5.0000,   5.00000,    218.6508
    187.5000,       5.0000,   5.00000,    219.4882
    192.5000,       5.0000,   5.00000,    202.0829
    197.5000,       5.0000,   5.00000,    231.4819
    202.5000,       5.0000,   5.00000,    198.1350
    207.5000,       5.0000,   5.00000,    263.5707
    212.5000,       5.0000,   5.00000,    231.5384
    217.5000,       5.0000,   5.00000,    283.5073
    222.5000,       5.0000,   5.00000,    251.6570
    227.5000,       5.0000,   5.00000,    211.8067
    232.5000,       5.0000,   5.00000,    234.5647
    237.5000,       5.0000,   5.00000,    292.4598
    242.5000,       5.0000,   5.00000,    345.4951
    247.5000,       5.0000,   5.00000,    393.3099
    252.5000,       5.0000,   5.00000,    372.5927
    257.5000,       5.0000,   5.00000,    377.6083
    262.5000,       5.0000,   5.00000,    345.4651
    267.5000,       5.0000,   5.00000,    366.1024
    272.5000,       5.0000,   5.00000,    347.5771
    277.5000,       5.0000,   5.00000,    359.2859
    282.5000,       5.0000,   5.00000,    413.7410
    287.5000,       5.0000,   5.00000,    433.2907
     32.5000,       5.0000,   6.00000,    563.7645
     37.5000,       5.0000,   6.00000,    685.4844
     42.5000,       5.0000,   6.00000,    705.0984
     47.5000,       5.0000,   6.00000,    673.7462
     52.5000,       5.0000,   6.00000,    590.4211
     57.5000,       5.0000,   6.00000,    512.7426
     62.5000,       5.0000,   6.00000,    486.8167
     67.5000,       5.0000,   6.00000,    401.0706
     72.5000,       5.0000,   6.00000,    371.5548
     77.5000,       5.0000,   6.00000,    433.7234
     82.5000,       5.0000,   6.00000,    523.7688
     87.5000,       5.0000,   6.00000,    567.1290
     92.5000,       5.0000,   6.00000,    436.7396
     97.5000,       5.0000,   6.00000,    317.8615
    102.5000,       5.0000,   6.00000,    258.3782
    107.5000,       5.0000,   6.00000,    219.0221
    112.5000,       5.0000,   6.00000,    239.6847
    117.5000,       5.0000,   6.00000,    228.9445
    122.5000,       5.0000,   6.00000,    261.9559
    127.5000,       5.0000,   6.00000,    262.6865
    132.5000,       5.0000,   6.00000,    257.3490
    137.5000,       5.0000,   6.00000,    229.3076
    142.5000,       5.0000,   6.00000,    224.0558
    147.5000,       5.0000,   6.00000,    213.1235
    152.5000,       5.0000,   6.00000,    196.8985
    157.5000,       5.0000,   6.00000,    211.1714
    162.5000,       5.0000,   6.00000,    224.4132
    167.5000,       5.0000,   6.00000,    221.6467
    172.5000,       5.0000,   6.00000,    204.8380
    177.5000,       5.0000,   6.00000,    204.2094
    182.5000,       5.0000,   6.00000,    235.8693
    187.5000,       5.0000,   6.00000,    228.2572
    192.5000,       5.0000,   6.00000,    211.8995
    197.5000,       5.0000,   6.00000,    251.3753
    202.5000,       5.0000,   6.00000,    216.3809
    207.5000,       5.0000,   6.00000,    282.7202
    212.5000,       5.0000,   6.00000,    238.7720
    217.5000,       5.0000,   6.00000,    287.3371
    222.5000,       5.0000,   6.00000,    258.3283
    227.5000,       5.0000,   6.00000,    210.3567
    232.5000,       5.0000,   6.00000,    239.2136
    237.5000,       5.0000,   6.00000,    284.4404
    242.5000,       5.0000,   6.00000,    346.5894
    247.5000,       5.0000,   6.00000,    387.3239
    252.5000,       5.0000,   6.00000,    362.0211
    257.5000,       5.0000,   6.00000,    365.2322
    262.5000,       5.0000,   6.00000,    324.8685
    267.5000,       5.0000,   6.00000,    337.4249
    272.5000,       5.0000,   6.00000,    327.6130
    277.5000,       5.0000,   6.00000,    341.4521
    282.5000,       5.0000,   6.00000,    401.2527
     37.5000,      25.0000,   1.00000,    599.8290
     42.5000,      25.0000,   1.00000,    633.1612
     47.5000,      25.0000,   1.00000,    631.0533
     52.5000,      25.0000,   1.00000,    584.7126
     57.5000,      25.0000,   1.00000,    495.2142
     62.5000,      25.0000,   1.00000,    437.1791
     67.5000,      25.0000,   1.00000,    407.5293
     72.5000,      25.0000,   1.00000,    420.4088
     77.5000,      25.0000,   1.00000,    437.2547
     82.5000,      25.0000,   1.00000,    449.8638
     87.5000,      25.0000,   1.00000,    453.2238
     92.5000,      25.0000,   1.00000,    436.9063
     97.5000,      25.0000,   1.00000,    386.1866
    102.5000,      25.0000,   1.00000,    318.4277
    107.5000,      25.0000,   1.00000,    260.0865
    112.5000,      25.0000,   1.00000,    237.7399
    117.5000,      25.0000,   1.00000,    237.5538
    122.5000,      25.0000,   1.00000,    253.2786
    127.5000,      25.0000,   1.00000,    258.1563
    132.5000,      25.0000,   1.00000,    258.0554
    137.5000,      25.0000,   1.00000,    246.9760
    142.5000,      25.0000,   1.00000,    234.5049
    147.5000,      25.0000,   1.00000,    222.4898
    152.5000,      25.0000,   1.00000,    221.0317
    157.5000,      25.0000,   1.00000,    219.4294
    162.5000,      25.0000,   1.00000,    215.6370
    167.5000,      25.0000,   1.00000,    221.9362
    172.5000,      25.0000,   1.00000,    226.3270
    177.5000,      25.0000,   1.00000,    228.9246
    182.5000,      25.0000,   1.00000,    222.2770
    187.5000,      25.0000,   1.00000,    229.3608
    192.5000,      25.0000,   1.00000,    233.1996
    197.5000,      25.0000,   1.00000,    248.3772
    202.5000,      25.0000,   1.00000,    250.7940
    207.5000,      25.0000,   1.00000,    265.0570
    212.5000,      25.0000,   1.00000,    256.8134
    217.5000,      25.0000,   1.00000,    252.3809
    222.5000,      25.0000,   1.00000,    245.7219
    227.5000,      25.0000,   1.00000,    262.2541
    232.5000,      25.0000,   1.00000,    273.6525
    237.5000,      25.0000,   1.00000,    300.7318
    242.5000,      25.0000,   1.00000,    324.5120
    247.5000,      25.0000,   1.00000,    349.3607
    252.5000,      25.0000,   1.00000,    347.6008
    257.5000,      25.0000,   1.00000,    348.5545
    262.5000,      25.0000,   1.00000,    330.8521
    267.5000,      25.0000,   1.00000,    324.6500
    272.5000,      25.0000,   1.00000,    334.4904
    277.5000,      25.0000,   1.00000,    354.7872
     37.5000,       5.0000,   7.00000,    601.5229
     42.5000,       5.0000,   7.00000,    614.4016
     47.5000,       5.0000,   7.00000,    559.0481
     52.5000,       5.0000,   7.00000,    497.4054
     57.5000,       5.0000,   7.00000,    448.3715
     62.5000,       5.0000,   7.00000,    453.1067
     67.5000,       5.0000,   7.00000,    367.2505
     72.5000,       5.0000,   7.00000,    331.2328
     77.5000,       5.0000,   7.00000,    389.4552
     82.5000,       5.0000,   7.00000,    488.6470
     87.5000,       5.0000,   7.00000,    536.3523
     92.5000,       5.0000,   7.00000,    415.7596
     97.5000,       5.0000,   7.00000,    300.6483
    102.5000,       5.0000,   7.00000,    255.7520
    107.5000,       5.0000,   7.00000,    219.3038
    112.5000,       5.0000,   7.00000,    236.0725
    117.5000,       5.0000,   7.00000,    222.6076
    122.5000,       5.0000,   7.00000,    255.6870
    127.5000,       5.0000,   7.00000,    268.8878
    132.5000,       5.0000,   7.00000,    272.4400
    137.5000,       5.0000,   7.00000,    247.1294
    142.5000,       5.0000,   7.00000,    243.0518
    147.5000,       5.0000,   7.00000,    224.3984
    152.5000,       5.0000,   7.00000,    208.2686
    157.5000,       5.0000,   7.00000,    222.7247
    162.5000,       5.0000,   7.00000,    233.2404
    167.5000,       5.0000,   7.00000,    235.4603
    172.5000,       5.0000,   7.00000,    213.4067
    177.5000,       5.0000,   7.00000,    217.0139
    182.5000,       5.0000,   7.00000,    245.9195
    187.5000,       5.0000,   7.00000,    241.5335
    192.5000,       5.0000,   7.00000,    228.2751
    197.5000,       5.0000,   7.00000,    269.1292
    202.5000,       5.0000,   7.00000,    228.6743
    207.5000,       5.0000,   7.00000,    294.8077
    212.5000,       5.0000,   7.00000,    242.4707
    217.5000,       5.0000,   7.00000,    289.2599
    222.5000,       5.0000,   7.00000,    258.0975
    227.5000,       5.0000,   7.00000,    212.7457
    232.5000,       5.0000,   7.00000,    234.6282
    237.5000,       5.0000,   7.00000,    286.2897
    242.5000,       5.0000,   7.00000,    341.2370
    247.5000,       5.0000,   7.00000,    381.0284
    252.5000,       5.0000,   7.00000,    343.7080
    257.5000,       5.0000,   7.00000,    351.6594
    262.5000,       5.0000,   7.00000,    320.6531
    267.5000,       5.0000,   7.00000,    339.9749
    272.5000,       5.0000,   7.00000,    324.8157
    277.5000,       5.0000,   7.00000,    329.2028
     42.5000,       5.0000,   8.00000,    527.2106
     47.5000,       5.0000,   8.00000,    462.4826
     52.5000,       5.0000,   8.00000,    416.5283
     62.5000,       5.0000,   8.00000,    430.8513
     67.5000,       5.0000,   8.00000,    360.2852
     72.5000,       5.0000,   8.00000,    313.3418
     77.5000,       5.0000,   8.00000,    359.2238
     82.5000,       5.0000,   8.00000,    450.8805
     87.5000,       5.0000,   8.00000,    502.8622
     92.5000,       5.0000,   8.00000,    393.6693
    102.5000,       5.0000,   8.00000,    244.5905
    107.5000,       5.0000,   8.00000,    218.0181
    112.5000,       5.0000,   8.00000,    239.8593
    117.5000,       5.0000,   8.00000,    221.2526
    122.5000,       5.0000,   8.00000,    248.1833
    127.5000,       5.0000,   8.00000,    262.1790
    132.5000,       5.0000,   8.00000,    280.8550
    137.5000,       5.0000,   8.00000,    263.4229
    142.5000,       5.0000,   8.00000,    258.4174
    147.5000,       5.0000,   8.00000,    239.2782
    152.5000,       5.0000,   8.00000,    220.4138
    157.5000,       5.0000,   8.00000,    233.6518
    162.5000,       5.0000,   8.00000,    246.5929
    167.5000,       5.0000,   8.00000,    242.6807
    172.5000,       5.0000,   8.00000,    223.6978
    177.5000,       5.0000,   8.00000,    224.6388
    182.5000,       5.0000,   8.00000,    257.3456
    187.5000,       5.0000,   8.00000,    259.6831
    192.5000,       5.0000,   8.00000,    245.2391
    197.5000,       5.0000,   8.00000,    283.1329
    202.5000,       5.0000,   8.00000,    234.8145
    207.5000,       5.0000,   8.00000,    297.4961
    212.5000,       5.0000,   8.00000,    247.2575
    217.5000,       5.0000,   8.00000,    290.9729
    222.5000,       5.0000,   8.00000,    257.4389
    227.5000,       5.0000,   8.00000,    209.9478
    232.5000,       5.0000,   8.00000,    234.5062
    237.5000,       5.0000,   8.00000,    283.4598
    242.5000,       5.0000,   8.00000,    337.6733
    247.5000,       5.0000,   8.00000,    364.4175
    252.5000,       5.0000,   8.00000,    336.0073
    257.5000,       5.0000,   8.00000,    340.6108
    262.5000,       5.0000,   8.00000,    326.0263
    267.5000,       5.0000,   8.00000,    354.2407
    272.5000,       5.0000,   8.00000,    330.5308
     52.5000,      35.0000,   1.00000,    403.0373
     57.5000,      35.0000,   1.00000,    391.0550
     62.5000,      35.0000,   1.00000,    381.5057
     67.5000,      35.0000,   1.00000,    396.7054
     72.5000,      35.0000,   1.00000,    401.3540
     77.5000,      35.0000,   1.00000,    388.6731
     82.5000,      35.0000,   1.00000,    351.8422
     87.5000,      35.0000,   1.00000,    335.5010
     92.5000,      35.0000,   1.00000,    338.3530
     97.5000,      35.0000,   1.00000,    340.1201
    102.5000,      35.0000,   1.00000,    317.7634
    107.5000,      35.0000,   1.00000,    277.1048
    112.5000,      35.0000,   1.00000,    251.0031
    117.5000,      35.0000,   1.00000,    246.3024
    122.5000,      35.0000,   1.00000,    244.0482
    127.5000,      35.0000,   1.00000,    248.8153
    132.5000,      35.0000,   1.00000,    251.1275
    137.5000,      35.0000,   1.00000,    261.3687
    142.5000,      35.0000,   1.00000,    272.4763
    147.5000,      35.0000,   1.00000,    271.8769
    152.5000,      35.0000,   1.00000,    266.7631
    157.5000,      35.0000,   1.00000,    255.7535
    162.5000,      35.0000,   1.00000,    249.0329
    167.5000,      35.0000,   1.00000,    249.4846
    172.5000,      35.0000,   1.00000,    252.9650
    177.5000,      35.0000,   1.00000,    258.1404
    182.5000,      35.0000,   1.00000,    267.5967
    187.5000,      35.0000,   1.00000,    265.7363
    192.5000,      35.0000,   1.00000,    274.8742
    197.5000,      35.0000,   1.00000,    270.5958
    202.5000,      35.0000,   1.00000,    271.6259
    207.5000,      35.0000,   1.00000,    264.2621
    212.5000,      35.0000,   1.00000,    256.5900
    217.5000,      35.0000,   1.00000,    248.7020
    222.5000,      35.0000,   1.00000,    259.1709
    227.5000,      35.0000,   1.00000,    267.9859
    232.5000,      35.0000,   1.00000,    284.5315
    237.5000,      35.0000,   1.00000,    285.9448
    242.5000,      35.0000,   1.00000,    291.9353
    247.5000,      35.0000,   1.00000,    302.0409
    252.5000,      35.0000,   1.00000,    326.9708
    257.5000,      35.0000,   1.00000,    339.4728
    262.5000,      35.0000,   1.00000,    349.5250
     52.5000,       5.0000,  10.00000,    354.9958
     57.5000,       5.0000,  10.00000,    359.7537
     62.5000,       5.0000,  10.00000,    391.5268
     67.5000,       5.0000,  10.00000,    343.5062
     77.5000,       5.0000,  10.00000,    344.5804
     82.5000,       5.0000,  10.00000,    408.5519
     87.5000,       5.0000,  10.00000,    442.6227
     92.5000,       5.0000,  10.00000,    351.3467
     97.5000,       5.0000,  10.00000,    264.5229
    102.5000,       5.0000,  10.00000,    231.3120
    107.5000,       5.0000,  10.00000,    208.3113
    112.5000,       5.0000,  10.00000,    234.3038
    117.5000,       5.0000,  10.00000,    223.5335
    122.5000,       5.0000,  10.00000,    252.0638
    127.5000,       5.0000,  10.00000,    260.8618
    132.5000,       5.0000,  10.00000,    273.3506
    137.5000,       5.0000,  10.00000,    264.8005
    142.5000,       5.0000,  10.00000,    278.5423
    147.5000,       5.0000,  10.00000,    265.1464
    152.5000,       5.0000,  10.00000,    246.9100
    157.5000,       5.0000,  10.00000,    258.5569
    162.5000,       5.0000,  10.00000,    268.7087
    167.5000,       5.0000,  10.00000,    262.2182
    172.5000,       5.0000,  10.00000,    236.7660
    177.5000,       5.0000,  10.00000,    244.4064
    182.5000,       5.0000,  10.00000,    287.4254
    187.5000,       5.0000,  10.00000,    287.4053
    192.5000,       5.0000,  10.00000,    264.0705
    197.5000,       5.0000,  10.00000,    296.1269
    202.5000,       5.0000,  10.00000,    240.9343
    207.5000,       5.0000,  10.00000,    301.2897
    212.5000,       5.0000,  10.00000,    248.6491
    217.5000,       5.0000,  10.00000,    293.2656
    222.5000,       5.0000,  10.00000,    258.0413
    227.5000,       5.0000,  10.00000,    207.9029
    232.5000,       5.0000,  10.00000,    227.1144
    237.5000,       5.0000,  10.00000,    271.0854
    242.5000,       5.0000,  10.00000,    320.5317
    247.5000,       5.0000,  10.00000,    353.6904
    252.5000,       5.0000,  10.00000,    336.4266
    257.5000,       5.0000,  10.00000,    353.0082
    262.5000,       5.0000,  10.00000,    338.7931
     67.5000,      45.0000,   1.00000,    363.2190
     72.5000,      45.0000,   1.00000,    359.0497
     77.5000,      45.0000,   1.00000,    347.8132
     82.5000,      45.0000,   1.00000,    339.4542
     87.5000,      45.0000,   1.00000,    315.8665
     92.5000,      45.0000,   1.00000,    303.1958
     97.5000,      45.0000,   1.00000,    293.0597
    102.5000,      45.0000,   1.00000,    287.6200
    107.5000,      45.0000,   1.00000,    279.9532
    112.5000,      45.0000,   1.00000,    261.5270
    117.5000,      45.0000,   1.00000,    247.1893
    122.5000,      45.0000,   1.00000,    245.3819
    127.5000,      45.0000,   1.00000,    249.4831
    132.5000,      45.0000,   1.00000,    256.1045
    137.5000,      45.0000,   1.00000,    261.5112
    142.5000,      45.0000,   1.00000,    266.0647
    147.5000,      45.0000,   1.00000,    273.4375
    152.5000,      45.0000,   1.00000,    277.5862
    157.5000,      45.0000,   1.00000,    282.6731
    162.5000,      45.0000,   1.00000,    291.4043
    167.5000,      45.0000,   1.00000,    293.1009
    172.5000,      45.0000,   1.00000,    290.1409
    177.5000,      45.0000,   1.00000,    291.3668
    182.5000,      45.0000,   1.00000,    281.4860
    187.5000,      45.0000,   1.00000,    280.7111
    192.5000,      45.0000,   1.00000,    272.6435
    197.5000,      45.0000,   1.00000,    276.9633
    202.5000,      45.0000,   1.00000,    274.6122
    207.5000,      45.0000,   1.00000,    262.3302
    212.5000,      45.0000,   1.00000,    256.2244
    217.5000,      45.0000,   1.00000,    256.7406
    222.5000,      45.0000,   1.00000,    257.5747
    227.5000,      45.0000,   1.00000,    269.7408
    232.5000,      45.0000,   1.00000,    272.1234
    237.5000,      45.0000,   1.00000,    287.8962
    242.5000,      45.0000,   1.00000,    294.8637
    247.5000,      45.0000,   1.00000,    308.8790
     77.5000,       5.0000,  12.00000,    334.9415
    157.5000,       5.0000,  12.00000,    279.3236
    237.5000,       5.0000,  12.00000,    263.3398
     67.5000,      15.0000,   4.00000,    319.5485
     72.5000,      15.0000,   4.00000,    306.4491
     77.5000,      15.0000,   4.00000,    334.4956
     82.5000,      15.0000,   4.00000,    389.6502
     87.5000,      15.0000,   4.00000,    393.9653
     92.5000,      15.0000,   4.00000,    342.4666
     97.5000,      15.0000,   4.00000,    264.5294
    102.5000,      15.0000,   4.00000,    216.5464
    112.5000,      15.0000,   4.00000,    214.7713
    117.5000,      15.0000,   4.00000,    232.9932
    122.5000,      15.0000,   4.00000,    245.0251
    127.5000,      15.0000,   4.00000,    266.6331
    132.5000,      15.0000,   4.00000,    272.3772
    137.5000,      15.0000,   4.00000,    275.5479
    142.5000,      15.0000,   4.00000,    265.7983
    147.5000,      15.0000,   4.00000,    263.2175
    152.5000,      15.0000,   4.00000,    266.6825
    157.5000,      15.0000,   4.00000,    281.1626
    162.5000,      15.0000,   4.00000,    297.7285
    167.5000,      15.0000,   4.00000,    293.6057
    172.5000,      15.0000,   4.00000,    282.7078
    177.5000,      15.0000,   4.00000,    283.4138
    182.5000,      15.0000,   4.00000,    289.6187
    187.5000,      15.0000,   4.00000,    287.7551
    192.5000,      15.0000,   4.00000,    287.0002
    197.5000,      15.0000,   4.00000,    270.8812
    202.5000,      15.0000,   4.00000,    284.3316
    207.5000,      15.0000,   4.00000,    267.2669
    212.5000,      15.0000,   4.00000,    285.2339
    217.5000,      15.0000,   4.00000,    265.9708
    222.5000,      15.0000,   4.00000,    246.6491
    227.5000,      15.0000,   4.00000,    223.0746
    232.5000,      15.0000,   4.00000,    228.2580
    237.5000,      15.0000,   4.00000,    271.5595
    242.5000,      15.0000,   4.00000,    321.6128
    247.5000,      15.0000,   4.00000,    348.3176
     82.5000,      55.0000,   1.00000,    311.0503
     87.5000,      55.0000,   1.00000,    302.5940
     92.5000,      55.0000,   1.00000,    291.2999
     97.5000,      55.0000,   1.00000,    292.9286
    102.5000,      55.0000,   1.00000,    292.3662
    107.5000,      55.0000,   1.00000,    287.5079
    112.5000,      55.0000,   1.00000,    271.1315
    117.5000,      55.0000,   1.00000,    250.4079
    122.5000,      55.0000,   1.00000,    244.6360
    127.5000,      55.0000,   1.00000,    243.8630
    132.5000,      55.0000,   1.00000,    251.3474
    137.5000,      55.0000,   1.00000,    260.2634
    142.5000,      55.0000,   1.00000,    267.8998
    147.5000,      55.0000,   1.00000,    279.6175
    152.5000,      55.0000,   1.00000,    285.0611
    157.5000,      55.0000,   1.00000,    290.7505
    162.5000,      55.0000,   1.00000,    293.5985
    167.5000,      55.0000,   1.00000,    295.6519
    172.5000,      55.0000,   1.00000,    302.7029
    177.5000,      55.0000,   1.00000,    296.5362
    182.5000,      55.0000,   1.00000,    297.5788
    187.5000,      55.0000,   1.00000,    287.1656
    192.5000,      55.0000,   1.00000,    281.9602
    197.5000,      55.0000,   1.00000,    275.4759
    202.5000,      55.0000,   1.00000,    264.1244
    207.5000,      55.0000,   1.00000,    257.8339
    212.5000,      55.0000,   1.00000,    254.9039
    217.5000,      55.0000,   1.00000,    259.9205
    222.5000,      55.0000,   1.00000,    274.0338
    227.5000,      55.0000,   1.00000,    282.6328
    232.5000,      55.0000,   1.00000,    296.8584
    157.5000,       5.0000,  15.00000,    282.9983
    237.5000,       5.0000,  15.00000,    277.8536
     82.5000,      15.0000,   5.00000,    377.9129
     87.5000,      15.0000,   5.00000,    383.0941
     92.5000,      15.0000,   5.00000,    338.2959
     97.5000,      15.0000,   5.00000,    271.3879
    102.5000,      15.0000,   5.00000,    222.7216
    107.5000,      15.0000,   5.00000,    212.6360
    112.5000,      15.0000,   5.00000,    210.5480
    127.5000,      15.0000,   5.00000,    263.2839
    132.5000,      15.0000,   5.00000,    271.0510
    137.5000,      15.0000,   5.00000,    273.4182
    142.5000,      15.0000,   5.00000,    269.6663
    147.5000,      15.0000,   5.00000,    270.6118
    152.5000,      15.0000,   5.00000,    273.5231
    157.5000,      15.0000,   5.00000,    282.7617
    162.5000,      15.0000,   5.00000,    296.1624
    167.5000,      15.0000,   5.00000,    294.2845
    172.5000,      15.0000,   5.00000,    289.5544
    177.5000,      15.0000,   5.00000,    292.6557
    182.5000,      15.0000,   5.00000,    300.0267
    187.5000,      15.0000,   5.00000,    295.7344
    192.5000,      15.0000,   5.00000,    292.1404
    197.5000,      15.0000,   5.00000,    273.8548
    202.5000,      15.0000,   5.00000,    283.8737
    207.5000,      15.0000,   5.00000,    264.4594
    212.5000,      15.0000,   5.00000,    280.0486
    217.5000,      15.0000,   5.00000,    264.4249
    222.5000,      15.0000,   5.00000,    252.6735
    227.5000,      15.0000,   5.00000,    233.7363
    232.5000,      15.0000,   5.00000,    241.6018
     97.5000,      65.0000,   1.00000,    287.3300
    102.5000,      65.0000,   1.00000,    285.7259
    107.5000,      65.0000,   1.00000,    289.0885
    112.5000,      65.0000,   1.00000,    287.9788
    122.5000,      65.0000,   1.00000,    254.6132
    127.5000,      65.0000,   1.00000,    244.5492
    132.5000,      65.0000,   1.00000,    249.5220
    137.5000,      65.0000,   1.00000,    260.3625
    142.5000,      65.0000,   1.00000,    269.9123
    147.5000,      65.0000,   1.00000,    274.4134
    152.5000,      65.0000,   1.00000,    281.2672
    157.5000,      65.0000,   1.00000,    285.3241
    162.5000,      65.0000,   1.00000,    285.5768
    167.5000,      65.0000,   1.00000,    286.0251
    172.5000,      65.0000,   1.00000,    279.4765
    177.5000,      65.0000,   1.00000,    282.4736
    182.5000,      65.0000,   1.00000,    284.5811
    187.5000,      65.0000,   1.00000,    291.6153
    192.5000,      65.0000,   1.00000,    286.9384
    197.5000,      65.0000,   1.00000,    273.4844
    202.5000,      65.0000,   1.00000,    264.0826
    207.5000,      65.0000,   1.00000,    265.4213
    212.5000,      65.0000,   1.00000,    274.9450
    217.5000,      65.0000,   1.00000,    283.8083
     97.5000,      15.0000,   6.00000,    269.3698
    102.5000,      15.0000,   6.00000,    222.4196
    107.5000,      15.0000,   6.00000,    216.2803
    112.5000,      15.0000,   6.00000,    216.5259
    117.5000,      15.0000,   6.00000,    234.1671
    122.5000,      15.0000,   6.00000,    243.8712
    127.5000,      15.0000,   6.00000,    261.4354
    132.5000,      15.0000,   6.00000,    268.3567
    137.5000,      15.0000,   6.00000,    275.6447
    142.5000,      15.0000,   6.00000,    273.5667
    147.5000,      15.0000,   6.00000,    268.8326
    152.5000,      15.0000,   6.00000,    267.1207
    157.5000,      15.0000,   6.00000,    275.1875
    162.5000,      15.0000,   6.00000,    287.3155
    167.5000,      15.0000,   6.00000,    282.0413
    172.5000,      15.0000,   6.00000,    270.3365
    177.5000,      15.0000,   6.00000,    275.7593
    182.5000,      15.0000,   6.00000,    291.4399
    187.5000,      15.0000,   6.00000,    297.3462
    192.5000,      15.0000,   6.00000,    297.2071
    197.5000,      15.0000,   6.00000,    276.9749
    202.5000,      15.0000,   6.00000,    288.4579
    207.5000,      15.0000,   6.00000,    272.1817
    212.5000,      15.0000,   6.00000,    292.9314
    217.5000,      15.0000,   6.00000,    277.8681
    105.0000,      30.0000,   3.00000,    243.9426
    110.0000,      30.0000,   3.00000,    230.0110
    115.0000,      30.0000,   3.00000,    231.0265
    120.0000,      30.0000,   3.00000,    242.4173
    125.0000,      30.0000,   3.00000,    255.1332
    130.0000,      30.0000,   3.00000,    263.3630
    135.0000,      30.0000,   3.00000,    269.0233
    140.0000,      30.0000,   3.00000,    266.6385
    145.0000,      30.0000,   3.00000,    266.9716
    150.0000,      30.0000,   3.00000,    269.0168
    155.0000,      30.0000,   3.00000,    271.5424
    160.0000,      30.0000,   3.00000,    269.0858
    165.0000,      30.0000,   3.00000,    267.9103
    170.0000,      30.0000,   3.00000,    277.9820
    175.0000,      30.0000,   3.00000,    281.3930
    180.0000,      30.0000,   3.00000,    274.9239
    185.0000,      30.0000,   3.00000,    276.5370
    190.0000,      30.0000,   3.00000,    277.0167
    195.0000,      30.0000,   3.00000,    291.7603
    200.0000,      30.0000,   3.00000,    288.9676
    205.0000,      30.0000,   3.00000,    292.3749
    210.0000,      30.0000,   3.00000,    291.8128
    117.5000,      25.0000,   4.00000,    236.8831
    122.5000,      25.0000,   4.00000,    255.3322
    127.5000,      25.0000,   4.00000,    264.7299
    132.5000,      25.0000,   4.00000,    272.7729
    142.5000,      25.0000,   4.00000,    261.8861
    147.5000,      25.0000,   4.00000,    256.9671
    152.5000,      25.0000,   4.00000,    261.5082
    157.5000,      25.0000,   4.00000,    263.6383
    162.5000,      25.0000,   4.00000,    263.0628
    167.5000,      25.0000,   4.00000,    266.0486
    172.5000,      25.0000,   4.00000,    271.2389
    177.5000,      25.0000,   4.00000,    272.3925
    182.5000,      25.0000,   4.00000,    267.6518
    187.5000,      25.0000,   4.00000,    276.0662
    192.5000,      25.0000,   4.00000,    278.4558
    197.5000,      25.0000,   4.00000,    290.4853
    202.5000,      25.0000,   4.00000,    292.1526
    157.5000,      15.0000,   8.00000,    250.0028
    157.5000,      15.0000,  10.00000,    248.3795
   7.95
ITERATION 4
MODEL RESISTIVITY
LAYER 1
61,     2.5000
     10.0000,     2037.0
     15.0000,     2348.4
     20.0000,     1582.8
     25.0000,     1444.0
     30.0000,     1261.1
     35.0000,     1604.9
     40.0000,     2275.3
     45.0000,     2288.3
     50.0000,     1866.3
     55.0000,     1410.6
     60.0000,     1196.8
     65.0000,     1118.8
     70.0000,     828.65
     75.0000,     664.25
     80.0000,     716.94
     85.0000,     840.27
     90.0000,     842.33
     95.0000,     569.88
    100.0000,     345.01
    105.0000,     244.29
    110.0000,     186.52
    115.0000,     189.25
    120.0000,     164.94
    125.0000,     179.00
    130.0000,     178.18
    135.0000,     180.37
    140.0000,     165.33
    145.0000,     168.73
    150.0000,     163.45
    155.0000,     159.47
    160.0000,     180.06
    165.0000,     191.65
    170.0000,     186.52
    175.0000,     165.17
    180.0000,     162.51
    185.0000,     186.68
    190.0000,     174.39
    195.0000,     152.08
    200.0000,     170.35
    205.0000,     135.49
    210.0000,     180.29
    215.0000,     151.36
    220.0000,     190.39
    225.0000,     171.75
    230.0000,     144.85
    235.0000,     183.21
    240.0000,     256.69
    245.0000,     350.35
    250.0000,     436.23
    255.0000,     439.52
    260.0000,     495.17
    265.0000,     493.23
    270.0000,     562.05
    275.0000,     544.81
    280.0000,     551.91
    285.0000,     644.17
    290.0000,     656.15
    295.0000,     585.01
    300.0000,     483.60
    305.0000,     322.35
           254.9071
LAYER 2
61,     5.2500
     10.0000,     2007.9
     15.0000,     2215.9
     20.0000,     1592.9
     25.0000,     1441.2
     30.0000,     1261.8
     35.0000,     1558.3
     40.0000,     1786.1
     45.0000,     1779.4
     50.0000,     1573.7
     55.0000,     1385.9
     60.0000,     1191.1
     65.0000,     1119.3
     70.0000,     831.44
     75.0000,     669.30
     80.0000,     719.84
     85.0000,     840.86
     90.0000,     842.36
     95.0000,     566.85
    100.0000,     344.93
    105.0000,     244.68
    110.0000,     186.90
    115.0000,     187.54
    120.0000,     164.99
    125.0000,     178.26
    130.0000,     178.20
    135.0000,     180.24
    140.0000,     165.41
    145.0000,     168.68
    150.0000,     163.42
    155.0000,     159.28
    160.0000,     180.01
    165.0000,     191.26
    170.0000,     186.40
    175.0000,     164.79
    180.0000,     162.49
    185.0000,     179.60
    190.0000,     174.32
    195.0000,     152.13
    200.0000,     169.00
    205.0000,     138.06
    210.0000,     179.88
    215.0000,     154.57
    220.0000,     190.37
    225.0000,     172.02
    230.0000,     150.10
    235.0000,     184.18
    240.0000,     257.75
    245.0000,     351.74
    250.0000,     436.37
    255.0000,     445.44
    260.0000,     495.16
    265.0000,     493.79
    270.0000,     556.77
    275.0000,     545.16
    280.0000,     551.84
    285.0000,     640.20
    290.0000,     646.79
    295.0000,     583.03
    300.0000,     478.20
    305.0000,     315.47
           254.9542
LAYER 3
58,     8.2750
     20.0000,     1656.9
     25.0000,     1415.9
     30.0000,     1243.9
     35.0000,     1210.4
     40.0000,     1183.7
     45.0000,     1171.7
     50.0000,     1177.5
     55.0000,     1209.7
     60.0000,     1170.7
     65.0000,     1127.5
     70.0000,     864.01
     75.0000,     741.60
     80.0000,     762.62
     85.0000,     840.86
     90.0000,     816.57
     95.0000,     526.81
    100.0000,     344.02
    105.0000,     247.32
    110.0000,     197.71
    115.0000,     187.64
    120.0000,     170.47
    125.0000,     178.45
    130.0000,     182.44
    135.0000,     183.44
    140.0000,     173.91
    145.0000,     170.71
    150.0000,     162.29
    155.0000,     156.90
    160.0000,     176.81
    165.0000,     181.73
    170.0000,     181.07
    175.0000,     158.07
    180.0000,     157.34
    185.0000,     175.72
    190.0000,     172.98
    195.0000,     160.52
    200.0000,     169.39
    205.0000,     168.89
    210.0000,     183.99
    215.0000,     183.96
    220.0000,     192.79
    225.0000,     187.65
    230.0000,     186.53
    235.0000,     201.52
    240.0000,     267.71
    245.0000,     352.84
    250.0000,     437.02
    255.0000,     446.93
    260.0000,     495.33
    265.0000,     495.45
    270.0000,     546.92
    275.0000,     546.61
    280.0000,     552.00
    285.0000,     595.63
    290.0000,     595.51
    295.0000,     538.06
    300.0000,     401.64
           272.2822
LAYER 4
56,    11.6025
     25.0000,     1254.7
     30.0000,     939.71
     35.0000,     931.00
     40.0000,     797.64
     45.0000,     796.79
     50.0000,     843.20
     55.0000,     1063.4
     60.0000,     1124.6
     65.0000,     1125.2
     70.0000,     938.52
     75.0000,     844.18
     80.0000,     838.41
     85.0000,     839.24
     90.0000,     766.37
     95.0000,     492.80
    100.0000,     344.20
    105.0000,     259.58
    110.0000,     221.56
    115.0000,     193.94
    120.0000,     186.11
    125.0000,     192.99
    130.0000,     213.60
    135.0000,     215.26
    140.0000,     208.67
    145.0000,     184.16
    150.0000,     162.22
    155.0000,     154.50
    160.0000,     164.56
    165.0000,     170.20
    170.0000,     169.08
    175.0000,     146.72
    180.0000,     147.03
    185.0000,     169.05
    190.0000,     172.82
    195.0000,     173.49
    200.0000,     205.62
    205.0000,     207.94
    210.0000,     223.72
    215.0000,     223.36
    220.0000,     222.05
    225.0000,     219.61
    230.0000,     219.41
    235.0000,     223.45
    240.0000,     277.57
    245.0000,     352.76
    250.0000,     437.01
    255.0000,     449.41
    260.0000,     494.53
    265.0000,     497.05
    270.0000,     541.53
    275.0000,     545.48
    280.0000,     549.16
    285.0000,     549.73
    290.0000,     536.29
    295.0000,     468.54
           294.6687
LAYER 5
53,    15.2628
     30.0000,     518.08
     35.0000,     517.83
     40.0000,     517.65
     45.0000,     518.41
     50.0000,     538.59
     55.0000,     597.68
     60.0000,     636.59
     65.0000,     646.67
     70.0000,     646.40
     75.0000,     557.75
     80.0000,     528.54
     85.0000,     474.76
     90.0000,     406.13
     95.0000,     355.52
    100.0000,     332.37
    105.0000,     272.65
    110.0000,     268.23
    115.0000,     255.79
    120.0000,     255.08
    125.0000,     255.39
    130.0000,     265.85
    135.0000,     267.10
    140.0000,     268.81
    145.0000,     250.49
    150.0000,     187.19
    155.0000,     153.55
    160.0000,     150.73
    165.0000,     148.45
    170.0000,     145.52
    175.0000,     145.24
    180.0000,     145.37
    185.0000,     176.36
    190.0000,     229.08
    195.0000,     280.71
    200.0000,     321.24
    205.0000,     325.29
    210.0000,     323.05
    215.0000,     321.95
    220.0000,     320.59
    225.0000,     311.56
    230.0000,     307.12
    235.0000,     305.55
    240.0000,     310.14
    245.0000,     334.33
    250.0000,     364.99
    255.0000,     374.91
    260.0000,     376.43
    265.0000,     377.33
    270.0000,     379.03
    275.0000,     380.26
    280.0000,     380.49
    285.0000,     376.90
           303.4040
LAYER 6
49,    19.2890
     40.0000,     390.54
     45.0000,     390.05
     50.0000,     392.14
     55.0000,     396.42
     60.0000,     398.48
     65.0000,     401.35
     70.0000,     396.77
     75.0000,     369.80
     80.0000,     364.92
     85.0000,     360.01
     90.0000,     344.08
     95.0000,     323.79
    100.0000,     307.27
    105.0000,     269.92
    110.0000,     261.68
    115.0000,     256.47
    120.0000,     252.92
    125.0000,     252.81
    130.0000,     260.41
    135.0000,     261.18
    140.0000,     261.08
    145.0000,     260.27
    150.0000,     230.09
    155.0000,     198.75
    160.0000,     187.25
    165.0000,     184.56
    170.0000,     184.43
    175.0000,     185.13
    180.0000,     199.30
    185.0000,     245.71
    190.0000,     302.06
    195.0000,     335.36
    200.0000,     344.18
    205.0000,     342.68
    210.0000,     341.71
    215.0000,     340.38
    220.0000,     334.75
    225.0000,     323.80
    230.0000,     315.91
    235.0000,     314.13
    240.0000,     313.68
    245.0000,     316.47
    250.0000,     321.36
    255.0000,     323.31
    260.0000,     324.27
    265.0000,     325.14
    270.0000,     325.95
    275.0000,     326.57
           326.9961
LAYER 7
45,    23.7179
     50.0000,     310.16
     55.0000,     310.59
     60.0000,     311.38
     65.0000,     312.30
     70.0000,     313.21
     75.0000,     311.52
     80.0000,     309.32
     85.0000,     306.06
     90.0000,     304.88
     95.0000,     296.03
    100.0000,     282.67
    105.0000,     265.76
    110.0000,     259.80
    115.0000,     255.04
    120.0000,     252.07
    125.0000,     252.16
    130.0000,     257.00
    135.0000,     259.63
    140.0000,     259.80
    145.0000,     259.89
    150.0000,     255.51
    155.0000,     250.54
    160.0000,     249.65
    165.0000,     249.81
    170.0000,     250.24
    175.0000,     255.76
    180.0000,     275.86
    185.0000,     309.14
    190.0000,     335.57
    195.0000,     344.25
    200.0000,     343.74
    205.0000,     343.41
    210.0000,     342.82
    215.0000,     341.10
    220.0000,     336.72
    225.0000,     327.72
    230.0000,     318.94
    235.0000,     315.41
    240.0000,     314.58
    245.0000,     314.69
    250.0000,     314.72
    255.0000,     314.92
    260.0000,     315.28
    265.0000,     315.81
           316.8578
LAYER 8
41,    28.5897
     60.0000,     275.06
     65.0000,     274.27
     70.0000,     273.85
     75.0000,     273.11
     80.0000,     271.68
     85.0000,     270.48
     90.0000,     268.71
     95.0000,     267.43
    100.0000,     266.26
    105.0000,     263.68
    110.0000,     257.86
    115.0000,     254.24
    120.0000,     251.25
    125.0000,     251.03
    130.0000,     254.10
    135.0000,     257.79
    140.0000,     258.69
    145.0000,     259.18
    150.0000,     261.09
    155.0000,     263.80
    160.0000,     267.72
    165.0000,     269.71
    170.0000,     276.48
    175.0000,     290.68
    180.0000,     310.00
    185.0000,     328.58
    190.0000,     339.14
    195.0000,     342.50
    200.0000,     343.33
    205.0000,     343.09
    210.0000,     342.62
    215.0000,     341.00
    220.0000,     337.46
    225.0000,     330.77
    230.0000,     322.82
    235.0000,     316.95
    240.0000,     315.32
    245.0000,     314.90
    250.0000,     314.62
    255.0000,     314.69
           314.8163
LAYER 9
36,    33.9487
     75.0000,     263.78
     80.0000,     260.79
     85.0000,     259.33
     90.0000,     258.20
     95.0000,     256.55
    100.0000,     254.58
    105.0000,     252.54
    110.0000,     250.31
    115.0000,     248.70
    120.0000,     248.09
    125.0000,     248.03
    130.0000,     249.72
    135.0000,     253.23
    140.0000,     256.55
    145.0000,     257.65
    150.0000,     260.34
    155.0000,     264.17
    160.0000,     269.84
    165.0000,     278.07
    170.0000,     289.45
    175.0000,     303.54
    180.0000,     317.93
    185.0000,     330.04
    190.0000,     337.59
    195.0000,     341.56
    200.0000,     341.87
    205.0000,     341.80
    210.0000,     341.57
    215.0000,     340.61
    220.0000,     337.78
    225.0000,     332.19
    230.0000,     324.56
    235.0000,     317.42
    240.0000,     316.17
    245.0000,     315.52
           314.7343
LAYER 10
30,    39.8436
     90.0000,     251.94
     95.0000,     249.05
    100.0000,     247.69
    105.0000,     246.31
    110.0000,     245.35
    115.0000,     244.86
    120.0000,     244.87
    125.0000,     245.10
    130.0000,     246.42
    135.0000,     249.31
    140.0000,     253.06
    145.0000,     256.51
    150.0000,     259.92
    155.0000,     264.50
    160.0000,     271.93
    165.0000,     281.54
    170.0000,     293.18
    175.0000,     305.88
    180.0000,     318.52
    185.0000,     329.35
    190.0000,     336.91
    195.0000,     340.13
    200.0000,     340.82
    205.0000,     340.91
    210.0000,     340.82
    215.0000,     340.15
    220.0000,     337.96
    225.0000,     332.74
    230.0000,     325.95
           317.7119
LAYER 11
26,    46.3279
    100.0000,     244.15
    105.0000,     243.66
    110.0000,     243.37
    115.0000,     243.36
    120.0000,     243.42
    125.0000,     243.72
    130.0000,     244.84
    135.0000,     247.25
    140.0000,     250.85
    145.0000,     255.04
    150.0000,     259.47
    155.0000,     264.54
    160.0000,     272.03
    165.0000,     281.98
    170.0000,     293.68
    175.0000,     306.03
    180.0000,     318.35
    185.0000,     329.02
    190.0000,     336.04
    195.0000,     339.26
    200.0000,     339.94
    205.0000,     340.06
    210.0000,     340.02
    215.0000,     339.70
    220.0000,     338.13
           333.1469
LAYER 12
23,    53.4607
    105.0000,     243.28
    110.0000,     243.10
    115.0000,     243.09
    120.0000,     243.12
    125.0000,     243.31
    130.0000,     244.28
    135.0000,     246.44
    140.0000,     249.90
    145.0000,     254.23
    150.0000,     259.11
    155.0000,     264.57
    160.0000,     272.11
    165.0000,     282.05
    170.0000,     293.74
    175.0000,     306.01
    180.0000,     318.21
    185.0000,     328.69
    190.0000,     335.41
    195.0000,     338.58
    200.0000,     339.32
    205.0000,     339.45
    210.0000,     339.46
           339.3460
LAYER 13
21,    61.3068
    110.0000,     242.76
    115.0000,     242.87
    120.0000,     242.94
    125.0000,     243.17
    130.0000,     244.08
    135.0000,     246.14
    140.0000,     249.58
    145.0000,     253.92
    150.0000,     258.92
    155.0000,     264.58
    160.0000,     272.15
    165.0000,     282.07
    170.0000,     293.74
    175.0000,     305.97
    180.0000,     318.08
    185.0000,     328.48
    190.0000,     334.94
    195.0000,     337.83
    200.0000,     338.79
    205.0000,     339.06
           339.1538
LAYER 14
19, 
    115.0000,     242.54
    120.0000,     242.67
    125.0000,     243.08
    130.0000,     244.03
    135.0000,     245.99
    140.0000,     249.48
    145.0000,     253.82
    150.0000,     258.83
    155.0000,     264.57
    160.0000,     272.16
    165.0000,     282.06
    170.0000,     293.72
    175.0000,     305.93
    180.0000,     318.00
    185.0000,     328.43
    190.0000,     334.62
    195.0000,     337.44
    200.0000,     338.51
           338.9129
CALCULATED APPARENT RESISTIVITY
      7.5000,       5.0000,   1.00000,   1753.4758
     12.5000,       5.0000,   1.00000,   1939.4952
     17.5000,       5.0000,   1.00000,   1474.0062
     22.5000,       5.0000,   1.00000,   1557.2759
     27.5000,       5.0000,   1.00000,   1376.3987
     32.5000,       5.0000,   1.00000,   1490.9076
     37.5000,       5.0000,   1.00000,   1636.7411
     42.5000,       5.0000,   1.00000,   1585.5272
     52.5000,       5.0000,   1.00000,   1337.8176
     62.5000,       5.0000,   1.00000,   1050.1262
     67.5000,       5.0000,   1.00000,    862.9533
     72.5000,       5.0000,   1.00000,    762.3970
     77.5000,       5.0000,   1.00000,    748.7731
     82.5000,       5.0000,   1.00000,    711.8599
     92.5000,       5.0000,   1.00000,    516.9040
     97.5000,       5.0000,   1.00000,    372.6663
    102.5000,       5.0000,   1.00000,    282.4477
    112.5000,       5.0000,   1.00000,    204.4419
    117.5000,       5.0000,   1.00000,    174.7427
    122.5000,       5.0000,   1.00000,    185.3250
    127.5000,       5.0000,   1.00000,    176.4139
    132.5000,       5.0000,   1.00000,    181.7139
    137.5000,       5.0000,   1.00000,    169.3003
    142.5000,       5.0000,   1.00000,    172.4714
    147.5000,       5.0000,   1.00000,    169.8476
    152.5000,       5.0000,   1.00000,    166.9666
    157.5000,       5.0000,   1.00000,    176.7445
    162.5000,       5.0000,   1.00000,    177.9930
    167.5000,       5.0000,   1.00000,    179.4516
    172.5000,       5.0000,   1.00000,    171.9212
    177.5000,       5.0000,   1.00000,    167.3152
    182.5000,       5.0000,   1.00000,    176.1483
    187.5000,       5.0000,   1.00000,    171.6054
    192.5000,       5.0000,   1.00000,    156.4462
    197.5000,       5.0000,   1.00000,    180.0815
    202.5000,       5.0000,   1.00000,    143.6792
    207.5000,       5.0000,   1.00000,    189.5574
    212.5000,       5.0000,   1.00000,    153.8732
    217.5000,       5.0000,   1.00000,    187.7428
    222.5000,       5.0000,   1.00000,    178.8884
    227.5000,       5.0000,   1.00000,    175.7596
    232.5000,       5.0000,   1.00000,    213.5814
    237.5000,       5.0000,   1.00000,    265.4612
    242.5000,       5.0000,   1.00000,    326.4844
    247.5000,       5.0000,   1.00000,    401.6352
    252.5000,       5.0000,   1.00000,    420.0880
    257.5000,       5.0000,   1.00000,    488.9914
    262.5000,       5.0000,   1.00000,    480.2998
    267.5000,       5.0000,   1.00000,    539.5495
    272.5000,       5.0000,   1.00000,    539.9697
    277.5000,       5.0000,   1.00000,    552.1996
    282.5000,       5.0000,   1.00000,    587.2684
    287.5000,       5.0000,   1.00000,    563.3836
    292.5000,       5.0000,   1.00000,    504.1449
    297.5000,       5.0000,   1.00000,    446.3691
    302.5000,       5.0000,   1.00000,    341.2766
    307.5000,       5.0000,   1.00000,    288.5233
     12.5000,       5.0000,   2.00000,   1697.2726
     17.5000,       5.0000,   2.00000,   1344.9600
     27.5000,       5.0000,   2.00000,   1217.1459
     32.5000,       5.0000,   2.00000,   1234.8191
     37.5000,       5.0000,   2.00000,   1381.2393
     42.5000,       5.0000,   2.00000,   1278.3488
     47.5000,       5.0000,   2.00000,   1172.1832
     52.5000,       5.0000,   2.00000,   1058.4930
     57.5000,       5.0000,   2.00000,   1014.7311
     62.5000,       5.0000,   2.00000,   1045.9125
     67.5000,       5.0000,   2.00000,    862.3081
     72.5000,       5.0000,   2.00000,    715.9008
     77.5000,       5.0000,   2.00000,    688.1376
     82.5000,       5.0000,   2.00000,    670.0798
     87.5000,       5.0000,   2.00000,    623.4542
     92.5000,       5.0000,   2.00000,    472.6837
     97.5000,       5.0000,   2.00000,    357.8714
    102.5000,       5.0000,   2.00000,    296.5630
    107.5000,       5.0000,   2.00000,    238.7450
    112.5000,       5.0000,   2.00000,    229.0839
    117.5000,       5.0000,   2.00000,    193.1193
    122.5000,       5.0000,   2.00000,    194.0057
    127.5000,       5.0000,   2.00000,    191.7882
    132.5000,       5.0000,   2.00000,    188.2224
    137.5000,       5.0000,   2.00000,    175.6045
    142.5000,       5.0000,   2.00000,    183.0523
    147.5000,       5.0000,   2.00000,    179.8074
    152.5000,       5.0000,   2.00000,    167.3649
    157.5000,       5.0000,   2.00000,    175.5446
    162.5000,       5.0000,   2.00000,    182.7126
    167.5000,       5.0000,   2.00000,    182.8945
    172.5000,       5.0000,   2.00000,    167.8683
    177.5000,       5.0000,   2.00000,    166.6715
    182.5000,       5.0000,   2.00000,    190.0889
    187.5000,       5.0000,   2.00000,    175.7609
    192.5000,       5.0000,   2.00000,    167.8378
    197.5000,       5.0000,   2.00000,    190.1908
    202.5000,       5.0000,   2.00000,    162.6603
    207.5000,       5.0000,   2.00000,    199.4342
    212.5000,       5.0000,   2.00000,    169.9628
    217.5000,       5.0000,   2.00000,    210.0277
    222.5000,       5.0000,   2.00000,    212.3802
    227.5000,       5.0000,   2.00000,    188.4581
    232.5000,       5.0000,   2.00000,    230.8918
    237.5000,       5.0000,   2.00000,    281.2942
    242.5000,       5.0000,   2.00000,    337.6006
    247.5000,       5.0000,   2.00000,    388.0413
    252.5000,       5.0000,   2.00000,    400.6801
    257.5000,       5.0000,   2.00000,    452.5347
    262.5000,       5.0000,   2.00000,    465.4823
    267.5000,       5.0000,   2.00000,    527.3737
    272.5000,       5.0000,   2.00000,    513.0547
    277.5000,       5.0000,   2.00000,    491.3865
    282.5000,       5.0000,   2.00000,    532.0486
    287.5000,       5.0000,   2.00000,    499.1375
    292.5000,       5.0000,   2.00000,    456.3107
    297.5000,       5.0000,   2.00000,    429.9283
    302.5000,       5.0000,   2.00000,    335.5897
     22.5000,       5.0000,   3.00000,   1067.4847
     27.5000,       5.0000,   3.00000,    906.0140
     32.5000,       5.0000,   3.00000,   1052.3303
     37.5000,       5.0000,   3.00000,   1188.9410
     42.5000,       5.0000,   3.00000,   1120.8788
     47.5000,       5.0000,   3.00000,    929.2000
     52.5000,       5.0000,   3.00000,    823.5322
     57.5000,       5.0000,   3.00000,    861.6398
     62.5000,       5.0000,   3.00000,    935.8028
     67.5000,       5.0000,   3.00000,    770.0684
     72.5000,       5.0000,   3.00000,    604.5475
     77.5000,       5.0000,   3.00000,    590.8608
     82.5000,       5.0000,   3.00000,    649.6887
     87.5000,       5.0000,   3.00000,    631.1918
     92.5000,       5.0000,   3.00000,    460.3813
     97.5000,       5.0000,   3.00000,    327.8028
    102.5000,       5.0000,   3.00000,    284.1568
    107.5000,       5.0000,   3.00000,    249.1137
    112.5000,       5.0000,   3.00000,    252.8196
    117.5000,       5.0000,   3.00000,    210.9119
    122.5000,       5.0000,   3.00000,    215.5090
    127.5000,       5.0000,   3.00000,    203.4189
    132.5000,       5.0000,   3.00000,    202.9213
    137.5000,       5.0000,   3.00000,    186.1536
    142.5000,       5.0000,   3.00000,    191.8184
    147.5000,       5.0000,   3.00000,    183.5243
    152.5000,       5.0000,   3.00000,    170.8347
    157.5000,       5.0000,   3.00000,    181.4265
    162.5000,       5.0000,   3.00000,    192.4040
    167.5000,       5.0000,   3.00000,    187.9348
    172.5000,       5.0000,   3.00000,    168.6671
    177.5000,       5.0000,   3.00000,    172.8378
    182.5000,       5.0000,   3.00000,    195.2236
    187.5000,       5.0000,   3.00000,    196.2253
    192.5000,       5.0000,   3.00000,    175.7509
    197.5000,       5.0000,   3.00000,    206.0007
    202.5000,       5.0000,   3.00000,    170.9187
    207.5000,       5.0000,   3.00000,    219.4869
    212.5000,       5.0000,   3.00000,    190.6506
    217.5000,       5.0000,   3.00000,    247.6794
    222.5000,       5.0000,   3.00000,    230.2134
    227.5000,       5.0000,   3.00000,    204.0734
    232.5000,       5.0000,   3.00000,    229.7934
    237.5000,       5.0000,   3.00000,    291.9753
    242.5000,       5.0000,   3.00000,    349.4143
    247.5000,       5.0000,   3.00000,    393.0007
    252.5000,       5.0000,   3.00000,    375.0318
    257.5000,       5.0000,   3.00000,    417.6111
    262.5000,       5.0000,   3.00000,    431.4801
    267.5000,       5.0000,   3.00000,    487.0156
    272.5000,       5.0000,   3.00000,    452.4536
    277.5000,       5.0000,   3.00000,    433.8072
    282.5000,       5.0000,   3.00000,    457.2640
    287.5000,       5.0000,   3.00000,    469.6736
    292.5000,       5.0000,   3.00000,    445.1516
    297.5000,       5.0000,   3.00000,    402.5977
     22.5000,      15.0000,   1.00000,    859.8029
     27.5000,      15.0000,   1.00000,    841.9909
     32.5000,      15.0000,   1.00000,    902.7060
     37.5000,      15.0000,   1.00000,   1044.8436
     42.5000,      15.0000,   1.00000,    994.0435
     47.5000,      15.0000,   1.00000,    875.4329
     52.5000,      15.0000,   1.00000,    777.9758
     57.5000,      15.0000,   1.00000,    758.1733
     62.5000,      15.0000,   1.00000,    735.1008
     67.5000,      15.0000,   1.00000,    663.9193
     72.5000,      15.0000,   1.00000,    575.9473
     77.5000,      15.0000,   1.00000,    552.3298
     82.5000,      15.0000,   1.00000,    583.0047
     87.5000,      15.0000,   1.00000,    588.3419
     92.5000,      15.0000,   1.00000,    493.8689
     97.5000,      15.0000,   1.00000,    362.8904
    102.5000,      15.0000,   1.00000,    282.5761
    107.5000,      15.0000,   1.00000,    262.9376
    112.5000,      15.0000,   1.00000,    249.0462
    117.5000,      15.0000,   1.00000,    245.3979
    122.5000,      15.0000,   1.00000,    225.9275
    127.5000,      15.0000,   1.00000,    220.4297
    132.5000,      15.0000,   1.00000,    208.3133
    137.5000,      15.0000,   1.00000,    204.0353
    142.5000,      15.0000,   1.00000,    191.6519
    147.5000,      15.0000,   1.00000,    185.4465
    152.5000,      15.0000,   1.00000,    184.7857
    157.5000,      15.0000,   1.00000,    190.5514
    162.5000,      15.0000,   1.00000,    193.5740
    167.5000,      15.0000,   1.00000,    189.2061
    172.5000,      15.0000,   1.00000,    185.7397
    177.5000,      15.0000,   1.00000,    184.6948
    182.5000,      15.0000,   1.00000,    197.0479
    187.5000,      15.0000,   1.00000,    197.3292
    192.5000,      15.0000,   1.00000,    205.4142
    197.5000,      15.0000,   1.00000,    190.6729
    202.5000,      15.0000,   1.00000,    205.8540
    207.5000,      15.0000,   1.00000,    208.0007
    212.5000,      15.0000,   1.00000,    241.5896
    217.5000,      15.0000,   1.00000,    240.2838
    222.5000,      15.0000,   1.00000,    241.0113
    227.5000,      15.0000,   1.00000,    227.3644
    232.5000,      15.0000,   1.00000,    251.6447
    237.5000,      15.0000,   1.00000,    295.2011
    242.5000,      15.0000,   1.00000,    355.8038
    247.5000,      15.0000,   1.00000,    374.4204
    252.5000,      15.0000,   1.00000,    384.8238
    257.5000,      15.0000,   1.00000,    388.1070
    262.5000,      15.0000,   1.00000,    410.1105
    267.5000,      15.0000,   1.00000,    408.6254
    272.5000,      15.0000,   1.00000,    411.0720
    277.5000,      15.0000,   1.00000,    400.7152
    282.5000,      15.0000,   1.00000,    419.2626
    287.5000,      15.0000,   1.00000,    438.7568
    292.5000,      15.0000,   1.00000,    434.2980
     22.5000,       5.0000,   4.00000,    822.4478
     27.5000,       5.0000,   4.00000,    710.0426
     32.5000,       5.0000,   4.00000,    819.5366
     37.5000,       5.0000,   4.00000,   1038.8605
     42.5000,       5.0000,   4.00000,    938.0228
     47.5000,       5.0000,   4.00000,    815.7264
     52.5000,       5.0000,   4.00000,    720.3712
     57.5000,       5.0000,   4.00000,    710.9169
     62.5000,       5.0000,   4.00000,    754.1815
     67.5000,       5.0000,   4.00000,    606.8137
     72.5000,       5.0000,   4.00000,    504.6345
     77.5000,       5.0000,   4.00000,    528.2109
     82.5000,       5.0000,   4.00000,    600.1523
     87.5000,       5.0000,   4.00000,    634.6650
     92.5000,       5.0000,   4.00000,    462.9087
     97.5000,       5.0000,   4.00000,    318.9107
    102.5000,       5.0000,   4.00000,    265.0906
    107.5000,       5.0000,   4.00000,    237.2052
    112.5000,       5.0000,   4.00000,    260.3351
    117.5000,       5.0000,   4.00000,    229.1880
    122.5000,       5.0000,   4.00000,    234.4840
    127.5000,       5.0000,   4.00000,    222.7876
    132.5000,       5.0000,   4.00000,    219.0612
    137.5000,       5.0000,   4.00000,    200.1638
    142.5000,       5.0000,   4.00000,    198.1322
    147.5000,       5.0000,   4.00000,    187.8338
    152.5000,       5.0000,   4.00000,    177.3273
    157.5000,       5.0000,   4.00000,    193.8397
    162.5000,       5.0000,   4.00000,    200.0302
    167.5000,       5.0000,   4.00000,    196.7367
    172.5000,       5.0000,   4.00000,    180.5235
    177.5000,       5.0000,   4.00000,    177.5544
    182.5000,       5.0000,   4.00000,    211.1164
    187.5000,       5.0000,   4.00000,    204.4851
    192.5000,       5.0000,   4.00000,    193.1608
    197.5000,       5.0000,   4.00000,    217.7842
    202.5000,       5.0000,   4.00000,    179.0273
    207.5000,       5.0000,   4.00000,    245.7192
    212.5000,       5.0000,   4.00000,    215.6112
    217.5000,       5.0000,   4.00000,    269.7740
    222.5000,       5.0000,   4.00000,    250.2174
    227.5000,       5.0000,   4.00000,    203.7240
    232.5000,       5.0000,   4.00000,    238.6407
    237.5000,       5.0000,   4.00000,    287.9425
    242.5000,       5.0000,   4.00000,    356.5094
    247.5000,       5.0000,   4.00000,    396.7255
    252.5000,       5.0000,   4.00000,    368.2584
    257.5000,       5.0000,   4.00000,    398.0860
    262.5000,       5.0000,   4.00000,    385.1429
    267.5000,       5.0000,   4.00000,    421.4663
    272.5000,       5.0000,   4.00000,    398.6895
    277.5000,       5.0000,   4.00000,    377.6212
    282.5000,       5.0000,   4.00000,    431.1181
    287.5000,       5.0000,   4.00000,    448.2715
    292.5000,       5.0000,   4.00000,    432.7748
     30.0000,      20.0000,   1.00000,    692.5836
     35.0000,      20.0000,   1.00000,    707.0416
     40.0000,      20.0000,   1.00000,    756.5093
     45.0000,      20.0000,   1.00000,    817.2939
     50.0000,      20.0000,   1.00000,    740.6551
     55.0000,      20.0000,   1.00000,    653.3171
     60.0000,      20.0000,   1.00000,    527.4615
     65.0000,      20.0000,   1.00000,    466.8338
     70.0000,      20.0000,   1.00000,    476.6516
     75.0000,      20.0000,   1.00000,    480.4181
     80.0000,      20.0000,   1.00000,    506.3576
     85.0000,      20.0000,   1.00000,    517.4404
     90.0000,      20.0000,   1.00000,    503.1813
     95.0000,      20.0000,   1.00000,    447.7144
    100.0000,      20.0000,   1.00000,    336.3033
    105.0000,      20.0000,   1.00000,    265.1868
    110.0000,      20.0000,   1.00000,    239.7823
    115.0000,      20.0000,   1.00000,    241.0359
    120.0000,      20.0000,   1.00000,    253.5975
    125.0000,      20.0000,   1.00000,    249.4430
    130.0000,      20.0000,   1.00000,    241.0116
    135.0000,      20.0000,   1.00000,    227.7232
    140.0000,      20.0000,   1.00000,    212.7680
    145.0000,      20.0000,   1.00000,    202.0869
    150.0000,      20.0000,   1.00000,    201.0008
    155.0000,      20.0000,   1.00000,    201.3196
    160.0000,      20.0000,   1.00000,    202.7565
    165.0000,      20.0000,   1.00000,    206.8471
    170.0000,      20.0000,   1.00000,    202.2868
    175.0000,      20.0000,   1.00000,    210.3086
    180.0000,      20.0000,   1.00000,    206.6255
    185.0000,      20.0000,   1.00000,    209.0694
    190.0000,      20.0000,   1.00000,    217.7933
    195.0000,      20.0000,   1.00000,    210.3025
    200.0000,      20.0000,   1.00000,    227.7253
    205.0000,      20.0000,   1.00000,    235.6780
    210.0000,      20.0000,   1.00000,    248.7690
    215.0000,      20.0000,   1.00000,    263.9690
    220.0000,      20.0000,   1.00000,    243.5314
    225.0000,      20.0000,   1.00000,    247.3268
    230.0000,      20.0000,   1.00000,    254.9199
    235.0000,      20.0000,   1.00000,    279.1310
    240.0000,      20.0000,   1.00000,    324.8421
    245.0000,      20.0000,   1.00000,    349.4334
    250.0000,      20.0000,   1.00000,    382.1230
    255.0000,      20.0000,   1.00000,    378.1954
    260.0000,      20.0000,   1.00000,    359.3810
    265.0000,      20.0000,   1.00000,    342.9821
    270.0000,      20.0000,   1.00000,    330.7714
    275.0000,      20.0000,   1.00000,    358.9310
    280.0000,      20.0000,   1.00000,    387.5546
    285.0000,      20.0000,   1.00000,    401.3022
     27.5000,       5.0000,   5.00000,    576.3629
     32.5000,       5.0000,   5.00000,    669.0121
     37.5000,       5.0000,   5.00000,    801.3382
     42.5000,       5.0000,   5.00000,    818.5609
     47.5000,       5.0000,   5.00000,    736.2007
     52.5000,       5.0000,   5.00000,    657.6725
     57.5000,       5.0000,   5.00000,    594.2736
     62.5000,       5.0000,   5.00000,    566.0436
     67.5000,       5.0000,   5.00000,    470.7288
     72.5000,       5.0000,   5.00000,    423.9700
     77.5000,       5.0000,   5.00000,    475.0260
     82.5000,       5.0000,   5.00000,    563.7119
     87.5000,       5.0000,   5.00000,    593.6855
     92.5000,       5.0000,   5.00000,    461.1620
     97.5000,       5.0000,   5.00000,    319.6887
    102.5000,       5.0000,   5.00000,    256.6899
    107.5000,       5.0000,   5.00000,    222.0273
    112.5000,       5.0000,   5.00000,    249.8746
    117.5000,       5.0000,   5.00000,    234.5002
    122.5000,       5.0000,   5.00000,    251.4275
    127.5000,       5.0000,   5.00000,    243.6847
    132.5000,       5.0000,   5.00000,    238.6812
    137.5000,       5.0000,   5.00000,    210.6561
    142.5000,       5.0000,   5.00000,    209.0853
    147.5000,       5.0000,   5.00000,    196.5113
    152.5000,       5.0000,   5.00000,    186.7703
    157.5000,       5.0000,   5.00000,    201.1404
    162.5000,       5.0000,   5.00000,    211.5068
    167.5000,       5.0000,   5.00000,    210.3565
    172.5000,       5.0000,   5.00000,    189.1804
    177.5000,       5.0000,   5.00000,    193.8520
    182.5000,       5.0000,   5.00000,    219.3528
    187.5000,       5.0000,   5.00000,    218.8037
    192.5000,       5.0000,   5.00000,    200.9759
    197.5000,       5.0000,   5.00000,    233.2585
    202.5000,       5.0000,   5.00000,    197.7349
    207.5000,       5.0000,   5.00000,    266.7137
    212.5000,       5.0000,   5.00000,    232.0022
    217.5000,       5.0000,   5.00000,    286.6911
    222.5000,       5.0000,   5.00000,    253.1377
    227.5000,       5.0000,   5.00000,    211.8978
    232.5000,       5.0000,   5.00000,    235.0076
    237.5000,       5.0000,   5.00000,    294.2412
    242.5000,       5.0000,   5.00000,    346.9518
    247.5000,       5.0000,   5.00000,    396.0627
    252.5000,       5.0000,   5.00000,    374.0368
    257.5000,       5.0000,   5.00000,    379.6012
    262.5000,       5.0000,   5.00000,    346.1956
    267.5000,       5.0000,   5.00000,    367.6496
    272.5000,       5.0000,   5.00000,    346.4280
    277.5000,       5.0000,   5.00000,    356.0833
    282.5000,       5.0000,   5.00000,    415.1841
    287.5000,       5.0000,   5.00000,    436.8654
     32.5000,       5.0000,   6.00000,    542.4339
     37.5000,       5.0000,   6.00000,    665.5394
     42.5000,       5.0000,   6.00000,    682.1948
     47.5000,       5.0000,   6.00000,    662.6935
     52.5000,       5.0000,   6.00000,    568.5283
     57.5000,       5.0000,   6.00000,    496.9238
     62.5000,       5.0000,   6.00000,    468.4041
     67.5000,       5.0000,   6.00000,    385.9962
     72.5000,       5.0000,   6.00000,    359.4095
     77.5000,       5.0000,   6.00000,    424.9264
     82.5000,       5.0000,   6.00000,    520.1902
     87.5000,       5.0000,   6.00000,    562.5864
     92.5000,       5.0000,   6.00000,    433.5840
     97.5000,       5.0000,   6.00000,    314.6309
    102.5000,       5.0000,   6.00000,    255.3022
    107.5000,       5.0000,   6.00000,    216.5508
    112.5000,       5.0000,   6.00000,    236.9200
    117.5000,       5.0000,   6.00000,    225.5373
    122.5000,       5.0000,   6.00000,    259.7696
    127.5000,       5.0000,   6.00000,    260.0579
    132.5000,       5.0000,   6.00000,    255.2049
    137.5000,       5.0000,   6.00000,    225.6779
    142.5000,       5.0000,   6.00000,    222.2358
    147.5000,       5.0000,   6.00000,    210.9353
    152.5000,       5.0000,   6.00000,    193.9451
    157.5000,       5.0000,   6.00000,    209.7910
    162.5000,       5.0000,   6.00000,    223.7032
    167.5000,       5.0000,   6.00000,    220.9722
    172.5000,       5.0000,   6.00000,    203.5351
    177.5000,       5.0000,   6.00000,    202.3520
    182.5000,       5.0000,   6.00000,    236.6187
    187.5000,       5.0000,   6.00000,    227.0607
    192.5000,       5.0000,   6.00000,    210.4586
    197.5000,       5.0000,   6.00000,    253.2804
    202.5000,       5.0000,   6.00000,    215.8525
    207.5000,       5.0000,   6.00000,    285.8621
    212.5000,       5.0000,   6.00000,    238.7491
    217.5000,       5.0000,   6.00000,    290.3839
    222.5000,       5.0000,   6.00000,    260.1680
    227.5000,       5.0000,   6.00000,    210.5639
    232.5000,       5.0000,   6.00000,    240.3703
    237.5000,       5.0000,   6.00000,    286.3287
    242.5000,       5.0000,   6.00000,    348.6273
    247.5000,       5.0000,   6.00000,    390.2729
    252.5000,       5.0000,   6.00000,    363.0818
    257.5000,       5.0000,   6.00000,    366.6406
    262.5000,       5.0000,   6.00000,    324.7475
    267.5000,       5.0000,   6.00000,    336.8394
    272.5000,       5.0000,   6.00000,    325.3498
    277.5000,       5.0000,   6.00000,    339.3701
    282.5000,       5.0000,   6.00000,    403.9191
     37.5000,      25.0000,   1.00000,    584.1561
     42.5000,      25.0000,   1.00000,    619.2574
     47.5000,      25.0000,   1.00000,    614.8953
     52.5000,      25.0000,   1.00000,    568.0406
     57.5000,      25.0000,   1.00000,    473.2224
     62.5000,      25.0000,   1.00000,    416.9471
     67.5000,      25.0000,   1.00000,    390.4104
     72.5000,      25.0000,   1.00000,    404.6675
     77.5000,      25.0000,   1.00000,    423.7985
     82.5000,      25.0000,   1.00000,    439.9102
     87.5000,      25.0000,   1.00000,    448.3204
     92.5000,      25.0000,   1.00000,    433.9404
     97.5000,      25.0000,   1.00000,    383.6046
    102.5000,      25.0000,   1.00000,    315.5396
    107.5000,      25.0000,   1.00000,    256.7155
    112.5000,      25.0000,   1.00000,    234.4340
    117.5000,      25.0000,   1.00000,    234.3846
    122.5000,      25.0000,   1.00000,    250.1752
    127.5000,      25.0000,   1.00000,    254.5728
    132.5000,      25.0000,   1.00000,    254.8600
    137.5000,      25.0000,   1.00000,    243.8712
    142.5000,      25.0000,   1.00000,    231.5945
    147.5000,      25.0000,   1.00000,    219.7332
    152.5000,      25.0000,   1.00000,    219.0790
    157.5000,      25.0000,   1.00000,    217.9015
    162.5000,      25.0000,   1.00000,    214.3306
    167.5000,      25.0000,   1.00000,    221.0892
    172.5000,      25.0000,   1.00000,    225.7949
    177.5000,      25.0000,   1.00000,    228.2220
    182.5000,      25.0000,   1.00000,    221.1549
    187.5000,      25.0000,   1.00000,    228.7144
    192.5000,      25.0000,   1.00000,    232.6240
    197.5000,      25.0000,   1.00000,    248.3524
    202.5000,      25.0000,   1.00000,    250.8725
    207.5000,      25.0000,   1.00000,    266.1872
    212.5000,      25.0000,   1.00000,    257.7726
    217.5000,      25.0000,   1.00000,    253.5436
    222.5000,      25.0000,   1.00000,    246.7453
    227.5000,      25.0000,   1.00000,    263.8574
    232.5000,      25.0000,   1.00000,    274.9788
    237.5000,      25.0000,   1.00000,    302.6306
    242.5000,      25.0000,   1.00000,    326.6380
    247.5000,      25.0000,   1.00000,    351.6792
    252.5000,      25.0000,   1.00000,    348.8797
    257.5000,      25.0000,   1.00000,    349.4785
    262.5000,      25.0000,   1.00000,    329.7357
    267.5000,      25.0000,   1.00000,    322.0315
    272.5000,      25.0000,   1.00000,    333.1699
    277.5000,      25.0000,   1.00000,    355.1511
     37.5000,       5.0000,   7.00000,    579.6074
     42.5000,       5.0000,   7.00000,    590.0867
     47.5000,       5.0000,   7.00000,    540.4578
     52.5000,       5.0000,   7.00000,    476.6783
     57.5000,       5.0000,   7.00000,    429.9985
     62.5000,       5.0000,   7.00000,    433.6255
     67.5000,       5.0000,   7.00000,    351.1794
     72.5000,       5.0000,   7.00000,    317.2430
     77.5000,       5.0000,   7.00000,    376.4115
     82.5000,       5.0000,   7.00000,    477.6625
     87.5000,       5.0000,   7.00000,    526.6029
     92.5000,       5.0000,   7.00000,    409.2978
     97.5000,       5.0000,   7.00000,    296.0441
    102.5000,       5.0000,   7.00000,    251.9323
    107.5000,       5.0000,   7.00000,    216.1280
    112.5000,       5.0000,   7.00000,    232.4501
    117.5000,       5.0000,   7.00000,    218.2660
    122.5000,       5.0000,   7.00000,    252.3296
    127.5000,       5.0000,   7.00000,    264.8952
    132.5000,       5.0000,   7.00000,    269.1000
    137.5000,       5.0000,   7.00000,    242.5925
    142.5000,       5.0000,   7.00000,    240.7578
    147.5000,       5.0000,   7.00000,    221.6217
    152.5000,       5.0000,   7.00000,    204.9708
    157.5000,       5.0000,   7.00000,    220.9230
    162.5000,       5.0000,   7.00000,    231.8465
    167.5000,       5.0000,   7.00000,    234.3509
    172.5000,       5.0000,   7.00000,    211.4673
    177.5000,       5.0000,   7.00000,    214.7372
    182.5000,       5.0000,   7.00000,    246.2005
    187.5000,       5.0000,   7.00000,    240.1192
    192.5000,       5.0000,   7.00000,    226.6868
    197.5000,       5.0000,   7.00000,    270.9492
    202.5000,       5.0000,   7.00000,    227.7746
    207.5000,       5.0000,   7.00000,    297.7985
    212.5000,       5.0000,   7.00000,    242.1953
    217.5000,       5.0000,   7.00000,    291.9660
    222.5000,       5.0000,   7.00000,    259.9943
    227.5000,       5.0000,   7.00000,    213.2726
    232.5000,       5.0000,   7.00000,    235.7575
    237.5000,       5.0000,   7.00000,    288.5894
    242.5000,       5.0000,   7.00000,    343.2771
    247.5000,       5.0000,   7.00000,    383.6583
    252.5000,       5.0000,   7.00000,    343.6616
    257.5000,       5.0000,   7.00000,    351.9293
    262.5000,       5.0000,   7.00000,    319.0253
    267.5000,       5.0000,   7.00000,    338.5918
    272.5000,       5.0000,   7.00000,    323.7287
    277.5000,       5.0000,   7.00000,    328.1082
     42.5000,       5.0000,   8.00000,    501.7769
     47.5000,       5.0000,   8.00000,    442.5259
     52.5000,       5.0000,   8.00000,    393.2679
     62.5000,       5.0000,   8.00000,    410.2644
     67.5000,       5.0000,   8.00000,    343.4780
     72.5000,       5.0000,   8.00000,    298.5190
     77.5000,       5.0000,   8.00000,    344.3577
     82.5000,       5.0000,   8.00000,    435.6937
     87.5000,       5.0000,   8.00000,    486.7825
     92.5000,       5.0000,   8.00000,    384.0129
    102.5000,       5.0000,   8.00000,    239.7536
    107.5000,       5.0000,   8.00000,    214.0062
    112.5000,       5.0000,   8.00000,    235.4618
    117.5000,       5.0000,   8.00000,    216.0477
    122.5000,       5.0000,   8.00000,    243.7114
    127.5000,       5.0000,   8.00000,    257.2588
    132.5000,       5.0000,   8.00000,    276.5952
    137.5000,       5.0000,   8.00000,    258.1375
    142.5000,       5.0000,   8.00000,    255.4795
    147.5000,       5.0000,   8.00000,    236.1216
    152.5000,       5.0000,   8.00000,    216.7798
    157.5000,       5.0000,   8.00000,    231.3373
    162.5000,       5.0000,   8.00000,    244.6656
    167.5000,       5.0000,   8.00000,    240.6891
    172.5000,       5.0000,   8.00000,    221.2212
    177.5000,       5.0000,   8.00000,    221.7652
    182.5000,       5.0000,   8.00000,    257.1702
    187.5000,       5.0000,   8.00000,    258.1221
    192.5000,       5.0000,   8.00000,    243.4950
    197.5000,       5.0000,   8.00000,    284.7475
    202.5000,       5.0000,   8.00000,    233.5998
    207.5000,       5.0000,   8.00000,    300.0702
    212.5000,       5.0000,   8.00000,    246.8938
    217.5000,       5.0000,   8.00000,    293.6122
    222.5000,       5.0000,   8.00000,    259.0912
    227.5000,       5.0000,   8.00000,    210.4589
    232.5000,       5.0000,   8.00000,    235.7288
    237.5000,       5.0000,   8.00000,    285.5998
    242.5000,       5.0000,   8.00000,    339.3933
    247.5000,       5.0000,   8.00000,    365.7741
    252.5000,       5.0000,   8.00000,    335.1129
    257.5000,       5.0000,   8.00000,    338.9406
    262.5000,       5.0000,   8.00000,    323.4674
    267.5000,       5.0000,   8.00000,    354.1028
    272.5000,       5.0000,   8.00000,    330.4103
     52.5000,      35.0000,   1.00000,    383.6403
     57.5000,      35.0000,   1.00000,    370.5199
     62.5000,      35.0000,   1.00000,    361.1045
     67.5000,      35.0000,   1.00000,    378.5028
     72.5000,      35.0000,   1.00000,    382.3073
     77.5000,      35.0000,   1.00000,    370.9127
     82.5000,      35.0000,   1.00000,    335.8662
     87.5000,      35.0000,   1.00000,    321.0768
     92.5000,      35.0000,   1.00000,    325.2429
     97.5000,      35.0000,   1.00000,    328.9655
    102.5000,      35.0000,   1.00000,    309.3819
    107.5000,      35.0000,   1.00000,    270.3742
    112.5000,      35.0000,   1.00000,    245.1685
    117.5000,      35.0000,   1.00000,    240.8120
    122.5000,      35.0000,   1.00000,    238.6879
    127.5000,      35.0000,   1.00000,    243.7372
    132.5000,      35.0000,   1.00000,    246.0916
    137.5000,      35.0000,   1.00000,    256.6575
    142.5000,      35.0000,   1.00000,    268.1146
    147.5000,      35.0000,   1.00000,    267.9945
    152.5000,      35.0000,   1.00000,    263.4473
    157.5000,      35.0000,   1.00000,    252.7853
    162.5000,      35.0000,   1.00000,    246.1720
    167.5000,      35.0000,   1.00000,    247.0249
    172.5000,      35.0000,   1.00000,    250.6694
    177.5000,      35.0000,   1.00000,    255.9626
    182.5000,      35.0000,   1.00000,    265.9718
    187.5000,      35.0000,   1.00000,    263.9639
    192.5000,      35.0000,   1.00000,    273.7039
    197.5000,      35.0000,   1.00000,    269.5848
    202.5000,      35.0000,   1.00000,    271.1437
    207.5000,      35.0000,   1.00000,    264.2296
    212.5000,      35.0000,   1.00000,    257.0266
    217.5000,      35.0000,   1.00000,    249.1425
    222.5000,      35.0000,   1.00000,    260.1850
    227.5000,      35.0000,   1.00000,    268.9374
    232.5000,      35.0000,   1.00000,    285.5709
    237.5000,      35.0000,   1.00000,    286.3828
    242.5000,      35.0000,   1.00000,    291.6712
    247.5000,      35.0000,   1.00000,    300.5456
    252.5000,      35.0000,   1.00000,    325.0654
    257.5000,      35.0000,   1.00000,    337.8949
    262.5000,      35.0000,   1.00000,    348.5934
     52.5000,       5.0000,  10.00000,    334.2434
     57.5000,       5.0000,  10.00000,    342.7449
     62.5000,       5.0000,  10.00000,    371.4112
     67.5000,       5.0000,  10.00000,    327.3775
     77.5000,       5.0000,  10.00000,    328.1526
     82.5000,       5.0000,  10.00000,    390.4215
     87.5000,       5.0000,  10.00000,    422.1423
     92.5000,       5.0000,  10.00000,    336.4387
     97.5000,       5.0000,  10.00000,    254.5087
    102.5000,       5.0000,  10.00000,    224.1246
    107.5000,       5.0000,  10.00000,    202.5311
    112.5000,       5.0000,  10.00000,    228.1443
    117.5000,       5.0000,  10.00000,    216.8603
    122.5000,       5.0000,  10.00000,    246.3167
    127.5000,       5.0000,  10.00000,    254.9101
    132.5000,       5.0000,  10.00000,    268.1110
    137.5000,       5.0000,  10.00000,    258.5691
    142.5000,       5.0000,  10.00000,    274.7058
    147.5000,       5.0000,  10.00000,    260.8757
    152.5000,       5.0000,  10.00000,    242.0448
    157.5000,       5.0000,  10.00000,    254.9807
    162.5000,       5.0000,  10.00000,    265.4557
    167.5000,       5.0000,  10.00000,    258.9154
    172.5000,       5.0000,  10.00000,    232.9168
    177.5000,       5.0000,  10.00000,    240.4739
    182.5000,       5.0000,  10.00000,    286.7115
    187.5000,       5.0000,  10.00000,    285.0556
    192.5000,       5.0000,  10.00000,    261.5834
    197.5000,       5.0000,  10.00000,    297.3862
    202.5000,       5.0000,  10.00000,    239.4556
    207.5000,       5.0000,  10.00000,    303.5662
    212.5000,       5.0000,  10.00000,    247.9317
    217.5000,       5.0000,  10.00000,    295.4882
    222.5000,       5.0000,  10.00000,    259.2903
    227.5000,       5.0000,  10.00000,    207.9599
    232.5000,       5.0000,  10.00000,    227.5289
    237.5000,       5.0000,  10.00000,    271.9224
    242.5000,       5.0000,  10.00000,    320.0965
    247.5000,       5.0000,  10.00000,    352.2526
    252.5000,       5.0000,  10.00000,    333.0580
    257.5000,       5.0000,  10.00000,    350.7988
    262.5000,       5.0000,  10.00000,    337.1251
     67.5000,      45.0000,   1.00000,    344.3993
     72.5000,      45.0000,   1.00000,    340.5938
     77.5000,      45.0000,   1.00000,    330.1836
     82.5000,      45.0000,   1.00000,    323.5056
     87.5000,      45.0000,   1.00000,    300.0943
     92.5000,      45.0000,   1.00000,    288.5294
     97.5000,      45.0000,   1.00000,    279.0347
    102.5000,      45.0000,   1.00000,    274.5381
    107.5000,      45.0000,   1.00000,    268.2513
    112.5000,      45.0000,   1.00000,    252.1973
    117.5000,      45.0000,   1.00000,    239.6341
    122.5000,      45.0000,   1.00000,    238.8819
    127.5000,      45.0000,   1.00000,    243.7111
    132.5000,      45.0000,   1.00000,    250.2828
    137.5000,      45.0000,   1.00000,    255.9982
    142.5000,      45.0000,   1.00000,    260.7287
    147.5000,      45.0000,   1.00000,    268.3329
    152.5000,      45.0000,   1.00000,    272.5341
    157.5000,      45.0000,   1.00000,    277.5281
    162.5000,      45.0000,   1.00000,    287.1640
    167.5000,      45.0000,   1.00000,    289.1207
    172.5000,      45.0000,   1.00000,    286.2955
    177.5000,      45.0000,   1.00000,    288.2787
    182.5000,      45.0000,   1.00000,    278.3241
    187.5000,      45.0000,   1.00000,    278.1961
    192.5000,      45.0000,   1.00000,    270.3255
    197.5000,      45.0000,   1.00000,    275.4307
    202.5000,      45.0000,   1.00000,    273.6428
    207.5000,      45.0000,   1.00000,    261.3531
    212.5000,      45.0000,   1.00000,    255.7028
    217.5000,      45.0000,   1.00000,    256.3860
    222.5000,      45.0000,   1.00000,    256.6561
    227.5000,      45.0000,   1.00000,    268.5434
    232.5000,      45.0000,   1.00000,    269.7327
    237.5000,      45.0000,   1.00000,    285.0896
    242.5000,      45.0000,   1.00000,    292.2508
    247.5000,      45.0000,   1.00000,    306.6813
     77.5000,       5.0000,  12.00000,    319.0893
    157.5000,       5.0000,  12.00000,    274.3228
    237.5000,       5.0000,  12.00000,    261.9388
     67.5000,      15.0000,   4.00000,    302.9132
     72.5000,      15.0000,   4.00000,    290.5789
     77.5000,      15.0000,   4.00000,    317.5808
     82.5000,      15.0000,   4.00000,    371.2456
     87.5000,      15.0000,   4.00000,    374.4452
     92.5000,      15.0000,   4.00000,    325.6174
     97.5000,      15.0000,   4.00000,    252.2644
    102.5000,      15.0000,   4.00000,    207.2956
    112.5000,      15.0000,   4.00000,    206.7975
    117.5000,      15.0000,   4.00000,    225.3518
    122.5000,      15.0000,   4.00000,    237.7262
    127.5000,      15.0000,   4.00000,    260.1508
    132.5000,      15.0000,   4.00000,    265.6290
    137.5000,      15.0000,   4.00000,    269.5297
    142.5000,      15.0000,   4.00000,    259.8145
    147.5000,      15.0000,   4.00000,    257.5406
    152.5000,      15.0000,   4.00000,    260.8513
    157.5000,      15.0000,   4.00000,    275.3152
    162.5000,      15.0000,   4.00000,    292.4604
    167.5000,      15.0000,   4.00000,    288.3854
    172.5000,      15.0000,   4.00000,    277.4380
    177.5000,      15.0000,   4.00000,    279.3010
    182.5000,      15.0000,   4.00000,    285.9641
    187.5000,      15.0000,   4.00000,    284.7354
    192.5000,      15.0000,   4.00000,    284.9789
    197.5000,      15.0000,   4.00000,    269.3629
    202.5000,      15.0000,   4.00000,    284.5221
    207.5000,      15.0000,   4.00000,    266.6907
    212.5000,      15.0000,   4.00000,    285.8531
    217.5000,      15.0000,   4.00000,    265.7773
    222.5000,      15.0000,   4.00000,    246.1280
    227.5000,      15.0000,   4.00000,    221.7582
    232.5000,      15.0000,   4.00000,    226.3329
    237.5000,      15.0000,   4.00000,    269.0298
    242.5000,      15.0000,   4.00000,    319.0616
    247.5000,      15.0000,   4.00000,    345.2086
     82.5000,      55.0000,   1.00000,    295.6508
     87.5000,      55.0000,   1.00000,    287.5714
     92.5000,      55.0000,   1.00000,    276.9811
     97.5000,      55.0000,   1.00000,    280.0443
    102.5000,      55.0000,   1.00000,    279.1948
    107.5000,      55.0000,   1.00000,    275.4114
    112.5000,      55.0000,   1.00000,    260.3145
    117.5000,      55.0000,   1.00000,    241.4043
    122.5000,      55.0000,   1.00000,    236.7355
    127.5000,      55.0000,   1.00000,    236.2509
    132.5000,      55.0000,   1.00000,    244.4042
    137.5000,      55.0000,   1.00000,    253.4972
    142.5000,      55.0000,   1.00000,    261.5102
    147.5000,      55.0000,   1.00000,    273.4536
    152.5000,      55.0000,   1.00000,    279.0322
    157.5000,      55.0000,   1.00000,    285.2955
    162.5000,      55.0000,   1.00000,    288.3280
    167.5000,      55.0000,   1.00000,    290.5725
    172.5000,      55.0000,   1.00000,    298.0129
    177.5000,      55.0000,   1.00000,    291.9906
    182.5000,      55.0000,   1.00000,    293.9032
    187.5000,      55.0000,   1.00000,    283.6616
    192.5000,      55.0000,   1.00000,    279.0138
    197.5000,      55.0000,   1.00000,    272.9036
    202.5000,      55.0000,   1.00000,    261.4847
    207.5000,      55.0000,   1.00000,    255.2296
    212.5000,      55.0000,   1.00000,    252.1098
    217.5000,      55.0000,   1.00000,    256.8226
    222.5000,      55.0000,   1.00000,    270.7412
    227.5000,      55.0000,   1.00000,    279.4680
    232.5000,      55.0000,   1.00000,    293.9569
    157.5000,       5.0000,  15.00000,    276.9203
    237.5000,       5.0000,  15.00000,    275.6114
     82.5000,      15.0000,   5.00000,    359.4026
     87.5000,      15.0000,   5.00000,    364.4713
     92.5000,      15.0000,   5.00000,    321.9733
     97.5000,      15.0000,   5.00000,    260.0208
    102.5000,      15.0000,   5.00000,    213.7201
    107.5000,      15.0000,   5.00000,    204.7068
    112.5000,      15.0000,   5.00000,    202.7672
    127.5000,      15.0000,   5.00000,    255.1630
    132.5000,      15.0000,   5.00000,    262.9416
    137.5000,      15.0000,   5.00000,    265.9222
    142.5000,      15.0000,   5.00000,    262.5243
    147.5000,      15.0000,   5.00000,    263.7915
    152.5000,      15.0000,   5.00000,    266.7069
    157.5000,      15.0000,   5.00000,    276.1305
    162.5000,      15.0000,   5.00000,    289.9843
    167.5000,      15.0000,   5.00000,    287.9241
    172.5000,      15.0000,   5.00000,    282.9611
    177.5000,      15.0000,   5.00000,    287.2001
    182.5000,      15.0000,   5.00000,    295.3681
    187.5000,      15.0000,   5.00000,    291.8334
    192.5000,      15.0000,   5.00000,    289.3022
    197.5000,      15.0000,   5.00000,    271.5035
    202.5000,      15.0000,   5.00000,    282.8120
    207.5000,      15.0000,   5.00000,    262.3696
    212.5000,      15.0000,   5.00000,    278.4412
    217.5000,      15.0000,   5.00000,    261.9089
    222.5000,      15.0000,   5.00000,    250.1656
    227.5000,      15.0000,   5.00000,    231.2315
    232.5000,      15.0000,   5.00000,    239.1106
     97.5000,      65.0000,   1.00000,    275.1768
    102.5000,      65.0000,   1.00000,    273.9763
    107.5000,      65.0000,   1.00000,    277.4228
    112.5000,      65.0000,   1.00000,    277.2536
    122.5000,      65.0000,   1.00000,    245.5863
    127.5000,      65.0000,   1.00000,    236.4988
    132.5000,      65.0000,   1.00000,    241.9585
    137.5000,      65.0000,   1.00000,    252.9467
    142.5000,      65.0000,   1.00000,    262.4216
    147.5000,      65.0000,   1.00000,    267.2754
    152.5000,      65.0000,   1.00000,    274.7342
    157.5000,      65.0000,   1.00000,    279.3049
    162.5000,      65.0000,   1.00000,    279.8526
    167.5000,      65.0000,   1.00000,    280.9874
    172.5000,      65.0000,   1.00000,    274.6970
    177.5000,      65.0000,   1.00000,    278.0246
    182.5000,      65.0000,   1.00000,    280.0558
    187.5000,      65.0000,   1.00000,    287.0127
    192.5000,      65.0000,   1.00000,    282.1693
    197.5000,      65.0000,   1.00000,    268.6092
    202.5000,      65.0000,   1.00000,    259.0846
    207.5000,      65.0000,   1.00000,    260.5650
    212.5000,      65.0000,   1.00000,    270.6135
    217.5000,      65.0000,   1.00000,    279.7039
     97.5000,      15.0000,   6.00000,    258.6823
    102.5000,      15.0000,   6.00000,    214.2393
    107.5000,      15.0000,   6.00000,    208.6970
    112.5000,      15.0000,   6.00000,    208.9438
    117.5000,      15.0000,   6.00000,    225.8650
    122.5000,      15.0000,   6.00000,    235.3678
    127.5000,      15.0000,   6.00000,    253.0735
    132.5000,      15.0000,   6.00000,    259.6490
    137.5000,      15.0000,   6.00000,    267.3537
    142.5000,      15.0000,   6.00000,    265.3447
    147.5000,      15.0000,   6.00000,    261.1171
    152.5000,      15.0000,   6.00000,    259.5039
    157.5000,      15.0000,   6.00000,    268.0117
    162.5000,      15.0000,   6.00000,    280.6830
    167.5000,      15.0000,   6.00000,    275.5441
    172.5000,      15.0000,   6.00000,    263.8380
    177.5000,      15.0000,   6.00000,    270.2012
    182.5000,      15.0000,   6.00000,    286.2010
    187.5000,      15.0000,   6.00000,    292.1839
    192.5000,      15.0000,   6.00000,    292.6154
    197.5000,      15.0000,   6.00000,    272.7027
    202.5000,      15.0000,   6.00000,    285.2982
    207.5000,      15.0000,   6.00000,    268.2686
    212.5000,      15.0000,   6.00000,    290.0712
    217.5000,      15.0000,   6.00000,    274.7370
    105.0000,      30.0000,   3.00000,    234.6165
    110.0000,      30.0000,   3.00000,    221.8602
    115.0000,      30.0000,   3.00000,    223.0070
    120.0000,      30.0000,   3.00000,    234.6554
    125.0000,      30.0000,   3.00000,    246.5912
    130.0000,      30.0000,   3.00000,    254.9857
    135.0000,      30.0000,   3.00000,    260.7506
    140.0000,      30.0000,   3.00000,    258.3244
    145.0000,      30.0000,   3.00000,    258.8633
    150.0000,      30.0000,   3.00000,    261.1716
    155.0000,      30.0000,   3.00000,    264.4034
    160.0000,      30.0000,   3.00000,    262.1281
    165.0000,      30.0000,   3.00000,    261.1292
    170.0000,      30.0000,   3.00000,    271.8888
    175.0000,      30.0000,   3.00000,    275.5597
    180.0000,      30.0000,   3.00000,    269.1224
    185.0000,      30.0000,   3.00000,    271.1866
    190.0000,      30.0000,   3.00000,    271.5241
    195.0000,      30.0000,   3.00000,    286.5666
    200.0000,      30.0000,   3.00000,    283.6630
    205.0000,      30.0000,   3.00000,    288.1898
    210.0000,      30.0000,   3.00000,    288.4427
    117.5000,      25.0000,   4.00000,    228.9294
    122.5000,      25.0000,   4.00000,    246.9719
    127.5000,      25.0000,   4.00000,    256.3062
    132.5000,      25.0000,   4.00000,    264.3045
    142.5000,      25.0000,   4.00000,    253.7702
    147.5000,      25.0000,   4.00000,    249.1741
    152.5000,      25.0000,   4.00000,    254.1657
    157.5000,      25.0000,   4.00000,    256.2805
    162.5000,      25.0000,   4.00000,    255.9073
    167.5000,      25.0000,   4.00000,    259.1066
    172.5000,      25.0000,   4.00000,    264.8310
    177.5000,      25.0000,   4.00000,    265.9424
    182.5000,      25.0000,   4.00000,    261.1822
    187.5000,      25.0000,   4.00000,    270.1700
    192.5000,      25.0000,   4.00000,    272.8220
    197.5000,      25.0000,   4.00000,    285.6155
    202.5000,      25.0000,   4.00000,    287.6147
    157.5000,      15.0000,   8.00000,    242.3979
    157.5000,      15.0000,  10.00000,    240.3976
   7.60
ITERATION 5
MODEL RESISTIVITY
LAYER 1
61,     2.5000
     10.0000,     2018.6
     15.0000,     2309.0
     20.0000,     1551.8
     25.0000,     1439.8
     30.0000,     1261.9
     35.0000,     1626.6
     40.0000,     2425.3
     45.0000,     2462.0
     50.0000,     1974.7
     55.0000,     1425.6
     60.0000,     1195.0
     65.0000,     1116.6
     70.0000,     825.15
     75.0000,     657.02
     80.0000,     712.83
     85.0000,     840.30
     90.0000,     842.25
     95.0000,     569.80
    100.0000,     343.55
    105.0000,     241.74
    110.0000,     184.09
    115.0000,     187.20
    120.0000,     163.47
    125.0000,     177.21
    130.0000,     176.20
    135.0000,     178.22
    140.0000,     163.01
    145.0000,     167.59
    150.0000,     163.08
    155.0000,     160.70
    160.0000,     184.11
    165.0000,     198.77
    170.0000,     193.61
    175.0000,     170.73
    180.0000,     166.30
    185.0000,     190.66
    190.0000,     174.75
    195.0000,     151.21
    200.0000,     168.85
    205.0000,     134.40
    210.0000,     179.04
    215.0000,     150.76
    220.0000,     189.43
    225.0000,     170.63
    230.0000,     143.96
    235.0000,     182.52
    240.0000,     256.35
    245.0000,     350.47
    250.0000,     436.79
    255.0000,     439.60
    260.0000,     495.65
    265.0000,     493.55
    270.0000,     562.26
    275.0000,     545.40
    280.0000,     552.71
    285.0000,     644.46
    290.0000,     659.71
    295.0000,     587.08
    300.0000,     486.41
    305.0000,     325.23
           251.3136
LAYER 2
61,     5.2500
     10.0000,     2000.9
     15.0000,     2226.0
     20.0000,     1565.5
     25.0000,     1439.8
     30.0000,     1262.3
     35.0000,     1583.1
     40.0000,     1611.0
     45.0000,     1606.6
     50.0000,     1440.4
     55.0000,     1402.5
     60.0000,     1189.5
     65.0000,     1116.9
     70.0000,     827.08
     75.0000,     666.86
     80.0000,     716.83
     85.0000,     841.18
     90.0000,     842.25
     95.0000,     567.12
    100.0000,     343.46
    105.0000,     241.97
    110.0000,     184.63
    115.0000,     185.57
    120.0000,     163.50
    125.0000,     176.45
    130.0000,     176.23
    135.0000,     178.16
    140.0000,     163.08
    145.0000,     167.55
    150.0000,     163.05
    155.0000,     160.48
    160.0000,     184.08
    165.0000,     198.26
    170.0000,     193.48
    175.0000,     170.49
    180.0000,     166.26
    185.0000,     179.18
    190.0000,     174.62
    195.0000,     151.22
    200.0000,     167.97
    205.0000,     135.60
    210.0000,     178.89
    215.0000,     152.40
    220.0000,     189.41
    225.0000,     170.76
    230.0000,     148.84
    235.0000,     183.18
    240.0000,     257.15
    245.0000,     351.62
    250.0000,     436.94
    255.0000,     445.96
    260.0000,     495.64
    265.0000,     494.18
    270.0000,     557.25
    275.0000,     545.78
    280.0000,     552.64
    285.0000,     641.21
    290.0000,     648.00
    295.0000,     585.75
    300.0000,     483.26
    305.0000,     318.55
           251.3409
LAYER 3
58,     8.2750
     20.0000,     1663.7
     25.0000,     1437.0
     30.0000,     1256.0
     35.0000,     1224.9
     40.0000,     1154.6
     45.0000,     1134.2
     50.0000,     1137.1
     55.0000,     1202.9
     60.0000,     1171.7
     65.0000,     1120.9
     70.0000,     860.30
     75.0000,     769.45
     80.0000,     772.58
     85.0000,     841.55
     90.0000,     823.67
     95.0000,     515.60
    100.0000,     342.76
    105.0000,     245.97
    110.0000,     198.64
    115.0000,     185.64
    120.0000,     168.57
    125.0000,     176.52
    130.0000,     180.06
    135.0000,     180.67
    140.0000,     171.90
    145.0000,     169.07
    150.0000,     162.15
    155.0000,     156.83
    160.0000,     177.34
    165.0000,     177.79
    170.0000,     178.11
    175.0000,     157.22
    180.0000,     156.47
    185.0000,     171.60
    190.0000,     172.24
    195.0000,     158.61
    200.0000,     168.24
    205.0000,     168.40
    210.0000,     182.45
    215.0000,     182.50
    220.0000,     190.85
    225.0000,     189.20
    230.0000,     189.41
    235.0000,     202.38
    240.0000,     267.42
    245.0000,     352.30
    250.0000,     437.31
    255.0000,     447.47
    260.0000,     495.61
    265.0000,     495.50
    270.0000,     548.04
    275.0000,     547.34
    280.0000,     552.61
    285.0000,     591.28
    290.0000,     591.02
    295.0000,     537.90
    300.0000,     396.51
           265.2719
LAYER 4
56,    11.6025
     25.0000,     1336.8
     30.0000,     991.63
     35.0000,     981.68
     40.0000,     782.46
     45.0000,     780.87
     50.0000,     806.69
     55.0000,     1094.1
     60.0000,     1126.2
     65.0000,     1122.2
     70.0000,     944.89
     75.0000,     861.89
     80.0000,     848.50
     85.0000,     843.54
     90.0000,     792.49
     95.0000,     488.01
    100.0000,     342.68
    105.0000,     267.08
    110.0000,     231.43
    115.0000,     191.70
    120.0000,     184.94
    125.0000,     190.95
    130.0000,     219.93
    135.0000,     221.62
    140.0000,     217.32
    145.0000,     184.34
    150.0000,     162.13
    155.0000,     153.68
    160.0000,     156.42
    165.0000,     155.01
    170.0000,     154.09
    175.0000,     138.76
    180.0000,     138.89
    185.0000,     165.14
    190.0000,     172.09
    195.0000,     172.08
    200.0000,     213.09
    205.0000,     215.01
    210.0000,     223.27
    215.0000,     222.89
    220.0000,     221.94
    225.0000,     220.65
    230.0000,     220.56
    235.0000,     222.58
    240.0000,     275.05
    245.0000,     352.24
    250.0000,     437.27
    255.0000,     448.38
    260.0000,     495.38
    265.0000,     495.93
    270.0000,     545.86
    275.0000,     547.61
    280.0000,     551.79
    285.0000,     552.36
    290.0000,     540.44
    295.0000,     473.82
           287.9283
LAYER 5
53,    15.2628
     30.0000,     548.88
     35.0000,     547.65
     40.0000,     546.09
     45.0000,     545.09
     50.0000,     550.84
     55.0000,     633.94
     60.0000,     690.88
     65.0000,     704.34
     70.0000,     704.80
     75.0000,     608.92
     80.0000,     546.45
     85.0000,     445.29
     90.0000,     364.49
     95.0000,     343.20
    100.0000,     335.34
    105.0000,     280.77
    110.0000,     273.89
    115.0000,     258.86
    120.0000,     257.66
    125.0000,     257.73
    130.0000,     267.70
    135.0000,     269.02
    140.0000,     269.47
    145.0000,     259.89
    150.0000,     188.75
    155.0000,     152.88
    160.0000,     147.32
    165.0000,     142.56
    170.0000,     138.27
    175.0000,     138.02
    180.0000,     138.15
    185.0000,     167.20
    190.0000,     228.18
    195.0000,     289.16
    200.0000,     327.78
    205.0000,     328.53
    210.0000,     327.10
    215.0000,     325.67
    220.0000,     323.78
    225.0000,     313.37
    230.0000,     309.37
    235.0000,     308.67
    240.0000,     310.49
    245.0000,     331.12
    250.0000,     360.66
    255.0000,     372.77
    260.0000,     374.83
    265.0000,     376.42
    270.0000,     379.03
    275.0000,     380.61
    280.0000,     380.98
    285.0000,     379.68
           311.3941
LAYER 6
49,    19.2890
     40.0000,     407.00
     45.0000,     406.16
     50.0000,     405.18
     55.0000,     405.43
     60.0000,     405.42
     65.0000,     404.32
     70.0000,     400.21
     75.0000,     367.01
     80.0000,     358.74
     85.0000,     351.26
     90.0000,     335.08
     95.0000,     324.72
    100.0000,     315.61
    105.0000,     279.02
    110.0000,     267.85
    115.0000,     259.44
    120.0000,     257.67
    125.0000,     257.83
    130.0000,     265.12
    135.0000,     265.74
    140.0000,     265.62
    145.0000,     264.54
    150.0000,     237.31
    155.0000,     198.35
    160.0000,     182.57
    165.0000,     179.30
    170.0000,     179.07
    175.0000,     179.25
    180.0000,     192.33
    185.0000,     248.68
    190.0000,     315.00
    195.0000,     342.97
    200.0000,     346.88
    205.0000,     346.23
    210.0000,     345.27
    215.0000,     343.72
    220.0000,     337.70
    225.0000,     324.82
    230.0000,     316.31
    235.0000,     314.81
    240.0000,     314.53
    245.0000,     316.06
    250.0000,     318.97
    255.0000,     320.83
    260.0000,     322.15
    265.0000,     323.46
    270.0000,     324.79
    275.0000,     325.79
           326.3684
LAYER 7
45,    23.7179
     50.0000,     318.42
     55.0000,     317.87
     60.0000,     317.22
     65.0000,     316.52
     70.0000,     315.81
     75.0000,     314.17
     80.0000,     311.91
     85.0000,     309.03
     90.0000,     308.04
     95.0000,     301.87
    100.0000,     290.61
    105.0000,     273.03
    110.0000,     265.25
    115.0000,     258.92
    120.0000,     257.23
    125.0000,     257.39
    130.0000,     261.76
    135.0000,     264.02
    140.0000,     264.19
    145.0000,     264.09
    150.0000,     261.87
    155.0000,     259.79
    160.0000,     259.72
    165.0000,     259.88
    170.0000,     260.32
    175.0000,     265.93
    180.0000,     288.39
    185.0000,     323.16
    190.0000,     344.67
    195.0000,     347.52
    200.0000,     347.32
    205.0000,     346.90
    210.0000,     346.19
    215.0000,     344.48
    220.0000,     340.09
    225.0000,     329.39
    230.0000,     319.38
    235.0000,     316.09
    240.0000,     315.66
    245.0000,     315.92
    250.0000,     316.16
    255.0000,     316.39
    260.0000,     316.70
    265.0000,     317.18
           318.2709
LAYER 8
41,    28.5897
     60.0000,     281.87
     65.0000,     281.07
     70.0000,     280.58
     75.0000,     279.84
     80.0000,     278.46
     85.0000,     277.19
     90.0000,     275.38
     95.0000,     274.03
    100.0000,     272.74
    105.0000,     269.98
    110.0000,     262.69
    115.0000,     258.29
    120.0000,     256.45
    125.0000,     256.47
    130.0000,     258.67
    135.0000,     261.94
    140.0000,     262.75
    145.0000,     263.15
    150.0000,     264.11
    155.0000,     267.46
    160.0000,     273.31
    165.0000,     276.58
    170.0000,     285.88
    175.0000,     302.70
    180.0000,     322.51
    185.0000,     338.87
    190.0000,     346.01
    195.0000,     347.47
    200.0000,     347.36
    205.0000,     347.00
    210.0000,     346.38
    215.0000,     344.82
    220.0000,     341.31
    225.0000,     333.56
    230.0000,     324.11
    235.0000,     317.73
    240.0000,     316.48
    245.0000,     316.29
    250.0000,     316.30
    255.0000,     316.40
           316.5712
LAYER 9
36,    33.9487
     75.0000,     272.57
     80.0000,     268.88
     85.0000,     267.11
     90.0000,     265.67
     95.0000,     263.47
    100.0000,     260.74
    105.0000,     258.07
    110.0000,     255.47
    115.0000,     253.98
    120.0000,     253.68
    125.0000,     253.69
    130.0000,     254.53
    135.0000,     257.23
    140.0000,     260.23
    145.0000,     261.26
    150.0000,     263.55
    155.0000,     267.48
    160.0000,     274.09
    165.0000,     283.28
    170.0000,     296.47
    175.0000,     312.24
    180.0000,     327.30
    185.0000,     339.11
    190.0000,     345.38
    195.0000,     347.02
    200.0000,     346.91
    205.0000,     346.64
    210.0000,     346.20
    215.0000,     345.07
    220.0000,     342.13
    225.0000,     335.71
    230.0000,     326.51
    235.0000,     318.37
    240.0000,     317.36
    245.0000,     316.91
           316.5202
LAYER 10
30,    39.8436
     90.0000,     260.49
     95.0000,     256.21
    100.0000,     254.37
    105.0000,     252.74
    110.0000,     251.80
    115.0000,     251.39
    120.0000,     251.31
    125.0000,     251.34
    130.0000,     251.90
    135.0000,     253.78
    140.0000,     256.82
    145.0000,     259.94
    150.0000,     263.05
    155.0000,     267.36
    160.0000,     274.58
    165.0000,     284.94
    170.0000,     298.29
    175.0000,     313.00
    180.0000,     327.34
    185.0000,     338.72
    190.0000,     344.79
    195.0000,     346.19
    200.0000,     346.24
    205.0000,     346.10
    210.0000,     345.82
    215.0000,     345.07
    220.0000,     342.79
    225.0000,     336.72
    230.0000,     328.55
           318.7223
LAYER 11
26,    46.3279
    100.0000,     251.18
    105.0000,     250.71
    110.0000,     250.50
    115.0000,     250.43
    120.0000,     250.41
    125.0000,     250.49
    130.0000,     250.95
    135.0000,     252.39
    140.0000,     255.08
    145.0000,     258.62
    150.0000,     262.59
    155.0000,     267.27
    160.0000,     274.58
    165.0000,     285.08
    170.0000,     298.42
    175.0000,     312.99
    180.0000,     327.18
    185.0000,     338.32
    190.0000,     343.94
    195.0000,     345.50
    200.0000,     345.60
    205.0000,     345.51
    210.0000,     345.34
    215.0000,     344.97
    220.0000,     343.36
           337.4656
LAYER 12
23,    53.4607
    105.0000,     250.31
    110.0000,     250.24
    115.0000,     250.21
    120.0000,     250.22
    125.0000,     250.28
    130.0000,     250.70
    135.0000,     251.97
    140.0000,     254.51
    145.0000,     258.05
    150.0000,     262.28
    155.0000,     267.20
    160.0000,     274.56
    165.0000,     285.09
    170.0000,     298.42
    175.0000,     312.91
    180.0000,     326.98
    185.0000,     337.93
    190.0000,     343.32
    195.0000,     344.99
    200.0000,     345.17
    205.0000,     345.15
    210.0000,     345.06
           344.8768
LAYER 13
21,    61.3068
    110.0000,     250.04
    115.0000,     250.06
    120.0000,     250.09
    125.0000,     250.19
    130.0000,     250.61
    135.0000,     251.83
    140.0000,     254.34
    145.0000,     257.85
    150.0000,     262.12
    155.0000,     267.15
    160.0000,     274.53
    165.0000,     285.08
    170.0000,     298.39
    175.0000,     312.82
    180.0000,     326.80
    185.0000,     337.68
    190.0000,     342.94
    195.0000,     344.58
    200.0000,     344.95
    205.0000,     345.03
           345.0352
LAYER 14
19, 
    115.0000,     249.94
    120.0000,     249.99
    125.0000,     250.14
    130.0000,     250.58
    135.0000,     251.75
    140.0000,     254.28
    145.0000,     257.78
    150.0000,     262.04
    155.0000,     267.11
    160.0000,     274.51
    165.0000,     285.06
    170.0000,     298.36
    175.0000,     312.76
    180.0000,     326.70
    185.0000,     337.59
    190.0000,     342.74
    195.0000,     344.42
    200.0000,     344.87
           344.9988
CALCULATED APPARENT RESISTIVITY
      7.5000,       5.0000,   1.00000,   1748.0892
     12.5000,       5.0000,   1.00000,   1931.9662
     17.5000,       5.0000,   1.00000,   1463.9847
     22.5000,       5.0000,   1.00000,   1560.7134
     27.5000,       5.0000,   1.00000,   1380.7040
     32.5000,       5.0000,   1.00000,   1485.8055
     37.5000,       5.0000,   1.00000,   1642.6467
     42.5000,       5.0000,   1.00000,   1574.9854
     52.5000,       5.0000,   1.00000,   1330.0344
     62.5000,       5.0000,   1.00000,   1050.9509
     67.5000,       5.0000,   1.00000,    862.3245
     72.5000,       5.0000,   1.00000,    759.5405
     77.5000,       5.0000,   1.00000,    748.2498
     82.5000,       5.0000,   1.00000,    712.1289
     92.5000,       5.0000,   1.00000,    516.1871
     97.5000,       5.0000,   1.00000,    371.0851
    102.5000,       5.0000,   1.00000,    280.4329
    112.5000,       5.0000,   1.00000,    202.7574
    117.5000,       5.0000,   1.00000,    173.2878
    122.5000,       5.0000,   1.00000,    183.6340
    127.5000,       5.0000,   1.00000,    174.7580
    132.5000,       5.0000,   1.00000,    180.1940
    137.5000,       5.0000,   1.00000,    167.6731
    142.5000,       5.0000,   1.00000,    171.8450
    147.5000,       5.0000,   1.00000,    169.7968
    152.5000,       5.0000,   1.00000,    168.1786
    157.5000,       5.0000,   1.00000,    179.1615
    162.5000,       5.0000,   1.00000,    181.6347
    167.5000,       5.0000,   1.00000,    183.1354
    172.5000,       5.0000,   1.00000,    175.5534
    177.5000,       5.0000,   1.00000,    169.3427
    182.5000,       5.0000,   1.00000,    178.0115
    187.5000,       5.0000,   1.00000,    171.4831
    192.5000,       5.0000,   1.00000,    156.0954
    197.5000,       5.0000,   1.00000,    179.0368
    202.5000,       5.0000,   1.00000,    142.7260
    207.5000,       5.0000,   1.00000,    188.2171
    212.5000,       5.0000,   1.00000,    153.0151
    217.5000,       5.0000,   1.00000,    186.7424
    222.5000,       5.0000,   1.00000,    178.0427
    227.5000,       5.0000,   1.00000,    175.0255
    232.5000,       5.0000,   1.00000,    212.9586
    237.5000,       5.0000,   1.00000,    265.0755
    242.5000,       5.0000,   1.00000,    326.3053
    247.5000,       5.0000,   1.00000,    401.8956
    252.5000,       5.0000,   1.00000,    420.1594
    257.5000,       5.0000,   1.00000,    489.4875
    262.5000,       5.0000,   1.00000,    480.6959
    267.5000,       5.0000,   1.00000,    540.0002
    272.5000,       5.0000,   1.00000,    540.5385
    277.5000,       5.0000,   1.00000,    553.2822
    282.5000,       5.0000,   1.00000,    587.5166
    287.5000,       5.0000,   1.00000,    565.6108
    292.5000,       5.0000,   1.00000,    505.0622
    297.5000,       5.0000,   1.00000,    446.6565
    302.5000,       5.0000,   1.00000,    342.2931
    307.5000,       5.0000,   1.00000,    284.8977
     12.5000,       5.0000,   2.00000,   1708.9214
     17.5000,       5.0000,   2.00000,   1347.7109
     27.5000,       5.0000,   2.00000,   1215.1737
     32.5000,       5.0000,   2.00000,   1220.6685
     37.5000,       5.0000,   2.00000,   1373.5182
     42.5000,       5.0000,   2.00000,   1266.0795
     47.5000,       5.0000,   2.00000,   1158.2655
     52.5000,       5.0000,   2.00000,   1039.7780
     57.5000,       5.0000,   2.00000,   1005.3991
     62.5000,       5.0000,   2.00000,   1049.3745
     67.5000,       5.0000,   2.00000,    866.0983
     72.5000,       5.0000,   2.00000,    715.6450
     77.5000,       5.0000,   2.00000,    690.1405
     82.5000,       5.0000,   2.00000,    673.4567
     87.5000,       5.0000,   2.00000,    624.3695
     92.5000,       5.0000,   2.00000,    472.4868
     97.5000,       5.0000,   2.00000,    357.0179
    102.5000,       5.0000,   2.00000,    294.9342
    107.5000,       5.0000,   2.00000,    237.4642
    112.5000,       5.0000,   2.00000,    228.1825
    117.5000,       5.0000,   2.00000,    192.3511
    122.5000,       5.0000,   2.00000,    192.9660
    127.5000,       5.0000,   2.00000,    190.8858
    132.5000,       5.0000,   2.00000,    187.4566
    137.5000,       5.0000,   2.00000,    174.6218
    142.5000,       5.0000,   2.00000,    182.9566
    147.5000,       5.0000,   2.00000,    179.7413
    152.5000,       5.0000,   2.00000,    167.3224
    157.5000,       5.0000,   2.00000,    176.0696
    162.5000,       5.0000,   2.00000,    183.8525
    167.5000,       5.0000,   2.00000,    183.7150
    172.5000,       5.0000,   2.00000,    168.3776
    177.5000,       5.0000,   2.00000,    166.7929
    182.5000,       5.0000,   2.00000,    190.6628
    187.5000,       5.0000,   2.00000,    175.2963
    192.5000,       5.0000,   2.00000,    167.1771
    197.5000,       5.0000,   2.00000,    189.6609
    202.5000,       5.0000,   2.00000,    161.9150
    207.5000,       5.0000,   2.00000,    198.6549
    212.5000,       5.0000,   2.00000,    169.3936
    217.5000,       5.0000,   2.00000,    209.4449
    222.5000,       5.0000,   2.00000,    211.7195
    227.5000,       5.0000,   2.00000,    187.9341
    232.5000,       5.0000,   2.00000,    230.4859
    237.5000,       5.0000,   2.00000,    280.9889
    242.5000,       5.0000,   2.00000,    337.5156
    247.5000,       5.0000,   2.00000,    388.1878
    252.5000,       5.0000,   2.00000,    400.5988
    257.5000,       5.0000,   2.00000,    452.9301
    262.5000,       5.0000,   2.00000,    465.9612
    267.5000,       5.0000,   2.00000,    527.7272
    272.5000,       5.0000,   2.00000,    513.9736
    277.5000,       5.0000,   2.00000,    492.1026
    282.5000,       5.0000,   2.00000,    532.1365
    287.5000,       5.0000,   2.00000,    500.3429
    292.5000,       5.0000,   2.00000,    455.1186
    297.5000,       5.0000,   2.00000,    429.3793
    302.5000,       5.0000,   2.00000,    336.3434
     22.5000,       5.0000,   3.00000,   1079.7987
     27.5000,       5.0000,   3.00000,    911.7430
     32.5000,       5.0000,   3.00000,   1056.4939
     37.5000,       5.0000,   3.00000,   1193.4745
     42.5000,       5.0000,   3.00000,   1117.6426
     47.5000,       5.0000,   3.00000,    928.0375
     52.5000,       5.0000,   3.00000,    818.1757
     57.5000,       5.0000,   3.00000,    856.5202
     62.5000,       5.0000,   3.00000,    934.9401
     67.5000,       5.0000,   3.00000,    773.4722
     72.5000,       5.0000,   3.00000,    606.7787
     77.5000,       5.0000,   3.00000,    594.7205
     82.5000,       5.0000,   3.00000,    655.2559
     87.5000,       5.0000,   3.00000,    635.4545
     92.5000,       5.0000,   3.00000,    461.8675
     97.5000,       5.0000,   3.00000,    327.6502
    102.5000,       5.0000,   3.00000,    283.2939
    107.5000,       5.0000,   3.00000,    248.3959
    112.5000,       5.0000,   3.00000,    252.5827
    117.5000,       5.0000,   3.00000,    210.9343
    122.5000,       5.0000,   3.00000,    215.4900
    127.5000,       5.0000,   3.00000,    203.3689
    132.5000,       5.0000,   3.00000,    202.8623
    137.5000,       5.0000,   3.00000,    185.6430
    142.5000,       5.0000,   3.00000,    191.8659
    147.5000,       5.0000,   3.00000,    183.0486
    152.5000,       5.0000,   3.00000,    170.2668
    157.5000,       5.0000,   3.00000,    180.8962
    162.5000,       5.0000,   3.00000,    192.3401
    167.5000,       5.0000,   3.00000,    187.2386
    172.5000,       5.0000,   3.00000,    168.1327
    177.5000,       5.0000,   3.00000,    171.8506
    182.5000,       5.0000,   3.00000,    194.8593
    187.5000,       5.0000,   3.00000,    195.2792
    192.5000,       5.0000,   3.00000,    175.1602
    197.5000,       5.0000,   3.00000,    205.4951
    202.5000,       5.0000,   3.00000,    170.5750
    207.5000,       5.0000,   3.00000,    219.2777
    212.5000,       5.0000,   3.00000,    190.4921
    217.5000,       5.0000,   3.00000,    247.4977
    222.5000,       5.0000,   3.00000,    229.9364
    227.5000,       5.0000,   3.00000,    203.7226
    232.5000,       5.0000,   3.00000,    229.4895
    237.5000,       5.0000,   3.00000,    291.8386
    242.5000,       5.0000,   3.00000,    349.4489
    247.5000,       5.0000,   3.00000,    393.3068
    252.5000,       5.0000,   3.00000,    375.0565
    257.5000,       5.0000,   3.00000,    417.9281
    262.5000,       5.0000,   3.00000,    431.7782
    267.5000,       5.0000,   3.00000,    487.6894
    272.5000,       5.0000,   3.00000,    453.0831
    277.5000,       5.0000,   3.00000,    434.4825
    282.5000,       5.0000,   3.00000,    456.8553
    287.5000,       5.0000,   3.00000,    469.4034
    292.5000,       5.0000,   3.00000,    444.4524
    297.5000,       5.0000,   3.00000,    402.5362
     22.5000,      15.0000,   1.00000,    867.3558
     27.5000,      15.0000,   1.00000,    850.7484
     32.5000,      15.0000,   1.00000,    912.5583
     37.5000,      15.0000,   1.00000,   1057.7905
     42.5000,      15.0000,   1.00000,   1006.0317
     47.5000,      15.0000,   1.00000,    881.1284
     52.5000,      15.0000,   1.00000,    780.6893
     57.5000,      15.0000,   1.00000,    757.7225
     62.5000,      15.0000,   1.00000,    732.8843
     67.5000,      15.0000,   1.00000,    662.2305
     72.5000,      15.0000,   1.00000,    578.1976
     77.5000,      15.0000,   1.00000,    556.7513
     82.5000,      15.0000,   1.00000,    588.7900
     87.5000,      15.0000,   1.00000,    594.1108
     92.5000,      15.0000,   1.00000,    497.6396
     97.5000,      15.0000,   1.00000,    364.0508
    102.5000,      15.0000,   1.00000,    282.4654
    107.5000,      15.0000,   1.00000,    262.6261
    112.5000,      15.0000,   1.00000,    249.0374
    117.5000,      15.0000,   1.00000,    245.8564
    122.5000,      15.0000,   1.00000,    226.5084
    127.5000,      15.0000,   1.00000,    220.9465
    132.5000,      15.0000,   1.00000,    208.4948
    137.5000,      15.0000,   1.00000,    204.0085
    142.5000,      15.0000,   1.00000,    191.2257
    147.5000,      15.0000,   1.00000,    184.9905
    152.5000,      15.0000,   1.00000,    184.1831
    157.5000,      15.0000,   1.00000,    190.1763
    162.5000,      15.0000,   1.00000,    193.1612
    167.5000,      15.0000,   1.00000,    188.9899
    172.5000,      15.0000,   1.00000,    185.1255
    177.5000,      15.0000,   1.00000,    184.1135
    182.5000,      15.0000,   1.00000,    196.2048
    187.5000,      15.0000,   1.00000,    196.5776
    192.5000,      15.0000,   1.00000,    204.6317
    197.5000,      15.0000,   1.00000,    190.2592
    202.5000,      15.0000,   1.00000,    205.6327
    207.5000,      15.0000,   1.00000,    208.0216
    212.5000,      15.0000,   1.00000,    241.6968
    217.5000,      15.0000,   1.00000,    240.3316
    222.5000,      15.0000,   1.00000,    240.9024
    227.5000,      15.0000,   1.00000,    227.1525
    232.5000,      15.0000,   1.00000,    251.4812
    237.5000,      15.0000,   1.00000,    295.2072
    242.5000,      15.0000,   1.00000,    356.0963
    247.5000,      15.0000,   1.00000,    374.7738
    252.5000,      15.0000,   1.00000,    385.2237
    257.5000,      15.0000,   1.00000,    388.3827
    262.5000,      15.0000,   1.00000,    410.6453
    267.5000,      15.0000,   1.00000,    409.0478
    272.5000,      15.0000,   1.00000,    411.5623
    277.5000,      15.0000,   1.00000,    400.6532
    282.5000,      15.0000,   1.00000,    418.4953
    287.5000,      15.0000,   1.00000,    438.2176
    292.5000,      15.0000,   1.00000,    434.4431
     22.5000,       5.0000,   4.00000,    838.3456
     27.5000,       5.0000,   4.00000,    723.1389
     32.5000,       5.0000,   4.00000,    834.8432
     37.5000,       5.0000,   4.00000,   1054.7614
     42.5000,       5.0000,   4.00000,    940.9233
     47.5000,       5.0000,   4.00000,    821.2394
     52.5000,       5.0000,   4.00000,    726.9706
     57.5000,       5.0000,   4.00000,    714.4982
     62.5000,       5.0000,   4.00000,    755.3254
     67.5000,       5.0000,   4.00000,    607.3240
     72.5000,       5.0000,   4.00000,    506.9870
     77.5000,       5.0000,   4.00000,    533.9751
     82.5000,       5.0000,   4.00000,    607.3728
     87.5000,       5.0000,   4.00000,    640.5707
     92.5000,       5.0000,   4.00000,    466.0927
     97.5000,       5.0000,   4.00000,    319.9797
    102.5000,       5.0000,   4.00000,    265.1532
    107.5000,       5.0000,   4.00000,    237.2870
    112.5000,       5.0000,   4.00000,    260.6497
    117.5000,       5.0000,   4.00000,    229.8191
    122.5000,       5.0000,   4.00000,    235.1444
    127.5000,       5.0000,   4.00000,    223.5057
    132.5000,       5.0000,   4.00000,    219.6465
    137.5000,       5.0000,   4.00000,    199.8342
    142.5000,       5.0000,   4.00000,    198.1461
    147.5000,       5.0000,   4.00000,    187.3671
    152.5000,       5.0000,   4.00000,    176.6887
    157.5000,       5.0000,   4.00000,    193.2721
    162.5000,       5.0000,   4.00000,    199.5918
    167.5000,       5.0000,   4.00000,    195.9653
    172.5000,       5.0000,   4.00000,    179.9712
    177.5000,       5.0000,   4.00000,    176.4642
    182.5000,       5.0000,   4.00000,    210.4922
    187.5000,       5.0000,   4.00000,    203.3571
    192.5000,       5.0000,   4.00000,    192.4721
    197.5000,       5.0000,   4.00000,    217.5994
    202.5000,       5.0000,   4.00000,    178.8420
    207.5000,       5.0000,   4.00000,    245.8650
    212.5000,       5.0000,   4.00000,    215.6918
    217.5000,       5.0000,   4.00000,    269.9417
    222.5000,       5.0000,   4.00000,    250.2727
    227.5000,       5.0000,   4.00000,    203.6325
    232.5000,       5.0000,   4.00000,    238.5308
    237.5000,       5.0000,   4.00000,    287.9053
    242.5000,       5.0000,   4.00000,    356.7214
    247.5000,       5.0000,   4.00000,    397.3122
    252.5000,       5.0000,   4.00000,    368.4633
    257.5000,       5.0000,   4.00000,    398.4644
    262.5000,       5.0000,   4.00000,    385.6324
    267.5000,       5.0000,   4.00000,    421.8839
    272.5000,       5.0000,   4.00000,    399.2865
    277.5000,       5.0000,   4.00000,    377.8464
    282.5000,       5.0000,   4.00000,    429.7818
    287.5000,       5.0000,   4.00000,    448.6449
    292.5000,       5.0000,   4.00000,    432.7414
     30.0000,      20.0000,   1.00000,    707.4314
     35.0000,      20.0000,   1.00000,    722.3652
     40.0000,      20.0000,   1.00000,    775.7422
     45.0000,      20.0000,   1.00000,    835.4412
     50.0000,      20.0000,   1.00000,    749.7192
     55.0000,      20.0000,   1.00000,    659.9476
     60.0000,      20.0000,   1.00000,    532.7252
     65.0000,      20.0000,   1.00000,    469.9032
     70.0000,      20.0000,   1.00000,    477.8559
     75.0000,      20.0000,   1.00000,    482.3930
     80.0000,      20.0000,   1.00000,    511.3854
     85.0000,      20.0000,   1.00000,    524.4973
     90.0000,      20.0000,   1.00000,    509.5114
     95.0000,      20.0000,   1.00000,    452.2026
    100.0000,      20.0000,   1.00000,    338.8147
    105.0000,      20.0000,   1.00000,    266.4044
    110.0000,      20.0000,   1.00000,    240.6450
    115.0000,      20.0000,   1.00000,    241.9775
    120.0000,      20.0000,   1.00000,    254.6510
    125.0000,      20.0000,   1.00000,    250.5235
    130.0000,      20.0000,   1.00000,    241.7774
    135.0000,      20.0000,   1.00000,    228.2000
    140.0000,      20.0000,   1.00000,    212.8999
    145.0000,      20.0000,   1.00000,    201.8547
    150.0000,      20.0000,   1.00000,    200.8053
    155.0000,      20.0000,   1.00000,    201.1608
    160.0000,      20.0000,   1.00000,    202.8358
    165.0000,      20.0000,   1.00000,    207.1321
    170.0000,      20.0000,   1.00000,    202.3080
    175.0000,      20.0000,   1.00000,    210.2003
    180.0000,      20.0000,   1.00000,    206.2716
    185.0000,      20.0000,   1.00000,    208.4817
    190.0000,      20.0000,   1.00000,    217.2339
    195.0000,      20.0000,   1.00000,    209.7790
    200.0000,      20.0000,   1.00000,    227.5236
    205.0000,      20.0000,   1.00000,    235.7451
    210.0000,      20.0000,   1.00000,    248.9465
    215.0000,      20.0000,   1.00000,    264.3468
    220.0000,      20.0000,   1.00000,    243.8036
    225.0000,      20.0000,   1.00000,    247.5542
    230.0000,      20.0000,   1.00000,    255.1296
    235.0000,      20.0000,   1.00000,    279.4309
    240.0000,      20.0000,   1.00000,    325.3677
    245.0000,      20.0000,   1.00000,    349.9928
    250.0000,      20.0000,   1.00000,    382.7747
    255.0000,      20.0000,   1.00000,    378.9989
    260.0000,      20.0000,   1.00000,    359.9395
    265.0000,      20.0000,   1.00000,    343.4252
    270.0000,      20.0000,   1.00000,    330.8303
    275.0000,      20.0000,   1.00000,    358.1620
    280.0000,      20.0000,   1.00000,    387.4110
    285.0000,      20.0000,   1.00000,    401.3938
     27.5000,       5.0000,   5.00000,    593.2522
     32.5000,       5.0000,   5.00000,    687.1124
     37.5000,       5.0000,   5.00000,    820.2178
     42.5000,       5.0000,   5.00000,    827.7746
     47.5000,       5.0000,   5.00000,    745.3755
     52.5000,       5.0000,   5.00000,    667.9728
     57.5000,       5.0000,   5.00000,    602.5168
     62.5000,       5.0000,   5.00000,    571.9190
     67.5000,       5.0000,   5.00000,    473.2056
     72.5000,       5.0000,   5.00000,    425.5886
     77.5000,       5.0000,   5.00000,    480.5621
     82.5000,       5.0000,   5.00000,    571.9323
     87.5000,       5.0000,   5.00000,    600.4053
     92.5000,       5.0000,   5.00000,    465.2300
     97.5000,       5.0000,   5.00000,    322.0494
    102.5000,       5.0000,   5.00000,    257.9601
    107.5000,       5.0000,   5.00000,    222.8873
    112.5000,       5.0000,   5.00000,    250.8860
    117.5000,       5.0000,   5.00000,    235.4598
    122.5000,       5.0000,   5.00000,    252.4438
    127.5000,       5.0000,   5.00000,    244.8643
    132.5000,       5.0000,   5.00000,    239.6836
    137.5000,       5.0000,   5.00000,    210.5698
    142.5000,       5.0000,   5.00000,    209.4397
    147.5000,       5.0000,   5.00000,    196.3337
    152.5000,       5.0000,   5.00000,    186.4079
    157.5000,       5.0000,   5.00000,    200.8432
    162.5000,       5.0000,   5.00000,    211.5322
    167.5000,       5.0000,   5.00000,    209.8196
    172.5000,       5.0000,   5.00000,    188.9355
    177.5000,       5.0000,   5.00000,    193.0240
    182.5000,       5.0000,   5.00000,    219.0120
    187.5000,       5.0000,   5.00000,    217.8512
    192.5000,       5.0000,   5.00000,    200.4686
    197.5000,       5.0000,   5.00000,    233.2691
    202.5000,       5.0000,   5.00000,    197.7367
    207.5000,       5.0000,   5.00000,    266.9088
    212.5000,       5.0000,   5.00000,    232.2345
    217.5000,       5.0000,   5.00000,    287.0971
    222.5000,       5.0000,   5.00000,    253.4561
    227.5000,       5.0000,   5.00000,    212.0974
    232.5000,       5.0000,   5.00000,    235.1682
    237.5000,       5.0000,   5.00000,    294.4373
    242.5000,       5.0000,   5.00000,    347.3781
    247.5000,       5.0000,   5.00000,    396.8479
    252.5000,       5.0000,   5.00000,    374.4117
    257.5000,       5.0000,   5.00000,    380.3321
    262.5000,       5.0000,   5.00000,    346.6487
    267.5000,       5.0000,   5.00000,    368.0211
    272.5000,       5.0000,   5.00000,    346.6339
    277.5000,       5.0000,   5.00000,    355.7440
    282.5000,       5.0000,   5.00000,    414.4450
    287.5000,       5.0000,   5.00000,    437.8758
     32.5000,       5.0000,   6.00000,    560.5881
     37.5000,       5.0000,   6.00000,    683.8405
     42.5000,       5.0000,   6.00000,    693.5416
     47.5000,       5.0000,   6.00000,    674.2192
     52.5000,       5.0000,   6.00000,    578.9487
     57.5000,       5.0000,   6.00000,    506.3418
     62.5000,       5.0000,   6.00000,    477.6009
     67.5000,       5.0000,   6.00000,    392.0152
     72.5000,       5.0000,   6.00000,    362.7622
     77.5000,       5.0000,   6.00000,    429.2057
     82.5000,       5.0000,   6.00000,    527.2961
     87.5000,       5.0000,   6.00000,    569.8204
     92.5000,       5.0000,   6.00000,    438.3452
     97.5000,       5.0000,   6.00000,    317.8202
    102.5000,       5.0000,   6.00000,    257.6142
    107.5000,       5.0000,   6.00000,    218.3588
    112.5000,       5.0000,   6.00000,    238.4776
    117.5000,       5.0000,   6.00000,    226.8641
    122.5000,       5.0000,   6.00000,    260.9911
    127.5000,       5.0000,   6.00000,    261.3577
    132.5000,       5.0000,   6.00000,    256.4577
    137.5000,       5.0000,   6.00000,    226.0680
    142.5000,       5.0000,   6.00000,    223.1793
    147.5000,       5.0000,   6.00000,    211.2965
    152.5000,       5.0000,   6.00000,    194.0595
    157.5000,       5.0000,   6.00000,    210.0210
    162.5000,       5.0000,   6.00000,    224.1155
    167.5000,       5.0000,   6.00000,    220.8331
    172.5000,       5.0000,   6.00000,    203.6071
    177.5000,       5.0000,   6.00000,    201.8611
    182.5000,       5.0000,   6.00000,    236.7665
    187.5000,       5.0000,   6.00000,    226.6298
    192.5000,       5.0000,   6.00000,    210.3235
    197.5000,       5.0000,   6.00000,    253.6144
    202.5000,       5.0000,   6.00000,    215.9496
    207.5000,       5.0000,   6.00000,    286.2390
    212.5000,       5.0000,   6.00000,    238.9993
    217.5000,       5.0000,   6.00000,    290.9574
    222.5000,       5.0000,   6.00000,    260.7381
    227.5000,       5.0000,   6.00000,    210.9977
    232.5000,       5.0000,   6.00000,    240.8404
    237.5000,       5.0000,   6.00000,    286.8586
    242.5000,       5.0000,   6.00000,    349.3085
    247.5000,       5.0000,   6.00000,    391.2274
    252.5000,       5.0000,   6.00000,    363.7589
    257.5000,       5.0000,   6.00000,    367.3977
    262.5000,       5.0000,   6.00000,    325.2506
    267.5000,       5.0000,   6.00000,    337.0518
    272.5000,       5.0000,   6.00000,    325.1598
    277.5000,       5.0000,   6.00000,    339.5063
    282.5000,       5.0000,   6.00000,    403.7905
     37.5000,      25.0000,   1.00000,    601.2377
     42.5000,      25.0000,   1.00000,    637.4852
     47.5000,      25.0000,   1.00000,    630.4991
     52.5000,      25.0000,   1.00000,    577.8738
     57.5000,      25.0000,   1.00000,    480.2019
     62.5000,      25.0000,   1.00000,    424.2265
     67.5000,      25.0000,   1.00000,    397.4568
     72.5000,      25.0000,   1.00000,    410.2626
     77.5000,      25.0000,   1.00000,    427.8011
     82.5000,      25.0000,   1.00000,    443.9951
     87.5000,      25.0000,   1.00000,    454.4751
     92.5000,      25.0000,   1.00000,    440.5052
     97.5000,      25.0000,   1.00000,    388.4382
    102.5000,      25.0000,   1.00000,    318.8120
    107.5000,      25.0000,   1.00000,    259.0642
    112.5000,      25.0000,   1.00000,    236.2812
    117.5000,      25.0000,   1.00000,    235.9619
    122.5000,      25.0000,   1.00000,    251.5416
    127.5000,      25.0000,   1.00000,    255.4997
    132.5000,      25.0000,   1.00000,    255.8031
    137.5000,      25.0000,   1.00000,    244.7795
    142.5000,      25.0000,   1.00000,    232.3409
    147.5000,      25.0000,   1.00000,    220.2389
    152.5000,      25.0000,   1.00000,    219.7568
    157.5000,      25.0000,   1.00000,    218.5330
    162.5000,      25.0000,   1.00000,    215.0840
    167.5000,      25.0000,   1.00000,    221.7542
    172.5000,      25.0000,   1.00000,    226.4129
    177.5000,      25.0000,   1.00000,    228.4635
    182.5000,      25.0000,   1.00000,    221.3230
    187.5000,      25.0000,   1.00000,    228.8224
    192.5000,      25.0000,   1.00000,    232.6617
    197.5000,      25.0000,   1.00000,    248.2805
    202.5000,      25.0000,   1.00000,    250.9507
    207.5000,      25.0000,   1.00000,    266.4586
    212.5000,      25.0000,   1.00000,    258.1723
    217.5000,      25.0000,   1.00000,    253.9953
    222.5000,      25.0000,   1.00000,    247.2731
    227.5000,      25.0000,   1.00000,    264.4333
    232.5000,      25.0000,   1.00000,    275.6696
    237.5000,      25.0000,   1.00000,    303.5084
    242.5000,      25.0000,   1.00000,    327.5092
    247.5000,      25.0000,   1.00000,    352.7047
    252.5000,      25.0000,   1.00000,    349.7572
    257.5000,      25.0000,   1.00000,    350.2360
    262.5000,      25.0000,   1.00000,    330.1316
    267.5000,      25.0000,   1.00000,    321.9012
    272.5000,      25.0000,   1.00000,    333.1121
    277.5000,      25.0000,   1.00000,    355.5146
     37.5000,       5.0000,   7.00000,    596.3729
     42.5000,       5.0000,   7.00000,    600.5423
     47.5000,       5.0000,   7.00000,    551.4697
     52.5000,       5.0000,   7.00000,    487.5729
     57.5000,       5.0000,   7.00000,    439.7625
     62.5000,       5.0000,   7.00000,    444.3264
     67.5000,       5.0000,   7.00000,    359.4017
     72.5000,       5.0000,   7.00000,    322.6605
     77.5000,       5.0000,   7.00000,    381.4012
     82.5000,       5.0000,   7.00000,    483.2794
     87.5000,       5.0000,   7.00000,    532.9557
     92.5000,       5.0000,   7.00000,    414.5557
     97.5000,       5.0000,   7.00000,    299.8449
    102.5000,       5.0000,   7.00000,    254.9796
    107.5000,       5.0000,   7.00000,    218.6378
    112.5000,       5.0000,   7.00000,    234.6702
    117.5000,       5.0000,   7.00000,    219.9373
    122.5000,       5.0000,   7.00000,    253.7755
    127.5000,       5.0000,   7.00000,    266.3090
    132.5000,       5.0000,   7.00000,    270.6973
    137.5000,       5.0000,   7.00000,    243.4425
    142.5000,       5.0000,   7.00000,    242.4225
    147.5000,       5.0000,   7.00000,    222.6802
    152.5000,       5.0000,   7.00000,    205.7150
    157.5000,       5.0000,   7.00000,    221.6012
    162.5000,       5.0000,   7.00000,    232.6029
    167.5000,       5.0000,   7.00000,    234.4734
    172.5000,       5.0000,   7.00000,    211.8741
    177.5000,       5.0000,   7.00000,    214.5512
    182.5000,       5.0000,   7.00000,    246.8489
    187.5000,       5.0000,   7.00000,    240.2259
    192.5000,       5.0000,   7.00000,    227.0614
    197.5000,       5.0000,   7.00000,    271.7237
    202.5000,       5.0000,   7.00000,    228.0953
    207.5000,       5.0000,   7.00000,    298.3217
    212.5000,       5.0000,   7.00000,    242.5844
    217.5000,       5.0000,   7.00000,    292.6320
    222.5000,       5.0000,   7.00000,    260.7762
    227.5000,       5.0000,   7.00000,    213.9252
    232.5000,       5.0000,   7.00000,    236.4820
    237.5000,       5.0000,   7.00000,    289.4205
    242.5000,       5.0000,   7.00000,    344.2422
    247.5000,       5.0000,   7.00000,    384.9854
    252.5000,       5.0000,   7.00000,    344.3736
    257.5000,       5.0000,   7.00000,    352.7098
    262.5000,       5.0000,   7.00000,    319.4247
    267.5000,       5.0000,   7.00000,    338.5895
    272.5000,       5.0000,   7.00000,    324.1221
    277.5000,       5.0000,   7.00000,    328.7297
     42.5000,       5.0000,   8.00000,    510.8301
     47.5000,       5.0000,   8.00000,    452.0716
     52.5000,       5.0000,   8.00000,    403.9781
     62.5000,       5.0000,   8.00000,    421.3379
     67.5000,       5.0000,   8.00000,    352.4995
     72.5000,       5.0000,   8.00000,    305.0528
     77.5000,       5.0000,   8.00000,    350.5435
     82.5000,       5.0000,   8.00000,    441.8869
     87.5000,       5.0000,   8.00000,    492.1397
     92.5000,       5.0000,   8.00000,    388.8347
    102.5000,       5.0000,   8.00000,    243.2237
    107.5000,       5.0000,   8.00000,    216.9218
    112.5000,       5.0000,   8.00000,    238.1933
    117.5000,       5.0000,   8.00000,    218.1171
    122.5000,       5.0000,   8.00000,    245.4637
    127.5000,       5.0000,   8.00000,    259.1024
    132.5000,       5.0000,   8.00000,    278.5991
    137.5000,       5.0000,   8.00000,    259.4243
    142.5000,       5.0000,   8.00000,    257.7870
    147.5000,       5.0000,   8.00000,    237.9105
    152.5000,       5.0000,   8.00000,    218.0779
    157.5000,       5.0000,   8.00000,    232.4612
    162.5000,       5.0000,   8.00000,    245.6969
    167.5000,       5.0000,   8.00000,    241.0388
    172.5000,       5.0000,   8.00000,    221.9025
    177.5000,       5.0000,   8.00000,    221.9240
    182.5000,       5.0000,   8.00000,    258.2380
    187.5000,       5.0000,   8.00000,    258.7127
    192.5000,       5.0000,   8.00000,    244.3419
    197.5000,       5.0000,   8.00000,    286.0827
    202.5000,       5.0000,   8.00000,    234.2510
    207.5000,       5.0000,   8.00000,    300.8906
    212.5000,       5.0000,   8.00000,    247.4382
    217.5000,       5.0000,   8.00000,    294.5106
    222.5000,       5.0000,   8.00000,    259.9965
    227.5000,       5.0000,   8.00000,    211.3090
    232.5000,       5.0000,   8.00000,    236.6556
    237.5000,       5.0000,   8.00000,    286.6289
    242.5000,       5.0000,   8.00000,    340.7400
    247.5000,       5.0000,   8.00000,    367.2403
    252.5000,       5.0000,   8.00000,    335.9198
    257.5000,       5.0000,   8.00000,    339.6421
    262.5000,       5.0000,   8.00000,    323.6967
    267.5000,       5.0000,   8.00000,    354.6637
    272.5000,       5.0000,   8.00000,    331.3197
     52.5000,      35.0000,   1.00000,    394.9888
     57.5000,      35.0000,   1.00000,    379.7814
     62.5000,      35.0000,   1.00000,    369.8069
     67.5000,      35.0000,   1.00000,    387.4276
     72.5000,      35.0000,   1.00000,    390.7279
     77.5000,      35.0000,   1.00000,    379.1415
     82.5000,      35.0000,   1.00000,    343.0499
     87.5000,      35.0000,   1.00000,    327.3103
     92.5000,      35.0000,   1.00000,    330.5009
     97.5000,      35.0000,   1.00000,    333.4201
    102.5000,      35.0000,   1.00000,    313.5913
    107.5000,      35.0000,   1.00000,    273.9727
    112.5000,      35.0000,   1.00000,    248.1299
    117.5000,      35.0000,   1.00000,    243.6116
    122.5000,      35.0000,   1.00000,    241.2941
    127.5000,      35.0000,   1.00000,    246.2149
    132.5000,      35.0000,   1.00000,    248.2972
    137.5000,      35.0000,   1.00000,    258.7747
    142.5000,      35.0000,   1.00000,    270.1618
    147.5000,      35.0000,   1.00000,    270.0480
    152.5000,      35.0000,   1.00000,    265.3826
    157.5000,      35.0000,   1.00000,    254.7673
    162.5000,      35.0000,   1.00000,    247.8438
    167.5000,      35.0000,   1.00000,    248.6598
    172.5000,      35.0000,   1.00000,    252.1836
    177.5000,      35.0000,   1.00000,    257.3172
    182.5000,      35.0000,   1.00000,    267.2268
    187.5000,      35.0000,   1.00000,    265.1362
    192.5000,      35.0000,   1.00000,    274.7989
    197.5000,      35.0000,   1.00000,    270.7034
    202.5000,      35.0000,   1.00000,    272.2652
    207.5000,      35.0000,   1.00000,    265.4018
    212.5000,      35.0000,   1.00000,    258.1297
    217.5000,      35.0000,   1.00000,    250.1562
    222.5000,      35.0000,   1.00000,    261.1971
    227.5000,      35.0000,   1.00000,    270.0172
    232.5000,      35.0000,   1.00000,    286.8582
    237.5000,      35.0000,   1.00000,    287.6934
    242.5000,      35.0000,   1.00000,    292.9534
    247.5000,      35.0000,   1.00000,    301.6761
    252.5000,      35.0000,   1.00000,    325.9144
    257.5000,      35.0000,   1.00000,    338.9215
    262.5000,      35.0000,   1.00000,    349.7443
     52.5000,       5.0000,  10.00000,    344.5228
     57.5000,       5.0000,  10.00000,    353.1480
     62.5000,       5.0000,  10.00000,    382.7538
     67.5000,       5.0000,  10.00000,    336.8399
     77.5000,       5.0000,  10.00000,    335.2480
     82.5000,       5.0000,  10.00000,    398.0576
     87.5000,       5.0000,  10.00000,    429.1137
     92.5000,       5.0000,  10.00000,    341.4139
     97.5000,       5.0000,  10.00000,    258.5070
    102.5000,       5.0000,  10.00000,    227.7720
    107.5000,       5.0000,  10.00000,    205.7390
    112.5000,       5.0000,  10.00000,    231.1868
    117.5000,       5.0000,  10.00000,    219.5857
    122.5000,       5.0000,  10.00000,    249.2135
    127.5000,       5.0000,  10.00000,    258.0062
    132.5000,       5.0000,  10.00000,    271.3025
    137.5000,       5.0000,  10.00000,    260.8474
    142.5000,       5.0000,  10.00000,    277.9691
    147.5000,       5.0000,  10.00000,    263.5015
    152.5000,       5.0000,  10.00000,    244.1265
    157.5000,       5.0000,  10.00000,    256.8524
    162.5000,       5.0000,  10.00000,    267.1276
    167.5000,       5.0000,  10.00000,    259.7726
    172.5000,       5.0000,  10.00000,    234.0968
    177.5000,       5.0000,  10.00000,    241.1238
    182.5000,       5.0000,  10.00000,    288.5451
    187.5000,       5.0000,  10.00000,    286.3869
    192.5000,       5.0000,  10.00000,    263.1700
    197.5000,       5.0000,  10.00000,    299.6989
    202.5000,       5.0000,  10.00000,    240.9397
    207.5000,       5.0000,  10.00000,    305.3629
    212.5000,       5.0000,  10.00000,    249.1057
    217.5000,       5.0000,  10.00000,    296.9525
    222.5000,       5.0000,  10.00000,    260.6187
    227.5000,       5.0000,  10.00000,    209.0618
    232.5000,       5.0000,  10.00000,    228.7310
    237.5000,       5.0000,  10.00000,    273.2647
    242.5000,       5.0000,  10.00000,    321.5777
    247.5000,       5.0000,  10.00000,    353.8346
    252.5000,       5.0000,  10.00000,    333.8918
    257.5000,       5.0000,  10.00000,    351.9444
    262.5000,       5.0000,  10.00000,    338.2438
     67.5000,      45.0000,   1.00000,    352.3970
     72.5000,      45.0000,   1.00000,    348.8433
     77.5000,      45.0000,   1.00000,    338.3977
     82.5000,      45.0000,   1.00000,    331.4049
     87.5000,      45.0000,   1.00000,    306.7331
     92.5000,      45.0000,   1.00000,    294.5799
     97.5000,      45.0000,   1.00000,    284.5689
    102.5000,      45.0000,   1.00000,    279.4397
    107.5000,      45.0000,   1.00000,    272.2622
    112.5000,      45.0000,   1.00000,    255.6517
    117.5000,      45.0000,   1.00000,    243.0762
    122.5000,      45.0000,   1.00000,    242.5658
    127.5000,      45.0000,   1.00000,    247.3822
    132.5000,      45.0000,   1.00000,    253.8559
    137.5000,      45.0000,   1.00000,    259.3320
    142.5000,      45.0000,   1.00000,    263.8117
    147.5000,      45.0000,   1.00000,    271.1330
    152.5000,      45.0000,   1.00000,    275.2189
    157.5000,      45.0000,   1.00000,    280.0296
    162.5000,      45.0000,   1.00000,    289.8293
    167.5000,      45.0000,   1.00000,    291.6539
    172.5000,      45.0000,   1.00000,    288.6940
    177.5000,      45.0000,   1.00000,    290.6017
    182.5000,      45.0000,   1.00000,    280.3729
    187.5000,      45.0000,   1.00000,    280.1154
    192.5000,      45.0000,   1.00000,    272.2258
    197.5000,      45.0000,   1.00000,    277.4241
    202.5000,      45.0000,   1.00000,    275.7939
    207.5000,      45.0000,   1.00000,    263.4349
    212.5000,      45.0000,   1.00000,    257.8177
    217.5000,      45.0000,   1.00000,    258.4833
    222.5000,      45.0000,   1.00000,    258.5182
    227.5000,      45.0000,   1.00000,    270.2571
    232.5000,      45.0000,   1.00000,    271.1630
    237.5000,      45.0000,   1.00000,    286.2971
    242.5000,      45.0000,   1.00000,    293.6496
    247.5000,      45.0000,   1.00000,    308.2428
     77.5000,       5.0000,  12.00000,    326.1772
    157.5000,       5.0000,  12.00000,    276.6569
    237.5000,       5.0000,  12.00000,    263.3151
     67.5000,      15.0000,   4.00000,    311.3956
     72.5000,      15.0000,   4.00000,    297.7863
     77.5000,      15.0000,   4.00000,    324.4195
     82.5000,      15.0000,   4.00000,    378.4937
     87.5000,      15.0000,   4.00000,    381.2032
     92.5000,      15.0000,   4.00000,    331.7019
     97.5000,      15.0000,   4.00000,    257.2592
    102.5000,      15.0000,   4.00000,    211.4625
    112.5000,      15.0000,   4.00000,    209.9851
    117.5000,      15.0000,   4.00000,    228.7476
    122.5000,      15.0000,   4.00000,    241.5384
    127.5000,      15.0000,   4.00000,    264.4252
    132.5000,      15.0000,   4.00000,    269.8273
    137.5000,      15.0000,   4.00000,    273.7365
    142.5000,      15.0000,   4.00000,    263.5065
    147.5000,      15.0000,   4.00000,    260.9017
    152.5000,      15.0000,   4.00000,    263.6262
    157.5000,      15.0000,   4.00000,    277.8141
    162.5000,      15.0000,   4.00000,    294.6299
    167.5000,      15.0000,   4.00000,    290.3748
    172.5000,      15.0000,   4.00000,    279.0338
    177.5000,      15.0000,   4.00000,    281.2769
    182.5000,      15.0000,   4.00000,    287.9664
    187.5000,      15.0000,   4.00000,    287.0858
    192.5000,      15.0000,   4.00000,    287.5759
    197.5000,      15.0000,   4.00000,    272.0767
    202.5000,      15.0000,   4.00000,    287.4804
    207.5000,      15.0000,   4.00000,    269.2444
    212.5000,      15.0000,   4.00000,    288.5092
    217.5000,      15.0000,   4.00000,    268.1690
    222.5000,      15.0000,   4.00000,    248.2118
    227.5000,      15.0000,   4.00000,    223.4481
    232.5000,      15.0000,   4.00000,    227.7980
    237.5000,      15.0000,   4.00000,    270.4233
    242.5000,      15.0000,   4.00000,    320.8249
    247.5000,      15.0000,   4.00000,    347.0821
     82.5000,      55.0000,   1.00000,    302.4637
     87.5000,      55.0000,   1.00000,    294.0553
     92.5000,      55.0000,   1.00000,    283.0130
     97.5000,      55.0000,   1.00000,    285.9215
    102.5000,      55.0000,   1.00000,    284.7739
    107.5000,      55.0000,   1.00000,    280.9199
    112.5000,      55.0000,   1.00000,    265.2926
    117.5000,      55.0000,   1.00000,    245.8279
    122.5000,      55.0000,   1.00000,    240.6970
    127.5000,      55.0000,   1.00000,    239.8341
    132.5000,      55.0000,   1.00000,    247.9341
    137.5000,      55.0000,   1.00000,    257.1230
    142.5000,      55.0000,   1.00000,    265.0748
    147.5000,      55.0000,   1.00000,    277.0897
    152.5000,      55.0000,   1.00000,    282.5567
    157.5000,      55.0000,   1.00000,    288.7295
    162.5000,      55.0000,   1.00000,    291.5201
    167.5000,      55.0000,   1.00000,    293.6941
    172.5000,      55.0000,   1.00000,    301.0758
    177.5000,      55.0000,   1.00000,    294.9370
    182.5000,      55.0000,   1.00000,    296.8502
    187.5000,      55.0000,   1.00000,    286.4691
    192.5000,      55.0000,   1.00000,    281.7129
    197.5000,      55.0000,   1.00000,    275.5819
    202.5000,      55.0000,   1.00000,    264.1311
    207.5000,      55.0000,   1.00000,    257.8438
    212.5000,      55.0000,   1.00000,    254.6500
    217.5000,      55.0000,   1.00000,    259.3571
    222.5000,      55.0000,   1.00000,    273.1669
    227.5000,      55.0000,   1.00000,    281.9225
    232.5000,      55.0000,   1.00000,    296.4664
    157.5000,       5.0000,  15.00000,    279.7039
    237.5000,       5.0000,  15.00000,    277.7522
     82.5000,      15.0000,   5.00000,    365.5685
     87.5000,      15.0000,   5.00000,    370.7817
     92.5000,      15.0000,   5.00000,    328.0459
     97.5000,      15.0000,   5.00000,    265.5380
    102.5000,      15.0000,   5.00000,    218.4527
    107.5000,      15.0000,   5.00000,    209.0476
    112.5000,      15.0000,   5.00000,    206.7436
    127.5000,      15.0000,   5.00000,    259.4372
    132.5000,      15.0000,   5.00000,    267.2135
    137.5000,      15.0000,   5.00000,    270.4149
    142.5000,      15.0000,   5.00000,    266.7529
    147.5000,      15.0000,   5.00000,    267.8931
    152.5000,      15.0000,   5.00000,    270.1867
    157.5000,      15.0000,   5.00000,    279.1789
    162.5000,      15.0000,   5.00000,    292.6146
    167.5000,      15.0000,   5.00000,    290.3244
    172.5000,      15.0000,   5.00000,    284.9640
    177.5000,      15.0000,   5.00000,    289.6767
    182.5000,      15.0000,   5.00000,    298.0849
    187.5000,      15.0000,   5.00000,    295.0166
    192.5000,      15.0000,   5.00000,    292.7755
    197.5000,      15.0000,   5.00000,    274.9907
    202.5000,      15.0000,   5.00000,    286.5203
    207.5000,      15.0000,   5.00000,    265.5482
    212.5000,      15.0000,   5.00000,    281.6784
    217.5000,      15.0000,   5.00000,    264.7920
    222.5000,      15.0000,   5.00000,    252.7619
    227.5000,      15.0000,   5.00000,    233.6313
    232.5000,      15.0000,   5.00000,    241.4388
     97.5000,      65.0000,   1.00000,    281.0266
    102.5000,      65.0000,   1.00000,    279.6002
    107.5000,      65.0000,   1.00000,    282.9642
    112.5000,      65.0000,   1.00000,    282.6772
    122.5000,      65.0000,   1.00000,    250.0165
    127.5000,      65.0000,   1.00000,    240.5659
    132.5000,      65.0000,   1.00000,    245.7966
    137.5000,      65.0000,   1.00000,    256.5359
    142.5000,      65.0000,   1.00000,    265.8895
    147.5000,      65.0000,   1.00000,    270.7622
    152.5000,      65.0000,   1.00000,    278.4989
    157.5000,      65.0000,   1.00000,    283.1732
    162.5000,      65.0000,   1.00000,    283.7702
    167.5000,      65.0000,   1.00000,    284.9110
    172.5000,      65.0000,   1.00000,    278.4981
    177.5000,      65.0000,   1.00000,    281.6246
    182.5000,      65.0000,   1.00000,    283.4683
    187.5000,      65.0000,   1.00000,    290.3722
    192.5000,      65.0000,   1.00000,    285.3588
    197.5000,      65.0000,   1.00000,    271.6205
    202.5000,      65.0000,   1.00000,    262.0169
    207.5000,      65.0000,   1.00000,    263.3998
    212.5000,      65.0000,   1.00000,    273.6400
    217.5000,      65.0000,   1.00000,    282.8538
     97.5000,      15.0000,   6.00000,    264.2860
    102.5000,      15.0000,   6.00000,    219.1741
    107.5000,      15.0000,   6.00000,    213.1722
    112.5000,      15.0000,   6.00000,    213.0493
    117.5000,      15.0000,   6.00000,    229.9217
    122.5000,      15.0000,   6.00000,    239.6450
    127.5000,      15.0000,   6.00000,    257.7558
    132.5000,      15.0000,   6.00000,    264.2320
    137.5000,      15.0000,   6.00000,    271.9183
    142.5000,      15.0000,   6.00000,    269.4682
    147.5000,      15.0000,   6.00000,    265.1044
    152.5000,      15.0000,   6.00000,    263.0477
    157.5000,      15.0000,   6.00000,    271.3544
    162.5000,      15.0000,   6.00000,    283.8457
    167.5000,      15.0000,   6.00000,    278.5906
    172.5000,      15.0000,   6.00000,    266.4998
    177.5000,      15.0000,   6.00000,    273.2502
    182.5000,      15.0000,   6.00000,    289.3972
    187.5000,      15.0000,   6.00000,    295.8126
    192.5000,      15.0000,   6.00000,    296.5310
    197.5000,      15.0000,   6.00000,    276.6606
    202.5000,      15.0000,   6.00000,    289.4731
    207.5000,      15.0000,   6.00000,    271.8582
    212.5000,      15.0000,   6.00000,    293.8774
    217.5000,      15.0000,   6.00000,    278.2704
    105.0000,      30.0000,   3.00000,    239.3880
    110.0000,      30.0000,   3.00000,    226.3327
    115.0000,      30.0000,   3.00000,    227.3683
    120.0000,      30.0000,   3.00000,    239.0835
    125.0000,      30.0000,   3.00000,    250.9079
    130.0000,      30.0000,   3.00000,    259.4646
    135.0000,      30.0000,   3.00000,    265.2548
    140.0000,      30.0000,   3.00000,    262.6380
    145.0000,      30.0000,   3.00000,    262.8296
    150.0000,      30.0000,   3.00000,    264.7697
    155.0000,      30.0000,   3.00000,    267.9045
    160.0000,      30.0000,   3.00000,    265.5209
    165.0000,      30.0000,   3.00000,    264.3634
    170.0000,      30.0000,   3.00000,    275.3214
    175.0000,      30.0000,   3.00000,    279.0052
    180.0000,      30.0000,   3.00000,    272.5294
    185.0000,      30.0000,   3.00000,    274.7853
    190.0000,      30.0000,   3.00000,    275.1088
    195.0000,      30.0000,   3.00000,    290.4342
    200.0000,      30.0000,   3.00000,    287.4449
    205.0000,      30.0000,   3.00000,    292.2729
    210.0000,      30.0000,   3.00000,    292.6330
    117.5000,      25.0000,   4.00000,    233.1425
    122.5000,      25.0000,   4.00000,    251.4130
    127.5000,      25.0000,   4.00000,    260.7646
    132.5000,      25.0000,   4.00000,    268.9016
    142.5000,      25.0000,   4.00000,    258.0595
    147.5000,      25.0000,   4.00000,    253.0924
    152.5000,      25.0000,   4.00000,    257.9207
    157.5000,      25.0000,   4.00000,    259.5488
    162.5000,      25.0000,   4.00000,    259.0585
    167.5000,      25.0000,   4.00000,    262.2235
    172.5000,      25.0000,   4.00000,    268.1747
    177.5000,      25.0000,   4.00000,    269.3112
    182.5000,      25.0000,   4.00000,    264.7250
    187.5000,      25.0000,   4.00000,    274.0154
    192.5000,      25.0000,   4.00000,    276.8000
    197.5000,      25.0000,   4.00000,    289.8396
    202.5000,      25.0000,   4.00000,    291.9595
    157.5000,      15.0000,   8.00000,    245.7792
    157.5000,      15.0000,  10.00000,    243.5147
   7.56
REFERENCE MODEL USED
CONSTANT REFERENCE MODEL METHOD
Reference resistivity is
309.567
TOPOGRAPHICAL DATA
2
64
      0.0000     563.3700
      5.0000     563.3700
     10.0000     563.3700
     15.0000     563.3900
     20.0000     563.4100
     25.0000     563.4200
     30.0000     563.4100
     35.0000     563.3900
     40.0000     563.3800
     45.0000     563.3600
     50.0000     563.3400
     55.0000     563.3200
     60.0000     563.3100
     65.0000     563.2800
     70.0000     563.2500
     75.0000     563.2400
     80.0000     563.2400
     85.0000     563.2400
     90.0000     563.2400
     95.0000     563.2600
    100.0000     563.3000
    105.0000     563.3100
    110.0000     563.3100
    115.0000     563.3200
    120.0000     563.3600
    125.0000     563.4100
    130.0000     563.4600
    135.0000     563.5100
    140.0000     563.5400
    145.0000     563.5400
    150.0000     563.6200
    155.0000     563.7700
    160.0000     563.8500
    165.0000     563.8500
    170.0000     563.8800
    175.0000     563.9500
    180.0000     564.0500
    185.0000     564.1800
    190.0000     564.2400
    195.0000     564.2700
    200.0000     564.3200
    205.0000     564.3700
    210.0000     564.4300
    215.0000     564.4600
    220.0000     564.4600
    225.0000     564.5000
    230.0000     564.5800
    235.0000     564.6200
    240.0000     564.6200
    245.0000     564.6200
    250.0000     564.6300
    255.0000     564.6500
    260.0000     564.6600
    265.0000     564.6800
    270.0000     564.7000
    275.0000     564.7300
    280.0000     564.7500
    285.0000     564.7600
    290.0000     564.7700
    295.0000     564.7800
    300.0000     564.8100
    305.0000     564.8300
    310.0000     564.8400
    315.0000     564.8400
1
DAMPED FINITE-ELEMENT METHOD USED FOR TOPOGRAPHIC MODELLING WITH DAMPING FACTOR OF 0.75
       0.00247
     562.96722
       0.00613
COORDINATES FOR ELECTRODES
       0.00000        0.40278
       4.99991        0.37212
       9.99981        0.34145
      14.99980        0.33081
      19.99979        0.32010
      24.99975        0.29945
      29.99958        0.25878
      34.99933        0.20816
      39.99916        0.16748
      44.99891        0.11680
      49.99865        0.06618
      54.99839        0.01550
      59.99823       -0.02517
      64.99785       -0.08580
      69.99748       -0.14649
      74.99732       -0.18717
      79.99722       -0.21783
      84.99713       -0.24849
      89.99704       -0.27916
      94.99703       -0.28980
      99.99702       -0.28048
     104.99698       -0.30114
     109.99689       -0.33180
     114.99685       -0.35245
     119.99683       -0.34314
     124.99680       -0.32381
     129.99677       -0.30443
     134.99673       -0.28510
     139.99673       -0.28580
     144.99664       -0.31646
     149.99640       -0.26710
     154.99496       -0.14773
     159.99472       -0.09844
     164.99463       -0.12910
     169.99463       -0.12973
     174.99448       -0.09039
     179.99399       -0.02107
     184.99300        0.07828
     189.99290        0.10762
     194.99290        0.10698
     199.99287        0.12631
     204.99284        0.14563
     209.99275        0.17497
     214.99274        0.17433
     219.99265        0.14367
     224.99265        0.15299
     229.99240        0.20234
     234.99240        0.21166
     239.99231        0.18099
     244.99222        0.15033
     249.99217        0.12968
     254.99216        0.11903
     259.99210        0.09832
     264.99210        0.08768
     269.99210        0.07703
     274.99210        0.07634
     279.99210        0.06569
     284.99207        0.04504
     289.99203        0.02439
     294.99200        0.00373
     299.99200        0.00304
     304.99200       -0.00761
     309.99197       -0.02826
     314.99188       -0.05892
Shift matrix
  0    0.0000    2.5000    5.2500    8.2750   11.6025   15.2628   19.2890   23.7179   28.5897   33.9487   39.8436   46.3279   53.4607   61.3068   69.9375 
  1    0.4028    0.0336    0.0022    0.0001    0.0000    0.0000    0.0000    0.0000    0.0000    0.0000    0.0000    0.0000    0.0000    0.0000    0.0000 
  2    0.3721    0.0342    0.0025    0.0001    0.0000    0.0000    0.0000    0.0000    0.0000    0.0000    0.0000    0.0000    0.0000    0.0000    0.0000 
  3    0.3415    0.0344    0.0027    0.0002    0.0000    0.0000    0.0000    0.0000    0.0000    0.0000    0.0000    0.0000    0.0000    0.0000    0.0000 
  4    0.3308    0.0343    0.0028    0.0002    0.0000    0.0000    0.0000    0.0000    0.0000    0.0000    0.0000    0.0000    0.0000    0.0000    0.0000 
  5    0.3201    0.0342    0.0029    0.0002    0.0000    0.0000    0.0000    0.0000    0.0000    0.0000    0.0000    0.0000    0.0000    0.0000    0.0000 
  6    0.2995    0.0337    0.0031    0.0002    0.0000    0.0000    0.0000    0.0000    0.0000    0.0000    0.0000    0.0000    0.0000    0.0000    0.0000 
  7    0.2588    0.0322    0.0032    0.0003    0.0000    0.0000    0.0000    0.0000    0.0000    0.0000    0.0000    0.0000    0.0000    0.0000    0.0000 
  8    0.2082    0.0289    0.0033    0.0003    0.0000    0.0000    0.0000    0.0000    0.0000    0.0000    0.0000    0.0000    0.0000    0.0000    0.0000 
  9    0.1675    0.0252    0.0031    0.0003    0.0000    0.0000    0.0000    0.0000    0.0000    0.0000    0.0000    0.0000    0.0000    0.0000    0.0000 
 10    0.1168    0.0193    0.0027    0.0003    0.0000    0.0000    0.0000    0.0000    0.0000    0.0000    0.0000    0.0000    0.0000    0.0000    0.0000 
 11    0.0662    0.0119    0.0018    0.0002    0.0000    0.0000    0.0000    0.0000    0.0000    0.0000    0.0000    0.0000    0.0000    0.0000    0.0000 
 12    0.0155    0.0030    0.0005    0.0001    0.0000    0.0000    0.0000    0.0000    0.0000    0.0000    0.0000    0.0000    0.0000    0.0000    0.0000 
 13   -0.0252   -0.0052   -0.0009   -0.0001    0.0000    0.0000    0.0000    0.0000    0.0000    0.0000    0.0000    0.0000    0.0000    0.0000    0.0000 
 14   -0.0858   -0.0190   -0.0036   -0.0006   -0.0001    0.0000    0.0000    0.0000    0.0000    0.0000    0.0000    0.0000    0.0000    0.0000    0.0000 
 15   -0.1465   -0.0348   -0.0072   -0.0013   -0.0002    0.0000    0.0000    0.0000    0.0000    0.0000    0.0000    0.0000    0.0000    0.0000    0.0000 
 16   -0.1872   -0.0464   -0.0100   -0.0019   -0.0003    0.0000    0.0000    0.0000    0.0000    0.0000    0.0000    0.0000    0.0000    0.0000    0.0000 
 17   -0.2178   -0.0558   -0.0125   -0.0024   -0.0004   -0.0001    0.0000    0.0000    0.0000    0.0000    0.0000    0.0000    0.0000    0.0000    0.0000 
 18   -0.2485   -0.0655   -0.0151   -0.0030   -0.0005   -0.0001    0.0000    0.0000    0.0000    0.0000    0.0000    0.0000    0.0000    0.0000    0.0000 
 19   -0.2792   -0.0757   -0.0180   -0.0037   -0.0007   -0.0001    0.0000    0.0000    0.0000    0.0000    0.0000    0.0000    0.0000    0.0000    0.0000 
 20   -0.2898   -0.0794   -0.0191   -0.0040   -0.0007   -0.0001    0.0000    0.0000    0.0000    0.0000    0.0000    0.0000    0.0000    0.0000    0.0000 
 21   -0.2805   -0.0762   -0.0182   -0.0038   -0.0007   -0.0001    0.0000    0.0000    0.0000    0.0000    0.0000    0.0000    0.0000    0.0000    0.0000 
 22   -0.3011   -0.0833   -0.0203   -0.0043   -0.0008   -0.0001    0.0000    0.0000    0.0000    0.0000    0.0000    0.0000    0.0000    0.0000    0.0000 
 23   -0.3318   -0.0943   -0.0236   -0.0051   -0.0010   -0.0002    0.0000    0.0000    0.0000    0.0000    0.0000    0.0000    0.0000    0.0000    0.0000 
 24   -0.3525   -0.1019   -0.0260   -0.0058   -0.0011   -0.0002    0.0000    0.0000    0.0000    0.0000    0.0000    0.0000    0.0000    0.0000    0.0000 
 25   -0.3431   -0.0984   -0.0249   -0.0055   -0.0010   -0.0002    0.0000    0.0000    0.0000    0.0000    0.0000    0.0000    0.0000    0.0000    0.0000 
 26   -0.3238   -0.0914   -0.0227   -0.0049   -0.0009   -0.0001    0.0000    0.0000    0.0000    0.0000    0.0000    0.0000    0.0000    0.0000    0.0000 
 27   -0.3044   -0.0845   -0.0206   -0.0044   -0.0008   -0.0001    0.0000    0.0000    0.0000    0.0000    0.0000    0.0000    0.0000    0.0000    0.0000 
 28   -0.2851   -0.0778   -0.0186   -0.0039   -0.0007   -0.0001    0.0000    0.0000    0.0000    0.0000    0.0000    0.0000    0.0000    0.0000    0.0000 
 29   -0.2858   -0.0780   -0.0187   -0.0039   -0.0007   -0.0001    0.0000    0.0000    0.0000    0.0000    0.0000    0.0000    0.0000    0.0000    0.0000 
 30   -0.3165   -0.0887   -0.0219   -0.0047   -0.0009   -0.0001    0.0000    0.0000    0.0000    0.0000    0.0000    0.0000    0.0000    0.0000    0.0000 
 31   -0.2671   -0.0717   -0.0169   -0.0034   -0.0006   -0.0001    0.0000    0.0000    0.0000    0.0000    0.0000    0.0000    0.0000    0.0000    0.0000 
 32   -0.1477   -0.0351   -0.0072   -0.0013   -0.0002    0.0000    0.0000    0.0000    0.0000    0.0000    0.0000    0.0000    0.0000    0.0000    0.0000 
 33   -0.0984   -0.0221   -0.0043   -0.0007   -0.0001    0.0000    0.0000    0.0000    0.0000    0.0000    0.0000    0.0000    0.0000    0.0000    0.0000 
 34   -0.1291   -0.0301   -0.0061   -0.0010   -0.0001    0.0000    0.0000    0.0000    0.0000    0.0000    0.0000    0.0000    0.0000    0.0000    0.0000 
 35   -0.1297   -0.0302   -0.0061   -0.0010   -0.0002    0.0000    0.0000    0.0000    0.0000    0.0000    0.0000    0.0000    0.0000    0.0000    0.0000 
 36   -0.0904   -0.0201   -0.0039   -0.0006   -0.0001    0.0000    0.0000    0.0000    0.0000    0.0000    0.0000    0.0000    0.0000    0.0000    0.0000 
 37   -0.0211   -0.0043   -0.0007   -0.0001    0.0000    0.0000    0.0000    0.0000    0.0000    0.0000    0.0000    0.0000    0.0000    0.0000    0.0000 
 38    0.0783    0.0138    0.0020    0.0002    0.0000    0.0000    0.0000    0.0000    0.0000    0.0000    0.0000    0.0000    0.0000    0.0000    0.0000 
 39    0.1076    0.0181    0.0025    0.0003    0.0000    0.0000    0.0000    0.0000    0.0000    0.0000    0.0000    0.0000    0.0000    0.0000    0.0000 
 40    0.1070    0.0180    0.0025    0.0003    0.0000    0.0000    0.0000    0.0000    0.0000    0.0000    0.0000    0.0000    0.0000    0.0000    0.0000 
 41    0.1263    0.0205    0.0028    0.0003    0.0000    0.0000    0.0000    0.0000    0.0000    0.0000    0.0000    0.0000    0.0000    0.0000    0.0000 
 42    0.1456    0.0229    0.0030    0.0003    0.0000    0.0000    0.0000    0.0000    0.0000    0.0000    0.0000    0.0000    0.0000    0.0000    0.0000 
 43    0.1750    0.0260    0.0032    0.0003    0.0000    0.0000    0.0000    0.0000    0.0000    0.0000    0.0000    0.0000    0.0000    0.0000    0.0000 
 44    0.1743    0.0259    0.0032    0.0003    0.0000    0.0000    0.0000    0.0000    0.0000    0.0000    0.0000    0.0000    0.0000    0.0000    0.0000 
 45    0.1437    0.0226    0.0030    0.0003    0.0000    0.0000    0.0000    0.0000    0.0000    0.0000    0.0000    0.0000    0.0000    0.0000    0.0000 
 46    0.1530    0.0237    0.0030    0.0003    0.0000    0.0000    0.0000    0.0000    0.0000    0.0000    0.0000    0.0000    0.0000    0.0000    0.0000 
 47    0.2023    0.0284    0.0033    0.0003    0.0000    0.0000    0.0000    0.0000    0.0000    0.0000    0.0000    0.0000    0.0000    0.0000    0.0000 
 48    0.2117    0.0292    0.0033    0.0003    0.0000    0.0000    0.0000    0.0000    0.0000    0.0000    0.0000    0.0000    0.0000    0.0000    0.0000 
 49    0.1810    0.0266    0.0032    0.0003    0.0000    0.0000    0.0000    0.0000    0.0000    0.0000    0.0000    0.0000    0.0000    0.0000    0.0000 
 50    0.1503    0.0234    0.0030    0.0003    0.0000    0.0000    0.0000    0.0000    0.0000    0.0000    0.0000    0.0000    0.0000    0.0000    0.0000 
 51    0.1297    0.0209    0.0028    0.0003    0.0000    0.0000    0.0000    0.0000    0.0000    0.0000    0.0000    0.0000    0.0000    0.0000    0.0000 
 52    0.1190    0.0196    0.0027    0.0003    0.0000    0.0000    0.0000    0.0000    0.0000    0.0000    0.0000    0.0000    0.0000    0.0000    0.0000 
 53    0.0983    0.0168    0.0024    0.0003    0.0000    0.0000    0.0000    0.0000    0.0000    0.0000    0.0000    0.0000    0.0000    0.0000    0.0000 
 54    0.0877    0.0152    0.0022    0.0003    0.0000    0.0000    0.0000    0.0000    0.0000    0.0000    0.0000    0.0000    0.0000    0.0000    0.0000 
 55    0.0770    0.0136    0.0020    0.0002    0.0000    0.0000    0.0000    0.0000    0.0000    0.0000    0.0000    0.0000    0.0000    0.0000    0.0000 
 56    0.0763    0.0135    0.0020    0.0002    0.0000    0.0000    0.0000    0.0000    0.0000    0.0000    0.0000    0.0000    0.0000    0.0000    0.0000 
 57    0.0657    0.0118    0.0018    0.0002    0.0000    0.0000    0.0000    0.0000    0.0000    0.0000    0.0000    0.0000    0.0000    0.0000    0.0000 
 58    0.0450    0.0084    0.0013    0.0002    0.0000    0.0000    0.0000    0.0000    0.0000    0.0000    0.0000    0.0000    0.0000    0.0000    0.0000 
 59    0.0244    0.0047    0.0008    0.0001    0.0000    0.0000    0.0000    0.0000    0.0000    0.0000    0.0000    0.0000    0.0000    0.0000    0.0000 
 60    0.0037    0.0007    0.0001    0.0000    0.0000    0.0000    0.0000    0.0000    0.0000    0.0000    0.0000    0.0000    0.0000    0.0000    0.0000 
 61    0.0030    0.0006    0.0001    0.0000    0.0000    0.0000    0.0000    0.0000    0.0000    0.0000    0.0000    0.0000    0.0000    0.0000    0.0000 
 62   -0.0076   -0.0015   -0.0003    0.0000    0.0000    0.0000    0.0000    0.0000    0.0000    0.0000    0.0000    0.0000    0.0000    0.0000    0.0000 
 63   -0.0283   -0.0058   -0.0010   -0.0002    0.0000    0.0000    0.0000    0.0000    0.0000    0.0000    0.0000    0.0000    0.0000    0.0000    0.0000 
 64   -0.0589   -0.0126   -0.0023   -0.0004    0.0000    0.0000    0.0000    0.0000    0.0000    0.0000    0.0000    0.0000    0.0000    0.0000    0.0000 
Topography damping parameter
   0.7552
Blocks sensitivity and uncertainity values (with smoothness constrain)
                     Resistivity      
Block No.  Sensitivity  % Uncertainity
     1       1.0707        3.83
     2       1.6393        5.67
     3       1.7222        2.64
     4       2.1914        1.52
     5       2.6132        0.93
     6       3.1377        3.75
     7       3.6254        2.90
     8       3.9813        2.82
     9       4.1346        4.07
    10       4.4483        3.02
    11       4.4747        2.10
    12       4.9601        0.85
    13       4.7055        1.84
    14       4.4753        2.45
    15       4.9774        1.94
    16       5.2792        0.92
    17       5.4075        0.69
    18       4.9897        2.20
    19       4.3619        0.76
    20       4.3126        1.37
    21       4.1781        1.49
    22       4.4681        2.42
    23       4.4077        0.81
    24       4.6886        1.73
    25       4.8024        0.71
    26       4.9781        1.01
    27       4.8850        0.86
    28       4.9516        0.79
    29       4.8934        0.74
    30       4.8948        1.19
    31       5.3400        0.78
    32       5.2770        1.49
    33       5.1431        0.97
    34       4.8735        1.54
    35       4.9012        0.72
    36       5.2533        3.30
    37       5.2551        0.84
    38       5.0536        0.83
    39       5.3728        2.45
    40       4.8660        2.94
    41       5.4601        1.58
    42       4.9335        2.98
    43       5.2758        0.72
    44       4.9390        1.35
    45       4.4362        3.23
    46       4.5992        2.15
    47       5.1167        1.93
    48       5.0480        1.94
    49       5.0248        0.78
    50       4.7323        2.35
    51       4.6848        0.70
    52       4.3987        1.11
    53       4.2530        2.55
    54       3.8971        0.94
    55       3.4764        0.73
    56       3.1807        2.30
    57       2.7485        2.99
    58       2.2187        1.96
    59       1.7031        3.33
    60       1.1338        4.46
    61       0.8517        0.70
    62       0.5940        3.91
    63       0.4798        7.11
    64       0.5451        2.68
    65       0.6824        1.52
    66       0.8187        0.93
    67       0.9164        5.49
    68       1.0662        3.61
    69       1.1979        3.59
    70       1.3070        8.33
    71       1.4354        4.26
    72       1.4715        2.24
    73       1.7486        0.85
    74       1.7123        2.01
    75       1.6406        2.93
    76       1.8888        2.18
    77       2.0305        0.74
    78       2.1803        0.70
    79       1.9641        2.51
    80       1.7228        0.73
    81       1.7525        1.38
    82       1.7013        1.47
    83       1.8842        1.16
    84       1.8217        0.82
    85       2.0003        1.11
    86       2.0734        0.69
    87       2.1654        1.02
    88       2.0875        0.88
    89       2.1217        0.80
    90       2.0303        0.73
    91       1.9227        1.22
    92       2.1256        0.79
    93       2.0315        1.58
    94       2.0161        0.99
    95       1.8734        1.65
    96       1.8726        0.73
    97       2.0682        4.09
    98       2.0290        0.84
    99       1.9292        0.84
   100       2.1557        1.79
   101       1.8875        4.40
   102       2.1685        1.66
   103       1.8523        4.56
   104       2.0098        0.73
   105       1.8409        1.43
   106       1.6511        5.51
   107       1.6295        2.51
   108       1.7574        2.20
   109       1.6733        1.68
   110       1.7201        0.74
   111       1.5518        2.13
   112       1.5374        0.61
   113       1.4297        1.06
   114       1.3771        2.80
   115       1.2594        0.90
   116       1.1301        0.63
   117       1.0291        2.49
   118       0.9163        3.33
   119       0.7539        2.04
   120       0.5927        3.64
   121       0.4201        4.83
   122       0.5575        0.70
   123       1.0512        6.70
   124       0.4858        5.49
   125       0.5884        4.71
   126       0.6277        6.76
   127       0.7023        5.56
   128       0.8116        4.00
   129       0.9070        4.43
   130       0.9702        6.94
   131       0.9616        4.55
   132       1.0205        2.11
   133       1.0687        7.16
   134       1.0790        7.70
   135       1.1272        6.69
   136       1.1575        1.05
   137       1.2265        5.87
   138       1.1764        8.59
   139       1.1446        1.43
   140       1.1719        4.30
   141       1.1917        7.52
   142       1.2701        1.30
   143       1.2566        6.15
   144       1.3478        1.57
   145       1.4114        3.78
   146       1.4520        3.74
   147       1.4177        5.99
   148       1.4235        4.05
   149       1.3472        1.57
   150       1.3176        4.00
   151       1.3897        4.87
   152       1.3471        3.63
   153       1.3156        3.61
   154       1.2576        4.06
   155       1.2642        3.92
   156       1.3738        4.62
   157       1.3968        1.72
   158       1.3362        6.89
   159       1.4654        1.91
   160       1.2674        3.77
   161       1.4013        2.48
   162       1.2293        2.62
   163       1.3054        4.32
   164       1.1847        4.49
   165       1.0631        4.93
   166       1.0826        8.79
   167       1.1110        6.41
   168       1.0599        1.41
   169       1.0554        1.22
   170       0.9742        2.17
   171       0.9520        1.01
   172       0.9061        1.62
   173       0.8621        2.28
   174       0.8056        1.45
   175       0.7409        1.14
   176       0.6611        2.37
   177       0.5664        2.39
   178       0.4697        9.38
   179       0.3589        13.89
   180       0.6808        7.66
   181       1.1477        11.51
   182       0.4852        7.93
   183       0.4820        7.84
   184       0.5450        4.41
   185       0.6107        4.36
   186       0.6994        15.54
   187       0.7367        13.31
   188       0.7875        4.27
   189       0.8101        2.26
   190       0.8886        12.36
   191       0.9198        7.01
   192       0.8842        4.01
   193       0.8238        2.23
   194       0.7850        11.90
   195       0.8275        12.75
   196       0.8498        1.78
   197       0.8620        9.26
   198       0.8875        13.16
   199       0.9264        8.26
   200       0.9230        9.68
   201       0.9386        10.25
   202       0.9434        7.31
   203       0.9529        6.85
   204       0.9654        11.52
   205       1.0116        11.75
   206       1.0039        1.74
   207       1.0009        4.34
   208       1.0434        8.99
   209       1.0211        6.13
   210       1.0000        6.51
   211       0.9741        4.18
   212       0.9760        4.23
   213       1.0416        7.23
   214       1.0746        1.86
   215       1.0179        5.70
   216       0.9808        8.69
   217       0.9012        8.49
   218       0.8943        4.87
   219       0.8591        4.12
   220       0.8590        5.63
   221       0.8195        4.25
   222       0.7968        4.42
   223       0.8165        9.65
   224       0.8104        9.21
   225       0.7586        1.68
   226       0.7176        1.66
   227       0.6986        3.91
   228       0.6775        2.22
   229       0.6662        2.86
   230       0.6238        4.46
   231       0.5862        2.36
   232       0.5348        2.77
   233       0.4665        4.10
   234       0.3824        10.30
   235       0.3121        16.08
   236       0.6566        8.87
   237       0.8089        3.44
   238       0.3446        2.49
   239       0.3945        2.68
   240       0.4458        3.93
   241       0.4893        13.05
   242       0.5090        15.83
   243       0.5388        9.54
   244       0.5789        3.86
   245       0.6157        4.10
   246       0.6540        15.44
   247       0.6352        14.91
   248       0.6284        18.28
   249       0.6553        17.81
   250       0.6729        13.74
   251       0.6703        10.19
   252       0.6854        5.80
   253       0.6734        7.28
   254       0.6642        3.19
   255       0.6475        3.00
   256       0.6416        3.68
   257       0.6431        5.10
   258       0.6462        4.28
   259       0.6497        5.95
   260       0.6623        11.61
   261       0.7189        17.65
   262       0.7814        5.32
   263       0.8405        7.30
   264       0.8592        7.55
   265       0.8492        4.31
   266       0.7930        2.91
   267       0.7693        3.75
   268       0.7662        13.13
   269       0.7022        20.10
   270       0.6163        18.49
   271       0.5865        8.38
   272       0.5659        5.54
   273       0.5678        4.27
   274       0.5612        3.93
   275       0.5578        5.19
   276       0.5630        7.28
   277       0.5740        5.00
   278       0.5932        5.02
   279       0.6121        5.97
   280       0.5940        10.26
   281       0.5642        10.78
   282       0.5423        5.29
   283       0.5282        3.73
   284       0.5060        3.79
   285       0.4775        3.87
   286       0.4390        2.99
   287       0.3954        3.35
   288       0.3464        7.44
   289       0.7753        9.58
   290       0.8306        3.26
   291       0.3291        2.84
   292       0.3571        4.53
   293       0.3773        4.57
   294       0.3987        4.35
   295       0.4223        5.36
   296       0.4496        7.86
   297       0.4784        8.22
   298       0.4889        6.45
   299       0.4953        7.89
   300       0.5068        11.04
   301       0.5191        10.47
   302       0.5283        10.88
   303       0.5402        5.31
   304       0.5383        4.72
   305       0.5318        3.03
   306       0.5253        2.50
   307       0.5183        2.49
   308       0.5130        3.74
   309       0.5137        2.50
   310       0.5179        2.48
   311       0.5243        2.73
   312       0.5336        14.62
   313       0.5550        14.32
   314       0.5790        8.36
   315       0.5876        3.43
   316       0.5775        3.00
   317       0.5582        5.05
   318       0.5284        16.39
   319       0.4990        19.51
   320       0.4782        15.09
   321       0.4623        8.14
   322       0.4557        2.75
   323       0.4489        2.57
   324       0.4451        2.71
   325       0.4421        2.90
   326       0.4422        4.54
   327       0.4466        5.72
   328       0.4535        4.16
   329       0.4590        2.68
   330       0.4619        2.55
   331       0.4542        4.01
   332       0.4381        4.74
   333       0.4182        3.62
   334       0.4009        3.09
   335       0.3809        2.91
   336       0.3568        2.72
   337       0.3285        2.45
   338       0.8143        3.15
   339       0.7780        2.97
   340       0.2859        2.35
   341       0.3045        2.74
   342       0.3238        2.86
   343       0.3447        3.28
   344       0.3630        4.14
   345       0.3755        4.78
   346       0.3841        4.04
   347       0.3915        4.43
   348       0.4007        8.64
   349       0.4119        9.23
   350       0.4209        4.62
   351       0.4231        3.82
   352       0.4237        2.97
   353       0.4224        2.11
   354       0.4192        2.15
   355       0.4155        4.17
   356       0.4141        2.41
   357       0.4156        1.89
   358       0.4223        1.95
   359       0.4280        5.80
   360       0.4307        4.14
   361       0.4298        2.62
   362       0.4265        2.39
   363       0.4219        3.45
   364       0.4137        9.11
   365       0.3979        13.20
   366       0.3823        11.30
   367       0.3755        5.90
   368       0.3707        2.77
   369       0.3665        1.66
   370       0.3619        1.70
   371       0.3579        1.89
   372       0.3547        2.03
   373       0.3528        2.83
   374       0.3534        4.51
   375       0.3548        4.16
   376       0.3535        2.54
   377       0.3490        1.86
   378       0.3404        1.68
   379       0.3282        1.68
   380       0.3139        1.70
   381       0.2983        1.83
   382       0.2817        2.14
   383       0.7696        2.97
   384       0.6965        3.35
   385       0.2467        2.22
   386       0.2622        2.23
   387       0.2757        2.82
   388       0.2860        3.29
   389       0.2941        3.52
   390       0.3018        3.58
   391       0.3098        3.29
   392       0.3176        3.71
   393       0.3245        4.12
   394       0.3314        4.23
   395       0.3353        3.21
   396       0.3374        2.20
   397       0.3378        2.27
   398       0.3370        4.10
   399       0.3366        3.05
   400       0.3390        2.19
   401       0.3430        2.18
   402       0.3469        2.89
   403       0.3496        2.68
   404       0.3498        3.80
   405       0.3491        4.76
   406       0.3447        7.42
   407       0.3357        8.79
   408       0.3238        7.79
   409       0.3124        4.20
   410       0.3052        3.37
   411       0.3007        2.25
   412       0.2967        1.70
   413       0.2930        1.61
   414       0.2891        1.76
   415       0.2854        1.84
   416       0.2819        2.13
   417       0.2793        3.43
   418       0.2768        3.72
   419       0.2731        2.31
   420       0.2665        1.84
   421       0.2575        1.46
   422       0.2473        1.30
   423       0.2361        1.25
   424       0.6767        1.35
   425       0.6382        4.38
   426       0.2166        3.46
   427       0.2241        2.90
   428       0.2311        2.98
   429       0.2382        3.49
   430       0.2458        3.75
   431       0.2530        3.83
   432       0.2600        3.54
   433       0.2657        2.64
   434       0.2695        1.83
   435       0.2720        2.01
   436       0.2735        3.57
   437       0.2748        4.10
   438       0.2766        3.00
   439       0.2799        2.53
   440       0.2827        2.22
   441       0.2846        2.03
   442       0.2851        3.74
   443       0.2832        5.20
   444       0.2787        5.65
   445       0.2718        4.90
   446       0.2640        3.00
   447       0.2568        2.61
   448       0.2510        2.49
   449       0.2462        1.87
   450       0.2423        1.51
   451       0.2386        1.46
   452       0.2348        1.62
   453       0.2308        1.75
   454       0.2269        1.82
   455       0.2231        2.43
   456       0.2189        3.07
   457       0.2139        1.81
   458       0.2063        1.85
   459       0.1980        1.71
   460       0.5824        1.30
   461       0.5566        3.96
   462       0.1856        3.11
   463       0.1926        2.73
   464       0.1995        2.51
   465       0.2057        2.08
   466       0.2107        1.56
   467       0.2146        1.44
   468       0.2177        1.85
   469       0.2200        2.85
   470       0.2219        3.50
   471       0.2238        3.56
   472       0.2257        2.83
   473       0.2275        2.05
   474       0.2286        1.82
   475       0.2283        2.22
   476       0.2264        2.68
   477       0.2230        2.76
   478       0.2184        2.26
   479       0.2132        1.96
   480       0.2083        2.05
   481       0.2038        2.21
   482       0.2000        1.91
   483       0.1965        1.42
   484       0.1930        1.27
   485       0.1894        1.38
   486       0.1858        1.59
   487       0.1821        1.66
   488       0.1785        1.96
   489       0.1744        3.41
   490       0.5275        2.01
   491       0.4740        1.90
   492       0.1569        1.32
   493       0.1615        1.10
   494       0.1655        1.03
   495       0.1690        1.16
   496       0.1718        1.55
   497       0.1741        2.11
   498       0.1760        2.61
   499       0.1776        2.84
   500       0.1790        2.64
   501       0.1800        1.96
   502       0.1805        1.64
   503       0.1801        1.68
   504       0.1786        1.82
   505       0.1762        1.84
   506       0.1732        1.69
   507       0.1697        1.71
   508       0.1663        1.82
   509       0.1631        2.09
   510       0.1601        1.69
   511       0.1572        1.27
   512       0.1542        1.07
   513       0.1512        1.08
   514       0.1481        1.27
   515       0.1449        1.75
   516       0.4475        2.34
   517       0.3827        1.18
   518       0.1253        0.89
   519       0.1284        0.85
   520       0.1311        0.92
   521       0.1334        1.16
   522       0.1354        1.61
   523       0.1370        1.91
   524       0.1383        2.03
   525       0.1393        2.00
   526       0.1399        1.74
   527       0.1401        1.57
   528       0.1398        1.59
   529       0.1387        1.60
   530       0.1371        1.60
   531       0.1352        1.60
   532       0.1329        1.63
   533       0.1306        1.70
   534       0.1284        1.85
   535       0.1261        1.57
   536       0.1238        1.07
   537       0.1215        0.88
   538       0.1191        0.85
   539       0.3699        1.01
   540       0.3028        0.95
   541       0.0981        0.78
   542       0.1001        0.84
   543       0.1019        1.04
   544       0.1034        1.34
   545       0.1046        1.54
   546       0.1056        1.57
   547       0.1063        1.58
   548       0.1067        1.53
   549       0.1068        1.48
   550       0.1066        1.50
   551       0.1060        1.50
   552       0.1050        1.51
   553       0.1038        1.51
   554       0.1024        1.53
   555       0.1009        1.52
   556       0.0994        1.62
   557       0.0977        1.45
   558       0.0960        1.03
   559       0.0942        0.79
   560       0.2933        0.86
   561       0.3459        0.97
   562       0.1110        0.93
   563       0.1128        1.25
   564       0.1144        1.55
   565       0.1157        1.84
   566       0.1167        1.92
   567       0.1175        1.96
   568       0.1179        1.96
   569       0.1181        1.96
   570       0.1179        1.99
   571       0.1175        2.01
   572       0.1168        2.02
   573       0.1159        2.02
   574       0.1148        2.02
   575       0.1135        1.95
   576       0.1121        1.96
   577       0.1104        1.60
   578       0.1086        1.14
   579       0.3397        1.07
Average Sensitivity 3.4530
Model inversion constraint
1
Data inversion constraint
0
INITIAL DAMPING FACTOR  0.150
MINIMUM DAMPING FACTOR  0.015
VERTICAL TO HORIZONTAL FILTER RATIO   1.00
Flatness filter is directly used on model parameters.
Jacobian matrix is recalculated after each iteration.
Finer mesh used.
Factor to increase damping factor with depth is   1.20
Damping factor is optimised for each iteration
Normal least-sqaures constrain used on data
Robust constrain used on model with epsilon factor 0.0020
Finite-element method was used in forward modelling.
Logarithm of apparent resistivity values used as inversion parameter.
No limit imposed on range of model resistivity values
Effect of side blocks is severely reduced
Relative change in RMS error for convergence is 1.0000
Minimum change in RMS error for line search is 0.5000
Ratio of maximum number of model blocks to data points 30.00
Factor to increase model depth range is 1.05
Position of electrodes are not rounded to nearest unit electrode spacing.
Position of electrodes for dipole-dipole array are automatically switched
Recalculation of Jacobian matrix is not restarted in quasi-Newton steps.
Standard Gauss-Newton inversion method used
Width of model cells is 1.00 times the unit electrode spacing
REFERENCE MODEL USED
CONSTANT REFERENCE MODEL METHOD
Reference resistivity is 309.5669 with multiplication factor 1.00
Number of nodes between adjacent electrodes is 4


Mean Error -0.0039
Average absolute error 0.0472
Standard deviation of error distribution 0.0756
Error Distribution
      0.0000,      5.0000,  1.00000,  1783.34,  1748.09,  0.0200
      5.0000,      5.0000,  1.00000,  1919.70,  1931.97, -0.0064
     10.0000,      5.0000,  1.00000,  1462.90,  1463.98, -0.0007
     15.0000,      5.0000,  1.00000,  1667.55,  1560.71,  0.0662
     20.0000,      5.0000,  1.00000,  1460.78,  1380.70,  0.0564
     25.0000,      5.0000,  1.00000,  1462.29,  1485.81, -0.0160
     30.0000,      5.0000,  1.00000,  1336.11,  1642.65, -0.2066   ***
     35.0000,      5.0000,  1.00000,  1263.06,  1574.99, -0.2207   ***
     45.0000,      5.0000,  1.00000,  1052.80,  1330.03, -0.2337   ***
     55.0000,      5.0000,  1.00000,  1105.88,  1050.95,  0.0509
     60.0000,      5.0000,  1.00000,  1083.34,   862.32,  0.2282   ***
     65.0000,      5.0000,  1.00000,   941.66,   759.54,  0.2149   ***
     70.0000,      5.0000,  1.00000,   985.62,   748.25,  0.2755   ***
     75.0000,      5.0000,  1.00000,   826.72,   712.13,  0.1492
     85.0000,      5.0000,  1.00000,   618.16,   516.19,  0.1803
     90.0000,      5.0000,  1.00000,   393.94,   371.09,  0.0598
     95.0000,      5.0000,  1.00000,   330.16,   280.43,  0.1633
    105.0000,      5.0000,  1.00000,   221.45,   202.76,  0.0882
    110.0000,      5.0000,  1.00000,   153.95,   173.29, -0.1183
    115.0000,      5.0000,  1.00000,   165.78,   183.63, -0.1023
    120.0000,      5.0000,  1.00000,   161.92,   174.76, -0.0763
    125.0000,      5.0000,  1.00000,   175.35,   180.19, -0.0273
    130.0000,      5.0000,  1.00000,   158.98,   167.67, -0.0532
    135.0000,      5.0000,  1.00000,   176.23,   171.84,  0.0252
    140.0000,      5.0000,  1.00000,   164.99,   169.80, -0.0287
    145.0000,      5.0000,  1.00000,   197.93,   168.18,  0.1629
    150.0000,      5.0000,  1.00000,   198.41,   179.16,  0.1020
    155.0000,      5.0000,  1.00000,   230.15,   181.63,  0.2367   ***
    160.0000,      5.0000,  1.00000,   225.44,   183.14,  0.2078   ***
    165.0000,      5.0000,  1.00000,   203.79,   175.55,  0.1492
    170.0000,      5.0000,  1.00000,   191.77,   169.34,  0.1244
    175.0000,      5.0000,  1.00000,   190.57,   178.01,  0.0682
    180.0000,      5.0000,  1.00000,   163.34,   171.48, -0.0487
    185.0000,      5.0000,  1.00000,   148.29,   156.10, -0.0513
    190.0000,      5.0000,  1.00000,   167.31,   179.04, -0.0678
    195.0000,      5.0000,  1.00000,   123.10,   142.73, -0.1479
    200.0000,      5.0000,  1.00000,   171.42,   188.22, -0.0935
    205.0000,      5.0000,  1.00000,   145.80,   153.02, -0.0483
    210.0000,      5.0000,  1.00000,   172.03,   186.74, -0.0821
    215.0000,      5.0000,  1.00000,   166.84,   178.04, -0.0650
    220.0000,      5.0000,  1.00000,   163.63,   175.03, -0.0673
    225.0000,      5.0000,  1.00000,   203.61,   212.96, -0.0449
    230.0000,      5.0000,  1.00000,   272.27,   265.08,  0.0268
    235.0000,      5.0000,  1.00000,   335.20,   326.31,  0.0269
    240.0000,      5.0000,  1.00000,   421.24,   401.90,  0.0470
    245.0000,      5.0000,  1.00000,   451.75,   420.16,  0.0725
    250.0000,      5.0000,  1.00000,   532.17,   489.49,  0.0836
    255.0000,      5.0000,  1.00000,   519.90,   480.70,  0.0784
    260.0000,      5.0000,  1.00000,   580.63,   540.00,  0.0725
    265.0000,      5.0000,  1.00000,   541.03,   540.54,  0.0009
    270.0000,      5.0000,  1.00000,   538.42,   553.28, -0.0272
    275.0000,      5.0000,  1.00000,   565.62,   587.52, -0.0380
    280.0000,      5.0000,  1.00000,   561.94,   565.61, -0.0065
    285.0000,      5.0000,  1.00000,   517.78,   505.06,  0.0249
    290.0000,      5.0000,  1.00000,   475.94,   446.66,  0.0635
    295.0000,      5.0000,  1.00000,   383.47,   342.29,  0.1136
    300.0000,      5.0000,  1.00000,   278.03,   284.90, -0.0244
      0.0000,      5.0000,  2.00000,  1776.51,  1708.92,  0.0388
      5.0000,      5.0000,  2.00000,  1309.49,  1347.71, -0.0288
     15.0000,      5.0000,  2.00000,  1191.15,  1215.17, -0.0200
     20.0000,      5.0000,  2.00000,  1136.46,  1220.67, -0.0715
     25.0000,      5.0000,  2.00000,  1228.57,  1373.52, -0.1115
     30.0000,      5.0000,  2.00000,  1137.56,  1266.08, -0.1070
     35.0000,      5.0000,  2.00000,  1012.23,  1158.27, -0.1348
     40.0000,      5.0000,  2.00000,   877.25,  1039.78, -0.1700
     45.0000,      5.0000,  2.00000,   937.11,  1005.40, -0.0703
     50.0000,      5.0000,  2.00000,  1023.35,  1049.37, -0.0251
     55.0000,      5.0000,  2.00000,   891.97,   866.10,  0.0294
     60.0000,      5.0000,  2.00000,   760.90,   715.64,  0.0613
     65.0000,      5.0000,  2.00000,   786.34,   690.14,  0.1305
     70.0000,      5.0000,  2.00000,   719.79,   673.46,  0.0665
     75.0000,      5.0000,  2.00000,   851.44,   624.37,  0.3102   ***
     80.0000,      5.0000,  2.00000,   483.37,   472.49,  0.0228
     85.0000,      5.0000,  2.00000,   339.78,   357.02, -0.0495
     90.0000,      5.0000,  2.00000,   251.97,   294.93, -0.1574
     95.0000,      5.0000,  2.00000,   212.89,   237.46, -0.1092
    100.0000,      5.0000,  2.00000,   205.57,   228.18, -0.1044
    105.0000,      5.0000,  2.00000,   184.37,   192.35, -0.0424
    110.0000,      5.0000,  2.00000,   186.23,   192.97, -0.0355
    115.0000,      5.0000,  2.00000,   172.51,   190.89, -0.1012
    120.0000,      5.0000,  2.00000,   174.32,   187.46, -0.0726
    125.0000,      5.0000,  2.00000,   169.20,   174.62, -0.0316
    130.0000,      5.0000,  2.00000,   171.32,   182.96, -0.0657
    135.0000,      5.0000,  2.00000,   165.34,   179.74, -0.0835
    140.0000,      5.0000,  2.00000,   167.25,   167.32, -0.0004
    145.0000,      5.0000,  2.00000,   165.04,   176.07, -0.0647
    150.0000,      5.0000,  2.00000,   200.33,   183.85,  0.0859
    155.0000,      5.0000,  2.00000,   192.19,   183.71,  0.0451
    160.0000,      5.0000,  2.00000,   166.85,   168.38, -0.0091
    165.0000,      5.0000,  2.00000,   178.13,   166.79,  0.0658
    170.0000,      5.0000,  2.00000,   192.71,   190.66,  0.0107
    175.0000,      5.0000,  2.00000,   170.00,   175.30, -0.0307
    180.0000,      5.0000,  2.00000,   152.31,   167.18, -0.0932
    185.0000,      5.0000,  2.00000,   173.73,   189.66, -0.0878
    190.0000,      5.0000,  2.00000,   147.43,   161.92, -0.0937
    195.0000,      5.0000,  2.00000,   188.78,   198.65, -0.0510
    200.0000,      5.0000,  2.00000,   160.09,   169.39, -0.0565
    205.0000,      5.0000,  2.00000,   203.12,   209.44, -0.0306
    210.0000,      5.0000,  2.00000,   209.58,   211.72, -0.0101
    215.0000,      5.0000,  2.00000,   187.11,   187.93, -0.0044
    220.0000,      5.0000,  2.00000,   231.11,   230.49,  0.0027
    225.0000,      5.0000,  2.00000,   285.71,   280.99,  0.0167
    230.0000,      5.0000,  2.00000,   337.37,   337.52, -0.0004
    235.0000,      5.0000,  2.00000,   400.49,   388.19,  0.0312
    240.0000,      5.0000,  2.00000,   411.75,   400.60,  0.0274
    245.0000,      5.0000,  2.00000,   442.80,   452.93, -0.0226
    250.0000,      5.0000,  2.00000,   468.75,   465.96,  0.0060
    255.0000,      5.0000,  2.00000,   527.31,   527.73, -0.0008
    260.0000,      5.0000,  2.00000,   484.97,   513.97, -0.0581
    265.0000,      5.0000,  2.00000,   462.83,   492.10, -0.0613
    270.0000,      5.0000,  2.00000,   505.35,   532.14, -0.0517
    275.0000,      5.0000,  2.00000,   481.76,   500.34, -0.0379
    280.0000,      5.0000,  2.00000,   430.41,   455.12, -0.0558
    285.0000,      5.0000,  2.00000,   417.37,   429.38, -0.0284
    290.0000,      5.0000,  2.00000,   318.52,   336.34, -0.0544
      5.0000,      5.0000,  3.00000,  1081.62,  1079.80,  0.0017
     10.0000,      5.0000,  3.00000,   929.00,   911.74,  0.0188
     15.0000,      5.0000,  3.00000,  1059.75,  1056.49,  0.0031
     20.0000,      5.0000,  3.00000,  1275.14,  1193.47,  0.0662
     25.0000,      5.0000,  3.00000,  1087.13,  1117.64, -0.0277
     30.0000,      5.0000,  3.00000,   884.25,   928.04, -0.0483
     35.0000,      5.0000,  3.00000,   783.46,   818.18, -0.0434
     40.0000,      5.0000,  3.00000,   824.33,   856.52, -0.0383
     45.0000,      5.0000,  3.00000,   914.26,   934.94, -0.0224
     50.0000,      5.0000,  3.00000,   763.62,   773.47, -0.0128
     55.0000,      5.0000,  3.00000,   581.67,   606.78, -0.0423
     60.0000,      5.0000,  3.00000,   627.82,   594.72,  0.0542
     65.0000,      5.0000,  3.00000,   669.20,   655.26,  0.0211
     70.0000,      5.0000,  3.00000,   656.01,   635.45,  0.0318
     75.0000,      5.0000,  3.00000,   470.28,   461.87,  0.0181
     80.0000,      5.0000,  3.00000,   331.86,   327.65,  0.0128
     85.0000,      5.0000,  3.00000,   228.20,   283.29, -0.2162   ***
     90.0000,      5.0000,  3.00000,   234.51,   248.40, -0.0575
     95.0000,      5.0000,  3.00000,   242.20,   252.58, -0.0420
    100.0000,      5.0000,  3.00000,   211.13,   210.93,  0.0009
    105.0000,      5.0000,  3.00000,   217.62,   215.49,  0.0098
    110.0000,      5.0000,  3.00000,   198.61,   203.37, -0.0237
    115.0000,      5.0000,  3.00000,   193.89,   202.86, -0.0452
    120.0000,      5.0000,  3.00000,   179.00,   185.64, -0.0364
    125.0000,      5.0000,  3.00000,   188.37,   191.87, -0.0184
    130.0000,      5.0000,  3.00000,   179.65,   183.05, -0.0187
    135.0000,      5.0000,  3.00000,   175.63,   170.27,  0.0310
    140.0000,      5.0000,  3.00000,   170.82,   180.90, -0.0573
    145.0000,      5.0000,  3.00000,   194.48,   192.34,  0.0111
    150.0000,      5.0000,  3.00000,   182.97,   187.24, -0.0230
    155.0000,      5.0000,  3.00000,   164.89,   168.13, -0.0195
    160.0000,      5.0000,  3.00000,   163.35,   171.85, -0.0507
    165.0000,      5.0000,  3.00000,   193.76,   194.86, -0.0057
    170.0000,      5.0000,  3.00000,   191.95,   195.28, -0.0172
    175.0000,      5.0000,  3.00000,   166.66,   175.16, -0.0497
    180.0000,      5.0000,  3.00000,   192.79,   205.50, -0.0638
    185.0000,      5.0000,  3.00000,   161.75,   170.57, -0.0531
    190.0000,      5.0000,  3.00000,   211.62,   219.28, -0.0355
    195.0000,      5.0000,  3.00000,   187.19,   190.49, -0.0175
    200.0000,      5.0000,  3.00000,   254.52,   247.50,  0.0280
    205.0000,      5.0000,  3.00000,   238.13,   229.94,  0.0350
    210.0000,      5.0000,  3.00000,   209.42,   203.72,  0.0276
    215.0000,      5.0000,  3.00000,   233.24,   229.49,  0.0162
    220.0000,      5.0000,  3.00000,   298.97,   291.84,  0.0241
    225.0000,      5.0000,  3.00000,   362.70,   349.45,  0.0372
    230.0000,      5.0000,  3.00000,   410.18,   393.31,  0.0420
    235.0000,      5.0000,  3.00000,   379.90,   375.06,  0.0128
    240.0000,      5.0000,  3.00000,   416.85,   417.93, -0.0026
    245.0000,      5.0000,  3.00000,   446.26,   431.78,  0.0330
    250.0000,      5.0000,  3.00000,   491.88,   487.69,  0.0086
    255.0000,      5.0000,  3.00000,   429.56,   453.08, -0.0533
    260.0000,      5.0000,  3.00000,   412.21,   434.48, -0.0526
    265.0000,      5.0000,  3.00000,   445.65,   456.86, -0.0248
    270.0000,      5.0000,  3.00000,   460.18,   469.40, -0.0198
    275.0000,      5.0000,  3.00000,   429.19,   444.45, -0.0349
    280.0000,      5.0000,  3.00000,   391.17,   402.54, -0.0286
      0.0000,     15.0000,  1.00000,   843.91,   867.36, -0.0274
      5.0000,     15.0000,  1.00000,   835.15,   850.75, -0.0185
     10.0000,     15.0000,  1.00000,   901.57,   912.56, -0.0121
     15.0000,     15.0000,  1.00000,  1072.30,  1057.79,  0.0136
     20.0000,     15.0000,  1.00000,  1070.79,  1006.03,  0.0624
     25.0000,     15.0000,  1.00000,   880.77,   881.13, -0.0004
     30.0000,     15.0000,  1.00000,   790.82,   780.69,  0.0129
     35.0000,     15.0000,  1.00000,   771.61,   757.72,  0.0182
     40.0000,     15.0000,  1.00000,   703.18,   732.88, -0.0414
     45.0000,     15.0000,  1.00000,   616.98,   662.23, -0.0708
     50.0000,     15.0000,  1.00000,   549.85,   578.20, -0.0503
     55.0000,     15.0000,  1.00000,   526.27,   556.75, -0.0563
     60.0000,     15.0000,  1.00000,   596.12,   588.79,  0.0124
     65.0000,     15.0000,  1.00000,   614.16,   594.11,  0.0332
     70.0000,     15.0000,  1.00000,   528.09,   497.64,  0.0594
     75.0000,     15.0000,  1.00000,   368.00,   364.05,  0.0108
     80.0000,     15.0000,  1.00000,   274.09,   282.47, -0.0301
     85.0000,     15.0000,  1.00000,   244.58,   262.63, -0.0712
     90.0000,     15.0000,  1.00000,   247.96,   249.04, -0.0043
     95.0000,     15.0000,  1.00000,   242.61,   245.86, -0.0133
    100.0000,     15.0000,  1.00000,   229.68,   226.51,  0.0139
    105.0000,     15.0000,  1.00000,   222.85,   220.95,  0.0086
    110.0000,     15.0000,  1.00000,   200.38,   208.49, -0.0397
    115.0000,     15.0000,  1.00000,   198.49,   204.01, -0.0274
    120.0000,     15.0000,  1.00000,   188.87,   191.23, -0.0124
    125.0000,     15.0000,  1.00000,   186.77,   184.99,  0.0096
    130.0000,     15.0000,  1.00000,   183.17,   184.18, -0.0055
    135.0000,     15.0000,  1.00000,   190.87,   190.18,  0.0036
    140.0000,     15.0000,  1.00000,   185.55,   193.16, -0.0402
    145.0000,     15.0000,  1.00000,   181.17,   188.99, -0.0423
    150.0000,     15.0000,  1.00000,   174.01,   185.13, -0.0619
    155.0000,     15.0000,  1.00000,   177.21,   184.11, -0.0382
    160.0000,     15.0000,  1.00000,   189.44,   196.20, -0.0351
    165.0000,     15.0000,  1.00000,   193.38,   196.58, -0.0164
    170.0000,     15.0000,  1.00000,   199.74,   204.63, -0.0242
    175.0000,     15.0000,  1.00000,   184.33,   190.26, -0.0317
    180.0000,     15.0000,  1.00000,   196.45,   205.63, -0.0457
    185.0000,     15.0000,  1.00000,   204.38,   208.02, -0.0176
    190.0000,     15.0000,  1.00000,   246.29,   241.70,  0.0188
    195.0000,     15.0000,  1.00000,   247.88,   240.33,  0.0309
    200.0000,     15.0000,  1.00000,   251.56,   240.90,  0.0433
    205.0000,     15.0000,  1.00000,   235.92,   227.15,  0.0379
    210.0000,     15.0000,  1.00000,   256.76,   251.48,  0.0208
    215.0000,     15.0000,  1.00000,   303.93,   295.21,  0.0291
    220.0000,     15.0000,  1.00000,   371.82,   356.10,  0.0432
    225.0000,     15.0000,  1.00000,   385.20,   374.77,  0.0274
    230.0000,     15.0000,  1.00000,   395.68,   385.22,  0.0268
    235.0000,     15.0000,  1.00000,   404.30,   388.38,  0.0402
    240.0000,     15.0000,  1.00000,   416.99,   410.65,  0.0153
    245.0000,     15.0000,  1.00000,   402.84,   409.05, -0.0153
    250.0000,     15.0000,  1.00000,   404.05,   411.56, -0.0184
    255.0000,     15.0000,  1.00000,   386.07,   400.65, -0.0371
    260.0000,     15.0000,  1.00000,   404.74,   418.50, -0.0334
    265.0000,     15.0000,  1.00000,   438.92,   438.22,  0.0016
    270.0000,     15.0000,  1.00000,   434.72,   434.44,  0.0006
      0.0000,      5.0000,  4.00000,   852.08,   838.35,  0.0162
      5.0000,      5.0000,  4.00000,   711.13,   723.14, -0.0168
     10.0000,      5.0000,  4.00000,   883.07,   834.84,  0.0562
     15.0000,      5.0000,  4.00000,  1108.19,  1054.76,  0.0494
     20.0000,      5.0000,  4.00000,   953.37,   940.92,  0.0131
     25.0000,      5.0000,  4.00000,   811.07,   821.24, -0.0125
     30.0000,      5.0000,  4.00000,   720.66,   726.97, -0.0087
     35.0000,      5.0000,  4.00000,   705.97,   714.50, -0.0120
     40.0000,      5.0000,  4.00000,   737.97,   755.33, -0.0232
     45.0000,      5.0000,  4.00000,   597.45,   607.32, -0.0164
     50.0000,      5.0000,  4.00000,   479.57,   506.99, -0.0556
     55.0000,      5.0000,  4.00000,   533.33,   533.98, -0.0012
     60.0000,      5.0000,  4.00000,   620.03,   607.37,  0.0206
     65.0000,      5.0000,  4.00000,   619.18,   640.57, -0.0340
     70.0000,      5.0000,  4.00000,   478.89,   466.09,  0.0271
     75.0000,      5.0000,  4.00000,   330.34,   319.98,  0.0319
     80.0000,      5.0000,  4.00000,   240.30,   265.15, -0.0984
     85.0000,      5.0000,  4.00000,   228.75,   237.29, -0.0367
     90.0000,      5.0000,  4.00000,   264.69,   260.65,  0.0154
     95.0000,      5.0000,  4.00000,   229.64,   229.82, -0.0008
    100.0000,      5.0000,  4.00000,   242.99,   235.14,  0.0328
    105.0000,      5.0000,  4.00000,   226.26,   223.51,  0.0123
    110.0000,      5.0000,  4.00000,   217.15,   219.65, -0.0115
    115.0000,      5.0000,  4.00000,   196.22,   199.83, -0.0182
    120.0000,      5.0000,  4.00000,   195.72,   198.15, -0.0123
    125.0000,      5.0000,  4.00000,   190.36,   187.37,  0.0158
    130.0000,      5.0000,  4.00000,   185.30,   176.69,  0.0476
    135.0000,      5.0000,  4.00000,   179.16,   193.27, -0.0758
    140.0000,      5.0000,  4.00000,   196.10,   199.59, -0.0177
    145.0000,      5.0000,  4.00000,   189.06,   195.97, -0.0358
    150.0000,      5.0000,  4.00000,   175.52,   179.97, -0.0250
    155.0000,      5.0000,  4.00000,   169.42,   176.46, -0.0407
    160.0000,      5.0000,  4.00000,   199.45,   210.49, -0.0539
    165.0000,      5.0000,  4.00000,   197.02,   203.36, -0.0317
    170.0000,      5.0000,  4.00000,   184.43,   192.47, -0.0427
    175.0000,      5.0000,  4.00000,   210.34,   217.60, -0.0339
    180.0000,      5.0000,  4.00000,   172.44,   178.84, -0.0365
    185.0000,      5.0000,  4.00000,   242.67,   245.87, -0.0131
    190.0000,      5.0000,  4.00000,   217.74,   215.69,  0.0095
    195.0000,      5.0000,  4.00000,   280.81,   269.94,  0.0395
    200.0000,      5.0000,  4.00000,   263.77,   250.27,  0.0525
    205.0000,      5.0000,  4.00000,   212.14,   203.63,  0.0409
    210.0000,      5.0000,  4.00000,   249.14,   238.53,  0.0435
    215.0000,      5.0000,  4.00000,   304.53,   287.91,  0.0561
    220.0000,      5.0000,  4.00000,   377.43,   356.72,  0.0564
    225.0000,      5.0000,  4.00000,   412.33,   397.31,  0.0371
    230.0000,      5.0000,  4.00000,   379.87,   368.46,  0.0305
    235.0000,      5.0000,  4.00000,   409.51,   398.46,  0.0273
    240.0000,      5.0000,  4.00000,   398.19,   385.63,  0.0321
    245.0000,      5.0000,  4.00000,   423.74,   421.88,  0.0044
    250.0000,      5.0000,  4.00000,   390.81,   399.29, -0.0215
    255.0000,      5.0000,  4.00000,   370.29,   377.85, -0.0202
    260.0000,      5.0000,  4.00000,   418.17,   429.78, -0.0274
    265.0000,      5.0000,  4.00000,   447.66,   448.64, -0.0022
    270.0000,      5.0000,  4.00000,   425.75,   432.74, -0.0163
[truncated: 40,301 more chars]
