# Supplementary material for: Electrical resistivity tomography data across the Hockai Fault Zone (Ardenne, Belgium)
Source: Data Brief. 2016 Dec 21;11:1–4. doi: 10.1016/j.dib.2016.12.028 (PMC5220259; doi:10.1016/j.dib.2016.12.028)
Supplement: Supplementary file 2 — Supplementary material [file mmc2.zip › output/INV/20090818-1_combined.INV]

C:\__DATA__\__DATA__\Active Faults\HockaiFZ\Donn�es\ERT\working_dir\20090818-1.DAT
      5.0000
7
1351
1
0
      7.5000,       5.0000,   1.00000,    724.1624
     12.5000,       5.0000,   1.00000,    728.4338
     17.5000,       5.0000,   1.00000,    658.3676
     22.5000,       5.0000,   1.00000,    759.6447
     27.5000,       5.0000,   1.00000,    681.7263
     32.5000,       5.0000,   1.00000,    775.9987
     37.5000,       5.0000,   1.00000,    805.9949
     42.5000,       5.0000,   1.00000,    794.1422
     47.5000,       5.0000,   1.00000,    857.6675
     52.5000,       5.0000,   1.00000,    888.7164
     57.5000,       5.0000,   1.00000,    860.2058
     62.5000,       5.0000,   1.00000,    897.6848
     67.5000,       5.0000,   1.00000,    870.5902
     72.5000,       5.0000,   1.00000,    811.9381
     77.5000,       5.0000,   1.00000,    874.3214
     82.5000,       5.0000,   1.00000,    775.2716
     87.5000,       5.0000,   1.00000,    810.8470
     92.5000,       5.0000,   1.00000,    712.4648
     97.5000,       5.0000,   1.00000,    716.5184
    102.5000,       5.0000,   1.00000,    620.2763
    107.5000,       5.0000,   1.00000,    579.8574
    112.5000,       5.0000,   1.00000,    575.3045
    117.5000,       5.0000,   1.00000,    535.9550
    122.5000,       5.0000,   1.00000,    578.8865
    127.5000,       5.0000,   1.00000,    584.1777
    132.5000,       5.0000,   1.00000,    544.8810
    137.5000,       5.0000,   1.00000,    561.2259
    142.5000,       5.0000,   1.00000,    505.8201
    147.5000,       5.0000,   1.00000,    494.1814
    152.5000,       5.0000,   1.00000,    493.8148
    157.5000,       5.0000,   1.00000,    523.7792
    162.5000,       5.0000,   1.00000,    565.0475
    167.5000,       5.0000,   1.00000,    609.4182
    172.5000,       5.0000,   1.00000,    618.4070
    177.5000,       5.0000,   1.00000,    691.7474
    182.5000,       5.0000,   1.00000,    716.7027
    187.5000,       5.0000,   1.00000,    711.1524
    192.5000,       5.0000,   1.00000,    742.8625
    197.5000,       5.0000,   1.00000,    779.9485
    202.5000,       5.0000,   1.00000,    731.9464
    207.5000,       5.0000,   1.00000,    763.8468
    212.5000,       5.0000,   1.00000,    818.5240
    217.5000,       5.0000,   1.00000,    878.5209
    222.5000,       5.0000,   1.00000,   1118.2285
    227.5000,       5.0000,   1.00000,   1265.8156
    232.5000,       5.0000,   1.00000,   1399.6813
    237.5000,       5.0000,   1.00000,   1474.4120
    242.5000,       5.0000,   1.00000,   1472.7607
    247.5000,       5.0000,   1.00000,   1676.3916
    252.5000,       5.0000,   1.00000,   1634.6663
    257.5000,       5.0000,   1.00000,   1616.4812
    262.5000,       5.0000,   1.00000,   1806.8596
    267.5000,       5.0000,   1.00000,   1657.6438
    272.5000,       5.0000,   1.00000,   1923.7861
    277.5000,       5.0000,   1.00000,   2135.8198
    282.5000,       5.0000,   1.00000,   2414.5579
    287.5000,       5.0000,   1.00000,   2472.4656
    292.5000,       5.0000,   1.00000,   2872.0576
    297.5000,       5.0000,   1.00000,   2722.8474
    302.5000,       5.0000,   1.00000,   2939.5115
    307.5000,       5.0000,   1.00000,   2655.2061
    312.5000,       5.0000,   1.00000,   2792.5828
    317.5000,       5.0000,   1.00000,   2515.1328
    322.5000,       5.0000,   1.00000,   2906.8794
    327.5000,       5.0000,   1.00000,   2693.5474
    332.5000,       5.0000,   1.00000,   2609.0581
    337.5000,       5.0000,   1.00000,   2794.8342
    342.5000,       5.0000,   1.00000,   2427.5647
    347.5000,       5.0000,   1.00000,   2206.5574
    352.5000,       5.0000,   1.00000,   2594.8718
    357.5000,       5.0000,   1.00000,   2359.8074
    362.5000,       5.0000,   1.00000,   2285.8364
    367.5000,       5.0000,   1.00000,   2653.4678
    372.5000,       5.0000,   1.00000,   2189.7356
    377.5000,       5.0000,   1.00000,   2754.0598
    382.5000,       5.0000,   1.00000,   2153.9390
    387.5000,       5.0000,   1.00000,   2250.1770
    392.5000,       5.0000,   1.00000,   1669.8790
    397.5000,       5.0000,   1.00000,   1623.0968
    402.5000,       5.0000,   1.00000,   1476.6974
    407.5000,       5.0000,   1.00000,   1410.6576
    412.5000,       5.0000,   1.00000,   1380.5966
    417.5000,       5.0000,   1.00000,   1572.6370
    422.5000,       5.0000,   1.00000,   1400.4513
     12.5000,       5.0000,   2.00000,   1043.1080
     17.5000,       5.0000,   2.00000,   1003.1685
     22.5000,       5.0000,   2.00000,   1054.9851
     27.5000,       5.0000,   2.00000,    950.9895
     32.5000,       5.0000,   2.00000,   1041.8677
     37.5000,       5.0000,   2.00000,   1095.2614
     42.5000,       5.0000,   2.00000,    997.1171
     47.5000,       5.0000,   2.00000,   1058.9105
     52.5000,       5.0000,   2.00000,   1104.8163
     57.5000,       5.0000,   2.00000,   1052.7203
     62.5000,       5.0000,   2.00000,   1126.9696
     67.5000,       5.0000,   2.00000,   1059.5032
     72.5000,       5.0000,   2.00000,   1007.3318
     77.5000,       5.0000,   2.00000,   1061.2448
     82.5000,       5.0000,   2.00000,    990.2254
     87.5000,       5.0000,   2.00000,    962.2245
     92.5000,       5.0000,   2.00000,    883.4991
     97.5000,       5.0000,   2.00000,    905.8605
    102.5000,       5.0000,   2.00000,    823.2551
    107.5000,       5.0000,   2.00000,    790.4591
    112.5000,       5.0000,   2.00000,    754.2926
    117.5000,       5.0000,   2.00000,    667.2487
    122.5000,       5.0000,   2.00000,    692.9390
    127.5000,       5.0000,   2.00000,    682.7560
    132.5000,       5.0000,   2.00000,    624.1251
    137.5000,       5.0000,   2.00000,    643.5102
    142.5000,       5.0000,   2.00000,    607.7775
    147.5000,       5.0000,   2.00000,    582.2716
    152.5000,       5.0000,   2.00000,    586.2980
    157.5000,       5.0000,   2.00000,    637.5637
    162.5000,       5.0000,   2.00000,    709.5361
    167.5000,       5.0000,   2.00000,    707.9431
    172.5000,       5.0000,   2.00000,    707.5308
    177.5000,       5.0000,   2.00000,    817.4355
    182.5000,       5.0000,   2.00000,    858.5201
    187.5000,       5.0000,   2.00000,    812.1151
    192.5000,       5.0000,   2.00000,    885.7758
    197.5000,       5.0000,   2.00000,    910.7985
    202.5000,       5.0000,   2.00000,    837.6033
    207.5000,       5.0000,   2.00000,    944.9359
    212.5000,       5.0000,   2.00000,    999.2254
    217.5000,       5.0000,   2.00000,    951.8871
    222.5000,       5.0000,   2.00000,   1192.2089
    227.5000,       5.0000,   2.00000,   1298.6915
    232.5000,       5.0000,   2.00000,   1417.6061
    237.5000,       5.0000,   2.00000,   1458.6392
    242.5000,       5.0000,   2.00000,   1520.6130
    247.5000,       5.0000,   2.00000,   1720.7815
    252.5000,       5.0000,   2.00000,   1702.6782
    257.5000,       5.0000,   2.00000,   1694.9148
    262.5000,       5.0000,   2.00000,   1797.4065
    267.5000,       5.0000,   2.00000,   1648.7217
    272.5000,       5.0000,   2.00000,   1709.5779
    277.5000,       5.0000,   2.00000,   2053.3389
    282.5000,       5.0000,   2.00000,   2124.5623
    287.5000,       5.0000,   2.00000,   2057.8801
    292.5000,       5.0000,   2.00000,   2289.4004
    297.5000,       5.0000,   2.00000,   2309.6396
    302.5000,       5.0000,   2.00000,   2623.4597
    307.5000,       5.0000,   2.00000,   2525.9536
    312.5000,       5.0000,   2.00000,   2532.1357
    317.5000,       5.0000,   2.00000,   2619.3223
    322.5000,       5.0000,   2.00000,   2985.0066
    327.5000,       5.0000,   2.00000,   2704.4956
    332.5000,       5.0000,   2.00000,   2749.4919
    337.5000,       5.0000,   2.00000,   3223.0337
    342.5000,       5.0000,   2.00000,   2583.6868
    347.5000,       5.0000,   2.00000,   2435.3308
    352.5000,       5.0000,   2.00000,   3182.5317
    357.5000,       5.0000,   2.00000,   2791.8723
    362.5000,       5.0000,   2.00000,   2746.9397
    367.5000,       5.0000,   2.00000,   2861.9861
    372.5000,       5.0000,   2.00000,   2465.8186
    377.5000,       5.0000,   2.00000,   2863.6982
    382.5000,       5.0000,   2.00000,   2464.8989
    387.5000,       5.0000,   2.00000,   2338.2764
    392.5000,       5.0000,   2.00000,   1862.4675
    397.5000,       5.0000,   2.00000,   1812.6206
    402.5000,       5.0000,   2.00000,   1758.1647
    407.5000,       5.0000,   2.00000,   1550.2603
    412.5000,       5.0000,   2.00000,   1509.7028
    417.5000,       5.0000,   2.00000,   1626.8459
     17.5000,       5.0000,   3.00000,   1162.8073
     22.5000,       5.0000,   3.00000,   1252.0149
     27.5000,       5.0000,   3.00000,   1104.1544
     32.5000,       5.0000,   3.00000,   1210.2922
     37.5000,       5.0000,   3.00000,   1183.7240
     42.5000,       5.0000,   3.00000,   1117.6763
     47.5000,       5.0000,   3.00000,   1128.8997
     52.5000,       5.0000,   3.00000,   1168.4386
     57.5000,       5.0000,   3.00000,   1125.7371
     62.5000,       5.0000,   3.00000,   1155.3805
     67.5000,       5.0000,   3.00000,   1120.0461
     72.5000,       5.0000,   3.00000,   1065.1147
     77.5000,       5.0000,   3.00000,   1104.0831
     82.5000,       5.0000,   3.00000,   1014.4000
     87.5000,       5.0000,   3.00000,   1048.9257
     92.5000,       5.0000,   3.00000,    944.7536
     97.5000,       5.0000,   3.00000,    984.4473
    102.5000,       5.0000,   3.00000,    914.9358
    107.5000,       5.0000,   3.00000,    893.1710
    112.5000,       5.0000,   3.00000,    825.4943
    117.5000,       5.0000,   3.00000,    736.7780
    122.5000,       5.0000,   3.00000,    746.1822
    127.5000,       5.0000,   3.00000,    747.4861
    132.5000,       5.0000,   3.00000,    703.4490
    137.5000,       5.0000,   3.00000,    705.7118
    142.5000,       5.0000,   3.00000,    656.3841
    147.5000,       5.0000,   3.00000,    628.6508
    152.5000,       5.0000,   3.00000,    634.8727
    157.5000,       5.0000,   3.00000,    701.9509
    162.5000,       5.0000,   3.00000,    759.1334
    167.5000,       5.0000,   3.00000,    749.7767
    172.5000,       5.0000,   3.00000,    758.6222
    177.5000,       5.0000,   3.00000,    844.3781
    182.5000,       5.0000,   3.00000,    888.2211
    187.5000,       5.0000,   3.00000,    862.0215
    192.5000,       5.0000,   3.00000,    902.2581
    197.5000,       5.0000,   3.00000,    911.0442
    202.5000,       5.0000,   3.00000,    887.6266
    207.5000,       5.0000,   3.00000,    970.8937
    212.5000,       5.0000,   3.00000,   1030.0618
    217.5000,       5.0000,   3.00000,   1011.8080
    222.5000,       5.0000,   3.00000,   1231.8512
    227.5000,       5.0000,   3.00000,   1349.8540
    232.5000,       5.0000,   3.00000,   1418.5889
    237.5000,       5.0000,   3.00000,   1350.1395
    242.5000,       5.0000,   3.00000,   1376.8423
    247.5000,       5.0000,   3.00000,   1614.2513
    252.5000,       5.0000,   3.00000,   1714.4525
    257.5000,       5.0000,   3.00000,   1664.4233
    262.5000,       5.0000,   3.00000,   1679.4192
    267.5000,       5.0000,   3.00000,   1546.8324
    272.5000,       5.0000,   3.00000,   1735.1871
    277.5000,       5.0000,   3.00000,   1908.2761
    282.5000,       5.0000,   3.00000,   2033.8407
    287.5000,       5.0000,   3.00000,   1802.7170
    292.5000,       5.0000,   3.00000,   2001.7720
    297.5000,       5.0000,   3.00000,   2070.8076
    302.5000,       5.0000,   3.00000,   2430.3730
    307.5000,       5.0000,   3.00000,   2217.7727
    312.5000,       5.0000,   3.00000,   2392.0349
    317.5000,       5.0000,   3.00000,   2417.7151
    322.5000,       5.0000,   3.00000,   2699.5022
    327.5000,       5.0000,   3.00000,   2589.7104
    332.5000,       5.0000,   3.00000,   2803.7771
    337.5000,       5.0000,   3.00000,   2973.7910
    342.5000,       5.0000,   3.00000,   2582.0300
    347.5000,       5.0000,   3.00000,   2518.4553
    352.5000,       5.0000,   3.00000,   3102.3357
    357.5000,       5.0000,   3.00000,   3056.4282
    362.5000,       5.0000,   3.00000,   2676.1838
    367.5000,       5.0000,   3.00000,   2717.0664
    372.5000,       5.0000,   3.00000,   2286.6182
    377.5000,       5.0000,   3.00000,   2877.6086
    382.5000,       5.0000,   3.00000,   2477.4778
    387.5000,       5.0000,   3.00000,   2360.0769
    392.5000,       5.0000,   3.00000,   1765.2742
    397.5000,       5.0000,   3.00000,   1862.5905
    402.5000,       5.0000,   3.00000,   1755.5570
    407.5000,       5.0000,   3.00000,   1642.6504
    412.5000,       5.0000,   3.00000,   1572.8297
     22.5000,      15.0000,   1.00000,   1207.4745
     27.5000,      15.0000,   1.00000,   1247.5466
     32.5000,      15.0000,   1.00000,   1194.3213
     37.5000,      15.0000,   1.00000,   1206.1370
     42.5000,      15.0000,   1.00000,   1160.1085
     47.5000,      15.0000,   1.00000,   1155.3032
     52.5000,      15.0000,   1.00000,   1140.3269
     57.5000,      15.0000,   1.00000,   1141.7478
     62.5000,      15.0000,   1.00000,   1133.5640
     67.5000,      15.0000,   1.00000,   1091.3835
     72.5000,      15.0000,   1.00000,   1079.9443
     77.5000,      15.0000,   1.00000,   1045.3788
     82.5000,      15.0000,   1.00000,   1032.5167
     87.5000,      15.0000,   1.00000,    989.7598
     92.5000,      15.0000,   1.00000,    994.8780
     97.5000,      15.0000,   1.00000,    951.7643
    102.5000,      15.0000,   1.00000,    942.9248
    107.5000,      15.0000,   1.00000,    877.8439
    112.5000,      15.0000,   1.00000,    821.2143
    117.5000,      15.0000,   1.00000,    764.4043
    122.5000,      15.0000,   1.00000,    745.0845
    127.5000,      15.0000,   1.00000,    745.3718
    132.5000,      15.0000,   1.00000,    743.8144
    137.5000,      15.0000,   1.00000,    714.7634
    142.5000,      15.0000,   1.00000,    674.0036
    147.5000,      15.0000,   1.00000,    646.8887
    152.5000,      15.0000,   1.00000,    671.2771
    157.5000,      15.0000,   1.00000,    709.2647
    162.5000,      15.0000,   1.00000,    742.7443
    167.5000,      15.0000,   1.00000,    770.4459
    172.5000,      15.0000,   1.00000,    792.4189
    177.5000,      15.0000,   1.00000,    815.0537
    182.5000,      15.0000,   1.00000,    852.6291
    187.5000,      15.0000,   1.00000,    867.0348
    192.5000,      15.0000,   1.00000,    847.9647
    197.5000,      15.0000,   1.00000,    856.8497
    202.5000,      15.0000,   1.00000,    885.2766
    207.5000,      15.0000,   1.00000,    930.6016
    212.5000,      15.0000,   1.00000,    990.9942
    217.5000,      15.0000,   1.00000,   1126.4742
    222.5000,      15.0000,   1.00000,   1253.4496
    227.5000,      15.0000,   1.00000,   1346.5767
    232.5000,      15.0000,   1.00000,   1340.2318
    237.5000,      15.0000,   1.00000,   1287.2344
    242.5000,      15.0000,   1.00000,   1309.3004
    247.5000,      15.0000,   1.00000,   1441.2177
    252.5000,      15.0000,   1.00000,   1536.4890
    257.5000,      15.0000,   1.00000,   1585.4875
    262.5000,      15.0000,   1.00000,   1517.5020
    267.5000,      15.0000,   1.00000,   1573.4163
    272.5000,      15.0000,   1.00000,   1700.5660
    277.5000,      15.0000,   1.00000,   1870.0408
    282.5000,      15.0000,   1.00000,   1824.2997
    287.5000,      15.0000,   1.00000,   1854.8151
    292.5000,      15.0000,   1.00000,   1845.6763
    297.5000,      15.0000,   1.00000,   2045.7614
    302.5000,      15.0000,   1.00000,   2082.1499
    307.5000,      15.0000,   1.00000,   2245.8865
    312.5000,      15.0000,   1.00000,   2213.2229
    317.5000,      15.0000,   1.00000,   2266.8743
    322.5000,      15.0000,   1.00000,   2333.0413
    327.5000,      15.0000,   1.00000,   2565.2190
    332.5000,      15.0000,   1.00000,   2542.8162
    337.5000,      15.0000,   1.00000,   2556.3181
    342.5000,      15.0000,   1.00000,   2548.7170
    347.5000,      15.0000,   1.00000,   2576.3315
    352.5000,      15.0000,   1.00000,   2747.1338
    357.5000,      15.0000,   1.00000,   2711.2883
    362.5000,      15.0000,   1.00000,   2615.1531
    367.5000,      15.0000,   1.00000,   2311.6885
    372.5000,      15.0000,   1.00000,   2369.7549
    377.5000,      15.0000,   1.00000,   2337.2896
    382.5000,      15.0000,   1.00000,   2444.2317
    387.5000,      15.0000,   1.00000,   2133.4077
    392.5000,      15.0000,   1.00000,   1967.5945
    397.5000,      15.0000,   1.00000,   1685.3085
    402.5000,      15.0000,   1.00000,   1702.5040
    407.5000,      15.0000,   1.00000,   1655.0944
     22.5000,       5.0000,   4.00000,   1332.3429
     27.5000,       5.0000,   4.00000,   1199.1190
     32.5000,       5.0000,   4.00000,   1258.3069
     37.5000,       5.0000,   4.00000,   1244.2515
     42.5000,       5.0000,   4.00000,   1126.3051
     47.5000,       5.0000,   4.00000,   1174.5880
     52.5000,       5.0000,   4.00000,   1183.8812
     57.5000,       5.0000,   4.00000,   1113.7159
     62.5000,       5.0000,   4.00000,   1174.6936
     67.5000,       5.0000,   4.00000,   1108.0819
     72.5000,       5.0000,   4.00000,   1067.3551
     77.5000,       5.0000,   4.00000,   1083.5507
     82.5000,       5.0000,   4.00000,    992.7181
     87.5000,       5.0000,   4.00000,   1045.6707
     92.5000,       5.0000,   4.00000,    969.5410
     97.5000,       5.0000,   4.00000,   1008.5768
    102.5000,       5.0000,   4.00000,    934.3162
    107.5000,       5.0000,   4.00000,    900.0758
    112.5000,       5.0000,   4.00000,    847.2618
    117.5000,       5.0000,   4.00000,    736.9247
    122.5000,       5.0000,   4.00000,    769.3223
    127.5000,       5.0000,   4.00000,    773.5430
    132.5000,       5.0000,   4.00000,    730.9801
    137.5000,       5.0000,   4.00000,    739.9630
    142.5000,       5.0000,   4.00000,    667.9218
    147.5000,       5.0000,   4.00000,    640.6891
    152.5000,       5.0000,   4.00000,    662.4594
    157.5000,       5.0000,   4.00000,    705.1940
    162.5000,       5.0000,   4.00000,    761.6275
    167.5000,       5.0000,   4.00000,    778.6487
    172.5000,       5.0000,   4.00000,    775.8019
    177.5000,       5.0000,   4.00000,    838.4177
    182.5000,       5.0000,   4.00000,    881.9780
    187.5000,       5.0000,   4.00000,    840.3068
    192.5000,       5.0000,   4.00000,    864.0254
    197.5000,       5.0000,   4.00000,    879.8116
    202.5000,       5.0000,   4.00000,    842.9619
    207.5000,       5.0000,   4.00000,    945.4855
    212.5000,       5.0000,   4.00000,   1016.5161
    217.5000,       5.0000,   4.00000,   1019.8186
    222.5000,       5.0000,   4.00000,   1266.3188
    227.5000,       5.0000,   4.00000,   1311.5767
    232.5000,       5.0000,   4.00000,   1374.7473
    237.5000,       5.0000,   4.00000,   1260.0836
    242.5000,       5.0000,   4.00000,   1241.7745
    247.5000,       5.0000,   4.00000,   1498.4729
    252.5000,       5.0000,   4.00000,   1554.7478
    257.5000,       5.0000,   4.00000,   1527.8521
    262.5000,       5.0000,   4.00000,   1539.5034
    267.5000,       5.0000,   4.00000,   1462.5150
    272.5000,       5.0000,   4.00000,   1625.6332
    277.5000,       5.0000,   4.00000,   1840.5613
    282.5000,       5.0000,   4.00000,   1853.1107
    287.5000,       5.0000,   4.00000,   1700.4418
    292.5000,       5.0000,   4.00000,   1885.6340
    297.5000,       5.0000,   4.00000,   1896.3872
    302.5000,       5.0000,   4.00000,   2161.7117
    307.5000,       5.0000,   4.00000,   2048.6199
    312.5000,       5.0000,   4.00000,   2175.6482
    317.5000,       5.0000,   4.00000,   2094.9609
    322.5000,       5.0000,   4.00000,   2423.2053
    327.5000,       5.0000,   4.00000,   2465.3721
    332.5000,       5.0000,   4.00000,   2450.0613
    337.5000,       5.0000,   4.00000,   2761.2910
    342.5000,       5.0000,   4.00000,   2379.5593
    347.5000,       5.0000,   4.00000,   2264.5256
    352.5000,       5.0000,   4.00000,   2944.3567
    357.5000,       5.0000,   4.00000,   2654.2234
    362.5000,       5.0000,   4.00000,   2542.9680
    367.5000,       5.0000,   4.00000,   2472.0828
    372.5000,       5.0000,   4.00000,   2068.1184
    377.5000,       5.0000,   4.00000,   2601.6074
    382.5000,       5.0000,   4.00000,   2297.1545
    387.5000,       5.0000,   4.00000,   2239.0566
    392.5000,       5.0000,   4.00000,   1730.0720
    397.5000,       5.0000,   4.00000,   1678.6584
    402.5000,       5.0000,   4.00000,   1667.9054
    407.5000,       5.0000,   4.00000,   1594.1931
     30.0000,      20.0000,   1.00000,   1245.5579
     35.0000,      20.0000,   1.00000,   1210.9342
     40.0000,      20.0000,   1.00000,   1198.6594
     45.0000,      20.0000,   1.00000,   1171.6183
     50.0000,      20.0000,   1.00000,   1112.9445
     55.0000,      20.0000,   1.00000,   1144.5298
     60.0000,      20.0000,   1.00000,   1112.0541
     65.0000,      20.0000,   1.00000,   1071.7369
     70.0000,      20.0000,   1.00000,   1050.4237
     75.0000,      20.0000,   1.00000,   1001.0736
     80.0000,      20.0000,   1.00000,    988.5240
     85.0000,      20.0000,   1.00000,    965.9346
     90.0000,      20.0000,   1.00000,    950.0641
     95.0000,      20.0000,   1.00000,    954.8223
    100.0000,      20.0000,   1.00000,    919.8394
    105.0000,      20.0000,   1.00000,    883.2396
    110.0000,      20.0000,   1.00000,    809.5721
    115.0000,      20.0000,   1.00000,    775.6963
    120.0000,      20.0000,   1.00000,    760.8798
    125.0000,      20.0000,   1.00000,    735.1148
    130.0000,      20.0000,   1.00000,    743.9312
    135.0000,      20.0000,   1.00000,    723.0276
    140.0000,      20.0000,   1.00000,    696.9589
    145.0000,      20.0000,   1.00000,    686.3881
    150.0000,      20.0000,   1.00000,    665.7249
    155.0000,      20.0000,   1.00000,    684.3406
    160.0000,      20.0000,   1.00000,    728.2060
    165.0000,      20.0000,   1.00000,    756.3197
    170.0000,      20.0000,   1.00000,    787.1494
    175.0000,      20.0000,   1.00000,    814.3992
    180.0000,      20.0000,   1.00000,    803.6541
    185.0000,      20.0000,   1.00000,    791.6646
    190.0000,      20.0000,   1.00000,    786.1507
    195.0000,      20.0000,   1.00000,    758.9828
    200.0000,      20.0000,   1.00000,    786.5866
    205.0000,      20.0000,   1.00000,    832.5418
    210.0000,      20.0000,   1.00000,    903.8605
    215.0000,      20.0000,   1.00000,   1068.7012
    220.0000,      20.0000,   1.00000,   1176.7333
    225.0000,      20.0000,   1.00000,   1262.9159
    230.0000,      20.0000,   1.00000,   1265.0242
    235.0000,      20.0000,   1.00000,   1216.7783
    240.0000,      20.0000,   1.00000,   1249.5420
    245.0000,      20.0000,   1.00000,   1245.5261
    250.0000,      20.0000,   1.00000,   1214.8472
    255.0000,      20.0000,   1.00000,   1279.4918
    260.0000,      20.0000,   1.00000,   1317.5371
    265.0000,      20.0000,   1.00000,   1380.2372
    270.0000,      20.0000,   1.00000,   1486.5891
    275.0000,      20.0000,   1.00000,   1539.5985
    280.0000,      20.0000,   1.00000,   1641.6226
    285.0000,      20.0000,   1.00000,   1747.7683
    290.0000,      20.0000,   1.00000,   1774.0828
    295.0000,      20.0000,   1.00000,   1799.0393
    300.0000,      20.0000,   1.00000,   1852.9628
    305.0000,      20.0000,   1.00000,   1895.4149
    310.0000,      20.0000,   1.00000,   1873.8666
    315.0000,      20.0000,   1.00000,   1927.2036
    320.0000,      20.0000,   1.00000,   2055.4680
    325.0000,      20.0000,   1.00000,   2057.4497
    330.0000,      20.0000,   1.00000,   2185.4448
    335.0000,      20.0000,   1.00000,   2190.7817
    340.0000,      20.0000,   1.00000,   2131.0933
    345.0000,      20.0000,   1.00000,   2340.0239
    350.0000,      20.0000,   1.00000,   2160.0022
    355.0000,      20.0000,   1.00000,   2180.4990
    360.0000,      20.0000,   1.00000,   2191.3152
    365.0000,      20.0000,   1.00000,   2073.0059
    370.0000,      20.0000,   1.00000,   2156.8899
    375.0000,      20.0000,   1.00000,   2061.8882
    380.0000,      20.0000,   1.00000,   1964.0333
    385.0000,      20.0000,   1.00000,   2028.0970
    390.0000,      20.0000,   1.00000,   1826.4583
    395.0000,      20.0000,   1.00000,   1713.9611
    400.0000,      20.0000,   1.00000,   1548.6024
     27.5000,       5.0000,   5.00000,   1186.7280
     32.5000,       5.0000,   5.00000,   1296.0085
     37.5000,       5.0000,   5.00000,   1238.3862
     42.5000,       5.0000,   5.00000,   1139.4094
     47.5000,       5.0000,   5.00000,   1145.4729
     52.5000,       5.0000,   5.00000,   1171.7081
     57.5000,       5.0000,   5.00000,   1108.1215
     62.5000,       5.0000,   5.00000,   1140.2021
     67.5000,       5.0000,   5.00000,   1092.6558
     72.5000,       5.0000,   5.00000,   1024.3331
     77.5000,       5.0000,   5.00000,   1040.0565
     82.5000,       5.0000,   5.00000,    956.4763
     87.5000,       5.0000,   5.00000,   1000.0300
     92.5000,       5.0000,   5.00000,    949.8184
     97.5000,       5.0000,   5.00000,   1002.0907
    102.5000,       5.0000,   5.00000,    905.8386
    107.5000,       5.0000,   5.00000,    880.0295
    112.5000,       5.0000,   5.00000,    813.3714
    117.5000,       5.0000,   5.00000,    725.8578
    122.5000,       5.0000,   5.00000,    758.0773
    127.5000,       5.0000,   5.00000,    773.1170
    132.5000,       5.0000,   5.00000,    725.2337
    137.5000,       5.0000,   5.00000,    727.6511
    142.5000,       5.0000,   5.00000,    672.4660
    147.5000,       5.0000,   5.00000,    642.5749
    152.5000,       5.0000,   5.00000,    647.4196
    157.5000,       5.0000,   5.00000,    693.9258
    162.5000,       5.0000,   5.00000,    758.0079
    167.5000,       5.0000,   5.00000,    774.4149
    172.5000,       5.0000,   5.00000,    770.0258
    177.5000,       5.0000,   5.00000,    837.2784
    182.5000,       5.0000,   5.00000,    848.6621
    187.5000,       5.0000,   5.00000,    776.3271
    192.5000,       5.0000,   5.00000,    813.0742
    197.5000,       5.0000,   5.00000,    804.6923
    202.5000,       5.0000,   5.00000,    773.3093
    207.5000,       5.0000,   5.00000,    885.1418
    212.5000,       5.0000,   5.00000,    996.0867
    217.5000,       5.0000,   5.00000,   1013.9203
    222.5000,       5.0000,   5.00000,   1224.5750
    227.5000,       5.0000,   5.00000,   1275.6188
    232.5000,       5.0000,   5.00000,   1288.1418
    237.5000,       5.0000,   5.00000,   1184.9249
    242.5000,       5.0000,   5.00000,   1187.1045
    247.5000,       5.0000,   5.00000,   1352.3801
    252.5000,       5.0000,   5.00000,   1369.1857
    257.5000,       5.0000,   5.00000,   1317.8248
    262.5000,       5.0000,   5.00000,   1425.9760
    267.5000,       5.0000,   5.00000,   1325.6520
    272.5000,       5.0000,   5.00000,   1494.3777
    277.5000,       5.0000,   5.00000,   1652.8179
    282.5000,       5.0000,   5.00000,   1767.9058
    287.5000,       5.0000,   5.00000,   1616.3993
    292.5000,       5.0000,   5.00000,   1814.5110
    297.5000,       5.0000,   5.00000,   1726.6704
    302.5000,       5.0000,   5.00000,   1991.7771
    307.5000,       5.0000,   5.00000,   1850.4557
    312.5000,       5.0000,   5.00000,   1892.1071
    317.5000,       5.0000,   5.00000,   1870.1914
    322.5000,       5.0000,   5.00000,   2247.7092
    327.5000,       5.0000,   5.00000,   2138.6470
    332.5000,       5.0000,   5.00000,   2230.6287
    337.5000,       5.0000,   5.00000,   2486.9175
    342.5000,       5.0000,   5.00000,   2098.1843
    347.5000,       5.0000,   5.00000,   2027.9198
    352.5000,       5.0000,   5.00000,   2502.4526
    357.5000,       5.0000,   5.00000,   2332.9143
    362.5000,       5.0000,   5.00000,   2156.0447
    367.5000,       5.0000,   5.00000,   2313.3767
    372.5000,       5.0000,   5.00000,   1908.8706
    377.5000,       5.0000,   5.00000,   2253.1785
    382.5000,       5.0000,   5.00000,   2064.0229
    387.5000,       5.0000,   5.00000,   2054.7495
    392.5000,       5.0000,   5.00000,   1563.0966
    397.5000,       5.0000,   5.00000,   1592.8195
    402.5000,       5.0000,   5.00000,   1509.4373
     32.5000,       5.0000,   6.00000,   1244.5526
     37.5000,       5.0000,   6.00000,   1233.4561
     42.5000,       5.0000,   6.00000,   1113.7528
     47.5000,       5.0000,   6.00000,   1114.3076
     52.5000,       5.0000,   6.00000,   1132.6307
     57.5000,       5.0000,   6.00000,   1081.5592
     62.5000,       5.0000,   6.00000,   1100.9226
     67.5000,       5.0000,   6.00000,   1031.5697
     72.5000,       5.0000,   6.00000,    986.6290
     77.5000,       5.0000,   6.00000,    982.9394
     82.5000,       5.0000,   6.00000,    898.8281
     87.5000,       5.0000,   6.00000,    966.0588
     92.5000,       5.0000,   6.00000,    893.7932
     97.5000,       5.0000,   6.00000,    946.7233
    102.5000,       5.0000,   6.00000,    873.2092
    107.5000,       5.0000,   6.00000,    832.3047
    112.5000,       5.0000,   6.00000,    777.9321
    117.5000,       5.0000,   6.00000,    694.1675
    122.5000,       5.0000,   6.00000,    735.6823
    127.5000,       5.0000,   6.00000,    736.7641
    132.5000,       5.0000,   6.00000,    695.4298
    137.5000,       5.0000,   6.00000,    699.6603
    142.5000,       5.0000,   6.00000,    657.9098
    147.5000,       5.0000,   6.00000,    631.7222
    152.5000,       5.0000,   6.00000,    629.1763
    157.5000,       5.0000,   6.00000,    682.2527
    162.5000,       5.0000,   6.00000,    746.9451
    167.5000,       5.0000,   6.00000,    756.2523
    172.5000,       5.0000,   6.00000,    763.0627
    177.5000,       5.0000,   6.00000,    808.6000
    182.5000,       5.0000,   6.00000,    800.9295
    187.5000,       5.0000,   6.00000,    727.1796
    192.5000,       5.0000,   6.00000,    722.7240
    197.5000,       5.0000,   6.00000,    721.4013
    202.5000,       5.0000,   6.00000,    708.7614
    207.5000,       5.0000,   6.00000,    830.4934
    212.5000,       5.0000,   6.00000,    956.0685
    217.5000,       5.0000,   6.00000,    973.6246
    222.5000,       5.0000,   6.00000,   1181.4414
    227.5000,       5.0000,   6.00000,   1208.8774
    232.5000,       5.0000,   6.00000,   1233.6086
    237.5000,       5.0000,   6.00000,   1136.4735
    242.5000,       5.0000,   6.00000,   1106.7621
    247.5000,       5.0000,   6.00000,   1223.6635
    252.5000,       5.0000,   6.00000,   1176.5868
    257.5000,       5.0000,   6.00000,   1169.8763
    262.5000,       5.0000,   6.00000,   1251.2937
    267.5000,       5.0000,   6.00000,   1213.2449
    272.5000,       5.0000,   6.00000,   1311.7679
    277.5000,       5.0000,   6.00000,   1499.6882
    282.5000,       5.0000,   6.00000,   1652.8751
    287.5000,       5.0000,   6.00000,   1543.5404
    292.5000,       5.0000,   6.00000,   1681.1433
    297.5000,       5.0000,   6.00000,   1639.9199
    302.5000,       5.0000,   6.00000,   1850.3921
    307.5000,       5.0000,   6.00000,   1606.3254
    312.5000,       5.0000,   6.00000,   1676.3118
    317.5000,       5.0000,   6.00000,   1773.1052
    322.5000,       5.0000,   6.00000,   1929.7322
    327.5000,       5.0000,   6.00000,   1876.4690
    332.5000,       5.0000,   6.00000,   1960.6732
    337.5000,       5.0000,   6.00000,   2159.7617
    342.5000,       5.0000,   6.00000,   1865.1896
    347.5000,       5.0000,   6.00000,   1724.5146
    352.5000,       5.0000,   6.00000,   2125.4185
    357.5000,       5.0000,   6.00000,   1954.3661
    362.5000,       5.0000,   6.00000,   1914.1414
    367.5000,       5.0000,   6.00000,   2028.9343
    372.5000,       5.0000,   6.00000,   1736.5380
    377.5000,       5.0000,   6.00000,   2032.3190
    382.5000,       5.0000,   6.00000,   1813.3855
    387.5000,       5.0000,   6.00000,   1780.1515
    392.5000,       5.0000,   6.00000,   1397.6007
    397.5000,       5.0000,   6.00000,   1421.4015
     37.5000,      25.0000,   1.00000,   1150.4202
     42.5000,      25.0000,   1.00000,   1165.6514
     47.5000,      25.0000,   1.00000,   1118.4913
     52.5000,      25.0000,   1.00000,   1090.3967
     57.5000,      25.0000,   1.00000,   1070.1655
     62.5000,      25.0000,   1.00000,   1040.6344
     67.5000,      25.0000,   1.00000,    996.6382
     72.5000,      25.0000,   1.00000,    963.8640
     77.5000,      25.0000,   1.00000,    937.4505
     82.5000,      25.0000,   1.00000,    912.9260
     87.5000,      25.0000,   1.00000,    904.7258
     92.5000,      25.0000,   1.00000,    873.8768
     97.5000,      25.0000,   1.00000,    862.7309
    102.5000,      25.0000,   1.00000,    830.7823
    107.5000,      25.0000,   1.00000,    802.3740
    112.5000,      25.0000,   1.00000,    758.4207
    117.5000,      25.0000,   1.00000,    741.3500
    122.5000,      25.0000,   1.00000,    712.7007
    127.5000,      25.0000,   1.00000,    697.1490
    132.5000,      25.0000,   1.00000,    692.7072
    137.5000,      25.0000,   1.00000,    687.4100
    142.5000,      25.0000,   1.00000,    670.0287
    147.5000,      25.0000,   1.00000,    669.9330
    152.5000,      25.0000,   1.00000,    685.1180
    157.5000,      25.0000,   1.00000,    699.8439
    162.5000,      25.0000,   1.00000,    723.4801
    167.5000,      25.0000,   1.00000,    768.0938
    172.5000,      25.0000,   1.00000,    783.4208
    177.5000,      25.0000,   1.00000,    757.1328
    182.5000,      25.0000,   1.00000,    743.9193
    187.5000,      25.0000,   1.00000,    712.6247
    192.5000,      25.0000,   1.00000,    677.7104
    197.5000,      25.0000,   1.00000,    680.0552
    202.5000,      25.0000,   1.00000,    746.3104
    207.5000,      25.0000,   1.00000,    819.2697
    212.5000,      25.0000,   1.00000,    925.7298
    217.5000,      25.0000,   1.00000,   1064.4026
    222.5000,      25.0000,   1.00000,   1150.0635
    227.5000,      25.0000,   1.00000,   1163.7161
    232.5000,      25.0000,   1.00000,   1193.3265
    237.5000,      25.0000,   1.00000,   1191.9923
    242.5000,      25.0000,   1.00000,   1142.6460
    247.5000,      25.0000,   1.00000,   1073.8016
    252.5000,      25.0000,   1.00000,   1087.0513
    257.5000,      25.0000,   1.00000,   1076.4833
    262.5000,      25.0000,   1.00000,   1139.9907
    267.5000,      25.0000,   1.00000,   1213.3199
    272.5000,      25.0000,   1.00000,   1327.9043
    277.5000,      25.0000,   1.00000,   1399.5690
    282.5000,      25.0000,   1.00000,   1526.0557
    287.5000,      25.0000,   1.00000,   1580.9039
    292.5000,      25.0000,   1.00000,   1682.8459
    297.5000,      25.0000,   1.00000,   1672.1459
    302.5000,      25.0000,   1.00000,   1660.9835
    307.5000,      25.0000,   1.00000,   1630.4153
    312.5000,      25.0000,   1.00000,   1732.4630
    317.5000,      25.0000,   1.00000,   1683.5198
    322.5000,      25.0000,   1.00000,   1727.8000
    327.5000,      25.0000,   1.00000,   1818.7382
    332.5000,      25.0000,   1.00000,   1803.7448
    337.5000,      25.0000,   1.00000,   1782.2520
    342.5000,      25.0000,   1.00000,   1845.7925
    347.5000,      25.0000,   1.00000,   1835.4620
    352.5000,      25.0000,   1.00000,   1714.7220
    357.5000,      25.0000,   1.00000,   1743.2556
    362.5000,      25.0000,   1.00000,   1802.1199
    367.5000,      25.0000,   1.00000,   1811.2877
    372.5000,      25.0000,   1.00000,   1819.2665
    377.5000,      25.0000,   1.00000,   1843.3090
    382.5000,      25.0000,   1.00000,   1666.2278
    387.5000,      25.0000,   1.00000,   1624.8011
    392.5000,      25.0000,   1.00000,   1557.7861
     37.5000,       5.0000,   7.00000,   1166.9376
     42.5000,       5.0000,   7.00000,   1085.7714
     47.5000,       5.0000,   7.00000,   1086.5481
     52.5000,       5.0000,   7.00000,   1089.5256
     57.5000,       5.0000,   7.00000,   1030.3444
     62.5000,       5.0000,   7.00000,   1048.9680
     67.5000,       5.0000,   7.00000,    979.2451
     72.5000,       5.0000,   7.00000,    917.6227
     77.5000,       5.0000,   7.00000,    935.1367
     82.5000,       5.0000,   7.00000,    851.9502
     87.5000,       5.0000,   7.00000,    909.3374
     92.5000,       5.0000,   7.00000,    837.8824
     97.5000,       5.0000,   7.00000,    886.5897
    102.5000,       5.0000,   7.00000,    813.2557
    107.5000,       5.0000,   7.00000,    795.7280
    112.5000,       5.0000,   7.00000,    744.4965
    117.5000,       5.0000,   7.00000,    661.3312
    122.5000,       5.0000,   7.00000,    692.7158
    127.5000,       5.0000,   7.00000,    697.5982
    132.5000,       5.0000,   7.00000,    657.6235
    137.5000,       5.0000,   7.00000,    672.7157
    142.5000,       5.0000,   7.00000,    628.2083
    147.5000,       5.0000,   7.00000,    609.7080
    152.5000,       5.0000,   7.00000,    629.4183
    157.5000,       5.0000,   7.00000,    666.0065
    162.5000,       5.0000,   7.00000,    724.5996
    167.5000,       5.0000,   7.00000,    748.2185
    172.5000,       5.0000,   7.00000,    734.6752
    177.5000,       5.0000,   7.00000,    760.9326
    182.5000,       5.0000,   7.00000,    762.2180
    187.5000,       5.0000,   7.00000,    667.3049
    192.5000,       5.0000,   7.00000,    658.5145
    197.5000,       5.0000,   7.00000,    648.0016
    202.5000,       5.0000,   7.00000,    657.8168
    207.5000,       5.0000,   7.00000,    791.6115
    212.5000,       5.0000,   7.00000,    897.6739
    217.5000,       5.0000,   7.00000,    926.2369
    222.5000,       5.0000,   7.00000,   1115.4174
    227.5000,       5.0000,   7.00000,   1149.3540
    232.5000,       5.0000,   7.00000,   1196.0980
    237.5000,       5.0000,   7.00000,   1084.8651
    242.5000,       5.0000,   7.00000,   1023.6761
    247.5000,       5.0000,   7.00000,   1110.1381
    252.5000,       5.0000,   7.00000,   1088.1571
    257.5000,       5.0000,   7.00000,   1014.7250
    262.5000,       5.0000,   7.00000,   1109.3901
    267.5000,       5.0000,   7.00000,   1042.8466
    272.5000,       5.0000,   7.00000,   1186.4348
    277.5000,       5.0000,   7.00000,   1378.0646
    282.5000,       5.0000,   7.00000,   1523.3896
    287.5000,       5.0000,   7.00000,   1400.2844
    292.5000,       5.0000,   7.00000,   1595.5988
    297.5000,       5.0000,   7.00000,   1533.6396
    302.5000,       5.0000,   7.00000,   1692.8663
    307.5000,       5.0000,   7.00000,   1478.4316
    312.5000,       5.0000,   7.00000,   1538.7983
    317.5000,       5.0000,   7.00000,   1480.4913
    322.5000,       5.0000,   7.00000,   1681.8923
    327.5000,       5.0000,   7.00000,   1664.0563
    332.5000,       5.0000,   7.00000,   1703.3083
    337.5000,       5.0000,   7.00000,   1890.4413
    342.5000,       5.0000,   7.00000,   1581.2682
    347.5000,       5.0000,   7.00000,   1471.5402
    352.5000,       5.0000,   7.00000,   1770.9641
    357.5000,       5.0000,   7.00000,   1622.1932
    362.5000,       5.0000,   7.00000,   1699.2372
    367.5000,       5.0000,   7.00000,   1784.8306
    372.5000,       5.0000,   7.00000,   1533.3845
    377.5000,       5.0000,   7.00000,   1879.9309
    382.5000,       5.0000,   7.00000,   1646.3467
    387.5000,       5.0000,   7.00000,   1558.6962
    392.5000,       5.0000,   7.00000,   1249.3888
     42.5000,       5.0000,   8.00000,   1029.8790
     47.5000,       5.0000,   8.00000,   1056.5823
     52.5000,       5.0000,   8.00000,   1036.9177
     57.5000,       5.0000,   8.00000,    978.1052
     62.5000,       5.0000,   8.00000,    977.3535
     67.5000,       5.0000,   8.00000,    926.8725
     72.5000,       5.0000,   8.00000,    880.0530
     77.5000,       5.0000,   8.00000,    909.1738
     82.5000,       5.0000,   8.00000,    804.6220
     87.5000,       5.0000,   8.00000,    849.8550
     92.5000,       5.0000,   8.00000,    779.5872
     97.5000,       5.0000,   8.00000,    833.0834
    102.5000,       5.0000,   8.00000,    753.5535
    107.5000,       5.0000,   8.00000,    748.1703
    112.5000,       5.0000,   8.00000,    707.5223
    117.5000,       5.0000,   8.00000,    622.8912
    122.5000,       5.0000,   8.00000,    648.1864
    127.5000,       5.0000,   8.00000,    651.5969
    132.5000,       5.0000,   8.00000,    625.4088
    137.5000,       5.0000,   8.00000,    634.2248
    142.5000,       5.0000,   8.00000,    597.1140
    147.5000,       5.0000,   8.00000,    591.8985
    152.5000,       5.0000,   8.00000,    613.1966
    157.5000,       5.0000,   8.00000,    656.0383
    162.5000,       5.0000,   8.00000,    715.1981
    167.5000,       5.0000,   8.00000,    720.9190
    172.5000,       5.0000,   8.00000,    696.5424
    177.5000,       5.0000,   8.00000,    721.0570
    182.5000,       5.0000,   8.00000,    705.5185
    187.5000,       5.0000,   8.00000,    619.1098
    192.5000,       5.0000,   8.00000,    612.5300
    197.5000,       5.0000,   8.00000,    606.7399
    202.5000,       5.0000,   8.00000,    620.2219
    207.5000,       5.0000,   8.00000,    743.4308
    212.5000,       5.0000,   8.00000,    854.4944
    217.5000,       5.0000,   8.00000,    866.0759
    222.5000,       5.0000,   8.00000,   1051.8979
    227.5000,       5.0000,   8.00000,   1113.8639
    232.5000,       5.0000,   8.00000,   1136.8679
    237.5000,       5.0000,   8.00000,   1019.0214
    242.5000,       5.0000,   8.00000,    944.8106
    247.5000,       5.0000,   8.00000,   1038.0591
    252.5000,       5.0000,   8.00000,    978.3006
    257.5000,       5.0000,   8.00000,    921.7839
    262.5000,       5.0000,   8.00000,    968.5317
    267.5000,       5.0000,   8.00000,    918.5931
    272.5000,       5.0000,   8.00000,   1059.7661
    277.5000,       5.0000,   8.00000,   1265.6447
    282.5000,       5.0000,   8.00000,   1376.6700
    287.5000,       5.0000,   8.00000,   1277.2620
    292.5000,       5.0000,   8.00000,   1472.8190
    297.5000,       5.0000,   8.00000,   1392.5879
    302.5000,       5.0000,   8.00000,   1584.4182
    307.5000,       5.0000,   8.00000,   1402.5410
    312.5000,       5.0000,   8.00000,   1381.6360
    317.5000,       5.0000,   8.00000,   1223.8560
    322.5000,       5.0000,   8.00000,   1490.7440
    327.5000,       5.0000,   8.00000,   1427.0778
    332.5000,       5.0000,   8.00000,   1473.5159
    337.5000,       5.0000,   8.00000,   1590.9489
    342.5000,       5.0000,   8.00000,   1262.3860
    347.5000,       5.0000,   8.00000,   1240.1714
    352.5000,       5.0000,   8.00000,   1562.2247
    357.5000,       5.0000,   8.00000,   1290.3844
    362.5000,       5.0000,   8.00000,   1603.1707
    367.5000,       5.0000,   8.00000,   1596.5605
    372.5000,       5.0000,   8.00000,   1359.9202
    377.5000,       5.0000,   8.00000,   1637.6367
    382.5000,       5.0000,   8.00000,   1469.4135
    387.5000,       5.0000,   8.00000,   1420.7924
     52.5000,      35.0000,   1.00000,    971.1631
     57.5000,      35.0000,   1.00000,    939.4736
     62.5000,      35.0000,   1.00000,    903.0401
     67.5000,      35.0000,   1.00000,    884.2177
     72.5000,      35.0000,   1.00000,    855.3993
     77.5000,      35.0000,   1.00000,    832.1429
     82.5000,      35.0000,   1.00000,    805.0722
     87.5000,      35.0000,   1.00000,    783.9380
     92.5000,      35.0000,   1.00000,    759.6460
     97.5000,      35.0000,   1.00000,    726.5692
    102.5000,      35.0000,   1.00000,    712.1022
    107.5000,      35.0000,   1.00000,    689.7289
    112.5000,      35.0000,   1.00000,    672.7652
    117.5000,      35.0000,   1.00000,    647.8074
    122.5000,      35.0000,   1.00000,    637.6819
    127.5000,      35.0000,   1.00000,    616.2750
    132.5000,      35.0000,   1.00000,    600.4856
    137.5000,      35.0000,   1.00000,    613.7875
    142.5000,      35.0000,   1.00000,    627.0616
    147.5000,      35.0000,   1.00000,    641.7090
    152.5000,      35.0000,   1.00000,    669.8386
    157.5000,      35.0000,   1.00000,    676.3669
    162.5000,      35.0000,   1.00000,    685.2719
    167.5000,      35.0000,   1.00000,    697.5011
    172.5000,      35.0000,   1.00000,    669.7924
    177.5000,      35.0000,   1.00000,    646.0459
    182.5000,      35.0000,   1.00000,    618.9520
    187.5000,      35.0000,   1.00000,    601.5860
    192.5000,      35.0000,   1.00000,    621.2545
    197.5000,      35.0000,   1.00000,    644.1410
    202.5000,      35.0000,   1.00000,    675.3312
    207.5000,      35.0000,   1.00000,    738.5627
    212.5000,      35.0000,   1.00000,    815.1284
    217.5000,      35.0000,   1.00000,    912.3427
    222.5000,      35.0000,   1.00000,    977.2109
    227.5000,      35.0000,   1.00000,    999.4315
    232.5000,      35.0000,   1.00000,   1011.0551
    237.5000,      35.0000,   1.00000,   1018.2955
    242.5000,      35.0000,   1.00000,    959.4565
    247.5000,      35.0000,   1.00000,    919.5646
    252.5000,      35.0000,   1.00000,    849.2038
    257.5000,      35.0000,   1.00000,    841.0941
    262.5000,      35.0000,   1.00000,    886.8300
    267.5000,      35.0000,   1.00000,    953.4458
    272.5000,      35.0000,   1.00000,    977.8304
    277.5000,      35.0000,   1.00000,   1064.0592
    282.5000,      35.0000,   1.00000,   1148.7437
    287.5000,      35.0000,   1.00000,   1238.8472
    292.5000,      35.0000,   1.00000,   1293.3123
    297.5000,      35.0000,   1.00000,   1343.0801
    302.5000,      35.0000,   1.00000,   1309.4576
    307.5000,      35.0000,   1.00000,   1351.4022
    312.5000,      35.0000,   1.00000,   1310.7523
    317.5000,      35.0000,   1.00000,   1259.3018
    322.5000,      35.0000,   1.00000,   1255.5842
    327.5000,      35.0000,   1.00000,   1180.5908
    332.5000,      35.0000,   1.00000,   1145.7662
    337.5000,      35.0000,   1.00000,   1169.1057
    342.5000,      35.0000,   1.00000,   1187.8403
    347.5000,      35.0000,   1.00000,   1219.4098
    352.5000,      35.0000,   1.00000,   1264.0547
    357.5000,      35.0000,   1.00000,   1257.5262
    362.5000,      35.0000,   1.00000,   1315.5238
    367.5000,      35.0000,   1.00000,   1353.4922
    372.5000,      35.0000,   1.00000,   1337.0139
    377.5000,      35.0000,   1.00000,   1285.9609
     52.5000,       5.0000,  10.00000,    899.3088
     57.5000,       5.0000,  10.00000,    886.2596
     62.5000,       5.0000,  10.00000,    872.8428
     67.5000,       5.0000,  10.00000,    826.6918
     72.5000,       5.0000,  10.00000,    802.3939
     77.5000,       5.0000,  10.00000,    794.5471
     82.5000,       5.0000,  10.00000,    719.8177
     87.5000,       5.0000,  10.00000,    779.5525
     92.5000,       5.0000,  10.00000,    706.5459
     97.5000,       5.0000,  10.00000,    758.6821
    102.5000,       5.0000,  10.00000,    689.7883
    107.5000,       5.0000,  10.00000,    666.9678
    112.5000,       5.0000,  10.00000,    620.4107
    117.5000,       5.0000,  10.00000,    549.6800
    122.5000,       5.0000,  10.00000,    583.8851
    127.5000,       5.0000,  10.00000,    582.9579
    132.5000,       5.0000,  10.00000,    559.0589
    137.5000,       5.0000,  10.00000,    580.2669
    142.5000,       5.0000,  10.00000,    559.2378
    147.5000,       5.0000,  10.00000,    557.7814
    152.5000,       5.0000,  10.00000,    584.4235
    157.5000,       5.0000,  10.00000,    626.4736
    162.5000,       5.0000,  10.00000,    672.4904
    167.5000,       5.0000,  10.00000,    676.1470
    172.5000,       5.0000,  10.00000,    625.1896
    177.5000,       5.0000,  10.00000,    636.7586
    182.5000,       5.0000,  10.00000,    625.0819
    187.5000,       5.0000,  10.00000,    559.3601
    192.5000,       5.0000,  10.00000,    571.1243
    197.5000,       5.0000,  10.00000,    567.2406
    202.5000,       5.0000,  10.00000,    571.6281
    207.5000,       5.0000,  10.00000,    677.6215
    212.5000,       5.0000,  10.00000,    769.1753
    217.5000,       5.0000,  10.00000,    799.6445
    222.5000,       5.0000,  10.00000,    959.1976
    227.5000,       5.0000,  10.00000,    983.2703
    232.5000,       5.0000,  10.00000,   1006.0615
    237.5000,       5.0000,  10.00000,    909.9434
    242.5000,       5.0000,  10.00000,    836.1145
    247.5000,       5.0000,  10.00000,    897.7246
    252.5000,       5.0000,  10.00000,    822.6565
    257.5000,       5.0000,  10.00000,    759.4167
    262.5000,       5.0000,  10.00000,    825.2935
    267.5000,       5.0000,  10.00000,    773.6522
    272.5000,       5.0000,  10.00000,    856.8817
    277.5000,       5.0000,  10.00000,    999.6866
    282.5000,       5.0000,  10.00000,   1153.5093
    287.5000,       5.0000,  10.00000,   1059.7892
    292.5000,       5.0000,  10.00000,   1215.0464
    297.5000,       5.0000,  10.00000,   1188.5795
    302.5000,       5.0000,  10.00000,   1331.8477
    307.5000,       5.0000,  10.00000,   1210.9326
    312.5000,       5.0000,  10.00000,   1144.3876
    317.5000,       5.0000,  10.00000,   1012.5266
    322.5000,       5.0000,  10.00000,   1140.1498
    327.5000,       5.0000,  10.00000,   1065.4359
    332.5000,       5.0000,  10.00000,   1120.1912
    337.5000,       5.0000,  10.00000,   1128.8418
    342.5000,       5.0000,  10.00000,    882.7646
    347.5000,       5.0000,  10.00000,    943.2396
    352.5000,       5.0000,  10.00000,   1234.0452
    357.5000,       5.0000,  10.00000,   1223.8065
    362.5000,       5.0000,  10.00000,   1292.8336
    367.5000,       5.0000,  10.00000,   1304.6014
    372.5000,       5.0000,  10.00000,   1036.2124
    377.5000,       5.0000,  10.00000,   1331.7000
     67.5000,      45.0000,   1.00000,    785.2617
     72.5000,      45.0000,   1.00000,    779.3231
     77.5000,      45.0000,   1.00000,    758.7490
     82.5000,      45.0000,   1.00000,    740.7668
     87.5000,      45.0000,   1.00000,    716.5131
     92.5000,      45.0000,   1.00000,    700.6590
     97.5000,      45.0000,   1.00000,    662.4713
    102.5000,      45.0000,   1.00000,    638.1760
    107.5000,      45.0000,   1.00000,    621.3945
    112.5000,      45.0000,   1.00000,    594.9769
    117.5000,      45.0000,   1.00000,    583.8964
    122.5000,      45.0000,   1.00000,    568.1552
    127.5000,      45.0000,   1.00000,    560.2192
    132.5000,      45.0000,   1.00000,    558.8342
    137.5000,      45.0000,   1.00000,    569.8434
    142.5000,      45.0000,   1.00000,    588.7768
    147.5000,      45.0000,   1.00000,    597.4202
    152.5000,      45.0000,   1.00000,    603.0794
    157.5000,      45.0000,   1.00000,    606.3905
    162.5000,      45.0000,   1.00000,    601.5397
    167.5000,      45.0000,   1.00000,    594.1804
    172.5000,      45.0000,   1.00000,    596.1064
    177.5000,      45.0000,   1.00000,    599.2690
    182.5000,      45.0000,   1.00000,    592.0999
    187.5000,      45.0000,   1.00000,    599.7009
    192.5000,      45.0000,   1.00000,    614.3562
    197.5000,      45.0000,   1.00000,    638.1462
    202.5000,      45.0000,   1.00000,    686.9747
    207.5000,      45.0000,   1.00000,    735.0303
    212.5000,      45.0000,   1.00000,    781.7187
    217.5000,      45.0000,   1.00000,    799.2908
    222.5000,      45.0000,   1.00000,    817.3265
    227.5000,      45.0000,   1.00000,    839.4521
    232.5000,      45.0000,   1.00000,    846.3715
    237.5000,      45.0000,   1.00000,    812.2023
    242.5000,      45.0000,   1.00000,    807.6369
    247.5000,      45.0000,   1.00000,    783.2762
    252.5000,      45.0000,   1.00000,    781.3026
    257.5000,      45.0000,   1.00000,    769.7999
    262.5000,      45.0000,   1.00000,    794.4400
    267.5000,      45.0000,   1.00000,    803.2141
    272.5000,      45.0000,   1.00000,    803.9513
    277.5000,      45.0000,   1.00000,    829.4890
    282.5000,      45.0000,   1.00000,    892.2039
    287.5000,      45.0000,   1.00000,    894.6650
    292.5000,      45.0000,   1.00000,    956.4286
    297.5000,      45.0000,   1.00000,    969.7921
    302.5000,      45.0000,   1.00000,    976.5688
    307.5000,      45.0000,   1.00000,    967.9849
    312.5000,      45.0000,   1.00000,    946.2755
    317.5000,      45.0000,   1.00000,    960.0668
    322.5000,      45.0000,   1.00000,    899.6940
    327.5000,      45.0000,   1.00000,    845.1708
    332.5000,      45.0000,   1.00000,    859.6635
    337.5000,      45.0000,   1.00000,    879.1497
    342.5000,      45.0000,   1.00000,    902.8090
    347.5000,      45.0000,   1.00000,    943.5648
    352.5000,      45.0000,   1.00000,    958.8898
    357.5000,      45.0000,   1.00000,    993.0352
    362.5000,      45.0000,   1.00000,   1016.3295
     77.5000,       5.0000,  12.00000,    716.1921
    157.5000,       5.0000,  12.00000,    579.5840
    237.5000,       5.0000,  12.00000,    795.8988
    317.5000,       5.0000,  12.00000,    825.6016
     67.5000,      15.0000,   4.00000,    715.1348
     72.5000,      15.0000,   4.00000,    717.2680
     77.5000,      15.0000,   4.00000,    698.0870
     82.5000,      15.0000,   4.00000,    694.4608
     87.5000,      15.0000,   4.00000,    698.7607
     92.5000,      15.0000,   4.00000,    701.4159
     97.5000,      15.0000,   4.00000,    658.8875
    102.5000,      15.0000,   4.00000,    605.8577
    107.5000,      15.0000,   4.00000,    584.2491
    112.5000,      15.0000,   4.00000,    487.3331
    117.5000,      15.0000,   4.00000,    511.3888
    122.5000,      15.0000,   4.00000,    498.4834
    127.5000,      15.0000,   4.00000,    510.5740
    132.5000,      15.0000,   4.00000,    520.7330
    137.5000,      15.0000,   4.00000,    520.4308
    142.5000,      15.0000,   4.00000,    518.1861
    147.5000,      15.0000,   4.00000,    496.4905
    152.5000,      15.0000,   4.00000,    544.9358
    157.5000,      15.0000,   4.00000,    563.6592
    162.5000,      15.0000,   4.00000,    585.8136
    167.5000,      15.0000,   4.00000,    589.4163
    172.5000,      15.0000,   4.00000,    587.6862
    177.5000,      15.0000,   4.00000,    593.1593
    182.5000,      15.0000,   4.00000,    578.1524
    187.5000,      15.0000,   4.00000,    560.4885
    192.5000,      15.0000,   4.00000,    540.2225
    197.5000,      15.0000,   4.00000,    547.6902
    202.5000,      15.0000,   4.00000,    587.7897
    207.5000,      15.0000,   4.00000,    657.5432
    212.5000,      15.0000,   4.00000,    721.2302
    217.5000,      15.0000,   4.00000,    789.4018
    222.5000,      15.0000,   4.00000,    825.0033
    227.5000,      15.0000,   4.00000,    858.6526
    232.5000,      15.0000,   4.00000,    822.1741
    237.5000,      15.0000,   4.00000,    762.9886
    242.5000,      15.0000,   4.00000,    730.7101
    247.5000,      15.0000,   4.00000,    722.2376
    252.5000,      15.0000,   4.00000,    720.8629
    257.5000,      15.0000,   4.00000,    704.8689
    262.5000,      15.0000,   4.00000,    677.1283
    267.5000,      15.0000,   4.00000,    691.5084
    272.5000,      15.0000,   4.00000,    700.5441
    277.5000,      15.0000,   4.00000,    781.5880
    282.5000,      15.0000,   4.00000,    821.1199
    287.5000,      15.0000,   4.00000,    847.6912
    292.5000,      15.0000,   4.00000,    850.3861
    297.5000,      15.0000,   4.00000,    929.4881
    302.5000,      15.0000,   4.00000,    899.8446
    307.5000,      15.0000,   4.00000,    904.5255
    312.5000,      15.0000,   4.00000,    785.1760
    317.5000,      15.0000,   4.00000,    785.3682
    322.5000,      15.0000,   4.00000,    770.2149
    327.5000,      15.0000,   4.00000,    789.8159
    337.5000,      15.0000,   4.00000,    833.0280
    342.5000,      15.0000,   4.00000,    793.6506
    347.5000,      15.0000,   4.00000,    803.6771
    352.5000,      15.0000,   4.00000,    866.3606
    357.5000,      15.0000,   4.00000,    928.6558
    362.5000,      15.0000,   4.00000,   1002.3286
     82.5000,      55.0000,   1.00000,    692.3146
     87.5000,      55.0000,   1.00000,    678.6457
     92.5000,      55.0000,   1.00000,    644.5485
     97.5000,      55.0000,   1.00000,    628.4044
    102.5000,      55.0000,   1.00000,    601.4274
    107.5000,      55.0000,   1.00000,    585.4723
    112.5000,      55.0000,   1.00000,    575.7075
    117.5000,      55.0000,   1.00000,    561.4379
    122.5000,      55.0000,   1.00000,    551.0264
    127.5000,      55.0000,   1.00000,    531.3004
    132.5000,      55.0000,   1.00000,    520.3658
    137.5000,      55.0000,   1.00000,    524.8776
    142.5000,      55.0000,   1.00000,    526.0402
    147.5000,      55.0000,   1.00000,    528.1180
    152.5000,      55.0000,   1.00000,    535.6016
    157.5000,      55.0000,   1.00000,    548.4907
    162.5000,      55.0000,   1.00000,    551.2371
    167.5000,      55.0000,   1.00000,    552.8936
    172.5000,      55.0000,   1.00000,    566.2477
    177.5000,      55.0000,   1.00000,    568.4128
    182.5000,      55.0000,   1.00000,    591.3865
    187.5000,      55.0000,   1.00000,    617.3500
    192.5000,      55.0000,   1.00000,    640.2836
    197.5000,      55.0000,   1.00000,    670.7698
    202.5000,      55.0000,   1.00000,    694.5573
    207.5000,      55.0000,   1.00000,    724.3459
    212.5000,      55.0000,   1.00000,    728.4728
    217.5000,      55.0000,   1.00000,    731.0158
    222.5000,      55.0000,   1.00000,    729.3737
    227.5000,      55.0000,   1.00000,    731.9167
    232.5000,      55.0000,   1.00000,    730.9867
    242.5000,      55.0000,   1.00000,    711.3697
    247.5000,      55.0000,   1.00000,    706.0278
    252.5000,      55.0000,   1.00000,    703.7845
    257.5000,      55.0000,   1.00000,    698.6259
    262.5000,      55.0000,   1.00000,    690.1979
    267.5000,      55.0000,   1.00000,    707.9985
    272.5000,      55.0000,   1.00000,    702.0553
    277.5000,      55.0000,   1.00000,    703.9152
    282.5000,      55.0000,   1.00000,    690.0380
    287.5000,      55.0000,   1.00000,    668.4739
    292.5000,      55.0000,   1.00000,    669.5347
    297.5000,      55.0000,   1.00000,    659.4937
    302.5000,      55.0000,   1.00000,    657.4739
    307.5000,      55.0000,   1.00000,    695.6907
    312.5000,      55.0000,   1.00000,    715.5111
    317.5000,      55.0000,   1.00000,    718.4899
    322.5000,      55.0000,   1.00000,    704.7872
    327.5000,      55.0000,   1.00000,    726.2640
    332.5000,      55.0000,   1.00000,    743.8779
    337.5000,      55.0000,   1.00000,    750.1970
    342.5000,      55.0000,   1.00000,    768.9274
    347.5000,      55.0000,   1.00000,    798.7742
    157.5000,       5.0000,  15.00000,    575.0306
    237.5000,       5.0000,  15.00000,    692.5095
    317.5000,       5.0000,  15.00000,    647.7725
     82.5000,      15.0000,   5.00000,    666.2213
     87.5000,      15.0000,   5.00000,    666.6991
     92.5000,      15.0000,   5.00000,    656.8715
     97.5000,      15.0000,   5.00000,    626.8516
    102.5000,      15.0000,   5.00000,    604.5616
    107.5000,      15.0000,   5.00000,    554.2616
    112.5000,      15.0000,   5.00000,    501.8337
    117.5000,      15.0000,   5.00000,    527.5351
    122.5000,      15.0000,   5.00000,    461.9056
    127.5000,      15.0000,   5.00000,    538.9232
    132.5000,      15.0000,   5.00000,    479.5586
    137.5000,      15.0000,   5.00000,    472.2209
    142.5000,      15.0000,   5.00000,    466.9490
    147.5000,      15.0000,   5.00000,    469.2352
    152.5000,      15.0000,   5.00000,    484.9244
    157.5000,      15.0000,   5.00000,    520.9634
    162.5000,      15.0000,   5.00000,    579.6547
    167.5000,      15.0000,   5.00000,    560.0008
    172.5000,      15.0000,   5.00000,    568.9392
    177.5000,      15.0000,   5.00000,    569.2916
    182.5000,      15.0000,   5.00000,    569.3872
    187.5000,      15.0000,   5.00000,    563.3770
    192.5000,      15.0000,   5.00000,    548.7733
    197.5000,      15.0000,   5.00000,    551.3132
    202.5000,      15.0000,   5.00000,    584.2538
    207.5000,      15.0000,   5.00000,    647.2245
    212.5000,      15.0000,   5.00000,    706.2695
    217.5000,      15.0000,   5.00000,    767.1827
    222.5000,      15.0000,   5.00000,    768.8237
    227.5000,      15.0000,   5.00000,    785.7196
    232.5000,      15.0000,   5.00000,    739.3415
    242.5000,      15.0000,   5.00000,    657.6151
    247.5000,      15.0000,   5.00000,    644.3286
    252.5000,      15.0000,   5.00000,    628.5502
    257.5000,      15.0000,   5.00000,    607.6869
    262.5000,      15.0000,   5.00000,    583.0129
    267.5000,      15.0000,   5.00000,    604.0246
    272.5000,      15.0000,   5.00000,    605.8786
    277.5000,      15.0000,   5.00000,    649.6786
    282.5000,      15.0000,   5.00000,    642.2983
    287.5000,      15.0000,   5.00000,    643.6746
    292.5000,      15.0000,   5.00000,    629.8239
    297.5000,      15.0000,   5.00000,    659.0115
    302.5000,      15.0000,   5.00000,    628.9916
    307.5000,      15.0000,   5.00000,    625.1591
    312.5000,      15.0000,   5.00000,    587.2223
    317.5000,      15.0000,   5.00000,    600.7150
    322.5000,      15.0000,   5.00000,    605.2231
    327.5000,      15.0000,   5.00000,    649.6226
    332.5000,      15.0000,   5.00000,    721.5198
    337.5000,      15.0000,   5.00000,    737.8438
    342.5000,      15.0000,   5.00000,    735.7473
    347.5000,      15.0000,   5.00000,    703.1412
     97.5000,      65.0000,   1.00000,    608.9929
    102.5000,      65.0000,   1.00000,    592.0859
    107.5000,      65.0000,   1.00000,    579.9789
    112.5000,      65.0000,   1.00000,    565.9227
    117.5000,      65.0000,   1.00000,    547.6592
    122.5000,      65.0000,   1.00000,    528.0646
    127.5000,      65.0000,   1.00000,    512.7906
    132.5000,      65.0000,   1.00000,    505.8340
    137.5000,      65.0000,   1.00000,    496.9691
    142.5000,      65.0000,   1.00000,    495.4635
    147.5000,      65.0000,   1.00000,    503.1779
    152.5000,      65.0000,   1.00000,    515.5717
    157.5000,      65.0000,   1.00000,    527.3267
    162.5000,      65.0000,   1.00000,    530.1458
    167.5000,      65.0000,   1.00000,    539.6307
    172.5000,      65.0000,   1.00000,    547.8024
    177.5000,      65.0000,   1.00000,    579.9875
    182.5000,      65.0000,   1.00000,    595.1171
    187.5000,      65.0000,   1.00000,    617.1329
    192.5000,      65.0000,   1.00000,    649.5386
    197.5000,      65.0000,   1.00000,    678.1490
    202.5000,      65.0000,   1.00000,    699.3750
    207.5000,      65.0000,   1.00000,    695.9747
    212.5000,      65.0000,   1.00000,    695.9918
    217.5000,      65.0000,   1.00000,    691.8091
    257.5000,      65.0000,   1.00000,    618.3694
    262.5000,      65.0000,   1.00000,    602.3469
    267.5000,      65.0000,   1.00000,    579.5238
    272.5000,      65.0000,   1.00000,    566.4895
    277.5000,      65.0000,   1.00000,    565.3560
    282.5000,      65.0000,   1.00000,    541.3652
    287.5000,      65.0000,   1.00000,    521.2554
    292.5000,      65.0000,   1.00000,    507.6715
    297.5000,      65.0000,   1.00000,    503.8333
    302.5000,      65.0000,   1.00000,    526.3215
    307.5000,      65.0000,   1.00000,    560.1526
    312.5000,      65.0000,   1.00000,    568.7047
    317.5000,      65.0000,   1.00000,    603.8409
    322.5000,      65.0000,   1.00000,    591.6481
    327.5000,      65.0000,   1.00000,    620.9625
    332.5000,      65.0000,   1.00000,    682.3564
    102.5000,      15.0000,   6.00000,    602.4296
    107.5000,      15.0000,   6.00000,    547.0654
    112.5000,      15.0000,   6.00000,    496.8445
    117.5000,      15.0000,   6.00000,    461.6324
    122.5000,      15.0000,   6.00000,    438.5835
    127.5000,      15.0000,   6.00000,    445.2606
    132.5000,      15.0000,   6.00000,    453.6456
    137.5000,      15.0000,   6.00000,    458.1360
    142.5000,      15.0000,   6.00000,    449.1427
    147.5000,      15.0000,   6.00000,    453.6331
    152.5000,      15.0000,   6.00000,    472.9703
    157.5000,      15.0000,   6.00000,    511.1223
    162.5000,      15.0000,   6.00000,    539.9525
    167.5000,      15.0000,   6.00000,    553.5753
    172.5000,      15.0000,   6.00000,    561.0959
    177.5000,      15.0000,   6.00000,    570.6161
    182.5000,      15.0000,   6.00000,    561.9509
    187.5000,      15.0000,   6.00000,    551.4629
    192.5000,      15.0000,   6.00000,    537.4020
    197.5000,      15.0000,   6.00000,    541.4807
    202.5000,      15.0000,   6.00000,    578.7001
    207.5000,      15.0000,   6.00000,    639.1432
    212.5000,      15.0000,   6.00000,    705.3289
    217.5000,      15.0000,   6.00000,    757.3784
    257.5000,      15.0000,   6.00000,    532.5521
    262.5000,      15.0000,   6.00000,    500.0832
    267.5000,      15.0000,   6.00000,    500.0902
    272.5000,      15.0000,   6.00000,    489.9453
    277.5000,      15.0000,   6.00000,    530.3836
    282.5000,      15.0000,   6.00000,    519.4299
    287.5000,      15.0000,   6.00000,    528.2198
    292.5000,      15.0000,   6.00000,    501.3386
    297.5000,      15.0000,   6.00000,    545.5720
    302.5000,      15.0000,   6.00000,    529.8011
    307.5000,      15.0000,   6.00000,    511.8434
    312.5000,      15.0000,   6.00000,    457.9792
    317.5000,      15.0000,   6.00000,    475.3729
    322.5000,      15.0000,   6.00000,    492.3159
    327.5000,      15.0000,   6.00000,    498.3345
    332.5000,      15.0000,   6.00000,    626.7485
    110.0000,      30.0000,   3.00000,    532.2716
    115.0000,      30.0000,   3.00000,    492.4928
    120.0000,      30.0000,   3.00000,    464.7725
    125.0000,      30.0000,   3.00000,    454.6383
    130.0000,      30.0000,   3.00000,    440.5285
    135.0000,      30.0000,   3.00000,    447.2911
    140.0000,      30.0000,   3.00000,    460.6177
    145.0000,      30.0000,   3.00000,    469.0180
    150.0000,      30.0000,   3.00000,    486.1627
    155.0000,      30.0000,   3.00000,    498.3700
    160.0000,      30.0000,   3.00000,    515.6078
    165.0000,      30.0000,   3.00000,    537.5033
    170.0000,      30.0000,   3.00000,    557.7192
    175.0000,      30.0000,   3.00000,    562.6038
    180.0000,      30.0000,   3.00000,    556.0802
    185.0000,      30.0000,   3.00000,    554.2310
    190.0000,      30.0000,   3.00000,    547.7265
    195.0000,      30.0000,   3.00000,    565.9869
    200.0000,      30.0000,   3.00000,    583.4839
    205.0000,      30.0000,   3.00000,    622.8882
    210.0000,      30.0000,   3.00000,    673.3497
    265.0000,      30.0000,   3.00000,    465.6696
    270.0000,      30.0000,   3.00000,    473.9398
    275.0000,      30.0000,   3.00000,    466.0518
    280.0000,      30.0000,   3.00000,    462.1046
    285.0000,      30.0000,   3.00000,    466.9554
    290.0000,      30.0000,   3.00000,    496.2976
    295.0000,      30.0000,   3.00000,    502.6702
    300.0000,      30.0000,   3.00000,    484.1232
    305.0000,      30.0000,   3.00000,    483.9706
    310.0000,      30.0000,   3.00000,    467.0685
    315.0000,      30.0000,   3.00000,    466.8127
    320.0000,      30.0000,   3.00000,    460.2595
    325.0000,      30.0000,   3.00000,    507.9965
    112.5000,      25.0000,   4.00000,    574.2475
    117.5000,      25.0000,   4.00000,    466.9765
    122.5000,      25.0000,   4.00000,    447.3582
    127.5000,      25.0000,   4.00000,    443.4477
    132.5000,      25.0000,   4.00000,    452.4170
    137.5000,      25.0000,   4.00000,    453.2184
    142.5000,      25.0000,   4.00000,    466.6690
    147.5000,      25.0000,   4.00000,    510.1649
    152.5000,      25.0000,   4.00000,    488.4220
    157.5000,      25.0000,   4.00000,    513.3173
    162.5000,      25.0000,   4.00000,    531.9030
    167.5000,      25.0000,   4.00000,    549.2874
    172.5000,      25.0000,   4.00000,    559.9888
    177.5000,      25.0000,   4.00000,    554.7294
    182.5000,      25.0000,   4.00000,    544.9322
    187.5000,      25.0000,   4.00000,    543.1287
    192.5000,      25.0000,   4.00000,    534.2739
    197.5000,      25.0000,   4.00000,    549.7736
    202.5000,      25.0000,   4.00000,    592.4433
    272.5000,      25.0000,   4.00000,    424.1098
    277.5000,      25.0000,   4.00000,    416.2498
    282.5000,      25.0000,   4.00000,    441.9104
    287.5000,      25.0000,   4.00000,    457.3992
    292.5000,      25.0000,   4.00000,    484.9423
    297.5000,      25.0000,   4.00000,    477.5446
    302.5000,      25.0000,   4.00000,    482.8286
    307.5000,      25.0000,   4.00000,    476.2787
    312.5000,      25.0000,   4.00000,    448.4981
    317.5000,      25.0000,   4.00000,    421.2318
    157.5000,      15.0000,   8.00000,    523.0967
    157.5000,      15.0000,  10.00000,    563.0430
INVERSION RESULTS
INITIAL RMS ERROR
 47.94
NUMBER OF LAYERS
14
NUMBER OF BLOCKS
897
ITERATION 1
MODEL RESISTIVITY
LAYER 1
84,     2.5000
     10.0000,     755.21
     15.0000,     754.36
     20.0000,     766.18
     25.0000,     850.97
     30.0000,     816.28
     35.0000,     906.67
     40.0000,     946.05
     45.0000,     909.40
     50.0000,     955.47
     55.0000,     1003.4
     60.0000,     990.69
     65.0000,     1019.1
     70.0000,     981.01
     75.0000,     953.83
     80.0000,     965.40
     85.0000,     880.36
     90.0000,     898.76
     95.0000,     827.29
    100.0000,     845.28
    105.0000,     752.39
    110.0000,     702.13
    115.0000,     644.88
    120.0000,     561.67
    125.0000,     578.43
    130.0000,     579.14
    135.0000,     551.36
    140.0000,     562.32
    145.0000,     527.06
    150.0000,     512.98
    155.0000,     539.39
    160.0000,     597.56
    165.0000,     677.49
    170.0000,     694.77
    175.0000,     701.02
    180.0000,     754.44
    185.0000,     762.69
    190.0000,     705.81
    195.0000,     720.70
    200.0000,     732.06
    205.0000,     748.19
    210.0000,     902.15
    215.0000,     1080.2
    220.0000,     1192.9
    225.0000,     1535.5
    230.0000,     1670.2
    235.0000,     1714.3
    240.0000,     1588.5
    245.0000,     1516.3
    250.0000,     1674.4
    255.0000,     1651.2
    260.0000,     1595.3
    265.0000,     1706.9
    270.0000,     1669.3
    275.0000,     1967.1
    280.0000,     2357.1
    285.0000,     2649.6
    290.0000,     2631.5
    295.0000,     2994.2
    300.0000,     2960.5
    305.0000,     3352.1
    310.0000,     3028.7
    315.0000,     3012.2
    320.0000,     2903.7
    325.0000,     3229.3
    330.0000,     3104.9
    335.0000,     3187.3
    340.0000,     3412.3
    345.0000,     2843.9
    350.0000,     2755.0
    355.0000,     3398.1
    360.0000,     3214.0
    365.0000,     3230.7
    370.0000,     3290.6
    375.0000,     2824.6
    380.0000,     3396.8
    385.0000,     2927.0
    390.0000,     2693.2
    395.0000,     2017.8
    400.0000,     1860.2
    405.0000,     1716.3
    410.0000,     1603.9
    415.0000,     1541.7
    420.0000,     1584.2
             1503.2
LAYER 2
84,     5.2500
     10.0000,     786.31
     15.0000,     773.31
     20.0000,     793.79
     25.0000,     869.39
     30.0000,     854.58
     35.0000,     933.49
     40.0000,     970.48
     45.0000,     941.87
     50.0000,     981.36
     55.0000,     1024.0
     60.0000,     1017.8
     65.0000,     1038.3
     70.0000,     1006.6
     75.0000,     984.21
     80.0000,     983.38
     85.0000,     914.11
     90.0000,     926.14
     95.0000,     868.50
    100.0000,     874.98
    105.0000,     790.02
    110.0000,     734.86
    115.0000,     672.67
    120.0000,     594.30
    125.0000,     605.08
    130.0000,     604.35
    135.0000,     579.40
    140.0000,     581.62
    145.0000,     547.89
    150.0000,     533.64
    155.0000,     561.29
    160.0000,     619.17
    165.0000,     696.51
    170.0000,     716.60
    175.0000,     727.35
    180.0000,     775.34
    185.0000,     782.83
    190.0000,     731.97
    195.0000,     739.09
    200.0000,     745.91
    205.0000,     768.14
    210.0000,     911.71
    215.0000,     1078.2
    220.0000,     1197.7
    225.0000,     1495.0
    230.0000,     1638.8
    235.0000,     1687.9
    240.0000,     1584.8
    245.0000,     1536.4
    250.0000,     1673.5
    255.0000,     1662.0
    260.0000,     1609.6
    265.0000,     1684.9
    270.0000,     1674.0
    275.0000,     1932.0
    280.0000,     2287.1
    285.0000,     2551.6
    290.0000,     2576.6
    295.0000,     2874.3
    300.0000,     2906.6
    305.0000,     3207.4
    310.0000,     2961.7
    315.0000,     2916.0
    320.0000,     2857.9
    325.0000,     3122.7
    330.0000,     3084.1
    335.0000,     3191.1
    340.0000,     3341.4
    345.0000,     2844.7
    350.0000,     2772.8
    355.0000,     3303.7
    360.0000,     3207.7
    365.0000,     3250.2
    370.0000,     3258.3
    375.0000,     2887.1
    380.0000,     3315.9
    385.0000,     2945.3
    390.0000,     2642.2
    395.0000,     2023.3
    400.0000,     1840.5
    405.0000,     1703.4
    410.0000,     1598.5
    415.0000,     1545.3
    420.0000,     1569.0
             1511.4
LAYER 3
82,     8.2750
     15.0000,     865.31
     20.0000,     896.38
     25.0000,     969.44
     30.0000,     983.22
     35.0000,     1049.0
     40.0000,     1081.4
     45.0000,     1057.8
     50.0000,     1083.7
     55.0000,     1114.6
     60.0000,     1112.6
     65.0000,     1123.2
     70.0000,     1100.2
     75.0000,     1082.9
     80.0000,     1071.1
     85.0000,     1023.1
     90.0000,     1036.1
     95.0000,     1000.1
    100.0000,     997.04
    105.0000,     919.21
    110.0000,     852.06
    115.0000,     776.03
    120.0000,     695.22
    125.0000,     692.01
    130.0000,     684.61
    135.0000,     659.87
    140.0000,     652.05
    145.0000,     621.63
    150.0000,     612.32
    155.0000,     645.26
    160.0000,     703.75
    165.0000,     772.68
    170.0000,     789.04
    175.0000,     795.68
    180.0000,     828.80
    185.0000,     829.40
    190.0000,     784.98
    195.0000,     782.55
    200.0000,     790.26
    205.0000,     829.13
    210.0000,     970.24
    215.0000,     1127.6
    220.0000,     1244.4
    225.0000,     1467.2
    230.0000,     1592.2
    235.0000,     1634.1
    240.0000,     1562.3
    245.0000,     1537.6
    250.0000,     1638.2
    255.0000,     1630.4
    260.0000,     1581.0
    265.0000,     1614.7
    270.0000,     1623.0
    275.0000,     1816.0
    280.0000,     2094.4
    285.0000,     2309.9
    290.0000,     2380.0
    295.0000,     2604.2
    300.0000,     2694.8
    305.0000,     2890.4
    310.0000,     2735.1
    315.0000,     2671.6
    320.0000,     2658.8
    325.0000,     2868.8
    330.0000,     2952.7
    335.0000,     3114.9
    340.0000,     3208.5
    345.0000,     2837.0
    350.0000,     2789.9
    355.0000,     3182.1
    360.0000,     3207.1
    365.0000,     3290.4
    370.0000,     3249.5
    375.0000,     2956.7
    380.0000,     3170.1
    385.0000,     2882.9
    390.0000,     2525.2
    395.0000,     1999.4
    400.0000,     1794.5
    405.0000,     1669.9
    410.0000,     1578.0
    415.0000,     1528.1
             1520.9
LAYER 4
80,    11.6025
     20.0000,     1081.0
     25.0000,     1161.5
     30.0000,     1192.6
     35.0000,     1254.3
     40.0000,     1277.8
     45.0000,     1244.2
     50.0000,     1250.5
     55.0000,     1262.3
     60.0000,     1253.6
     65.0000,     1253.3
     70.0000,     1232.9
     75.0000,     1217.1
     80.0000,     1201.2
     85.0000,     1170.1
     90.0000,     1191.9
     95.0000,     1174.2
    100.0000,     1167.1
    105.0000,     1088.5
    110.0000,     1004.4
    115.0000,     908.81
    120.0000,     816.33
    125.0000,     795.35
    130.0000,     777.49
    135.0000,     750.53
    140.0000,     738.87
    145.0000,     716.02
    150.0000,     717.63
    155.0000,     758.56
    160.0000,     814.06
    165.0000,     864.26
    170.0000,     861.10
    175.0000,     849.41
    180.0000,     862.34
    185.0000,     855.84
    190.0000,     820.50
    195.0000,     820.82
    200.0000,     841.78
    205.0000,     904.35
    210.0000,     1053.8
    215.0000,     1203.4
    220.0000,     1297.1
    225.0000,     1441.8
    230.0000,     1520.5
    235.0000,     1542.8
    240.0000,     1492.2
    245.0000,     1480.7
    250.0000,     1551.4
    255.0000,     1540.0
    260.0000,     1492.2
    265.0000,     1500.0
    270.0000,     1506.3
    275.0000,     1638.6
    280.0000,     1839.7
    285.0000,     2008.2
    290.0000,     2097.2
    295.0000,     2279.1
    300.0000,     2388.7
    305.0000,     2522.2
    310.0000,     2417.2
    315.0000,     2352.0
    320.0000,     2358.4
    325.0000,     2545.8
    330.0000,     2719.1
    335.0000,     2945.2
    340.0000,     3052.0
    345.0000,     2795.9
    350.0000,     2773.8
    355.0000,     3084.1
    360.0000,     3184.4
    365.0000,     3295.3
    370.0000,     3221.0
    375.0000,     2932.8
    380.0000,     2969.1
    385.0000,     2692.2
    390.0000,     2333.5
    395.0000,     1893.3
    400.0000,     1704.2
    405.0000,     1592.2
    410.0000,     1521.0
             1470.5
LAYER 5
76,    15.2628
     30.0000,     1757.1
     35.0000,     1777.7
     40.0000,     1768.9
     45.0000,     1669.3
     50.0000,     1603.8
     55.0000,     1534.6
     60.0000,     1477.6
     65.0000,     1430.7
     70.0000,     1390.6
     75.0000,     1359.0
     80.0000,     1331.8
     85.0000,     1312.8
     90.0000,     1316.9
     95.0000,     1300.8
    100.0000,     1263.6
    105.0000,     1179.7
    110.0000,     1075.5
    115.0000,     965.88
    120.0000,     871.57
    125.0000,     818.89
    130.0000,     785.34
    135.0000,     764.41
    140.0000,     761.34
    145.0000,     769.07
    150.0000,     796.23
    155.0000,     837.29
    160.0000,     865.23
    165.0000,     862.80
    170.0000,     825.67
    175.0000,     788.43
    180.0000,     773.79
    185.0000,     771.73
    190.0000,     778.72
    195.0000,     813.80
    200.0000,     878.55
    205.0000,     979.45
    210.0000,     1112.6
    215.0000,     1215.2
    220.0000,     1251.4
    225.0000,     1265.6
    230.0000,     1257.9
    235.0000,     1244.4
    240.0000,     1226.6
    245.0000,     1229.5
    250.0000,     1252.8
    255.0000,     1246.4
    260.0000,     1221.4
    265.0000,     1209.4
    270.0000,     1207.6
    275.0000,     1249.4
    280.0000,     1326.1
    285.0000,     1411.7
    290.0000,     1494.8
    295.0000,     1602.0
    300.0000,     1688.3
    305.0000,     1743.7
    310.0000,     1718.4
    315.0000,     1694.6
    320.0000,     1727.5
    325.0000,     1865.4
    330.0000,     2073.1
    335.0000,     2316.2
    340.0000,     2478.8
    345.0000,     2486.0
    350.0000,     2536.4
    355.0000,     2693.6
    360.0000,     2803.0
    365.0000,     2849.1
    370.0000,     2728.2
    375.0000,     2473.8
    380.0000,     2277.0
    385.0000,     2012.9
    390.0000,     1764.6
    395.0000,     1529.3
    400.0000,     1420.6
             1341.4
LAYER 6
72,    19.2890
     40.0000,     2066.2
     45.0000,     1821.3
     50.0000,     1710.3
     55.0000,     1558.7
     60.0000,     1455.0
     65.0000,     1361.8
     70.0000,     1294.7
     75.0000,     1241.9
     80.0000,     1196.4
     85.0000,     1159.8
     90.0000,     1131.0
     95.0000,     1091.9
    100.0000,     1035.5
    105.0000,     957.74
    110.0000,     869.77
    115.0000,     784.11
    120.0000,     713.20
    125.0000,     666.01
    130.0000,     638.08
    135.0000,     626.82
    140.0000,     631.90
    145.0000,     650.27
    150.0000,     679.52
    155.0000,     709.54
    160.0000,     723.36
    165.0000,     712.75
    170.0000,     684.30
    175.0000,     658.55
    180.0000,     650.12
    185.0000,     660.45
    190.0000,     689.29
    195.0000,     741.05
    200.0000,     815.71
    205.0000,     909.07
    210.0000,     1004.5
    215.0000,     1067.2
    220.0000,     1080.9
    225.0000,     1066.3
    230.0000,     1042.8
    235.0000,     1025.5
    240.0000,     1018.4
    245.0000,     1024.1
    250.0000,     1035.5
    255.0000,     1035.6
    260.0000,     1025.2
    265.0000,     1014.7
    270.0000,     1009.2
    275.0000,     1020.5
    280.0000,     1050.3
    285.0000,     1093.4
    290.0000,     1145.5
    295.0000,     1205.5
    300.0000,     1256.4
    305.0000,     1286.4
    310.0000,     1288.5
    315.0000,     1293.2
    320.0000,     1333.5
    325.0000,     1434.1
    330.0000,     1590.2
    335.0000,     1773.9
    340.0000,     1928.2
    345.0000,     2019.6
    350.0000,     2095.5
    355.0000,     2180.5
    360.0000,     2232.4
    365.0000,     2217.2
    370.0000,     2100.7
    375.0000,     1905.6
    380.0000,     1722.2
    385.0000,     1529.8
    390.0000,     1390.3
             1241.8
LAYER 7
68,    23.7179
     50.0000,     1742.1
     55.0000,     1452.9
     60.0000,     1327.9
     65.0000,     1201.7
     70.0000,     1119.8
     75.0000,     1054.4
     80.0000,     993.69
     85.0000,     940.89
     90.0000,     894.41
     95.0000,     844.53
    100.0000,     787.77
    105.0000,     725.04
    110.0000,     661.41
    115.0000,     603.20
    120.0000,     556.16
    125.0000,     523.77
    130.0000,     505.70
    135.0000,     500.99
    140.0000,     508.54
    145.0000,     525.97
    150.0000,     549.25
    155.0000,     570.95
    160.0000,     582.30
    165.0000,     579.94
    170.0000,     569.00
    175.0000,     560.43
    180.0000,     563.26
    185.0000,     581.17
    190.0000,     615.08
    195.0000,     665.15
    200.0000,     728.64
    205.0000,     798.35
    210.0000,     860.77
    215.0000,     899.22
    220.0000,     907.87
    225.0000,     896.98
    230.0000,     880.58
    235.0000,     869.21
    240.0000,     866.52
    245.0000,     871.44
    250.0000,     878.57
    255.0000,     880.68
    260.0000,     876.20
    265.0000,     868.23
    270.0000,     860.82
    275.0000,     859.60
    280.0000,     867.45
    285.0000,     884.14
    290.0000,     907.67
    295.0000,     934.72
    300.0000,     958.35
    305.0000,     973.69
    310.0000,     981.96
    315.0000,     996.04
    320.0000,     1031.8
    325.0000,     1100.7
    330.0000,     1202.7
    335.0000,     1323.8
    340.0000,     1439.2
    345.0000,     1529.3
    350.0000,     1596.7
    355.0000,     1646.4
    360.0000,     1665.4
    365.0000,     1632.6
    370.0000,     1547.6
    375.0000,     1425.6
    380.0000,     1314.4
             1175.6
LAYER 8
64,    28.5897
     60.0000,     1226.5
     65.0000,     1033.0
     70.0000,     952.24
     75.0000,     898.16
     80.0000,     826.08
     85.0000,     764.89
     90.0000,     716.13
     95.0000,     667.14
    100.0000,     617.51
    105.0000,     569.62
    110.0000,     525.30
    115.0000,     486.85
    120.0000,     456.68
    125.0000,     436.26
    130.0000,     425.82
    135.0000,     424.95
    140.0000,     432.70
    145.0000,     447.17
    150.0000,     465.27
    155.0000,     482.53
    160.0000,     494.60
    165.0000,     500.06
    170.0000,     501.68
    175.0000,     505.05
    180.0000,     515.43
    185.0000,     535.80
    190.0000,     566.94
    195.0000,     607.83
    200.0000,     655.15
    205.0000,     702.90
    210.0000,     742.95
    215.0000,     767.94
    220.0000,     776.11
    225.0000,     772.56
    230.0000,     764.97
    235.0000,     759.48
    240.0000,     758.61
    245.0000,     761.51
    250.0000,     765.06
    255.0000,     765.67
    260.0000,     761.74
    265.0000,     754.09
    270.0000,     744.92
    275.0000,     737.21
    280.0000,     733.12
    285.0000,     733.39
    290.0000,     737.32
    295.0000,     743.21
    300.0000,     748.73
    305.0000,     752.86
    310.0000,     757.64
    315.0000,     768.98
    320.0000,     793.84
    325.0000,     837.25
    330.0000,     899.32
    335.0000,     974.54
    340.0000,     1052.2
    345.0000,     1119.3
    350.0000,     1167.1
    355.0000,     1200.1
    360.0000,     1214.4
    365.0000,     1195.0
    370.0000,     1148.0
             1071.1
LAYER 9
58,    33.9487
     75.0000,     817.47
     80.0000,     696.96
     85.0000,     641.32
     90.0000,     603.22
     95.0000,     558.30
    100.0000,     515.02
    105.0000,     478.70
    110.0000,     448.03
    115.0000,     422.70
    120.0000,     403.80
    125.0000,     391.79
    130.0000,     386.78
    135.0000,     388.51
    140.0000,     396.24
    145.0000,     408.62
    150.0000,     423.59
    155.0000,     438.64
    160.0000,     451.57
    165.0000,     461.70
    170.0000,     470.33
    175.0000,     480.20
    180.0000,     494.12
    185.0000,     513.85
    190.0000,     539.72
    195.0000,     570.60
    200.0000,     603.86
    205.0000,     635.63
    210.0000,     661.63
    215.0000,     678.69
    220.0000,     686.41
    225.0000,     687.26
    230.0000,     685.01
    235.0000,     682.84
    240.0000,     682.19
    245.0000,     682.68
    250.0000,     682.70
    255.0000,     680.38
    260.0000,     674.67
    265.0000,     665.68
    270.0000,     654.47
    275.0000,     642.62
    280.0000,     631.49
    285.0000,     621.84
    290.0000,     613.74
    295.0000,     606.80
    300.0000,     600.69
    305.0000,     595.78
    310.0000,     593.78
    315.0000,     597.67
    320.0000,     610.70
    325.0000,     635.19
    330.0000,     671.15
    335.0000,     717.49
    340.0000,     770.94
    345.0000,     819.97
    350.0000,     847.10
    355.0000,     868.92
           906.7112
LAYER 10
52,    39.8436
     90.0000,     546.67
     95.0000,     486.00
    100.0000,     451.94
    105.0000,     425.74
    110.0000,     405.89
    115.0000,     389.47
    120.0000,     378.71
    125.0000,     373.02
    130.0000,     372.30
    135.0000,     376.31
    140.0000,     384.47
    145.0000,     395.87
    150.0000,     409.26
    155.0000,     423.21
    160.0000,     436.57
    165.0000,     448.93
    170.0000,     460.83
    175.0000,     473.48
    180.0000,     488.20
    185.0000,     505.81
    190.0000,     526.32
    195.0000,     548.85
    200.0000,     571.74
    205.0000,     592.80
    210.0000,     609.93
    215.0000,     621.79
    220.0000,     628.31
    225.0000,     630.63
    230.0000,     630.46
    235.0000,     629.30
    240.0000,     627.85
    245.0000,     625.93
    250.0000,     622.76
    255.0000,     617.40
    260.0000,     609.23
    265.0000,     598.21
    270.0000,     584.84
    275.0000,     569.91
    280.0000,     554.26
    285.0000,     538.51
    290.0000,     523.03
    295.0000,     508.08
    300.0000,     494.07
    305.0000,     481.78
    310.0000,     472.60
    315.0000,     468.40
    320.0000,     471.21
    325.0000,     482.86
    330.0000,     501.99
    335.0000,     530.82
    340.0000,     566.37
           630.5939
LAYER 11
48,    46.3279
    100.0000,     404.67
    105.0000,     387.99
    110.0000,     377.08
    115.0000,     370.30
    120.0000,     366.97
    125.0000,     366.75
    130.0000,     369.89
    135.0000,     376.32
    140.0000,     385.53
    145.0000,     396.92
    150.0000,     409.73
    155.0000,     423.17
    160.0000,     436.59
    165.0000,     449.72
    170.0000,     462.67
    175.0000,     475.91
    180.0000,     489.92
    185.0000,     504.99
    190.0000,     520.99
    195.0000,     537.34
    200.0000,     553.12
    205.0000,     567.20
    210.0000,     578.60
    215.0000,     586.72
    220.0000,     591.55
    225.0000,     593.56
    230.0000,     593.46
    235.0000,     591.86
    240.0000,     589.05
    245.0000,     584.92
    250.0000,     579.07
    255.0000,     571.03
    260.0000,     560.48
    265.0000,     547.35
    270.0000,     531.86
    275.0000,     514.42
    280.0000,     495.52
    285.0000,     475.63
    290.0000,     455.18
    295.0000,     434.62
    300.0000,     414.58
    305.0000,     395.94
    310.0000,     379.95
    315.0000,     368.19
    320.0000,     362.47
    325.0000,     363.16
    330.0000,     372.73
           396.6679
LAYER 12
45,    53.4607
    110.0000,     352.15
    115.0000,     354.66
    120.0000,     358.62
    125.0000,     364.01
    130.0000,     370.78
    135.0000,     380.11
    140.0000,     391.02
    145.0000,     403.16
    150.0000,     416.11
    155.0000,     429.44
    160.0000,     442.78
    165.0000,     455.93
    170.0000,     468.85
    175.0000,     481.62
    180.0000,     494.38
    185.0000,     507.12
    190.0000,     519.72
    195.0000,     531.83
    200.0000,     542.95
    205.0000,     552.55
    210.0000,     560.15
    215.0000,     565.49
    220.0000,     568.53
    225.0000,     569.43
    230.0000,     568.42
    235.0000,     565.71
    240.0000,     561.38
    245.0000,     555.31
    250.0000,     547.30
    255.0000,     537.08
    260.0000,     524.48
    265.0000,     509.44
    270.0000,     492.03
    275.0000,     472.46
    280.0000,     450.99
    285.0000,     427.93
    290.0000,     403.63
    295.0000,     378.54
    300.0000,     353.26
    305.0000,     328.71
    310.0000,     306.09
    315.0000,     288.75
    320.0000,     275.47
    325.0000,     267.48
           263.8442
LAYER 13
43,    61.3068
    115.0000,     340.79
    120.0000,     350.72
    125.0000,     361.05
    130.0000,     371.72
    135.0000,     382.75
    140.0000,     395.78
    145.0000,     409.20
    150.0000,     422.79
    155.0000,     436.34
    160.0000,     449.66
    165.0000,     462.63
    170.0000,     475.16
    175.0000,     487.22
    180.0000,     498.77
    185.0000,     509.74
    190.0000,     520.01
    195.0000,     529.39
    200.0000,     537.59
    205.0000,     544.37
    210.0000,     549.48
    215.0000,     552.77
    220.0000,     554.20
    225.0000,     553.80
    230.0000,     551.60
    235.0000,     547.64
    240.0000,     541.89
    245.0000,     534.25
    250.0000,     524.57
    255.0000,     512.70
    260.0000,     498.49
    265.0000,     481.90
    270.0000,     462.93
    275.0000,     441.64
    280.0000,     418.14
    285.0000,     392.59
    290.0000,     365.16
    295.0000,     336.12
    300.0000,     305.92
    305.0000,     275.46
    310.0000,     249.23
    315.0000,     224.97
    320.0000,     205.38
           195.5345
LAYER 14
41, 
    120.0000,     344.76
    125.0000,     358.20
    130.0000,     371.47
    135.0000,     384.58
    140.0000,     397.63
    145.0000,     412.56
    150.0000,     426.96
    155.0000,     440.90
    160.0000,     454.34
    165.0000,     467.21
    170.0000,     479.44
    175.0000,     490.97
    180.0000,     501.72
    185.0000,     511.62
    190.0000,     520.55
    195.0000,     528.41
    200.0000,     535.00
    205.0000,     540.17
    210.0000,     543.77
    215.0000,     545.70
    220.0000,     545.93
    225.0000,     544.42
    230.0000,     541.18
    235.0000,     536.19
    240.0000,     529.39
    245.0000,     520.66
    250.0000,     509.90
    255.0000,     496.97
    260.0000,     481.75
    265.0000,     464.19
    270.0000,     444.25
    275.0000,     421.95
    280.0000,     397.29
    285.0000,     370.29
    290.0000,     340.91
    295.0000,     309.04
    300.0000,     274.49
    305.0000,     243.03
    310.0000,     210.25
    315.0000,     176.30
           141.8854
CALCULATED APPARENT RESISTIVITY
      7.5000,       5.0000,   1.00000,    810.9415
     12.5000,       5.0000,   1.00000,    820.6928
     17.5000,       5.0000,   1.00000,    820.6807
     22.5000,       5.0000,   1.00000,    897.8470
     27.5000,       5.0000,   1.00000,    874.7228
     32.5000,       5.0000,   1.00000,    949.0128
     37.5000,       5.0000,   1.00000,    968.2479
     42.5000,       5.0000,   1.00000,    964.3624
     47.5000,       5.0000,   1.00000,   1003.9289
     52.5000,       5.0000,   1.00000,   1026.2208
     57.5000,       5.0000,   1.00000,   1006.8359
     62.5000,       5.0000,   1.00000,   1039.0189
     67.5000,       5.0000,   1.00000,   1013.9211
     72.5000,       5.0000,   1.00000,    976.7938
     77.5000,       5.0000,   1.00000,    991.9159
     82.5000,       5.0000,   1.00000,    914.4944
     87.5000,       5.0000,   1.00000,    944.6818
     92.5000,       5.0000,   1.00000,    853.3903
     97.5000,       5.0000,   1.00000,    866.0367
    102.5000,       5.0000,   1.00000,    782.4227
    107.5000,       5.0000,   1.00000,    738.3497
    112.5000,       5.0000,   1.00000,    691.2550
    117.5000,       5.0000,   1.00000,    621.6429
    122.5000,       5.0000,   1.00000,    621.8484
    127.5000,       5.0000,   1.00000,    603.4791
    132.5000,       5.0000,   1.00000,    579.0485
    137.5000,       5.0000,   1.00000,    585.0240
    142.5000,       5.0000,   1.00000,    562.1437
    147.5000,       5.0000,   1.00000,    566.2797
    152.5000,       5.0000,   1.00000,    590.7283
    157.5000,       5.0000,   1.00000,    623.6439
    162.5000,       5.0000,   1.00000,    676.5049
    167.5000,       5.0000,   1.00000,    706.1858
    172.5000,       5.0000,   1.00000,    719.8895
    177.5000,       5.0000,   1.00000,    749.8947
    182.5000,       5.0000,   1.00000,    760.3702
    187.5000,       5.0000,   1.00000,    733.7150
    192.5000,       5.0000,   1.00000,    755.5666
    197.5000,       5.0000,   1.00000,    783.2984
    202.5000,       5.0000,   1.00000,    812.5970
    207.5000,       5.0000,   1.00000,    939.3542
    212.5000,       5.0000,   1.00000,   1095.4589
    217.5000,       5.0000,   1.00000,   1192.0240
    222.5000,       5.0000,   1.00000,   1434.5594
    227.5000,       5.0000,   1.00000,   1490.6495
    232.5000,       5.0000,   1.00000,   1600.2010
    237.5000,       5.0000,   1.00000,   1571.7670
    242.5000,       5.0000,   1.00000,   1549.8113
    247.5000,       5.0000,   1.00000,   1624.1440
    252.5000,       5.0000,   1.00000,   1605.0089
    257.5000,       5.0000,   1.00000,   1595.1691
    262.5000,       5.0000,   1.00000,   1721.4633
    267.5000,       5.0000,   1.00000,   1729.6560
    272.5000,       5.0000,   1.00000,   1957.3732
    277.5000,       5.0000,   1.00000,   2158.9812
    282.5000,       5.0000,   1.00000,   2463.6711
    287.5000,       5.0000,   1.00000,   2470.3926
    292.5000,       5.0000,   1.00000,   2834.8062
    297.5000,       5.0000,   1.00000,   2744.1211
    302.5000,       5.0000,   1.00000,   3037.4216
    307.5000,       5.0000,   1.00000,   2820.3118
    312.5000,       5.0000,   1.00000,   2980.3433
    317.5000,       5.0000,   1.00000,   2827.4641
    322.5000,       5.0000,   1.00000,   3072.2271
    327.5000,       5.0000,   1.00000,   2997.6475
    332.5000,       5.0000,   1.00000,   2998.1052
    337.5000,       5.0000,   1.00000,   3168.1069
    342.5000,       5.0000,   1.00000,   2926.3066
    347.5000,       5.0000,   1.00000,   2863.7988
    352.5000,       5.0000,   1.00000,   3226.8538
    357.5000,       5.0000,   1.00000,   3045.2224
    362.5000,       5.0000,   1.00000,   3090.8635
    367.5000,       5.0000,   1.00000,   3260.7410
    372.5000,       5.0000,   1.00000,   2811.9500
    377.5000,       5.0000,   1.00000,   3129.3884
    382.5000,       5.0000,   1.00000,   2606.2153
    387.5000,       5.0000,   1.00000,   2576.1194
    392.5000,       5.0000,   1.00000,   2036.5382
    397.5000,       5.0000,   1.00000,   1929.5071
    402.5000,       5.0000,   1.00000,   1718.8763
    407.5000,       5.0000,   1.00000,   1615.5298
    412.5000,       5.0000,   1.00000,   1544.8596
    417.5000,       5.0000,   1.00000,   1554.0638
    422.5000,       5.0000,   1.00000,   1491.1853
     12.5000,       5.0000,   2.00000,    898.7345
     17.5000,       5.0000,   2.00000,    915.3273
     22.5000,       5.0000,   2.00000,    992.7697
     27.5000,       5.0000,   2.00000,    950.3453
     32.5000,       5.0000,   2.00000,   1028.3439
     37.5000,       5.0000,   2.00000,   1057.1129
     42.5000,       5.0000,   2.00000,   1010.8032
     47.5000,       5.0000,   2.00000,   1066.5751
     52.5000,       5.0000,   2.00000,   1086.8369
     57.5000,       5.0000,   2.00000,   1048.3232
     62.5000,       5.0000,   2.00000,   1091.1133
     67.5000,       5.0000,   2.00000,   1056.1716
     72.5000,       5.0000,   2.00000,   1018.2247
     77.5000,       5.0000,   2.00000,   1029.0009
     82.5000,       5.0000,   2.00000,    970.0658
     87.5000,       5.0000,   2.00000,    978.2646
     92.5000,       5.0000,   2.00000,    901.7873
     97.5000,       5.0000,   2.00000,    901.1541
    102.5000,       5.0000,   2.00000,    830.8857
    107.5000,       5.0000,   2.00000,    792.4590
    112.5000,       5.0000,   2.00000,    749.2785
    117.5000,       5.0000,   2.00000,    662.9928
    122.5000,       5.0000,   2.00000,    675.6340
    127.5000,       5.0000,   2.00000,    656.8157
    132.5000,       5.0000,   2.00000,    617.5325
    137.5000,       5.0000,   2.00000,    632.2855
    142.5000,       5.0000,   2.00000,    612.9572
    147.5000,       5.0000,   2.00000,    609.2161
    152.5000,       5.0000,   2.00000,    631.4092
    157.5000,       5.0000,   2.00000,    662.3361
    162.5000,       5.0000,   2.00000,    715.5023
    167.5000,       5.0000,   2.00000,    719.9636
    172.5000,       5.0000,   2.00000,    713.5313
    177.5000,       5.0000,   2.00000,    773.1256
    182.5000,       5.0000,   2.00000,    790.0203
    187.5000,       5.0000,   2.00000,    751.9922
    192.5000,       5.0000,   2.00000,    804.1779
    197.5000,       5.0000,   2.00000,    841.3444
    202.5000,       5.0000,   2.00000,    846.1892
    207.5000,       5.0000,   2.00000,   1002.2798
    212.5000,       5.0000,   2.00000,   1118.5808
    217.5000,       5.0000,   2.00000,   1144.8613
    222.5000,       5.0000,   2.00000,   1337.7476
    227.5000,       5.0000,   2.00000,   1430.5685
    232.5000,       5.0000,   2.00000,   1516.0469
    237.5000,       5.0000,   2.00000,   1471.4603
    242.5000,       5.0000,   2.00000,   1463.9877
    247.5000,       5.0000,   2.00000,   1615.3440
    252.5000,       5.0000,   2.00000,   1571.3604
    257.5000,       5.0000,   2.00000,   1563.8414
    262.5000,       5.0000,   2.00000,   1712.9341
    267.5000,       5.0000,   2.00000,   1675.5569
    272.5000,       5.0000,   2.00000,   1815.1545
    277.5000,       5.0000,   2.00000,   2103.9370
    282.5000,       5.0000,   2.00000,   2258.8152
    287.5000,       5.0000,   2.00000,   2228.2771
    292.5000,       5.0000,   2.00000,   2468.1477
    297.5000,       5.0000,   2.00000,   2529.3149
    302.5000,       5.0000,   2.00000,   2743.9434
    307.5000,       5.0000,   2.00000,   2643.6069
    312.5000,       5.0000,   2.00000,   2670.4304
    317.5000,       5.0000,   2.00000,   2687.9849
    322.5000,       5.0000,   2.00000,   2921.0271
    327.5000,       5.0000,   2.00000,   2736.4937
    332.5000,       5.0000,   2.00000,   2796.6868
    337.5000,       5.0000,   2.00000,   3177.6558
    342.5000,       5.0000,   2.00000,   2739.2712
    347.5000,       5.0000,   2.00000,   2688.3804
    352.5000,       5.0000,   2.00000,   3242.0610
    357.5000,       5.0000,   2.00000,   2908.9275
    362.5000,       5.0000,   2.00000,   2933.0542
    367.5000,       5.0000,   2.00000,   3044.6184
    372.5000,       5.0000,   2.00000,   2605.1279
    377.5000,       5.0000,   2.00000,   2836.2266
    382.5000,       5.0000,   2.00000,   2571.1321
    387.5000,       5.0000,   2.00000,   2359.9468
    392.5000,       5.0000,   2.00000,   1958.7307
    397.5000,       5.0000,   2.00000,   1885.5499
    402.5000,       5.0000,   2.00000,   1780.5020
    407.5000,       5.0000,   2.00000,   1591.7454
    412.5000,       5.0000,   2.00000,   1530.3972
    417.5000,       5.0000,   2.00000,   1547.3555
     17.5000,       5.0000,   3.00000,    989.7488
     22.5000,       5.0000,   3.00000,   1068.4784
     27.5000,       5.0000,   3.00000,   1031.3822
     32.5000,       5.0000,   3.00000,   1104.8774
     37.5000,       5.0000,   3.00000,   1104.7419
     42.5000,       5.0000,   3.00000,   1068.8636
     47.5000,       5.0000,   3.00000,   1091.9613
     52.5000,       5.0000,   3.00000,   1120.1575
     57.5000,       5.0000,   3.00000,   1098.5175
     62.5000,       5.0000,   3.00000,   1115.5094
     67.5000,       5.0000,   3.00000,   1085.3772
     72.5000,       5.0000,   3.00000,   1036.8894
     77.5000,       5.0000,   3.00000,   1049.9833
     82.5000,       5.0000,   3.00000,    977.8472
     87.5000,       5.0000,   3.00000,   1000.0468
     92.5000,       5.0000,   3.00000,    913.2625
     97.5000,       5.0000,   3.00000,    929.4489
    102.5000,       5.0000,   3.00000,    859.3506
    107.5000,       5.0000,   3.00000,    827.6984
    112.5000,       5.0000,   3.00000,    767.4000
    117.5000,       5.0000,   3.00000,    693.1313
    122.5000,       5.0000,   3.00000,    702.8361
    127.5000,       5.0000,   3.00000,    695.2654
    132.5000,       5.0000,   3.00000,    666.0981
    137.5000,       5.0000,   3.00000,    669.3503
    142.5000,       5.0000,   3.00000,    642.0567
    147.5000,       5.0000,   3.00000,    629.5519
    152.5000,       5.0000,   3.00000,    646.3557
    157.5000,       5.0000,   3.00000,    689.6436
    162.5000,       5.0000,   3.00000,    733.3322
    167.5000,       5.0000,   3.00000,    720.5110
    172.5000,       5.0000,   3.00000,    718.5504
    177.5000,       5.0000,   3.00000,    773.4655
    182.5000,       5.0000,   3.00000,    804.5505
    187.5000,       5.0000,   3.00000,    784.9878
    192.5000,       5.0000,   3.00000,    822.6378
    197.5000,       5.0000,   3.00000,    852.2725
    202.5000,       5.0000,   3.00000,    880.7953
    207.5000,       5.0000,   3.00000,    997.9493
    212.5000,       5.0000,   3.00000,   1092.7646
    217.5000,       5.0000,   3.00000,   1089.8303
    222.5000,       5.0000,   3.00000,   1265.9282
    227.5000,       5.0000,   3.00000,   1361.8647
    232.5000,       5.0000,   3.00000,   1417.6328
    237.5000,       5.0000,   3.00000,   1332.5294
    242.5000,       5.0000,   3.00000,   1355.5243
    247.5000,       5.0000,   3.00000,   1502.4492
    252.5000,       5.0000,   3.00000,   1537.1646
    257.5000,       5.0000,   3.00000,   1518.3840
    262.5000,       5.0000,   3.00000,   1593.3751
    267.5000,       5.0000,   3.00000,   1532.5358
    272.5000,       5.0000,   3.00000,   1716.1610
    277.5000,       5.0000,   3.00000,   1913.5129
    282.5000,       5.0000,   3.00000,   2086.1145
    287.5000,       5.0000,   3.00000,   1919.9884
    292.5000,       5.0000,   3.00000,   2140.0549
    297.5000,       5.0000,   3.00000,   2186.1841
    302.5000,       5.0000,   3.00000,   2512.4780
    307.5000,       5.0000,   3.00000,   2311.9502
    312.5000,       5.0000,   3.00000,   2409.6838
    317.5000,       5.0000,   3.00000,   2382.9954
    322.5000,       5.0000,   3.00000,   2601.0386
    327.5000,       5.0000,   3.00000,   2523.2158
    332.5000,       5.0000,   3.00000,   2682.3337
    337.5000,       5.0000,   3.00000,   2852.3633
    342.5000,       5.0000,   3.00000,   2533.2190
    347.5000,       5.0000,   3.00000,   2477.5149
    352.5000,       5.0000,   3.00000,   2909.7627
    357.5000,       5.0000,   3.00000,   2839.9377
    362.5000,       5.0000,   3.00000,   2680.1914
    367.5000,       5.0000,   3.00000,   2647.6372
    372.5000,       5.0000,   3.00000,   2292.4272
    377.5000,       5.0000,   3.00000,   2636.0571
    382.5000,       5.0000,   3.00000,   2362.6768
    387.5000,       5.0000,   3.00000,   2264.3806
    392.5000,       5.0000,   3.00000,   1776.3850
    397.5000,       5.0000,   3.00000,   1804.2655
    402.5000,       5.0000,   3.00000,   1698.1497
    407.5000,       5.0000,   3.00000,   1596.2177
    412.5000,       5.0000,   3.00000,   1492.2565
     22.5000,      15.0000,   1.00000,   1064.7534
     27.5000,      15.0000,   1.00000,   1106.2428
     32.5000,      15.0000,   1.00000,   1106.9557
     37.5000,      15.0000,   1.00000,   1109.6917
     42.5000,      15.0000,   1.00000,   1094.7809
     47.5000,      15.0000,   1.00000,   1098.3326
     52.5000,      15.0000,   1.00000,   1103.1176
     57.5000,      15.0000,   1.00000,   1115.4771
     62.5000,      15.0000,   1.00000,   1108.9285
     67.5000,      15.0000,   1.00000,   1074.9227
     72.5000,      15.0000,   1.00000,   1053.5784
     77.5000,      15.0000,   1.00000,   1008.5679
     82.5000,      15.0000,   1.00000,    993.2048
     87.5000,      15.0000,   1.00000,    951.4338
     92.5000,      15.0000,   1.00000,    939.7365
     97.5000,      15.0000,   1.00000,    900.5848
    102.5000,      15.0000,   1.00000,    879.6102
    107.5000,      15.0000,   1.00000,    817.7780
    112.5000,      15.0000,   1.00000,    770.5691
    117.5000,      15.0000,   1.00000,    727.9377
    122.5000,      15.0000,   1.00000,    710.2215
    127.5000,      15.0000,   1.00000,    708.9984
    132.5000,      15.0000,   1.00000,    705.1459
    137.5000,      15.0000,   1.00000,    682.8633
    142.5000,      15.0000,   1.00000,    655.5195
    147.5000,      15.0000,   1.00000,    643.8264
    152.5000,      15.0000,   1.00000,    661.7889
    157.5000,      15.0000,   1.00000,    691.4144
    162.5000,      15.0000,   1.00000,    711.8926
    167.5000,      15.0000,   1.00000,    725.9885
    172.5000,      15.0000,   1.00000,    740.4600
    177.5000,      15.0000,   1.00000,    764.4573
    182.5000,      15.0000,   1.00000,    795.5228
    187.5000,      15.0000,   1.00000,    820.8611
    192.5000,      15.0000,   1.00000,    827.1152
    197.5000,      15.0000,   1.00000,    857.4877
    202.5000,      15.0000,   1.00000,    912.2405
    207.5000,      15.0000,   1.00000,    977.7816
    212.5000,      15.0000,   1.00000,   1020.2372
    217.5000,      15.0000,   1.00000,   1117.7937
    222.5000,      15.0000,   1.00000,   1206.4312
    227.5000,      15.0000,   1.00000,   1274.3236
    232.5000,      15.0000,   1.00000,   1280.3822
    237.5000,      15.0000,   1.00000,   1289.5674
    242.5000,      15.0000,   1.00000,   1301.0035
    247.5000,      15.0000,   1.00000,   1386.8521
    252.5000,      15.0000,   1.00000,   1465.8857
    257.5000,      15.0000,   1.00000,   1502.8235
    262.5000,      15.0000,   1.00000,   1463.2291
    267.5000,      15.0000,   1.00000,   1535.8811
    272.5000,      15.0000,   1.00000,   1641.1372
    277.5000,      15.0000,   1.00000,   1803.1266
    282.5000,      15.0000,   1.00000,   1806.0891
    287.5000,      15.0000,   1.00000,   1886.1104
    292.5000,      15.0000,   1.00000,   1879.7028
    297.5000,      15.0000,   1.00000,   2069.3787
    302.5000,      15.0000,   1.00000,   2112.5281
    307.5000,      15.0000,   1.00000,   2225.4028
    312.5000,      15.0000,   1.00000,   2178.8018
    317.5000,      15.0000,   1.00000,   2235.8738
    322.5000,      15.0000,   1.00000,   2283.3066
    327.5000,      15.0000,   1.00000,   2489.6804
    332.5000,      15.0000,   1.00000,   2511.5156
    337.5000,      15.0000,   1.00000,   2470.3428
    342.5000,      15.0000,   1.00000,   2421.2705
    347.5000,      15.0000,   1.00000,   2440.7258
    352.5000,      15.0000,   1.00000,   2529.5134
    357.5000,      15.0000,   1.00000,   2563.4216
    362.5000,      15.0000,   1.00000,   2507.2551
    367.5000,      15.0000,   1.00000,   2266.4038
    372.5000,      15.0000,   1.00000,   2273.2747
    377.5000,      15.0000,   1.00000,   2242.6628
    382.5000,      15.0000,   1.00000,   2269.8486
    387.5000,      15.0000,   1.00000,   2038.5094
    392.5000,      15.0000,   1.00000,   1903.9587
    397.5000,      15.0000,   1.00000,   1663.4453
    402.5000,      15.0000,   1.00000,   1650.0800
    407.5000,      15.0000,   1.00000,   1569.6448
     22.5000,       5.0000,   4.00000,   1133.2952
     27.5000,       5.0000,   4.00000,   1083.5085
     32.5000,       5.0000,   4.00000,   1153.2986
     37.5000,       5.0000,   4.00000,   1151.6042
     42.5000,       5.0000,   4.00000,   1081.3810
     47.5000,       5.0000,   4.00000,   1117.5729
     52.5000,       5.0000,   4.00000,   1135.4906
     57.5000,       5.0000,   4.00000,   1105.8766
     62.5000,       5.0000,   4.00000,   1144.1648
     67.5000,       5.0000,   4.00000,   1085.5161
     72.5000,       5.0000,   4.00000,   1040.6405
     77.5000,       5.0000,   4.00000,   1042.2549
     82.5000,       5.0000,   4.00000,    964.2125
     87.5000,       5.0000,   4.00000,    993.0226
     92.5000,       5.0000,   4.00000,    913.8438
     97.5000,       5.0000,   4.00000,    942.1185
    102.5000,       5.0000,   4.00000,    873.4972
    107.5000,       5.0000,   4.00000,    826.1012
    112.5000,       5.0000,   4.00000,    781.0251
    117.5000,       5.0000,   4.00000,    692.6771
    122.5000,       5.0000,   4.00000,    721.5385
    127.5000,       5.0000,   4.00000,    721.4623
    132.5000,       5.0000,   4.00000,    695.3627
    137.5000,       5.0000,   4.00000,    701.2095
    142.5000,       5.0000,   4.00000,    649.2344
    147.5000,       5.0000,   4.00000,    631.8153
    152.5000,       5.0000,   4.00000,    654.9391
    157.5000,       5.0000,   4.00000,    687.5859
    162.5000,       5.0000,   4.00000,    734.1158
    167.5000,       5.0000,   4.00000,    732.7517
    172.5000,       5.0000,   4.00000,    724.6050
    177.5000,       5.0000,   4.00000,    778.8318
    182.5000,       5.0000,   4.00000,    817.0796
    187.5000,       5.0000,   4.00000,    793.7087
    192.5000,       5.0000,   4.00000,    824.3086
    197.5000,       5.0000,   4.00000,    853.0322
    202.5000,       5.0000,   4.00000,    854.0136
    207.5000,       5.0000,   4.00000,    966.8463
    212.5000,       5.0000,   4.00000,   1035.9198
    217.5000,       5.0000,   4.00000,   1046.7318
    222.5000,       5.0000,   4.00000,   1235.6478
    227.5000,       5.0000,   4.00000,   1269.3046
    232.5000,       5.0000,   4.00000,   1307.5055
    237.5000,       5.0000,   4.00000,   1245.3657
    242.5000,       5.0000,   4.00000,   1223.5565
    247.5000,       5.0000,   4.00000,   1403.7833
    252.5000,       5.0000,   4.00000,   1437.8662
    257.5000,       5.0000,   4.00000,   1419.9501
    262.5000,       5.0000,   4.00000,   1461.7426
    267.5000,       5.0000,   4.00000,   1405.6509
    272.5000,       5.0000,   4.00000,   1553.6855
    277.5000,       5.0000,   4.00000,   1751.9257
    282.5000,       5.0000,   4.00000,   1821.7504
    287.5000,       5.0000,   4.00000,   1720.5818
    292.5000,       5.0000,   4.00000,   1874.9308
    297.5000,       5.0000,   4.00000,   1916.9481
    302.5000,       5.0000,   4.00000,   2164.8740
    307.5000,       5.0000,   4.00000,   2067.5938
    312.5000,       5.0000,   4.00000,   2113.2864
    317.5000,       5.0000,   4.00000,   2049.9766
    322.5000,       5.0000,   4.00000,   2296.4360
    327.5000,       5.0000,   4.00000,   2358.4502
    332.5000,       5.0000,   4.00000,   2398.9797
    337.5000,       5.0000,   4.00000,   2599.4153
    342.5000,       5.0000,   4.00000,   2243.9194
    347.5000,       5.0000,   4.00000,   2185.7866
    352.5000,       5.0000,   4.00000,   2667.3127
    357.5000,       5.0000,   4.00000,   2451.1113
    362.5000,       5.0000,   4.00000,   2424.9839
    367.5000,       5.0000,   4.00000,   2344.8318
    372.5000,       5.0000,   4.00000,   2003.1790
    377.5000,       5.0000,   4.00000,   2395.8350
    382.5000,       5.0000,   4.00000,   2164.5632
    387.5000,       5.0000,   4.00000,   2082.5842
    392.5000,       5.0000,   4.00000,   1694.4055
    397.5000,       5.0000,   4.00000,   1627.3583
    402.5000,       5.0000,   4.00000,   1602.1919
    407.5000,       5.0000,   4.00000,   1512.8969
     30.0000,      20.0000,   1.00000,   1138.5511
     35.0000,      20.0000,   1.00000,   1112.3727
     40.0000,      20.0000,   1.00000,   1117.1461
     45.0000,      20.0000,   1.00000,   1110.5280
     50.0000,      20.0000,   1.00000,   1085.4980
     55.0000,      20.0000,   1.00000,   1109.0077
     60.0000,      20.0000,   1.00000,   1089.8132
     65.0000,      20.0000,   1.00000,   1073.2302
     70.0000,      20.0000,   1.00000,   1052.3167
     75.0000,      20.0000,   1.00000,    997.3931
     80.0000,      20.0000,   1.00000,    970.3814
     85.0000,      20.0000,   1.00000,    943.1647
     90.0000,      20.0000,   1.00000,    927.1311
     95.0000,      20.0000,   1.00000,    914.1101
    100.0000,      20.0000,   1.00000,    874.3162
    105.0000,      20.0000,   1.00000,    843.9679
    110.0000,      20.0000,   1.00000,    786.4620
    115.0000,      20.0000,   1.00000,    752.5626
    120.0000,      20.0000,   1.00000,    737.9034
    125.0000,      20.0000,   1.00000,    717.3560
    130.0000,      20.0000,   1.00000,    728.1357
    135.0000,      20.0000,   1.00000,    704.8181
    140.0000,      20.0000,   1.00000,    677.1722
    145.0000,      20.0000,   1.00000,    666.0229
    150.0000,      20.0000,   1.00000,    651.9344
    155.0000,      20.0000,   1.00000,    666.8600
    160.0000,      20.0000,   1.00000,    695.6310
    165.0000,      20.0000,   1.00000,    719.2896
    170.0000,      20.0000,   1.00000,    755.6014
    175.0000,      20.0000,   1.00000,    783.2878
    180.0000,      20.0000,   1.00000,    788.9269
    185.0000,      20.0000,   1.00000,    802.7832
    190.0000,      20.0000,   1.00000,    819.0291
    195.0000,      20.0000,   1.00000,    812.7468
    200.0000,      20.0000,   1.00000,    842.0048
    205.0000,      20.0000,   1.00000,    873.6801
    210.0000,      20.0000,   1.00000,    920.7950
    215.0000,      20.0000,   1.00000,   1033.6487
    220.0000,      20.0000,   1.00000,   1097.1403
    225.0000,      20.0000,   1.00000,   1143.4283
    230.0000,      20.0000,   1.00000,   1175.5930
    235.0000,      20.0000,   1.00000,   1156.2800
    240.0000,      20.0000,   1.00000,   1203.1470
    245.0000,      20.0000,   1.00000,   1227.7947
    250.0000,      20.0000,   1.00000,   1237.1818
    255.0000,      20.0000,   1.00000,   1289.3046
    260.0000,      20.0000,   1.00000,   1310.7050
    265.0000,      20.0000,   1.00000,   1347.8217
    270.0000,      20.0000,   1.00000,   1425.8469
    275.0000,      20.0000,   1.00000,   1458.9155
    280.0000,      20.0000,   1.00000,   1521.5435
    285.0000,      20.0000,   1.00000,   1603.9902
    290.0000,      20.0000,   1.00000,   1654.2612
    295.0000,      20.0000,   1.00000,   1710.2531
    300.0000,      20.0000,   1.00000,   1745.1554
    305.0000,      20.0000,   1.00000,   1786.4871
    310.0000,      20.0000,   1.00000,   1802.2535
    315.0000,      20.0000,   1.00000,   1878.3120
    320.0000,      20.0000,   1.00000,   1963.4025
    325.0000,      20.0000,   1.00000,   2009.2065
    330.0000,      20.0000,   1.00000,   2121.6313
    335.0000,      20.0000,   1.00000,   2103.3757
    340.0000,      20.0000,   1.00000,   2031.9613
    345.0000,      20.0000,   1.00000,   2146.6101
    350.0000,      20.0000,   1.00000,   2019.8596
    355.0000,      20.0000,   1.00000,   2027.1436
    360.0000,      20.0000,   1.00000,   2043.3608
    365.0000,      20.0000,   1.00000,   1969.7162
    370.0000,      20.0000,   1.00000,   2041.1071
    375.0000,      20.0000,   1.00000,   1974.6364
    380.0000,      20.0000,   1.00000,   1885.8469
    385.0000,      20.0000,   1.00000,   1912.4019
    390.0000,      20.0000,   1.00000,   1766.1320
    395.0000,      20.0000,   1.00000,   1649.6527
    400.0000,      20.0000,   1.00000,   1508.8801
     27.5000,       5.0000,   5.00000,   1103.8101
     32.5000,       5.0000,   5.00000,   1176.5305
     37.5000,       5.0000,   5.00000,   1164.1132
     42.5000,       5.0000,   5.00000,   1090.4238
     47.5000,       5.0000,   5.00000,   1115.2850
     52.5000,       5.0000,   5.00000,   1135.0905
     57.5000,       5.0000,   5.00000,   1099.2157
     62.5000,       5.0000,   5.00000,   1126.9120
     67.5000,       5.0000,   5.00000,   1085.8896
     72.5000,       5.0000,   5.00000,   1016.4736
     77.5000,       5.0000,   5.00000,   1017.3448
     82.5000,       5.0000,   5.00000,    943.6335
     87.5000,       5.0000,   5.00000,    967.1946
     92.5000,       5.0000,   5.00000,    909.7411
     97.5000,       5.0000,   5.00000,    937.6379
    102.5000,       5.0000,   5.00000,    860.9312
    107.5000,       5.0000,   5.00000,    825.7170
    112.5000,       5.0000,   5.00000,    767.3951
    117.5000,       5.0000,   5.00000,    694.7267
    122.5000,       5.0000,   5.00000,    723.0601
    127.5000,       5.0000,   5.00000,    734.2008
    132.5000,       5.0000,   5.00000,    705.1464
    137.5000,       5.0000,   5.00000,    704.8844
    142.5000,       5.0000,   5.00000,    655.5117
    147.5000,       5.0000,   5.00000,    630.2370
    152.5000,       5.0000,   5.00000,    645.0466
    157.5000,       5.0000,   5.00000,    678.3574
    162.5000,       5.0000,   5.00000,    733.9463
    167.5000,       5.0000,   5.00000,    740.0850
    172.5000,       5.0000,   5.00000,    736.0179
    177.5000,       5.0000,   5.00000,    796.5261
    182.5000,       5.0000,   5.00000,    819.7606
    187.5000,       5.0000,   5.00000,    778.7178
    192.5000,       5.0000,   5.00000,    817.4565
    197.5000,       5.0000,   5.00000,    822.2697
    202.5000,       5.0000,   5.00000,    805.7076
    207.5000,       5.0000,   5.00000,    903.6725
    212.5000,       5.0000,   5.00000,    996.0682
    217.5000,       5.0000,   5.00000,   1013.1863
    222.5000,       5.0000,   5.00000,   1173.6334
    227.5000,       5.0000,   5.00000,   1206.6892
    232.5000,       5.0000,   5.00000,   1226.0237
    237.5000,       5.0000,   5.00000,   1146.2195
    242.5000,       5.0000,   5.00000,   1154.1144
    247.5000,       5.0000,   5.00000,   1287.8029
    252.5000,       5.0000,   5.00000,   1302.8083
    257.5000,       5.0000,   5.00000,   1270.9722
    262.5000,       5.0000,   5.00000,   1355.5236
    267.5000,       5.0000,   5.00000,   1276.9744
    272.5000,       5.0000,   5.00000,   1394.8339
    277.5000,       5.0000,   5.00000,   1538.5349
    282.5000,       5.0000,   5.00000,   1637.9202
    287.5000,       5.0000,   5.00000,   1528.6616
    292.5000,       5.0000,   5.00000,   1708.4731
    297.5000,       5.0000,   5.00000,   1680.3639
    302.5000,       5.0000,   5.00000,   1890.8850
    307.5000,       5.0000,   5.00000,   1793.0231
    312.5000,       5.0000,   5.00000,   1819.8796
    317.5000,       5.0000,   5.00000,   1801.1025
    322.5000,       5.0000,   5.00000,   2089.5942
    327.5000,       5.0000,   5.00000,   2035.8790
    332.5000,       5.0000,   5.00000,   2149.9807
    337.5000,       5.0000,   5.00000,   2314.6504
    342.5000,       5.0000,   5.00000,   1962.7793
    347.5000,       5.0000,   5.00000,   1933.7733
    352.5000,       5.0000,   5.00000,   2287.4297
    357.5000,       5.0000,   5.00000,   2109.8401
    362.5000,       5.0000,   5.00000,   2048.7178
    367.5000,       5.0000,   5.00000,   2148.8652
    372.5000,       5.0000,   5.00000,   1826.2877
    377.5000,       5.0000,   5.00000,   2101.7104
    382.5000,       5.0000,   5.00000,   1973.2043
    387.5000,       5.0000,   5.00000,   1913.8456
    392.5000,       5.0000,   5.00000,   1540.1719
    397.5000,       5.0000,   5.00000,   1536.0474
    402.5000,       5.0000,   5.00000,   1450.0624
     32.5000,       5.0000,   6.00000,   1166.0461
     37.5000,       5.0000,   6.00000,   1155.1852
     42.5000,       5.0000,   6.00000,   1086.9200
     47.5000,       5.0000,   6.00000,   1101.7363
     52.5000,       5.0000,   6.00000,   1114.5068
     57.5000,       5.0000,   6.00000,   1077.2544
     62.5000,       5.0000,   6.00000,   1098.4324
     67.5000,       5.0000,   6.00000,   1047.4662
     72.5000,       5.0000,   6.00000,    992.5496
     77.5000,       5.0000,   6.00000,    985.0930
     82.5000,       5.0000,   6.00000,    912.4019
     87.5000,       5.0000,   6.00000,    953.2990
     92.5000,       5.0000,   6.00000,    885.4803
     97.5000,       5.0000,   6.00000,    916.2791
    102.5000,       5.0000,   6.00000,    848.4237
    107.5000,       5.0000,   6.00000,    806.3357
    112.5000,       5.0000,   6.00000,    761.2900
    117.5000,       5.0000,   6.00000,    685.3528
    122.5000,       5.0000,   6.00000,    722.4847
    127.5000,       5.0000,   6.00000,    724.8275
    132.5000,       5.0000,   6.00000,    696.4175
    137.5000,       5.0000,   6.00000,    696.5385
    142.5000,       5.0000,   6.00000,    652.4434
    147.5000,       5.0000,   6.00000,    626.6389
    152.5000,       5.0000,   6.00000,    632.1143
    157.5000,       5.0000,   6.00000,    673.5807
    162.5000,       5.0000,   6.00000,    734.4633
    167.5000,       5.0000,   6.00000,    742.0759
    172.5000,       5.0000,   6.00000,    751.2498
    177.5000,       5.0000,   6.00000,    804.6171
    182.5000,       5.0000,   6.00000,    811.9219
    187.5000,       5.0000,   6.00000,    767.1639
    192.5000,       5.0000,   6.00000,    776.3022
    197.5000,       5.0000,   6.00000,    774.5511
    202.5000,       5.0000,   6.00000,    752.7791
    207.5000,       5.0000,   6.00000,    852.4545
    212.5000,       5.0000,   6.00000,    953.1696
    217.5000,       5.0000,   6.00000,    964.0991
    222.5000,       5.0000,   6.00000,   1114.8973
    227.5000,       5.0000,   6.00000,   1154.0657
    232.5000,       5.0000,   6.00000,   1164.7897
    237.5000,       5.0000,   6.00000,   1085.1971
    242.5000,       5.0000,   6.00000,   1074.7418
    247.5000,       5.0000,   6.00000,   1183.9849
    252.5000,       5.0000,   6.00000,   1154.8405
    257.5000,       5.0000,   6.00000,   1148.7908
    262.5000,       5.0000,   6.00000,   1209.2687
    267.5000,       5.0000,   6.00000,   1160.3239
    272.5000,       5.0000,   6.00000,   1236.4854
    277.5000,       5.0000,   6.00000,   1368.0885
    282.5000,       5.0000,   6.00000,   1467.9697
    287.5000,       5.0000,   6.00000,   1396.8824
    292.5000,       5.0000,   6.00000,   1523.5004
    297.5000,       5.0000,   6.00000,   1523.3846
    302.5000,       5.0000,   6.00000,   1677.6462
    307.5000,       5.0000,   6.00000,   1520.8363
    312.5000,       5.0000,   6.00000,   1588.8495
    317.5000,       5.0000,   6.00000,   1632.7671
    322.5000,       5.0000,   6.00000,   1802.9882
    327.5000,       5.0000,   6.00000,   1791.0994
    332.5000,       5.0000,   6.00000,   1861.7970
    337.5000,       5.0000,   6.00000,   2013.7090
    342.5000,       5.0000,   6.00000,   1745.6996
    347.5000,       5.0000,   6.00000,   1648.2178
    352.5000,       5.0000,   6.00000,   1930.2944
    357.5000,       5.0000,   6.00000,   1791.0481
    362.5000,       5.0000,   6.00000,   1804.3760
    367.5000,       5.0000,   6.00000,   1879.2142
    372.5000,       5.0000,   6.00000,   1671.8806
    377.5000,       5.0000,   6.00000,   1938.9674
    382.5000,       5.0000,   6.00000,   1749.9534
    387.5000,       5.0000,   6.00000,   1734.8094
    392.5000,       5.0000,   6.00000,   1404.9210
    397.5000,       5.0000,   6.00000,   1395.8522
     37.5000,      25.0000,   1.00000,   1090.8408
     42.5000,      25.0000,   1.00000,   1094.7622
     47.5000,      25.0000,   1.00000,   1082.3757
     52.5000,      25.0000,   1.00000,   1062.4385
     57.5000,      25.0000,   1.00000,   1055.0852
     62.5000,      25.0000,   1.00000,   1033.7444
     67.5000,      25.0000,   1.00000,   1004.1931
     72.5000,      25.0000,   1.00000,    979.0789
     77.5000,      25.0000,   1.00000,    952.5174
     82.5000,      25.0000,   1.00000,    922.4512
     87.5000,      25.0000,   1.00000,    911.7927
     92.5000,      25.0000,   1.00000,    882.7620
     97.5000,      25.0000,   1.00000,    863.8849
    102.5000,      25.0000,   1.00000,    830.0554
    107.5000,      25.0000,   1.00000,    799.4353
    112.5000,      25.0000,   1.00000,    766.0950
    117.5000,      25.0000,   1.00000,    749.5786
    122.5000,      25.0000,   1.00000,    723.0579
    127.5000,      25.0000,   1.00000,    707.1235
    132.5000,      25.0000,   1.00000,    695.0060
    137.5000,      25.0000,   1.00000,    682.9310
    142.5000,      25.0000,   1.00000,    664.1812
    147.5000,      25.0000,   1.00000,    658.3802
    152.5000,      25.0000,   1.00000,    666.2998
    157.5000,      25.0000,   1.00000,    678.5114
    162.5000,      25.0000,   1.00000,    705.5708
    167.5000,      25.0000,   1.00000,    752.3704
    172.5000,      25.0000,   1.00000,    784.8625
    177.5000,      25.0000,   1.00000,    785.8585
    182.5000,      25.0000,   1.00000,    791.0693
    187.5000,      25.0000,   1.00000,    782.2302
    192.5000,      25.0000,   1.00000,    760.2675
    197.5000,      25.0000,   1.00000,    759.7143
    202.5000,      25.0000,   1.00000,    800.7921
    207.5000,      25.0000,   1.00000,    843.5535
    212.5000,      25.0000,   1.00000,    908.5316
    217.5000,      25.0000,   1.00000,    986.2859
    222.5000,      25.0000,   1.00000,   1053.2678
    227.5000,      25.0000,   1.00000,   1065.1383
    232.5000,      25.0000,   1.00000,   1098.5367
    237.5000,      25.0000,   1.00000,   1121.1947
    242.5000,      25.0000,   1.00000,   1106.3555
    247.5000,      25.0000,   1.00000,   1076.5319
    252.5000,      25.0000,   1.00000,   1105.2188
    257.5000,      25.0000,   1.00000,   1109.6949
    262.5000,      25.0000,   1.00000,   1151.4058
    267.5000,      25.0000,   1.00000,   1191.4298
    272.5000,      25.0000,   1.00000,   1264.3350
    277.5000,      25.0000,   1.00000,   1277.5823
    282.5000,      25.0000,   1.00000,   1364.3010
    287.5000,      25.0000,   1.00000,   1424.2212
    292.5000,      25.0000,   1.00000,   1497.9232
    297.5000,      25.0000,   1.00000,   1492.2938
    302.5000,      25.0000,   1.00000,   1493.7749
    307.5000,      25.0000,   1.00000,   1498.0352
    312.5000,      25.0000,   1.00000,   1606.4238
    317.5000,      25.0000,   1.00000,   1612.8564
    322.5000,      25.0000,   1.00000,   1671.5248
    327.5000,      25.0000,   1.00000,   1718.7935
    332.5000,      25.0000,   1.00000,   1698.6859
    337.5000,      25.0000,   1.00000,   1691.0348
    342.5000,      25.0000,   1.00000,   1734.1254
    347.5000,      25.0000,   1.00000,   1692.9690
    352.5000,      25.0000,   1.00000,   1594.1036
    357.5000,      25.0000,   1.00000,   1622.3461
    362.5000,      25.0000,   1.00000,   1671.8047
    367.5000,      25.0000,   1.00000,   1696.9941
    372.5000,      25.0000,   1.00000,   1718.7822
    377.5000,      25.0000,   1.00000,   1749.8767
    382.5000,      25.0000,   1.00000,   1618.5638
    387.5000,      25.0000,   1.00000,   1584.9580
    392.5000,      25.0000,   1.00000,   1520.4189
     37.5000,       5.0000,   7.00000,   1134.1536
     42.5000,       5.0000,   7.00000,   1060.2939
     47.5000,       5.0000,   7.00000,   1083.2572
     52.5000,       5.0000,   7.00000,   1083.5690
     57.5000,       5.0000,   7.00000,   1039.9536
     62.5000,       5.0000,   7.00000,   1057.5665
     67.5000,       5.0000,   7.00000,   1001.0147
     72.5000,       5.0000,   7.00000,    950.8792
     77.5000,       5.0000,   7.00000,    955.4429
     82.5000,       5.0000,   7.00000,    890.3041
     87.5000,       5.0000,   7.00000,    923.1791
     92.5000,       5.0000,   7.00000,    860.0729
     97.5000,       5.0000,   7.00000,    888.3532
    102.5000,       5.0000,   7.00000,    824.5746
    107.5000,       5.0000,   7.00000,    792.1592
    112.5000,       5.0000,   7.00000,    747.5497
    117.5000,       5.0000,   7.00000,    677.9749
    122.5000,       5.0000,   7.00000,    705.0528
    127.5000,       5.0000,   7.00000,    707.4666
    132.5000,       5.0000,   7.00000,    674.4801
    137.5000,       5.0000,   7.00000,    684.4285
    142.5000,       5.0000,   7.00000,    638.2997
    147.5000,       5.0000,   7.00000,    615.1294
    152.5000,       5.0000,   7.00000,    633.9897
    157.5000,       5.0000,   7.00000,    670.9517
    162.5000,       5.0000,   7.00000,    734.1060
    167.5000,       5.0000,   7.00000,    750.9003
    172.5000,       5.0000,   7.00000,    749.7805
    177.5000,       5.0000,   7.00000,    797.8505
    182.5000,       5.0000,   7.00000,    805.9879
    187.5000,       5.0000,   7.00000,    736.1758
    192.5000,       5.0000,   7.00000,    731.3223
    197.5000,       5.0000,   7.00000,    717.8295
    202.5000,       5.0000,   7.00000,    710.5296
    207.5000,       5.0000,   7.00000,    816.2997
    212.5000,       5.0000,   7.00000,    895.2296
    217.5000,       5.0000,   7.00000,    908.9728
    222.5000,       5.0000,   7.00000,   1070.5422
    227.5000,       5.0000,   7.00000,   1098.6377
    232.5000,       5.0000,   7.00000,   1123.7750
    237.5000,       5.0000,   7.00000,   1038.4702
    242.5000,       5.0000,   7.00000,    993.4689
    247.5000,       5.0000,   7.00000,   1070.4172
    252.5000,       5.0000,   7.00000,   1062.1791
    257.5000,       5.0000,   7.00000,   1018.2297
    262.5000,       5.0000,   7.00000,   1078.5594
    267.5000,       5.0000,   7.00000,   1014.7065
    272.5000,       5.0000,   7.00000,   1115.5055
    277.5000,       5.0000,   7.00000,   1239.3202
    282.5000,       5.0000,   7.00000,   1330.4814
    287.5000,       5.0000,   7.00000,   1255.5396
    292.5000,       5.0000,   7.00000,   1389.1436
    297.5000,       5.0000,   7.00000,   1371.9562
    302.5000,       5.0000,   7.00000,   1482.7205
    307.5000,       5.0000,   7.00000,   1360.0316
    312.5000,       5.0000,   7.00000,   1420.6329
    317.5000,       5.0000,   7.00000,   1400.9196
    322.5000,       5.0000,   7.00000,   1585.2976
    327.5000,       5.0000,   7.00000,   1547.7787
    332.5000,       5.0000,   7.00000,   1593.2919
    337.5000,       5.0000,   7.00000,   1750.1549
    342.5000,       5.0000,   7.00000,   1481.5261
    347.5000,       5.0000,   7.00000,   1400.0562
    352.5000,       5.0000,   7.00000,   1635.4575
    357.5000,       5.0000,   7.00000,   1546.8104
    362.5000,       5.0000,   7.00000,   1585.5559
    367.5000,       5.0000,   7.00000,   1659.5852
    372.5000,       5.0000,   7.00000,   1474.6648
    377.5000,       5.0000,   7.00000,   1787.2102
    382.5000,       5.0000,   7.00000,   1601.3960
    387.5000,       5.0000,   7.00000,   1530.7787
    392.5000,       5.0000,   7.00000,   1268.6793
     42.5000,       5.0000,   8.00000,   1029.8105
     47.5000,       5.0000,   8.00000,   1043.0814
     52.5000,       5.0000,   8.00000,   1050.5359
     57.5000,       5.0000,   8.00000,    996.6270
     62.5000,       5.0000,   8.00000,   1005.2004
     67.5000,       5.0000,   8.00000,    959.7764
     72.5000,       5.0000,   8.00000,    905.6957
     77.5000,       5.0000,   8.00000,    923.7434
     82.5000,       5.0000,   8.00000,    865.1959
     87.5000,       5.0000,   8.00000,    891.4356
     92.5000,       5.0000,   8.00000,    831.6887
     97.5000,       5.0000,   8.00000,    861.4551
    102.5000,       5.0000,   8.00000,    799.8574
    107.5000,       5.0000,   8.00000,    775.3601
    112.5000,       5.0000,   8.00000,    733.9512
    117.5000,       5.0000,   8.00000,    659.4526
    122.5000,       5.0000,   8.00000,    684.5143
    127.5000,       5.0000,   8.00000,    680.7913
    132.5000,       5.0000,   8.00000,    657.1593
    137.5000,       5.0000,   8.00000,    659.6405
    142.5000,       5.0000,   8.00000,    621.3699
    147.5000,       5.0000,   8.00000,    608.0842
    152.5000,       5.0000,   8.00000,    631.9055
    157.5000,       5.0000,   8.00000,    677.2004
    162.5000,       5.0000,   8.00000,    740.2950
    167.5000,       5.0000,   8.00000,    747.7059
    172.5000,       5.0000,   8.00000,    739.6871
    177.5000,       5.0000,   8.00000,    785.1199
    182.5000,       5.0000,   8.00000,    777.0815
    187.5000,       5.0000,   8.00000,    701.8223
    192.5000,       5.0000,   8.00000,    687.5125
    197.5000,       5.0000,   8.00000,    679.5226
    202.5000,       5.0000,   8.00000,    674.8146
    207.5000,       5.0000,   8.00000,    768.9969
    212.5000,       5.0000,   8.00000,    848.5596
    217.5000,       5.0000,   8.00000,    862.9869
    222.5000,       5.0000,   8.00000,   1014.1854
    227.5000,       5.0000,   8.00000,   1064.5410
    232.5000,       5.0000,   8.00000,   1077.5642
    237.5000,       5.0000,   8.00000,    978.7689
    242.5000,       5.0000,   8.00000,    923.7721
    247.5000,       5.0000,   8.00000,    992.4915
    252.5000,       5.0000,   8.00000,    961.0651
    257.5000,       5.0000,   8.00000,    925.3596
    262.5000,       5.0000,   8.00000,    941.8040
    267.5000,       5.0000,   8.00000,    901.3732
    272.5000,       5.0000,   8.00000,    996.8989
    277.5000,       5.0000,   8.00000,   1138.1876
    282.5000,       5.0000,   8.00000,   1210.1412
    287.5000,       5.0000,   8.00000,   1136.9324
    292.5000,       5.0000,   8.00000,   1260.2271
    297.5000,       5.0000,   8.00000,   1222.9482
    302.5000,       5.0000,   8.00000,   1348.2776
    307.5000,       5.0000,   8.00000,   1257.3944
    312.5000,       5.0000,   8.00000,   1246.6677
    317.5000,       5.0000,   8.00000,   1219.8495
    322.5000,       5.0000,   8.00000,   1367.8788
    327.5000,       5.0000,   8.00000,   1330.1250
    332.5000,       5.0000,   8.00000,   1388.8298
    337.5000,       5.0000,   8.00000,   1470.3933
    342.5000,       5.0000,   8.00000,   1236.3768
    347.5000,       5.0000,   8.00000,   1185.6694
    352.5000,       5.0000,   8.00000,   1434.8496
    357.5000,       5.0000,   8.00000,   1365.3051
    362.5000,       5.0000,   8.00000,   1381.6893
    367.5000,       5.0000,   8.00000,   1476.4415
    372.5000,       5.0000,   8.00000,   1314.1732
    377.5000,       5.0000,   8.00000,   1573.8715
    382.5000,       5.0000,   8.00000,   1465.7358
    387.5000,       5.0000,   8.00000,   1398.4397
     52.5000,      35.0000,   1.00000,    955.4655
     57.5000,      35.0000,   1.00000,    929.1222
     62.5000,      35.0000,   1.00000,    917.7920
     67.5000,      35.0000,   1.00000,    900.9349
     72.5000,      35.0000,   1.00000,    883.5950
     77.5000,      35.0000,   1.00000,    870.5270
     82.5000,      35.0000,   1.00000,    850.6684
     87.5000,      35.0000,   1.00000,    832.7802
     92.5000,      35.0000,   1.00000,    820.4060
     97.5000,      35.0000,   1.00000,    795.1068
    102.5000,      35.0000,   1.00000,    775.8645
    107.5000,      35.0000,   1.00000,    754.1282
    112.5000,      35.0000,   1.00000,    734.6425
    117.5000,      35.0000,   1.00000,    705.3692
    122.5000,      35.0000,   1.00000,    684.7219
    127.5000,      35.0000,   1.00000,    656.3372
    132.5000,      35.0000,   1.00000,    635.5029
    137.5000,      35.0000,   1.00000,    635.9690
    142.5000,      35.0000,   1.00000,    645.1776
    147.5000,      35.0000,   1.00000,    659.7343
    152.5000,      35.0000,   1.00000,    685.9101
    157.5000,      35.0000,   1.00000,    698.1512
    162.5000,      35.0000,   1.00000,    717.8025
    167.5000,      35.0000,   1.00000,    740.1086
    172.5000,      35.0000,   1.00000,    731.3475
    177.5000,      35.0000,   1.00000,    720.4858
    182.5000,      35.0000,   1.00000,    698.7599
    187.5000,      35.0000,   1.00000,    682.7885
    192.5000,      35.0000,   1.00000,    694.7445
    197.5000,      35.0000,   1.00000,    701.2459
    202.5000,      35.0000,   1.00000,    705.9522
    207.5000,      35.0000,   1.00000,    750.5872
    212.5000,      35.0000,   1.00000,    796.0343
    217.5000,      35.0000,   1.00000,    857.3285
    222.5000,      35.0000,   1.00000,    900.5278
    227.5000,      35.0000,   1.00000,    916.0632
    232.5000,      35.0000,   1.00000,    931.9889
    237.5000,      35.0000,   1.00000,    952.2542
    242.5000,      35.0000,   1.00000,    923.5519
    247.5000,      35.0000,   1.00000,    901.6229
    252.5000,      35.0000,   1.00000,    851.4819
    257.5000,      35.0000,   1.00000,    843.8058
    262.5000,      35.0000,   1.00000,    875.7355
    267.5000,      35.0000,   1.00000,    920.2073
    272.5000,      35.0000,   1.00000,    935.5336
    277.5000,      35.0000,   1.00000,    999.0371
    282.5000,      35.0000,   1.00000,   1045.0665
    287.5000,      35.0000,   1.00000,   1099.9384
    292.5000,      35.0000,   1.00000,   1132.2725
    297.5000,      35.0000,   1.00000,   1164.4108
    302.5000,      35.0000,   1.00000,   1155.4663
    307.5000,      35.0000,   1.00000,   1189.0522
    312.5000,      35.0000,   1.00000,   1181.4283
    317.5000,      35.0000,   1.00000,   1168.9822
    322.5000,      35.0000,   1.00000,   1171.0034
    327.5000,      35.0000,   1.00000,   1109.0031
    332.5000,      35.0000,   1.00000,   1073.0737
    337.5000,      35.0000,   1.00000,   1091.4618
    342.5000,      35.0000,   1.00000,   1095.9534
    347.5000,      35.0000,   1.00000,   1123.9419
    352.5000,      35.0000,   1.00000,   1150.9025
    357.5000,      35.0000,   1.00000,   1147.8547
    362.5000,      35.0000,   1.00000,   1198.8281
    367.5000,      35.0000,   1.00000,   1239.8704
    372.5000,      35.0000,   1.00000,   1233.6538
    377.5000,      35.0000,   1.00000,   1226.1652
     52.5000,       5.0000,  10.00000,    951.9584
     57.5000,       5.0000,  10.00000,    909.4155
     62.5000,       5.0000,  10.00000,    922.2612
     67.5000,       5.0000,  10.00000,    882.0109
     72.5000,       5.0000,  10.00000,    837.4374
     77.5000,       5.0000,  10.00000,    850.4159
     82.5000,       5.0000,  10.00000,    794.8850
     87.5000,       5.0000,  10.00000,    832.0450
     92.5000,       5.0000,  10.00000,    782.9366
     97.5000,       5.0000,  10.00000,    814.1569
    102.5000,       5.0000,  10.00000,    759.7040
    107.5000,       5.0000,  10.00000,    731.6279
    112.5000,       5.0000,  10.00000,    683.6154
    117.5000,       5.0000,  10.00000,    612.9921
    122.5000,       5.0000,  10.00000,    637.5504
    127.5000,       5.0000,  10.00000,    635.7151
    132.5000,       5.0000,  10.00000,    610.6638
    137.5000,       5.0000,  10.00000,    621.4532
    142.5000,       5.0000,  10.00000,    595.9610
    147.5000,       5.0000,  10.00000,    591.1813
    152.5000,       5.0000,  10.00000,    628.8920
    157.5000,       5.0000,  10.00000,    678.2751
    162.5000,       5.0000,  10.00000,    735.1384
    167.5000,       5.0000,  10.00000,    731.9700
    172.5000,       5.0000,  10.00000,    701.4881
    177.5000,       5.0000,  10.00000,    721.0070
    182.5000,       5.0000,  10.00000,    701.4700
    187.5000,       5.0000,  10.00000,    636.2992
    192.5000,       5.0000,  10.00000,    637.8607
    197.5000,       5.0000,  10.00000,    626.0711
    202.5000,       5.0000,  10.00000,    610.1376
    207.5000,       5.0000,  10.00000,    695.1190
    212.5000,       5.0000,  10.00000,    769.1245
    217.5000,       5.0000,  10.00000,    792.5848
    222.5000,       5.0000,  10.00000,    934.7176
    227.5000,       5.0000,  10.00000,    958.2666
    232.5000,       5.0000,  10.00000,    955.3626
    237.5000,       5.0000,  10.00000,    869.6980
    242.5000,       5.0000,  10.00000,    815.3862
    247.5000,       5.0000,  10.00000,    864.4856
    252.5000,       5.0000,  10.00000,    811.8596
    257.5000,       5.0000,  10.00000,    758.2314
    262.5000,       5.0000,  10.00000,    778.6138
    267.5000,       5.0000,  10.00000,    741.2604
    272.5000,       5.0000,  10.00000,    809.3910
    277.5000,       5.0000,  10.00000,    926.3206
    282.5000,       5.0000,  10.00000,   1005.6673
    287.5000,       5.0000,  10.00000,    939.0130
    292.5000,       5.0000,  10.00000,   1035.3043
    297.5000,       5.0000,  10.00000,   1033.1818
    302.5000,       5.0000,  10.00000,   1126.4705
    307.5000,       5.0000,  10.00000,   1015.7047
    312.5000,       5.0000,  10.00000,   1002.0612
    317.5000,       5.0000,  10.00000,    947.6365
    322.5000,       5.0000,  10.00000,   1041.2734
    327.5000,       5.0000,  10.00000,    979.8210
    332.5000,       5.0000,  10.00000,    996.5187
    337.5000,       5.0000,  10.00000,   1059.4064
    342.5000,       5.0000,  10.00000,    910.9814
    347.5000,       5.0000,  10.00000,    901.8859
    352.5000,       5.0000,  10.00000,   1112.2855
    357.5000,       5.0000,  10.00000,   1089.4736
    362.5000,       5.0000,  10.00000,   1113.9072
    367.5000,       5.0000,  10.00000,   1168.1422
    372.5000,       5.0000,  10.00000,   1030.6390
    377.5000,       5.0000,  10.00000,   1247.9813
     67.5000,      45.0000,   1.00000,    821.9037
     72.5000,      45.0000,   1.00000,    809.7320
     77.5000,      45.0000,   1.00000,    800.6353
     82.5000,      45.0000,   1.00000,    788.7827
     87.5000,      45.0000,   1.00000,    769.1830
     92.5000,      45.0000,   1.00000,    754.0260
     97.5000,      45.0000,   1.00000,    727.7632
    102.5000,      45.0000,   1.00000,    708.7377
    107.5000,      45.0000,   1.00000,    697.9550
    112.5000,      45.0000,   1.00000,    670.8784
    117.5000,      45.0000,   1.00000,    655.1417
    122.5000,      45.0000,   1.00000,    634.7139
    127.5000,      45.0000,   1.00000,    619.0244
    132.5000,      45.0000,   1.00000,    613.9269
    137.5000,      45.0000,   1.00000,    620.5536
    142.5000,      45.0000,   1.00000,    639.2824
    147.5000,      45.0000,   1.00000,    650.1537
    152.5000,      45.0000,   1.00000,    655.6546
    157.5000,      45.0000,   1.00000,    661.9819
    162.5000,      45.0000,   1.00000,    657.7650
    167.5000,      45.0000,   1.00000,    649.6396
    172.5000,      45.0000,   1.00000,    648.5106
    177.5000,      45.0000,   1.00000,    649.4602
    182.5000,      45.0000,   1.00000,    638.6490
    187.5000,      45.0000,   1.00000,    632.5130
    192.5000,      45.0000,   1.00000,    642.5890
    197.5000,      45.0000,   1.00000,    652.9679
    202.5000,      45.0000,   1.00000,    681.8589
    207.5000,      45.0000,   1.00000,    708.8257
    212.5000,      45.0000,   1.00000,    730.3008
    217.5000,      45.0000,   1.00000,    732.2296
    222.5000,      45.0000,   1.00000,    742.3362
    227.5000,      45.0000,   1.00000,    761.4880
    232.5000,      45.0000,   1.00000,    774.3669
    237.5000,      45.0000,   1.00000,    762.4816
    242.5000,      45.0000,   1.00000,    763.0912
    247.5000,      45.0000,   1.00000,    747.1952
    252.5000,      45.0000,   1.00000,    742.5270
    257.5000,      45.0000,   1.00000,    735.4106
    262.5000,      45.0000,   1.00000,    749.0570
    267.5000,      45.0000,   1.00000,    755.1382
    272.5000,      45.0000,   1.00000,    753.4758
    277.5000,      45.0000,   1.00000,    773.9564
    282.5000,      45.0000,   1.00000,    825.0713
    287.5000,      45.0000,   1.00000,    832.3129
    292.5000,      45.0000,   1.00000,    865.4105
    297.5000,      45.0000,   1.00000,    885.0645
    302.5000,      45.0000,   1.00000,    895.8845
    307.5000,      45.0000,   1.00000,    896.0543
    312.5000,      45.0000,   1.00000,    876.0325
    317.5000,      45.0000,   1.00000,    864.3428
    322.5000,      45.0000,   1.00000,    821.4140
    327.5000,      45.0000,   1.00000,    787.3195
    332.5000,      45.0000,   1.00000,    797.0905
    337.5000,      45.0000,   1.00000,    795.9111
    342.5000,      45.0000,   1.00000,    815.1867
    347.5000,      45.0000,   1.00000,    840.6773
    352.5000,      45.0000,   1.00000,    852.2076
    357.5000,      45.0000,   1.00000,    878.8663
    362.5000,      45.0000,   1.00000,    882.9732
     77.5000,       5.0000,  12.00000,    787.4454
    157.5000,       5.0000,  12.00000,    649.5728
    237.5000,       5.0000,  12.00000,    763.1508
    317.5000,       5.0000,  12.00000,    753.4233
     67.5000,      15.0000,   4.00000,    792.8032
     72.5000,      15.0000,   4.00000,    772.5212
     77.5000,      15.0000,   4.00000,    750.4938
     82.5000,      15.0000,   4.00000,    751.4291
     87.5000,      15.0000,   4.00000,    731.8587
     92.5000,      15.0000,   4.00000,    741.8104
     97.5000,      15.0000,   4.00000,    713.1791
    102.5000,      15.0000,   4.00000,    697.3234
    107.5000,      15.0000,   4.00000,    657.3929
    112.5000,      15.0000,   4.00000,    608.9714
    117.5000,      15.0000,   4.00000,    580.3327
    122.5000,      15.0000,   4.00000,    571.1869
    127.5000,      15.0000,   4.00000,    578.0026
    132.5000,      15.0000,   4.00000,    584.7497
    137.5000,      15.0000,   4.00000,    581.6894
    142.5000,      15.0000,   4.00000,    578.4094
    147.5000,      15.0000,   4.00000,    577.2242
    152.5000,      15.0000,   4.00000,    597.9037
    157.5000,      15.0000,   4.00000,    632.6429
    162.5000,      15.0000,   4.00000,    650.7580
    167.5000,      15.0000,   4.00000,    650.6764
    172.5000,      15.0000,   4.00000,    646.3159
    177.5000,      15.0000,   4.00000,    644.0395
    182.5000,      15.0000,   4.00000,    622.9700
    187.5000,      15.0000,   4.00000,    593.9324
    192.5000,      15.0000,   4.00000,    573.0561
    197.5000,      15.0000,   4.00000,    567.0784
    202.5000,      15.0000,   4.00000,    592.6206
    207.5000,      15.0000,   4.00000,    639.3008
    212.5000,      15.0000,   4.00000,    681.2313
    217.5000,      15.0000,   4.00000,    730.9777
    222.5000,      15.0000,   4.00000,    771.7073
    227.5000,      15.0000,   4.00000,    805.8674
    232.5000,      15.0000,   4.00000,    782.7673
    237.5000,      15.0000,   4.00000,    731.6384
    242.5000,      15.0000,   4.00000,    702.8100
    247.5000,      15.0000,   4.00000,    692.9575
    252.5000,      15.0000,   4.00000,    687.3990
    257.5000,      15.0000,   4.00000,    661.8753
    262.5000,      15.0000,   4.00000,    634.0676
    267.5000,      15.0000,   4.00000,    635.6058
    272.5000,      15.0000,   4.00000,    647.6176
    277.5000,      15.0000,   4.00000,    706.8229
    282.5000,      15.0000,   4.00000,    742.7043
    287.5000,      15.0000,   4.00000,    760.8719
    292.5000,      15.0000,   4.00000,    769.2764
    297.5000,      15.0000,   4.00000,    815.4574
    302.5000,      15.0000,   4.00000,    797.0347
    307.5000,      15.0000,   4.00000,    787.9052
    312.5000,      15.0000,   4.00000,    721.8459
    317.5000,      15.0000,   4.00000,    716.9695
    322.5000,      15.0000,   4.00000,    698.0005
    327.5000,      15.0000,   4.00000,    713.4695
    337.5000,      15.0000,   4.00000,    716.0541
    342.5000,      15.0000,   4.00000,    701.8517
    347.5000,      15.0000,   4.00000,    725.0877
    352.5000,      15.0000,   4.00000,    766.9958
    357.5000,      15.0000,   4.00000,    813.6545
    362.5000,      15.0000,   4.00000,    826.3770
     82.5000,      55.0000,   1.00000,    731.0433
     87.5000,      55.0000,   1.00000,    713.0175
     92.5000,      55.0000,   1.00000,    686.9528
     97.5000,      55.0000,   1.00000,    664.9582
    102.5000,      55.0000,   1.00000,    648.5267
    107.5000,      55.0000,   1.00000,    637.1920
    112.5000,      55.0000,   1.00000,    630.1583
    117.5000,      55.0000,   1.00000,    620.3466
    122.5000,      55.0000,   1.00000,    616.2070
    127.5000,      55.0000,   1.00000,    602.7540
    132.5000,      55.0000,   1.00000,    596.8822
    137.5000,      55.0000,   1.00000,    599.2290
    142.5000,      55.0000,   1.00000,    594.0146
    147.5000,      55.0000,   1.00000,    593.0441
    152.5000,      55.0000,   1.00000,    589.3292
    157.5000,      55.0000,   1.00000,    587.6516
    162.5000,      55.0000,   1.00000,    586.7155
    167.5000,      55.0000,   1.00000,    579.8350
    172.5000,      55.0000,   1.00000,    580.9090
    177.5000,      55.0000,   1.00000,    583.8720
    182.5000,      55.0000,   1.00000,    596.3558
    187.5000,      55.0000,   1.00000,    613.5460
    192.5000,      55.0000,   1.00000,    620.9266
    197.5000,      55.0000,   1.00000,    633.7800
    202.5000,      55.0000,   1.00000,    640.3514
    207.5000,      55.0000,   1.00000,    649.8270
    212.5000,      55.0000,   1.00000,    644.2216
    217.5000,      55.0000,   1.00000,    641.6741
    222.5000,      55.0000,   1.00000,    640.3937
    227.5000,      55.0000,   1.00000,    642.1718
    232.5000,      55.0000,   1.00000,    644.2328
    242.5000,      55.0000,   1.00000,    645.0878
    247.5000,      55.0000,   1.00000,    653.9572
    252.5000,      55.0000,   1.00000,    656.4052
    257.5000,      55.0000,   1.00000,    650.0870
    262.5000,      55.0000,   1.00000,    646.3691
    267.5000,      55.0000,   1.00000,    661.6996
    272.5000,      55.0000,   1.00000,    660.2795
    277.5000,      55.0000,   1.00000,    664.3909
    282.5000,      55.0000,   1.00000,    656.3737
    287.5000,      55.0000,   1.00000,    646.4222
    292.5000,      55.0000,   1.00000,    650.0677
    297.5000,      55.0000,   1.00000,    656.5156
    302.5000,      55.0000,   1.00000,    656.4988
    307.5000,      55.0000,   1.00000,    657.2137
    312.5000,      55.0000,   1.00000,    671.2677
    317.5000,      55.0000,   1.00000,    674.3444
    322.5000,      55.0000,   1.00000,    663.8397
    327.5000,      55.0000,   1.00000,    674.1311
    332.5000,      55.0000,   1.00000,    673.3267
    337.5000,      55.0000,   1.00000,    674.9255
    342.5000,      55.0000,   1.00000,    678.8828
    347.5000,      55.0000,   1.00000,    676.1092
    157.5000,       5.0000,  15.00000,    572.3619
    237.5000,       5.0000,  15.00000,    642.8934
    317.5000,       5.0000,  15.00000,    559.0209
     82.5000,      15.0000,   5.00000,    689.4857
     87.5000,      15.0000,   5.00000,    668.6424
     92.5000,      15.0000,   5.00000,    671.8482
     97.5000,      15.0000,   5.00000,    645.3080
    102.5000,      15.0000,   5.00000,    626.1563
    107.5000,      15.0000,   5.00000,    593.5995
    112.5000,      15.0000,   5.00000,    556.4247
    117.5000,      15.0000,   5.00000,    539.4281
    122.5000,      15.0000,   5.00000,    537.1036
    127.5000,      15.0000,   5.00000,    544.1841
    132.5000,      15.0000,   5.00000,    545.8892
    137.5000,      15.0000,   5.00000,    537.8868
    142.5000,      15.0000,   5.00000,    526.0278
    147.5000,      15.0000,   5.00000,    517.2663
    152.5000,      15.0000,   5.00000,    526.8546
    157.5000,      15.0000,   5.00000,    556.7867
    162.5000,      15.0000,   5.00000,    581.4734
    167.5000,      15.0000,   5.00000,    584.2419
    172.5000,      15.0000,   5.00000,    584.5490
    177.5000,      15.0000,   5.00000,    584.7496
    182.5000,      15.0000,   5.00000,    574.5834
    187.5000,      15.0000,   5.00000,    558.5411
    192.5000,      15.0000,   5.00000,    540.4689
    197.5000,      15.0000,   5.00000,    531.1244
    202.5000,      15.0000,   5.00000,    541.2041
    207.5000,      15.0000,   5.00000,    577.0447
    212.5000,      15.0000,   5.00000,    611.6888
    217.5000,      15.0000,   5.00000,    656.6699
    222.5000,      15.0000,   5.00000,    680.0894
    227.5000,      15.0000,   5.00000,    704.3606
    232.5000,      15.0000,   5.00000,    674.1329
    242.5000,      15.0000,   5.00000,    608.7399
    247.5000,      15.0000,   5.00000,    601.4594
    252.5000,      15.0000,   5.00000,    591.5745
    257.5000,      15.0000,   5.00000,    565.6888
    262.5000,      15.0000,   5.00000,    543.1271
    267.5000,      15.0000,   5.00000,    547.7913
    272.5000,      15.0000,   5.00000,    555.6309
    277.5000,      15.0000,   5.00000,    589.9267
    282.5000,      15.0000,   5.00000,    593.8117
    287.5000,      15.0000,   5.00000,    591.1591
    292.5000,      15.0000,   5.00000,    584.9272
    297.5000,      15.0000,   5.00000,    601.9099
    302.5000,      15.0000,   5.00000,    581.2827
    307.5000,      15.0000,   5.00000,    570.6875
    312.5000,      15.0000,   5.00000,    544.0587
    317.5000,      15.0000,   5.00000,    554.8671
    322.5000,      15.0000,   5.00000,    557.6354
    327.5000,      15.0000,   5.00000,    576.7987
    332.5000,      15.0000,   5.00000,    599.9255
    337.5000,      15.0000,   5.00000,    592.3955
    342.5000,      15.0000,   5.00000,    573.8799
    347.5000,      15.0000,   5.00000,    579.1719
     97.5000,      65.0000,   1.00000,    629.4026
    102.5000,      65.0000,   1.00000,    618.6259
    107.5000,      65.0000,   1.00000,    613.8240
    112.5000,      65.0000,   1.00000,    600.8010
    117.5000,      65.0000,   1.00000,    588.9754
    122.5000,      65.0000,   1.00000,    579.1882
    127.5000,      65.0000,   1.00000,    567.8107
    132.5000,      65.0000,   1.00000,    556.5148
    137.5000,      65.0000,   1.00000,    545.2044
    142.5000,      65.0000,   1.00000,    534.9980
    147.5000,      65.0000,   1.00000,    534.1180
    152.5000,      65.0000,   1.00000,    536.2397
    157.5000,      65.0000,   1.00000,    531.6144
    162.5000,      65.0000,   1.00000,    531.1943
    167.5000,      65.0000,   1.00000,    531.2372
    172.5000,      65.0000,   1.00000,    532.8297
    177.5000,      65.0000,   1.00000,    544.3187
    182.5000,      65.0000,   1.00000,    556.8122
    187.5000,      65.0000,   1.00000,    566.0510
    192.5000,      65.0000,   1.00000,    582.9138
    197.5000,      65.0000,   1.00000,    591.8283
    202.5000,      65.0000,   1.00000,    596.8688
    207.5000,      65.0000,   1.00000,    588.8145
    212.5000,      65.0000,   1.00000,    579.6769
    217.5000,      65.0000,   1.00000,    574.4513
    257.5000,      65.0000,   1.00000,    580.5583
    262.5000,      65.0000,   1.00000,    577.5025
    267.5000,      65.0000,   1.00000,    567.9799
    272.5000,      65.0000,   1.00000,    564.1203
    277.5000,      65.0000,   1.00000,    564.0634
    282.5000,      65.0000,   1.00000,    548.0666
    287.5000,      65.0000,   1.00000,    531.6339
    292.5000,      65.0000,   1.00000,    524.9125
    297.5000,      65.0000,   1.00000,    525.0426
    302.5000,      65.0000,   1.00000,    532.0272
    307.5000,      65.0000,   1.00000,    547.0941
    312.5000,      65.0000,   1.00000,    551.1389
    317.5000,      65.0000,   1.00000,    550.3495
    322.5000,      65.0000,   1.00000,    571.6398
    327.5000,      65.0000,   1.00000,    581.2559
    332.5000,      65.0000,   1.00000,    588.6128
    102.5000,      15.0000,   6.00000,    591.7776
    107.5000,      15.0000,   6.00000,    561.1579
    112.5000,      15.0000,   6.00000,    524.7375
    117.5000,      15.0000,   6.00000,    501.7668
    122.5000,      15.0000,   6.00000,    494.5548
    127.5000,      15.0000,   6.00000,    493.4943
    132.5000,      15.0000,   6.00000,    489.3698
    137.5000,      15.0000,   6.00000,    474.5887
    142.5000,      15.0000,   6.00000,    464.7770
    147.5000,      15.0000,   6.00000,    461.2997
    152.5000,      15.0000,   6.00000,    474.6940
    157.5000,      15.0000,   6.00000,    503.9972
    162.5000,      15.0000,   6.00000,    528.2800
    167.5000,      15.0000,   6.00000,    535.7883
    172.5000,      15.0000,   6.00000,    539.8900
    177.5000,      15.0000,   6.00000,    543.0193
    182.5000,      15.0000,   6.00000,    530.5790
    187.5000,      15.0000,   6.00000,    510.9916
    192.5000,      15.0000,   6.00000,    493.2467
    197.5000,      15.0000,   6.00000,    486.5929
    202.5000,      15.0000,   6.00000,    500.7229
    207.5000,      15.0000,   6.00000,    528.3917
    212.5000,      15.0000,   6.00000,    560.9169
    217.5000,      15.0000,   6.00000,    600.1639
    257.5000,      15.0000,   6.00000,    502.0055
    262.5000,      15.0000,   6.00000,    476.3492
    267.5000,      15.0000,   6.00000,    470.7287
    272.5000,      15.0000,   6.00000,    474.6158
    277.5000,      15.0000,   6.00000,    505.4142
    282.5000,      15.0000,   6.00000,    504.1809
    287.5000,      15.0000,   6.00000,    498.9597
    292.5000,      15.0000,   6.00000,    480.0017
    297.5000,      15.0000,   6.00000,    494.5847
    302.5000,      15.0000,   6.00000,    477.8936
    307.5000,      15.0000,   6.00000,    469.9744
    312.5000,      15.0000,   6.00000,    445.4846
    317.5000,      15.0000,   6.00000,    453.5717
    322.5000,      15.0000,   6.00000,    462.9895
    327.5000,      15.0000,   6.00000,    486.0331
    332.5000,      15.0000,   6.00000,    506.7228
    110.0000,      30.0000,   3.00000,    539.2319
    115.0000,      30.0000,   3.00000,    517.1471
    120.0000,      30.0000,   3.00000,    494.4737
    125.0000,      30.0000,   3.00000,    476.3743
    130.0000,      30.0000,   3.00000,    461.5364
    135.0000,      30.0000,   3.00000,    456.6520
    140.0000,      30.0000,   3.00000,    455.6182
    145.0000,      30.0000,   3.00000,    456.8015
    150.0000,      30.0000,   3.00000,    466.4114
    155.0000,      30.0000,   3.00000,    475.7118
    160.0000,      30.0000,   3.00000,    486.6313
    165.0000,      30.0000,   3.00000,    505.3193
    170.0000,      30.0000,   3.00000,    520.0039
    175.0000,      30.0000,   3.00000,    517.7673
    180.0000,      30.0000,   3.00000,    506.3600
    185.0000,      30.0000,   3.00000,    498.9461
    190.0000,      30.0000,   3.00000,    488.6431
    195.0000,      30.0000,   3.00000,    488.1814
    200.0000,      30.0000,   3.00000,    491.5653
    205.0000,      30.0000,   3.00000,    506.6040
    210.0000,      30.0000,   3.00000,    534.9249
    265.0000,      30.0000,   3.00000,    464.5902
    270.0000,      30.0000,   3.00000,    467.1513
    275.0000,      30.0000,   3.00000,    461.0472
    280.0000,      30.0000,   3.00000,    460.5977
    285.0000,      30.0000,   3.00000,    465.7825
    290.0000,      30.0000,   3.00000,    477.5483
    295.0000,      30.0000,   3.00000,    469.6245
    300.0000,      30.0000,   3.00000,    457.6342
    305.0000,      30.0000,   3.00000,    451.5023
    310.0000,      30.0000,   3.00000,    446.2557
    315.0000,      30.0000,   3.00000,    444.2495
    320.0000,      30.0000,   3.00000,    440.2563
    325.0000,      30.0000,   3.00000,    450.9044
    112.5000,      25.0000,   4.00000,    495.6403
    117.5000,      25.0000,   4.00000,    472.9957
    122.5000,      25.0000,   4.00000,    451.5658
    127.5000,      25.0000,   4.00000,    441.1058
    132.5000,      25.0000,   4.00000,    438.3761
    137.5000,      25.0000,   4.00000,    431.0288
    142.5000,      25.0000,   4.00000,    426.4982
    147.5000,      25.0000,   4.00000,    434.2887
    152.5000,      25.0000,   4.00000,    447.1143
    157.5000,      25.0000,   4.00000,    464.0771
    162.5000,      25.0000,   4.00000,    479.1882
    167.5000,      25.0000,   4.00000,    493.3175
    172.5000,      25.0000,   4.00000,    497.9347
    177.5000,      25.0000,   4.00000,    489.6021
    182.5000,      25.0000,   4.00000,    479.2886
    187.5000,      25.0000,   4.00000,    471.4500
    192.5000,      25.0000,   4.00000,    456.0539
    197.5000,      25.0000,   4.00000,    455.7703
    202.5000,      25.0000,   4.00000,    475.7692
    272.5000,      25.0000,   4.00000,    433.5211
    277.5000,      25.0000,   4.00000,    429.6059
    282.5000,      25.0000,   4.00000,    443.8489
    287.5000,      25.0000,   4.00000,    449.1006
    292.5000,      25.0000,   4.00000,    454.1306
    297.5000,      25.0000,   4.00000,    444.2171
    302.5000,      25.0000,   4.00000,    439.3152
    307.5000,      25.0000,   4.00000,    423.1900
    312.5000,      25.0000,   4.00000,    418.5359
    317.5000,      25.0000,   4.00000,    403.1829
    157.5000,      15.0000,   8.00000,    428.0452
    157.5000,      15.0000,  10.00000,    373.8316
   7.91
ITERATION 2
MODEL RESISTIVITY
LAYER 1
84,     2.5000
     10.0000,     531.11
     15.0000,     583.28
     20.0000,     574.23
     25.0000,     650.84
     30.0000,     594.16
     35.0000,     695.88
     40.0000,     745.42
     45.0000,     713.72
     50.0000,     760.69
     55.0000,     809.61
     60.0000,     795.11
     65.0000,     825.93
     70.0000,     781.78
     75.0000,     757.56
     80.0000,     792.39
     85.0000,     705.66
     90.0000,     716.07
     95.0000,     643.09
    100.0000,     663.30
    105.0000,     575.70
    110.0000,     530.00
    115.0000,     481.91
    120.0000,     411.61
    125.0000,     439.61
    130.0000,     456.62
    135.0000,     443.52
    140.0000,     473.10
    145.0000,     444.78
    150.0000,     430.60
    155.0000,     451.50
    160.0000,     518.96
    165.0000,     596.57
    170.0000,     602.80
    175.0000,     581.81
    180.0000,     613.74
    185.0000,     602.58
    190.0000,     540.25
    195.0000,     562.30
    200.0000,     587.54
    205.0000,     604.19
    210.0000,     767.90
    215.0000,     1009.3
    220.0000,     1237.9
    225.0000,     1762.4
    230.0000,     1886.4
    235.0000,     1754.0
    240.0000,     1449.2
    245.0000,     1250.2
    250.0000,     1338.4
    255.0000,     1270.2
    260.0000,     1212.0
    265.0000,     1332.2
    270.0000,     1304.4
    275.0000,     1662.3
    280.0000,     2163.0
    285.0000,     2535.2
    290.0000,     2514.6
    295.0000,     2923.6
    300.0000,     2831.8
    305.0000,     3248.7
    310.0000,     2769.1
    315.0000,     2629.8
    320.0000,     2432.6
    325.0000,     2718.6
    330.0000,     2510.5
    335.0000,     2536.5
    340.0000,     2803.0
    345.0000,     2258.3
    350.0000,     2158.1
    355.0000,     2819.8
    360.0000,     2565.0
    365.0000,     2441.5
    370.0000,     2439.5
    375.0000,     2006.4
    380.0000,     2563.4
    385.0000,     2110.3
    390.0000,     1978.8
    395.0000,     1433.5
    400.0000,     1389.7
    405.0000,     1343.8
    410.0000,     1289.1
    415.0000,     1271.2
    420.0000,     1416.9
             1258.2
LAYER 2
84,     5.2500
     10.0000,     653.55
     15.0000,     649.35
     20.0000,     666.60
     25.0000,     735.26
     30.0000,     707.27
     35.0000,     789.30
     40.0000,     826.51
     45.0000,     811.84
     50.0000,     858.18
     55.0000,     903.65
     60.0000,     895.50
     65.0000,     906.81
     70.0000,     879.90
     75.0000,     875.63
     80.0000,     852.50
     85.0000,     786.57
     90.0000,     814.64
     95.0000,     745.44
    100.0000,     747.45
    105.0000,     663.88
    110.0000,     620.20
    115.0000,     572.11
    120.0000,     511.57
    125.0000,     533.25
    130.0000,     540.37
    135.0000,     532.66
    140.0000,     529.03
    145.0000,     497.01
    150.0000,     480.87
    155.0000,     502.97
    160.0000,     553.78
    165.0000,     630.81
    170.0000,     659.10
    175.0000,     685.48
    180.0000,     729.35
    185.0000,     748.75
    190.0000,     705.41
    195.0000,     713.69
    200.0000,     697.31
    205.0000,     702.05
    210.0000,     836.32
    215.0000,     995.20
    220.0000,     1046.5
    225.0000,     1401.4
    230.0000,     1517.4
    235.0000,     1640.1
    240.0000,     1523.7
    245.0000,     1451.4
    250.0000,     1585.4
    255.0000,     1593.5
    260.0000,     1504.8
    265.0000,     1526.4
    270.0000,     1573.8
    275.0000,     1803.5
    280.0000,     2143.0
    285.0000,     2449.8
    290.0000,     2421.6
    295.0000,     2749.8
    300.0000,     2713.3
    305.0000,     3050.5
    310.0000,     2706.2
    315.0000,     2700.7
    320.0000,     2676.5
    325.0000,     2801.1
    330.0000,     2794.9
    335.0000,     2915.8
    340.0000,     3020.9
    345.0000,     2422.2
    350.0000,     2374.1
    355.0000,     2854.7
    360.0000,     2618.9
    365.0000,     2805.9
    370.0000,     2746.7
    375.0000,     2367.9
    380.0000,     2766.5
    385.0000,     2479.2
    390.0000,     2186.7
    395.0000,     1627.5
    400.0000,     1507.2
    405.0000,     1420.9
    410.0000,     1366.5
    415.0000,     1367.3
    420.0000,     1456.1
             1381.7
LAYER 3
82,     8.2750
     15.0000,     961.91
     20.0000,     1043.5
     25.0000,     1157.5
     30.0000,     1184.6
     35.0000,     1238.3
     40.0000,     1233.7
     45.0000,     1194.3
     50.0000,     1224.0
     55.0000,     1254.9
     60.0000,     1246.2
     65.0000,     1240.3
     70.0000,     1255.4
     75.0000,     1272.2
     80.0000,     1174.9
     85.0000,     1131.6
     90.0000,     1239.1
     95.0000,     1199.9
    100.0000,     1194.0
    105.0000,     1091.4
    110.0000,     1008.9
    115.0000,     919.71
    120.0000,     828.35
    125.0000,     794.56
    130.0000,     755.09
    135.0000,     738.52
    140.0000,     701.32
    145.0000,     681.79
    150.0000,     705.24
    155.0000,     765.91
    160.0000,     813.48
    165.0000,     881.71
    170.0000,     922.27
    175.0000,     985.18
    180.0000,     1028.7
    185.0000,     1053.9
    190.0000,     1014.0
    195.0000,     954.75
    200.0000,     885.77
    205.0000,     939.48
    210.0000,     1196.4
    215.0000,     1378.7
    220.0000,     1204.4
    225.0000,     1375.6
    230.0000,     1417.7
    235.0000,     1703.9
    240.0000,     1782.9
    245.0000,     1775.5
    250.0000,     1873.0
    255.0000,     1914.2
    260.0000,     1808.1
    265.0000,     1748.5
    270.0000,     1875.0
    275.0000,     1911.3
    280.0000,     2021.6
    285.0000,     2233.5
    290.0000,     2276.9
    295.0000,     2504.3
    300.0000,     2552.1
    305.0000,     2773.2
    310.0000,     2606.3
    315.0000,     2721.3
    320.0000,     2795.6
    325.0000,     2814.3
    330.0000,     3107.7
    335.0000,     3541.7
    340.0000,     3622.7
    345.0000,     3049.7
    350.0000,     3085.7
    355.0000,     3501.6
    360.0000,     3438.7
    365.0000,     4074.4
    370.0000,     3983.1
    375.0000,     3341.8
    380.0000,     3384.7
    385.0000,     3170.4
    390.0000,     2715.7
    395.0000,     2093.1
    400.0000,     1823.8
    405.0000,     1675.7
    410.0000,     1599.4
    415.0000,     1619.0
             1638.7
LAYER 4
80,    11.6025
     20.0000,     1901.0
     25.0000,     2038.6
     30.0000,     2125.0
     35.0000,     2032.8
     40.0000,     1910.6
     45.0000,     1737.8
     50.0000,     1710.9
     55.0000,     1712.3
     60.0000,     1701.7
     65.0000,     1705.2
     70.0000,     1784.1
     75.0000,     1828.9
     80.0000,     1680.6
     85.0000,     1677.1
     90.0000,     1920.4
     95.0000,     1944.1
    100.0000,     1932.4
    105.0000,     1773.4
    110.0000,     1601.4
    115.0000,     1441.5
    120.0000,     1294.7
    125.0000,     1158.0
    130.0000,     1039.6
    135.0000,     993.95
    140.0000,     926.77
    145.0000,     933.32
    150.0000,     1039.3
    155.0000,     1181.5
    160.0000,     1215.7
    165.0000,     1204.5
    170.0000,     1176.1
    175.0000,     1215.1
    180.0000,     1237.2
    185.0000,     1240.0
    190.0000,     1175.5
    195.0000,     1035.8
    200.0000,     946.57
    205.0000,     1113.0
    210.0000,     1642.7
    215.0000,     1912.6
    220.0000,     1392.9
    225.0000,     1314.4
    230.0000,     1262.4
    235.0000,     1645.2
    240.0000,     1920.6
    245.0000,     1938.8
    250.0000,     1953.2
    255.0000,     2015.3
    260.0000,     1951.1
    265.0000,     1867.1
    270.0000,     2013.7
    275.0000,     1872.6
    280.0000,     1811.7
    285.0000,     1965.9
    290.0000,     2112.0
    295.0000,     2313.9
    300.0000,     2397.3
    305.0000,     2488.5
    310.0000,     2358.1
    315.0000,     2446.6
    320.0000,     2484.1
    325.0000,     2481.5
    330.0000,     2962.3
    335.0000,     3675.4
    340.0000,     3863.8
    345.0000,     3407.8
    350.0000,     3479.2
    355.0000,     3887.8
    360.0000,     4040.4
    365.0000,     4856.2
    370.0000,     4781.5
    375.0000,     3886.9
    380.0000,     3554.5
    385.0000,     3311.7
    390.0000,     2861.6
    395.0000,     2273.8
    400.0000,     1944.1
    405.0000,     1836.7
    410.0000,     1778.9
             1998.1
LAYER 5
76,    15.2628
     30.0000,     5291.5
     35.0000,     3369.9
     40.0000,     2826.8
     45.0000,     2122.6
     50.0000,     1889.5
     55.0000,     1774.3
     60.0000,     1764.4
     65.0000,     1817.6
     70.0000,     1934.6
     75.0000,     2001.9
     80.0000,     1950.2
     85.0000,     1989.3
     90.0000,     2161.7
     95.0000,     2179.1
    100.0000,     2081.7
    105.0000,     1880.7
    110.0000,     1669.9
    115.0000,     1510.7
    120.0000,     1366.3
    125.0000,     1178.4
    130.0000,     1021.8
    135.0000,     939.76
    140.0000,     887.81
    145.0000,     925.30
    150.0000,     1063.7
    155.0000,     1202.2
    160.0000,     1172.1
    165.0000,     1012.4
    170.0000,     858.56
    175.0000,     792.68
    180.0000,     771.07
    185.0000,     760.89
    190.0000,     736.33
    195.0000,     689.28
    200.0000,     713.76
    205.0000,     957.14
    210.0000,     1463.1
    215.0000,     1630.8
    220.0000,     1172.0
    225.0000,     952.28
    230.0000,     922.53
    235.0000,     1192.7
    240.0000,     1458.0
    245.0000,     1472.4
    250.0000,     1415.4
    255.0000,     1449.3
    260.0000,     1459.0
    265.0000,     1408.0
    270.0000,     1391.7
    275.0000,     1213.0
    280.0000,     1115.2
    285.0000,     1218.1
    290.0000,     1450.7
    295.0000,     1659.0
    300.0000,     1736.7
    305.0000,     1661.6
    310.0000,     1531.8
    315.0000,     1502.3
    320.0000,     1514.9
    325.0000,     1622.3
    330.0000,     2089.2
    335.0000,     2768.0
    340.0000,     3040.0
    345.0000,     2833.6
    350.0000,     2819.0
    355.0000,     3064.2
    360.0000,     3308.9
    365.0000,     3715.4
    370.0000,     3587.8
    375.0000,     2884.6
    380.0000,     2390.6
    385.0000,     2063.5
    390.0000,     1792.8
    395.0000,     1577.5
    400.0000,     1495.2
             1864.4
LAYER 6
72,    19.2890
     40.0000,     3488.4
     45.0000,     1785.0
     50.0000,     1454.9
     55.0000,     1221.6
     60.0000,     1160.6
     65.0000,     1167.6
     70.0000,     1219.7
     75.0000,     1258.9
     80.0000,     1255.9
     85.0000,     1259.2
     90.0000,     1271.1
     95.0000,     1219.8
    100.0000,     1111.9
    105.0000,     973.66
    110.0000,     841.89
    115.0000,     738.80
    120.0000,     652.25
    125.0000,     567.55
    130.0000,     504.33
    135.0000,     474.23
    140.0000,     471.73
    145.0000,     508.94
    150.0000,     583.59
    155.0000,     649.08
    160.0000,     636.74
    165.0000,     554.20
    170.0000,     469.24
    175.0000,     425.62
    180.0000,     417.19
    185.0000,     429.88
    190.0000,     454.07
    195.0000,     491.22
    200.0000,     582.10
    205.0000,     794.12
    210.0000,     1096.6
    215.0000,     1172.8
    220.0000,     932.71
    225.0000,     754.63
    230.0000,     716.73
    235.0000,     830.68
    240.0000,     971.33
    245.0000,     1028.4
    250.0000,     1051.0
    255.0000,     1107.1
    260.0000,     1149.1
    265.0000,     1135.7
    270.0000,     1085.3
    275.0000,     974.53
    280.0000,     919.85
    285.0000,     991.02
    290.0000,     1155.4
    295.0000,     1298.9
    300.0000,     1337.0
    305.0000,     1265.9
    310.0000,     1184.9
    315.0000,     1174.2
    320.0000,     1231.1
    325.0000,     1380.7
    330.0000,     1703.5
    335.0000,     2082.9
    340.0000,     2210.2
    345.0000,     2071.7
    350.0000,     1972.2
    355.0000,     2006.8
    360.0000,     2094.9
    365.0000,     2187.0
    370.0000,     2065.6
    375.0000,     1735.9
    380.0000,     1476.7
    385.0000,     1297.5
    390.0000,     1202.2
             1236.7
LAYER 7
68,    23.7179
     50.0000,     1181.9
     55.0000,     783.46
     60.0000,     698.39
     65.0000,     666.73
     70.0000,     675.00
     75.0000,     690.00
     80.0000,     691.09
     85.0000,     684.11
     90.0000,     665.74
     95.0000,     622.91
    100.0000,     559.81
    105.0000,     488.54
    110.0000,     421.50
    115.0000,     366.46
    120.0000,     322.50
    125.0000,     287.53
    130.0000,     265.16
    135.0000,     258.10
    140.0000,     266.42
    145.0000,     292.05
    150.0000,     331.20
    155.0000,     365.55
    160.0000,     370.71
    165.0000,     345.75
    170.0000,     315.02
    175.0000,     300.54
    180.0000,     307.69
    185.0000,     335.32
    190.0000,     383.11
    195.0000,     456.34
    200.0000,     573.35
    205.0000,     750.09
    210.0000,     929.52
    215.0000,     957.70
    220.0000,     817.67
    225.0000,     679.71
    230.0000,     622.24
    235.0000,     648.56
    240.0000,     711.82
    245.0000,     771.89
    250.0000,     832.77
    255.0000,     906.63
    260.0000,     969.13
    265.0000,     991.67
    270.0000,     972.96
    275.0000,     926.82
    280.0000,     911.82
    285.0000,     966.72
    290.0000,     1072.5
    295.0000,     1163.6
    300.0000,     1191.3
    305.0000,     1162.5
    310.0000,     1138.1
    315.0000,     1165.3
    320.0000,     1248.2
    325.0000,     1382.8
    330.0000,     1558.8
    335.0000,     1687.7
    340.0000,     1659.7
    345.0000,     1509.4
    350.0000,     1367.3
    355.0000,     1292.7
    360.0000,     1271.1
    365.0000,     1257.7
    370.0000,     1200.5
    375.0000,     1107.6
    380.0000,     1029.1
           981.6396
LAYER 8
64,    28.5897
     60.0000,     458.62
     65.0000,     408.57
     70.0000,     401.80
     75.0000,     406.14
     80.0000,     408.75
     85.0000,     407.05
     90.0000,     396.96
     95.0000,     376.82
    100.0000,     347.78
    105.0000,     314.26
    110.0000,     280.88
    115.0000,     251.66
    120.0000,     228.14
    125.0000,     210.92
    130.0000,     201.37
    135.0000,     200.74
    140.0000,     209.62
    145.0000,     228.25
    150.0000,     253.86
    155.0000,     278.23
    160.0000,     291.29
    165.0000,     291.27
    170.0000,     287.49
    175.0000,     292.01
    180.0000,     312.22
    185.0000,     352.07
    190.0000,     414.80
    195.0000,     504.39
    200.0000,     623.80
    205.0000,     760.49
    210.0000,     861.62
    215.0000,     858.25
    220.0000,     759.21
    225.0000,     648.51
    230.0000,     580.78
    235.0000,     564.81
    240.0000,     584.76
    245.0000,     625.17
    250.0000,     681.18
    255.0000,     748.96
    260.0000,     814.03
    265.0000,     860.02
    270.0000,     882.38
    275.0000,     891.94
    280.0000,     915.38
    285.0000,     971.58
    290.0000,     1051.5
    295.0000,     1124.1
    300.0000,     1166.0
    305.0000,     1182.1
    310.0000,     1201.8
    315.0000,     1247.3
    320.0000,     1313.9
    325.0000,     1379.1
    330.0000,     1412.1
    335.0000,     1374.2
    340.0000,     1255.2
    345.0000,     1102.7
    350.0000,     968.96
    355.0000,     876.06
    360.0000,     830.99
    365.0000,     809.56
    370.0000,     798.92
           812.8802
LAYER 9
58,    33.9487
     75.0000,     276.04
     80.0000,     282.29
     85.0000,     285.46
     90.0000,     284.53
     95.0000,     283.17
    100.0000,     275.65
    105.0000,     264.03
    110.0000,     249.65
    115.0000,     235.17
    120.0000,     222.56
    125.0000,     213.41
    130.0000,     209.24
    135.0000,     211.36
    140.0000,     220.54
    145.0000,     236.84
    150.0000,     258.46
    155.0000,     281.12
    160.0000,     299.97
    165.0000,     313.76
    170.0000,     326.69
    175.0000,     346.01
    180.0000,     378.13
    185.0000,     427.63
    190.0000,     496.84
    195.0000,     584.85
    200.0000,     683.73
    205.0000,     772.33
    210.0000,     816.05
    215.0000,     790.17
    220.0000,     710.03
    225.0000,     619.61
    230.0000,     552.10
    235.0000,     517.62
    240.0000,     512.22
    245.0000,     529.20
    250.0000,     563.61
    255.0000,     610.36
    260.0000,     661.89
    265.0000,     710.65
    270.0000,     753.70
    275.0000,     795.18
    280.0000,     844.57
    285.0000,     908.52
    290.0000,     982.94
    295.0000,     1054.6
    300.0000,     1112.0
    305.0000,     1154.0
    310.0000,     1188.0
    315.0000,     1217.6
    320.0000,     1233.0
    325.0000,     1217.1
    330.0000,     1157.9
    335.0000,     1052.0
    340.0000,     913.19
    345.0000,     788.95
    350.0000,     704.30
    355.0000,     644.20
           609.8688
LAYER 10
52,    39.8436
     90.0000,     228.54
     95.0000,     247.63
    100.0000,     255.30
    105.0000,     261.56
    110.0000,     262.71
    115.0000,     260.97
    120.0000,     257.84
    125.0000,     255.51
    130.0000,     255.97
    135.0000,     261.10
    140.0000,     272.04
    145.0000,     289.08
    150.0000,     311.17
    155.0000,     335.94
    160.0000,     360.82
    165.0000,     384.96
    170.0000,     410.36
    175.0000,     441.07
    180.0000,     481.10
    185.0000,     532.81
    190.0000,     595.49
    195.0000,     663.90
    200.0000,     726.86
    205.0000,     767.66
    210.0000,     769.86
    215.0000,     728.98
    220.0000,     658.89
    225.0000,     583.24
    230.0000,     520.81
    235.0000,     479.54
    240.0000,     459.43
    245.0000,     457.49
    250.0000,     470.34
    255.0000,     494.62
    260.0000,     526.87
    265.0000,     564.20
    270.0000,     605.41
    275.0000,     651.55
    280.0000,     704.79
    285.0000,     765.85
    290.0000,     831.28
    295.0000,     893.65
    300.0000,     944.77
    305.0000,     979.16
    310.0000,     994.67
    315.0000,     990.19
    320.0000,     963.24
    325.0000,     908.50
    330.0000,     835.28
    335.0000,     744.69
    340.0000,     648.12
           535.6703
LAYER 11
48,    46.3279
    100.0000,     244.78
    105.0000,     276.52
    110.0000,     293.35
    115.0000,     308.17
    120.0000,     318.16
    125.0000,     325.70
    130.0000,     332.62
    135.0000,     342.31
    140.0000,     356.60
    145.0000,     376.29
    150.0000,     400.98
    155.0000,     429.32
    160.0000,     459.71
    165.0000,     491.29
    170.0000,     524.47
    175.0000,     560.61
    180.0000,     600.79
    185.0000,     644.56
    190.0000,     688.91
    195.0000,     727.73
    200.0000,     752.46
    205.0000,     754.34
    210.0000,     728.45
    215.0000,     677.63
    220.0000,     612.25
    225.0000,     545.47
    230.0000,     487.67
    235.0000,     444.05
    240.0000,     415.50
    245.0000,     400.74
    250.0000,     397.82
    255.0000,     404.83
    260.0000,     420.17
    265.0000,     442.70
    270.0000,     471.86
    275.0000,     507.50
    280.0000,     549.16
    285.0000,     595.10
    290.0000,     641.20
    295.0000,     681.12
    300.0000,     707.74
    305.0000,     715.67
    310.0000,     703.61
    315.0000,     674.75
    320.0000,     638.17
    325.0000,     595.94
    330.0000,     552.06
           504.0834
LAYER 12
45,    53.4607
    110.0000,     327.12
    115.0000,     375.84
    120.0000,     408.37
    125.0000,     427.52
    130.0000,     440.30
    135.0000,     454.50
    140.0000,     471.93
    145.0000,     494.27
    150.0000,     521.56
    155.0000,     552.83
    160.0000,     586.63
    165.0000,     621.62
    170.0000,     656.78
    175.0000,     691.29
    180.0000,     723.90
    185.0000,     752.44
    190.0000,     773.44
    195.0000,     782.41
    200.0000,     774.90
    205.0000,     748.16
    210.0000,     702.83
    215.0000,     643.65
    220.0000,     578.17
    225.0000,     514.22
    230.0000,     457.82
    235.0000,     412.18
    240.0000,     378.11
    245.0000,     355.04
    250.0000,     341.83
    255.0000,     337.34
    260.0000,     340.63
    265.0000,     351.02
    270.0000,     367.96
    275.0000,     390.74
    280.0000,     418.00
    285.0000,     447.12
    290.0000,     473.74
    295.0000,     492.10
    300.0000,     496.41
    305.0000,     483.60
    310.0000,     455.89
    315.0000,     424.42
    320.0000,     394.52
    325.0000,     373.74
           365.7345
LAYER 13
43,    61.3068
    115.0000,     538.36
    120.0000,     586.00
    125.0000,     598.02
    130.0000,     600.89
    135.0000,     606.22
    140.0000,     619.78
    145.0000,     640.86
    150.0000,     668.44
    155.0000,     700.68
    160.0000,     735.41
    165.0000,     770.36
    170.0000,     803.20
    175.0000,     831.57
    180.0000,     852.87
    185.0000,     864.27
    190.0000,     862.89
    195.0000,     846.23
    200.0000,     812.97
    205.0000,     763.79
    210.0000,     701.77
    215.0000,     632.12
    220.0000,     560.88
    225.0000,     493.54
    230.0000,     434.04
    235.0000,     384.48
    240.0000,     345.35
    245.0000,     316.19
    250.0000,     296.14
    255.0000,     284.26
    260.0000,     279.77
    265.0000,     282.03
    270.0000,     290.40
    275.0000,     304.02
    280.0000,     321.37
    285.0000,     339.80
    290.0000,     355.24
    295.0000,     362.45
    300.0000,     356.47
    305.0000,     335.38
    310.0000,     307.14
    315.0000,     276.45
    320.0000,     252.94
           247.7306
LAYER 14
41, 
    120.0000,     1082.5
    125.0000,     910.06
    130.0000,     830.48
    135.0000,     798.61
    140.0000,     793.65
    145.0000,     807.28
    150.0000,     832.95
    155.0000,     865.59
    160.0000,     901.21
    165.0000,     936.14
    170.0000,     966.86
    175.0000,     989.82
    180.0000,     1001.4
    185.0000,     998.58
    190.0000,     978.84
    195.0000,     940.93
    200.0000,     885.26
    205.0000,     814.39
    210.0000,     732.91
    215.0000,     646.88
    220.0000,     562.42
    225.0000,     484.51
    230.0000,     416.47
    235.0000,     359.83
    240.0000,     314.60
    245.0000,     280.04
    250.0000,     255.00
    255.0000,     238.39
    260.0000,     229.29
    265.0000,     226.95
    270.0000,     230.79
    275.0000,     240.09
    280.0000,     253.69
    285.0000,     269.49
    290.0000,     283.95
    295.0000,     291.99
    300.0000,     287.77
    305.0000,     270.52
    310.0000,     242.06
    315.0000,     208.92
           185.7307
CALCULATED APPARENT RESISTIVITY
      7.5000,       5.0000,   1.00000,    674.0355
     12.5000,       5.0000,   1.00000,    721.3702
     17.5000,       5.0000,   1.00000,    694.7552
     22.5000,       5.0000,   1.00000,    791.6843
     27.5000,       5.0000,   1.00000,    739.0475
     32.5000,       5.0000,   1.00000,    827.8670
     37.5000,       5.0000,   1.00000,    845.3713
     42.5000,       5.0000,   1.00000,    838.4205
     47.5000,       5.0000,   1.00000,    881.2787
     52.5000,       5.0000,   1.00000,    907.8064
     57.5000,       5.0000,   1.00000,    884.3350
     62.5000,       5.0000,   1.00000,    922.6615
     67.5000,       5.0000,   1.00000,    894.7773
     72.5000,       5.0000,   1.00000,    857.9860
     77.5000,       5.0000,   1.00000,    886.2373
     82.5000,       5.0000,   1.00000,    800.8665
     87.5000,       5.0000,   1.00000,    837.2910
     92.5000,       5.0000,   1.00000,    741.3133
     97.5000,       5.0000,   1.00000,    759.9097
    102.5000,       5.0000,   1.00000,    672.8177
    107.5000,       5.0000,   1.00000,    633.2263
    112.5000,       5.0000,   1.00000,    593.1464
    117.5000,       5.0000,   1.00000,    526.8601
    122.5000,       5.0000,   1.00000,    539.1843
    127.5000,       5.0000,   1.00000,    532.1763
    132.5000,       5.0000,   1.00000,    512.2050
    137.5000,       5.0000,   1.00000,    530.4182
    142.5000,       5.0000,   1.00000,    508.9216
    147.5000,       5.0000,   1.00000,    516.4718
    152.5000,       5.0000,   1.00000,    536.9749
    157.5000,       5.0000,   1.00000,    576.1183
    162.5000,       5.0000,   1.00000,    625.9420
    167.5000,       5.0000,   1.00000,    654.7590
    172.5000,       5.0000,   1.00000,    657.1325
    177.5000,       5.0000,   1.00000,    684.5292
    182.5000,       5.0000,   1.00000,    688.1104
    187.5000,       5.0000,   1.00000,    651.9064
    192.5000,       5.0000,   1.00000,    674.6359
    197.5000,       5.0000,   1.00000,    704.8848
    202.5000,       5.0000,   1.00000,    731.9648
    207.5000,       5.0000,   1.00000,    869.1035
    212.5000,       5.0000,   1.00000,   1047.5844
    217.5000,       5.0000,   1.00000,   1161.4926
    222.5000,       5.0000,   1.00000,   1448.3217
    227.5000,       5.0000,   1.00000,   1495.2113
    232.5000,       5.0000,   1.00000,   1576.2838
    237.5000,       5.0000,   1.00000,   1502.3751
    242.5000,       5.0000,   1.00000,   1414.8513
    247.5000,       5.0000,   1.00000,   1469.3167
    252.5000,       5.0000,   1.00000,   1413.6304
    257.5000,       5.0000,   1.00000,   1385.4849
    262.5000,       5.0000,   1.00000,   1521.2164
    267.5000,       5.0000,   1.00000,   1512.1052
    272.5000,       5.0000,   1.00000,   1772.5664
    277.5000,       5.0000,   1.00000,   2005.5187
    282.5000,       5.0000,   1.00000,   2340.5813
    287.5000,       5.0000,   1.00000,   2337.6868
    292.5000,       5.0000,   1.00000,   2743.0583
    297.5000,       5.0000,   1.00000,   2582.1189
    302.5000,       5.0000,   1.00000,   2901.3123
    307.5000,       5.0000,   1.00000,   2600.7864
    312.5000,       5.0000,   1.00000,   2729.9683
    317.5000,       5.0000,   1.00000,   2516.1274
    322.5000,       5.0000,   1.00000,   2756.5474
    327.5000,       5.0000,   1.00000,   2636.6458
    332.5000,       5.0000,   1.00000,   2610.0593
    337.5000,       5.0000,   1.00000,   2812.7300
    342.5000,       5.0000,   1.00000,   2533.8447
    347.5000,       5.0000,   1.00000,   2441.3950
    352.5000,       5.0000,   1.00000,   2837.6028
    357.5000,       5.0000,   1.00000,   2605.8618
    362.5000,       5.0000,   1.00000,   2612.8665
    367.5000,       5.0000,   1.00000,   2768.4460
    372.5000,       5.0000,   1.00000,   2279.5085
    377.5000,       5.0000,   1.00000,   2657.8596
    382.5000,       5.0000,   1.00000,   2112.8430
    387.5000,       5.0000,   1.00000,   2160.5183
    392.5000,       5.0000,   1.00000,   1652.9882
    397.5000,       5.0000,   1.00000,   1616.9861
    402.5000,       5.0000,   1.00000,   1470.7017
    407.5000,       5.0000,   1.00000,   1421.9065
    412.5000,       5.0000,   1.00000,   1367.8293
    417.5000,       5.0000,   1.00000,   1466.5581
    422.5000,       5.0000,   1.00000,   1355.4019
     12.5000,       5.0000,   2.00000,    903.1229
     17.5000,       5.0000,   2.00000,    895.1205
     22.5000,       5.0000,   2.00000,    983.5295
     27.5000,       5.0000,   2.00000,    903.1362
     32.5000,       5.0000,   2.00000,   1003.4044
     37.5000,       5.0000,   2.00000,   1035.8826
     42.5000,       5.0000,   2.00000,    966.5555
     47.5000,       5.0000,   2.00000,   1024.2198
     52.5000,       5.0000,   2.00000,   1048.9924
     57.5000,       5.0000,   2.00000,   1004.2367
     62.5000,       5.0000,   2.00000,   1054.6237
     67.5000,       5.0000,   2.00000,   1010.2094
     72.5000,       5.0000,   2.00000,    976.2252
     77.5000,       5.0000,   2.00000,   1007.2474
     82.5000,       5.0000,   2.00000,    935.6459
     87.5000,       5.0000,   2.00000,    950.3033
     92.5000,       5.0000,   2.00000,    867.4625
     97.5000,       5.0000,   2.00000,    879.7115
    102.5000,       5.0000,   2.00000,    800.1851
    107.5000,       5.0000,   2.00000,    761.6941
    112.5000,       5.0000,   2.00000,    719.7769
    117.5000,       5.0000,   2.00000,    624.5460
    122.5000,       5.0000,   2.00000,    647.9155
    127.5000,       5.0000,   2.00000,    634.3650
    132.5000,       5.0000,   2.00000,    592.9532
    137.5000,       5.0000,   2.00000,    618.0190
    142.5000,       5.0000,   2.00000,    599.0353
    147.5000,       5.0000,   2.00000,    592.0286
    152.5000,       5.0000,   2.00000,    610.1551
    157.5000,       5.0000,   2.00000,    652.1399
    162.5000,       5.0000,   2.00000,    712.4606
    167.5000,       5.0000,   2.00000,    715.3419
    172.5000,       5.0000,   2.00000,    700.4125
    177.5000,       5.0000,   2.00000,    765.4673
    182.5000,       5.0000,   2.00000,    779.1622
    187.5000,       5.0000,   2.00000,    726.2490
    192.5000,       5.0000,   2.00000,    787.4746
    197.5000,       5.0000,   2.00000,    831.4109
    202.5000,       5.0000,   2.00000,    817.5213
    207.5000,       5.0000,   2.00000,    968.5004
    212.5000,       5.0000,   2.00000,   1078.1396
    217.5000,       5.0000,   2.00000,   1094.9093
    222.5000,       5.0000,   2.00000,   1331.9747
    227.5000,       5.0000,   2.00000,   1423.1115
    232.5000,       5.0000,   2.00000,   1495.5883
    237.5000,       5.0000,   2.00000,   1437.8604
    242.5000,       5.0000,   2.00000,   1414.8395
    247.5000,       5.0000,   2.00000,   1596.9215
    252.5000,       5.0000,   2.00000,   1535.1571
    257.5000,       5.0000,   2.00000,   1508.3488
    262.5000,       5.0000,   2.00000,   1661.1863
    267.5000,       5.0000,   2.00000,   1576.7294
    272.5000,       5.0000,   2.00000,   1726.4081
    277.5000,       5.0000,   2.00000,   2045.3257
    282.5000,       5.0000,   2.00000,   2185.4265
    287.5000,       5.0000,   2.00000,   2121.0244
    292.5000,       5.0000,   2.00000,   2368.6997
    297.5000,       5.0000,   2.00000,   2397.1208
    302.5000,       5.0000,   2.00000,   2658.7302
    307.5000,       5.0000,   2.00000,   2512.0542
    312.5000,       5.0000,   2.00000,   2509.4341
    317.5000,       5.0000,   2.00000,   2527.1677
    322.5000,       5.0000,   2.00000,   2807.7578
    327.5000,       5.0000,   2.00000,   2575.8481
    332.5000,       5.0000,   2.00000,   2623.3779
    337.5000,       5.0000,   2.00000,   3085.9688
    342.5000,       5.0000,   2.00000,   2558.8220
    347.5000,       5.0000,   2.00000,   2480.0989
    352.5000,       5.0000,   2.00000,   3153.7312
    357.5000,       5.0000,   2.00000,   2747.0979
    362.5000,       5.0000,   2.00000,   2743.0803
    367.5000,       5.0000,   2.00000,   2848.8650
    372.5000,       5.0000,   2.00000,   2366.1440
    377.5000,       5.0000,   2.00000,   2694.0249
    382.5000,       5.0000,   2.00000,   2364.2788
    387.5000,       5.0000,   2.00000,   2183.8008
    392.5000,       5.0000,   2.00000,   1762.9347
    397.5000,       5.0000,   2.00000,   1739.4031
    402.5000,       5.0000,   2.00000,   1686.9740
    407.5000,       5.0000,   2.00000,   1500.2505
    412.5000,       5.0000,   2.00000,   1465.4274
    417.5000,       5.0000,   2.00000,   1581.9163
     17.5000,       5.0000,   3.00000,   1046.4283
     22.5000,       5.0000,   3.00000,   1140.3317
     27.5000,       5.0000,   3.00000,   1040.8140
     32.5000,       5.0000,   3.00000,   1151.1411
     37.5000,       5.0000,   3.00000,   1147.7289
     42.5000,       5.0000,   3.00000,   1093.4929
     47.5000,       5.0000,   3.00000,   1109.6827
     52.5000,       5.0000,   3.00000,   1141.9098
     57.5000,       5.0000,   3.00000,   1108.2720
     62.5000,       5.0000,   3.00000,   1124.8281
     67.5000,       5.0000,   3.00000,   1088.0248
     72.5000,       5.0000,   3.00000,   1043.2985
     77.5000,       5.0000,   3.00000,   1078.6395
     82.5000,       5.0000,   3.00000,    990.8221
     87.5000,       5.0000,   3.00000,   1028.2167
     92.5000,       5.0000,   3.00000,    928.1500
     97.5000,       5.0000,   3.00000,    962.7023
    102.5000,       5.0000,   3.00000,    879.9618
    107.5000,       5.0000,   3.00000,    847.3698
    112.5000,       5.0000,   3.00000,    780.8463
    117.5000,       5.0000,   3.00000,    692.7328
    122.5000,       5.0000,   3.00000,    710.2964
    127.5000,       5.0000,   3.00000,    706.7779
    132.5000,       5.0000,   3.00000,    674.5247
    137.5000,       5.0000,   3.00000,    685.9752
    142.5000,       5.0000,   3.00000,    650.5185
    147.5000,       5.0000,   3.00000,    631.2755
    152.5000,       5.0000,   3.00000,    640.8088
    157.5000,       5.0000,   3.00000,    699.7112
    162.5000,       5.0000,   3.00000,    753.0592
    167.5000,       5.0000,   3.00000,    741.6902
    172.5000,       5.0000,   3.00000,    730.4233
    177.5000,       5.0000,   3.00000,    787.5335
    182.5000,       5.0000,   3.00000,    815.3074
    187.5000,       5.0000,   3.00000,    788.9918
    192.5000,       5.0000,   3.00000,    838.8261
    197.5000,       5.0000,   3.00000,    867.9019
    202.5000,       5.0000,   3.00000,    870.5983
    207.5000,       5.0000,   3.00000,    968.8369
    212.5000,       5.0000,   3.00000,   1059.2837
    217.5000,       5.0000,   3.00000,   1057.2858
    222.5000,       5.0000,   3.00000,   1283.8145
    227.5000,       5.0000,   3.00000,   1395.1880
    232.5000,       5.0000,   3.00000,   1438.6084
    237.5000,       5.0000,   3.00000,   1327.2218
    242.5000,       5.0000,   3.00000,   1339.3542
    247.5000,       5.0000,   3.00000,   1534.2368
    252.5000,       5.0000,   3.00000,   1583.2568
    257.5000,       5.0000,   3.00000,   1546.4883
    262.5000,       5.0000,   3.00000,   1612.4409
    267.5000,       5.0000,   3.00000,   1504.3199
    272.5000,       5.0000,   3.00000,   1705.6881
    277.5000,       5.0000,   3.00000,   1917.1071
    282.5000,       5.0000,   3.00000,   2092.6565
    287.5000,       5.0000,   3.00000,   1857.7009
    292.5000,       5.0000,   3.00000,   2088.2292
    297.5000,       5.0000,   3.00000,   2108.3518
    302.5000,       5.0000,   3.00000,   2501.4111
    307.5000,       5.0000,   3.00000,   2241.6138
    312.5000,       5.0000,   3.00000,   2352.9214
    317.5000,       5.0000,   3.00000,   2327.7024
    322.5000,       5.0000,   3.00000,   2591.1851
    327.5000,       5.0000,   3.00000,   2491.8191
    332.5000,       5.0000,   3.00000,   2673.6167
    337.5000,       5.0000,   3.00000,   2898.4854
    342.5000,       5.0000,   3.00000,   2501.9377
    347.5000,       5.0000,   3.00000,   2440.4800
    352.5000,       5.0000,   3.00000,   3002.0747
    357.5000,       5.0000,   3.00000,   2878.6323
    362.5000,       5.0000,   3.00000,   2661.9771
    367.5000,       5.0000,   3.00000,   2626.2234
    372.5000,       5.0000,   3.00000,   2211.1824
    377.5000,       5.0000,   3.00000,   2689.9187
    382.5000,       5.0000,   3.00000,   2337.6567
    387.5000,       5.0000,   3.00000,   2262.1521
    392.5000,       5.0000,   3.00000,   1694.0842
    397.5000,       5.0000,   3.00000,   1779.0768
    402.5000,       5.0000,   3.00000,   1681.7778
    407.5000,       5.0000,   3.00000,   1596.8120
    412.5000,       5.0000,   3.00000,   1505.2842
     22.5000,      15.0000,   1.00000,   1132.0911
     27.5000,      15.0000,   1.00000,   1168.7584
     32.5000,      15.0000,   1.00000,   1153.9407
     37.5000,      15.0000,   1.00000,   1170.9791
     42.5000,      15.0000,   1.00000,   1150.3756
     47.5000,      15.0000,   1.00000,   1152.7814
     52.5000,      15.0000,   1.00000,   1145.9216
     57.5000,      15.0000,   1.00000,   1149.5450
     62.5000,      15.0000,   1.00000,   1134.1750
     67.5000,      15.0000,   1.00000,   1092.2714
     72.5000,      15.0000,   1.00000,   1074.5610
     77.5000,      15.0000,   1.00000,   1030.7705
     82.5000,      15.0000,   1.00000,   1022.7603
     87.5000,      15.0000,   1.00000,    977.1388
     92.5000,      15.0000,   1.00000,    972.7291
     97.5000,      15.0000,   1.00000,    932.6038
    102.5000,      15.0000,   1.00000,    915.1728
    107.5000,      15.0000,   1.00000,    844.3094
    112.5000,      15.0000,   1.00000,    791.7098
    117.5000,      15.0000,   1.00000,    743.1110
    122.5000,      15.0000,   1.00000,    726.7609
    127.5000,      15.0000,   1.00000,    730.5949
    132.5000,      15.0000,   1.00000,    731.5954
    137.5000,      15.0000,   1.00000,    705.4249
    142.5000,      15.0000,   1.00000,    668.8925
    147.5000,      15.0000,   1.00000,    644.7622
    152.5000,      15.0000,   1.00000,    662.4216
    157.5000,      15.0000,   1.00000,    696.7452
    162.5000,      15.0000,   1.00000,    727.8536
    167.5000,      15.0000,   1.00000,    745.5427
    172.5000,      15.0000,   1.00000,    757.5190
    177.5000,      15.0000,   1.00000,    774.6199
    182.5000,      15.0000,   1.00000,    805.8566
    187.5000,      15.0000,   1.00000,    835.2393
    192.5000,      15.0000,   1.00000,    840.1700
    197.5000,      15.0000,   1.00000,    860.9684
    202.5000,      15.0000,   1.00000,    893.7196
    207.5000,      15.0000,   1.00000,    941.3436
    212.5000,      15.0000,   1.00000,    985.8127
    217.5000,      15.0000,   1.00000,   1117.2852
    222.5000,      15.0000,   1.00000,   1245.0372
    227.5000,      15.0000,   1.00000,   1334.3744
    232.5000,      15.0000,   1.00000,   1323.0159
    237.5000,      15.0000,   1.00000,   1301.1165
    242.5000,      15.0000,   1.00000,   1301.3604
    247.5000,      15.0000,   1.00000,   1402.1434
    252.5000,      15.0000,   1.00000,   1498.2333
    257.5000,      15.0000,   1.00000,   1539.3993
    262.5000,      15.0000,   1.00000,   1479.9866
    267.5000,      15.0000,   1.00000,   1545.9758
    272.5000,      15.0000,   1.00000,   1658.3934
    277.5000,      15.0000,   1.00000,   1847.0125
    282.5000,      15.0000,   1.00000,   1827.9977
    287.5000,      15.0000,   1.00000,   1898.0784
    292.5000,      15.0000,   1.00000,   1862.0452
    297.5000,      15.0000,   1.00000,   2065.4429
    302.5000,      15.0000,   1.00000,   2097.2729
    307.5000,      15.0000,   1.00000,   2230.6252
    312.5000,      15.0000,   1.00000,   2170.3118
    317.5000,      15.0000,   1.00000,   2235.1404
    322.5000,      15.0000,   1.00000,   2291.7134
    327.5000,      15.0000,   1.00000,   2532.0815
    332.5000,      15.0000,   1.00000,   2553.1333
    337.5000,      15.0000,   1.00000,   2513.3579
    342.5000,      15.0000,   1.00000,   2468.1621
    347.5000,      15.0000,   1.00000,   2505.4136
    352.5000,      15.0000,   1.00000,   2623.5818
    357.5000,      15.0000,   1.00000,   2647.2478
    362.5000,      15.0000,   1.00000,   2555.9971
    367.5000,      15.0000,   1.00000,   2263.0354
    372.5000,      15.0000,   1.00000,   2293.9253
    377.5000,      15.0000,   1.00000,   2277.3264
    382.5000,      15.0000,   1.00000,   2342.4688
    387.5000,      15.0000,   1.00000,   2065.0784
    392.5000,      15.0000,   1.00000,   1926.2229
    397.5000,      15.0000,   1.00000,   1645.6233
    402.5000,      15.0000,   1.00000,   1664.2623
    407.5000,      15.0000,   1.00000,   1595.3831
     22.5000,       5.0000,   4.00000,   1254.0270
     27.5000,       5.0000,   4.00000,   1133.4885
     32.5000,       5.0000,   4.00000,   1230.3114
     37.5000,       5.0000,   4.00000,   1235.3099
     42.5000,       5.0000,   4.00000,   1139.0056
     47.5000,       5.0000,   4.00000,   1182.1140
     52.5000,       5.0000,   4.00000,   1194.1404
     57.5000,       5.0000,   4.00000,   1141.8955
     62.5000,       5.0000,   4.00000,   1184.2537
     67.5000,       5.0000,   4.00000,   1110.0417
     72.5000,       5.0000,   4.00000,   1067.1550
     77.5000,       5.0000,   4.00000,   1087.1062
     82.5000,       5.0000,   4.00000,    993.7750
     87.5000,       5.0000,   4.00000,   1042.9299
     92.5000,       5.0000,   4.00000,    950.9594
     97.5000,       5.0000,   4.00000,    998.5146
    102.5000,       5.0000,   4.00000,    915.5372
    107.5000,       5.0000,   4.00000,    863.2115
    112.5000,       5.0000,   4.00000,    815.9675
    117.5000,       5.0000,   4.00000,    707.6004
    122.5000,       5.0000,   4.00000,    748.9688
    127.5000,       5.0000,   4.00000,    752.9683
    132.5000,       5.0000,   4.00000,    722.3531
    137.5000,       5.0000,   4.00000,    733.4153
    142.5000,       5.0000,   4.00000,    665.3553
    147.5000,       5.0000,   4.00000,    637.7663
    152.5000,       5.0000,   4.00000,    654.4982
    157.5000,       5.0000,   4.00000,    698.3921
    162.5000,       5.0000,   4.00000,    754.5859
    167.5000,       5.0000,   4.00000,    758.2599
    172.5000,       5.0000,   4.00000,    740.7604
    177.5000,       5.0000,   4.00000,    795.9218
    182.5000,       5.0000,   4.00000,    836.6600
    187.5000,       5.0000,   4.00000,    805.5156
    192.5000,       5.0000,   4.00000,    841.1566
    197.5000,       5.0000,   4.00000,    862.6644
    202.5000,       5.0000,   4.00000,    832.1077
    207.5000,       5.0000,   4.00000,    939.8318
    212.5000,       5.0000,   4.00000,   1019.1838
    217.5000,       5.0000,   4.00000,   1029.5433
    222.5000,       5.0000,   4.00000,   1276.6047
    227.5000,       5.0000,   4.00000,   1320.9973
    232.5000,       5.0000,   4.00000,   1360.8584
    237.5000,       5.0000,   4.00000,   1276.4650
    242.5000,       5.0000,   4.00000,   1223.6230
    247.5000,       5.0000,   4.00000,   1448.9240
    252.5000,       5.0000,   4.00000,   1490.9366
    257.5000,       5.0000,   4.00000,   1465.5577
    262.5000,       5.0000,   4.00000,   1513.8329
    267.5000,       5.0000,   4.00000,   1418.2969
    272.5000,       5.0000,   4.00000,   1589.0042
    277.5000,       5.0000,   4.00000,   1814.2100
    282.5000,       5.0000,   4.00000,   1870.3439
    287.5000,       5.0000,   4.00000,   1724.8175
    292.5000,       5.0000,   4.00000,   1895.5968
    297.5000,       5.0000,   4.00000,   1901.9937
    302.5000,       5.0000,   4.00000,   2201.8145
    307.5000,       5.0000,   4.00000,   2069.1460
    312.5000,       5.0000,   4.00000,   2131.8489
    317.5000,       5.0000,   4.00000,   2056.4956
    322.5000,       5.0000,   4.00000,   2350.9895
    327.5000,       5.0000,   4.00000,   2418.6951
    332.5000,       5.0000,   4.00000,   2459.5769
    337.5000,       5.0000,   4.00000,   2747.0325
    342.5000,       5.0000,   4.00000,   2300.2732
    347.5000,       5.0000,   4.00000,   2229.4272
    352.5000,       5.0000,   4.00000,   2870.0759
    357.5000,       5.0000,   4.00000,   2550.5769
    362.5000,       5.0000,   4.00000,   2513.2937
    367.5000,       5.0000,   4.00000,   2417.9849
    372.5000,       5.0000,   4.00000,   1993.1936
    377.5000,       5.0000,   4.00000,   2532.2212
    382.5000,       5.0000,   4.00000,   2224.4939
    387.5000,       5.0000,   4.00000,   2172.5698
    392.5000,       5.0000,   4.00000,   1695.2811
    397.5000,       5.0000,   4.00000,   1634.0250
    402.5000,       5.0000,   4.00000,   1638.7634
    407.5000,       5.0000,   4.00000,   1553.0955
     30.0000,      20.0000,   1.00000,   1228.8011
     35.0000,      20.0000,   1.00000,   1190.3547
     40.0000,      20.0000,   1.00000,   1203.6121
     45.0000,      20.0000,   1.00000,   1203.8864
     50.0000,      20.0000,   1.00000,   1164.6487
     55.0000,      20.0000,   1.00000,   1188.3839
     60.0000,      20.0000,   1.00000,   1148.2202
     65.0000,      20.0000,   1.00000,   1115.5647
     70.0000,      20.0000,   1.00000,   1084.6271
     75.0000,      20.0000,   1.00000,   1018.5427
     80.0000,      20.0000,   1.00000,    993.6069
     85.0000,      20.0000,   1.00000,    966.9801
     90.0000,      20.0000,   1.00000,    953.4615
     95.0000,      20.0000,   1.00000,    944.9347
    100.0000,      20.0000,   1.00000,    902.4946
    105.0000,      20.0000,   1.00000,    872.7316
    110.0000,      20.0000,   1.00000,    808.5240
    115.0000,      20.0000,   1.00000,    774.5813
    120.0000,      20.0000,   1.00000,    765.2891
    125.0000,      20.0000,   1.00000,    745.8232
    130.0000,      20.0000,   1.00000,    764.3187
    135.0000,      20.0000,   1.00000,    735.7422
    140.0000,      20.0000,   1.00000,    697.8692
    145.0000,      20.0000,   1.00000,    677.0588
    150.0000,      20.0000,   1.00000,    652.7153
    155.0000,      20.0000,   1.00000,    665.3412
    160.0000,      20.0000,   1.00000,    698.6144
    165.0000,      20.0000,   1.00000,    725.3823
    170.0000,      20.0000,   1.00000,    765.8855
    175.0000,      20.0000,   1.00000,    798.5319
    180.0000,      20.0000,   1.00000,    802.0912
    185.0000,      20.0000,   1.00000,    808.9017
    190.0000,      20.0000,   1.00000,    816.6741
    195.0000,      20.0000,   1.00000,    793.0411
    200.0000,      20.0000,   1.00000,    815.2871
    205.0000,      20.0000,   1.00000,    845.2166
    210.0000,      20.0000,   1.00000,    896.2676
    215.0000,      20.0000,   1.00000,   1042.9073
    220.0000,      20.0000,   1.00000,   1139.9381
    225.0000,      20.0000,   1.00000,   1210.4290
    230.0000,      20.0000,   1.00000,   1250.7803
    235.0000,      20.0000,   1.00000,   1207.5480
    240.0000,      20.0000,   1.00000,   1247.3008
    245.0000,      20.0000,   1.00000,   1254.2079
    250.0000,      20.0000,   1.00000,   1239.8680
    255.0000,      20.0000,   1.00000,   1296.0757
    260.0000,      20.0000,   1.00000,   1326.4731
    265.0000,      20.0000,   1.00000,   1379.6025
    270.0000,      20.0000,   1.00000,   1482.0378
    275.0000,      20.0000,   1.00000,   1521.9136
    280.0000,      20.0000,   1.00000,   1603.7898
    285.0000,      20.0000,   1.00000,   1699.1348
    290.0000,      20.0000,   1.00000,   1735.4878
    295.0000,      20.0000,   1.00000,   1789.3289
    300.0000,      20.0000,   1.00000,   1820.3524
    305.0000,      20.0000,   1.00000,   1856.8989
    310.0000,      20.0000,   1.00000,   1858.2147
    315.0000,      20.0000,   1.00000,   1938.1893
    320.0000,      20.0000,   1.00000,   2041.9775
    325.0000,      20.0000,   1.00000,   2087.2502
    330.0000,      20.0000,   1.00000,   2226.3215
    335.0000,      20.0000,   1.00000,   2211.0564
    340.0000,      20.0000,   1.00000,   2134.1055
    345.0000,      20.0000,   1.00000,   2300.4131
    350.0000,      20.0000,   1.00000,   2135.1318
    355.0000,      20.0000,   1.00000,   2148.0225
    360.0000,      20.0000,   1.00000,   2161.8899
    365.0000,      20.0000,   1.00000,   2049.4778
    370.0000,      20.0000,   1.00000,   2142.8740
    375.0000,      20.0000,   1.00000,   2064.4880
    380.0000,      20.0000,   1.00000,   1964.6366
    385.0000,      20.0000,   1.00000,   2018.8572
    390.0000,      20.0000,   1.00000,   1832.6085
    395.0000,      20.0000,   1.00000,   1713.9977
    400.0000,      20.0000,   1.00000,   1552.6927
     27.5000,       5.0000,   5.00000,   1171.4108
     32.5000,       5.0000,   5.00000,   1278.9595
     37.5000,       5.0000,   5.00000,   1261.0170
     42.5000,       5.0000,   5.00000,   1169.6428
     47.5000,       5.0000,   5.00000,   1196.2200
     52.5000,       5.0000,   5.00000,   1216.2123
     57.5000,       5.0000,   5.00000,   1152.7294
     62.5000,       5.0000,   5.00000,   1177.7880
     67.5000,       5.0000,   5.00000,   1119.9944
     72.5000,       5.0000,   5.00000,   1040.7085
     77.5000,       5.0000,   5.00000,   1056.0917
     82.5000,       5.0000,   5.00000,    967.4928
     87.5000,       5.0000,   5.00000,   1009.3530
     92.5000,       5.0000,   5.00000,    946.0912
     97.5000,       5.0000,   5.00000,    991.7416
    102.5000,       5.0000,   5.00000,    896.3889
    107.5000,       5.0000,   5.00000,    860.8251
    112.5000,       5.0000,   5.00000,    798.3326
    117.5000,       5.0000,   5.00000,    713.6964
    122.5000,       5.0000,   5.00000,    754.5426
    127.5000,       5.0000,   5.00000,    773.3539
    132.5000,       5.0000,   5.00000,    735.4852
    137.5000,       5.0000,   5.00000,    736.8674
    142.5000,       5.0000,   5.00000,    671.3828
    147.5000,       5.0000,   5.00000,    634.8554
    152.5000,       5.0000,   5.00000,    639.9807
    157.5000,       5.0000,   5.00000,    682.5826
    162.5000,       5.0000,   5.00000,    745.1104
    167.5000,       5.0000,   5.00000,    755.1671
    172.5000,       5.0000,   5.00000,    745.0258
    177.5000,       5.0000,   5.00000,    815.3591
    182.5000,       5.0000,   5.00000,    838.5957
    187.5000,       5.0000,   5.00000,    779.3151
    192.5000,       5.0000,   5.00000,    816.9756
    197.5000,       5.0000,   5.00000,    809.2615
    202.5000,       5.0000,   5.00000,    772.9094
    207.5000,       5.0000,   5.00000,    881.9484
    212.5000,       5.0000,   5.00000,    995.6439
    217.5000,       5.0000,   5.00000,   1010.4073
    222.5000,       5.0000,   5.00000,   1219.0970
    227.5000,       5.0000,   5.00000,   1263.8284
    232.5000,       5.0000,   5.00000,   1293.2328
    237.5000,       5.0000,   5.00000,   1195.7308
    242.5000,       5.0000,   5.00000,   1178.9458
    247.5000,       5.0000,   5.00000,   1329.1661
    252.5000,       5.0000,   5.00000,   1335.5382
    257.5000,       5.0000,   5.00000,   1299.7815
    262.5000,       5.0000,   5.00000,   1415.7766
    267.5000,       5.0000,   5.00000,   1312.9729
    272.5000,       5.0000,   5.00000,   1456.5430
    277.5000,       5.0000,   5.00000,   1625.8363
    282.5000,       5.0000,   5.00000,   1734.0569
    287.5000,       5.0000,   5.00000,   1584.6039
    292.5000,       5.0000,   5.00000,   1794.7841
    297.5000,       5.0000,   5.00000,   1724.3663
    302.5000,       5.0000,   5.00000,   1988.2096
    307.5000,       5.0000,   5.00000,   1847.2174
    312.5000,       5.0000,   5.00000,   1871.7096
    317.5000,       5.0000,   5.00000,   1847.4867
    322.5000,       5.0000,   5.00000,   2201.1628
    327.5000,       5.0000,   5.00000,   2118.7827
    332.5000,       5.0000,   5.00000,   2265.9099
    337.5000,       5.0000,   5.00000,   2517.2263
    342.5000,       5.0000,   5.00000,   2060.6980
    347.5000,       5.0000,   5.00000,   2021.1428
    352.5000,       5.0000,   5.00000,   2498.3062
    357.5000,       5.0000,   5.00000,   2247.0889
    362.5000,       5.0000,   5.00000,   2158.6184
    367.5000,       5.0000,   5.00000,   2286.3987
    372.5000,       5.0000,   5.00000,   1866.5889
    377.5000,       5.0000,   5.00000,   2248.6255
    382.5000,       5.0000,   5.00000,   2068.3601
    387.5000,       5.0000,   5.00000,   2040.3064
    392.5000,       5.0000,   5.00000,   1561.7141
    397.5000,       5.0000,   5.00000,   1582.1118
    402.5000,       5.0000,   5.00000,   1499.4202
     32.5000,       5.0000,   6.00000,   1277.7620
     37.5000,       5.0000,   6.00000,   1266.6565
     42.5000,       5.0000,   6.00000,   1168.2966
     47.5000,       5.0000,   6.00000,   1188.1731
     52.5000,       5.0000,   6.00000,   1200.5530
     57.5000,       5.0000,   6.00000,   1141.7078
     62.5000,       5.0000,   6.00000,   1153.3275
     67.5000,       5.0000,   6.00000,   1076.9487
     72.5000,       5.0000,   6.00000,   1012.1917
     77.5000,       5.0000,   6.00000,   1012.4197
     82.5000,       5.0000,   6.00000,    921.0500
     87.5000,       5.0000,   6.00000,    982.1786
     92.5000,       5.0000,   6.00000,    902.9695
     97.5000,       5.0000,   6.00000,    950.9035
    102.5000,       5.0000,   6.00000,    869.3514
    107.5000,       5.0000,   6.00000,    824.7811
    112.5000,       5.0000,   6.00000,    782.8628
    117.5000,       5.0000,   6.00000,    696.2631
    122.5000,       5.0000,   6.00000,    751.1105
    127.5000,       5.0000,   6.00000,    756.9376
    132.5000,       5.0000,   6.00000,    721.1681
    137.5000,       5.0000,   6.00000,    721.5829
    142.5000,       5.0000,   6.00000,    663.2054
    147.5000,       5.0000,   6.00000,    626.8329
    152.5000,       5.0000,   6.00000,    620.6895
    157.5000,       5.0000,   6.00000,    670.0014
    162.5000,       5.0000,   6.00000,    734.2555
    167.5000,       5.0000,   6.00000,    743.9142
    172.5000,       5.0000,   6.00000,    753.4723
    177.5000,       5.0000,   6.00000,    816.6123
    182.5000,       5.0000,   6.00000,    817.1914
    187.5000,       5.0000,   6.00000,    750.7556
    192.5000,       5.0000,   6.00000,    751.5523
    197.5000,       5.0000,   6.00000,    745.4755
    202.5000,       5.0000,   6.00000,    718.1591
    207.5000,       5.0000,   6.00000,    835.4667
    212.5000,       5.0000,   6.00000,    962.9650
    217.5000,       5.0000,   6.00000,    970.1653
    222.5000,       5.0000,   6.00000,   1161.1168
    227.5000,       5.0000,   6.00000,   1208.4922
    232.5000,       5.0000,   6.00000,   1230.4183
    237.5000,       5.0000,   6.00000,   1143.8695
    242.5000,       5.0000,   6.00000,   1105.9076
    247.5000,       5.0000,   6.00000,   1225.7500
    252.5000,       5.0000,   6.00000,   1175.6812
    257.5000,       5.0000,   6.00000,   1167.6359
    262.5000,       5.0000,   6.00000,   1254.8004
    267.5000,       5.0000,   6.00000,   1202.9678
    272.5000,       5.0000,   6.00000,   1309.9380
    277.5000,       5.0000,   6.00000,   1472.5505
    282.5000,       5.0000,   6.00000,   1595.0389
    287.5000,       5.0000,   6.00000,   1493.5669
    292.5000,       5.0000,   6.00000,   1652.8829
    297.5000,       5.0000,   6.00000,   1628.0735
    302.5000,       5.0000,   6.00000,   1830.5133
    307.5000,       5.0000,   6.00000,   1598.3408
    312.5000,       5.0000,   6.00000,   1670.0178
    317.5000,       5.0000,   6.00000,   1716.3684
    322.5000,       5.0000,   6.00000,   1919.5021
    327.5000,       5.0000,   6.00000,   1905.9082
    332.5000,       5.0000,   6.00000,   2005.0486
    337.5000,       5.0000,   6.00000,   2233.0894
    342.5000,       5.0000,   6.00000,   1874.9351
    347.5000,       5.0000,   6.00000,   1740.6542
    352.5000,       5.0000,   6.00000,   2130.2844
    357.5000,       5.0000,   6.00000,   1918.5852
    362.5000,       5.0000,   6.00000,   1932.9890
    367.5000,       5.0000,   6.00000,   2024.7469
    372.5000,       5.0000,   6.00000,   1739.8768
    377.5000,       5.0000,   6.00000,   2103.2417
    382.5000,       5.0000,   6.00000,   1831.9214
    387.5000,       5.0000,   6.00000,   1839.2074
    392.5000,       5.0000,   6.00000,   1429.7389
    397.5000,       5.0000,   6.00000,   1447.5874
     37.5000,      25.0000,   1.00000,   1187.3395
     42.5000,      25.0000,   1.00000,   1199.7645
     47.5000,      25.0000,   1.00000,   1179.9250
     52.5000,      25.0000,   1.00000,   1155.9337
     57.5000,      25.0000,   1.00000,   1138.3159
     62.5000,      25.0000,   1.00000,   1099.7635
     67.5000,      25.0000,   1.00000,   1046.5807
     72.5000,      25.0000,   1.00000,   1004.5195
     77.5000,      25.0000,   1.00000,    966.7038
     82.5000,      25.0000,   1.00000,    929.8935
     87.5000,      25.0000,   1.00000,    916.9657
     92.5000,      25.0000,   1.00000,    881.6964
     97.5000,      25.0000,   1.00000,    864.6711
    102.5000,      25.0000,   1.00000,    832.6063
    107.5000,      25.0000,   1.00000,    805.6667
    112.5000,      25.0000,   1.00000,    773.3730
    117.5000,      25.0000,   1.00000,    765.1437
    122.5000,      25.0000,   1.00000,    741.3806
    127.5000,      25.0000,   1.00000,    729.7271
    132.5000,      25.0000,   1.00000,    718.5986
    137.5000,      25.0000,   1.00000,    703.7843
    142.5000,      25.0000,   1.00000,    674.2910
    147.5000,      25.0000,   1.00000,    661.2274
    152.5000,      25.0000,   1.00000,    663.2008
    157.5000,      25.0000,   1.00000,    671.4497
    162.5000,      25.0000,   1.00000,    697.9429
    167.5000,      25.0000,   1.00000,    752.7866
    172.5000,      25.0000,   1.00000,    789.2758
    177.5000,      25.0000,   1.00000,    783.5201
    182.5000,      25.0000,   1.00000,    779.8018
    187.5000,      25.0000,   1.00000,    759.0219
    192.5000,      25.0000,   1.00000,    727.4905
    197.5000,      25.0000,   1.00000,    727.4589
    202.5000,      25.0000,   1.00000,    775.1883
    207.5000,      25.0000,   1.00000,    825.5951
    212.5000,      25.0000,   1.00000,    911.6086
    217.5000,      25.0000,   1.00000,   1022.2964
    222.5000,      25.0000,   1.00000,   1120.8757
    227.5000,      25.0000,   1.00000,   1137.0160
    232.5000,      25.0000,   1.00000,   1166.7137
    237.5000,      25.0000,   1.00000,   1176.0463
    242.5000,      25.0000,   1.00000,   1140.6809
    247.5000,      25.0000,   1.00000,   1091.4594
    252.5000,      25.0000,   1.00000,   1114.2562
    257.5000,      25.0000,   1.00000,   1109.1984
    262.5000,      25.0000,   1.00000,   1161.9960
    267.5000,      25.0000,   1.00000,   1225.0538
    272.5000,      25.0000,   1.00000,   1337.9248
    277.5000,      25.0000,   1.00000,   1373.7617
    282.5000,      25.0000,   1.00000,   1487.9211
    287.5000,      25.0000,   1.00000,   1557.0657
    292.5000,      25.0000,   1.00000,   1644.2621
    297.5000,      25.0000,   1.00000,   1627.5697
    302.5000,      25.0000,   1.00000,   1611.9950
    307.5000,      25.0000,   1.00000,   1595.2939
    312.5000,      25.0000,   1.00000,   1713.9568
    317.5000,      25.0000,   1.00000,   1700.8633
    322.5000,      25.0000,   1.00000,   1770.3373
    327.5000,      25.0000,   1.00000,   1841.3459
    332.5000,      25.0000,   1.00000,   1816.8397
    337.5000,      25.0000,   1.00000,   1810.9368
    342.5000,      25.0000,   1.00000,   1878.5978
    347.5000,      25.0000,   1.00000,   1843.0365
    352.5000,      25.0000,   1.00000,   1714.3029
    357.5000,      25.0000,   1.00000,   1742.4156
    362.5000,      25.0000,   1.00000,   1794.0736
    367.5000,      25.0000,   1.00000,   1812.4353
    372.5000,      25.0000,   1.00000,   1831.8307
    377.5000,      25.0000,   1.00000,   1875.3961
    382.5000,      25.0000,   1.00000,   1695.2047
    387.5000,      25.0000,   1.00000,   1659.7032
    392.5000,      25.0000,   1.00000,   1589.3528
     37.5000,       5.0000,   7.00000,   1251.5664
     42.5000,       5.0000,   7.00000,   1146.3170
     47.5000,       5.0000,   7.00000,   1166.4126
     52.5000,       5.0000,   7.00000,   1169.5402
     57.5000,       5.0000,   7.00000,   1101.4506
     62.5000,       5.0000,   7.00000,   1112.9497
     67.5000,       5.0000,   7.00000,   1026.7113
     72.5000,       5.0000,   7.00000,    963.7743
     77.5000,       5.0000,   7.00000,    972.2220
     82.5000,       5.0000,   7.00000,    887.0559
     87.5000,       5.0000,   7.00000,    930.8170
     92.5000,       5.0000,   7.00000,    855.6066
     97.5000,       5.0000,   7.00000,    897.1049
    102.5000,       5.0000,   7.00000,    823.1690
    107.5000,       5.0000,   7.00000,    793.7534
    112.5000,       5.0000,   7.00000,    753.1774
    117.5000,       5.0000,   7.00000,    678.3952
    122.5000,       5.0000,   7.00000,    718.6859
    127.5000,       5.0000,   7.00000,    727.5302
    132.5000,       5.0000,   7.00000,    686.4005
    137.5000,       5.0000,   7.00000,    700.9733
    142.5000,       5.0000,   7.00000,    641.1113
    147.5000,       5.0000,   7.00000,    608.6674
    152.5000,       5.0000,   7.00000,    618.9083
    157.5000,       5.0000,   7.00000,    660.3292
    162.5000,       5.0000,   7.00000,    724.8533
    167.5000,       5.0000,   7.00000,    746.6199
    172.5000,       5.0000,   7.00000,    742.0046
    177.5000,       5.0000,   7.00000,    791.9611
    182.5000,       5.0000,   7.00000,    792.1484
    187.5000,       5.0000,   7.00000,    700.7382
    192.5000,       5.0000,   7.00000,    694.0651
    197.5000,       5.0000,   7.00000,    684.0873
    202.5000,       5.0000,   7.00000,    676.6347
    207.5000,       5.0000,   7.00000,    806.1871
    212.5000,       5.0000,   7.00000,    909.5707
    217.5000,       5.0000,   7.00000,    917.5127
    222.5000,       5.0000,   7.00000,   1117.0790
    227.5000,       5.0000,   7.00000,   1145.7351
    232.5000,       5.0000,   7.00000,   1186.6929
    237.5000,       5.0000,   7.00000,   1091.5702
    242.5000,       5.0000,   7.00000,   1019.0641
    247.5000,       5.0000,   7.00000,   1110.0774
    252.5000,       5.0000,   7.00000,   1093.8271
    257.5000,       5.0000,   7.00000,   1034.7665
    262.5000,       5.0000,   7.00000,   1116.8021
    267.5000,       5.0000,   7.00000,   1045.8776
    272.5000,       5.0000,   7.00000,   1191.1757
    277.5000,       5.0000,   7.00000,   1357.6542
    282.5000,       5.0000,   7.00000,   1472.6337
    287.5000,       5.0000,   7.00000,   1374.6335
    292.5000,       5.0000,   7.00000,   1554.1482
    297.5000,       5.0000,   7.00000,   1507.3246
    302.5000,       5.0000,   7.00000,   1651.6300
    307.5000,       5.0000,   7.00000,   1463.9597
    312.5000,       5.0000,   7.00000,   1528.1117
    317.5000,       5.0000,   7.00000,   1485.9019
    322.5000,       5.0000,   7.00000,   1715.4419
    327.5000,       5.0000,   7.00000,   1673.8949
    332.5000,       5.0000,   7.00000,   1739.3721
    337.5000,       5.0000,   7.00000,   1971.1226
    342.5000,       5.0000,   7.00000,   1605.3391
    347.5000,       5.0000,   7.00000,   1500.7053
    352.5000,       5.0000,   7.00000,   1824.8304
    357.5000,       5.0000,   7.00000,   1677.9414
    362.5000,       5.0000,   7.00000,   1716.1464
    367.5000,       5.0000,   7.00000,   1803.9973
    372.5000,       5.0000,   7.00000,   1541.3518
    377.5000,       5.0000,   7.00000,   1957.3542
    382.5000,       5.0000,   7.00000,   1672.6934
    387.5000,       5.0000,   7.00000,   1607.7117
    392.5000,       5.0000,   7.00000,   1283.9873
     42.5000,       5.0000,   8.00000,   1118.2618
     47.5000,       5.0000,   8.00000,   1127.8134
     52.5000,       5.0000,   8.00000,   1127.9717
     57.5000,       5.0000,   8.00000,   1051.5035
     62.5000,       5.0000,   8.00000,   1051.9000
     67.5000,       5.0000,   8.00000,    984.9612
     72.5000,       5.0000,   8.00000,    913.0540
     77.5000,       5.0000,   8.00000,    934.1414
     82.5000,       5.0000,   8.00000,    851.0510
     87.5000,       5.0000,   8.00000,    881.0743
     92.5000,       5.0000,   8.00000,    807.9623
     97.5000,       5.0000,   8.00000,    847.5516
    102.5000,       5.0000,   8.00000,    777.3289
    107.5000,       5.0000,   8.00000,    759.0822
    112.5000,       5.0000,   8.00000,    724.6295
    117.5000,       5.0000,   8.00000,    643.8292
    122.5000,       5.0000,   8.00000,    682.4417
    127.5000,       5.0000,   8.00000,    683.3755
    132.5000,       5.0000,   8.00000,    657.9773
    137.5000,       5.0000,   8.00000,    664.0540
    142.5000,       5.0000,   8.00000,    616.6776
    147.5000,       5.0000,   8.00000,    596.9245
    152.5000,       5.0000,   8.00000,    612.3651
    157.5000,       5.0000,   8.00000,    663.9193
    162.5000,       5.0000,   8.00000,    728.5853
    167.5000,       5.0000,   8.00000,    736.8735
    172.5000,       5.0000,   8.00000,    718.1573
    177.5000,       5.0000,   8.00000,    760.6047
    182.5000,       5.0000,   8.00000,    742.3120
    187.5000,       5.0000,   8.00000,    656.1213
    192.5000,       5.0000,   8.00000,    648.2923
    197.5000,       5.0000,   8.00000,    646.3390
    202.5000,       5.0000,   8.00000,    645.4311
    207.5000,       5.0000,   8.00000,    763.3687
    212.5000,       5.0000,   8.00000,    868.1411
    217.5000,       5.0000,   8.00000,    872.5917
    222.5000,       5.0000,   8.00000,   1054.6964
    227.5000,       5.0000,   8.00000,   1108.2723
    232.5000,       5.0000,   8.00000,   1130.6168
    237.5000,       5.0000,   8.00000,   1020.4651
    242.5000,       5.0000,   8.00000,    943.6214
    247.5000,       5.0000,   8.00000,   1035.4749
    252.5000,       5.0000,   8.00000,    997.4562
    257.5000,       5.0000,   8.00000,    953.9346
    262.5000,       5.0000,   8.00000,    976.5841
    267.5000,       5.0000,   8.00000,    930.5503
    272.5000,       5.0000,   8.00000,   1065.0842
    277.5000,       5.0000,   8.00000,   1255.6042
    282.5000,       5.0000,   8.00000,   1358.9984
    287.5000,       5.0000,   8.00000,   1267.5941
    292.5000,       5.0000,   8.00000,   1437.2850
    297.5000,       5.0000,   8.00000,   1359.6300
    302.5000,       5.0000,   8.00000,   1525.8856
    307.5000,       5.0000,   8.00000,   1380.3781
    312.5000,       5.0000,   8.00000,   1352.9657
    317.5000,       5.0000,   8.00000,   1310.6379
    322.5000,       5.0000,   8.00000,   1496.6080
    327.5000,       5.0000,   8.00000,   1450.0446
    332.5000,       5.0000,   8.00000,   1537.0011
    337.5000,       5.0000,   8.00000,   1670.7400
    342.5000,       5.0000,   8.00000,   1353.8250
    347.5000,       5.0000,   8.00000,   1284.0183
    352.5000,       5.0000,   8.00000,   1623.9463
    357.5000,       5.0000,   8.00000,   1500.7920
    362.5000,       5.0000,   8.00000,   1508.3488
    367.5000,       5.0000,   8.00000,   1614.9369
    372.5000,       5.0000,   8.00000,   1378.9584
    377.5000,       5.0000,   8.00000,   1709.0151
    382.5000,       5.0000,   8.00000,   1537.1704
    387.5000,       5.0000,   8.00000,   1469.6563
     52.5000,      35.0000,   1.00000,   1056.4093
     57.5000,      35.0000,   1.00000,   1009.8154
     62.5000,      35.0000,   1.00000,    980.4389
     67.5000,      35.0000,   1.00000,    950.3795
     72.5000,      35.0000,   1.00000,    913.5250
     77.5000,      35.0000,   1.00000,    882.2778
     82.5000,      35.0000,   1.00000,    841.7941
     87.5000,      35.0000,   1.00000,    808.6718
     92.5000,      35.0000,   1.00000,    786.6471
     97.5000,      35.0000,   1.00000,    754.0815
    102.5000,      35.0000,   1.00000,    735.3798
    107.5000,      35.0000,   1.00000,    716.4988
    112.5000,      35.0000,   1.00000,    702.8566
    117.5000,      35.0000,   1.00000,    678.6568
    122.5000,      35.0000,   1.00000,    665.9296
    127.5000,      35.0000,   1.00000,    642.9881
    132.5000,      35.0000,   1.00000,    626.9351
    137.5000,      35.0000,   1.00000,    631.0445
    142.5000,      35.0000,   1.00000,    642.0881
    147.5000,      35.0000,   1.00000,    654.5154
    152.5000,      35.0000,   1.00000,    682.1659
    157.5000,      35.0000,   1.00000,    690.5516
    162.5000,      35.0000,   1.00000,    704.0917
    167.5000,      35.0000,   1.00000,    719.0070
    172.5000,      35.0000,   1.00000,    698.0261
    177.5000,      35.0000,   1.00000,    681.1011
    182.5000,      35.0000,   1.00000,    660.0085
    187.5000,      35.0000,   1.00000,    646.7244
    192.5000,      35.0000,   1.00000,    668.1469
    197.5000,      35.0000,   1.00000,    683.3557
    202.5000,      35.0000,   1.00000,    693.6743
    207.5000,      35.0000,   1.00000,    752.5711
    212.5000,      35.0000,   1.00000,    814.8892
    217.5000,      35.0000,   1.00000,    898.2466
    222.5000,      35.0000,   1.00000,    955.6499
    227.5000,      35.0000,   1.00000,    970.9713
    232.5000,      35.0000,   1.00000,    983.3120
    237.5000,      35.0000,   1.00000,   1000.2806
    242.5000,      35.0000,   1.00000,    956.0578
    247.5000,      35.0000,   1.00000,    930.3349
    252.5000,      35.0000,   1.00000,    872.7722
    257.5000,      35.0000,   1.00000,    868.8527
    262.5000,      35.0000,   1.00000,    915.0400
    267.5000,      35.0000,   1.00000,    977.0988
    272.5000,      35.0000,   1.00000,   1002.6926
    277.5000,      35.0000,   1.00000,   1093.3790
    282.5000,      35.0000,   1.00000,   1158.7570
    287.5000,      35.0000,   1.00000,   1231.6990
    292.5000,      35.0000,   1.00000,   1268.6202
    297.5000,      35.0000,   1.00000,   1300.1846
    302.5000,      35.0000,   1.00000,   1273.7128
    307.5000,      35.0000,   1.00000,   1310.1420
    312.5000,      35.0000,   1.00000,   1296.1152
    317.5000,      35.0000,   1.00000,   1275.9092
    322.5000,      35.0000,   1.00000,   1277.6525
    327.5000,      35.0000,   1.00000,   1195.8347
    332.5000,      35.0000,   1.00000,   1158.8739
    337.5000,      35.0000,   1.00000,   1193.5399
    342.5000,      35.0000,   1.00000,   1211.1215
    347.5000,      35.0000,   1.00000,   1256.9768
    352.5000,      35.0000,   1.00000,   1289.4167
    357.5000,      35.0000,   1.00000,   1272.3329
    362.5000,      35.0000,   1.00000,   1326.6417
    367.5000,      35.0000,   1.00000,   1356.5157
    372.5000,      35.0000,   1.00000,   1328.9683
    377.5000,      35.0000,   1.00000,   1309.5343
     52.5000,       5.0000,  10.00000,   1022.8637
     57.5000,       5.0000,  10.00000,    951.7424
     62.5000,       5.0000,  10.00000,    952.0485
     67.5000,       5.0000,  10.00000,    896.2118
     72.5000,       5.0000,  10.00000,    840.1499
     77.5000,       5.0000,  10.00000,    853.3965
     82.5000,       5.0000,  10.00000,    770.4971
     87.5000,       5.0000,  10.00000,    807.8973
     92.5000,       5.0000,  10.00000,    743.5310
     97.5000,       5.0000,  10.00000,    778.3127
    102.5000,       5.0000,  10.00000,    713.5408
    107.5000,       5.0000,  10.00000,    686.8779
    112.5000,       5.0000,  10.00000,    643.1484
    117.5000,       5.0000,  10.00000,    571.1207
    122.5000,       5.0000,  10.00000,    607.2030
    127.5000,       5.0000,  10.00000,    611.8159
    132.5000,       5.0000,  10.00000,    588.0522
    137.5000,       5.0000,  10.00000,    606.7324
    142.5000,       5.0000,  10.00000,    579.2831
    147.5000,       5.0000,  10.00000,    573.2244
    152.5000,       5.0000,  10.00000,    608.0005
    157.5000,       5.0000,  10.00000,    664.0007
    162.5000,       5.0000,  10.00000,    715.2971
    167.5000,       5.0000,  10.00000,    704.2124
    172.5000,       5.0000,  10.00000,    658.1842
    177.5000,       5.0000,  10.00000,    675.8008
    182.5000,       5.0000,  10.00000,    656.9673
    187.5000,       5.0000,  10.00000,    589.7094
    192.5000,       5.0000,  10.00000,    602.1815
    197.5000,       5.0000,  10.00000,    600.5449
    202.5000,       5.0000,  10.00000,    591.4242
    207.5000,       5.0000,  10.00000,    702.9017
    212.5000,       5.0000,  10.00000,    799.2278
    217.5000,       5.0000,  10.00000,    806.7586
    222.5000,       5.0000,  10.00000,    967.6937
    227.5000,       5.0000,  10.00000,    983.2655
    232.5000,       5.0000,  10.00000,    989.3036
    237.5000,       5.0000,  10.00000,    904.9534
    242.5000,       5.0000,  10.00000,    836.4122
    247.5000,       5.0000,  10.00000,    908.7648
    252.5000,       5.0000,  10.00000,    851.4028
    257.5000,       5.0000,  10.00000,    795.2818
    262.5000,       5.0000,  10.00000,    832.2858
    267.5000,       5.0000,  10.00000,    786.2207
    272.5000,       5.0000,  10.00000,    874.6044
    277.5000,       5.0000,  10.00000,   1024.2366
    282.5000,       5.0000,  10.00000,   1132.3564
    287.5000,       5.0000,  10.00000,   1046.8174
    292.5000,       5.0000,  10.00000,   1182.5228
    297.5000,       5.0000,  10.00000,   1161.2340
    302.5000,       5.0000,  10.00000,   1286.0981
    307.5000,       5.0000,  10.00000,   1123.9199
    312.5000,       5.0000,  10.00000,   1107.1852
    317.5000,       5.0000,  10.00000,   1035.8260
    322.5000,       5.0000,  10.00000,   1157.7698
    327.5000,       5.0000,  10.00000,   1080.0991
    332.5000,       5.0000,  10.00000,   1115.7384
    337.5000,       5.0000,  10.00000,   1226.3756
    342.5000,       5.0000,  10.00000,   1018.2734
    347.5000,       5.0000,  10.00000,    998.6309
    352.5000,       5.0000,  10.00000,   1283.2981
    357.5000,       5.0000,  10.00000,   1223.5739
    362.5000,       5.0000,  10.00000,   1242.0833
    367.5000,       5.0000,  10.00000,   1286.8495
    372.5000,       5.0000,  10.00000,   1076.3398
    377.5000,       5.0000,  10.00000,   1352.0669
     67.5000,      45.0000,   1.00000,    874.4001
     72.5000,      45.0000,   1.00000,    841.7858
     77.5000,      45.0000,   1.00000,    813.5997
     82.5000,      45.0000,   1.00000,    791.2402
     87.5000,      45.0000,   1.00000,    759.3923
     92.5000,      45.0000,   1.00000,    735.1113
     97.5000,      45.0000,   1.00000,    696.1154
    102.5000,      45.0000,   1.00000,    667.5582
    107.5000,      45.0000,   1.00000,    653.5209
    112.5000,      45.0000,   1.00000,    624.3087
    117.5000,      45.0000,   1.00000,    611.6559
    122.5000,      45.0000,   1.00000,    595.4637
    127.5000,      45.0000,   1.00000,    585.6191
    132.5000,      45.0000,   1.00000,    586.7487
    137.5000,      45.0000,   1.00000,    599.8045
    142.5000,      45.0000,   1.00000,    624.0560
    147.5000,      45.0000,   1.00000,    635.3680
    152.5000,      45.0000,   1.00000,    636.9993
    157.5000,      45.0000,   1.00000,    639.1946
    162.5000,      45.0000,   1.00000,    631.3882
    167.5000,      45.0000,   1.00000,    623.0544
    172.5000,      45.0000,   1.00000,    622.9649
    177.5000,      45.0000,   1.00000,    627.7557
    182.5000,      45.0000,   1.00000,    619.5137
    187.5000,      45.0000,   1.00000,    618.1694
    192.5000,      45.0000,   1.00000,    634.9962
    197.5000,      45.0000,   1.00000,    649.8005
    202.5000,      45.0000,   1.00000,    688.5342
    207.5000,      45.0000,   1.00000,    726.8936
    212.5000,      45.0000,   1.00000,    762.0829
    217.5000,      45.0000,   1.00000,    773.3486
    222.5000,      45.0000,   1.00000,    790.2108
    227.5000,      45.0000,   1.00000,    817.0793
    232.5000,      45.0000,   1.00000,    833.4797
    237.5000,      45.0000,   1.00000,    813.3315
    242.5000,      45.0000,   1.00000,    811.0233
    247.5000,      45.0000,   1.00000,    787.9838
    252.5000,      45.0000,   1.00000,    784.4067
    257.5000,      45.0000,   1.00000,    783.6722
    262.5000,      45.0000,   1.00000,    810.1069
    267.5000,      45.0000,   1.00000,    824.1217
    272.5000,      45.0000,   1.00000,    823.5079
    277.5000,      45.0000,   1.00000,    846.7209
    282.5000,      45.0000,   1.00000,    907.9450
    287.5000,      45.0000,   1.00000,    902.4407
    292.5000,      45.0000,   1.00000,    935.1249
    297.5000,      45.0000,   1.00000,    954.5401
    302.5000,      45.0000,   1.00000,    967.7015
    307.5000,      45.0000,   1.00000,    973.8645
    312.5000,      45.0000,   1.00000,    950.0317
    317.5000,      45.0000,   1.00000,    943.5924
    322.5000,      45.0000,   1.00000,    896.4819
    327.5000,      45.0000,   1.00000,    859.0326
    332.5000,      45.0000,   1.00000,    879.6689
    337.5000,      45.0000,   1.00000,    882.9241
    342.5000,      45.0000,   1.00000,    910.2460
    347.5000,      45.0000,   1.00000,    943.3221
    352.5000,      45.0000,   1.00000,    952.4577
    357.5000,      45.0000,   1.00000,    983.1405
    362.5000,      45.0000,   1.00000,    978.3041
     77.5000,       5.0000,  12.00000,    787.7497
    157.5000,       5.0000,  12.00000,    626.8350
    237.5000,       5.0000,  12.00000,    798.5059
    317.5000,       5.0000,  12.00000,    826.1835
     67.5000,      15.0000,   4.00000,    808.9705
     72.5000,      15.0000,   4.00000,    778.2577
     77.5000,      15.0000,   4.00000,    746.7715
     82.5000,      15.0000,   4.00000,    747.6516
     87.5000,      15.0000,   4.00000,    718.8267
     92.5000,      15.0000,   4.00000,    726.1144
     97.5000,      15.0000,   4.00000,    684.2938
    102.5000,      15.0000,   4.00000,    659.9954
    107.5000,      15.0000,   4.00000,    611.9533
    112.5000,      15.0000,   4.00000,    559.6708
    117.5000,      15.0000,   4.00000,    531.7676
    122.5000,      15.0000,   4.00000,    525.7576
    127.5000,      15.0000,   4.00000,    537.9443
    132.5000,      15.0000,   4.00000,    551.5748
    137.5000,      15.0000,   4.00000,    554.2969
    142.5000,      15.0000,   4.00000,    555.5540
    147.5000,      15.0000,   4.00000,    552.1439
    152.5000,      15.0000,   4.00000,    571.8680
    157.5000,      15.0000,   4.00000,    604.7487
    162.5000,      15.0000,   4.00000,    623.6732
    167.5000,      15.0000,   4.00000,    622.3751
    172.5000,      15.0000,   4.00000,    617.1678
    177.5000,      15.0000,   4.00000,    615.9342
    182.5000,      15.0000,   4.00000,    596.3767
    187.5000,      15.0000,   4.00000,    570.6929
    192.5000,      15.0000,   4.00000,    555.9934
    197.5000,      15.0000,   4.00000,    558.9343
    202.5000,      15.0000,   4.00000,    600.3041
    207.5000,      15.0000,   4.00000,    666.1127
    212.5000,      15.0000,   4.00000,    717.8785
    217.5000,      15.0000,   4.00000,    774.0505
    222.5000,      15.0000,   4.00000,    810.6202
    227.5000,      15.0000,   4.00000,    847.1487
    232.5000,      15.0000,   4.00000,    820.1223
    237.5000,      15.0000,   4.00000,    762.4209
    242.5000,      15.0000,   4.00000,    738.3981
    247.5000,      15.0000,   4.00000,    733.1652
    252.5000,      15.0000,   4.00000,    734.0789
    257.5000,      15.0000,   4.00000,    711.4448
    262.5000,      15.0000,   4.00000,    683.4835
    267.5000,      15.0000,   4.00000,    690.2745
    272.5000,      15.0000,   4.00000,    704.1912
    277.5000,      15.0000,   4.00000,    778.3345
    282.5000,      15.0000,   4.00000,    819.5762
    287.5000,      15.0000,   4.00000,    836.1700
    292.5000,      15.0000,   4.00000,    841.2243
    297.5000,      15.0000,   4.00000,    900.8349
    302.5000,      15.0000,   4.00000,    875.0678
    307.5000,      15.0000,   4.00000,    870.2096
    312.5000,      15.0000,   4.00000,    786.2816
    317.5000,      15.0000,   4.00000,    789.9600
    322.5000,      15.0000,   4.00000,    775.6308
    327.5000,      15.0000,   4.00000,    805.9711
    337.5000,      15.0000,   4.00000,    826.5510
    342.5000,      15.0000,   4.00000,    804.4075
    347.5000,      15.0000,   4.00000,    823.9546
    352.5000,      15.0000,   4.00000,    866.9471
    357.5000,      15.0000,   4.00000,    921.7478
    362.5000,      15.0000,   4.00000,    923.4576
     82.5000,      55.0000,   1.00000,    755.3735
     87.5000,      55.0000,   1.00000,    724.9044
     92.5000,      55.0000,   1.00000,    686.7263
     97.5000,      55.0000,   1.00000,    659.8553
    102.5000,      55.0000,   1.00000,    637.6903
    107.5000,      55.0000,   1.00000,    620.5979
    112.5000,      55.0000,   1.00000,    608.9177
    117.5000,      55.0000,   1.00000,    595.5185
    122.5000,      55.0000,   1.00000,    590.4097
    127.5000,      55.0000,   1.00000,    574.5717
    132.5000,      55.0000,   1.00000,    567.4038
    137.5000,      55.0000,   1.00000,    569.6458
    142.5000,      55.0000,   1.00000,    564.1774
    147.5000,      55.0000,   1.00000,    566.5837
    152.5000,      55.0000,   1.00000,    567.3724
    157.5000,      55.0000,   1.00000,    569.6526
    162.5000,      55.0000,   1.00000,    573.2294
    167.5000,      55.0000,   1.00000,    570.0783
    172.5000,      55.0000,   1.00000,    576.8071
    177.5000,      55.0000,   1.00000,    584.8789
    182.5000,      55.0000,   1.00000,    604.8734
    187.5000,      55.0000,   1.00000,    628.7497
    192.5000,      55.0000,   1.00000,    638.3696
    197.5000,      55.0000,   1.00000,    656.9170
    202.5000,      55.0000,   1.00000,    671.0954
    207.5000,      55.0000,   1.00000,    691.6489
    212.5000,      55.0000,   1.00000,    693.8950
    217.5000,      55.0000,   1.00000,    697.4380
    222.5000,      55.0000,   1.00000,    701.2078
    227.5000,      55.0000,   1.00000,    708.6695
    232.5000,      55.0000,   1.00000,    714.2369
    242.5000,      55.0000,   1.00000,    707.8860
    247.5000,      55.0000,   1.00000,    711.8673
    252.5000,      55.0000,   1.00000,    709.7193
    257.5000,      55.0000,   1.00000,    698.3499
    262.5000,      55.0000,   1.00000,    693.9348
    267.5000,      55.0000,   1.00000,    714.7789
    272.5000,      55.0000,   1.00000,    708.0430
    277.5000,      55.0000,   1.00000,    713.8181
    282.5000,      55.0000,   1.00000,    702.2716
    287.5000,      55.0000,   1.00000,    686.7365
    292.5000,      55.0000,   1.00000,    689.6886
    297.5000,      55.0000,   1.00000,    692.0013
    302.5000,      55.0000,   1.00000,    688.9191
    307.5000,      55.0000,   1.00000,    688.8578
    312.5000,      55.0000,   1.00000,    712.4421
    317.5000,      55.0000,   1.00000,    723.9000
    322.5000,      55.0000,   1.00000,    717.9104
    327.5000,      55.0000,   1.00000,    737.4518
    332.5000,      55.0000,   1.00000,    741.1159
    337.5000,      55.0000,   1.00000,    743.9698
    342.5000,      55.0000,   1.00000,    750.4506
    347.5000,      55.0000,   1.00000,    747.3839
    157.5000,       5.0000,  15.00000,    554.3180
    237.5000,       5.0000,  15.00000,    683.3486
    317.5000,       5.0000,  15.00000,    612.2877
     82.5000,      15.0000,   5.00000,    712.0294
     87.5000,      15.0000,   5.00000,    682.8610
     92.5000,      15.0000,   5.00000,    684.5292
     97.5000,      15.0000,   5.00000,    650.6507
    102.5000,      15.0000,   5.00000,    624.6884
    107.5000,      15.0000,   5.00000,    582.3702
    112.5000,      15.0000,   5.00000,    535.8336
    117.5000,      15.0000,   5.00000,    513.6987
    122.5000,      15.0000,   5.00000,    508.5444
    127.5000,      15.0000,   5.00000,    515.1263
    132.5000,      15.0000,   5.00000,    516.5281
    137.5000,      15.0000,   5.00000,    508.9572
    142.5000,      15.0000,   5.00000,    499.1922
    147.5000,      15.0000,   5.00000,    492.2872
    152.5000,      15.0000,   5.00000,    507.3044
    157.5000,      15.0000,   5.00000,    542.0254
    162.5000,      15.0000,   5.00000,    572.7066
    167.5000,      15.0000,   5.00000,    576.6401
    172.5000,      15.0000,   5.00000,    579.6144
    177.5000,      15.0000,   5.00000,    582.8323
    182.5000,      15.0000,   5.00000,    575.3669
    187.5000,      15.0000,   5.00000,    562.9185
    192.5000,      15.0000,   5.00000,    550.3940
    197.5000,      15.0000,   5.00000,    550.8388
    202.5000,      15.0000,   5.00000,    579.1739
    207.5000,      15.0000,   5.00000,    638.4849
    212.5000,      15.0000,   5.00000,    684.2687
    217.5000,      15.0000,   5.00000,    732.3296
    222.5000,      15.0000,   5.00000,    742.0256
    227.5000,      15.0000,   5.00000,    761.6182
    232.5000,      15.0000,   5.00000,    721.9510
    242.5000,      15.0000,   5.00000,    651.2902
    247.5000,      15.0000,   5.00000,    644.2904
    252.5000,      15.0000,   5.00000,    633.6749
    257.5000,      15.0000,   5.00000,    600.9391
    262.5000,      15.0000,   5.00000,    573.4509
    267.5000,      15.0000,   5.00000,    581.0109
    272.5000,      15.0000,   5.00000,    588.8110
    277.5000,      15.0000,   5.00000,    631.4446
    282.5000,      15.0000,   5.00000,    636.1873
    287.5000,      15.0000,   5.00000,    637.2232
    292.5000,      15.0000,   5.00000,    633.7561
    297.5000,      15.0000,   5.00000,    656.9562
    302.5000,      15.0000,   5.00000,    629.3662
    307.5000,      15.0000,   5.00000,    617.3019
    312.5000,      15.0000,   5.00000,    587.3441
    317.5000,      15.0000,   5.00000,    610.0693
    322.5000,      15.0000,   5.00000,    623.0625
    327.5000,      15.0000,   5.00000,    655.7742
    332.5000,      15.0000,   5.00000,    696.1984
    337.5000,      15.0000,   5.00000,    686.5098
    342.5000,      15.0000,   5.00000,    657.4570
    347.5000,      15.0000,   5.00000,    652.8128
     97.5000,      65.0000,   1.00000,    654.7993
    102.5000,      65.0000,   1.00000,    637.0201
    107.5000,      65.0000,   1.00000,    626.3203
    112.5000,      65.0000,   1.00000,    608.5295
    117.5000,      65.0000,   1.00000,    590.6959
    122.5000,      65.0000,   1.00000,    574.1481
    127.5000,      65.0000,   1.00000,    556.4168
    132.5000,      65.0000,   1.00000,    541.8009
    137.5000,      65.0000,   1.00000,    530.9851
    142.5000,      65.0000,   1.00000,    522.2433
    147.5000,      65.0000,   1.00000,    524.8420
    152.5000,      65.0000,   1.00000,    531.9207
    157.5000,      65.0000,   1.00000,    531.3980
    162.5000,      65.0000,   1.00000,    535.9896
    167.5000,      65.0000,   1.00000,    541.7511
    172.5000,      65.0000,   1.00000,    548.9789
    177.5000,      65.0000,   1.00000,    568.9600
    182.5000,      65.0000,   1.00000,    590.9075
    187.5000,      65.0000,   1.00000,    607.3642
    192.5000,      65.0000,   1.00000,    632.0304
    197.5000,      65.0000,   1.00000,    647.5674
    202.5000,      65.0000,   1.00000,    660.4811
    207.5000,      65.0000,   1.00000,    657.2429
    212.5000,      65.0000,   1.00000,    651.7578
    217.5000,      65.0000,   1.00000,    651.3502
    257.5000,      65.0000,   1.00000,    622.9393
    262.5000,      65.0000,   1.00000,    616.7271
    267.5000,      65.0000,   1.00000,    603.4219
    272.5000,      65.0000,   1.00000,    596.7770
    277.5000,      65.0000,   1.00000,    595.6264
    282.5000,      65.0000,   1.00000,    573.9160
    287.5000,      65.0000,   1.00000,    554.8896
    292.5000,      65.0000,   1.00000,    547.6501
    297.5000,      65.0000,   1.00000,    550.9146
    302.5000,      65.0000,   1.00000,    561.5327
    307.5000,      65.0000,   1.00000,    581.5984
    312.5000,      65.0000,   1.00000,    586.6721
    317.5000,      65.0000,   1.00000,    584.6953
    322.5000,      65.0000,   1.00000,    607.8149
    327.5000,      65.0000,   1.00000,    620.3433
    332.5000,      65.0000,   1.00000,    633.4720
    102.5000,      15.0000,   6.00000,    627.3201
    107.5000,      15.0000,   6.00000,    582.3550
    112.5000,      15.0000,   6.00000,    534.5317
    117.5000,      15.0000,   6.00000,    501.8921
    122.5000,      15.0000,   6.00000,    488.0339
    127.5000,      15.0000,   6.00000,    483.4133
    132.5000,      15.0000,   6.00000,    479.7878
    137.5000,      15.0000,   6.00000,    467.2317
    142.5000,      15.0000,   6.00000,    461.8210
    147.5000,      15.0000,   6.00000,    461.3100
    152.5000,      15.0000,   6.00000,    480.8189
    157.5000,      15.0000,   6.00000,    516.1853
    162.5000,      15.0000,   6.00000,    546.2967
    167.5000,      15.0000,   6.00000,    554.7642
    172.5000,      15.0000,   6.00000,    561.3081
    177.5000,      15.0000,   6.00000,    568.5411
    182.5000,      15.0000,   6.00000,    560.0797
    187.5000,      15.0000,   6.00000,    546.0142
    192.5000,      15.0000,   6.00000,    535.6603
    197.5000,      15.0000,   6.00000,    540.3293
    202.5000,      15.0000,   6.00000,    575.3848
    207.5000,      15.0000,   6.00000,    628.4860
    212.5000,      15.0000,   6.00000,    674.2231
    217.5000,      15.0000,   6.00000,    713.5179
    257.5000,      15.0000,   6.00000,    524.7048
    262.5000,      15.0000,   6.00000,    493.7401
    267.5000,      15.0000,   6.00000,    487.9472
    272.5000,      15.0000,   6.00000,    492.0291
    277.5000,      15.0000,   6.00000,    530.4983
    282.5000,      15.0000,   6.00000,    528.5323
    287.5000,      15.0000,   6.00000,    530.1552
    292.5000,      15.0000,   6.00000,    513.8613
    297.5000,      15.0000,   6.00000,    542.3265
    302.5000,      15.0000,   6.00000,    525.9097
    307.5000,      15.0000,   6.00000,    521.1473
    312.5000,      15.0000,   6.00000,    492.0539
    317.5000,      15.0000,   6.00000,    505.3682
    322.5000,      15.0000,   6.00000,    517.3877
    327.5000,      15.0000,   6.00000,    549.7021
    332.5000,      15.0000,   6.00000,    583.0063
    110.0000,      30.0000,   3.00000,    566.7620
    115.0000,      30.0000,   3.00000,    531.9189
    120.0000,      30.0000,   3.00000,    502.2981
    125.0000,      30.0000,   3.00000,    481.6307
    130.0000,      30.0000,   3.00000,    466.8671
    135.0000,      30.0000,   3.00000,    463.9149
    140.0000,      30.0000,   3.00000,    464.9777
    145.0000,      30.0000,   3.00000,    470.0423
    150.0000,      30.0000,   3.00000,    484.8341
    155.0000,      30.0000,   3.00000,    498.3306
    160.0000,      30.0000,   3.00000,    512.8334
    165.0000,      30.0000,   3.00000,    535.9962
    170.0000,      30.0000,   3.00000,    555.6100
    175.0000,      30.0000,   3.00000,    555.7819
    180.0000,      30.0000,   3.00000,    548.2968
    185.0000,      30.0000,   3.00000,    547.1932
    190.0000,      30.0000,   3.00000,    544.6497
    195.0000,      30.0000,   3.00000,    557.7869
    200.0000,      30.0000,   3.00000,    577.1327
    205.0000,      30.0000,   3.00000,    604.5989
    210.0000,      30.0000,   3.00000,    643.9606
    265.0000,      30.0000,   3.00000,    481.6750
    270.0000,      30.0000,   3.00000,    487.1553
    275.0000,      30.0000,   3.00000,    480.5109
    280.0000,      30.0000,   3.00000,    484.2124
    285.0000,      30.0000,   3.00000,    492.3628
    290.0000,      30.0000,   3.00000,    512.3212
    295.0000,      30.0000,   3.00000,    507.9224
    300.0000,      30.0000,   3.00000,    499.5873
    305.0000,      30.0000,   3.00000,    497.3277
    310.0000,      30.0000,   3.00000,    495.3384
    315.0000,      30.0000,   3.00000,    495.1972
    320.0000,      30.0000,   3.00000,    492.4560
    325.0000,      30.0000,   3.00000,    508.5091
    112.5000,      25.0000,   4.00000,    527.4104
    117.5000,      25.0000,   4.00000,    497.2272
    122.5000,      25.0000,   4.00000,    470.9058
    127.5000,      25.0000,   4.00000,    460.4740
    132.5000,      25.0000,   4.00000,    460.6043
    137.5000,      25.0000,   4.00000,    456.2290
    142.5000,      25.0000,   4.00000,    454.2413
    147.5000,      25.0000,   4.00000,    467.7273
    152.5000,      25.0000,   4.00000,    485.7904
    157.5000,      25.0000,   4.00000,    507.8769
    162.5000,      25.0000,   4.00000,    526.2195
    167.5000,      25.0000,   4.00000,    545.3838
    172.5000,      25.0000,   4.00000,    553.8661
    177.5000,      25.0000,   4.00000,    547.0360
    182.5000,      25.0000,   4.00000,    540.2147
    187.5000,      25.0000,   4.00000,    539.2990
    192.5000,      25.0000,   4.00000,    530.1755
    197.5000,      25.0000,   4.00000,    544.2946
    202.5000,      25.0000,   4.00000,    586.3670
    272.5000,      25.0000,   4.00000,    451.4504
    277.5000,      25.0000,   4.00000,    448.4433
    282.5000,      25.0000,   4.00000,    471.0212
    287.5000,      25.0000,   4.00000,    481.8102
    292.5000,      25.0000,   4.00000,    495.8292
    297.5000,      25.0000,   4.00000,    489.8762
    302.5000,      25.0000,   4.00000,    489.3314
    307.5000,      25.0000,   4.00000,    471.4284
    312.5000,      25.0000,   4.00000,    470.2819
    317.5000,      25.0000,   4.00000,    454.1475
    157.5000,      15.0000,   8.00000,    511.4668
    157.5000,      15.0000,  10.00000,    518.2762
   4.24
ITERATION 3
MODEL RESISTIVITY
LAYER 1
84,     2.5000
     10.0000,     619.49
     15.0000,     669.91
     20.0000,     663.48
     25.0000,     748.30
     30.0000,     676.42
     35.0000,     777.74
     40.0000,     817.32
     45.0000,     770.22
     50.0000,     812.53
     55.0000,     856.96
     60.0000,     839.38
     65.0000,     870.90
     70.0000,     827.74
     75.0000,     807.75
     80.0000,     845.81
     85.0000,     759.87
     90.0000,     781.62
     95.0000,     709.91
    100.0000,     738.51
    105.0000,     646.36
    110.0000,     598.56
    115.0000,     545.70
    120.0000,     465.53
    125.0000,     490.93
    130.0000,     500.23
    135.0000,     479.81
    140.0000,     506.65
    145.0000,     476.84
    150.0000,     463.80
    155.0000,     486.37
    160.0000,     563.14
    165.0000,     652.79
    170.0000,     668.53
    175.0000,     648.07
    180.0000,     679.28
    185.0000,     658.60
    190.0000,     578.13
    195.0000,     584.98
    200.0000,     600.44
    205.0000,     611.74
    210.0000,     746.12
    215.0000,     920.68
    220.0000,     1111.9
    225.0000,     1598.3
    230.0000,     1715.4
    235.0000,     1604.1
    240.0000,     1396.4
    245.0000,     1283.6
    250.0000,     1428.8
    255.0000,     1387.9
    260.0000,     1335.0
    265.0000,     1463.2
    270.0000,     1432.0
    275.0000,     1803.0
    280.0000,     2342.0
    285.0000,     2760.5
    290.0000,     2730.1
    295.0000,     3138.3
    300.0000,     3006.0
    305.0000,     3411.3
    310.0000,     2884.1
    315.0000,     2715.9
    320.0000,     2490.1
    325.0000,     2761.6
    330.0000,     2552.4
    335.0000,     2587.5
    340.0000,     2868.8
    345.0000,     2322.1
    350.0000,     2236.3
    355.0000,     2944.9
    360.0000,     2709.1
    365.0000,     2615.7
    370.0000,     2647.4
    375.0000,     2198.5
    380.0000,     2819.2
    385.0000,     2337.2
    390.0000,     2190.5
    395.0000,     1584.8
    400.0000,     1524.3
    405.0000,     1459.3
    410.0000,     1385.6
    415.0000,     1357.0
    420.0000,     1496.5
             1335.3
LAYER 2
84,     5.2500
     10.0000,     713.09
     15.0000,     718.42
     20.0000,     741.71
     25.0000,     825.28
     30.0000,     780.71
     35.0000,     860.58
     40.0000,     887.66
     45.0000,     858.37
     50.0000,     903.31
     55.0000,     948.07
     60.0000,     938.61
     65.0000,     954.24
     70.0000,     930.28
     75.0000,     924.06
     80.0000,     907.75
     85.0000,     841.22
     90.0000,     874.84
     95.0000,     806.82
    100.0000,     815.58
    105.0000,     724.13
    110.0000,     674.61
    115.0000,     618.59
    120.0000,     542.69
    125.0000,     560.76
    130.0000,     563.20
    135.0000,     546.74
    140.0000,     547.97
    145.0000,     515.51
    150.0000,     503.69
    155.0000,     531.30
    160.0000,     595.93
    165.0000,     673.47
    170.0000,     705.55
    175.0000,     726.53
    180.0000,     771.22
    185.0000,     784.43
    190.0000,     733.47
    195.0000,     741.66
    200.0000,     721.20
    205.0000,     701.52
    210.0000,     821.93
    215.0000,     1014.7
    220.0000,     1050.8
    225.0000,     1409.3
    230.0000,     1507.9
    235.0000,     1674.6
    240.0000,     1530.7
    245.0000,     1438.8
    250.0000,     1593.8
    255.0000,     1605.7
    260.0000,     1528.5
    265.0000,     1592.6
    270.0000,     1613.9
    275.0000,     1886.9
    280.0000,     2237.7
    285.0000,     2539.1
    290.0000,     2482.8
    295.0000,     2834.7
    300.0000,     2750.1
    305.0000,     3118.1
    310.0000,     2748.3
    315.0000,     2746.3
    320.0000,     2708.0
    325.0000,     2848.3
    330.0000,     2829.4
    335.0000,     2946.1
    340.0000,     3066.4
    345.0000,     2475.9
    350.0000,     2456.9
    355.0000,     3000.0
    360.0000,     2775.6
    365.0000,     2995.2
    370.0000,     2934.4
    375.0000,     2507.3
    380.0000,     2949.8
    385.0000,     2622.7
    390.0000,     2329.6
    395.0000,     1722.2
    400.0000,     1594.1
    405.0000,     1500.7
    410.0000,     1432.8
    415.0000,     1423.2
    420.0000,     1514.0
             1426.0
LAYER 3
82,     8.2750
     15.0000,     949.48
     20.0000,     1054.5
     25.0000,     1202.9
     30.0000,     1203.4
     35.0000,     1230.6
     40.0000,     1205.4
     45.0000,     1153.6
     50.0000,     1194.8
     55.0000,     1243.8
     60.0000,     1248.5
     65.0000,     1261.3
     70.0000,     1280.3
     75.0000,     1280.6
     80.0000,     1198.8
     85.0000,     1153.1
     90.0000,     1236.3
     95.0000,     1185.9
    100.0000,     1175.0
    105.0000,     1065.2
    110.0000,     986.44
    115.0000,     900.73
    120.0000,     796.42
    125.0000,     781.21
    130.0000,     755.33
    135.0000,     720.21
    140.0000,     691.65
    145.0000,     654.70
    150.0000,     665.92
    155.0000,     729.44
    160.0000,     791.86
    165.0000,     837.38
    170.0000,     877.44
    175.0000,     960.14
    180.0000,     1062.6
    185.0000,     1142.9
    190.0000,     1135.3
    195.0000,     1094.1
    200.0000,     944.12
    205.0000,     834.92
    210.0000,     1032.8
    215.0000,     1431.3
    220.0000,     1194.3
    225.0000,     1363.3
    230.0000,     1417.2
    235.0000,     2003.7
    240.0000,     1935.9
    245.0000,     1716.9
    250.0000,     1808.1
    255.0000,     1824.4
    260.0000,     1737.3
    265.0000,     1791.1
    270.0000,     1819.3
    275.0000,     1983.5
    280.0000,     2073.2
    285.0000,     2170.4
    290.0000,     2152.7
    295.0000,     2441.4
    300.0000,     2458.2
    305.0000,     2736.1
    310.0000,     2553.1
    315.0000,     2694.0
    320.0000,     2787.4
    325.0000,     2866.9
    330.0000,     3131.4
    335.0000,     3520.2
    340.0000,     3574.3
    345.0000,     2966.9
    350.0000,     3020.6
    355.0000,     3480.2
    360.0000,     3422.7
    365.0000,     4145.5
    370.0000,     4021.3
    375.0000,     3314.3
    380.0000,     3406.5
    385.0000,     3160.3
    390.0000,     2710.5
    395.0000,     2060.6
    400.0000,     1812.7
    405.0000,     1683.1
    410.0000,     1607.9
    415.0000,     1612.9
             1622.0
LAYER 4
80,    11.6025
     20.0000,     1650.6
     25.0000,     1947.9
     30.0000,     1995.0
     35.0000,     1828.0
     40.0000,     1670.6
     45.0000,     1497.7
     50.0000,     1515.2
     55.0000,     1578.6
     60.0000,     1616.4
     65.0000,     1657.5
     70.0000,     1727.8
     75.0000,     1726.9
     80.0000,     1594.5
     85.0000,     1576.9
     90.0000,     1737.0
     95.0000,     1714.2
    100.0000,     1680.2
    105.0000,     1539.3
    110.0000,     1431.6
    115.0000,     1334.0
    120.0000,     1211.0
    125.0000,     1168.1
    130.0000,     1101.5
    135.0000,     1005.0
    140.0000,     918.71
    145.0000,     846.29
    150.0000,     871.20
    155.0000,     972.70
    160.0000,     1006.6
    165.0000,     962.05
    170.0000,     965.08
    175.0000,     1115.2
    180.0000,     1343.2
    185.0000,     1545.4
    190.0000,     1553.8
    195.0000,     1358.5
    200.0000,     1013.8
    205.0000,     847.46
    210.0000,     1229.0
    215.0000,     1912.3
    220.0000,     1201.5
    225.0000,     1108.6
    230.0000,     1106.3
    235.0000,     2099.1
    240.0000,     2317.4
    245.0000,     2016.1
    250.0000,     2050.0
    255.0000,     2029.8
    260.0000,     1925.7
    265.0000,     1983.3
    270.0000,     1912.8
    275.0000,     1977.9
    280.0000,     1860.7
    285.0000,     1790.9
    290.0000,     1834.4
    295.0000,     2147.1
    300.0000,     2260.7
    305.0000,     2441.4
    310.0000,     2290.1
    315.0000,     2393.6
    320.0000,     2454.9
    325.0000,     2540.9
    330.0000,     3010.7
    335.0000,     3692.7
    340.0000,     3840.1
    345.0000,     3264.7
    350.0000,     3282.4
    355.0000,     3691.1
    360.0000,     3856.8
    365.0000,     4885.7
    370.0000,     4797.6
    375.0000,     3793.9
    380.0000,     3493.8
    385.0000,     3259.4
    390.0000,     2824.0
    395.0000,     2223.4
    400.0000,     1938.5
    405.0000,     1853.1
    410.0000,     1797.4
             1949.2
LAYER 5
76,    15.2628
     30.0000,     4899.2
     35.0000,     3027.8
     40.0000,     2436.3
     45.0000,     1738.6
     50.0000,     1570.9
     55.0000,     1555.8
     60.0000,     1614.0
     65.0000,     1689.2
     70.0000,     1765.4
     75.0000,     1765.3
     80.0000,     1689.7
     85.0000,     1712.1
     90.0000,     1841.4
     95.0000,     1840.7
    100.0000,     1751.6
    105.0000,     1602.5
    110.0000,     1487.6
    115.0000,     1426.4
    120.0000,     1376.7
    125.0000,     1337.9
    130.0000,     1239.0
    135.0000,     1078.7
    140.0000,     944.20
    145.0000,     867.10
    150.0000,     893.87
    155.0000,     972.91
    160.0000,     945.00
    165.0000,     812.15
    170.0000,     726.79
    175.0000,     760.31
    180.0000,     841.03
    185.0000,     867.00
    190.0000,     774.02
    195.0000,     639.76
    200.0000,     580.41
    205.0000,     766.79
    210.0000,     1592.3
    215.0000,     2407.8
    220.0000,     1241.2
    225.0000,     736.86
    230.0000,     622.56
    235.0000,     1206.3
    240.0000,     1839.6
    245.0000,     1971.6
    250.0000,     1908.4
    255.0000,     1649.0
    260.0000,     1405.8
    265.0000,     1277.7
    270.0000,     1104.1
    275.0000,     1119.3
    280.0000,     1120.3
    285.0000,     1147.9
    290.0000,     1326.6
    295.0000,     1652.8
    300.0000,     1857.2
    305.0000,     1859.8
    310.0000,     1646.4
    315.0000,     1491.8
    320.0000,     1420.1
    325.0000,     1562.2
    330.0000,     2065.0
    335.0000,     2777.4
    340.0000,     3060.6
    345.0000,     2769.0
    350.0000,     2600.6
    355.0000,     2709.6
    360.0000,     2954.3
    365.0000,     3557.0
    370.0000,     3459.5
    375.0000,     2683.5
    380.0000,     2201.1
    385.0000,     1948.1
    390.0000,     1772.5
    395.0000,     1624.6
    400.0000,     1591.1
             2016.5
LAYER 6
72,    19.2890
     40.0000,     2773.1
     45.0000,     1491.9
     50.0000,     1244.7
     55.0000,     1110.2
     60.0000,     1087.9
     65.0000,     1094.1
     70.0000,     1109.8
     75.0000,     1108.1
     80.0000,     1093.2
     85.0000,     1109.6
     90.0000,     1147.9
     95.0000,     1131.9
    100.0000,     1053.3
    105.0000,     932.51
    110.0000,     810.64
    115.0000,     713.73
    120.0000,     642.78
    125.0000,     593.06
    130.0000,     548.39
    135.0000,     510.07
    140.0000,     498.17
    145.0000,     523.96
    150.0000,     595.44
    155.0000,     676.97
    160.0000,     679.10
    165.0000,     589.64
    170.0000,     495.08
    175.0000,     445.18
    180.0000,     417.95
    185.0000,     384.60
    190.0000,     343.89
    195.0000,     335.46
    200.0000,     427.59
    205.0000,     797.14
    210.0000,     1759.0
    215.0000,     2312.1
    220.0000,     1217.1
    225.0000,     587.66
    230.0000,     426.68
    235.0000,     633.47
    240.0000,     1051.1
    245.0000,     1413.9
    250.0000,     1536.0
    255.0000,     1376.3
    260.0000,     1151.5
    265.0000,     980.88
    270.0000,     846.92
    275.0000,     857.06
    280.0000,     911.54
    285.0000,     987.22
    290.0000,     1140.0
    295.0000,     1355.3
    300.0000,     1491.0
    305.0000,     1461.0
    310.0000,     1309.4
    315.0000,     1182.9
    320.0000,     1162.1
    325.0000,     1337.8
    330.0000,     1751.0
    335.0000,     2239.0
    340.0000,     2419.1
    345.0000,     2219.8
    350.0000,     1974.6
    355.0000,     1862.7
    360.0000,     1894.8
    365.0000,     2053.9
    370.0000,     1971.1
    375.0000,     1619.4
    380.0000,     1355.0
    385.0000,     1189.2
    390.0000,     1134.0
             1217.3
LAYER 7
68,    23.7179
     50.0000,     1053.1
     55.0000,     793.99
     60.0000,     727.30
     65.0000,     685.29
     70.0000,     671.20
     75.0000,     665.47
     80.0000,     661.41
     85.0000,     666.74
     90.0000,     672.49
     95.0000,     652.80
    100.0000,     597.41
    105.0000,     515.93
    110.0000,     430.53
    115.0000,     360.17
    120.0000,     310.60
    125.0000,     279.22
    130.0000,     261.61
    135.0000,     257.97
    140.0000,     272.39
    145.0000,     310.05
    150.0000,     371.58
    155.0000,     434.68
    160.0000,     453.00
    165.0000,     412.88
    170.0000,     354.56
    175.0000,     312.93
    180.0000,     288.26
    185.0000,     271.60
    190.0000,     267.68
    195.0000,     306.69
    200.0000,     456.59
    205.0000,     862.43
    210.0000,     1568.6
    215.0000,     1736.1
    220.0000,     1001.7
    225.0000,     496.92
    230.0000,     338.82
    235.0000,     393.50
    240.0000,     594.08
    245.0000,     875.28
    250.0000,     1107.4
    255.0000,     1174.3
    260.0000,     1116.6
    265.0000,     1023.4
    270.0000,     945.65
    275.0000,     947.76
    280.0000,     984.72
    285.0000,     1029.4
    290.0000,     1100.5
    295.0000,     1191.4
    300.0000,     1247.4
    305.0000,     1234.0
    310.0000,     1177.0
    315.0000,     1143.9
    320.0000,     1194.0
    325.0000,     1376.4
    330.0000,     1673.6
    335.0000,     1937.8
    340.0000,     1975.1
    345.0000,     1789.9
    350.0000,     1561.8
    355.0000,     1406.6
    360.0000,     1344.5
    365.0000,     1330.5
    370.0000,     1241.2
    375.0000,     1067.7
    380.0000,     938.86
           835.0137
LAYER 8
64,    28.5897
     60.0000,     544.10
     65.0000,     467.04
     70.0000,     444.04
     75.0000,     437.02
     80.0000,     428.37
     85.0000,     425.20
     90.0000,     421.33
     95.0000,     406.08
    100.0000,     373.58
    105.0000,     328.68
    110.0000,     282.23
    115.0000,     244.04
    120.0000,     217.44
    125.0000,     201.26
    130.0000,     194.03
    135.0000,     196.02
    140.0000,     209.06
    145.0000,     235.82
    150.0000,     276.05
    155.0000,     318.33
    160.0000,     340.84
    165.0000,     334.00
    170.0000,     312.39
    175.0000,     294.34
    180.0000,     285.71
    185.0000,     288.07
    190.0000,     312.17
    195.0000,     387.04
    200.0000,     565.28
    205.0000,     898.20
    210.0000,     1256.3
    215.0000,     1210.3
    220.0000,     776.00
    225.0000,     440.63
    230.0000,     306.38
    235.0000,     305.14
    240.0000,     396.09
    245.0000,     562.03
    250.0000,     764.45
    255.0000,     938.27
    260.0000,     1044.5
    265.0000,     1089.1
    270.0000,     1101.0
    275.0000,     1115.4
    280.0000,     1123.2
    285.0000,     1117.8
    290.0000,     1115.1
    295.0000,     1123.8
    300.0000,     1132.9
    305.0000,     1133.3
    310.0000,     1133.4
    315.0000,     1157.0
    320.0000,     1226.7
    325.0000,     1349.0
    330.0000,     1485.9
    335.0000,     1554.7
    340.0000,     1494.4
    345.0000,     1341.4
    350.0000,     1182.5
    355.0000,     1061.1
    360.0000,     989.25
    365.0000,     945.43
    370.0000,     872.64
           744.8138
LAYER 9
58,    33.9487
     75.0000,     332.33
     80.0000,     307.21
     85.0000,     300.96
     90.0000,     297.97
     95.0000,     292.79
    100.0000,     279.96
    105.0000,     261.60
    110.0000,     240.88
    115.0000,     222.39
    120.0000,     208.86
    125.0000,     201.08
    130.0000,     199.36
    135.0000,     204.54
    140.0000,     218.08
    145.0000,     241.41
    150.0000,     273.67
    155.0000,     308.27
    160.0000,     334.15
    165.0000,     345.05
    170.0000,     345.71
    175.0000,     346.09
    180.0000,     354.08
    185.0000,     377.10
    190.0000,     427.63
    195.0000,     525.77
    200.0000,     689.79
    205.0000,     895.39
    210.0000,     1014.0
    215.0000,     899.23
    220.0000,     632.43
    225.0000,     413.75
    230.0000,     305.04
    235.0000,     282.22
    240.0000,     321.62
    245.0000,     413.96
    250.0000,     550.09
    255.0000,     709.13
    260.0000,     862.58
    265.0000,     986.84
    270.0000,     1071.4
    275.0000,     1117.6
    280.0000,     1125.6
    285.0000,     1104.7
    290.0000,     1074.8
    295.0000,     1052.3
    300.0000,     1041.4
    305.0000,     1040.5
    310.0000,     1048.6
    315.0000,     1066.9
    320.0000,     1094.2
    325.0000,     1120.9
    330.0000,     1127.8
    335.0000,     1094.2
    340.0000,     1016.6
    345.0000,     925.38
    350.0000,     848.83
    355.0000,     785.46
           723.4602
LAYER 10
52,    39.8436
     90.0000,     244.69
     95.0000,     247.05
    100.0000,     247.26
    105.0000,     247.09
    110.0000,     243.56
    115.0000,     239.01
    120.0000,     236.04
    125.0000,     236.45
    130.0000,     241.46
    135.0000,     252.47
    140.0000,     270.82
    145.0000,     297.24
    150.0000,     330.45
    155.0000,     365.98
    160.0000,     397.47
    165.0000,     421.11
    170.0000,     438.82
    175.0000,     456.89
    180.0000,     482.72
    185.0000,     523.97
    190.0000,     588.46
    195.0000,     680.75
    200.0000,     790.20
    205.0000,     874.24
    210.0000,     866.07
    215.0000,     739.71
    220.0000,     558.36
    225.0000,     407.21
    230.0000,     319.06
    235.0000,     287.44
    240.0000,     299.56
    245.0000,     348.01
    250.0000,     428.28
    255.0000,     533.49
    260.0000,     651.17
    265.0000,     764.37
    270.0000,     856.36
    275.0000,     915.90
    280.0000,     939.78
    285.0000,     935.23
    290.0000,     916.56
    295.0000,     896.79
    300.0000,     882.05
    305.0000,     871.98
    310.0000,     862.88
    315.0000,     850.40
    320.0000,     830.61
    325.0000,     798.04
    330.0000,     755.92
    335.0000,     705.73
    340.0000,     661.64
           623.3889
LAYER 11
48,    46.3279
    100.0000,     234.08
    105.0000,     254.32
    110.0000,     265.11
    115.0000,     276.96
    120.0000,     288.10
    125.0000,     301.40
    130.0000,     317.28
    135.0000,     338.22
    140.0000,     365.24
    145.0000,     398.65
    150.0000,     437.23
    155.0000,     477.98
    160.0000,     517.26
    165.0000,     552.89
    170.0000,     585.73
    175.0000,     619.31
    180.0000,     658.04
    185.0000,     705.33
    190.0000,     761.18
    195.0000,     818.43
    200.0000,     858.60
    205.0000,     854.19
    210.0000,     785.32
    215.0000,     662.41
    220.0000,     524.82
    225.0000,     410.98
    230.0000,     337.09
    235.0000,     301.47
    240.0000,     296.93
    245.0000,     317.24
    250.0000,     357.90
    255.0000,     414.63
    260.0000,     481.68
    265.0000,     550.97
    270.0000,     613.05
    275.0000,     659.66
    280.0000,     686.59
    285.0000,     695.42
    290.0000,     691.95
    295.0000,     682.37
    300.0000,     670.00
    305.0000,     654.51
    310.0000,     633.39
    315.0000,     604.32
    320.0000,     570.49
    325.0000,     530.50
    330.0000,     488.68
           450.0426
LAYER 12
45,    53.4607
    110.0000,     294.98
    115.0000,     338.78
    120.0000,     374.18
    125.0000,     403.91
    130.0000,     431.64
    135.0000,     464.87
    140.0000,     501.86
    145.0000,     543.37
    150.0000,     588.78
    155.0000,     636.35
    160.0000,     683.94
    165.0000,     729.94
    170.0000,     773.86
    175.0000,     816.08
    180.0000,     856.62
    185.0000,     893.56
    190.0000,     921.50
    195.0000,     930.73
    200.0000,     908.99
    205.0000,     847.35
    210.0000,     748.29
    215.0000,     628.70
    220.0000,     512.32
    225.0000,     417.54
    230.0000,     351.65
    235.0000,     313.27
    240.0000,     297.42
    245.0000,     298.82
    250.0000,     313.10
    255.0000,     336.77
    260.0000,     366.78
    265.0000,     399.86
    270.0000,     432.18
    275.0000,     459.67
    280.0000,     479.16
    285.0000,     489.53
    290.0000,     491.71
    295.0000,     487.45
    300.0000,     477.66
    305.0000,     461.94
    310.0000,     439.44
    315.0000,     413.99
    320.0000,     385.85
    325.0000,     357.78
           329.5938
LAYER 13
43,    61.3068
    115.0000,     474.87
    120.0000,     527.67
    125.0000,     564.47
    130.0000,     596.80
    135.0000,     630.30
    140.0000,     672.88
    145.0000,     720.24
    150.0000,     771.75
    155.0000,     826.05
    160.0000,     881.29
    165.0000,     935.29
    170.0000,     985.65
    175.0000,     1029.4
    180.0000,     1062.4
    185.0000,     1079.1
    190.0000,     1072.4
    195.0000,     1035.4
    200.0000,     964.84
    205.0000,     863.73
    210.0000,     743.45
    215.0000,     620.41
    220.0000,     510.05
    225.0000,     421.79
    230.0000,     358.09
    235.0000,     316.60
    240.0000,     292.75
    245.0000,     281.79
    250.0000,     279.72
    255.0000,     283.82
    260.0000,     292.47
    265.0000,     304.57
    270.0000,     318.77
    275.0000,     333.05
    280.0000,     345.02
    285.0000,     352.71
    290.0000,     355.18
    295.0000,     352.28
    300.0000,     343.76
    305.0000,     328.90
    310.0000,     310.15
    315.0000,     287.84
    320.0000,     266.94
           255.0447
LAYER 14
41, 
    120.0000,     816.25
    125.0000,     784.26
    130.0000,     786.23
    135.0000,     808.46
    140.0000,     843.75
    145.0000,     895.07
    150.0000,     952.97
    155.0000,     1015.4
    160.0000,     1080.1
    165.0000,     1143.7
    170.0000,     1201.8
    175.0000,     1248.5
    180.0000,     1276.2
    185.0000,     1276.3
    190.0000,     1241.2
    195.0000,     1166.6
    200.0000,     1055.1
    205.0000,     917.14
    210.0000,     769.51
    215.0000,     629.73
    220.0000,     510.66
    225.0000,     417.92
    230.0000,     351.12
    235.0000,     306.23
    240.0000,     277.89
    245.0000,     260.94
    250.0000,     251.31
    255.0000,     246.60
    260.0000,     245.93
    265.0000,     249.09
    270.0000,     255.58
    275.0000,     263.97
    280.0000,     272.01
    285.0000,     277.48
    290.0000,     279.11
    295.0000,     276.61
    300.0000,     269.49
    305.0000,     258.27
    310.0000,     240.71
    315.0000,     216.61
           189.4850
CALCULATED APPARENT RESISTIVITY
      7.5000,       5.0000,   1.00000,    743.7543
     12.5000,       5.0000,   1.00000,    791.3199
     17.5000,       5.0000,   1.00000,    767.5945
     22.5000,       5.0000,   1.00000,    870.8734
     27.5000,       5.0000,   1.00000,    807.5951
     32.5000,       5.0000,   1.00000,    892.8995
     37.5000,       5.0000,   1.00000,    899.2930
     42.5000,       5.0000,   1.00000,    882.4412
     47.5000,       5.0000,   1.00000,    921.6046
     52.5000,       5.0000,   1.00000,    944.4233
     57.5000,       5.0000,   1.00000,    920.8375
     62.5000,       5.0000,   1.00000,    961.4095
     67.5000,       5.0000,   1.00000,    935.1439
     72.5000,       5.0000,   1.00000,    901.0082
     77.5000,       5.0000,   1.00000,    932.5043
     82.5000,       5.0000,   1.00000,    847.3196
     87.5000,       5.0000,   1.00000,    891.2854
     92.5000,       5.0000,   1.00000,    793.3973
     97.5000,       5.0000,   1.00000,    817.1025
    102.5000,       5.0000,   1.00000,    726.6418
    107.5000,       5.0000,   1.00000,    685.1840
    112.5000,       5.0000,   1.00000,    641.4498
    117.5000,       5.0000,   1.00000,    568.4481
    122.5000,       5.0000,   1.00000,    577.2073
    127.5000,       5.0000,   1.00000,    563.7814
    132.5000,       5.0000,   1.00000,    539.4415
    137.5000,       5.0000,   1.00000,    554.4427
    142.5000,       5.0000,   1.00000,    530.9603
    147.5000,       5.0000,   1.00000,    540.1984
    152.5000,       5.0000,   1.00000,    562.0854
    157.5000,       5.0000,   1.00000,    607.1741
    162.5000,       5.0000,   1.00000,    661.3248
    167.5000,       5.0000,   1.00000,    698.1199
    172.5000,       5.0000,   1.00000,    703.6896
    177.5000,       5.0000,   1.00000,    733.1076
    182.5000,       5.0000,   1.00000,    734.5727
    187.5000,       5.0000,   1.00000,    690.2445
    192.5000,       5.0000,   1.00000,    702.1962
    197.5000,       5.0000,   1.00000,    717.1285
    202.5000,       5.0000,   1.00000,    730.3704
    207.5000,       5.0000,   1.00000,    850.1732
    212.5000,       5.0000,   1.00000,    999.8997
    217.5000,       5.0000,   1.00000,   1103.4176
    222.5000,       5.0000,   1.00000,   1384.2275
    227.5000,       5.0000,   1.00000,   1445.6992
    232.5000,       5.0000,   1.00000,   1532.7802
    237.5000,       5.0000,   1.00000,   1491.8701
    242.5000,       5.0000,   1.00000,   1436.6970
    247.5000,       5.0000,   1.00000,   1513.6060
    252.5000,       5.0000,   1.00000,   1478.2927
    257.5000,       5.0000,   1.00000,   1462.4059
    262.5000,       5.0000,   1.00000,   1609.5110
    267.5000,       5.0000,   1.00000,   1609.0059
    272.5000,       5.0000,   1.00000,   1876.2118
    277.5000,       5.0000,   1.00000,   2114.1602
    282.5000,       5.0000,   1.00000,   2463.9197
    287.5000,       5.0000,   1.00000,   2451.1035
    292.5000,       5.0000,   1.00000,   2857.7871
    297.5000,       5.0000,   1.00000,   2676.0579
    302.5000,       5.0000,   1.00000,   2988.3286
    307.5000,       5.0000,   1.00000,   2667.7664
    312.5000,       5.0000,   1.00000,   2789.6165
    317.5000,       5.0000,   1.00000,   2563.0759
    322.5000,       5.0000,   1.00000,   2798.3784
    327.5000,       5.0000,   1.00000,   2676.5247
    332.5000,       5.0000,   1.00000,   2649.8416
    337.5000,       5.0000,   1.00000,   2859.5198
    342.5000,       5.0000,   1.00000,   2587.4912
    347.5000,       5.0000,   1.00000,   2510.7727
    352.5000,       5.0000,   1.00000,   2939.8618
    357.5000,       5.0000,   1.00000,   2725.6965
    362.5000,       5.0000,   1.00000,   2752.8521
    367.5000,       5.0000,   1.00000,   2935.1812
    372.5000,       5.0000,   1.00000,   2428.8511
    377.5000,       5.0000,   1.00000,   2829.4841
    382.5000,       5.0000,   1.00000,   2253.8208
    387.5000,       5.0000,   1.00000,   2302.0908
    392.5000,       5.0000,   1.00000,   1760.8857
    397.5000,       5.0000,   1.00000,   1714.8384
    402.5000,       5.0000,   1.00000,   1552.0459
    407.5000,       5.0000,   1.00000,   1491.8213
    412.5000,       5.0000,   1.00000,   1431.0333
    417.5000,       5.0000,   1.00000,   1521.2515
    422.5000,       5.0000,   1.00000,   1407.9242
     12.5000,       5.0000,   2.00000,    949.1942
     17.5000,       5.0000,   2.00000,    948.8267
     22.5000,       5.0000,   2.00000,   1042.1129
     27.5000,       5.0000,   2.00000,    949.6908
     32.5000,       5.0000,   2.00000,   1044.4459
     37.5000,       5.0000,   2.00000,   1068.7998
     42.5000,       5.0000,   2.00000,    989.3356
     47.5000,       5.0000,   2.00000,   1045.4069
     52.5000,       5.0000,   2.00000,   1067.1622
     57.5000,       5.0000,   2.00000,   1022.5339
     62.5000,       5.0000,   2.00000,   1076.0963
     67.5000,       5.0000,   2.00000,   1034.8387
     72.5000,       5.0000,   2.00000,   1004.1224
     77.5000,       5.0000,   2.00000,   1035.6759
     82.5000,       5.0000,   2.00000,    964.8205
     87.5000,       5.0000,   2.00000,    982.8194
     92.5000,       5.0000,   2.00000,    899.5546
     97.5000,       5.0000,   2.00000,    913.3674
    102.5000,       5.0000,   2.00000,    833.1047
    107.5000,       5.0000,   2.00000,    794.7757
    112.5000,       5.0000,   2.00000,    752.5198
    117.5000,       5.0000,   2.00000,    653.0673
    122.5000,       5.0000,   2.00000,    675.0604
    127.5000,       5.0000,   2.00000,    656.4962
    132.5000,       5.0000,   2.00000,    610.1855
    137.5000,       5.0000,   2.00000,    632.4256
    142.5000,       5.0000,   2.00000,    611.3537
    147.5000,       5.0000,   2.00000,    603.4294
    152.5000,       5.0000,   2.00000,    619.9172
    157.5000,       5.0000,   2.00000,    664.6719
    162.5000,       5.0000,   2.00000,    728.0549
    167.5000,       5.0000,   2.00000,    739.7110
    172.5000,       5.0000,   2.00000,    730.1356
    177.5000,       5.0000,   2.00000,    800.5769
    182.5000,       5.0000,   2.00000,    815.8459
    187.5000,       5.0000,   2.00000,    755.7634
    192.5000,       5.0000,   2.00000,    807.0908
    197.5000,       5.0000,   2.00000,    840.7874
    202.5000,       5.0000,   2.00000,    820.7062
    207.5000,       5.0000,   2.00000,    954.7622
    212.5000,       5.0000,   2.00000,   1038.1168
    217.5000,       5.0000,   2.00000,   1059.9841
    222.5000,       5.0000,   2.00000,   1324.1689
    227.5000,       5.0000,   2.00000,   1425.5508
    232.5000,       5.0000,   2.00000,   1489.1006
    237.5000,       5.0000,   2.00000,   1442.1248
    242.5000,       5.0000,   2.00000,   1441.1677
    247.5000,       5.0000,   2.00000,   1634.5205
    252.5000,       5.0000,   2.00000,   1576.1823
    257.5000,       5.0000,   2.00000,   1554.4044
    262.5000,       5.0000,   2.00000,   1718.4626
    267.5000,       5.0000,   2.00000,   1634.5557
    272.5000,       5.0000,   2.00000,   1774.5643
    277.5000,       5.0000,   2.00000,   2092.5442
    282.5000,       5.0000,   2.00000,   2235.7202
    287.5000,       5.0000,   2.00000,   2166.7483
    292.5000,       5.0000,   2.00000,   2407.3088
    297.5000,       5.0000,   2.00000,   2426.4973
    302.5000,       5.0000,   2.00000,   2688.7390
    307.5000,       5.0000,   2.00000,   2543.2854
    312.5000,       5.0000,   2.00000,   2543.2307
    317.5000,       5.0000,   2.00000,   2558.6279
    322.5000,       5.0000,   2.00000,   2836.7241
    327.5000,       5.0000,   2.00000,   2603.2781
    332.5000,       5.0000,   2.00000,   2651.6028
    337.5000,       5.0000,   2.00000,   3117.7581
    342.5000,       5.0000,   2.00000,   2589.3999
    347.5000,       5.0000,   2.00000,   2522.8320
    352.5000,       5.0000,   2.00000,   3221.9983
    357.5000,       5.0000,   2.00000,   2817.9080
    362.5000,       5.0000,   2.00000,   2830.7478
    367.5000,       5.0000,   2.00000,   2952.0679
    372.5000,       5.0000,   2.00000,   2456.9443
    377.5000,       5.0000,   2.00000,   2790.6755
    382.5000,       5.0000,   2.00000,   2453.2266
    387.5000,       5.0000,   2.00000,   2262.5327
    392.5000,       5.0000,   2.00000,   1828.3174
    397.5000,       5.0000,   2.00000,   1800.0826
    402.5000,       5.0000,   2.00000,   1742.8821
    407.5000,       5.0000,   2.00000,   1545.8097
    412.5000,       5.0000,   2.00000,   1507.2069
    417.5000,       5.0000,   2.00000,   1616.8865
     17.5000,       5.0000,   3.00000,   1078.3701
     22.5000,       5.0000,   3.00000,   1176.9388
     27.5000,       5.0000,   3.00000,   1069.2410
     32.5000,       5.0000,   3.00000,   1169.4087
     37.5000,       5.0000,   3.00000,   1156.5922
     42.5000,       5.0000,   3.00000,   1096.9226
     47.5000,       5.0000,   3.00000,   1111.0436
     52.5000,       5.0000,   3.00000,   1140.2238
     57.5000,       5.0000,   3.00000,   1107.3490
     62.5000,       5.0000,   3.00000,   1125.6733
     67.5000,       5.0000,   3.00000,   1093.5714
     72.5000,       5.0000,   3.00000,   1051.5378
     77.5000,       5.0000,   3.00000,   1087.2603
     82.5000,       5.0000,   3.00000,   1000.5793
     87.5000,       5.0000,   3.00000,   1040.1527
     92.5000,       5.0000,   3.00000,    940.7366
     97.5000,       5.0000,   3.00000,    976.7896
    102.5000,       5.0000,   3.00000,    895.2405
    107.5000,       5.0000,   3.00000,    864.8435
    112.5000,       5.0000,   3.00000,    798.9498
    117.5000,       5.0000,   3.00000,    709.6954
    122.5000,       5.0000,   3.00000,    725.8220
    127.5000,       5.0000,   3.00000,    718.3446
    132.5000,       5.0000,   3.00000,    682.3500
    137.5000,       5.0000,   3.00000,    691.2962
    142.5000,       5.0000,   3.00000,    654.4147
    147.5000,       5.0000,   3.00000,    634.5459
    152.5000,       5.0000,   3.00000,    641.7367
    157.5000,       5.0000,   3.00000,    703.2597
    162.5000,       5.0000,   3.00000,    757.2888
    167.5000,       5.0000,   3.00000,    753.3627
    172.5000,       5.0000,   3.00000,    747.3812
    177.5000,       5.0000,   3.00000,    807.4080
    182.5000,       5.0000,   3.00000,    831.9769
    187.5000,       5.0000,   3.00000,    800.6962
    192.5000,       5.0000,   3.00000,    846.6080
    197.5000,       5.0000,   3.00000,    874.9783
    202.5000,       5.0000,   3.00000,    872.2107
    207.5000,       5.0000,   3.00000,    954.0970
    212.5000,       5.0000,   3.00000,   1029.8278
    217.5000,       5.0000,   3.00000,   1037.7144
    222.5000,       5.0000,   3.00000,   1286.0320
    227.5000,       5.0000,   3.00000,   1411.8455
    232.5000,       5.0000,   3.00000,   1446.3459
    237.5000,       5.0000,   3.00000,   1330.9103
    242.5000,       5.0000,   3.00000,   1354.7198
    247.5000,       5.0000,   3.00000,   1564.0692
    252.5000,       5.0000,   3.00000,   1620.3312
    257.5000,       5.0000,   3.00000,   1583.8588
    262.5000,       5.0000,   3.00000,   1648.2460
    267.5000,       5.0000,   3.00000,   1529.9838
    272.5000,       5.0000,   3.00000,   1720.5076
    277.5000,       5.0000,   3.00000,   1928.2688
    282.5000,       5.0000,   3.00000,   2107.6360
    287.5000,       5.0000,   3.00000,   1871.6820
    292.5000,       5.0000,   3.00000,   2099.6846
    297.5000,       5.0000,   3.00000,   2111.7505
    302.5000,       5.0000,   3.00000,   2507.1489
    307.5000,       5.0000,   3.00000,   2254.1694
    312.5000,       5.0000,   3.00000,   2372.6094
    317.5000,       5.0000,   3.00000,   2347.2100
    322.5000,       5.0000,   3.00000,   2609.0322
    327.5000,       5.0000,   3.00000,   2508.4226
    332.5000,       5.0000,   3.00000,   2689.5889
    337.5000,       5.0000,   3.00000,   2913.9534
    342.5000,       5.0000,   3.00000,   2516.7368
    347.5000,       5.0000,   3.00000,   2462.3855
    352.5000,       5.0000,   3.00000,   3032.2385
    357.5000,       5.0000,   3.00000,   2915.4326
    362.5000,       5.0000,   3.00000,   2703.4736
    367.5000,       5.0000,   3.00000,   2670.7861
    372.5000,       5.0000,   3.00000,   2249.9751
    377.5000,       5.0000,   3.00000,   2732.9009
    382.5000,       5.0000,   3.00000,   2381.1938
    387.5000,       5.0000,   3.00000,   2303.5710
    392.5000,       5.0000,   3.00000,   1726.0170
    397.5000,       5.0000,   3.00000,   1811.2577
    402.5000,       5.0000,   3.00000,   1714.0183
    407.5000,       5.0000,   3.00000,   1624.7006
    412.5000,       5.0000,   3.00000,   1530.0714
     22.5000,      15.0000,   1.00000,   1149.2968
     27.5000,      15.0000,   1.00000,   1183.5597
     32.5000,      15.0000,   1.00000,   1160.7036
     37.5000,      15.0000,   1.00000,   1169.5790
     42.5000,      15.0000,   1.00000,   1144.3907
     47.5000,      15.0000,   1.00000,   1143.8251
     52.5000,      15.0000,   1.00000,   1134.9297
     57.5000,      15.0000,   1.00000,   1137.6425
     62.5000,      15.0000,   1.00000,   1123.5585
     67.5000,      15.0000,   1.00000,   1083.7115
     72.5000,      15.0000,   1.00000,   1069.4238
     77.5000,      15.0000,   1.00000,   1027.5673
     82.5000,      15.0000,   1.00000,   1021.4595
     87.5000,      15.0000,   1.00000,    978.4139
     92.5000,      15.0000,   1.00000,    975.9958
     97.5000,      15.0000,   1.00000,    938.1296
    102.5000,      15.0000,   1.00000,    923.1767
    107.5000,      15.0000,   1.00000,    853.3629
    112.5000,      15.0000,   1.00000,    801.2114
    117.5000,      15.0000,   1.00000,    751.4014
    122.5000,      15.0000,   1.00000,    731.8465
    127.5000,      15.0000,   1.00000,    732.3503
    132.5000,      15.0000,   1.00000,    731.6075
    137.5000,      15.0000,   1.00000,    704.7864
    142.5000,      15.0000,   1.00000,    669.7498
    147.5000,      15.0000,   1.00000,    647.3553
    152.5000,      15.0000,   1.00000,    666.7584
    157.5000,      15.0000,   1.00000,    702.0723
    162.5000,      15.0000,   1.00000,    735.4622
    167.5000,      15.0000,   1.00000,    754.0002
    172.5000,      15.0000,   1.00000,    766.1990
    177.5000,      15.0000,   1.00000,    778.0306
    182.5000,      15.0000,   1.00000,    803.4796
    187.5000,      15.0000,   1.00000,    830.1271
    192.5000,      15.0000,   1.00000,    836.5473
    197.5000,      15.0000,   1.00000,    859.5231
    202.5000,      15.0000,   1.00000,    891.0151
    207.5000,      15.0000,   1.00000,    931.9870
    212.5000,      15.0000,   1.00000,    975.3381
    217.5000,      15.0000,   1.00000,   1114.3268
    222.5000,      15.0000,   1.00000,   1255.6763
    227.5000,      15.0000,   1.00000,   1349.2408
    232.5000,      15.0000,   1.00000,   1329.3822
    237.5000,      15.0000,   1.00000,   1300.6442
    242.5000,      15.0000,   1.00000,   1303.2180
    247.5000,      15.0000,   1.00000,   1413.6710
    252.5000,      15.0000,   1.00000,   1525.9089
    257.5000,      15.0000,   1.00000,   1572.5245
    262.5000,      15.0000,   1.00000,   1504.0493
    267.5000,      15.0000,   1.00000,   1561.7650
    272.5000,      15.0000,   1.00000,   1664.9989
    277.5000,      15.0000,   1.00000,   1850.7640
    282.5000,      15.0000,   1.00000,   1837.6764
    287.5000,      15.0000,   1.00000,   1910.4386
    292.5000,      15.0000,   1.00000,   1870.5970
    297.5000,      15.0000,   1.00000,   2073.5410
    302.5000,      15.0000,   1.00000,   2103.6733
    307.5000,      15.0000,   1.00000,   2239.7053
    312.5000,      15.0000,   1.00000,   2184.2585
    317.5000,      15.0000,   1.00000,   2250.5479
    322.5000,      15.0000,   1.00000,   2304.8462
    327.5000,      15.0000,   1.00000,   2543.3083
    332.5000,      15.0000,   1.00000,   2561.9897
    337.5000,      15.0000,   1.00000,   2521.9390
    342.5000,      15.0000,   1.00000,   2479.8616
    347.5000,      15.0000,   1.00000,   2520.1572
    352.5000,      15.0000,   1.00000,   2643.2234
    357.5000,      15.0000,   1.00000,   2669.4941
    362.5000,      15.0000,   1.00000,   2578.1489
    367.5000,      15.0000,   1.00000,   2281.2656
    372.5000,      15.0000,   1.00000,   2312.9768
    377.5000,      15.0000,   1.00000,   2297.5159
    382.5000,      15.0000,   1.00000,   2365.1663
    387.5000,      15.0000,   1.00000,   2088.9812
    392.5000,      15.0000,   1.00000,   1949.1746
    397.5000,      15.0000,   1.00000,   1664.7681
    402.5000,      15.0000,   1.00000,   1682.5778
    407.5000,      15.0000,   1.00000,   1612.8735
     22.5000,       5.0000,   4.00000,   1272.9463
     27.5000,       5.0000,   4.00000,   1146.2218
     32.5000,       5.0000,   4.00000,   1231.8367
     37.5000,       5.0000,   4.00000,   1223.9130
     42.5000,       5.0000,   4.00000,   1121.7423
     47.5000,       5.0000,   4.00000,   1164.0090
     52.5000,       5.0000,   4.00000,   1173.8190
     57.5000,       5.0000,   4.00000,   1124.4678
     62.5000,       5.0000,   4.00000,   1167.8669
     67.5000,       5.0000,   4.00000,   1096.9009
     72.5000,       5.0000,   4.00000,   1057.2494
     77.5000,       5.0000,   4.00000,   1076.9253
     82.5000,       5.0000,   4.00000,    986.2132
     87.5000,       5.0000,   4.00000,   1037.9797
     92.5000,       5.0000,   4.00000,    948.3599
     97.5000,       5.0000,   4.00000,    998.1727
    102.5000,       5.0000,   4.00000,    918.0375
    107.5000,       5.0000,   4.00000,    867.8856
    112.5000,       5.0000,   4.00000,    822.4931
    117.5000,       5.0000,   4.00000,    713.1064
    122.5000,       5.0000,   4.00000,    752.8144
    127.5000,       5.0000,   4.00000,    753.2032
    132.5000,       5.0000,   4.00000,    720.7198
    137.5000,       5.0000,   4.00000,    730.0710
    142.5000,       5.0000,   4.00000,    662.5955
    147.5000,       5.0000,   4.00000,    637.1797
    152.5000,       5.0000,   4.00000,    653.7431
    157.5000,       5.0000,   4.00000,    700.7127
    162.5000,       5.0000,   4.00000,    754.0580
    167.5000,       5.0000,   4.00000,    761.0660
    172.5000,       5.0000,   4.00000,    745.0544
    177.5000,       5.0000,   4.00000,    798.2656
    182.5000,       5.0000,   4.00000,    836.4955
    187.5000,       5.0000,   4.00000,    804.6348
    192.5000,       5.0000,   4.00000,    840.2487
    197.5000,       5.0000,   4.00000,    858.6802
    202.5000,       5.0000,   4.00000,    824.8245
    207.5000,       5.0000,   4.00000,    925.7722
    212.5000,       5.0000,   4.00000,   1003.1753
    217.5000,       5.0000,   4.00000,   1020.1219
    222.5000,       5.0000,   4.00000,   1280.5789
    227.5000,       5.0000,   4.00000,   1336.2556
    232.5000,       5.0000,   4.00000,   1372.5494
    237.5000,       5.0000,   4.00000,   1280.7839
    242.5000,       5.0000,   4.00000,   1227.5598
    247.5000,       5.0000,   4.00000,   1458.8302
    252.5000,       5.0000,   4.00000,   1515.5260
    257.5000,       5.0000,   4.00000,   1494.1659
    262.5000,       5.0000,   4.00000,   1535.8484
    267.5000,       5.0000,   4.00000,   1431.1193
    272.5000,       5.0000,   4.00000,   1592.5411
    277.5000,       5.0000,   4.00000,   1814.6821
    282.5000,       5.0000,   4.00000,   1872.3105
    287.5000,       5.0000,   4.00000,   1725.3901
    292.5000,       5.0000,   4.00000,   1896.9210
    297.5000,       5.0000,   4.00000,   1903.1670
    302.5000,       5.0000,   4.00000,   2206.8457
    307.5000,       5.0000,   4.00000,   2075.3860
    312.5000,       5.0000,   4.00000,   2143.5491
    317.5000,       5.0000,   4.00000,   2068.4141
    322.5000,       5.0000,   4.00000,   2363.5217
    327.5000,       5.0000,   4.00000,   2429.6675
    332.5000,       5.0000,   4.00000,   2466.3911
    337.5000,       5.0000,   4.00000,   2750.6592
    342.5000,       5.0000,   4.00000,   2301.2810
    347.5000,       5.0000,   4.00000,   2232.5164
    352.5000,       5.0000,   4.00000,   2877.9304
    357.5000,       5.0000,   4.00000,   2563.6936
    362.5000,       5.0000,   4.00000,   2531.6604
    367.5000,       5.0000,   4.00000,   2433.0955
    372.5000,       5.0000,   4.00000,   2001.0756
    377.5000,       5.0000,   4.00000,   2540.2537
    382.5000,       5.0000,   4.00000,   2237.7798
    387.5000,       5.0000,   4.00000,   2186.6394
    392.5000,       5.0000,   4.00000,   1707.4341
    397.5000,       5.0000,   4.00000,   1645.3695
    402.5000,       5.0000,   4.00000,   1654.9226
    407.5000,       5.0000,   4.00000,   1567.4391
     30.0000,      20.0000,   1.00000,   1221.3698
     35.0000,      20.0000,   1.00000,   1174.7549
     40.0000,      20.0000,   1.00000,   1179.3186
     45.0000,      20.0000,   1.00000,   1171.0438
     50.0000,      20.0000,   1.00000,   1129.9468
     55.0000,      20.0000,   1.00000,   1155.0714
     60.0000,      20.0000,   1.00000,   1116.8462
     65.0000,      20.0000,   1.00000,   1087.4026
     70.0000,      20.0000,   1.00000,   1058.5833
     75.0000,      20.0000,   1.00000,    995.8476
     80.0000,      20.0000,   1.00000,    974.6662
     85.0000,      20.0000,   1.00000,    951.5579
     90.0000,      20.0000,   1.00000,    942.3389
     95.0000,      20.0000,   1.00000,    937.6371
    100.0000,      20.0000,   1.00000,    897.8438
    105.0000,      20.0000,   1.00000,    869.3391
    110.0000,      20.0000,   1.00000,    804.5571
    115.0000,      20.0000,   1.00000,    768.9211
    120.0000,      20.0000,   1.00000,    756.7516
    125.0000,      20.0000,   1.00000,    734.2889
    130.0000,      20.0000,   1.00000,    750.3859
    135.0000,      20.0000,   1.00000,    723.2821
    140.0000,      20.0000,   1.00000,    690.1694
    145.0000,      20.0000,   1.00000,    674.8254
    150.0000,      20.0000,   1.00000,    655.6362
    155.0000,      20.0000,   1.00000,    670.8015
    160.0000,      20.0000,   1.00000,    704.4637
    165.0000,      20.0000,   1.00000,    728.5493
    170.0000,      20.0000,   1.00000,    761.6591
    175.0000,      20.0000,   1.00000,    787.8666
    180.0000,      20.0000,   1.00000,    788.7833
    185.0000,      20.0000,   1.00000,    793.8566
    190.0000,      20.0000,   1.00000,    798.2114
    195.0000,      20.0000,   1.00000,    773.6375
    200.0000,      20.0000,   1.00000,    801.3887
    205.0000,      20.0000,   1.00000,    837.9637
    210.0000,      20.0000,   1.00000,    891.7468
    215.0000,      20.0000,   1.00000,   1043.9578
    220.0000,      20.0000,   1.00000,   1152.7649
    225.0000,      20.0000,   1.00000,   1227.3584
    230.0000,      20.0000,   1.00000,   1259.5797
    235.0000,      20.0000,   1.00000,   1207.1005
    240.0000,      20.0000,   1.00000,   1244.3717
    245.0000,      20.0000,   1.00000,   1252.8458
    250.0000,      20.0000,   1.00000,   1238.0371
    255.0000,      20.0000,   1.00000,   1295.8292
    260.0000,      20.0000,   1.00000,   1335.2632
    265.0000,      20.0000,   1.00000,   1392.0890
    270.0000,      20.0000,   1.00000,   1490.2437
    275.0000,      20.0000,   1.00000,   1525.1487
    280.0000,      20.0000,   1.00000,   1605.6600
    285.0000,      20.0000,   1.00000,   1703.2119
    290.0000,      20.0000,   1.00000,   1741.6602
    295.0000,      20.0000,   1.00000,   1797.3126
    300.0000,      20.0000,   1.00000,   1830.6573
    305.0000,      20.0000,   1.00000,   1869.4789
    310.0000,      20.0000,   1.00000,   1869.9954
    315.0000,      20.0000,   1.00000,   1948.8141
    320.0000,      20.0000,   1.00000,   2051.1660
    325.0000,      20.0000,   1.00000,   2092.7014
    330.0000,      20.0000,   1.00000,   2227.5444
    335.0000,      20.0000,   1.00000,   2207.8748
    340.0000,      20.0000,   1.00000,   2126.7827
    345.0000,      20.0000,   1.00000,   2293.8660
    350.0000,      20.0000,   1.00000,   2132.9341
    355.0000,      20.0000,   1.00000,   2151.2056
    360.0000,      20.0000,   1.00000,   2167.2507
    365.0000,      20.0000,   1.00000,   2054.9216
    370.0000,      20.0000,   1.00000,   2147.8206
    375.0000,      20.0000,   1.00000,   2065.5881
    380.0000,      20.0000,   1.00000,   1960.9995
    385.0000,      20.0000,   1.00000,   2014.0580
    390.0000,      20.0000,   1.00000,   1831.1212
    395.0000,      20.0000,   1.00000,   1714.7670
    400.0000,      20.0000,   1.00000,   1552.1603
     27.5000,       5.0000,   5.00000,   1172.7677
     32.5000,       5.0000,   5.00000,   1265.5824
     37.5000,       5.0000,   5.00000,   1232.5830
     42.5000,       5.0000,   5.00000,   1132.4366
     47.5000,       5.0000,   5.00000,   1157.7964
     52.5000,       5.0000,   5.00000,   1178.9200
     57.5000,       5.0000,   5.00000,   1121.2002
     62.5000,       5.0000,   5.00000,   1147.0667
     67.5000,       5.0000,   5.00000,   1093.2046
     72.5000,       5.0000,   5.00000,   1017.0728
     77.5000,       5.0000,   5.00000,   1032.7646
     82.5000,       5.0000,   5.00000,    948.7138
     87.5000,       5.0000,   5.00000,    992.7891
     92.5000,       5.0000,   5.00000,    933.8503
     97.5000,       5.0000,   5.00000,    981.8156
    102.5000,       5.0000,   5.00000,    890.1327
    107.5000,       5.0000,   5.00000,    856.6363
    112.5000,       5.0000,   5.00000,    794.4641
    117.5000,       5.0000,   5.00000,    709.1790
    122.5000,       5.0000,   5.00000,    747.8297
    127.5000,       5.0000,   5.00000,    764.0901
    132.5000,       5.0000,   5.00000,    724.7881
    137.5000,       5.0000,   5.00000,    726.7983
    142.5000,       5.0000,   5.00000,    664.7904
    147.5000,       5.0000,   5.00000,    632.2946
    152.5000,       5.0000,   5.00000,    639.6692
    157.5000,       5.0000,   5.00000,    684.9263
    162.5000,       5.0000,   5.00000,    741.9484
    167.5000,       5.0000,   5.00000,    750.4333
    172.5000,       5.0000,   5.00000,    737.3212
    177.5000,       5.0000,   5.00000,    806.2872
    182.5000,       5.0000,   5.00000,    831.1350
    187.5000,       5.0000,   5.00000,    773.1147
    192.5000,       5.0000,   5.00000,    805.1796
    197.5000,       5.0000,   5.00000,    792.7315
    202.5000,       5.0000,   5.00000,    758.6786
    207.5000,       5.0000,   5.00000,    869.5544
    212.5000,       5.0000,   5.00000,    984.3763
    217.5000,       5.0000,   5.00000,   1005.3431
    222.5000,       5.0000,   5.00000,   1225.2003
    227.5000,       5.0000,   5.00000,   1274.8368
    232.5000,       5.0000,   5.00000,   1303.3595
    237.5000,       5.0000,   5.00000,   1199.9335
    242.5000,       5.0000,   5.00000,   1180.9674
    247.5000,       5.0000,   5.00000,   1330.3792
    252.5000,       5.0000,   5.00000,   1340.0769
    257.5000,       5.0000,   5.00000,   1310.4608
    262.5000,       5.0000,   5.00000,   1430.9283
    267.5000,       5.0000,   5.00000,   1322.7461
    272.5000,       5.0000,   5.00000,   1460.3845
    277.5000,       5.0000,   5.00000,   1627.1737
    282.5000,       5.0000,   5.00000,   1731.7550
    287.5000,       5.0000,   5.00000,   1580.1251
    292.5000,       5.0000,   5.00000,   1794.8746
    297.5000,       5.0000,   5.00000,   1728.9066
    302.5000,       5.0000,   5.00000,   2001.0005
    307.5000,       5.0000,   5.00000,   1857.6370
    312.5000,       5.0000,   5.00000,   1881.5540
    317.5000,       5.0000,   5.00000,   1857.1196
    322.5000,       5.0000,   5.00000,   2212.0742
    327.5000,       5.0000,   5.00000,   2126.4131
    332.5000,       5.0000,   5.00000,   2268.8042
    337.5000,       5.0000,   5.00000,   2511.5107
    342.5000,       5.0000,   5.00000,   2048.9417
    347.5000,       5.0000,   5.00000,   2011.6356
    352.5000,       5.0000,   5.00000,   2490.7222
    357.5000,       5.0000,   5.00000,   2246.2722
    362.5000,       5.0000,   5.00000,   2165.0850
    367.5000,       5.0000,   5.00000,   2292.1995
    372.5000,       5.0000,   5.00000,   1863.1603
    377.5000,       5.0000,   5.00000,   2234.0801
    382.5000,       5.0000,   5.00000,   2057.7583
    387.5000,       5.0000,   5.00000,   2032.1033
    392.5000,       5.0000,   5.00000,   1559.4469
    397.5000,       5.0000,   5.00000,   1579.7661
    402.5000,       5.0000,   5.00000,   1497.9360
     32.5000,       5.0000,   6.00000,   1253.2605
     37.5000,       5.0000,   6.00000,   1224.6593
     42.5000,       5.0000,   6.00000,   1117.1492
     47.5000,       5.0000,   6.00000,   1131.7123
     52.5000,       5.0000,   6.00000,   1145.5297
     57.5000,       5.0000,   6.00000,   1096.2906
     62.5000,       5.0000,   6.00000,   1112.4135
     67.5000,       5.0000,   6.00000,   1042.3143
     72.5000,       5.0000,   6.00000,    981.1090
     77.5000,       5.0000,   6.00000,    980.4035
     82.5000,       5.0000,   6.00000,    894.8101
     87.5000,       5.0000,   6.00000,    958.4094
     92.5000,       5.0000,   6.00000,    885.1568
     97.5000,       5.0000,   6.00000,    934.8336
    102.5000,       5.0000,   6.00000,    856.5538
    107.5000,       5.0000,   6.00000,    813.3353
    112.5000,       5.0000,   6.00000,    771.5104
    117.5000,       5.0000,   6.00000,    684.9801
    122.5000,       5.0000,   6.00000,    737.4940
    127.5000,       5.0000,   6.00000,    740.1245
    132.5000,       5.0000,   6.00000,    704.5631
    137.5000,       5.0000,   6.00000,    707.0220
    142.5000,       5.0000,   6.00000,    653.9639
    147.5000,       5.0000,   6.00000,    623.0251
    152.5000,       5.0000,   6.00000,    618.4559
    157.5000,       5.0000,   6.00000,    669.9608
    162.5000,       5.0000,   6.00000,    726.7704
    167.5000,       5.0000,   6.00000,    732.6080
    172.5000,       5.0000,   6.00000,    739.9218
    177.5000,       5.0000,   6.00000,    804.5322
    182.5000,       5.0000,   6.00000,    807.3344
    187.5000,       5.0000,   6.00000,    738.2726
    192.5000,       5.0000,   6.00000,    731.1191
    197.5000,       5.0000,   6.00000,    722.7560
    202.5000,       5.0000,   6.00000,    701.0792
    207.5000,       5.0000,   6.00000,    820.6039
    212.5000,       5.0000,   6.00000,    951.8209
    217.5000,       5.0000,   6.00000,    966.0241
    222.5000,       5.0000,   6.00000,   1164.9828
    227.5000,       5.0000,   6.00000,   1216.5707
    232.5000,       5.0000,   6.00000,   1236.7046
    237.5000,       5.0000,   6.00000,   1147.4780
    242.5000,       5.0000,   6.00000,   1110.4833
    247.5000,       5.0000,   6.00000,   1226.6356
    252.5000,       5.0000,   6.00000,   1170.4879
    257.5000,       5.0000,   6.00000,   1163.0625
    262.5000,       5.0000,   6.00000,   1258.0782
    267.5000,       5.0000,   6.00000,   1210.0210
    272.5000,       5.0000,   6.00000,   1314.2397
    277.5000,       5.0000,   6.00000,   1474.2004
    282.5000,       5.0000,   6.00000,   1592.5642
    287.5000,       5.0000,   6.00000,   1489.4515
    292.5000,       5.0000,   6.00000,   1655.7166
    297.5000,       5.0000,   6.00000,   1636.1221
    302.5000,       5.0000,   6.00000,   1849.2251
    307.5000,       5.0000,   6.00000,   1615.1646
    312.5000,       5.0000,   6.00000,   1684.7644
    317.5000,       5.0000,   6.00000,   1727.1013
    322.5000,       5.0000,   6.00000,   1928.2080
    327.5000,       5.0000,   6.00000,   1911.4509
    332.5000,       5.0000,   6.00000,   2003.4283
    337.5000,       5.0000,   6.00000,   2220.4397
    342.5000,       5.0000,   6.00000,   1855.4863
    347.5000,       5.0000,   6.00000,   1724.0308
    352.5000,       5.0000,   6.00000,   2114.8408
    357.5000,       5.0000,   6.00000,   1913.1165
    362.5000,       5.0000,   6.00000,   1937.3612
    367.5000,       5.0000,   6.00000,   2031.2485
    372.5000,       5.0000,   6.00000,   1735.5645
    377.5000,       5.0000,   6.00000,   2082.2842
    382.5000,       5.0000,   6.00000,   1811.4989
    387.5000,       5.0000,   6.00000,   1818.0592
    392.5000,       5.0000,   6.00000,   1416.0363
    397.5000,       5.0000,   6.00000,   1436.4053
     37.5000,      25.0000,   1.00000,   1151.7301
     42.5000,      25.0000,   1.00000,   1154.5494
     47.5000,      25.0000,   1.00000,   1128.2551
     52.5000,      25.0000,   1.00000,   1100.5900
     57.5000,      25.0000,   1.00000,   1085.9908
     62.5000,      25.0000,   1.00000,   1054.2898
     67.5000,      25.0000,   1.00000,   1007.6810
     72.5000,      25.0000,   1.00000,    970.5945
     77.5000,      25.0000,   1.00000,    937.0208
     82.5000,      25.0000,   1.00000,    904.3821
     87.5000,      25.0000,   1.00000,    896.4879
     92.5000,      25.0000,   1.00000,    866.1653
     97.5000,      25.0000,   1.00000,    852.3374
    102.5000,      25.0000,   1.00000,    821.0739
    107.5000,      25.0000,   1.00000,    793.0648
    112.5000,      25.0000,   1.00000,    759.6136
    117.5000,      25.0000,   1.00000,    748.6589
    122.5000,      25.0000,   1.00000,    721.5649
    127.5000,      25.0000,   1.00000,    707.8784
    132.5000,      25.0000,   1.00000,    697.9080
    137.5000,      25.0000,   1.00000,    688.2106
    142.5000,      25.0000,   1.00000,    665.2176
    147.5000,      25.0000,   1.00000,    658.0021
    152.5000,      25.0000,   1.00000,    662.4639
    157.5000,      25.0000,   1.00000,    671.0369
    162.5000,      25.0000,   1.00000,    695.1656
    167.5000,      25.0000,   1.00000,    746.3239
    172.5000,      25.0000,   1.00000,    778.8994
    177.5000,      25.0000,   1.00000,    769.4201
    182.5000,      25.0000,   1.00000,    758.9811
    187.5000,      25.0000,   1.00000,    731.7189
    192.5000,      25.0000,   1.00000,    702.0223
    197.5000,      25.0000,   1.00000,    708.9193
    202.5000,      25.0000,   1.00000,    760.9504
    207.5000,      25.0000,   1.00000,    815.0145
    212.5000,      25.0000,   1.00000,    907.6335
    217.5000,      25.0000,   1.00000,   1028.2252
    222.5000,      25.0000,   1.00000,   1134.8488
    227.5000,      25.0000,   1.00000,   1149.5750
    232.5000,      25.0000,   1.00000,   1172.7751
    237.5000,      25.0000,   1.00000,   1175.1527
    242.5000,      25.0000,   1.00000,   1136.3452
    247.5000,      25.0000,   1.00000,   1086.0518
    252.5000,      25.0000,   1.00000,   1106.2886
    257.5000,      25.0000,   1.00000,   1099.2252
    262.5000,      25.0000,   1.00000,   1155.0673
    267.5000,      25.0000,   1.00000,   1223.6331
    272.5000,      25.0000,   1.00000,   1339.7864
    277.5000,      25.0000,   1.00000,   1374.5938
    282.5000,      25.0000,   1.00000,   1490.9071
    287.5000,      25.0000,   1.00000,   1564.9061
    292.5000,      25.0000,   1.00000,   1655.8446
    297.5000,      25.0000,   1.00000,   1640.4603
    302.5000,      25.0000,   1.00000,   1626.9319
    307.5000,      25.0000,   1.00000,   1612.5502
    312.5000,      25.0000,   1.00000,   1732.3062
    317.5000,      25.0000,   1.00000,   1713.9739
    322.5000,      25.0000,   1.00000,   1776.0221
    327.5000,      25.0000,   1.00000,   1837.7826
    332.5000,      25.0000,   1.00000,   1804.7104
    337.5000,      25.0000,   1.00000,   1794.6829
    342.5000,      25.0000,   1.00000,   1862.1357
    347.5000,      25.0000,   1.00000,   1829.4530
    352.5000,      25.0000,   1.00000,   1706.2622
    357.5000,      25.0000,   1.00000,   1739.1439
    362.5000,      25.0000,   1.00000,   1795.7468
    367.5000,      25.0000,   1.00000,   1815.5934
    372.5000,      25.0000,   1.00000,   1835.4485
    377.5000,      25.0000,   1.00000,   1874.4570
    382.5000,      25.0000,   1.00000,   1687.3966
    387.5000,      25.0000,   1.00000,   1647.5077
    392.5000,      25.0000,   1.00000,   1575.6649
     37.5000,       5.0000,   7.00000,   1196.0552
     42.5000,       5.0000,   7.00000,   1081.9301
     47.5000,       5.0000,   7.00000,   1097.7161
     52.5000,       5.0000,   7.00000,   1099.8301
     57.5000,       5.0000,   7.00000,   1043.3309
     62.5000,       5.0000,   7.00000,   1062.4277
     67.5000,       5.0000,   7.00000,    986.0411
     72.5000,       5.0000,   7.00000,    928.5287
     77.5000,       5.0000,   7.00000,    936.1229
     82.5000,       5.0000,   7.00000,    856.5349
     87.5000,       5.0000,   7.00000,    903.1401
     92.5000,       5.0000,   7.00000,    833.9112
     97.5000,       5.0000,   7.00000,    876.7849
    102.5000,       5.0000,   7.00000,    805.4896
    107.5000,       5.0000,   7.00000,    776.8465
    112.5000,       5.0000,   7.00000,    736.9916
    117.5000,       5.0000,   7.00000,    663.0639
    122.5000,       5.0000,   7.00000,    700.6998
    127.5000,       5.0000,   7.00000,    707.0937
    132.5000,       5.0000,   7.00000,    667.1595
    137.5000,       5.0000,   7.00000,    684.1921
    142.5000,       5.0000,   7.00000,    629.8446
    147.5000,       5.0000,   7.00000,    601.9874
    152.5000,       5.0000,   7.00000,    612.7441
    157.5000,       5.0000,   7.00000,    654.9494
    162.5000,       5.0000,   7.00000,    711.5422
    167.5000,       5.0000,   7.00000,    731.4988
    172.5000,       5.0000,   7.00000,    728.6317
    177.5000,       5.0000,   7.00000,    780.0088
    182.5000,       5.0000,   7.00000,    778.1916
    187.5000,       5.0000,   7.00000,    682.4496
    192.5000,       5.0000,   7.00000,    671.2509
    197.5000,       5.0000,   7.00000,    661.4171
    202.5000,       5.0000,   7.00000,    657.0483
    207.5000,       5.0000,   7.00000,    789.0763
    212.5000,       5.0000,   7.00000,    898.0931
    217.5000,       5.0000,   7.00000,    911.1980
    222.5000,       5.0000,   7.00000,   1115.7352
    227.5000,       5.0000,   7.00000,   1147.6605
    232.5000,       5.0000,   7.00000,   1192.5400
    237.5000,       5.0000,   7.00000,   1097.0941
    242.5000,       5.0000,   7.00000,   1024.2954
    247.5000,       5.0000,   7.00000,   1112.6127
    252.5000,       5.0000,   7.00000,   1090.8643
    257.5000,       5.0000,   7.00000,   1026.7733
    262.5000,       5.0000,   7.00000,   1108.8337
    267.5000,       5.0000,   7.00000,   1042.0728
    272.5000,       5.0000,   7.00000,   1190.4374
    277.5000,       5.0000,   7.00000,   1357.2725
    282.5000,       5.0000,   7.00000,   1469.5826
    287.5000,       5.0000,   7.00000,   1372.6459
    292.5000,       5.0000,   7.00000,   1560.8943
    297.5000,       5.0000,   7.00000,   1520.9210
    302.5000,       5.0000,   7.00000,   1675.2904
    307.5000,       5.0000,   7.00000,   1484.7836
    312.5000,       5.0000,   7.00000,   1547.3210
    317.5000,       5.0000,   7.00000,   1499.3584
    322.5000,       5.0000,   7.00000,   1724.5402
    327.5000,       5.0000,   7.00000,   1676.1460
    332.5000,       5.0000,   7.00000,   1731.9542
    337.5000,       5.0000,   7.00000,   1952.7046
    342.5000,       5.0000,   7.00000,   1585.6012
    347.5000,       5.0000,   7.00000,   1482.6493
    352.5000,       5.0000,   7.00000,   1807.8585
    357.5000,       5.0000,   7.00000,   1669.7238
    362.5000,       5.0000,   7.00000,   1719.9717
    367.5000,       5.0000,   7.00000,   1811.0614
    372.5000,       5.0000,   7.00000,   1538.7050
    377.5000,       5.0000,   7.00000,   1938.8390
    382.5000,       5.0000,   7.00000,   1653.0479
    387.5000,       5.0000,   7.00000,   1585.6422
    392.5000,       5.0000,   7.00000,   1266.6420
     42.5000,       5.0000,   8.00000,   1044.4788
     47.5000,       5.0000,   8.00000,   1048.8951
     52.5000,       5.0000,   8.00000,   1049.3579
     57.5000,       5.0000,   8.00000,    983.7981
     62.5000,       5.0000,   8.00000,    992.8284
     67.5000,       5.0000,   8.00000,    938.7673
     72.5000,       5.0000,   8.00000,    874.9249
     77.5000,       5.0000,   8.00000,    896.3634
     82.5000,       5.0000,   8.00000,    819.4218
     87.5000,       5.0000,   8.00000,    851.3385
     92.5000,       5.0000,   8.00000,    783.5465
     97.5000,       5.0000,   8.00000,    823.3763
    102.5000,       5.0000,   8.00000,    756.1268
    107.5000,       5.0000,   8.00000,    739.0076
    112.5000,       5.0000,   8.00000,    705.7854
    117.5000,       5.0000,   8.00000,    626.3674
    122.5000,       5.0000,   8.00000,    663.0007
    127.5000,       5.0000,   8.00000,    662.5490
    132.5000,       5.0000,   8.00000,    638.3604
    137.5000,       5.0000,   8.00000,    646.3839
    142.5000,       5.0000,   8.00000,    603.0489
    147.5000,       5.0000,   8.00000,    586.1855
    152.5000,       5.0000,   8.00000,    601.1506
    157.5000,       5.0000,   8.00000,    652.6457
    162.5000,       5.0000,   8.00000,    710.0396
    167.5000,       5.0000,   8.00000,    720.4325
    172.5000,       5.0000,   8.00000,    704.4708
    177.5000,       5.0000,   8.00000,    746.3090
    182.5000,       5.0000,   8.00000,    724.3579
    187.5000,       5.0000,   8.00000,    637.3926
    192.5000,       5.0000,   8.00000,    627.4030
    197.5000,       5.0000,   8.00000,    623.6495
    202.5000,       5.0000,   8.00000,    625.3548
    207.5000,       5.0000,   8.00000,    746.7975
    212.5000,       5.0000,   8.00000,    856.9700
    217.5000,       5.0000,   8.00000,    863.9014
    222.5000,       5.0000,   8.00000,   1046.7980
    227.5000,       5.0000,   8.00000,   1104.4720
    232.5000,       5.0000,   8.00000,   1135.6105
    237.5000,       5.0000,   8.00000,   1027.1884
    242.5000,       5.0000,   8.00000,    949.8772
    247.5000,       5.0000,   8.00000,   1041.5453
    252.5000,       5.0000,   8.00000,    999.1387
    257.5000,       5.0000,   8.00000,    948.6752
    262.5000,       5.0000,   8.00000,    964.5458
    267.5000,       5.0000,   8.00000,    915.7401
    272.5000,       5.0000,   8.00000,   1053.0017
    277.5000,       5.0000,   8.00000,   1249.8379
    282.5000,       5.0000,   8.00000,   1354.5688
    287.5000,       5.0000,   8.00000,   1265.9978
    292.5000,       5.0000,   8.00000,   1447.1176
    297.5000,       5.0000,   8.00000,   1376.8198
    302.5000,       5.0000,   8.00000,   1554.3030
    307.5000,       5.0000,   8.00000,   1404.6243
    312.5000,       5.0000,   8.00000,   1373.9917
    317.5000,       5.0000,   8.00000,   1326.5414
    322.5000,       5.0000,   8.00000,   1506.9326
    327.5000,       5.0000,   8.00000,   1449.2158
    332.5000,       5.0000,   8.00000,   1526.7032
    337.5000,       5.0000,   8.00000,   1653.0669
    342.5000,       5.0000,   8.00000,   1335.5270
    347.5000,       5.0000,   8.00000,   1268.9871
    352.5000,       5.0000,   8.00000,   1607.8142
    357.5000,       5.0000,   8.00000,   1492.7368
    362.5000,       5.0000,   8.00000,   1510.7408
    367.5000,       5.0000,   8.00000,   1621.3812
    372.5000,       5.0000,   8.00000,   1377.5325
    377.5000,       5.0000,   8.00000,   1696.9005
    382.5000,       5.0000,   8.00000,   1521.7023
    387.5000,       5.0000,   8.00000,   1450.1823
     52.5000,      35.0000,   1.00000,    982.9070
     57.5000,      35.0000,   1.00000,    937.7852
     62.5000,      35.0000,   1.00000,    913.2874
     67.5000,      35.0000,   1.00000,    890.7647
     72.5000,      35.0000,   1.00000,    865.4897
     77.5000,      35.0000,   1.00000,    845.0627
     82.5000,      35.0000,   1.00000,    812.5148
     87.5000,      35.0000,   1.00000,    783.4316
     92.5000,      35.0000,   1.00000,    763.1168
     97.5000,      35.0000,   1.00000,    732.4144
    102.5000,      35.0000,   1.00000,    715.0656
    107.5000,      35.0000,   1.00000,    696.5969
    112.5000,      35.0000,   1.00000,    682.2479
    117.5000,      35.0000,   1.00000,    657.1973
    122.5000,      35.0000,   1.00000,    643.7254
    127.5000,      35.0000,   1.00000,    621.2484
    132.5000,      35.0000,   1.00000,    605.9562
    137.5000,      35.0000,   1.00000,    610.6628
    142.5000,      35.0000,   1.00000,    622.7822
    147.5000,      35.0000,   1.00000,    635.2665
    152.5000,      35.0000,   1.00000,    663.6080
    157.5000,      35.0000,   1.00000,    674.3646
    162.5000,      35.0000,   1.00000,    689.4105
    167.5000,      35.0000,   1.00000,    702.6953
    172.5000,      35.0000,   1.00000,    678.5563
    177.5000,      35.0000,   1.00000,    660.0195
    182.5000,      35.0000,   1.00000,    639.3384
    187.5000,      35.0000,   1.00000,    626.9226
    192.5000,      35.0000,   1.00000,    650.0099
    197.5000,      35.0000,   1.00000,    667.6791
    202.5000,      35.0000,   1.00000,    679.5521
    207.5000,      35.0000,   1.00000,    740.9852
    212.5000,      35.0000,   1.00000,    809.3351
    217.5000,      35.0000,   1.00000,    899.1019
    222.5000,      35.0000,   1.00000,    961.1253
    227.5000,      35.0000,   1.00000,    979.3663
    232.5000,      35.0000,   1.00000,    991.7329
    237.5000,      35.0000,   1.00000,   1005.5255
    242.5000,      35.0000,   1.00000,    956.2083
    247.5000,      35.0000,   1.00000,    927.3266
    252.5000,      35.0000,   1.00000,    866.6523
    257.5000,      35.0000,   1.00000,    859.4413
    262.5000,      35.0000,   1.00000,    901.1621
    267.5000,      35.0000,   1.00000,    958.5524
    272.5000,      35.0000,   1.00000,    982.0530
    277.5000,      35.0000,   1.00000,   1075.7126
    282.5000,      35.0000,   1.00000,   1149.8014
    287.5000,      35.0000,   1.00000,   1233.7292
    292.5000,      35.0000,   1.00000,   1278.3932
    297.5000,      35.0000,   1.00000,   1314.9677
    302.5000,      35.0000,   1.00000,   1291.7849
    307.5000,      35.0000,   1.00000,   1330.8396
    312.5000,      35.0000,   1.00000,   1315.0513
    317.5000,      35.0000,   1.00000,   1288.1678
    322.5000,      35.0000,   1.00000,   1280.1881
    327.5000,      35.0000,   1.00000,   1190.8513
    332.5000,      35.0000,   1.00000,   1147.8746
    337.5000,      35.0000,   1.00000,   1178.5719
    342.5000,      35.0000,   1.00000,   1196.2881
    347.5000,      35.0000,   1.00000,   1245.7163
    352.5000,      35.0000,   1.00000,   1281.3154
    357.5000,      35.0000,   1.00000,   1267.0544
    362.5000,      35.0000,   1.00000,   1322.5024
    367.5000,      35.0000,   1.00000,   1356.3600
    372.5000,      35.0000,   1.00000,   1332.1067
    377.5000,      35.0000,   1.00000,   1315.6593
     52.5000,       5.0000,  10.00000,    934.1445
     57.5000,       5.0000,  10.00000,    876.0825
     62.5000,       5.0000,  10.00000,    884.6700
     67.5000,       5.0000,  10.00000,    840.7859
     72.5000,       5.0000,  10.00000,    795.1799
     77.5000,       5.0000,  10.00000,    812.5181
     82.5000,       5.0000,  10.00000,    737.8486
     87.5000,       5.0000,  10.00000,    776.3782
     92.5000,       5.0000,  10.00000,    715.5756
     97.5000,       5.0000,  10.00000,    749.5647
    102.5000,       5.0000,  10.00000,    688.6909
    107.5000,       5.0000,  10.00000,    664.4160
    112.5000,       5.0000,  10.00000,    623.5181
    117.5000,       5.0000,  10.00000,    554.3939
    122.5000,       5.0000,  10.00000,    590.3602
    127.5000,       5.0000,  10.00000,    594.2355
    132.5000,       5.0000,  10.00000,    570.0698
    137.5000,       5.0000,  10.00000,    587.6306
    142.5000,       5.0000,  10.00000,    561.0024
    147.5000,       5.0000,  10.00000,    555.8201
    152.5000,       5.0000,  10.00000,    589.1826
    157.5000,       5.0000,  10.00000,    645.6365
    162.5000,       5.0000,  10.00000,    689.8852
    167.5000,       5.0000,  10.00000,    679.0394
    172.5000,       5.0000,  10.00000,    635.3655
    177.5000,       5.0000,  10.00000,    656.9487
    182.5000,       5.0000,  10.00000,    642.5283
    187.5000,       5.0000,  10.00000,    576.1696
    192.5000,       5.0000,  10.00000,    584.4661
    197.5000,       5.0000,  10.00000,    579.9807
    202.5000,       5.0000,  10.00000,    573.7639
    207.5000,       5.0000,  10.00000,    691.5294
    212.5000,       5.0000,  10.00000,    795.4003
    217.5000,       5.0000,  10.00000,    800.0129
    222.5000,       5.0000,  10.00000,    954.0297
    227.5000,       5.0000,  10.00000,    969.8837
    232.5000,       5.0000,  10.00000,    985.5890
    237.5000,       5.0000,  10.00000,    910.9529
    242.5000,       5.0000,  10.00000,    848.0986
    247.5000,       5.0000,  10.00000,    921.8602
    252.5000,       5.0000,  10.00000,    856.1436
    257.5000,       5.0000,  10.00000,    790.7693
    262.5000,       5.0000,  10.00000,    820.2385
    267.5000,       5.0000,  10.00000,    768.8475
    272.5000,       5.0000,  10.00000,    853.9474
    277.5000,       5.0000,  10.00000,   1003.0491
    282.5000,       5.0000,  10.00000,   1114.4850
    287.5000,       5.0000,  10.00000,   1038.6710
    292.5000,       5.0000,  10.00000,   1187.8778
    297.5000,       5.0000,  10.00000,   1177.3340
    302.5000,       5.0000,  10.00000,   1315.8713
    307.5000,       5.0000,  10.00000,   1150.0250
    312.5000,       5.0000,  10.00000,   1127.9362
    317.5000,       5.0000,  10.00000,   1047.5629
    322.5000,       5.0000,  10.00000,   1164.2750
    327.5000,       5.0000,  10.00000,   1081.9097
    332.5000,       5.0000,  10.00000,   1112.6555
    337.5000,       5.0000,  10.00000,   1218.1213
    342.5000,       5.0000,  10.00000,   1007.1169
    347.5000,       5.0000,  10.00000,    987.9951
    352.5000,       5.0000,  10.00000,   1271.8188
    357.5000,       5.0000,  10.00000,   1217.8186
    362.5000,       5.0000,  10.00000,   1243.9023
    367.5000,       5.0000,  10.00000,   1291.9829
    372.5000,       5.0000,  10.00000,   1075.6171
    377.5000,       5.0000,  10.00000,   1344.4155
     67.5000,      45.0000,   1.00000,    807.9517
     72.5000,      45.0000,   1.00000,    783.0538
     77.5000,      45.0000,   1.00000,    763.4475
     82.5000,      45.0000,   1.00000,    748.2348
     87.5000,      45.0000,   1.00000,    724.4902
     92.5000,      45.0000,   1.00000,    706.3408
     97.5000,      45.0000,   1.00000,    671.8987
    102.5000,      45.0000,   1.00000,    646.5010
    107.5000,      45.0000,   1.00000,    633.5501
    112.5000,      45.0000,   1.00000,    604.8777
    117.5000,      45.0000,   1.00000,    591.7198
    122.5000,      45.0000,   1.00000,    575.0853
    127.5000,      45.0000,   1.00000,    564.7839
    132.5000,      45.0000,   1.00000,    564.9904
    137.5000,      45.0000,   1.00000,    577.1630
    142.5000,      45.0000,   1.00000,    599.6868
    147.5000,      45.0000,   1.00000,    609.4075
    152.5000,      45.0000,   1.00000,    609.5298
    157.5000,      45.0000,   1.00000,    610.5238
    162.5000,      45.0000,   1.00000,    604.4340
    167.5000,      45.0000,   1.00000,    599.2093
    172.5000,      45.0000,   1.00000,    600.8078
    177.5000,      45.0000,   1.00000,    606.7239
    182.5000,      45.0000,   1.00000,    600.4744
    187.5000,      45.0000,   1.00000,    602.4200
    192.5000,      45.0000,   1.00000,    622.6979
    197.5000,      45.0000,   1.00000,    639.7963
    202.5000,      45.0000,   1.00000,    680.3453
    207.5000,      45.0000,   1.00000,    723.4824
    212.5000,      45.0000,   1.00000,    764.6130
    217.5000,      45.0000,   1.00000,    780.1990
    222.5000,      45.0000,   1.00000,    800.9166
    227.5000,      45.0000,   1.00000,    830.2342
    232.5000,      45.0000,   1.00000,    844.9572
    237.5000,      45.0000,   1.00000,    818.1512
    242.5000,      45.0000,   1.00000,    808.0739
    247.5000,      45.0000,   1.00000,    778.5334
    252.5000,      45.0000,   1.00000,    773.3685
    257.5000,      45.0000,   1.00000,    772.7681
    262.5000,      45.0000,   1.00000,    797.4179
    267.5000,      45.0000,   1.00000,    809.5350
    272.5000,      45.0000,   1.00000,    809.0143
    277.5000,      45.0000,   1.00000,    832.8370
    282.5000,      45.0000,   1.00000,    894.6314
    287.5000,      45.0000,   1.00000,    888.7564
    292.5000,      45.0000,   1.00000,    922.5336
    297.5000,      45.0000,   1.00000,    946.9489
    302.5000,      45.0000,   1.00000,    965.3735
    307.5000,      45.0000,   1.00000,    974.9480
    312.5000,      45.0000,   1.00000,    954.1231
    317.5000,      45.0000,   1.00000,    949.6749
    322.5000,      45.0000,   1.00000,    903.3096
    327.5000,      45.0000,   1.00000,    863.2305
    332.5000,      45.0000,   1.00000,    880.4940
    337.5000,      45.0000,   1.00000,    881.4747
    342.5000,      45.0000,   1.00000,    908.2289
    347.5000,      45.0000,   1.00000,    940.3276
    352.5000,      45.0000,   1.00000,    949.1563
    357.5000,      45.0000,   1.00000,    979.2725
    362.5000,      45.0000,   1.00000,    976.1094
     77.5000,       5.0000,  12.00000,    740.3693
    157.5000,       5.0000,  12.00000,    601.8386
    237.5000,       5.0000,  12.00000,    800.7348
    317.5000,       5.0000,  12.00000,    833.7885
     67.5000,      15.0000,   4.00000,    749.0471
     72.5000,      15.0000,   4.00000,    725.6070
     77.5000,      15.0000,   4.00000,    699.8533
     82.5000,      15.0000,   4.00000,    703.9721
     87.5000,      15.0000,   4.00000,    681.5801
     92.5000,      15.0000,   4.00000,    692.9949
     97.5000,      15.0000,   4.00000,    656.3564
    102.5000,      15.0000,   4.00000,    635.4844
    107.5000,      15.0000,   4.00000,    591.3326
    112.5000,      15.0000,   4.00000,    542.3562
    117.5000,      15.0000,   4.00000,    516.7958
    122.5000,      15.0000,   4.00000,    511.4182
    127.5000,      15.0000,   4.00000,    522.4478
    132.5000,      15.0000,   4.00000,    534.1166
    137.5000,      15.0000,   4.00000,    535.4091
    142.5000,      15.0000,   4.00000,    535.8507
    147.5000,      15.0000,   4.00000,    530.7286
    152.5000,      15.0000,   4.00000,    547.4142
    157.5000,      15.0000,   4.00000,    574.9753
    162.5000,      15.0000,   4.00000,    592.9849
    167.5000,      15.0000,   4.00000,    594.2022
    172.5000,      15.0000,   4.00000,    594.1050
    177.5000,      15.0000,   4.00000,    597.6751
    182.5000,      15.0000,   4.00000,    581.8670
    187.5000,      15.0000,   4.00000,    556.9250
    192.5000,      15.0000,   4.00000,    541.3268
    197.5000,      15.0000,   4.00000,    545.1438
    202.5000,      15.0000,   4.00000,    591.6469
    207.5000,      15.0000,   4.00000,    666.6209
    212.5000,      15.0000,   4.00000,    723.9525
    217.5000,      15.0000,   4.00000,    778.4048
    222.5000,      15.0000,   4.00000,    808.0204
    227.5000,      15.0000,   4.00000,    840.3695
    232.5000,      15.0000,   4.00000,    812.6559
    237.5000,      15.0000,   4.00000,    758.7933
    242.5000,      15.0000,   4.00000,    740.6625
    247.5000,      15.0000,   4.00000,    736.7425
    252.5000,      15.0000,   4.00000,    735.3435
    257.5000,      15.0000,   4.00000,    708.3160
    262.5000,      15.0000,   4.00000,    675.1590
    267.5000,      15.0000,   4.00000,    678.0069
    272.5000,      15.0000,   4.00000,    689.3990
    277.5000,      15.0000,   4.00000,    761.1846
    282.5000,      15.0000,   4.00000,    801.5049
    287.5000,      15.0000,   4.00000,    819.0425
    292.5000,      15.0000,   4.00000,    827.6339
    297.5000,      15.0000,   4.00000,    894.3584
    302.5000,      15.0000,   4.00000,    875.8764
    307.5000,      15.0000,   4.00000,    875.8405
    312.5000,      15.0000,   4.00000,    792.4747
    317.5000,      15.0000,   4.00000,    796.3121
    322.5000,      15.0000,   4.00000,    781.7618
    327.5000,      15.0000,   4.00000,    812.4149
    337.5000,      15.0000,   4.00000,    831.0765
    342.5000,      15.0000,   4.00000,    806.4185
    347.5000,      15.0000,   4.00000,    822.3196
    352.5000,      15.0000,   4.00000,    864.8222
    357.5000,      15.0000,   4.00000,    921.3941
    362.5000,      15.0000,   4.00000,    926.0701
     82.5000,      55.0000,   1.00000,    705.2721
     87.5000,      55.0000,   1.00000,    682.1287
     92.5000,      55.0000,   1.00000,    650.9457
     97.5000,      55.0000,   1.00000,    629.0222
    102.5000,      55.0000,   1.00000,    611.0197
    107.5000,      55.0000,   1.00000,    597.3232
    112.5000,      55.0000,   1.00000,    587.1473
    117.5000,      55.0000,   1.00000,    574.1166
    122.5000,      55.0000,   1.00000,    568.5505
    127.5000,      55.0000,   1.00000,    552.2421
    132.5000,      55.0000,   1.00000,    543.1788
    137.5000,      55.0000,   1.00000,    541.9116
    142.5000,      55.0000,   1.00000,    534.0728
    147.5000,      55.0000,   1.00000,    536.8452
    152.5000,      55.0000,   1.00000,    540.1949
    157.5000,      55.0000,   1.00000,    544.8696
    162.5000,      55.0000,   1.00000,    550.0311
    167.5000,      55.0000,   1.00000,    547.9980
    172.5000,      55.0000,   1.00000,    554.9726
    177.5000,      55.0000,   1.00000,    564.1066
    182.5000,      55.0000,   1.00000,    586.7158
    187.5000,      55.0000,   1.00000,    613.9967
    192.5000,      55.0000,   1.00000,    627.5273
    197.5000,      55.0000,   1.00000,    649.4144
    202.5000,      55.0000,   1.00000,    668.2993
    207.5000,      55.0000,   1.00000,    695.1785
    212.5000,      55.0000,   1.00000,    702.5305
    217.5000,      55.0000,   1.00000,    709.4683
    222.5000,      55.0000,   1.00000,    714.3532
    227.5000,      55.0000,   1.00000,    720.8481
    232.5000,      55.0000,   1.00000,    723.7891
    242.5000,      55.0000,   1.00000,    707.0282
    247.5000,      55.0000,   1.00000,    703.8971
    252.5000,      55.0000,   1.00000,    696.4852
    257.5000,      55.0000,   1.00000,    683.5776
    262.5000,      55.0000,   1.00000,    680.3784
    267.5000,      55.0000,   1.00000,    702.5834
    272.5000,      55.0000,   1.00000,    696.4346
    277.5000,      55.0000,   1.00000,    702.2401
    282.5000,      55.0000,   1.00000,    688.6755
    287.5000,      55.0000,   1.00000,    670.6823
    292.5000,      55.0000,   1.00000,    672.5009
    297.5000,      55.0000,   1.00000,    674.1900
    302.5000,      55.0000,   1.00000,    671.0537
    307.5000,      55.0000,   1.00000,    671.8636
    312.5000,      55.0000,   1.00000,    699.0157
    317.5000,      55.0000,   1.00000,    716.6177
    322.5000,      55.0000,   1.00000,    715.8235
    327.5000,      55.0000,   1.00000,    738.5358
    332.5000,      55.0000,   1.00000,    744.1138
    337.5000,      55.0000,   1.00000,    748.4681
    342.5000,      55.0000,   1.00000,    754.9540
    347.5000,      55.0000,   1.00000,    751.9154
    157.5000,       5.0000,  15.00000,    531.6276
    237.5000,       5.0000,  15.00000,    675.4799
    317.5000,       5.0000,  15.00000,    607.6486
     82.5000,      15.0000,   5.00000,    664.3119
     87.5000,      15.0000,   5.00000,    640.7258
     92.5000,      15.0000,   5.00000,    645.9409
     97.5000,      15.0000,   5.00000,    616.8866
    102.5000,      15.0000,   5.00000,    595.5070
    107.5000,      15.0000,   5.00000,    558.8660
    112.5000,      15.0000,   5.00000,    517.1791
    117.5000,      15.0000,   5.00000,    498.4754
    122.5000,      15.0000,   5.00000,    494.7797
    127.5000,      15.0000,   5.00000,    500.0897
    132.5000,      15.0000,   5.00000,    497.8887
    137.5000,      15.0000,   5.00000,    486.5973
    142.5000,      15.0000,   5.00000,    474.8851
    147.5000,      15.0000,   5.00000,    468.8652
    152.5000,      15.0000,   5.00000,    485.8083
    157.5000,      15.0000,   5.00000,    519.7007
    162.5000,      15.0000,   5.00000,    549.7058
    167.5000,      15.0000,   5.00000,    554.0856
    172.5000,      15.0000,   5.00000,    559.8356
    177.5000,      15.0000,   5.00000,    566.0975
    182.5000,      15.0000,   5.00000,    561.0323
    187.5000,      15.0000,   5.00000,    549.1106
    192.5000,      15.0000,   5.00000,    536.6609
    197.5000,      15.0000,   5.00000,    539.7317
    202.5000,      15.0000,   5.00000,    576.2696
    207.5000,      15.0000,   5.00000,    648.3102
    212.5000,      15.0000,   5.00000,    702.0970
    217.5000,      15.0000,   5.00000,    746.5162
    222.5000,      15.0000,   5.00000,    741.9741
    227.5000,      15.0000,   5.00000,    749.0953
    232.5000,      15.0000,   5.00000,    705.4619
    242.5000,      15.0000,   5.00000,    649.4040
    247.5000,      15.0000,   5.00000,    645.9468
    252.5000,      15.0000,   5.00000,    634.2231
    257.5000,      15.0000,   5.00000,    597.9195
    262.5000,      15.0000,   5.00000,    566.6680
    267.5000,      15.0000,   5.00000,    571.6969
    272.5000,      15.0000,   5.00000,    577.8301
    277.5000,      15.0000,   5.00000,    618.1478
    282.5000,      15.0000,   5.00000,    620.5723
    287.5000,      15.0000,   5.00000,    620.2444
    292.5000,      15.0000,   5.00000,    617.8303
    297.5000,      15.0000,   5.00000,    642.8565
    302.5000,      15.0000,   5.00000,    616.3770
    307.5000,      15.0000,   5.00000,    604.4332
    312.5000,      15.0000,   5.00000,    576.0074
    317.5000,      15.0000,   5.00000,    601.6743
    322.5000,      15.0000,   5.00000,    618.5997
    327.5000,      15.0000,   5.00000,    656.1177
    332.5000,      15.0000,   5.00000,    701.4454
    337.5000,      15.0000,   5.00000,    694.4095
    342.5000,      15.0000,   5.00000,    665.2791
    347.5000,      15.0000,   5.00000,    659.0659
     97.5000,      65.0000,   1.00000,    617.0139
    102.5000,      65.0000,   1.00000,    602.6473
    107.5000,      65.0000,   1.00000,    594.3884
    112.5000,      65.0000,   1.00000,    578.0998
    117.5000,      65.0000,   1.00000,    560.4900
    122.5000,      65.0000,   1.00000,    543.7505
    127.5000,      65.0000,   1.00000,    525.7488
    132.5000,      65.0000,   1.00000,    512.0923
    137.5000,      65.0000,   1.00000,    503.2825
    142.5000,      65.0000,   1.00000,    496.7205
    147.5000,      65.0000,   1.00000,    501.1267
    152.5000,      65.0000,   1.00000,    509.5992
    157.5000,      65.0000,   1.00000,    510.3615
    162.5000,      65.0000,   1.00000,    515.6138
    167.5000,      65.0000,   1.00000,    521.9477
    172.5000,      65.0000,   1.00000,    530.5766
    177.5000,      65.0000,   1.00000,    553.0021
    182.5000,      65.0000,   1.00000,    577.9313
    187.5000,      65.0000,   1.00000,    596.6683
    192.5000,      65.0000,   1.00000,    622.7115
    197.5000,      65.0000,   1.00000,    641.3278
    202.5000,      65.0000,   1.00000,    658.6625
    207.5000,      65.0000,   1.00000,    659.0318
    212.5000,      65.0000,   1.00000,    656.4498
    217.5000,      65.0000,   1.00000,    658.4820
    257.5000,      65.0000,   1.00000,    607.7829
    262.5000,      65.0000,   1.00000,    600.7039
    267.5000,      65.0000,   1.00000,    588.3192
    272.5000,      65.0000,   1.00000,    581.8994
    277.5000,      65.0000,   1.00000,    580.4210
    282.5000,      65.0000,   1.00000,    558.4261
    287.5000,      65.0000,   1.00000,    539.1707
    292.5000,      65.0000,   1.00000,    531.7264
    297.5000,      65.0000,   1.00000,    535.0328
    302.5000,      65.0000,   1.00000,    546.1863
    307.5000,      65.0000,   1.00000,    566.9254
    312.5000,      65.0000,   1.00000,    572.2393
    317.5000,      65.0000,   1.00000,    570.1180
    322.5000,      65.0000,   1.00000,    593.5803
    327.5000,      65.0000,   1.00000,    609.2254
    332.5000,      65.0000,   1.00000,    627.4542
    102.5000,      15.0000,   6.00000,    591.4679
    107.5000,      15.0000,   6.00000,    552.3904
    112.5000,      15.0000,   6.00000,    509.2041
    117.5000,      15.0000,   6.00000,    479.4897
    122.5000,      15.0000,   6.00000,    466.4594
    127.5000,      15.0000,   6.00000,    460.8771
    132.5000,      15.0000,   6.00000,    457.1549
    137.5000,      15.0000,   6.00000,    445.9022
    142.5000,      15.0000,   6.00000,    442.3622
    147.5000,      15.0000,   6.00000,    443.9700
    152.5000,      15.0000,   6.00000,    465.4230
    157.5000,      15.0000,   6.00000,    500.0491
    162.5000,      15.0000,   6.00000,    529.4096
    167.5000,      15.0000,   6.00000,    537.6806
    172.5000,      15.0000,   6.00000,    546.4679
    177.5000,      15.0000,   6.00000,    556.1627
    182.5000,      15.0000,   6.00000,    549.1342
    187.5000,      15.0000,   6.00000,    534.7185
    192.5000,      15.0000,   6.00000,    523.6902
    197.5000,      15.0000,   6.00000,    530.8494
    202.5000,      15.0000,   6.00000,    574.5130
    207.5000,      15.0000,   6.00000,    641.0545
    212.5000,      15.0000,   6.00000,    694.7173
    217.5000,      15.0000,   6.00000,    728.5547
    257.5000,      15.0000,   6.00000,    521.5552
    262.5000,      15.0000,   6.00000,    487.1253
    267.5000,      15.0000,   6.00000,    478.6829
    272.5000,      15.0000,   6.00000,    481.1601
    277.5000,      15.0000,   6.00000,    517.9578
    282.5000,      15.0000,   6.00000,    514.8799
    287.5000,      15.0000,   6.00000,    515.8877
    292.5000,      15.0000,   6.00000,    500.3300
    297.5000,      15.0000,   6.00000,    529.7872
    302.5000,      15.0000,   6.00000,    514.3448
    307.5000,      15.0000,   6.00000,    509.1852
    312.5000,      15.0000,   6.00000,    478.9285
    317.5000,      15.0000,   6.00000,    490.5781
    322.5000,      15.0000,   6.00000,    503.1115
    327.5000,      15.0000,   6.00000,    538.4899
    332.5000,      15.0000,   6.00000,    577.1260
    110.0000,      30.0000,   3.00000,    533.0735
    115.0000,      30.0000,   3.00000,    500.4503
    120.0000,      30.0000,   3.00000,    472.4174
    125.0000,      30.0000,   3.00000,    454.7737
    130.0000,      30.0000,   3.00000,    443.5395
    135.0000,      30.0000,   3.00000,    443.2511
    140.0000,      30.0000,   3.00000,    446.2817
    145.0000,      30.0000,   3.00000,    453.0725
    150.0000,      30.0000,   3.00000,    468.2581
    155.0000,      30.0000,   3.00000,    482.3850
    160.0000,      30.0000,   3.00000,    497.8267
    165.0000,      30.0000,   3.00000,    521.9548
    170.0000,      30.0000,   3.00000,    542.5502
    175.0000,      30.0000,   3.00000,    543.1110
    180.0000,      30.0000,   3.00000,    536.3095
    185.0000,      30.0000,   3.00000,    535.7803
    190.0000,      30.0000,   3.00000,    535.0266
    195.0000,      30.0000,   3.00000,    552.0602
    200.0000,      30.0000,   3.00000,    577.3031
    205.0000,      30.0000,   3.00000,    609.1581
    210.0000,      30.0000,   3.00000,    649.6532
    265.0000,      30.0000,   3.00000,    473.0133
    270.0000,      30.0000,   3.00000,    476.4467
    275.0000,      30.0000,   3.00000,    468.2317
    280.0000,      30.0000,   3.00000,    471.5455
    285.0000,      30.0000,   3.00000,    480.0805
    290.0000,      30.0000,   3.00000,    500.5345
    295.0000,      30.0000,   3.00000,    496.1176
    300.0000,      30.0000,   3.00000,    487.2959
    305.0000,      30.0000,   3.00000,    484.6192
    310.0000,      30.0000,   3.00000,    482.6896
    315.0000,      30.0000,   3.00000,    483.2761
    320.0000,      30.0000,   3.00000,    480.9963
    325.0000,      30.0000,   3.00000,    496.8991
    112.5000,      25.0000,   4.00000,    490.1054
    117.5000,      25.0000,   4.00000,    464.7402
    122.5000,      25.0000,   4.00000,    443.3524
    127.5000,      25.0000,   4.00000,    436.3582
    132.5000,      25.0000,   4.00000,    439.0028
    137.5000,      25.0000,   4.00000,    437.3138
    142.5000,      25.0000,   4.00000,    437.6758
    147.5000,      25.0000,   4.00000,    453.1665
    152.5000,      25.0000,   4.00000,    472.0217
    157.5000,      25.0000,   4.00000,    494.6456
    162.5000,      25.0000,   4.00000,    513.6398
    167.5000,      25.0000,   4.00000,    533.5541
    172.5000,      25.0000,   4.00000,    542.5499
    177.5000,      25.0000,   4.00000,    536.9102
    182.5000,      25.0000,   4.00000,    530.5523
    187.5000,      25.0000,   4.00000,    529.5420
    192.5000,      25.0000,   4.00000,    521.3915
    197.5000,      25.0000,   4.00000,    539.5449
    202.5000,      25.0000,   4.00000,    589.2360
    272.5000,      25.0000,   4.00000,    441.4995
    277.5000,      25.0000,   4.00000,    437.8416
    282.5000,      25.0000,   4.00000,    460.2457
    287.5000,      25.0000,   4.00000,    471.3597
    292.5000,      25.0000,   4.00000,    485.3504
    297.5000,      25.0000,   4.00000,    479.3636
    302.5000,      25.0000,   4.00000,    478.4844
    307.5000,      25.0000,   4.00000,    460.1080
    312.5000,      25.0000,   4.00000,    457.9655
    317.5000,      25.0000,   4.00000,    441.5992
    157.5000,      15.0000,   8.00000,    501.3128
    157.5000,      15.0000,  10.00000,    504.6730
   3.44
ITERATION 4
MODEL RESISTIVITY
LAYER 1
84,     2.5000
     10.0000,     606.91
     15.0000,     655.59
     20.0000,     650.31
     25.0000,     735.23
     30.0000,     665.54
     35.0000,     765.87
     40.0000,     805.55
     45.0000,     760.06
     50.0000,     803.23
     55.0000,     847.30
     60.0000,     830.08
     65.0000,     860.74
     70.0000,     817.72
     75.0000,     797.58
     80.0000,     834.23
     85.0000,     749.28
     90.0000,     771.23
     95.0000,     701.27
    100.0000,     730.29
    105.0000,     639.68
    110.0000,     592.56
    115.0000,     540.04
    120.0000,     460.22
    125.0000,     484.30
    130.0000,     492.01
    135.0000,     470.83
    140.0000,     496.56
    145.0000,     467.87
    150.0000,     456.24
    155.0000,     479.43
    160.0000,     555.99
    165.0000,     645.29
    170.0000,     662.50
    175.0000,     644.22
    180.0000,     678.20
    185.0000,     661.14
    190.0000,     583.12
    195.0000,     591.05
    200.0000,     605.43
    205.0000,     615.01
    210.0000,     748.41
    215.0000,     921.04
    220.0000,     1105.6
    225.0000,     1580.7
    230.0000,     1691.9
    235.0000,     1590.1
    240.0000,     1388.5
    245.0000,     1280.7
    250.0000,     1429.8
    255.0000,     1392.1
    260.0000,     1339.2
    265.0000,     1465.7
    270.0000,     1430.8
    275.0000,     1797.3
    280.0000,     2330.4
    285.0000,     2743.2
    290.0000,     2710.9
    295.0000,     3114.6
    300.0000,     2982.4
    305.0000,     3381.8
    310.0000,     2855.6
    315.0000,     2686.7
    320.0000,     2460.5
    325.0000,     2726.2
    330.0000,     2522.4
    335.0000,     2562.0
    340.0000,     2844.7
    345.0000,     2304.3
    350.0000,     2219.6
    355.0000,     2923.1
    360.0000,     2688.3
    365.0000,     2593.6
    370.0000,     2624.2
    375.0000,     2177.7
    380.0000,     2788.1
    385.0000,     2309.3
    390.0000,     2161.1
    395.0000,     1561.3
    400.0000,     1500.6
    405.0000,     1436.4
    410.0000,     1366.2
    415.0000,     1341.7
    420.0000,     1483.2
             1322.8
LAYER 2
84,     5.2500
     10.0000,     704.81
     15.0000,     707.73
     20.0000,     734.57
     25.0000,     820.27
     30.0000,     778.22
     35.0000,     858.03
     40.0000,     884.68
     45.0000,     855.03
     50.0000,     899.43
     55.0000,     942.55
     60.0000,     933.59
     65.0000,     949.02
     70.0000,     925.36
     75.0000,     918.98
     80.0000,     902.49
     85.0000,     837.03
     90.0000,     871.29
     95.0000,     804.85
    100.0000,     814.42
    105.0000,     723.26
    110.0000,     673.58
    115.0000,     617.15
    120.0000,     540.48
    125.0000,     557.12
    130.0000,     558.43
    135.0000,     541.37
    140.0000,     542.08
    145.0000,     510.35
    150.0000,     499.39
    155.0000,     527.60
    160.0000,     592.81
    165.0000,     669.90
    170.0000,     702.05
    175.0000,     723.82
    180.0000,     770.28
    185.0000,     785.38
    190.0000,     734.85
    195.0000,     743.34
    200.0000,     723.03
    205.0000,     704.97
    210.0000,     825.92
    215.0000,     1016.1
    220.0000,     1051.8
    225.0000,     1401.3
    230.0000,     1503.8
    235.0000,     1672.0
    240.0000,     1530.9
    245.0000,     1443.4
    250.0000,     1598.4
    255.0000,     1608.9
    260.0000,     1528.8
    265.0000,     1589.6
    270.0000,     1605.2
    275.0000,     1873.4
    280.0000,     2219.3
    285.0000,     2519.5
    290.0000,     2460.9
    295.0000,     2817.2
    300.0000,     2733.4
    305.0000,     3105.6
    310.0000,     2741.0
    315.0000,     2739.7
    320.0000,     2700.2
    325.0000,     2839.8
    330.0000,     2820.8
    335.0000,     2936.2
    340.0000,     3054.0
    345.0000,     2470.0
    350.0000,     2455.0
    355.0000,     2999.7
    360.0000,     2774.5
    365.0000,     2996.6
    370.0000,     2932.3
    375.0000,     2497.6
    380.0000,     2935.6
    385.0000,     2603.1
    390.0000,     2309.0
    395.0000,     1704.8
    400.0000,     1577.6
    405.0000,     1485.2
    410.0000,     1419.1
    415.0000,     1411.7
    420.0000,     1502.4
             1412.4
LAYER 3
82,     8.2750
     15.0000,     962.70
     20.0000,     1078.7
     25.0000,     1233.7
     30.0000,     1238.1
     35.0000,     1265.1
     40.0000,     1236.1
     45.0000,     1179.6
     50.0000,     1214.8
     55.0000,     1257.4
     60.0000,     1260.9
     65.0000,     1274.2
     70.0000,     1294.3
     75.0000,     1295.3
     80.0000,     1215.4
     85.0000,     1172.4
     90.0000,     1258.5
     95.0000,     1209.5
    100.0000,     1200.0
    105.0000,     1088.0
    110.0000,     1007.3
    115.0000,     918.78
    120.0000,     810.07
    125.0000,     792.15
    130.0000,     764.75
    135.0000,     727.92
    140.0000,     697.42
    145.0000,     658.24
    150.0000,     667.71
    155.0000,     731.70
    160.0000,     796.72
    165.0000,     842.76
    170.0000,     880.61
    175.0000,     962.38
    180.0000,     1064.8
    185.0000,     1143.9
    190.0000,     1131.5
    195.0000,     1090.1
    200.0000,     948.74
    205.0000,     850.10
    210.0000,     1044.5
    215.0000,     1423.5
    220.0000,     1185.7
    225.0000,     1340.1
    230.0000,     1409.3
    235.0000,     1988.1
    240.0000,     1937.8
    245.0000,     1739.5
    250.0000,     1836.6
    255.0000,     1846.4
    260.0000,     1751.5
    265.0000,     1799.2
    270.0000,     1816.6
    275.0000,     1972.8
    280.0000,     2055.5
    285.0000,     2154.3
    290.0000,     2131.5
    295.0000,     2429.3
    300.0000,     2445.7
    305.0000,     2737.5
    310.0000,     2568.1
    315.0000,     2714.8
    320.0000,     2812.7
    325.0000,     2903.7
    330.0000,     3160.1
    335.0000,     3528.9
    340.0000,     3568.3
    345.0000,     2971.2
    350.0000,     3034.9
    355.0000,     3496.6
    360.0000,     3444.8
    365.0000,     4213.7
    370.0000,     4075.5
    375.0000,     3338.0
    380.0000,     3437.7
    385.0000,     3177.4
    390.0000,     2724.7
    395.0000,     2070.5
    400.0000,     1823.0
    405.0000,     1692.6
    410.0000,     1615.0
    415.0000,     1614.4
             1614.4
LAYER 4
80,    11.6025
     20.0000,     1731.9
     25.0000,     2025.8
     30.0000,     2076.1
     35.0000,     1895.7
     40.0000,     1729.4
     45.0000,     1555.6
     50.0000,     1562.2
     55.0000,     1612.6
     60.0000,     1645.7
     65.0000,     1687.4
     70.0000,     1759.1
     75.0000,     1757.8
     80.0000,     1629.9
     85.0000,     1616.4
     90.0000,     1773.9
     95.0000,     1747.9
    100.0000,     1714.3
    105.0000,     1575.9
    110.0000,     1471.4
    115.0000,     1374.0
    120.0000,     1246.6
    125.0000,     1200.3
    130.0000,     1131.9
    135.0000,     1031.8
    140.0000,     939.20
    145.0000,     858.22
    150.0000,     875.38
    155.0000,     973.83
    160.0000,     1010.8
    165.0000,     966.96
    170.0000,     963.90
    175.0000,     1108.6
    180.0000,     1332.1
    185.0000,     1532.0
    190.0000,     1539.6
    195.0000,     1356.3
    200.0000,     1037.5
    205.0000,     888.87
    210.0000,     1254.1
    215.0000,     1891.3
    220.0000,     1184.8
    225.0000,     1085.1
    230.0000,     1104.3
    235.0000,     2063.4
    240.0000,     2312.3
    245.0000,     2052.4
    250.0000,     2103.5
    255.0000,     2071.3
    260.0000,     1956.6
    265.0000,     2011.6
    270.0000,     1925.4
    275.0000,     1973.0
    280.0000,     1840.4
    285.0000,     1775.8
    290.0000,     1812.6
    295.0000,     2131.5
    300.0000,     2240.6
    305.0000,     2439.6
    310.0000,     2304.8
    315.0000,     2413.7
    320.0000,     2483.5
    325.0000,     2592.3
    330.0000,     3054.2
    335.0000,     3716.3
    340.0000,     3846.6
    345.0000,     3258.8
    350.0000,     3262.1
    355.0000,     3629.7
    360.0000,     3796.0
    365.0000,     4958.9
    370.0000,     4860.1
    375.0000,     3799.6
    380.0000,     3526.3
    385.0000,     3292.6
    390.0000,     2862.9
    395.0000,     2258.4
    400.0000,     1974.6
    405.0000,     1886.6
    410.0000,     1824.4
             1952.2
LAYER 5
76,    15.2628
     30.0000,     4706.2
     35.0000,     2854.8
     40.0000,     2315.4
     45.0000,     1734.0
     50.0000,     1591.5
     55.0000,     1570.4
     60.0000,     1617.0
     65.0000,     1683.5
     70.0000,     1750.8
     75.0000,     1742.2
     80.0000,     1667.2
     85.0000,     1682.1
     90.0000,     1786.0
     95.0000,     1773.0
    100.0000,     1692.5
    105.0000,     1566.3
    110.0000,     1472.1
    115.0000,     1423.8
    120.0000,     1380.8
    125.0000,     1344.0
    130.0000,     1247.3
    135.0000,     1087.5
    140.0000,     947.84
    145.0000,     861.39
    150.0000,     876.54
    155.0000,     946.64
    160.0000,     922.94
    165.0000,     800.16
    170.0000,     718.48
    175.0000,     753.91
    180.0000,     839.08
    185.0000,     878.04
    190.0000,     802.67
    195.0000,     681.57
    200.0000,     632.08
    205.0000,     824.01
    210.0000,     1600.8
    215.0000,     2335.0
    220.0000,     1196.3
    225.0000,     729.60
    230.0000,     632.34
    235.0000,     1171.2
    240.0000,     1764.0
    245.0000,     1920.3
    250.0000,     1887.6
    255.0000,     1660.4
    260.0000,     1447.8
    265.0000,     1345.3
    270.0000,     1178.9
    275.0000,     1174.5
    280.0000,     1154.8
    285.0000,     1188.0
    290.0000,     1369.5
    295.0000,     1686.0
    300.0000,     1864.6
    305.0000,     1847.7
    310.0000,     1623.8
    315.0000,     1460.0
    320.0000,     1386.0
    325.0000,     1530.5
    330.0000,     2024.9
    335.0000,     2756.6
    340.0000,     3088.2
    345.0000,     2818.9
    350.0000,     2610.5
    355.0000,     2611.5
    360.0000,     2807.8
    365.0000,     3500.2
    370.0000,     3429.4
    375.0000,     2659.3
    380.0000,     2217.9
    385.0000,     1986.1
    390.0000,     1812.9
    395.0000,     1654.7
    400.0000,     1614.3
             2029.9
LAYER 6
72,    19.2890
     40.0000,     2568.6
     45.0000,     1470.8
     50.0000,     1250.4
     55.0000,     1110.1
     60.0000,     1077.1
     65.0000,     1075.3
     70.0000,     1086.9
     75.0000,     1083.1
     80.0000,     1066.8
     85.0000,     1078.4
     90.0000,     1108.3
     95.0000,     1088.2
    100.0000,     1013.5
    105.0000,     901.57
    110.0000,     787.92
    115.0000,     696.07
    120.0000,     627.71
    125.0000,     579.80
    130.0000,     537.73
    135.0000,     500.81
    140.0000,     487.78
    145.0000,     509.66
    150.0000,     575.26
    155.0000,     653.06
    160.0000,     661.02
    165.0000,     583.33
    170.0000,     496.80
    175.0000,     451.17
    180.0000,     426.70
    185.0000,     397.05
    190.0000,     361.25
    195.0000,     359.22
    200.0000,     461.07
    205.0000,     818.41
    210.0000,     1666.7
    215.0000,     2130.8
    220.0000,     1143.3
    225.0000,     586.83
    230.0000,     440.30
    235.0000,     633.21
    240.0000,     1009.1
    245.0000,     1336.6
    250.0000,     1460.7
    255.0000,     1342.2
    260.0000,     1164.3
    265.0000,     1026.1
    270.0000,     903.70
    275.0000,     902.24
    280.0000,     943.42
    285.0000,     1023.1
    290.0000,     1183.7
    295.0000,     1392.9
    300.0000,     1504.9
    305.0000,     1448.8
    310.0000,     1281.1
    315.0000,     1145.5
    320.0000,     1119.1
    325.0000,     1287.5
    330.0000,     1695.0
    335.0000,     2216.4
    340.0000,     2461.5
    345.0000,     2302.9
    350.0000,     2053.9
    355.0000,     1903.5
    360.0000,     1907.3
    365.0000,     2071.9
    370.0000,     1988.6
    375.0000,     1632.9
    380.0000,     1371.6
    385.0000,     1202.4
    390.0000,     1141.2
             1210.7
LAYER 7
68,    23.7179
     50.0000,     1057.3
     55.0000,     790.49
     60.0000,     717.93
     65.0000,     672.18
     70.0000,     656.18
     75.0000,     649.35
     80.0000,     644.04
     85.0000,     647.04
     90.0000,     650.31
     95.0000,     630.27
    100.0000,     577.68
    105.0000,     500.43
    110.0000,     418.04
    115.0000,     348.78
    120.0000,     299.79
    125.0000,     269.85
    130.0000,     254.26
    135.0000,     252.27
    140.0000,     268.42
    145.0000,     308.06
    150.0000,     371.82
    155.0000,     438.32
    160.0000,     462.72
    165.0000,     428.04
    170.0000,     368.98
    175.0000,     321.36
    180.0000,     290.48
    185.0000,     272.09
    190.0000,     271.88
    195.0000,     318.27
    200.0000,     472.11
    205.0000,     841.62
    210.0000,     1433.2
    215.0000,     1565.0
    220.0000,     944.06
    225.0000,     502.78
    230.0000,     354.17
    235.0000,     407.66
    240.0000,     596.31
    245.0000,     851.56
    250.0000,     1060.8
    255.0000,     1130.0
    260.0000,     1094.0
    265.0000,     1022.6
    270.0000,     954.66
    275.0000,     950.36
    280.0000,     981.21
    285.0000,     1033.3
    290.0000,     1117.5
    295.0000,     1214.0
    300.0000,     1263.6
    305.0000,     1237.4
    310.0000,     1168.2
    315.0000,     1125.3
    320.0000,     1166.7
    325.0000,     1340.6
    330.0000,     1635.9
    335.0000,     1922.0
    340.0000,     1995.4
    345.0000,     1835.3
    350.0000,     1611.2
    355.0000,     1443.2
    360.0000,     1365.9
    365.0000,     1341.5
    370.0000,     1243.0
    375.0000,     1062.1
    380.0000,     929.94
           816.2796
LAYER 8
64,    28.5897
     60.0000,     547.32
     65.0000,     467.47
     70.0000,     442.66
     75.0000,     434.11
     80.0000,     423.96
     85.0000,     419.30
     90.0000,     414.96
     95.0000,     400.07
    100.0000,     368.40
    105.0000,     323.62
    110.0000,     275.92
    115.0000,     236.08
    120.0000,     208.82
    125.0000,     193.27
    130.0000,     187.30
    135.0000,     190.86
    140.0000,     206.44
    145.0000,     237.91
    150.0000,     285.42
    155.0000,     335.38
    160.0000,     362.56
    165.0000,     354.76
    170.0000,     326.56
    175.0000,     299.86
    180.0000,     284.96
    185.0000,     286.15
    190.0000,     313.53
    195.0000,     391.97
    200.0000,     562.24
    205.0000,     853.54
    210.0000,     1149.8
    215.0000,     1113.5
    220.0000,     750.74
    225.0000,     452.55
    230.0000,     322.37
    235.0000,     321.01
    240.0000,     412.16
    245.0000,     571.65
    250.0000,     758.38
    255.0000,     914.26
    260.0000,     1008.5
    265.0000,     1047.1
    270.0000,     1054.2
    275.0000,     1062.7
    280.0000,     1072.3
    285.0000,     1081.9
    290.0000,     1100.5
    295.0000,     1126.7
    300.0000,     1144.9
    305.0000,     1146.9
    310.0000,     1144.5
    315.0000,     1163.5
    320.0000,     1227.7
    325.0000,     1344.1
    330.0000,     1477.6
    335.0000,     1549.1
    340.0000,     1495.0
    345.0000,     1346.3
    350.0000,     1187.0
    355.0000,     1060.2
    360.0000,     980.74
    365.0000,     931.43
    370.0000,     853.35
           716.4161
LAYER 9
58,    33.9487
     75.0000,     339.68
     80.0000,     312.50
     85.0000,     303.75
     90.0000,     299.34
     95.0000,     292.05
    100.0000,     276.92
    105.0000,     256.24
    110.0000,     233.36
    115.0000,     213.39
    120.0000,     199.46
    125.0000,     192.24
    130.0000,     191.72
    135.0000,     198.69
    140.0000,     215.07
    145.0000,     243.06
    150.0000,     281.68
    155.0000,     322.26
    160.0000,     350.87
    165.0000,     359.94
    170.0000,     355.27
    175.0000,     349.48
    180.0000,     353.11
    185.0000,     374.70
    190.0000,     425.18
    195.0000,     519.92
    200.0000,     669.54
    205.0000,     847.74
    210.0000,     949.15
    215.0000,     856.73
    220.0000,     628.88
    225.0000,     428.89
    230.0000,     320.97
    235.0000,     296.65
    240.0000,     337.26
    245.0000,     430.39
    250.0000,     561.86
    255.0000,     708.00
    260.0000,     841.86
    265.0000,     944.41
    270.0000,     1010.2
    275.0000,     1045.3
    280.0000,     1055.2
    285.0000,     1049.6
    290.0000,     1041.9
    295.0000,     1040.3
    300.0000,     1045.2
    305.0000,     1054.2
    310.0000,     1067.6
    315.0000,     1087.8
    320.0000,     1113.9
    325.0000,     1136.1
    330.0000,     1136.1
    335.0000,     1094.5
    340.0000,     1009.8
    345.0000,     913.38
    350.0000,     834.22
    355.0000,     767.95
           700.2669
LAYER 10
52,    39.8436
     90.0000,     246.29
     95.0000,     244.59
    100.0000,     241.71
    105.0000,     239.09
    110.0000,     233.92
    115.0000,     228.45
    120.0000,     225.47
    125.0000,     226.76
    130.0000,     233.43
    135.0000,     246.95
    140.0000,     268.74
    145.0000,     299.44
    150.0000,     337.08
    155.0000,     375.76
    160.0000,     407.83
    165.0000,     429.25
    170.0000,     442.80
    175.0000,     456.17
    180.0000,     477.92
    185.0000,     515.77
    190.0000,     576.18
    195.0000,     661.31
    200.0000,     759.71
    205.0000,     834.49
    210.0000,     830.62
    215.0000,     724.67
    220.0000,     564.53
    225.0000,     422.46
    230.0000,     333.64
    235.0000,     299.60
    240.0000,     311.39
    245.0000,     361.15
    250.0000,     442.02
    255.0000,     543.96
    260.0000,     652.27
    265.0000,     750.57
    270.0000,     825.96
    275.0000,     872.90
    280.0000,     893.05
    285.0000,     894.57
    290.0000,     888.38
    295.0000,     882.73
    300.0000,     880.50
    305.0000,     880.12
    310.0000,     877.70
    315.0000,     868.69
    320.0000,     848.59
    325.0000,     811.47
    330.0000,     762.14
    335.0000,     703.37
    340.0000,     652.28
           606.8151
LAYER 11
48,    46.3279
    100.0000,     227.81
    105.0000,     246.33
    110.0000,     256.28
    115.0000,     268.30
    120.0000,     280.32
    125.0000,     295.26
    130.0000,     313.32
    135.0000,     336.89
    140.0000,     366.71
    145.0000,     402.63
    150.0000,     442.79
    155.0000,     483.53
    160.0000,     520.90
    165.0000,     552.93
    170.0000,     581.07
    175.0000,     609.57
    180.0000,     643.27
    185.0000,     685.60
    190.0000,     736.36
    195.0000,     788.64
    200.0000,     826.00
    205.0000,     824.73
    210.0000,     767.10
    215.0000,     659.62
    220.0000,     533.87
    225.0000,     424.21
    230.0000,     348.88
    235.0000,     310.51
    240.0000,     304.51
    245.0000,     325.40
    250.0000,     368.33
    255.0000,     427.61
    260.0000,     495.24
    265.0000,     561.34
    270.0000,     616.51
    275.0000,     654.89
    280.0000,     675.59
    285.0000,     682.30
    290.0000,     680.74
    295.0000,     675.51
    300.0000,     668.26
    305.0000,     657.54
    310.0000,     640.11
    315.0000,     612.81
    320.0000,     578.12
    325.0000,     534.59
    330.0000,     487.07
           441.3779
LAYER 12
45,    53.4607
    110.0000,     291.68
    115.0000,     338.65
    120.0000,     377.19
    125.0000,     409.39
    130.0000,     438.85
    135.0000,     473.34
    140.0000,     510.62
    145.0000,     551.30
    150.0000,     594.54
    155.0000,     638.52
    160.0000,     681.21
    165.0000,     721.37
    170.0000,     759.04
    175.0000,     795.12
    180.0000,     830.12
    185.0000,     862.64
    190.0000,     887.98
    195.0000,     897.49
    200.0000,     880.17
    205.0000,     827.53
    210.0000,     740.30
    215.0000,     631.63
    220.0000,     521.81
    225.0000,     428.39
    230.0000,     360.47
    235.0000,     319.22
    240.0000,     301.57
    245.0000,     303.24
    250.0000,     320.20
    255.0000,     348.48
    260.0000,     383.45
    265.0000,     419.64
    270.0000,     451.61
    275.0000,     475.35
    280.0000,     489.32
    285.0000,     494.50
    290.0000,     493.15
    295.0000,     487.29
    300.0000,     477.51
    305.0000,     462.90
    310.0000,     441.90
    315.0000,     417.27
    320.0000,     388.52
    325.0000,     357.96
           326.0049
LAYER 13
43,    61.3068
    115.0000,     498.00
    120.0000,     556.99
    125.0000,     595.47
    130.0000,     626.72
    135.0000,     657.59
    140.0000,     695.87
    145.0000,     737.69
    150.0000,     782.63
    155.0000,     829.48
    160.0000,     876.66
    165.0000,     922.42
    170.0000,     964.91
    175.0000,     1001.8
    180.0000,     1029.7
    185.0000,     1043.8
    190.0000,     1038.0
    195.0000,     1005.9
    200.0000,     943.71
    205.0000,     853.28
    210.0000,     743.33
    215.0000,     627.72
    220.0000,     520.58
    225.0000,     431.76
    230.0000,     365.38
    235.0000,     320.93
    240.0000,     295.35
    245.0000,     284.79
    250.0000,     285.59
    255.0000,     294.60
    260.0000,     308.94
    265.0000,     325.61
    270.0000,     341.55
    275.0000,     354.04
    280.0000,     361.41
    285.0000,     363.37
    290.0000,     360.68
    295.0000,     354.19
    300.0000,     344.07
    305.0000,     329.60
    310.0000,     312.43
    315.0000,     291.87
    320.0000,     271.17
           257.2064
LAYER 14
41, 
    120.0000,     908.58
    125.0000,     859.75
    130.0000,     849.64
    135.0000,     861.88
    140.0000,     887.95
    145.0000,     928.72
    150.0000,     976.14
    155.0000,     1028.1
    160.0000,     1082.3
    165.0000,     1135.9
    170.0000,     1185.0
    175.0000,     1224.5
    180.0000,     1247.5
    185.0000,     1246.4
    190.0000,     1214.1
    195.0000,     1146.4
    200.0000,     1044.5
    205.0000,     917.00
    210.0000,     777.92
    215.0000,     642.99
    220.0000,     524.76
    225.0000,     429.84
    230.0000,     359.49
    235.0000,     311.34
    240.0000,     281.33
    245.0000,     265.15
    250.0000,     258.93
    255.0000,     259.61
    260.0000,     264.87
    265.0000,     272.66
    270.0000,     280.87
    275.0000,     287.28
    280.0000,     290.19
    285.0000,     289.08
    290.0000,     284.62
    295.0000,     277.76
    300.0000,     268.52
    305.0000,     257.53
    310.0000,     241.87
    315.0000,     219.77
           191.3614
CALCULATED APPARENT RESISTIVITY
      7.5000,       5.0000,   1.00000,    735.5267
     12.5000,       5.0000,   1.00000,    782.2930
     17.5000,       5.0000,   1.00000,    760.3323
     22.5000,       5.0000,   1.00000,    864.1974
     27.5000,       5.0000,   1.00000,    802.3269
     32.5000,       5.0000,   1.00000,    887.9874
     37.5000,       5.0000,   1.00000,    894.7832
     42.5000,       5.0000,   1.00000,    877.7762
     47.5000,       5.0000,   1.00000,    917.0802
     52.5000,       5.0000,   1.00000,    939.2321
     57.5000,       5.0000,   1.00000,    915.8092
     62.5000,       5.0000,   1.00000,    955.7196
     67.5000,       5.0000,   1.00000,    929.3341
     72.5000,       5.0000,   1.00000,    895.3541
     77.5000,       5.0000,   1.00000,    926.3803
     82.5000,       5.0000,   1.00000,    842.0350
     87.5000,       5.0000,   1.00000,    886.2490
     92.5000,       5.0000,   1.00000,    789.5762
     97.5000,       5.0000,   1.00000,    813.7828
    102.5000,       5.0000,   1.00000,    724.0267
    107.5000,       5.0000,   1.00000,    682.7815
    112.5000,       5.0000,   1.00000,    638.8688
    117.5000,       5.0000,   1.00000,    565.4650
    122.5000,       5.0000,   1.00000,    573.3216
    127.5000,       5.0000,   1.00000,    558.9031
    132.5000,       5.0000,   1.00000,    534.0169
    137.5000,       5.0000,   1.00000,    548.3344
    142.5000,       5.0000,   1.00000,    525.1220
    147.5000,       5.0000,   1.00000,    534.7115
    152.5000,       5.0000,   1.00000,    556.9787
    157.5000,       5.0000,   1.00000,    602.5097
    162.5000,       5.0000,   1.00000,    656.8845
    167.5000,       5.0000,   1.00000,    694.5892
    172.5000,       5.0000,   1.00000,    701.4301
    177.5000,       5.0000,   1.00000,    732.6132
    182.5000,       5.0000,   1.00000,    736.1768
    187.5000,       5.0000,   1.00000,    693.4692
    192.5000,       5.0000,   1.00000,    706.5889
    197.5000,       5.0000,   1.00000,    721.5715
    202.5000,       5.0000,   1.00000,    734.0727
    207.5000,       5.0000,   1.00000,    852.4266
    212.5000,       5.0000,   1.00000,    999.8239
    217.5000,       5.0000,   1.00000,   1099.3151
    222.5000,       5.0000,   1.00000,   1376.3813
    227.5000,       5.0000,   1.00000,   1435.2157
    232.5000,       5.0000,   1.00000,   1525.9454
    237.5000,       5.0000,   1.00000,   1487.4921
    242.5000,       5.0000,   1.00000,   1436.4939
    247.5000,       5.0000,   1.00000,   1516.2787
    252.5000,       5.0000,   1.00000,   1482.3647
    257.5000,       5.0000,   1.00000,   1465.5388
    262.5000,       5.0000,   1.00000,   1610.6794
    267.5000,       5.0000,   1.00000,   1606.5316
    272.5000,       5.0000,   1.00000,   1869.7920
    277.5000,       5.0000,   1.00000,   2103.7490
    282.5000,       5.0000,   1.00000,   2449.0808
    287.5000,       5.0000,   1.00000,   2435.1270
    292.5000,       5.0000,   1.00000,   2838.8291
    297.5000,       5.0000,   1.00000,   2659.1240
    302.5000,       5.0000,   1.00000,   2970.3201
    307.5000,       5.0000,   1.00000,   2651.5737
    312.5000,       5.0000,   1.00000,   2772.8262
    317.5000,       5.0000,   1.00000,   2547.4966
    322.5000,       5.0000,   1.00000,   2780.6074
    327.5000,       5.0000,   1.00000,   2660.0342
    332.5000,       5.0000,   1.00000,   2634.6404
    337.5000,       5.0000,   1.00000,   2844.5078
    342.5000,       5.0000,   1.00000,   2575.0669
    347.5000,       5.0000,   1.00000,   2499.9058
    352.5000,       5.0000,   1.00000,   2929.2722
    357.5000,       5.0000,   1.00000,   2716.7915
    362.5000,       5.0000,   1.00000,   2742.7600
    367.5000,       5.0000,   1.00000,   2923.5334
    372.5000,       5.0000,   1.00000,   2417.3340
    377.5000,       5.0000,   1.00000,   2812.9883
    382.5000,       5.0000,   1.00000,   2239.1316
    387.5000,       5.0000,   1.00000,   2284.6121
    392.5000,       5.0000,   1.00000,   1745.9076
    397.5000,       5.0000,   1.00000,   1700.0468
    402.5000,       5.0000,   1.00000,   1538.8044
    407.5000,       5.0000,   1.00000,   1479.5039
    412.5000,       5.0000,   1.00000,   1419.7294
    417.5000,       5.0000,   1.00000,   1510.1161
    422.5000,       5.0000,   1.00000,   1396.5852
     12.5000,       5.0000,   2.00000,    943.7097
     17.5000,       5.0000,   2.00000,    945.2746
     22.5000,       5.0000,   2.00000,   1040.1860
     27.5000,       5.0000,   2.00000,    948.5978
     32.5000,       5.0000,   2.00000,   1043.9897
     37.5000,       5.0000,   2.00000,   1068.4635
     42.5000,       5.0000,   2.00000,    988.9021
     47.5000,       5.0000,   2.00000,   1045.1340
     52.5000,       5.0000,   2.00000,   1066.1665
     57.5000,       5.0000,   2.00000,   1021.5057
     62.5000,       5.0000,   2.00000,   1074.4950
     67.5000,       5.0000,   2.00000,   1033.0948
     72.5000,       5.0000,   2.00000,   1002.4858
     77.5000,       5.0000,   2.00000,   1033.6511
     82.5000,       5.0000,   2.00000,    963.1099
     87.5000,       5.0000,   2.00000,    981.6898
     92.5000,       5.0000,   2.00000,    899.0923
     97.5000,       5.0000,   2.00000,    913.3683
    102.5000,       5.0000,   2.00000,    833.2298
    107.5000,       5.0000,   2.00000,    794.9166
    112.5000,       5.0000,   2.00000,    752.4835
    117.5000,       5.0000,   2.00000,    652.6668
    122.5000,       5.0000,   2.00000,    673.9725
    127.5000,       5.0000,   2.00000,    654.5856
    132.5000,       5.0000,   2.00000,    607.6982
    137.5000,       5.0000,   2.00000,    629.0951
    142.5000,       5.0000,   2.00000,    607.9312
    147.5000,       5.0000,   2.00000,    600.3045
    152.5000,       5.0000,   2.00000,    616.9342
    157.5000,       5.0000,   2.00000,    661.8950
    162.5000,       5.0000,   2.00000,    725.3109
    167.5000,       5.0000,   2.00000,    737.7868
    172.5000,       5.0000,   2.00000,    729.1274
    177.5000,       5.0000,   2.00000,    800.7767
    182.5000,       5.0000,   2.00000,    818.0137
    187.5000,       5.0000,   2.00000,    759.7016
    192.5000,       5.0000,   2.00000,    812.2549
    197.5000,       5.0000,   2.00000,    845.2488
    202.5000,       5.0000,   2.00000,    823.6797
    207.5000,       5.0000,   2.00000,    956.7039
    212.5000,       5.0000,   2.00000,   1039.3618
    217.5000,       5.0000,   2.00000,   1059.2488
    222.5000,       5.0000,   2.00000,   1318.6390
    227.5000,       5.0000,   2.00000,   1418.0480
    232.5000,       5.0000,   2.00000,   1486.5120
    237.5000,       5.0000,   2.00000,   1441.5789
    242.5000,       5.0000,   2.00000,   1442.4420
    247.5000,       5.0000,   2.00000,   1638.4922
    252.5000,       5.0000,   2.00000,   1581.4342
    257.5000,       5.0000,   2.00000,   1558.8501
    262.5000,       5.0000,   2.00000,   1721.2781
    267.5000,       5.0000,   2.00000,   1634.3414
    272.5000,       5.0000,   2.00000,   1771.9519
    277.5000,       5.0000,   2.00000,   2086.5425
    282.5000,       5.0000,   2.00000,   2226.9895
    287.5000,       5.0000,   2.00000,   2156.4470
    292.5000,       5.0000,   2.00000,   2396.1726
    297.5000,       5.0000,   2.00000,   2416.3379
    302.5000,       5.0000,   2.00000,   2679.1479
    307.5000,       5.0000,   2.00000,   2535.1924
    312.5000,       5.0000,   2.00000,   2536.9614
    317.5000,       5.0000,   2.00000,   2552.7764
    322.5000,       5.0000,   2.00000,   2829.1086
    327.5000,       5.0000,   2.00000,   2596.9509
    332.5000,       5.0000,   2.00000,   2645.7581
    337.5000,       5.0000,   2.00000,   3109.7292
    342.5000,       5.0000,   2.00000,   2582.1465
    347.5000,       5.0000,   2.00000,   2516.6416
    352.5000,       5.0000,   2.00000,   3217.1550
    357.5000,       5.0000,   2.00000,   2814.9561
    362.5000,       5.0000,   2.00000,   2827.3599
    367.5000,       5.0000,   2.00000,   2948.5479
    372.5000,       5.0000,   2.00000,   2453.5012
    377.5000,       5.0000,   2.00000,   2785.8228
    382.5000,       5.0000,   2.00000,   2448.1379
    387.5000,       5.0000,   2.00000,   2256.8345
    392.5000,       5.0000,   2.00000,   1822.2251
    397.5000,       5.0000,   2.00000,   1793.9802
    402.5000,       5.0000,   2.00000,   1736.2406
    407.5000,       5.0000,   2.00000,   1539.1553
    412.5000,       5.0000,   2.00000,   1500.7170
    417.5000,       5.0000,   2.00000,   1609.7681
     17.5000,       5.0000,   3.00000,   1075.0743
     22.5000,       5.0000,   3.00000,   1175.7413
     27.5000,       5.0000,   3.00000,   1069.3037
     32.5000,       5.0000,   3.00000,   1169.5751
     37.5000,       5.0000,   3.00000,   1156.8192
     42.5000,       5.0000,   3.00000,   1097.1997
     47.5000,       5.0000,   3.00000,   1111.8137
     52.5000,       5.0000,   3.00000,   1140.4862
     57.5000,       5.0000,   3.00000,   1107.9364
     62.5000,       5.0000,   3.00000,   1126.2488
     67.5000,       5.0000,   3.00000,   1094.0477
     72.5000,       5.0000,   3.00000,   1051.7188
     77.5000,       5.0000,   3.00000,   1087.0011
     82.5000,       5.0000,   3.00000,   1000.3315
     87.5000,       5.0000,   3.00000,   1040.2551
     92.5000,       5.0000,   3.00000,    941.4260
     97.5000,       5.0000,   3.00000,    977.7250
    102.5000,       5.0000,   3.00000,    896.1547
    107.5000,       5.0000,   3.00000,    865.6969
    112.5000,       5.0000,   3.00000,    799.6780
    117.5000,       5.0000,   3.00000,    710.2394
    122.5000,       5.0000,   3.00000,    726.0076
    127.5000,       5.0000,   3.00000,    717.7888
    132.5000,       5.0000,   3.00000,    681.1351
    137.5000,       5.0000,   3.00000,    689.4141
    142.5000,       5.0000,   3.00000,    652.5843
    147.5000,       5.0000,   3.00000,    633.1287
    152.5000,       5.0000,   3.00000,    640.4879
    157.5000,       5.0000,   3.00000,    702.0782
    162.5000,       5.0000,   3.00000,    755.8617
    167.5000,       5.0000,   3.00000,    752.2968
    172.5000,       5.0000,   3.00000,    747.0306
    177.5000,       5.0000,   3.00000,    808.8508
    182.5000,       5.0000,   3.00000,    836.0232
    187.5000,       5.0000,   3.00000,    806.3312
    192.5000,       5.0000,   3.00000,    852.3546
    197.5000,       5.0000,   3.00000,    878.7590
    202.5000,       5.0000,   3.00000,    874.5862
    207.5000,       5.0000,   3.00000,    956.4382
    212.5000,       5.0000,   3.00000,   1032.8585
    217.5000,       5.0000,   3.00000,   1038.3962
    222.5000,       5.0000,   3.00000,   1282.1969
    227.5000,       5.0000,   3.00000,   1405.5273
    232.5000,       5.0000,   3.00000,   1444.6298
    237.5000,       5.0000,   3.00000,   1331.8822
    242.5000,       5.0000,   3.00000,   1358.0123
    247.5000,       5.0000,   3.00000,   1568.4661
    252.5000,       5.0000,   3.00000,   1625.9535
    257.5000,       5.0000,   3.00000,   1589.0566
    262.5000,       5.0000,   3.00000,   1652.9374
    267.5000,       5.0000,   3.00000,   1532.8762
    272.5000,       5.0000,   3.00000,   1722.4287
    277.5000,       5.0000,   3.00000,   1928.5607
    282.5000,       5.0000,   3.00000,   2105.5681
    287.5000,       5.0000,   3.00000,   1868.1104
    292.5000,       5.0000,   3.00000,   2095.1936
    297.5000,       5.0000,   3.00000,   2107.6177
    302.5000,       5.0000,   3.00000,   2502.7029
    307.5000,       5.0000,   3.00000,   2251.4758
    312.5000,       5.0000,   3.00000,   2370.3535
    317.5000,       5.0000,   3.00000,   2344.5151
    322.5000,       5.0000,   3.00000,   2606.1313
    327.5000,       5.0000,   3.00000,   2506.1521
    332.5000,       5.0000,   3.00000,   2686.9031
    337.5000,       5.0000,   3.00000,   2909.7529
    342.5000,       5.0000,   3.00000,   2512.7676
    347.5000,       5.0000,   3.00000,   2459.2688
    352.5000,       5.0000,   3.00000,   3030.0139
    357.5000,       5.0000,   3.00000,   2914.6689
    362.5000,       5.0000,   3.00000,   2703.2324
    367.5000,       5.0000,   3.00000,   2670.7788
    372.5000,       5.0000,   3.00000,   2249.9692
    377.5000,       5.0000,   3.00000,   2733.9766
    382.5000,       5.0000,   3.00000,   2383.6370
    387.5000,       5.0000,   3.00000,   2304.3528
    392.5000,       5.0000,   3.00000,   1726.0332
    397.5000,       5.0000,   3.00000,   1810.7401
    402.5000,       5.0000,   3.00000,   1711.7863
    407.5000,       5.0000,   3.00000,   1621.8141
    412.5000,       5.0000,   3.00000,   1527.0934
     22.5000,      15.0000,   1.00000,   1147.0720
     27.5000,      15.0000,   1.00000,   1182.5406
     32.5000,      15.0000,   1.00000,   1160.1492
     37.5000,      15.0000,   1.00000,   1168.4260
     42.5000,      15.0000,   1.00000,   1143.2281
     47.5000,      15.0000,   1.00000,   1142.8260
     52.5000,      15.0000,   1.00000,   1134.4215
     57.5000,      15.0000,   1.00000,   1137.6136
     62.5000,      15.0000,   1.00000,   1124.1016
     67.5000,      15.0000,   1.00000,   1084.3955
     72.5000,      15.0000,   1.00000,   1069.9240
     77.5000,      15.0000,   1.00000,   1027.6586
     82.5000,      15.0000,   1.00000,   1021.3932
     87.5000,      15.0000,   1.00000,    978.5508
     92.5000,      15.0000,   1.00000,    976.4181
     97.5000,      15.0000,   1.00000,    938.7494
    102.5000,      15.0000,   1.00000,    923.7101
    107.5000,      15.0000,   1.00000,    853.7233
    112.5000,      15.0000,   1.00000,    801.4198
    117.5000,      15.0000,   1.00000,    751.4636
    122.5000,      15.0000,   1.00000,    731.5975
    127.5000,      15.0000,   1.00000,    731.6305
    132.5000,      15.0000,   1.00000,    730.3871
    137.5000,      15.0000,   1.00000,    703.4852
    142.5000,      15.0000,   1.00000,    668.8242
    147.5000,      15.0000,   1.00000,    646.9514
    152.5000,      15.0000,   1.00000,    666.7421
    157.5000,      15.0000,   1.00000,    702.0403
    162.5000,      15.0000,   1.00000,    735.1616
    167.5000,      15.0000,   1.00000,    753.6525
    172.5000,      15.0000,   1.00000,    766.9105
    177.5000,      15.0000,   1.00000,    780.8860
    182.5000,      15.0000,   1.00000,    808.4020
    187.5000,      15.0000,   1.00000,    835.8444
    192.5000,      15.0000,   1.00000,    841.1433
    197.5000,      15.0000,   1.00000,    862.2338
    202.5000,      15.0000,   1.00000,    892.5818
    207.5000,      15.0000,   1.00000,    934.2838
    212.5000,      15.0000,   1.00000,    977.7356
    217.5000,      15.0000,   1.00000,   1115.1418
    222.5000,      15.0000,   1.00000,   1253.7480
    227.5000,      15.0000,   1.00000,   1346.6854
    232.5000,      15.0000,   1.00000,   1327.9899
    237.5000,      15.0000,   1.00000,   1302.4670
    242.5000,      15.0000,   1.00000,   1307.1892
    247.5000,      15.0000,   1.00000,   1418.6588
    252.5000,      15.0000,   1.00000,   1530.3196
    257.5000,      15.0000,   1.00000,   1576.6532
    262.5000,      15.0000,   1.00000,   1507.5771
    267.5000,      15.0000,   1.00000,   1565.0286
    272.5000,      15.0000,   1.00000,   1667.7668
    277.5000,      15.0000,   1.00000,   1852.9490
    282.5000,      15.0000,   1.00000,   1839.0417
    287.5000,      15.0000,   1.00000,   1910.4474
    292.5000,      15.0000,   1.00000,   1869.6826
    297.5000,      15.0000,   1.00000,   2072.3074
    302.5000,      15.0000,   1.00000,   2102.5747
    307.5000,      15.0000,   1.00000,   2238.2651
    312.5000,      15.0000,   1.00000,   2182.3938
    317.5000,      15.0000,   1.00000,   2248.1885
    322.5000,      15.0000,   1.00000,   2302.4207
    327.5000,      15.0000,   1.00000,   2540.3494
    332.5000,      15.0000,   1.00000,   2558.7783
    337.5000,      15.0000,   1.00000,   2518.9402
    342.5000,      15.0000,   1.00000,   2477.1899
    347.5000,      15.0000,   1.00000,   2518.3022
    352.5000,      15.0000,   1.00000,   2643.0112
    357.5000,      15.0000,   1.00000,   2670.2319
    362.5000,      15.0000,   1.00000,   2578.5989
    367.5000,      15.0000,   1.00000,   2281.4880
    372.5000,      15.0000,   1.00000,   2313.2410
    377.5000,      15.0000,   1.00000,   2297.5574
    382.5000,      15.0000,   1.00000,   2365.5083
    387.5000,      15.0000,   1.00000,   2089.7590
    392.5000,      15.0000,   1.00000,   1949.1525
    397.5000,      15.0000,   1.00000,   1663.6189
    402.5000,      15.0000,   1.00000,   1681.0453
    407.5000,      15.0000,   1.00000,   1611.0685
     22.5000,       5.0000,   4.00000,   1270.7111
     27.5000,       5.0000,   4.00000,   1145.2958
     32.5000,       5.0000,   4.00000,   1231.2833
     37.5000,       5.0000,   4.00000,   1222.8505
     42.5000,       5.0000,   4.00000,   1120.6696
     47.5000,       5.0000,   4.00000,   1163.6837
     52.5000,       5.0000,   4.00000,   1173.2836
     57.5000,       5.0000,   4.00000,   1124.7053
     62.5000,       5.0000,   4.00000,   1168.4856
     67.5000,       5.0000,   4.00000,   1097.6254
     72.5000,       5.0000,   4.00000,   1057.9188
     77.5000,       5.0000,   4.00000,   1076.9517
     82.5000,       5.0000,   4.00000,    986.0223
     87.5000,       5.0000,   4.00000,   1037.8632
     92.5000,       5.0000,   4.00000,    948.7354
     97.5000,       5.0000,   4.00000,    998.8857
    102.5000,       5.0000,   4.00000,    918.6966
    107.5000,       5.0000,   4.00000,    868.4098
    112.5000,       5.0000,   4.00000,    822.8979
    117.5000,       5.0000,   4.00000,    713.4537
    122.5000,       5.0000,   4.00000,    752.8630
    127.5000,       5.0000,   4.00000,    752.6097
    132.5000,       5.0000,   4.00000,    719.7947
    137.5000,       5.0000,   4.00000,    728.8324
    142.5000,       5.0000,   4.00000,    661.7490
    147.5000,       5.0000,   4.00000,    636.9178
    152.5000,       5.0000,   4.00000,    653.8010
    157.5000,       5.0000,   4.00000,    701.0744
    162.5000,       5.0000,   4.00000,    753.9089
    167.5000,       5.0000,   4.00000,    760.8445
    172.5000,       5.0000,   4.00000,    745.5549
    177.5000,       5.0000,   4.00000,    801.0490
    182.5000,       5.0000,   4.00000,    842.0072
    187.5000,       5.0000,   4.00000,    810.8510
    192.5000,       5.0000,   4.00000,    845.8471
    197.5000,       5.0000,   4.00000,    862.4423
    202.5000,       5.0000,   4.00000,    827.7892
    207.5000,       5.0000,   4.00000,    929.3358
    212.5000,       5.0000,   4.00000,   1006.1963
    217.5000,       5.0000,   4.00000,   1020.9461
    222.5000,       5.0000,   4.00000,   1277.1681
    227.5000,       5.0000,   4.00000,   1330.9005
    232.5000,       5.0000,   4.00000,   1371.0139
    237.5000,       5.0000,   4.00000,   1282.1710
    242.5000,       5.0000,   4.00000,   1232.0725
    247.5000,       5.0000,   4.00000,   1465.3644
    252.5000,       5.0000,   4.00000,   1521.7332
    257.5000,       5.0000,   4.00000,   1499.4800
    262.5000,       5.0000,   4.00000,   1541.1274
    267.5000,       5.0000,   4.00000,   1435.3259
    272.5000,       5.0000,   4.00000,   1596.9899
    277.5000,       5.0000,   4.00000,   1818.3419
    282.5000,       5.0000,   4.00000,   1874.8296
    287.5000,       5.0000,   4.00000,   1725.8356
    292.5000,       5.0000,   4.00000,   1896.3248
    297.5000,       5.0000,   4.00000,   1902.8518
    302.5000,       5.0000,   4.00000,   2205.9834
    307.5000,       5.0000,   4.00000,   2074.8662
    312.5000,       5.0000,   4.00000,   2142.9382
    317.5000,       5.0000,   4.00000,   2067.0574
    322.5000,       5.0000,   4.00000,   2361.8826
    327.5000,       5.0000,   4.00000,   2427.5549
    332.5000,       5.0000,   4.00000,   2463.7461
    337.5000,       5.0000,   4.00000,   2747.2295
    342.5000,       5.0000,   4.00000,   2299.0347
    347.5000,       5.0000,   4.00000,   2230.7852
    352.5000,       5.0000,   4.00000,   2877.0696
    357.5000,       5.0000,   4.00000,   2565.1396
    362.5000,       5.0000,   4.00000,   2533.0154
    367.5000,       5.0000,   4.00000,   2434.0964
    372.5000,       5.0000,   4.00000,   2000.8320
    377.5000,       5.0000,   4.00000,   2540.3701
    382.5000,       5.0000,   4.00000,   2240.3267
    387.5000,       5.0000,   4.00000,   2189.5496
    392.5000,       5.0000,   4.00000,   1709.1632
    397.5000,       5.0000,   4.00000,   1645.9608
    402.5000,       5.0000,   4.00000,   1652.9111
    407.5000,       5.0000,   4.00000,   1565.7781
     30.0000,      20.0000,   1.00000,   1218.7451
     35.0000,      20.0000,   1.00000,   1172.1177
     40.0000,      20.0000,   1.00000,   1176.2352
     45.0000,      20.0000,   1.00000,   1167.3143
     50.0000,      20.0000,   1.00000,   1126.5922
     55.0000,      20.0000,   1.00000,   1152.5438
     60.0000,      20.0000,   1.00000,   1115.0261
     65.0000,      20.0000,   1.00000,   1086.5752
     70.0000,      20.0000,   1.00000,   1058.4115
     75.0000,      20.0000,   1.00000,    995.9702
     80.0000,      20.0000,   1.00000,    974.8755
     85.0000,      20.0000,   1.00000,    951.7283
     90.0000,      20.0000,   1.00000,    942.6019
     95.0000,      20.0000,   1.00000,    937.9459
    100.0000,      20.0000,   1.00000,    898.1306
    105.0000,      20.0000,   1.00000,    869.4669
    110.0000,      20.0000,   1.00000,    804.3403
    115.0000,      20.0000,   1.00000,    768.2781
    120.0000,      20.0000,   1.00000,    755.6208
    125.0000,      20.0000,   1.00000,    732.8970
    130.0000,      20.0000,   1.00000,    748.8743
    135.0000,      20.0000,   1.00000,    722.1107
    140.0000,      20.0000,   1.00000,    689.7365
    145.0000,      20.0000,   1.00000,    675.2355
    150.0000,      20.0000,   1.00000,    656.8398
    155.0000,      20.0000,   1.00000,    672.3159
    160.0000,      20.0000,   1.00000,    705.9010
    165.0000,      20.0000,   1.00000,    730.0275
    170.0000,      20.0000,   1.00000,    763.7819
    175.0000,      20.0000,   1.00000,    791.2332
    180.0000,      20.0000,   1.00000,    792.9968
    185.0000,      20.0000,   1.00000,    798.5559
    190.0000,      20.0000,   1.00000,    803.0118
    195.0000,      20.0000,   1.00000,    777.9967
    200.0000,      20.0000,   1.00000,    805.0729
    205.0000,      20.0000,   1.00000,    840.4567
    210.0000,      20.0000,   1.00000,    893.4763
    215.0000,      20.0000,   1.00000,   1044.2767
    220.0000,      20.0000,   1.00000,   1151.1427
    225.0000,      20.0000,   1.00000,   1225.1907
    230.0000,      20.0000,   1.00000,   1258.3077
    235.0000,      20.0000,   1.00000,   1208.2194
    240.0000,      20.0000,   1.00000,   1248.6499
    245.0000,      20.0000,   1.00000,   1258.8103
    250.0000,      20.0000,   1.00000,   1244.6410
    255.0000,      20.0000,   1.00000,   1301.7679
    260.0000,      20.0000,   1.00000,   1339.6970
    265.0000,      20.0000,   1.00000,   1395.4449
    270.0000,      20.0000,   1.00000,   1493.1039
    275.0000,      20.0000,   1.00000,   1527.8113
    280.0000,      20.0000,   1.00000,   1608.5297
    285.0000,      20.0000,   1.00000,   1705.6581
    290.0000,      20.0000,   1.00000,   1743.9822
    295.0000,      20.0000,   1.00000,   1799.3290
    300.0000,      20.0000,   1.00000,   1832.6038
    305.0000,      20.0000,   1.00000,   1871.0756
    310.0000,      20.0000,   1.00000,   1871.2969
    315.0000,      20.0000,   1.00000,   1949.2982
    320.0000,      20.0000,   1.00000,   2050.3281
    325.0000,      20.0000,   1.00000,   2090.1858
    330.0000,      20.0000,   1.00000,   2224.6270
    335.0000,      20.0000,   1.00000,   2205.0239
    340.0000,      20.0000,   1.00000,   2124.0474
    345.0000,      20.0000,   1.00000,   2291.9304
    350.0000,      20.0000,   1.00000,   2133.4006
    355.0000,      20.0000,   1.00000,   2152.9343
    360.0000,      20.0000,   1.00000,   2168.7905
    365.0000,      20.0000,   1.00000,   2055.8298
    370.0000,      20.0000,   1.00000,   2148.2471
    375.0000,      20.0000,   1.00000,   2065.8865
    380.0000,      20.0000,   1.00000,   1960.0018
    385.0000,      20.0000,   1.00000,   2012.0918
    390.0000,      20.0000,   1.00000,   1829.3052
    395.0000,      20.0000,   1.00000,   1712.4235
    400.0000,      20.0000,   1.00000,   1549.2634
     27.5000,       5.0000,   5.00000,   1170.1355
     32.5000,       5.0000,   5.00000,   1262.9261
     37.5000,       5.0000,   5.00000,   1230.0952
     42.5000,       5.0000,   5.00000,   1129.5140
     47.5000,       5.0000,   5.00000,   1155.5720
     52.5000,       5.0000,   5.00000,   1176.5165
     57.5000,       5.0000,   5.00000,   1119.6078
     62.5000,       5.0000,   5.00000,   1146.1647
     67.5000,       5.0000,   5.00000,   1093.0552
     72.5000,       5.0000,   5.00000,   1017.2444
     77.5000,       5.0000,   5.00000,   1032.6743
     82.5000,       5.0000,   5.00000,    948.4988
     87.5000,       5.0000,   5.00000,    992.4894
     92.5000,       5.0000,   5.00000,    933.7944
     97.5000,       5.0000,   5.00000,    981.9754
    102.5000,       5.0000,   5.00000,    890.4248
    107.5000,       5.0000,   5.00000,    856.8232
    112.5000,       5.0000,   5.00000,    794.4170
    117.5000,       5.0000,   5.00000,    708.7714
    122.5000,       5.0000,   5.00000,    746.9550
    127.5000,       5.0000,   5.00000,    762.8572
    132.5000,       5.0000,   5.00000,    723.6169
    137.5000,       5.0000,   5.00000,    725.8046
    142.5000,       5.0000,   5.00000,    664.4952
    147.5000,       5.0000,   5.00000,    632.7722
    152.5000,       5.0000,   5.00000,    640.7030
    157.5000,       5.0000,   5.00000,    686.3718
    162.5000,       5.0000,   5.00000,    743.0349
    167.5000,       5.0000,   5.00000,    751.4114
    172.5000,       5.0000,   5.00000,    738.9474
    177.5000,       5.0000,   5.00000,    809.8001
    182.5000,       5.0000,   5.00000,    836.5320
    187.5000,       5.0000,   5.00000,    778.9666
    192.5000,       5.0000,   5.00000,    811.1100
    197.5000,       5.0000,   5.00000,    797.7793
    202.5000,       5.0000,   5.00000,    763.1092
    207.5000,       5.0000,   5.00000,    873.2603
    212.5000,       5.0000,   5.00000,    986.7278
    217.5000,       5.0000,   5.00000,   1004.9711
    222.5000,       5.0000,   5.00000,   1220.8472
    227.5000,       5.0000,   5.00000,   1269.2643
    232.5000,       5.0000,   5.00000,   1302.1824
    237.5000,       5.0000,   5.00000,   1201.6854
    242.5000,       5.0000,   5.00000,   1186.2368
    247.5000,       5.0000,   5.00000,   1338.1072
    252.5000,       5.0000,   5.00000,   1347.6978
    257.5000,       5.0000,   5.00000,   1316.3558
    262.5000,       5.0000,   5.00000,   1436.6595
    267.5000,       5.0000,   5.00000,   1327.0583
    272.5000,       5.0000,   5.00000,   1464.7844
    277.5000,       5.0000,   5.00000,   1631.5186
    282.5000,       5.0000,   5.00000,   1735.5962
    287.5000,       5.0000,   5.00000,   1582.0675
    292.5000,       5.0000,   5.00000,   1796.5482
    297.5000,       5.0000,   5.00000,   1730.9916
    302.5000,       5.0000,   5.00000,   2003.2214
    307.5000,       5.0000,   5.00000,   1858.5516
    312.5000,       5.0000,   5.00000,   1882.3212
    317.5000,       5.0000,   5.00000,   1857.0725
    322.5000,       5.0000,   5.00000,   2210.9465
    327.5000,       5.0000,   5.00000,   2125.1907
    332.5000,       5.0000,   5.00000,   2265.8174
    337.5000,       5.0000,   5.00000,   2507.9504
    342.5000,       5.0000,   5.00000,   2047.4010
    347.5000,       5.0000,   5.00000,   2011.0494
    352.5000,       5.0000,   5.00000,   2490.4683
    357.5000,       5.0000,   5.00000,   2247.2512
    362.5000,       5.0000,   5.00000,   2166.6443
    367.5000,       5.0000,   5.00000,   2294.8652
    372.5000,       5.0000,   5.00000,   1864.1696
    377.5000,       5.0000,   5.00000,   2234.1238
    382.5000,       5.0000,   5.00000,   2056.2927
    387.5000,       5.0000,   5.00000,   2030.7759
    392.5000,       5.0000,   5.00000,   1557.9150
    397.5000,       5.0000,   5.00000,   1578.4012
    402.5000,       5.0000,   5.00000,   1495.8693
     32.5000,       5.0000,   6.00000,   1249.0970
     37.5000,       5.0000,   6.00000,   1220.3633
     42.5000,       5.0000,   6.00000,   1112.6073
     47.5000,       5.0000,   6.00000,   1127.9241
     52.5000,       5.0000,   6.00000,   1141.1433
     57.5000,       5.0000,   6.00000,   1093.0480
     62.5000,       5.0000,   6.00000,   1109.7512
     67.5000,       5.0000,   6.00000,   1040.6898
     72.5000,       5.0000,   6.00000,    980.3420
     77.5000,       5.0000,   6.00000,    979.7597
     82.5000,       5.0000,   6.00000,    894.3870
     87.5000,       5.0000,   6.00000,    957.8678
     92.5000,       5.0000,   6.00000,    884.8816
     97.5000,       5.0000,   6.00000,    934.7153
    102.5000,       5.0000,   6.00000,    856.4902
    107.5000,       5.0000,   6.00000,    813.1330
    112.5000,       5.0000,   6.00000,    770.9635
    117.5000,       5.0000,   6.00000,    684.0364
    122.5000,       5.0000,   6.00000,    735.9756
    127.5000,       5.0000,   6.00000,    738.2390
    132.5000,       5.0000,   6.00000,    703.0210
    137.5000,       5.0000,   6.00000,    705.9648
    142.5000,       5.0000,   6.00000,    653.8960
    147.5000,       5.0000,   6.00000,    623.9526
    152.5000,       5.0000,   6.00000,    619.9795
    157.5000,       5.0000,   6.00000,    672.0875
    162.5000,       5.0000,   6.00000,    728.8398
    167.5000,       5.0000,   6.00000,    734.7803
    172.5000,       5.0000,   6.00000,    742.2544
    177.5000,       5.0000,   6.00000,    807.8943
    182.5000,       5.0000,   6.00000,    812.1727
    187.5000,       5.0000,   6.00000,    744.1840
    192.5000,       5.0000,   6.00000,    738.1979
    197.5000,       5.0000,   6.00000,    729.6244
    202.5000,       5.0000,   6.00000,    706.4805
    207.5000,       5.0000,   6.00000,    824.2849
    212.5000,       5.0000,   6.00000,    952.8115
    217.5000,       5.0000,   6.00000,    963.9022
    222.5000,       5.0000,   6.00000,   1158.7567
    227.5000,       5.0000,   6.00000,   1210.1311
    232.5000,       5.0000,   6.00000,   1235.2867
    237.5000,       5.0000,   6.00000,   1149.6283
    242.5000,       5.0000,   6.00000,   1116.1481
    247.5000,       5.0000,   6.00000,   1234.7867
    252.5000,       5.0000,   6.00000,   1179.0344
    257.5000,       5.0000,   6.00000,   1170.6013
    262.5000,       5.0000,   6.00000,   1264.5067
    267.5000,       5.0000,   6.00000,   1214.3168
    272.5000,       5.0000,   6.00000,   1317.9008
    277.5000,       5.0000,   6.00000,   1477.4431
    282.5000,       5.0000,   6.00000,   1595.6331
    287.5000,       5.0000,   6.00000,   1491.3650
    292.5000,       5.0000,   6.00000,   1657.5433
    297.5000,       5.0000,   6.00000,   1637.3152
    302.5000,       5.0000,   6.00000,   1852.2441
    307.5000,       5.0000,   6.00000,   1618.1018
    312.5000,       5.0000,   6.00000,   1687.2876
    317.5000,       5.0000,   6.00000,   1728.4596
    322.5000,       5.0000,   6.00000,   1927.9863
    327.5000,       5.0000,   6.00000,   1910.0383
    332.5000,       5.0000,   6.00000,   2000.9934
    337.5000,       5.0000,   6.00000,   2217.1335
    342.5000,       5.0000,   6.00000,   1853.6326
    347.5000,       5.0000,   6.00000,   1723.4716
    352.5000,       5.0000,   6.00000,   2115.2085
    357.5000,       5.0000,   6.00000,   1914.4043
    362.5000,       5.0000,   6.00000,   1939.5074
    367.5000,       5.0000,   6.00000,   2033.5996
    372.5000,       5.0000,   6.00000,   1735.1527
    377.5000,       5.0000,   6.00000,   2080.6682
    382.5000,       5.0000,   6.00000,   1808.8638
    387.5000,       5.0000,   6.00000,   1814.2920
    392.5000,       5.0000,   6.00000,   1413.0480
    397.5000,       5.0000,   6.00000,   1433.9058
     37.5000,      25.0000,   1.00000,   1146.9705
     42.5000,      25.0000,   1.00000,   1149.1692
     47.5000,      25.0000,   1.00000,   1122.7595
     52.5000,      25.0000,   1.00000,   1095.1865
     57.5000,      25.0000,   1.00000,   1081.3134
     62.5000,      25.0000,   1.00000,   1050.6333
     67.5000,      25.0000,   1.00000,   1005.0452
     72.5000,      25.0000,   1.00000,    969.0471
     77.5000,      25.0000,   1.00000,    936.3469
     82.5000,      25.0000,   1.00000,    904.2843
     87.5000,      25.0000,   1.00000,    896.8161
     92.5000,      25.0000,   1.00000,    866.6497
     97.5000,      25.0000,   1.00000,    852.7870
    102.5000,      25.0000,   1.00000,    821.1993
    107.5000,      25.0000,   1.00000,    792.6961
    112.5000,      25.0000,   1.00000,    758.7456
    117.5000,      25.0000,   1.00000,    747.2631
    122.5000,      25.0000,   1.00000,    719.7722
    127.5000,      25.0000,   1.00000,    705.8720
    132.5000,      25.0000,   1.00000,    696.1687
    137.5000,      25.0000,   1.00000,    687.2904
    142.5000,      25.0000,   1.00000,    665.4144
    147.5000,      25.0000,   1.00000,    659.2277
    152.5000,      25.0000,   1.00000,    664.3497
[truncated: 265,692 more chars]
