# Supplementary material for: Electrical resistivity tomography data across the Hockai Fault Zone (Ardenne, Belgium)
Source: Data Brief. 2016 Dec 21;11:1–4. doi: 10.1016/j.dib.2016.12.028 (PMC5220259; doi:10.1016/j.dib.2016.12.028)
Supplement: Supplementary file 2 — Supplementary material [file mmc2.zip › output/INV/20090818-1_normal.INV]

C:\__DATA__\__DATA__\Active Faults\HockaiFZ\Donn�es\ERT\working_dir\20090818-1.DAT
      5.0000
7
1351
1
0
      7.5000,       5.0000,   1.00000,    724.1624
     12.5000,       5.0000,   1.00000,    728.4338
     17.5000,       5.0000,   1.00000,    658.3676
     22.5000,       5.0000,   1.00000,    759.6447
     27.5000,       5.0000,   1.00000,    681.7263
     32.5000,       5.0000,   1.00000,    775.9987
     37.5000,       5.0000,   1.00000,    805.9949
     42.5000,       5.0000,   1.00000,    794.1422
     47.5000,       5.0000,   1.00000,    857.6675
     52.5000,       5.0000,   1.00000,    888.7164
     57.5000,       5.0000,   1.00000,    860.2058
     62.5000,       5.0000,   1.00000,    897.6848
     67.5000,       5.0000,   1.00000,    870.5902
     72.5000,       5.0000,   1.00000,    811.9381
     77.5000,       5.0000,   1.00000,    874.3214
     82.5000,       5.0000,   1.00000,    775.2716
     87.5000,       5.0000,   1.00000,    810.8470
     92.5000,       5.0000,   1.00000,    712.4648
     97.5000,       5.0000,   1.00000,    716.5184
    102.5000,       5.0000,   1.00000,    620.2763
    107.5000,       5.0000,   1.00000,    579.8574
    112.5000,       5.0000,   1.00000,    575.3045
    117.5000,       5.0000,   1.00000,    535.9550
    122.5000,       5.0000,   1.00000,    578.8865
    127.5000,       5.0000,   1.00000,    584.1777
    132.5000,       5.0000,   1.00000,    544.8810
    137.5000,       5.0000,   1.00000,    561.2259
    142.5000,       5.0000,   1.00000,    505.8201
    147.5000,       5.0000,   1.00000,    494.1814
    152.5000,       5.0000,   1.00000,    493.8148
    157.5000,       5.0000,   1.00000,    523.7792
    162.5000,       5.0000,   1.00000,    565.0475
    167.5000,       5.0000,   1.00000,    609.4182
    172.5000,       5.0000,   1.00000,    618.4070
    177.5000,       5.0000,   1.00000,    691.7474
    182.5000,       5.0000,   1.00000,    716.7027
    187.5000,       5.0000,   1.00000,    711.1524
    192.5000,       5.0000,   1.00000,    742.8625
    197.5000,       5.0000,   1.00000,    779.9485
    202.5000,       5.0000,   1.00000,    731.9464
    207.5000,       5.0000,   1.00000,    763.8468
    212.5000,       5.0000,   1.00000,    818.5240
    217.5000,       5.0000,   1.00000,    878.5209
    222.5000,       5.0000,   1.00000,   1118.2285
    227.5000,       5.0000,   1.00000,   1265.8156
    232.5000,       5.0000,   1.00000,   1399.6813
    237.5000,       5.0000,   1.00000,   1474.4120
    242.5000,       5.0000,   1.00000,   1472.7607
    247.5000,       5.0000,   1.00000,   1676.3916
    252.5000,       5.0000,   1.00000,   1634.6663
    257.5000,       5.0000,   1.00000,   1616.4812
    262.5000,       5.0000,   1.00000,   1806.8596
    267.5000,       5.0000,   1.00000,   1657.6438
    272.5000,       5.0000,   1.00000,   1923.7861
    277.5000,       5.0000,   1.00000,   2135.8198
    282.5000,       5.0000,   1.00000,   2414.5579
    287.5000,       5.0000,   1.00000,   2472.4656
    292.5000,       5.0000,   1.00000,   2872.0576
    297.5000,       5.0000,   1.00000,   2722.8474
    302.5000,       5.0000,   1.00000,   2939.5115
    307.5000,       5.0000,   1.00000,   2655.2061
    312.5000,       5.0000,   1.00000,   2792.5828
    317.5000,       5.0000,   1.00000,   2515.1328
    322.5000,       5.0000,   1.00000,   2906.8794
    327.5000,       5.0000,   1.00000,   2693.5474
    332.5000,       5.0000,   1.00000,   2609.0581
    337.5000,       5.0000,   1.00000,   2794.8342
    342.5000,       5.0000,   1.00000,   2427.5647
    347.5000,       5.0000,   1.00000,   2206.5574
    352.5000,       5.0000,   1.00000,   2594.8718
    357.5000,       5.0000,   1.00000,   2359.8074
    362.5000,       5.0000,   1.00000,   2285.8364
    367.5000,       5.0000,   1.00000,   2653.4678
    372.5000,       5.0000,   1.00000,   2189.7356
    377.5000,       5.0000,   1.00000,   2754.0598
    382.5000,       5.0000,   1.00000,   2153.9390
    387.5000,       5.0000,   1.00000,   2250.1770
    392.5000,       5.0000,   1.00000,   1669.8790
    397.5000,       5.0000,   1.00000,   1623.0968
    402.5000,       5.0000,   1.00000,   1476.6974
    407.5000,       5.0000,   1.00000,   1410.6576
    412.5000,       5.0000,   1.00000,   1380.5966
    417.5000,       5.0000,   1.00000,   1572.6370
    422.5000,       5.0000,   1.00000,   1400.4513
     12.5000,       5.0000,   2.00000,   1043.1080
     17.5000,       5.0000,   2.00000,   1003.1685
     22.5000,       5.0000,   2.00000,   1054.9851
     27.5000,       5.0000,   2.00000,    950.9895
     32.5000,       5.0000,   2.00000,   1041.8677
     37.5000,       5.0000,   2.00000,   1095.2614
     42.5000,       5.0000,   2.00000,    997.1171
     47.5000,       5.0000,   2.00000,   1058.9105
     52.5000,       5.0000,   2.00000,   1104.8163
     57.5000,       5.0000,   2.00000,   1052.7203
     62.5000,       5.0000,   2.00000,   1126.9696
     67.5000,       5.0000,   2.00000,   1059.5032
     72.5000,       5.0000,   2.00000,   1007.3318
     77.5000,       5.0000,   2.00000,   1061.2448
     82.5000,       5.0000,   2.00000,    990.2254
     87.5000,       5.0000,   2.00000,    962.2245
     92.5000,       5.0000,   2.00000,    883.4991
     97.5000,       5.0000,   2.00000,    905.8605
    102.5000,       5.0000,   2.00000,    823.2551
    107.5000,       5.0000,   2.00000,    790.4591
    112.5000,       5.0000,   2.00000,    754.2926
    117.5000,       5.0000,   2.00000,    667.2487
    122.5000,       5.0000,   2.00000,    692.9390
    127.5000,       5.0000,   2.00000,    682.7560
    132.5000,       5.0000,   2.00000,    624.1251
    137.5000,       5.0000,   2.00000,    643.5102
    142.5000,       5.0000,   2.00000,    607.7775
    147.5000,       5.0000,   2.00000,    582.2716
    152.5000,       5.0000,   2.00000,    586.2980
    157.5000,       5.0000,   2.00000,    637.5637
    162.5000,       5.0000,   2.00000,    709.5361
    167.5000,       5.0000,   2.00000,    707.9431
    172.5000,       5.0000,   2.00000,    707.5308
    177.5000,       5.0000,   2.00000,    817.4355
    182.5000,       5.0000,   2.00000,    858.5201
    187.5000,       5.0000,   2.00000,    812.1151
    192.5000,       5.0000,   2.00000,    885.7758
    197.5000,       5.0000,   2.00000,    910.7985
    202.5000,       5.0000,   2.00000,    837.6033
    207.5000,       5.0000,   2.00000,    944.9359
    212.5000,       5.0000,   2.00000,    999.2254
    217.5000,       5.0000,   2.00000,    951.8871
    222.5000,       5.0000,   2.00000,   1192.2089
    227.5000,       5.0000,   2.00000,   1298.6915
    232.5000,       5.0000,   2.00000,   1417.6061
    237.5000,       5.0000,   2.00000,   1458.6392
    242.5000,       5.0000,   2.00000,   1520.6130
    247.5000,       5.0000,   2.00000,   1720.7815
    252.5000,       5.0000,   2.00000,   1702.6782
    257.5000,       5.0000,   2.00000,   1694.9148
    262.5000,       5.0000,   2.00000,   1797.4065
    267.5000,       5.0000,   2.00000,   1648.7217
    272.5000,       5.0000,   2.00000,   1709.5779
    277.5000,       5.0000,   2.00000,   2053.3389
    282.5000,       5.0000,   2.00000,   2124.5623
    287.5000,       5.0000,   2.00000,   2057.8801
    292.5000,       5.0000,   2.00000,   2289.4004
    297.5000,       5.0000,   2.00000,   2309.6396
    302.5000,       5.0000,   2.00000,   2623.4597
    307.5000,       5.0000,   2.00000,   2525.9536
    312.5000,       5.0000,   2.00000,   2532.1357
    317.5000,       5.0000,   2.00000,   2619.3223
    322.5000,       5.0000,   2.00000,   2985.0066
    327.5000,       5.0000,   2.00000,   2704.4956
    332.5000,       5.0000,   2.00000,   2749.4919
    337.5000,       5.0000,   2.00000,   3223.0337
    342.5000,       5.0000,   2.00000,   2583.6868
    347.5000,       5.0000,   2.00000,   2435.3308
    352.5000,       5.0000,   2.00000,   3182.5317
    357.5000,       5.0000,   2.00000,   2791.8723
    362.5000,       5.0000,   2.00000,   2746.9397
    367.5000,       5.0000,   2.00000,   2861.9861
    372.5000,       5.0000,   2.00000,   2465.8186
    377.5000,       5.0000,   2.00000,   2863.6982
    382.5000,       5.0000,   2.00000,   2464.8989
    387.5000,       5.0000,   2.00000,   2338.2764
    392.5000,       5.0000,   2.00000,   1862.4675
    397.5000,       5.0000,   2.00000,   1812.6206
    402.5000,       5.0000,   2.00000,   1758.1647
    407.5000,       5.0000,   2.00000,   1550.2603
    412.5000,       5.0000,   2.00000,   1509.7028
    417.5000,       5.0000,   2.00000,   1626.8459
     17.5000,       5.0000,   3.00000,   1162.8073
     22.5000,       5.0000,   3.00000,   1252.0149
     27.5000,       5.0000,   3.00000,   1104.1544
     32.5000,       5.0000,   3.00000,   1210.2922
     37.5000,       5.0000,   3.00000,   1183.7240
     42.5000,       5.0000,   3.00000,   1117.6763
     47.5000,       5.0000,   3.00000,   1128.8997
     52.5000,       5.0000,   3.00000,   1168.4386
     57.5000,       5.0000,   3.00000,   1125.7371
     62.5000,       5.0000,   3.00000,   1155.3805
     67.5000,       5.0000,   3.00000,   1120.0461
     72.5000,       5.0000,   3.00000,   1065.1147
     77.5000,       5.0000,   3.00000,   1104.0831
     82.5000,       5.0000,   3.00000,   1014.4000
     87.5000,       5.0000,   3.00000,   1048.9257
     92.5000,       5.0000,   3.00000,    944.7536
     97.5000,       5.0000,   3.00000,    984.4473
    102.5000,       5.0000,   3.00000,    914.9358
    107.5000,       5.0000,   3.00000,    893.1710
    112.5000,       5.0000,   3.00000,    825.4943
    117.5000,       5.0000,   3.00000,    736.7780
    122.5000,       5.0000,   3.00000,    746.1822
    127.5000,       5.0000,   3.00000,    747.4861
    132.5000,       5.0000,   3.00000,    703.4490
    137.5000,       5.0000,   3.00000,    705.7118
    142.5000,       5.0000,   3.00000,    656.3841
    147.5000,       5.0000,   3.00000,    628.6508
    152.5000,       5.0000,   3.00000,    634.8727
    157.5000,       5.0000,   3.00000,    701.9509
    162.5000,       5.0000,   3.00000,    759.1334
    167.5000,       5.0000,   3.00000,    749.7767
    172.5000,       5.0000,   3.00000,    758.6222
    177.5000,       5.0000,   3.00000,    844.3781
    182.5000,       5.0000,   3.00000,    888.2211
    187.5000,       5.0000,   3.00000,    862.0215
    192.5000,       5.0000,   3.00000,    902.2581
    197.5000,       5.0000,   3.00000,    911.0442
    202.5000,       5.0000,   3.00000,    887.6266
    207.5000,       5.0000,   3.00000,    970.8937
    212.5000,       5.0000,   3.00000,   1030.0618
    217.5000,       5.0000,   3.00000,   1011.8080
    222.5000,       5.0000,   3.00000,   1231.8512
    227.5000,       5.0000,   3.00000,   1349.8540
    232.5000,       5.0000,   3.00000,   1418.5889
    237.5000,       5.0000,   3.00000,   1350.1395
    242.5000,       5.0000,   3.00000,   1376.8423
    247.5000,       5.0000,   3.00000,   1614.2513
    252.5000,       5.0000,   3.00000,   1714.4525
    257.5000,       5.0000,   3.00000,   1664.4233
    262.5000,       5.0000,   3.00000,   1679.4192
    267.5000,       5.0000,   3.00000,   1546.8324
    272.5000,       5.0000,   3.00000,   1735.1871
    277.5000,       5.0000,   3.00000,   1908.2761
    282.5000,       5.0000,   3.00000,   2033.8407
    287.5000,       5.0000,   3.00000,   1802.7170
    292.5000,       5.0000,   3.00000,   2001.7720
    297.5000,       5.0000,   3.00000,   2070.8076
    302.5000,       5.0000,   3.00000,   2430.3730
    307.5000,       5.0000,   3.00000,   2217.7727
    312.5000,       5.0000,   3.00000,   2392.0349
    317.5000,       5.0000,   3.00000,   2417.7151
    322.5000,       5.0000,   3.00000,   2699.5022
    327.5000,       5.0000,   3.00000,   2589.7104
    332.5000,       5.0000,   3.00000,   2803.7771
    337.5000,       5.0000,   3.00000,   2973.7910
    342.5000,       5.0000,   3.00000,   2582.0300
    347.5000,       5.0000,   3.00000,   2518.4553
    352.5000,       5.0000,   3.00000,   3102.3357
    357.5000,       5.0000,   3.00000,   3056.4282
    362.5000,       5.0000,   3.00000,   2676.1838
    367.5000,       5.0000,   3.00000,   2717.0664
    372.5000,       5.0000,   3.00000,   2286.6182
    377.5000,       5.0000,   3.00000,   2877.6086
    382.5000,       5.0000,   3.00000,   2477.4778
    387.5000,       5.0000,   3.00000,   2360.0769
    392.5000,       5.0000,   3.00000,   1765.2742
    397.5000,       5.0000,   3.00000,   1862.5905
    402.5000,       5.0000,   3.00000,   1755.5570
    407.5000,       5.0000,   3.00000,   1642.6504
    412.5000,       5.0000,   3.00000,   1572.8297
     22.5000,      15.0000,   1.00000,   1207.4745
     27.5000,      15.0000,   1.00000,   1247.5466
     32.5000,      15.0000,   1.00000,   1194.3213
     37.5000,      15.0000,   1.00000,   1206.1370
     42.5000,      15.0000,   1.00000,   1160.1085
     47.5000,      15.0000,   1.00000,   1155.3032
     52.5000,      15.0000,   1.00000,   1140.3269
     57.5000,      15.0000,   1.00000,   1141.7478
     62.5000,      15.0000,   1.00000,   1133.5640
     67.5000,      15.0000,   1.00000,   1091.3835
     72.5000,      15.0000,   1.00000,   1079.9443
     77.5000,      15.0000,   1.00000,   1045.3788
     82.5000,      15.0000,   1.00000,   1032.5167
     87.5000,      15.0000,   1.00000,    989.7598
     92.5000,      15.0000,   1.00000,    994.8780
     97.5000,      15.0000,   1.00000,    951.7643
    102.5000,      15.0000,   1.00000,    942.9248
    107.5000,      15.0000,   1.00000,    877.8439
    112.5000,      15.0000,   1.00000,    821.2143
    117.5000,      15.0000,   1.00000,    764.4043
    122.5000,      15.0000,   1.00000,    745.0845
    127.5000,      15.0000,   1.00000,    745.3718
    132.5000,      15.0000,   1.00000,    743.8144
    137.5000,      15.0000,   1.00000,    714.7634
    142.5000,      15.0000,   1.00000,    674.0036
    147.5000,      15.0000,   1.00000,    646.8887
    152.5000,      15.0000,   1.00000,    671.2771
    157.5000,      15.0000,   1.00000,    709.2647
    162.5000,      15.0000,   1.00000,    742.7443
    167.5000,      15.0000,   1.00000,    770.4459
    172.5000,      15.0000,   1.00000,    792.4189
    177.5000,      15.0000,   1.00000,    815.0537
    182.5000,      15.0000,   1.00000,    852.6291
    187.5000,      15.0000,   1.00000,    867.0348
    192.5000,      15.0000,   1.00000,    847.9647
    197.5000,      15.0000,   1.00000,    856.8497
    202.5000,      15.0000,   1.00000,    885.2766
    207.5000,      15.0000,   1.00000,    930.6016
    212.5000,      15.0000,   1.00000,    990.9942
    217.5000,      15.0000,   1.00000,   1126.4742
    222.5000,      15.0000,   1.00000,   1253.4496
    227.5000,      15.0000,   1.00000,   1346.5767
    232.5000,      15.0000,   1.00000,   1340.2318
    237.5000,      15.0000,   1.00000,   1287.2344
    242.5000,      15.0000,   1.00000,   1309.3004
    247.5000,      15.0000,   1.00000,   1441.2177
    252.5000,      15.0000,   1.00000,   1536.4890
    257.5000,      15.0000,   1.00000,   1585.4875
    262.5000,      15.0000,   1.00000,   1517.5020
    267.5000,      15.0000,   1.00000,   1573.4163
    272.5000,      15.0000,   1.00000,   1700.5660
    277.5000,      15.0000,   1.00000,   1870.0408
    282.5000,      15.0000,   1.00000,   1824.2997
    287.5000,      15.0000,   1.00000,   1854.8151
    292.5000,      15.0000,   1.00000,   1845.6763
    297.5000,      15.0000,   1.00000,   2045.7614
    302.5000,      15.0000,   1.00000,   2082.1499
    307.5000,      15.0000,   1.00000,   2245.8865
    312.5000,      15.0000,   1.00000,   2213.2229
    317.5000,      15.0000,   1.00000,   2266.8743
    322.5000,      15.0000,   1.00000,   2333.0413
    327.5000,      15.0000,   1.00000,   2565.2190
    332.5000,      15.0000,   1.00000,   2542.8162
    337.5000,      15.0000,   1.00000,   2556.3181
    342.5000,      15.0000,   1.00000,   2548.7170
    347.5000,      15.0000,   1.00000,   2576.3315
    352.5000,      15.0000,   1.00000,   2747.1338
    357.5000,      15.0000,   1.00000,   2711.2883
    362.5000,      15.0000,   1.00000,   2615.1531
    367.5000,      15.0000,   1.00000,   2311.6885
    372.5000,      15.0000,   1.00000,   2369.7549
    377.5000,      15.0000,   1.00000,   2337.2896
    382.5000,      15.0000,   1.00000,   2444.2317
    387.5000,      15.0000,   1.00000,   2133.4077
    392.5000,      15.0000,   1.00000,   1967.5945
    397.5000,      15.0000,   1.00000,   1685.3085
    402.5000,      15.0000,   1.00000,   1702.5040
    407.5000,      15.0000,   1.00000,   1655.0944
     22.5000,       5.0000,   4.00000,   1332.3429
     27.5000,       5.0000,   4.00000,   1199.1190
     32.5000,       5.0000,   4.00000,   1258.3069
     37.5000,       5.0000,   4.00000,   1244.2515
     42.5000,       5.0000,   4.00000,   1126.3051
     47.5000,       5.0000,   4.00000,   1174.5880
     52.5000,       5.0000,   4.00000,   1183.8812
     57.5000,       5.0000,   4.00000,   1113.7159
     62.5000,       5.0000,   4.00000,   1174.6936
     67.5000,       5.0000,   4.00000,   1108.0819
     72.5000,       5.0000,   4.00000,   1067.3551
     77.5000,       5.0000,   4.00000,   1083.5507
     82.5000,       5.0000,   4.00000,    992.7181
     87.5000,       5.0000,   4.00000,   1045.6707
     92.5000,       5.0000,   4.00000,    969.5410
     97.5000,       5.0000,   4.00000,   1008.5768
    102.5000,       5.0000,   4.00000,    934.3162
    107.5000,       5.0000,   4.00000,    900.0758
    112.5000,       5.0000,   4.00000,    847.2618
    117.5000,       5.0000,   4.00000,    736.9247
    122.5000,       5.0000,   4.00000,    769.3223
    127.5000,       5.0000,   4.00000,    773.5430
    132.5000,       5.0000,   4.00000,    730.9801
    137.5000,       5.0000,   4.00000,    739.9630
    142.5000,       5.0000,   4.00000,    667.9218
    147.5000,       5.0000,   4.00000,    640.6891
    152.5000,       5.0000,   4.00000,    662.4594
    157.5000,       5.0000,   4.00000,    705.1940
    162.5000,       5.0000,   4.00000,    761.6275
    167.5000,       5.0000,   4.00000,    778.6487
    172.5000,       5.0000,   4.00000,    775.8019
    177.5000,       5.0000,   4.00000,    838.4177
    182.5000,       5.0000,   4.00000,    881.9780
    187.5000,       5.0000,   4.00000,    840.3068
    192.5000,       5.0000,   4.00000,    864.0254
    197.5000,       5.0000,   4.00000,    879.8116
    202.5000,       5.0000,   4.00000,    842.9619
    207.5000,       5.0000,   4.00000,    945.4855
    212.5000,       5.0000,   4.00000,   1016.5161
    217.5000,       5.0000,   4.00000,   1019.8186
    222.5000,       5.0000,   4.00000,   1266.3188
    227.5000,       5.0000,   4.00000,   1311.5767
    232.5000,       5.0000,   4.00000,   1374.7473
    237.5000,       5.0000,   4.00000,   1260.0836
    242.5000,       5.0000,   4.00000,   1241.7745
    247.5000,       5.0000,   4.00000,   1498.4729
    252.5000,       5.0000,   4.00000,   1554.7478
    257.5000,       5.0000,   4.00000,   1527.8521
    262.5000,       5.0000,   4.00000,   1539.5034
    267.5000,       5.0000,   4.00000,   1462.5150
    272.5000,       5.0000,   4.00000,   1625.6332
    277.5000,       5.0000,   4.00000,   1840.5613
    282.5000,       5.0000,   4.00000,   1853.1107
    287.5000,       5.0000,   4.00000,   1700.4418
    292.5000,       5.0000,   4.00000,   1885.6340
    297.5000,       5.0000,   4.00000,   1896.3872
    302.5000,       5.0000,   4.00000,   2161.7117
    307.5000,       5.0000,   4.00000,   2048.6199
    312.5000,       5.0000,   4.00000,   2175.6482
    317.5000,       5.0000,   4.00000,   2094.9609
    322.5000,       5.0000,   4.00000,   2423.2053
    327.5000,       5.0000,   4.00000,   2465.3721
    332.5000,       5.0000,   4.00000,   2450.0613
    337.5000,       5.0000,   4.00000,   2761.2910
    342.5000,       5.0000,   4.00000,   2379.5593
    347.5000,       5.0000,   4.00000,   2264.5256
    352.5000,       5.0000,   4.00000,   2944.3567
    357.5000,       5.0000,   4.00000,   2654.2234
    362.5000,       5.0000,   4.00000,   2542.9680
    367.5000,       5.0000,   4.00000,   2472.0828
    372.5000,       5.0000,   4.00000,   2068.1184
    377.5000,       5.0000,   4.00000,   2601.6074
    382.5000,       5.0000,   4.00000,   2297.1545
    387.5000,       5.0000,   4.00000,   2239.0566
    392.5000,       5.0000,   4.00000,   1730.0720
    397.5000,       5.0000,   4.00000,   1678.6584
    402.5000,       5.0000,   4.00000,   1667.9054
    407.5000,       5.0000,   4.00000,   1594.1931
     30.0000,      20.0000,   1.00000,   1245.5579
     35.0000,      20.0000,   1.00000,   1210.9342
     40.0000,      20.0000,   1.00000,   1198.6594
     45.0000,      20.0000,   1.00000,   1171.6183
     50.0000,      20.0000,   1.00000,   1112.9445
     55.0000,      20.0000,   1.00000,   1144.5298
     60.0000,      20.0000,   1.00000,   1112.0541
     65.0000,      20.0000,   1.00000,   1071.7369
     70.0000,      20.0000,   1.00000,   1050.4237
     75.0000,      20.0000,   1.00000,   1001.0736
     80.0000,      20.0000,   1.00000,    988.5240
     85.0000,      20.0000,   1.00000,    965.9346
     90.0000,      20.0000,   1.00000,    950.0641
     95.0000,      20.0000,   1.00000,    954.8223
    100.0000,      20.0000,   1.00000,    919.8394
    105.0000,      20.0000,   1.00000,    883.2396
    110.0000,      20.0000,   1.00000,    809.5721
    115.0000,      20.0000,   1.00000,    775.6963
    120.0000,      20.0000,   1.00000,    760.8798
    125.0000,      20.0000,   1.00000,    735.1148
    130.0000,      20.0000,   1.00000,    743.9312
    135.0000,      20.0000,   1.00000,    723.0276
    140.0000,      20.0000,   1.00000,    696.9589
    145.0000,      20.0000,   1.00000,    686.3881
    150.0000,      20.0000,   1.00000,    665.7249
    155.0000,      20.0000,   1.00000,    684.3406
    160.0000,      20.0000,   1.00000,    728.2060
    165.0000,      20.0000,   1.00000,    756.3197
    170.0000,      20.0000,   1.00000,    787.1494
    175.0000,      20.0000,   1.00000,    814.3992
    180.0000,      20.0000,   1.00000,    803.6541
    185.0000,      20.0000,   1.00000,    791.6646
    190.0000,      20.0000,   1.00000,    786.1507
    195.0000,      20.0000,   1.00000,    758.9828
    200.0000,      20.0000,   1.00000,    786.5866
    205.0000,      20.0000,   1.00000,    832.5418
    210.0000,      20.0000,   1.00000,    903.8605
    215.0000,      20.0000,   1.00000,   1068.7012
    220.0000,      20.0000,   1.00000,   1176.7333
    225.0000,      20.0000,   1.00000,   1262.9159
    230.0000,      20.0000,   1.00000,   1265.0242
    235.0000,      20.0000,   1.00000,   1216.7783
    240.0000,      20.0000,   1.00000,   1249.5420
    245.0000,      20.0000,   1.00000,   1245.5261
    250.0000,      20.0000,   1.00000,   1214.8472
    255.0000,      20.0000,   1.00000,   1279.4918
    260.0000,      20.0000,   1.00000,   1317.5371
    265.0000,      20.0000,   1.00000,   1380.2372
    270.0000,      20.0000,   1.00000,   1486.5891
    275.0000,      20.0000,   1.00000,   1539.5985
    280.0000,      20.0000,   1.00000,   1641.6226
    285.0000,      20.0000,   1.00000,   1747.7683
    290.0000,      20.0000,   1.00000,   1774.0828
    295.0000,      20.0000,   1.00000,   1799.0393
    300.0000,      20.0000,   1.00000,   1852.9628
    305.0000,      20.0000,   1.00000,   1895.4149
    310.0000,      20.0000,   1.00000,   1873.8666
    315.0000,      20.0000,   1.00000,   1927.2036
    320.0000,      20.0000,   1.00000,   2055.4680
    325.0000,      20.0000,   1.00000,   2057.4497
    330.0000,      20.0000,   1.00000,   2185.4448
    335.0000,      20.0000,   1.00000,   2190.7817
    340.0000,      20.0000,   1.00000,   2131.0933
    345.0000,      20.0000,   1.00000,   2340.0239
    350.0000,      20.0000,   1.00000,   2160.0022
    355.0000,      20.0000,   1.00000,   2180.4990
    360.0000,      20.0000,   1.00000,   2191.3152
    365.0000,      20.0000,   1.00000,   2073.0059
    370.0000,      20.0000,   1.00000,   2156.8899
    375.0000,      20.0000,   1.00000,   2061.8882
    380.0000,      20.0000,   1.00000,   1964.0333
    385.0000,      20.0000,   1.00000,   2028.0970
    390.0000,      20.0000,   1.00000,   1826.4583
    395.0000,      20.0000,   1.00000,   1713.9611
    400.0000,      20.0000,   1.00000,   1548.6024
     27.5000,       5.0000,   5.00000,   1186.7280
     32.5000,       5.0000,   5.00000,   1296.0085
     37.5000,       5.0000,   5.00000,   1238.3862
     42.5000,       5.0000,   5.00000,   1139.4094
     47.5000,       5.0000,   5.00000,   1145.4729
     52.5000,       5.0000,   5.00000,   1171.7081
     57.5000,       5.0000,   5.00000,   1108.1215
     62.5000,       5.0000,   5.00000,   1140.2021
     67.5000,       5.0000,   5.00000,   1092.6558
     72.5000,       5.0000,   5.00000,   1024.3331
     77.5000,       5.0000,   5.00000,   1040.0565
     82.5000,       5.0000,   5.00000,    956.4763
     87.5000,       5.0000,   5.00000,   1000.0300
     92.5000,       5.0000,   5.00000,    949.8184
     97.5000,       5.0000,   5.00000,   1002.0907
    102.5000,       5.0000,   5.00000,    905.8386
    107.5000,       5.0000,   5.00000,    880.0295
    112.5000,       5.0000,   5.00000,    813.3714
    117.5000,       5.0000,   5.00000,    725.8578
    122.5000,       5.0000,   5.00000,    758.0773
    127.5000,       5.0000,   5.00000,    773.1170
    132.5000,       5.0000,   5.00000,    725.2337
    137.5000,       5.0000,   5.00000,    727.6511
    142.5000,       5.0000,   5.00000,    672.4660
    147.5000,       5.0000,   5.00000,    642.5749
    152.5000,       5.0000,   5.00000,    647.4196
    157.5000,       5.0000,   5.00000,    693.9258
    162.5000,       5.0000,   5.00000,    758.0079
    167.5000,       5.0000,   5.00000,    774.4149
    172.5000,       5.0000,   5.00000,    770.0258
    177.5000,       5.0000,   5.00000,    837.2784
    182.5000,       5.0000,   5.00000,    848.6621
    187.5000,       5.0000,   5.00000,    776.3271
    192.5000,       5.0000,   5.00000,    813.0742
    197.5000,       5.0000,   5.00000,    804.6923
    202.5000,       5.0000,   5.00000,    773.3093
    207.5000,       5.0000,   5.00000,    885.1418
    212.5000,       5.0000,   5.00000,    996.0867
    217.5000,       5.0000,   5.00000,   1013.9203
    222.5000,       5.0000,   5.00000,   1224.5750
    227.5000,       5.0000,   5.00000,   1275.6188
    232.5000,       5.0000,   5.00000,   1288.1418
    237.5000,       5.0000,   5.00000,   1184.9249
    242.5000,       5.0000,   5.00000,   1187.1045
    247.5000,       5.0000,   5.00000,   1352.3801
    252.5000,       5.0000,   5.00000,   1369.1857
    257.5000,       5.0000,   5.00000,   1317.8248
    262.5000,       5.0000,   5.00000,   1425.9760
    267.5000,       5.0000,   5.00000,   1325.6520
    272.5000,       5.0000,   5.00000,   1494.3777
    277.5000,       5.0000,   5.00000,   1652.8179
    282.5000,       5.0000,   5.00000,   1767.9058
    287.5000,       5.0000,   5.00000,   1616.3993
    292.5000,       5.0000,   5.00000,   1814.5110
    297.5000,       5.0000,   5.00000,   1726.6704
    302.5000,       5.0000,   5.00000,   1991.7771
    307.5000,       5.0000,   5.00000,   1850.4557
    312.5000,       5.0000,   5.00000,   1892.1071
    317.5000,       5.0000,   5.00000,   1870.1914
    322.5000,       5.0000,   5.00000,   2247.7092
    327.5000,       5.0000,   5.00000,   2138.6470
    332.5000,       5.0000,   5.00000,   2230.6287
    337.5000,       5.0000,   5.00000,   2486.9175
    342.5000,       5.0000,   5.00000,   2098.1843
    347.5000,       5.0000,   5.00000,   2027.9198
    352.5000,       5.0000,   5.00000,   2502.4526
    357.5000,       5.0000,   5.00000,   2332.9143
    362.5000,       5.0000,   5.00000,   2156.0447
    367.5000,       5.0000,   5.00000,   2313.3767
    372.5000,       5.0000,   5.00000,   1908.8706
    377.5000,       5.0000,   5.00000,   2253.1785
    382.5000,       5.0000,   5.00000,   2064.0229
    387.5000,       5.0000,   5.00000,   2054.7495
    392.5000,       5.0000,   5.00000,   1563.0966
    397.5000,       5.0000,   5.00000,   1592.8195
    402.5000,       5.0000,   5.00000,   1509.4373
     32.5000,       5.0000,   6.00000,   1244.5526
     37.5000,       5.0000,   6.00000,   1233.4561
     42.5000,       5.0000,   6.00000,   1113.7528
     47.5000,       5.0000,   6.00000,   1114.3076
     52.5000,       5.0000,   6.00000,   1132.6307
     57.5000,       5.0000,   6.00000,   1081.5592
     62.5000,       5.0000,   6.00000,   1100.9226
     67.5000,       5.0000,   6.00000,   1031.5697
     72.5000,       5.0000,   6.00000,    986.6290
     77.5000,       5.0000,   6.00000,    982.9394
     82.5000,       5.0000,   6.00000,    898.8281
     87.5000,       5.0000,   6.00000,    966.0588
     92.5000,       5.0000,   6.00000,    893.7932
     97.5000,       5.0000,   6.00000,    946.7233
    102.5000,       5.0000,   6.00000,    873.2092
    107.5000,       5.0000,   6.00000,    832.3047
    112.5000,       5.0000,   6.00000,    777.9321
    117.5000,       5.0000,   6.00000,    694.1675
    122.5000,       5.0000,   6.00000,    735.6823
    127.5000,       5.0000,   6.00000,    736.7641
    132.5000,       5.0000,   6.00000,    695.4298
    137.5000,       5.0000,   6.00000,    699.6603
    142.5000,       5.0000,   6.00000,    657.9098
    147.5000,       5.0000,   6.00000,    631.7222
    152.5000,       5.0000,   6.00000,    629.1763
    157.5000,       5.0000,   6.00000,    682.2527
    162.5000,       5.0000,   6.00000,    746.9451
    167.5000,       5.0000,   6.00000,    756.2523
    172.5000,       5.0000,   6.00000,    763.0627
    177.5000,       5.0000,   6.00000,    808.6000
    182.5000,       5.0000,   6.00000,    800.9295
    187.5000,       5.0000,   6.00000,    727.1796
    192.5000,       5.0000,   6.00000,    722.7240
    197.5000,       5.0000,   6.00000,    721.4013
    202.5000,       5.0000,   6.00000,    708.7614
    207.5000,       5.0000,   6.00000,    830.4934
    212.5000,       5.0000,   6.00000,    956.0685
    217.5000,       5.0000,   6.00000,    973.6246
    222.5000,       5.0000,   6.00000,   1181.4414
    227.5000,       5.0000,   6.00000,   1208.8774
    232.5000,       5.0000,   6.00000,   1233.6086
    237.5000,       5.0000,   6.00000,   1136.4735
    242.5000,       5.0000,   6.00000,   1106.7621
    247.5000,       5.0000,   6.00000,   1223.6635
    252.5000,       5.0000,   6.00000,   1176.5868
    257.5000,       5.0000,   6.00000,   1169.8763
    262.5000,       5.0000,   6.00000,   1251.2937
    267.5000,       5.0000,   6.00000,   1213.2449
    272.5000,       5.0000,   6.00000,   1311.7679
    277.5000,       5.0000,   6.00000,   1499.6882
    282.5000,       5.0000,   6.00000,   1652.8751
    287.5000,       5.0000,   6.00000,   1543.5404
    292.5000,       5.0000,   6.00000,   1681.1433
    297.5000,       5.0000,   6.00000,   1639.9199
    302.5000,       5.0000,   6.00000,   1850.3921
    307.5000,       5.0000,   6.00000,   1606.3254
    312.5000,       5.0000,   6.00000,   1676.3118
    317.5000,       5.0000,   6.00000,   1773.1052
    322.5000,       5.0000,   6.00000,   1929.7322
    327.5000,       5.0000,   6.00000,   1876.4690
    332.5000,       5.0000,   6.00000,   1960.6732
    337.5000,       5.0000,   6.00000,   2159.7617
    342.5000,       5.0000,   6.00000,   1865.1896
    347.5000,       5.0000,   6.00000,   1724.5146
    352.5000,       5.0000,   6.00000,   2125.4185
    357.5000,       5.0000,   6.00000,   1954.3661
    362.5000,       5.0000,   6.00000,   1914.1414
    367.5000,       5.0000,   6.00000,   2028.9343
    372.5000,       5.0000,   6.00000,   1736.5380
    377.5000,       5.0000,   6.00000,   2032.3190
    382.5000,       5.0000,   6.00000,   1813.3855
    387.5000,       5.0000,   6.00000,   1780.1515
    392.5000,       5.0000,   6.00000,   1397.6007
    397.5000,       5.0000,   6.00000,   1421.4015
     37.5000,      25.0000,   1.00000,   1150.4202
     42.5000,      25.0000,   1.00000,   1165.6514
     47.5000,      25.0000,   1.00000,   1118.4913
     52.5000,      25.0000,   1.00000,   1090.3967
     57.5000,      25.0000,   1.00000,   1070.1655
     62.5000,      25.0000,   1.00000,   1040.6344
     67.5000,      25.0000,   1.00000,    996.6382
     72.5000,      25.0000,   1.00000,    963.8640
     77.5000,      25.0000,   1.00000,    937.4505
     82.5000,      25.0000,   1.00000,    912.9260
     87.5000,      25.0000,   1.00000,    904.7258
     92.5000,      25.0000,   1.00000,    873.8768
     97.5000,      25.0000,   1.00000,    862.7309
    102.5000,      25.0000,   1.00000,    830.7823
    107.5000,      25.0000,   1.00000,    802.3740
    112.5000,      25.0000,   1.00000,    758.4207
    117.5000,      25.0000,   1.00000,    741.3500
    122.5000,      25.0000,   1.00000,    712.7007
    127.5000,      25.0000,   1.00000,    697.1490
    132.5000,      25.0000,   1.00000,    692.7072
    137.5000,      25.0000,   1.00000,    687.4100
    142.5000,      25.0000,   1.00000,    670.0287
    147.5000,      25.0000,   1.00000,    669.9330
    152.5000,      25.0000,   1.00000,    685.1180
    157.5000,      25.0000,   1.00000,    699.8439
    162.5000,      25.0000,   1.00000,    723.4801
    167.5000,      25.0000,   1.00000,    768.0938
    172.5000,      25.0000,   1.00000,    783.4208
    177.5000,      25.0000,   1.00000,    757.1328
    182.5000,      25.0000,   1.00000,    743.9193
    187.5000,      25.0000,   1.00000,    712.6247
    192.5000,      25.0000,   1.00000,    677.7104
    197.5000,      25.0000,   1.00000,    680.0552
    202.5000,      25.0000,   1.00000,    746.3104
    207.5000,      25.0000,   1.00000,    819.2697
    212.5000,      25.0000,   1.00000,    925.7298
    217.5000,      25.0000,   1.00000,   1064.4026
    222.5000,      25.0000,   1.00000,   1150.0635
    227.5000,      25.0000,   1.00000,   1163.7161
    232.5000,      25.0000,   1.00000,   1193.3265
    237.5000,      25.0000,   1.00000,   1191.9923
    242.5000,      25.0000,   1.00000,   1142.6460
    247.5000,      25.0000,   1.00000,   1073.8016
    252.5000,      25.0000,   1.00000,   1087.0513
    257.5000,      25.0000,   1.00000,   1076.4833
    262.5000,      25.0000,   1.00000,   1139.9907
    267.5000,      25.0000,   1.00000,   1213.3199
    272.5000,      25.0000,   1.00000,   1327.9043
    277.5000,      25.0000,   1.00000,   1399.5690
    282.5000,      25.0000,   1.00000,   1526.0557
    287.5000,      25.0000,   1.00000,   1580.9039
    292.5000,      25.0000,   1.00000,   1682.8459
    297.5000,      25.0000,   1.00000,   1672.1459
    302.5000,      25.0000,   1.00000,   1660.9835
    307.5000,      25.0000,   1.00000,   1630.4153
    312.5000,      25.0000,   1.00000,   1732.4630
    317.5000,      25.0000,   1.00000,   1683.5198
    322.5000,      25.0000,   1.00000,   1727.8000
    327.5000,      25.0000,   1.00000,   1818.7382
    332.5000,      25.0000,   1.00000,   1803.7448
    337.5000,      25.0000,   1.00000,   1782.2520
    342.5000,      25.0000,   1.00000,   1845.7925
    347.5000,      25.0000,   1.00000,   1835.4620
    352.5000,      25.0000,   1.00000,   1714.7220
    357.5000,      25.0000,   1.00000,   1743.2556
    362.5000,      25.0000,   1.00000,   1802.1199
    367.5000,      25.0000,   1.00000,   1811.2877
    372.5000,      25.0000,   1.00000,   1819.2665
    377.5000,      25.0000,   1.00000,   1843.3090
    382.5000,      25.0000,   1.00000,   1666.2278
    387.5000,      25.0000,   1.00000,   1624.8011
    392.5000,      25.0000,   1.00000,   1557.7861
     37.5000,       5.0000,   7.00000,   1166.9376
     42.5000,       5.0000,   7.00000,   1085.7714
     47.5000,       5.0000,   7.00000,   1086.5481
     52.5000,       5.0000,   7.00000,   1089.5256
     57.5000,       5.0000,   7.00000,   1030.3444
     62.5000,       5.0000,   7.00000,   1048.9680
     67.5000,       5.0000,   7.00000,    979.2451
     72.5000,       5.0000,   7.00000,    917.6227
     77.5000,       5.0000,   7.00000,    935.1367
     82.5000,       5.0000,   7.00000,    851.9502
     87.5000,       5.0000,   7.00000,    909.3374
     92.5000,       5.0000,   7.00000,    837.8824
     97.5000,       5.0000,   7.00000,    886.5897
    102.5000,       5.0000,   7.00000,    813.2557
    107.5000,       5.0000,   7.00000,    795.7280
    112.5000,       5.0000,   7.00000,    744.4965
    117.5000,       5.0000,   7.00000,    661.3312
    122.5000,       5.0000,   7.00000,    692.7158
    127.5000,       5.0000,   7.00000,    697.5982
    132.5000,       5.0000,   7.00000,    657.6235
    137.5000,       5.0000,   7.00000,    672.7157
    142.5000,       5.0000,   7.00000,    628.2083
    147.5000,       5.0000,   7.00000,    609.7080
    152.5000,       5.0000,   7.00000,    629.4183
    157.5000,       5.0000,   7.00000,    666.0065
    162.5000,       5.0000,   7.00000,    724.5996
    167.5000,       5.0000,   7.00000,    748.2185
    172.5000,       5.0000,   7.00000,    734.6752
    177.5000,       5.0000,   7.00000,    760.9326
    182.5000,       5.0000,   7.00000,    762.2180
    187.5000,       5.0000,   7.00000,    667.3049
    192.5000,       5.0000,   7.00000,    658.5145
    197.5000,       5.0000,   7.00000,    648.0016
    202.5000,       5.0000,   7.00000,    657.8168
    207.5000,       5.0000,   7.00000,    791.6115
    212.5000,       5.0000,   7.00000,    897.6739
    217.5000,       5.0000,   7.00000,    926.2369
    222.5000,       5.0000,   7.00000,   1115.4174
    227.5000,       5.0000,   7.00000,   1149.3540
    232.5000,       5.0000,   7.00000,   1196.0980
    237.5000,       5.0000,   7.00000,   1084.8651
    242.5000,       5.0000,   7.00000,   1023.6761
    247.5000,       5.0000,   7.00000,   1110.1381
    252.5000,       5.0000,   7.00000,   1088.1571
    257.5000,       5.0000,   7.00000,   1014.7250
    262.5000,       5.0000,   7.00000,   1109.3901
    267.5000,       5.0000,   7.00000,   1042.8466
    272.5000,       5.0000,   7.00000,   1186.4348
    277.5000,       5.0000,   7.00000,   1378.0646
    282.5000,       5.0000,   7.00000,   1523.3896
    287.5000,       5.0000,   7.00000,   1400.2844
    292.5000,       5.0000,   7.00000,   1595.5988
    297.5000,       5.0000,   7.00000,   1533.6396
    302.5000,       5.0000,   7.00000,   1692.8663
    307.5000,       5.0000,   7.00000,   1478.4316
    312.5000,       5.0000,   7.00000,   1538.7983
    317.5000,       5.0000,   7.00000,   1480.4913
    322.5000,       5.0000,   7.00000,   1681.8923
    327.5000,       5.0000,   7.00000,   1664.0563
    332.5000,       5.0000,   7.00000,   1703.3083
    337.5000,       5.0000,   7.00000,   1890.4413
    342.5000,       5.0000,   7.00000,   1581.2682
    347.5000,       5.0000,   7.00000,   1471.5402
    352.5000,       5.0000,   7.00000,   1770.9641
    357.5000,       5.0000,   7.00000,   1622.1932
    362.5000,       5.0000,   7.00000,   1699.2372
    367.5000,       5.0000,   7.00000,   1784.8306
    372.5000,       5.0000,   7.00000,   1533.3845
    377.5000,       5.0000,   7.00000,   1879.9309
    382.5000,       5.0000,   7.00000,   1646.3467
    387.5000,       5.0000,   7.00000,   1558.6962
    392.5000,       5.0000,   7.00000,   1249.3888
     42.5000,       5.0000,   8.00000,   1029.8790
     47.5000,       5.0000,   8.00000,   1056.5823
     52.5000,       5.0000,   8.00000,   1036.9177
     57.5000,       5.0000,   8.00000,    978.1052
     62.5000,       5.0000,   8.00000,    977.3535
     67.5000,       5.0000,   8.00000,    926.8725
     72.5000,       5.0000,   8.00000,    880.0530
     77.5000,       5.0000,   8.00000,    909.1738
     82.5000,       5.0000,   8.00000,    804.6220
     87.5000,       5.0000,   8.00000,    849.8550
     92.5000,       5.0000,   8.00000,    779.5872
     97.5000,       5.0000,   8.00000,    833.0834
    102.5000,       5.0000,   8.00000,    753.5535
    107.5000,       5.0000,   8.00000,    748.1703
    112.5000,       5.0000,   8.00000,    707.5223
    117.5000,       5.0000,   8.00000,    622.8912
    122.5000,       5.0000,   8.00000,    648.1864
    127.5000,       5.0000,   8.00000,    651.5969
    132.5000,       5.0000,   8.00000,    625.4088
    137.5000,       5.0000,   8.00000,    634.2248
    142.5000,       5.0000,   8.00000,    597.1140
    147.5000,       5.0000,   8.00000,    591.8985
    152.5000,       5.0000,   8.00000,    613.1966
    157.5000,       5.0000,   8.00000,    656.0383
    162.5000,       5.0000,   8.00000,    715.1981
    167.5000,       5.0000,   8.00000,    720.9190
    172.5000,       5.0000,   8.00000,    696.5424
    177.5000,       5.0000,   8.00000,    721.0570
    182.5000,       5.0000,   8.00000,    705.5185
    187.5000,       5.0000,   8.00000,    619.1098
    192.5000,       5.0000,   8.00000,    612.5300
    197.5000,       5.0000,   8.00000,    606.7399
    202.5000,       5.0000,   8.00000,    620.2219
    207.5000,       5.0000,   8.00000,    743.4308
    212.5000,       5.0000,   8.00000,    854.4944
    217.5000,       5.0000,   8.00000,    866.0759
    222.5000,       5.0000,   8.00000,   1051.8979
    227.5000,       5.0000,   8.00000,   1113.8639
    232.5000,       5.0000,   8.00000,   1136.8679
    237.5000,       5.0000,   8.00000,   1019.0214
    242.5000,       5.0000,   8.00000,    944.8106
    247.5000,       5.0000,   8.00000,   1038.0591
    252.5000,       5.0000,   8.00000,    978.3006
    257.5000,       5.0000,   8.00000,    921.7839
    262.5000,       5.0000,   8.00000,    968.5317
    267.5000,       5.0000,   8.00000,    918.5931
    272.5000,       5.0000,   8.00000,   1059.7661
    277.5000,       5.0000,   8.00000,   1265.6447
    282.5000,       5.0000,   8.00000,   1376.6700
    287.5000,       5.0000,   8.00000,   1277.2620
    292.5000,       5.0000,   8.00000,   1472.8190
    297.5000,       5.0000,   8.00000,   1392.5879
    302.5000,       5.0000,   8.00000,   1584.4182
    307.5000,       5.0000,   8.00000,   1402.5410
    312.5000,       5.0000,   8.00000,   1381.6360
    317.5000,       5.0000,   8.00000,   1223.8560
    322.5000,       5.0000,   8.00000,   1490.7440
    327.5000,       5.0000,   8.00000,   1427.0778
    332.5000,       5.0000,   8.00000,   1473.5159
    337.5000,       5.0000,   8.00000,   1590.9489
    342.5000,       5.0000,   8.00000,   1262.3860
    347.5000,       5.0000,   8.00000,   1240.1714
    352.5000,       5.0000,   8.00000,   1562.2247
    357.5000,       5.0000,   8.00000,   1290.3844
    362.5000,       5.0000,   8.00000,   1603.1707
    367.5000,       5.0000,   8.00000,   1596.5605
    372.5000,       5.0000,   8.00000,   1359.9202
    377.5000,       5.0000,   8.00000,   1637.6367
    382.5000,       5.0000,   8.00000,   1469.4135
    387.5000,       5.0000,   8.00000,   1420.7924
     52.5000,      35.0000,   1.00000,    971.1631
     57.5000,      35.0000,   1.00000,    939.4736
     62.5000,      35.0000,   1.00000,    903.0401
     67.5000,      35.0000,   1.00000,    884.2177
     72.5000,      35.0000,   1.00000,    855.3993
     77.5000,      35.0000,   1.00000,    832.1429
     82.5000,      35.0000,   1.00000,    805.0722
     87.5000,      35.0000,   1.00000,    783.9380
     92.5000,      35.0000,   1.00000,    759.6460
     97.5000,      35.0000,   1.00000,    726.5692
    102.5000,      35.0000,   1.00000,    712.1022
    107.5000,      35.0000,   1.00000,    689.7289
    112.5000,      35.0000,   1.00000,    672.7652
    117.5000,      35.0000,   1.00000,    647.8074
    122.5000,      35.0000,   1.00000,    637.6819
    127.5000,      35.0000,   1.00000,    616.2750
    132.5000,      35.0000,   1.00000,    600.4856
    137.5000,      35.0000,   1.00000,    613.7875
    142.5000,      35.0000,   1.00000,    627.0616
    147.5000,      35.0000,   1.00000,    641.7090
    152.5000,      35.0000,   1.00000,    669.8386
    157.5000,      35.0000,   1.00000,    676.3669
    162.5000,      35.0000,   1.00000,    685.2719
    167.5000,      35.0000,   1.00000,    697.5011
    172.5000,      35.0000,   1.00000,    669.7924
    177.5000,      35.0000,   1.00000,    646.0459
    182.5000,      35.0000,   1.00000,    618.9520
    187.5000,      35.0000,   1.00000,    601.5860
    192.5000,      35.0000,   1.00000,    621.2545
    197.5000,      35.0000,   1.00000,    644.1410
    202.5000,      35.0000,   1.00000,    675.3312
    207.5000,      35.0000,   1.00000,    738.5627
    212.5000,      35.0000,   1.00000,    815.1284
    217.5000,      35.0000,   1.00000,    912.3427
    222.5000,      35.0000,   1.00000,    977.2109
    227.5000,      35.0000,   1.00000,    999.4315
    232.5000,      35.0000,   1.00000,   1011.0551
    237.5000,      35.0000,   1.00000,   1018.2955
    242.5000,      35.0000,   1.00000,    959.4565
    247.5000,      35.0000,   1.00000,    919.5646
    252.5000,      35.0000,   1.00000,    849.2038
    257.5000,      35.0000,   1.00000,    841.0941
    262.5000,      35.0000,   1.00000,    886.8300
    267.5000,      35.0000,   1.00000,    953.4458
    272.5000,      35.0000,   1.00000,    977.8304
    277.5000,      35.0000,   1.00000,   1064.0592
    282.5000,      35.0000,   1.00000,   1148.7437
    287.5000,      35.0000,   1.00000,   1238.8472
    292.5000,      35.0000,   1.00000,   1293.3123
    297.5000,      35.0000,   1.00000,   1343.0801
    302.5000,      35.0000,   1.00000,   1309.4576
    307.5000,      35.0000,   1.00000,   1351.4022
    312.5000,      35.0000,   1.00000,   1310.7523
    317.5000,      35.0000,   1.00000,   1259.3018
    322.5000,      35.0000,   1.00000,   1255.5842
    327.5000,      35.0000,   1.00000,   1180.5908
    332.5000,      35.0000,   1.00000,   1145.7662
    337.5000,      35.0000,   1.00000,   1169.1057
    342.5000,      35.0000,   1.00000,   1187.8403
    347.5000,      35.0000,   1.00000,   1219.4098
    352.5000,      35.0000,   1.00000,   1264.0547
    357.5000,      35.0000,   1.00000,   1257.5262
    362.5000,      35.0000,   1.00000,   1315.5238
    367.5000,      35.0000,   1.00000,   1353.4922
    372.5000,      35.0000,   1.00000,   1337.0139
    377.5000,      35.0000,   1.00000,   1285.9609
     52.5000,       5.0000,  10.00000,    899.3088
     57.5000,       5.0000,  10.00000,    886.2596
     62.5000,       5.0000,  10.00000,    872.8428
     67.5000,       5.0000,  10.00000,    826.6918
     72.5000,       5.0000,  10.00000,    802.3939
     77.5000,       5.0000,  10.00000,    794.5471
     82.5000,       5.0000,  10.00000,    719.8177
     87.5000,       5.0000,  10.00000,    779.5525
     92.5000,       5.0000,  10.00000,    706.5459
     97.5000,       5.0000,  10.00000,    758.6821
    102.5000,       5.0000,  10.00000,    689.7883
    107.5000,       5.0000,  10.00000,    666.9678
    112.5000,       5.0000,  10.00000,    620.4107
    117.5000,       5.0000,  10.00000,    549.6800
    122.5000,       5.0000,  10.00000,    583.8851
    127.5000,       5.0000,  10.00000,    582.9579
    132.5000,       5.0000,  10.00000,    559.0589
    137.5000,       5.0000,  10.00000,    580.2669
    142.5000,       5.0000,  10.00000,    559.2378
    147.5000,       5.0000,  10.00000,    557.7814
    152.5000,       5.0000,  10.00000,    584.4235
    157.5000,       5.0000,  10.00000,    626.4736
    162.5000,       5.0000,  10.00000,    672.4904
    167.5000,       5.0000,  10.00000,    676.1470
    172.5000,       5.0000,  10.00000,    625.1896
    177.5000,       5.0000,  10.00000,    636.7586
    182.5000,       5.0000,  10.00000,    625.0819
    187.5000,       5.0000,  10.00000,    559.3601
    192.5000,       5.0000,  10.00000,    571.1243
    197.5000,       5.0000,  10.00000,    567.2406
    202.5000,       5.0000,  10.00000,    571.6281
    207.5000,       5.0000,  10.00000,    677.6215
    212.5000,       5.0000,  10.00000,    769.1753
    217.5000,       5.0000,  10.00000,    799.6445
    222.5000,       5.0000,  10.00000,    959.1976
    227.5000,       5.0000,  10.00000,    983.2703
    232.5000,       5.0000,  10.00000,   1006.0615
    237.5000,       5.0000,  10.00000,    909.9434
    242.5000,       5.0000,  10.00000,    836.1145
    247.5000,       5.0000,  10.00000,    897.7246
    252.5000,       5.0000,  10.00000,    822.6565
    257.5000,       5.0000,  10.00000,    759.4167
    262.5000,       5.0000,  10.00000,    825.2935
    267.5000,       5.0000,  10.00000,    773.6522
    272.5000,       5.0000,  10.00000,    856.8817
    277.5000,       5.0000,  10.00000,    999.6866
    282.5000,       5.0000,  10.00000,   1153.5093
    287.5000,       5.0000,  10.00000,   1059.7892
    292.5000,       5.0000,  10.00000,   1215.0464
    297.5000,       5.0000,  10.00000,   1188.5795
    302.5000,       5.0000,  10.00000,   1331.8477
    307.5000,       5.0000,  10.00000,   1210.9326
    312.5000,       5.0000,  10.00000,   1144.3876
    317.5000,       5.0000,  10.00000,   1012.5266
    322.5000,       5.0000,  10.00000,   1140.1498
    327.5000,       5.0000,  10.00000,   1065.4359
    332.5000,       5.0000,  10.00000,   1120.1912
    337.5000,       5.0000,  10.00000,   1128.8418
    342.5000,       5.0000,  10.00000,    882.7646
    347.5000,       5.0000,  10.00000,    943.2396
    352.5000,       5.0000,  10.00000,   1234.0452
    357.5000,       5.0000,  10.00000,   1223.8065
    362.5000,       5.0000,  10.00000,   1292.8336
    367.5000,       5.0000,  10.00000,   1304.6014
    372.5000,       5.0000,  10.00000,   1036.2124
    377.5000,       5.0000,  10.00000,   1331.7000
     67.5000,      45.0000,   1.00000,    785.2617
     72.5000,      45.0000,   1.00000,    779.3231
     77.5000,      45.0000,   1.00000,    758.7490
     82.5000,      45.0000,   1.00000,    740.7668
     87.5000,      45.0000,   1.00000,    716.5131
     92.5000,      45.0000,   1.00000,    700.6590
     97.5000,      45.0000,   1.00000,    662.4713
    102.5000,      45.0000,   1.00000,    638.1760
    107.5000,      45.0000,   1.00000,    621.3945
    112.5000,      45.0000,   1.00000,    594.9769
    117.5000,      45.0000,   1.00000,    583.8964
    122.5000,      45.0000,   1.00000,    568.1552
    127.5000,      45.0000,   1.00000,    560.2192
    132.5000,      45.0000,   1.00000,    558.8342
    137.5000,      45.0000,   1.00000,    569.8434
    142.5000,      45.0000,   1.00000,    588.7768
    147.5000,      45.0000,   1.00000,    597.4202
    152.5000,      45.0000,   1.00000,    603.0794
    157.5000,      45.0000,   1.00000,    606.3905
    162.5000,      45.0000,   1.00000,    601.5397
    167.5000,      45.0000,   1.00000,    594.1804
    172.5000,      45.0000,   1.00000,    596.1064
    177.5000,      45.0000,   1.00000,    599.2690
    182.5000,      45.0000,   1.00000,    592.0999
    187.5000,      45.0000,   1.00000,    599.7009
    192.5000,      45.0000,   1.00000,    614.3562
    197.5000,      45.0000,   1.00000,    638.1462
    202.5000,      45.0000,   1.00000,    686.9747
    207.5000,      45.0000,   1.00000,    735.0303
    212.5000,      45.0000,   1.00000,    781.7187
    217.5000,      45.0000,   1.00000,    799.2908
    222.5000,      45.0000,   1.00000,    817.3265
    227.5000,      45.0000,   1.00000,    839.4521
    232.5000,      45.0000,   1.00000,    846.3715
    237.5000,      45.0000,   1.00000,    812.2023
    242.5000,      45.0000,   1.00000,    807.6369
    247.5000,      45.0000,   1.00000,    783.2762
    252.5000,      45.0000,   1.00000,    781.3026
    257.5000,      45.0000,   1.00000,    769.7999
    262.5000,      45.0000,   1.00000,    794.4400
    267.5000,      45.0000,   1.00000,    803.2141
    272.5000,      45.0000,   1.00000,    803.9513
    277.5000,      45.0000,   1.00000,    829.4890
    282.5000,      45.0000,   1.00000,    892.2039
    287.5000,      45.0000,   1.00000,    894.6650
    292.5000,      45.0000,   1.00000,    956.4286
    297.5000,      45.0000,   1.00000,    969.7921
    302.5000,      45.0000,   1.00000,    976.5688
    307.5000,      45.0000,   1.00000,    967.9849
    312.5000,      45.0000,   1.00000,    946.2755
    317.5000,      45.0000,   1.00000,    960.0668
    322.5000,      45.0000,   1.00000,    899.6940
    327.5000,      45.0000,   1.00000,    845.1708
    332.5000,      45.0000,   1.00000,    859.6635
    337.5000,      45.0000,   1.00000,    879.1497
    342.5000,      45.0000,   1.00000,    902.8090
    347.5000,      45.0000,   1.00000,    943.5648
    352.5000,      45.0000,   1.00000,    958.8898
    357.5000,      45.0000,   1.00000,    993.0352
    362.5000,      45.0000,   1.00000,   1016.3295
     77.5000,       5.0000,  12.00000,    716.1921
    157.5000,       5.0000,  12.00000,    579.5840
    237.5000,       5.0000,  12.00000,    795.8988
    317.5000,       5.0000,  12.00000,    825.6016
     67.5000,      15.0000,   4.00000,    715.1348
     72.5000,      15.0000,   4.00000,    717.2680
     77.5000,      15.0000,   4.00000,    698.0870
     82.5000,      15.0000,   4.00000,    694.4608
     87.5000,      15.0000,   4.00000,    698.7607
     92.5000,      15.0000,   4.00000,    701.4159
     97.5000,      15.0000,   4.00000,    658.8875
    102.5000,      15.0000,   4.00000,    605.8577
    107.5000,      15.0000,   4.00000,    584.2491
    112.5000,      15.0000,   4.00000,    487.3331
    117.5000,      15.0000,   4.00000,    511.3888
    122.5000,      15.0000,   4.00000,    498.4834
    127.5000,      15.0000,   4.00000,    510.5740
    132.5000,      15.0000,   4.00000,    520.7330
    137.5000,      15.0000,   4.00000,    520.4308
    142.5000,      15.0000,   4.00000,    518.1861
    147.5000,      15.0000,   4.00000,    496.4905
    152.5000,      15.0000,   4.00000,    544.9358
    157.5000,      15.0000,   4.00000,    563.6592
    162.5000,      15.0000,   4.00000,    585.8136
    167.5000,      15.0000,   4.00000,    589.4163
    172.5000,      15.0000,   4.00000,    587.6862
    177.5000,      15.0000,   4.00000,    593.1593
    182.5000,      15.0000,   4.00000,    578.1524
    187.5000,      15.0000,   4.00000,    560.4885
    192.5000,      15.0000,   4.00000,    540.2225
    197.5000,      15.0000,   4.00000,    547.6902
    202.5000,      15.0000,   4.00000,    587.7897
    207.5000,      15.0000,   4.00000,    657.5432
    212.5000,      15.0000,   4.00000,    721.2302
    217.5000,      15.0000,   4.00000,    789.4018
    222.5000,      15.0000,   4.00000,    825.0033
    227.5000,      15.0000,   4.00000,    858.6526
    232.5000,      15.0000,   4.00000,    822.1741
    237.5000,      15.0000,   4.00000,    762.9886
    242.5000,      15.0000,   4.00000,    730.7101
    247.5000,      15.0000,   4.00000,    722.2376
    252.5000,      15.0000,   4.00000,    720.8629
    257.5000,      15.0000,   4.00000,    704.8689
    262.5000,      15.0000,   4.00000,    677.1283
    267.5000,      15.0000,   4.00000,    691.5084
    272.5000,      15.0000,   4.00000,    700.5441
    277.5000,      15.0000,   4.00000,    781.5880
    282.5000,      15.0000,   4.00000,    821.1199
    287.5000,      15.0000,   4.00000,    847.6912
    292.5000,      15.0000,   4.00000,    850.3861
    297.5000,      15.0000,   4.00000,    929.4881
    302.5000,      15.0000,   4.00000,    899.8446
    307.5000,      15.0000,   4.00000,    904.5255
    312.5000,      15.0000,   4.00000,    785.1760
    317.5000,      15.0000,   4.00000,    785.3682
    322.5000,      15.0000,   4.00000,    770.2149
    327.5000,      15.0000,   4.00000,    789.8159
    337.5000,      15.0000,   4.00000,    833.0280
    342.5000,      15.0000,   4.00000,    793.6506
    347.5000,      15.0000,   4.00000,    803.6771
    352.5000,      15.0000,   4.00000,    866.3606
    357.5000,      15.0000,   4.00000,    928.6558
    362.5000,      15.0000,   4.00000,   1002.3286
     82.5000,      55.0000,   1.00000,    692.3146
     87.5000,      55.0000,   1.00000,    678.6457
     92.5000,      55.0000,   1.00000,    644.5485
     97.5000,      55.0000,   1.00000,    628.4044
    102.5000,      55.0000,   1.00000,    601.4274
    107.5000,      55.0000,   1.00000,    585.4723
    112.5000,      55.0000,   1.00000,    575.7075
    117.5000,      55.0000,   1.00000,    561.4379
    122.5000,      55.0000,   1.00000,    551.0264
    127.5000,      55.0000,   1.00000,    531.3004
    132.5000,      55.0000,   1.00000,    520.3658
    137.5000,      55.0000,   1.00000,    524.8776
    142.5000,      55.0000,   1.00000,    526.0402
    147.5000,      55.0000,   1.00000,    528.1180
    152.5000,      55.0000,   1.00000,    535.6016
    157.5000,      55.0000,   1.00000,    548.4907
    162.5000,      55.0000,   1.00000,    551.2371
    167.5000,      55.0000,   1.00000,    552.8936
    172.5000,      55.0000,   1.00000,    566.2477
    177.5000,      55.0000,   1.00000,    568.4128
    182.5000,      55.0000,   1.00000,    591.3865
    187.5000,      55.0000,   1.00000,    617.3500
    192.5000,      55.0000,   1.00000,    640.2836
    197.5000,      55.0000,   1.00000,    670.7698
    202.5000,      55.0000,   1.00000,    694.5573
    207.5000,      55.0000,   1.00000,    724.3459
    212.5000,      55.0000,   1.00000,    728.4728
    217.5000,      55.0000,   1.00000,    731.0158
    222.5000,      55.0000,   1.00000,    729.3737
    227.5000,      55.0000,   1.00000,    731.9167
    232.5000,      55.0000,   1.00000,    730.9867
    242.5000,      55.0000,   1.00000,    711.3697
    247.5000,      55.0000,   1.00000,    706.0278
    252.5000,      55.0000,   1.00000,    703.7845
    257.5000,      55.0000,   1.00000,    698.6259
    262.5000,      55.0000,   1.00000,    690.1979
    267.5000,      55.0000,   1.00000,    707.9985
    272.5000,      55.0000,   1.00000,    702.0553
    277.5000,      55.0000,   1.00000,    703.9152
    282.5000,      55.0000,   1.00000,    690.0380
    287.5000,      55.0000,   1.00000,    668.4739
    292.5000,      55.0000,   1.00000,    669.5347
    297.5000,      55.0000,   1.00000,    659.4937
    302.5000,      55.0000,   1.00000,    657.4739
    307.5000,      55.0000,   1.00000,    695.6907
    312.5000,      55.0000,   1.00000,    715.5111
    317.5000,      55.0000,   1.00000,    718.4899
    322.5000,      55.0000,   1.00000,    704.7872
    327.5000,      55.0000,   1.00000,    726.2640
    332.5000,      55.0000,   1.00000,    743.8779
    337.5000,      55.0000,   1.00000,    750.1970
    342.5000,      55.0000,   1.00000,    768.9274
    347.5000,      55.0000,   1.00000,    798.7742
    157.5000,       5.0000,  15.00000,    575.0306
    237.5000,       5.0000,  15.00000,    692.5095
    317.5000,       5.0000,  15.00000,    647.7725
     82.5000,      15.0000,   5.00000,    666.2213
     87.5000,      15.0000,   5.00000,    666.6991
     92.5000,      15.0000,   5.00000,    656.8715
     97.5000,      15.0000,   5.00000,    626.8516
    102.5000,      15.0000,   5.00000,    604.5616
    107.5000,      15.0000,   5.00000,    554.2616
    112.5000,      15.0000,   5.00000,    501.8337
    117.5000,      15.0000,   5.00000,    527.5351
    122.5000,      15.0000,   5.00000,    461.9056
    127.5000,      15.0000,   5.00000,    538.9232
    132.5000,      15.0000,   5.00000,    479.5586
    137.5000,      15.0000,   5.00000,    472.2209
    142.5000,      15.0000,   5.00000,    466.9490
    147.5000,      15.0000,   5.00000,    469.2352
    152.5000,      15.0000,   5.00000,    484.9244
    157.5000,      15.0000,   5.00000,    520.9634
    162.5000,      15.0000,   5.00000,    579.6547
    167.5000,      15.0000,   5.00000,    560.0008
    172.5000,      15.0000,   5.00000,    568.9392
    177.5000,      15.0000,   5.00000,    569.2916
    182.5000,      15.0000,   5.00000,    569.3872
    187.5000,      15.0000,   5.00000,    563.3770
    192.5000,      15.0000,   5.00000,    548.7733
    197.5000,      15.0000,   5.00000,    551.3132
    202.5000,      15.0000,   5.00000,    584.2538
    207.5000,      15.0000,   5.00000,    647.2245
    212.5000,      15.0000,   5.00000,    706.2695
    217.5000,      15.0000,   5.00000,    767.1827
    222.5000,      15.0000,   5.00000,    768.8237
    227.5000,      15.0000,   5.00000,    785.7196
    232.5000,      15.0000,   5.00000,    739.3415
    242.5000,      15.0000,   5.00000,    657.6151
    247.5000,      15.0000,   5.00000,    644.3286
    252.5000,      15.0000,   5.00000,    628.5502
    257.5000,      15.0000,   5.00000,    607.6869
    262.5000,      15.0000,   5.00000,    583.0129
    267.5000,      15.0000,   5.00000,    604.0246
    272.5000,      15.0000,   5.00000,    605.8786
    277.5000,      15.0000,   5.00000,    649.6786
    282.5000,      15.0000,   5.00000,    642.2983
    287.5000,      15.0000,   5.00000,    643.6746
    292.5000,      15.0000,   5.00000,    629.8239
    297.5000,      15.0000,   5.00000,    659.0115
    302.5000,      15.0000,   5.00000,    628.9916
    307.5000,      15.0000,   5.00000,    625.1591
    312.5000,      15.0000,   5.00000,    587.2223
    317.5000,      15.0000,   5.00000,    600.7150
    322.5000,      15.0000,   5.00000,    605.2231
    327.5000,      15.0000,   5.00000,    649.6226
    332.5000,      15.0000,   5.00000,    721.5198
    337.5000,      15.0000,   5.00000,    737.8438
    342.5000,      15.0000,   5.00000,    735.7473
    347.5000,      15.0000,   5.00000,    703.1412
     97.5000,      65.0000,   1.00000,    608.9929
    102.5000,      65.0000,   1.00000,    592.0859
    107.5000,      65.0000,   1.00000,    579.9789
    112.5000,      65.0000,   1.00000,    565.9227
    117.5000,      65.0000,   1.00000,    547.6592
    122.5000,      65.0000,   1.00000,    528.0646
    127.5000,      65.0000,   1.00000,    512.7906
    132.5000,      65.0000,   1.00000,    505.8340
    137.5000,      65.0000,   1.00000,    496.9691
    142.5000,      65.0000,   1.00000,    495.4635
    147.5000,      65.0000,   1.00000,    503.1779
    152.5000,      65.0000,   1.00000,    515.5717
    157.5000,      65.0000,   1.00000,    527.3267
    162.5000,      65.0000,   1.00000,    530.1458
    167.5000,      65.0000,   1.00000,    539.6307
    172.5000,      65.0000,   1.00000,    547.8024
    177.5000,      65.0000,   1.00000,    579.9875
    182.5000,      65.0000,   1.00000,    595.1171
    187.5000,      65.0000,   1.00000,    617.1329
    192.5000,      65.0000,   1.00000,    649.5386
    197.5000,      65.0000,   1.00000,    678.1490
    202.5000,      65.0000,   1.00000,    699.3750
    207.5000,      65.0000,   1.00000,    695.9747
    212.5000,      65.0000,   1.00000,    695.9918
    217.5000,      65.0000,   1.00000,    691.8091
    257.5000,      65.0000,   1.00000,    618.3694
    262.5000,      65.0000,   1.00000,    602.3469
    267.5000,      65.0000,   1.00000,    579.5238
    272.5000,      65.0000,   1.00000,    566.4895
    277.5000,      65.0000,   1.00000,    565.3560
    282.5000,      65.0000,   1.00000,    541.3652
    287.5000,      65.0000,   1.00000,    521.2554
    292.5000,      65.0000,   1.00000,    507.6715
    297.5000,      65.0000,   1.00000,    503.8333
    302.5000,      65.0000,   1.00000,    526.3215
    307.5000,      65.0000,   1.00000,    560.1526
    312.5000,      65.0000,   1.00000,    568.7047
    317.5000,      65.0000,   1.00000,    603.8409
    322.5000,      65.0000,   1.00000,    591.6481
    327.5000,      65.0000,   1.00000,    620.9625
    332.5000,      65.0000,   1.00000,    682.3564
    102.5000,      15.0000,   6.00000,    602.4296
    107.5000,      15.0000,   6.00000,    547.0654
    112.5000,      15.0000,   6.00000,    496.8445
    117.5000,      15.0000,   6.00000,    461.6324
    122.5000,      15.0000,   6.00000,    438.5835
    127.5000,      15.0000,   6.00000,    445.2606
    132.5000,      15.0000,   6.00000,    453.6456
    137.5000,      15.0000,   6.00000,    458.1360
    142.5000,      15.0000,   6.00000,    449.1427
    147.5000,      15.0000,   6.00000,    453.6331
    152.5000,      15.0000,   6.00000,    472.9703
    157.5000,      15.0000,   6.00000,    511.1223
    162.5000,      15.0000,   6.00000,    539.9525
    167.5000,      15.0000,   6.00000,    553.5753
    172.5000,      15.0000,   6.00000,    561.0959
    177.5000,      15.0000,   6.00000,    570.6161
    182.5000,      15.0000,   6.00000,    561.9509
    187.5000,      15.0000,   6.00000,    551.4629
    192.5000,      15.0000,   6.00000,    537.4020
    197.5000,      15.0000,   6.00000,    541.4807
    202.5000,      15.0000,   6.00000,    578.7001
    207.5000,      15.0000,   6.00000,    639.1432
    212.5000,      15.0000,   6.00000,    705.3289
    217.5000,      15.0000,   6.00000,    757.3784
    257.5000,      15.0000,   6.00000,    532.5521
    262.5000,      15.0000,   6.00000,    500.0832
    267.5000,      15.0000,   6.00000,    500.0902
    272.5000,      15.0000,   6.00000,    489.9453
    277.5000,      15.0000,   6.00000,    530.3836
    282.5000,      15.0000,   6.00000,    519.4299
    287.5000,      15.0000,   6.00000,    528.2198
    292.5000,      15.0000,   6.00000,    501.3386
    297.5000,      15.0000,   6.00000,    545.5720
    302.5000,      15.0000,   6.00000,    529.8011
    307.5000,      15.0000,   6.00000,    511.8434
    312.5000,      15.0000,   6.00000,    457.9792
    317.5000,      15.0000,   6.00000,    475.3729
    322.5000,      15.0000,   6.00000,    492.3159
    327.5000,      15.0000,   6.00000,    498.3345
    332.5000,      15.0000,   6.00000,    626.7485
    110.0000,      30.0000,   3.00000,    532.2716
    115.0000,      30.0000,   3.00000,    492.4928
    120.0000,      30.0000,   3.00000,    464.7725
    125.0000,      30.0000,   3.00000,    454.6383
    130.0000,      30.0000,   3.00000,    440.5285
    135.0000,      30.0000,   3.00000,    447.2911
    140.0000,      30.0000,   3.00000,    460.6177
    145.0000,      30.0000,   3.00000,    469.0180
    150.0000,      30.0000,   3.00000,    486.1627
    155.0000,      30.0000,   3.00000,    498.3700
    160.0000,      30.0000,   3.00000,    515.6078
    165.0000,      30.0000,   3.00000,    537.5033
    170.0000,      30.0000,   3.00000,    557.7192
    175.0000,      30.0000,   3.00000,    562.6038
    180.0000,      30.0000,   3.00000,    556.0802
    185.0000,      30.0000,   3.00000,    554.2310
    190.0000,      30.0000,   3.00000,    547.7265
    195.0000,      30.0000,   3.00000,    565.9869
    200.0000,      30.0000,   3.00000,    583.4839
    205.0000,      30.0000,   3.00000,    622.8882
    210.0000,      30.0000,   3.00000,    673.3497
    265.0000,      30.0000,   3.00000,    465.6696
    270.0000,      30.0000,   3.00000,    473.9398
    275.0000,      30.0000,   3.00000,    466.0518
    280.0000,      30.0000,   3.00000,    462.1046
    285.0000,      30.0000,   3.00000,    466.9554
    290.0000,      30.0000,   3.00000,    496.2976
    295.0000,      30.0000,   3.00000,    502.6702
    300.0000,      30.0000,   3.00000,    484.1232
    305.0000,      30.0000,   3.00000,    483.9706
    310.0000,      30.0000,   3.00000,    467.0685
    315.0000,      30.0000,   3.00000,    466.8127
    320.0000,      30.0000,   3.00000,    460.2595
    325.0000,      30.0000,   3.00000,    507.9965
    112.5000,      25.0000,   4.00000,    574.2475
    117.5000,      25.0000,   4.00000,    466.9765
    122.5000,      25.0000,   4.00000,    447.3582
    127.5000,      25.0000,   4.00000,    443.4477
    132.5000,      25.0000,   4.00000,    452.4170
    137.5000,      25.0000,   4.00000,    453.2184
    142.5000,      25.0000,   4.00000,    466.6690
    147.5000,      25.0000,   4.00000,    510.1649
    152.5000,      25.0000,   4.00000,    488.4220
    157.5000,      25.0000,   4.00000,    513.3173
    162.5000,      25.0000,   4.00000,    531.9030
    167.5000,      25.0000,   4.00000,    549.2874
    172.5000,      25.0000,   4.00000,    559.9888
    177.5000,      25.0000,   4.00000,    554.7294
    182.5000,      25.0000,   4.00000,    544.9322
    187.5000,      25.0000,   4.00000,    543.1287
    192.5000,      25.0000,   4.00000,    534.2739
    197.5000,      25.0000,   4.00000,    549.7736
    202.5000,      25.0000,   4.00000,    592.4433
    272.5000,      25.0000,   4.00000,    424.1098
    277.5000,      25.0000,   4.00000,    416.2498
    282.5000,      25.0000,   4.00000,    441.9104
    287.5000,      25.0000,   4.00000,    457.3992
    292.5000,      25.0000,   4.00000,    484.9423
    297.5000,      25.0000,   4.00000,    477.5446
    302.5000,      25.0000,   4.00000,    482.8286
    307.5000,      25.0000,   4.00000,    476.2787
    312.5000,      25.0000,   4.00000,    448.4981
    317.5000,      25.0000,   4.00000,    421.2318
    157.5000,      15.0000,   8.00000,    523.0967
    157.5000,      15.0000,  10.00000,    563.0430
INVERSION RESULTS
INITIAL RMS ERROR
 47.94
NUMBER OF LAYERS
14
NUMBER OF BLOCKS
897
ITERATION 1
MODEL RESISTIVITY
LAYER 1
84,     2.5000
     10.0000,     752.38
     15.0000,     753.39
     20.0000,     766.38
     25.0000,     851.39
     30.0000,     816.20
     35.0000,     905.87
     40.0000,     944.40
     45.0000,     907.25
     50.0000,     953.04
     55.0000,     1000.6
     60.0000,     987.99
     65.0000,     1016.5
     70.0000,     978.49
     75.0000,     951.48
     80.0000,     963.07
     85.0000,     878.21
     90.0000,     896.52
     95.0000,     825.22
    100.0000,     843.20
    105.0000,     750.62
    110.0000,     700.62
    115.0000,     643.65
    120.0000,     560.70
    125.0000,     577.49
    130.0000,     578.21
    135.0000,     550.42
    140.0000,     561.25
    145.0000,     525.90
    150.0000,     511.67
    155.0000,     537.90
    160.0000,     596.12
    165.0000,     675.60
    170.0000,     692.92
    175.0000,     699.33
    180.0000,     752.77
    185.0000,     761.06
    190.0000,     704.28
    195.0000,     719.04
    200.0000,     730.21
    205.0000,     746.11
    210.0000,     899.55
    215.0000,     1077.1
    220.0000,     1189.8
    225.0000,     1532.0
    230.0000,     1667.0
    235.0000,     1711.6
    240.0000,     1587.5
    245.0000,     1514.9
    250.0000,     1673.4
    255.0000,     1650.9
    260.0000,     1595.6
    265.0000,     1708.1
    270.0000,     1671.0
    275.0000,     1969.8
    280.0000,     2361.1
    285.0000,     2654.8
    290.0000,     2637.1
    295.0000,     3001.3
    300.0000,     2968.3
    305.0000,     3361.9
    310.0000,     3038.3
    315.0000,     3022.2
    320.0000,     2914.4
    325.0000,     3238.9
    330.0000,     3112.5
    335.0000,     3193.2
    340.0000,     3417.0
    345.0000,     2846.7
    350.0000,     2756.8
    355.0000,     3399.5
    360.0000,     3214.7
    365.0000,     3231.5
    370.0000,     3292.4
    375.0000,     2827.4
    380.0000,     3402.0
    385.0000,     2933.4
    390.0000,     2700.5
    395.0000,     2024.2
    400.0000,     1867.0
    405.0000,     1722.8
    410.0000,     1610.1
    415.0000,     1547.6
    420.0000,     1590.3
             1508.3
LAYER 2
84,     5.2500
     10.0000,     783.24
     15.0000,     771.98
     20.0000,     793.74
     25.0000,     869.75
     30.0000,     854.39
     35.0000,     932.59
     40.0000,     968.67
     45.0000,     939.44
     50.0000,     978.65
     55.0000,     1021.0
     60.0000,     1014.9
     65.0000,     1035.4
     70.0000,     1003.9
     75.0000,     981.77
     80.0000,     981.05
     85.0000,     911.96
     90.0000,     924.04
     95.0000,     866.59
    100.0000,     873.21
    105.0000,     788.50
    110.0000,     733.60
    115.0000,     671.68
    120.0000,     593.50
    125.0000,     604.38
    130.0000,     603.66
    135.0000,     578.66
    140.0000,     580.73
    145.0000,     546.83
    150.0000,     532.38
    155.0000,     559.89
    160.0000,     617.85
    165.0000,     694.80
    170.0000,     714.83
    175.0000,     725.68
    180.0000,     773.72
    185.0000,     781.22
    190.0000,     730.34
    195.0000,     737.30
    200.0000,     743.87
    205.0000,     765.80
    210.0000,     908.92
    215.0000,     1075.0
    220.0000,     1194.3
    225.0000,     1491.4
    230.0000,     1635.5
    235.0000,     1685.1
    240.0000,     1583.3
    245.0000,     1534.5
    250.0000,     1672.1
    255.0000,     1661.1
    260.0000,     1609.2
    265.0000,     1685.2
    270.0000,     1674.7
    275.0000,     1933.5
    280.0000,     2289.7
    285.0000,     2555.3
    290.0000,     2580.5
    295.0000,     2879.3
    300.0000,     2912.3
    305.0000,     3214.8
    310.0000,     2968.8
    315.0000,     2923.4
    320.0000,     2865.9
    325.0000,     3129.5
    330.0000,     3089.0
    335.0000,     3194.6
    340.0000,     3343.7
    345.0000,     2844.9
    350.0000,     2772.0
    355.0000,     3302.7
    360.0000,     3206.2
    365.0000,     3249.1
    370.0000,     3258.2
    375.0000,     2887.9
    380.0000,     3319.3
    385.0000,     2950.2
    390.0000,     2647.9
    395.0000,     2028.4
    400.0000,     1846.1
    405.0000,     1708.9
    410.0000,     1603.9
    415.0000,     1550.5
    420.0000,     1574.4
             1516.1
LAYER 3
82,     8.2750
     15.0000,     862.29
     20.0000,     895.23
     25.0000,     969.55
     30.0000,     982.87
     35.0000,     1048.1
     40.0000,     1079.4
     45.0000,     1054.8
     50.0000,     1080.3
     55.0000,     1110.9
     60.0000,     1108.9
     65.0000,     1119.7
     70.0000,     1097.0
     75.0000,     1080.0
     80.0000,     1068.6
     85.0000,     1021.0
     90.0000,     1034.6
     95.0000,     999.09
    100.0000,     996.62
    105.0000,     919.06
    110.0000,     852.20
    115.0000,     776.38
    120.0000,     695.59
    125.0000,     692.62
    130.0000,     685.29
    135.0000,     660.37
    140.0000,     652.31
    145.0000,     621.47
    150.0000,     611.82
    155.0000,     644.73
    160.0000,     703.46
    165.0000,     772.08
    170.0000,     788.05
    175.0000,     794.51
    180.0000,     827.60
    185.0000,     828.03
    190.0000,     783.23
    195.0000,     780.42
    200.0000,     787.68
    205.0000,     826.13
    210.0000,     966.94
    215.0000,     1124.0
    220.0000,     1240.6
    225.0000,     1463.4
    230.0000,     1588.5
    235.0000,     1630.9
    240.0000,     1560.1
    245.0000,     1534.8
    250.0000,     1635.9
    255.0000,     1628.7
    260.0000,     1579.7
    265.0000,     1614.1
    270.0000,     1622.7
    275.0000,     1816.7
    280.0000,     2096.8
    285.0000,     2313.4
    290.0000,     2383.8
    295.0000,     2609.2
    300.0000,     2700.5
    305.0000,     2897.5
    310.0000,     2741.1
    315.0000,     2677.1
    320.0000,     2664.3
    325.0000,     2872.8
    330.0000,     2954.9
    335.0000,     3115.8
    340.0000,     3207.8
    345.0000,     2833.3
    350.0000,     2784.8
    355.0000,     3177.6
    360.0000,     3202.8
    365.0000,     3287.1
    370.0000,     3247.3
    375.0000,     2955.0
    380.0000,     3171.5
    385.0000,     2885.8
    390.0000,     2528.6
    395.0000,     2002.0
    400.0000,     1797.9
    405.0000,     1673.8
    410.0000,     1582.2
    415.0000,     1532.2
             1524.7
LAYER 4
80,    11.6025
     20.0000,     1077.3
     25.0000,     1161.8
     30.0000,     1192.8
     35.0000,     1255.1
     40.0000,     1277.6
     45.0000,     1242.6
     50.0000,     1248.1
     55.0000,     1259.3
     60.0000,     1250.4
     65.0000,     1250.3
     70.0000,     1230.2
     75.0000,     1215.0
     80.0000,     1199.9
     85.0000,     1169.6
     90.0000,     1192.9
     95.0000,     1176.5
    100.0000,     1170.8
    105.0000,     1092.5
    110.0000,     1008.6
    115.0000,     912.86
    120.0000,     819.99
    125.0000,     799.37
    130.0000,     781.62
    135.0000,     754.35
    140.0000,     742.37
    145.0000,     718.89
    150.0000,     720.17
    155.0000,     761.47
    160.0000,     817.59
    165.0000,     867.43
    170.0000,     863.07
    175.0000,     850.46
    180.0000,     862.95
    185.0000,     855.85
    190.0000,     819.61
    195.0000,     819.28
    200.0000,     839.66
    205.0000,     901.91
    210.0000,     1051.7
    215.0000,     1201.4
    220.0000,     1294.6
    225.0000,     1439.4
    230.0000,     1517.9
    235.0000,     1540.5
    240.0000,     1490.2
    245.0000,     1478.2
    250.0000,     1549.8
    255.0000,     1539.2
    260.0000,     1491.8
    265.0000,     1500.5
    270.0000,     1507.4
    275.0000,     1641.4
    280.0000,     1845.3
    285.0000,     2015.9
    290.0000,     2105.7
    295.0000,     2289.7
    300.0000,     2400.3
    305.0000,     2535.1
    310.0000,     2427.4
    315.0000,     2360.2
    320.0000,     2365.3
    325.0000,     2551.4
    330.0000,     2723.2
    335.0000,     2949.0
    340.0000,     3054.2
    345.0000,     2793.2
    350.0000,     2769.4
    355.0000,     3081.9
    360.0000,     3183.4
    365.0000,     3296.3
    370.0000,     3222.5
    375.0000,     2933.0
    380.0000,     2971.8
    385.0000,     2695.0
    390.0000,     2335.6
    395.0000,     1893.7
    400.0000,     1705.5
    405.0000,     1594.1
    410.0000,     1523.4
             1472.0
LAYER 5
76,    15.2628
     30.0000,     1757.5
     35.0000,     1790.4
     40.0000,     1783.4
     45.0000,     1684.3
     50.0000,     1617.3
     55.0000,     1545.7
     60.0000,     1486.4
     65.0000,     1437.8
     70.0000,     1396.6
     75.0000,     1364.7
     80.0000,     1337.9
     85.0000,     1320.2
     90.0000,     1326.5
     95.0000,     1312.5
    100.0000,     1276.6
    105.0000,     1192.5
    110.0000,     1087.2
    115.0000,     976.10
    120.0000,     880.57
    125.0000,     827.65
    130.0000,     794.17
    135.0000,     773.43
    140.0000,     770.88
    145.0000,     779.32
    150.0000,     807.78
    155.0000,     850.53
    160.0000,     879.23
    165.0000,     875.38
    170.0000,     835.22
    175.0000,     795.24
    180.0000,     778.94
    185.0000,     775.87
    190.0000,     782.26
    195.0000,     817.51
    200.0000,     883.16
    205.0000,     985.78
    210.0000,     1121.2
    215.0000,     1224.8
    220.0000,     1259.6
    225.0000,     1271.7
    230.0000,     1261.7
    235.0000,     1246.8
    240.0000,     1228.3
    245.0000,     1231.2
    250.0000,     1255.6
    255.0000,     1250.3
    260.0000,     1226.3
    265.0000,     1215.4
    270.0000,     1214.6
    275.0000,     1258.4
    280.0000,     1337.9
    285.0000,     1426.2
    290.0000,     1511.5
    295.0000,     1621.1
    300.0000,     1708.7
    305.0000,     1763.7
    310.0000,     1734.7
    315.0000,     1707.2
    320.0000,     1737.8
    325.0000,     1875.3
    330.0000,     2084.6
    335.0000,     2330.8
    340.0000,     2495.2
    345.0000,     2500.5
    350.0000,     2551.0
    355.0000,     2712.0
    360.0000,     2824.5
    365.0000,     2871.8
    370.0000,     2746.8
    375.0000,     2485.0
    380.0000,     2283.2
    385.0000,     2013.8
    390.0000,     1762.2
    395.0000,     1524.1
    400.0000,     1415.5
             1335.8
LAYER 6
72,    19.2890
     40.0000,     2078.6
     45.0000,     1843.9
     50.0000,     1733.0
     55.0000,     1578.8
     60.0000,     1471.8
     65.0000,     1374.8
     70.0000,     1304.9
     75.0000,     1250.2
     80.0000,     1203.4
     85.0000,     1166.3
     90.0000,     1137.7
     95.0000,     1098.6
    100.0000,     1041.8
    105.0000,     962.97
    110.0000,     873.62
    115.0000,     786.73
    120.0000,     715.08
    125.0000,     667.80
    130.0000,     640.29
    135.0000,     629.86
    140.0000,     636.22
    145.0000,     656.30
    150.0000,     687.64
    155.0000,     719.66
    160.0000,     734.34
    165.0000,     722.85
    170.0000,     692.34
    175.0000,     664.65
    180.0000,     655.11
    185.0000,     665.21
    190.0000,     694.63
    195.0000,     747.89
    200.0000,     824.95
    205.0000,     921.38
    210.0000,     1019.7
    215.0000,     1083.2
    220.0000,     1095.1
    225.0000,     1077.5
    230.0000,     1051.0
    235.0000,     1031.7
    240.0000,     1023.6
    245.0000,     1029.2
    250.0000,     1041.3
    255.0000,     1042.3
    260.0000,     1032.9
    265.0000,     1023.2
    270.0000,     1018.4
    275.0000,     1030.8
    280.0000,     1062.1
    285.0000,     1106.8
    290.0000,     1160.2
    295.0000,     1221.3
    300.0000,     1272.3
    305.0000,     1300.9
    310.0000,     1300.2
    315.0000,     1302.1
    320.0000,     1340.7
    325.0000,     1441.7
    330.0000,     1600.4
    335.0000,     1788.4
    340.0000,     1947.0
    345.0000,     2040.9
    350.0000,     2119.2
    355.0000,     2207.4
    360.0000,     2261.3
    365.0000,     2244.6
    370.0000,     2121.9
    375.0000,     1918.1
    380.0000,     1727.6
    385.0000,     1528.6
    390.0000,     1385.9
             1233.6
LAYER 7
68,    23.7179
     50.0000,     1758.2
     55.0000,     1470.6
     60.0000,     1343.5
     65.0000,     1213.5
     70.0000,     1128.5
     75.0000,     1060.2
     80.0000,     996.90
     85.0000,     942.00
     90.0000,     893.96
     95.0000,     842.62
    100.0000,     784.39
    105.0000,     720.29
    110.0000,     655.57
    115.0000,     596.69
    120.0000,     549.45
    125.0000,     517.31
    130.0000,     499.86
    135.0000,     496.12
    140.0000,     505.00
    145.0000,     524.08
    150.0000,     549.27
    155.0000,     572.78
    160.0000,     585.33
    165.0000,     583.26
    170.0000,     571.93
    175.0000,     562.94
    180.0000,     565.80
    185.0000,     584.37
    190.0000,     619.68
    195.0000,     671.95
    200.0000,     738.29
    205.0000,     811.08
    210.0000,     875.92
    215.0000,     915.08
    220.0000,     922.43
    225.0000,     909.06
    230.0000,     890.06
    235.0000,     876.72
    240.0000,     872.86
    245.0000,     877.38
    250.0000,     884.67
    255.0000,     887.14
    260.0000,     882.97
    265.0000,     875.16
    270.0000,     867.78
    275.0000,     866.58
    280.0000,     874.51
    285.0000,     891.23
    290.0000,     914.61
    295.0000,     941.21
    300.0000,     963.84
    305.0000,     977.58
    310.0000,     983.87
    315.0000,     996.28
    320.0000,     1031.3
    325.0000,     1101.0
    330.0000,     1205.4
    335.0000,     1330.5
    340.0000,     1450.5
    345.0000,     1544.7
    350.0000,     1615.3
    355.0000,     1667.6
    360.0000,     1687.4
    365.0000,     1652.3
    370.0000,     1562.4
    375.0000,     1434.0
    380.0000,     1317.6
             1172.2
LAYER 8
64,    28.5897
     60.0000,     1236.5
     65.0000,     1040.1
     70.0000,     957.25
     75.0000,     901.05
     80.0000,     825.84
     85.0000,     761.94
     90.0000,     711.07
     95.0000,     660.03
    100.0000,     608.54
    105.0000,     559.19
    110.0000,     513.89
    115.0000,     474.91
    120.0000,     444.61
    125.0000,     424.39
    130.0000,     414.44
    135.0000,     414.32
    140.0000,     423.07
    145.0000,     438.82
    150.0000,     458.39
    155.0000,     477.18
    160.0000,     490.60
    165.0000,     497.07
    170.0000,     499.41
    175.0000,     503.45
    180.0000,     514.72
    185.0000,     536.37
    190.0000,     569.29
    195.0000,     612.47
    200.0000,     662.40
    205.0000,     712.68
    210.0000,     754.59
    215.0000,     780.20
    220.0000,     787.66
    225.0000,     782.51
    230.0000,     773.04
    235.0000,     765.90
    240.0000,     763.81
    245.0000,     765.92
    250.0000,     768.98
    255.0000,     769.19
    260.0000,     764.80
    265.0000,     756.52
    270.0000,     746.58
    275.0000,     737.97
    280.0000,     732.93
    285.0000,     732.15
    290.0000,     734.93
    295.0000,     739.55
    300.0000,     743.69
    305.0000,     746.41
    310.0000,     749.99
    315.0000,     760.59
    320.0000,     785.50
    325.0000,     829.99
    330.0000,     894.33
    335.0000,     972.95
    340.0000,     1054.7
    345.0000,     1125.7
    350.0000,     1176.5
    355.0000,     1211.4
    360.0000,     1226.7
    365.0000,     1206.2
    370.0000,     1156.5
             1075.2
LAYER 9
58,    33.9487
     75.0000,     820.08
     80.0000,     695.22
     85.0000,     637.32
     90.0000,     597.42
     95.0000,     550.17
    100.0000,     504.73
    105.0000,     466.73
    110.0000,     434.87
    115.0000,     408.72
    120.0000,     389.37
    125.0000,     377.20
    130.0000,     372.29
    135.0000,     374.35
    140.0000,     382.64
    145.0000,     395.84
    150.0000,     411.86
    155.0000,     428.13
    160.0000,     442.36
    165.0000,     453.75
    170.0000,     463.61
    175.0000,     474.73
    180.0000,     490.04
    185.0000,     511.38
    190.0000,     539.14
    195.0000,     572.15
    200.0000,     607.61
    205.0000,     641.38
    210.0000,     668.79
    215.0000,     686.44
    220.0000,     693.86
    225.0000,     693.75
    230.0000,     690.18
    235.0000,     686.64
    240.0000,     684.72
    245.0000,     684.07
    250.0000,     683.03
    255.0000,     679.64
    260.0000,     672.76
    265.0000,     662.49
    270.0000,     649.89
    275.0000,     636.58
    280.0000,     623.96
    285.0000,     612.84
    290.0000,     603.32
    295.0000,     595.07
    300.0000,     587.85
    305.0000,     582.12
    310.0000,     579.72
    315.0000,     583.73
    320.0000,     597.53
    325.0000,     623.58
    330.0000,     661.89
    335.0000,     711.37
    340.0000,     768.53
    345.0000,     821.15
    350.0000,     850.24
    355.0000,     873.57
           913.5109
LAYER 10
52,    39.8436
     90.0000,     544.41
     95.0000,     480.00
    100.0000,     443.70
    105.0000,     415.44
    110.0000,     394.01
    115.0000,     376.23
    120.0000,     364.46
    125.0000,     358.02
    130.0000,     356.80
    135.0000,     360.55
    140.0000,     368.75
    145.0000,     380.47
    150.0000,     394.47
    155.0000,     409.29
    160.0000,     423.75
    165.0000,     437.37
    170.0000,     450.64
    175.0000,     464.77
    180.0000,     481.09
    185.0000,     500.44
    190.0000,     522.82
    195.0000,     547.29
    200.0000,     572.04
    205.0000,     594.71
    210.0000,     612.99
    215.0000,     625.39
    220.0000,     631.82
    225.0000,     633.53
    230.0000,     632.37
    235.0000,     629.99
    240.0000,     627.22
    245.0000,     623.90
    250.0000,     619.27
    255.0000,     612.36
    260.0000,     602.56
    265.0000,     589.85
    270.0000,     574.76
    275.0000,     558.15
    280.0000,     540.93
    285.0000,     523.78
    290.0000,     507.14
    295.0000,     491.37
    300.0000,     476.91
    305.0000,     464.64
    310.0000,     455.95
    315.0000,     452.75
    320.0000,     457.09
    325.0000,     470.95
    330.0000,     492.70
    335.0000,     524.72
    340.0000,     563.36
           632.5482
LAYER 11
48,    46.3279
    100.0000,     401.44
    105.0000,     381.86
    110.0000,     369.05
    115.0000,     360.46
    120.0000,     355.54
    125.0000,     353.75
    130.0000,     355.63
    135.0000,     361.05
    140.0000,     369.61
    145.0000,     380.71
    150.0000,     393.63
    155.0000,     407.54
    160.0000,     421.78
    165.0000,     435.99
    170.0000,     450.27
    175.0000,     465.01
    180.0000,     480.66
    185.0000,     497.48
    190.0000,     515.28
    195.0000,     533.41
    200.0000,     550.82
    205.0000,     566.27
    210.0000,     578.64
    215.0000,     587.26
    220.0000,     592.09
    225.0000,     593.64
    230.0000,     592.69
    235.0000,     589.95
    240.0000,     585.76
    245.0000,     580.08
    250.0000,     572.53
    255.0000,     562.69
    260.0000,     550.27
    265.0000,     535.27
    270.0000,     517.99
    275.0000,     498.93
    280.0000,     478.66
    285.0000,     457.73
    290.0000,     436.67
    295.0000,     415.99
    300.0000,     396.36
    305.0000,     378.67
    310.0000,     364.12
    315.0000,     354.27
    320.0000,     350.65
    325.0000,     353.89
    330.0000,     366.57
           394.4651
LAYER 12
45,    53.4607
    110.0000,     350.56
    115.0000,     350.87
    120.0000,     352.61
    125.0000,     355.68
    130.0000,     360.32
    135.0000,     367.63
    140.0000,     376.99
    145.0000,     388.11
    150.0000,     400.57
    155.0000,     413.91
    160.0000,     427.73
    165.0000,     441.75
    170.0000,     455.85
    175.0000,     470.05
    180.0000,     484.40
    185.0000,     498.85
    190.0000,     513.17
    195.0000,     526.93
    200.0000,     539.54
    205.0000,     550.36
    210.0000,     558.83
    215.0000,     564.62
    220.0000,     567.68
    225.0000,     568.17
    230.0000,     566.37
    235.0000,     562.53
    240.0000,     556.78
    245.0000,     549.08
    250.0000,     539.25
    255.0000,     527.13
    260.0000,     512.59
    265.0000,     495.67
    270.0000,     476.54
    275.0000,     455.53
    280.0000,     433.00
    285.0000,     409.37
    290.0000,     385.06
    295.0000,     360.59
    300.0000,     336.58
    305.0000,     313.88
    310.0000,     293.60
    315.0000,     278.62
    320.0000,     267.84
    325.0000,     262.36
           261.3829
LAYER 13
43,    61.3068
    115.0000,     345.08
    120.0000,     352.88
    125.0000,     359.87
    130.0000,     367.12
    135.0000,     375.18
    140.0000,     385.57
    145.0000,     397.14
    150.0000,     409.62
    155.0000,     422.75
    160.0000,     436.24
    165.0000,     449.87
    170.0000,     463.45
    175.0000,     476.86
    180.0000,     489.96
    185.0000,     502.60
    190.0000,     514.55
    195.0000,     525.51
    200.0000,     535.13
    205.0000,     543.04
    210.0000,     548.96
    215.0000,     552.68
    220.0000,     554.12
    225.0000,     553.31
    230.0000,     550.32
    235.0000,     545.21
    240.0000,     538.01
    245.0000,     528.68
    250.0000,     517.13
    255.0000,     503.29
    260.0000,     487.12
    265.0000,     468.67
    270.0000,     448.07
    275.0000,     425.50
    280.0000,     401.21
    285.0000,     375.45
    290.0000,     348.51
    295.0000,     320.70
    300.0000,     292.48
    305.0000,     264.67
    310.0000,     241.20
    315.0000,     219.86
    320.0000,     202.94
           194.9029
LAYER 14
41, 
    120.0000,     359.92
    125.0000,     365.98
    130.0000,     373.49
    135.0000,     382.21
    140.0000,     392.02
    145.0000,     404.38
    150.0000,     417.28
    155.0000,     430.56
    160.0000,     444.05
    165.0000,     457.54
    170.0000,     470.84
    175.0000,     483.75
    180.0000,     496.11
    185.0000,     507.72
    190.0000,     518.37
    195.0000,     527.83
    200.0000,     535.85
    205.0000,     542.17
    210.0000,     546.57
    215.0000,     548.91
    220.0000,     549.12
    225.0000,     547.19
    230.0000,     543.12
    235.0000,     536.94
    240.0000,     528.62
    245.0000,     518.12
    250.0000,     505.40
    255.0000,     490.41
    260.0000,     473.16
    265.0000,     453.68
    270.0000,     432.08
    275.0000,     408.49
    280.0000,     383.07
    285.0000,     355.94
    290.0000,     327.20
    295.0000,     296.83
    300.0000,     264.67
    305.0000,     235.98
    310.0000,     206.50
    315.0000,     176.17
           145.2866
CALCULATED APPARENT RESISTIVITY
      7.5000,       5.0000,   1.00000,    808.5239
     12.5000,       5.0000,   1.00000,    819.5058
     17.5000,       5.0000,   1.00000,    820.1087
     22.5000,       5.0000,   1.00000,    897.6418
     27.5000,       5.0000,   1.00000,    874.3928
     32.5000,       5.0000,   1.00000,    948.2737
     37.5000,       5.0000,   1.00000,    966.9040
     42.5000,       5.0000,   1.00000,    962.4730
     47.5000,       5.0000,   1.00000,   1001.7357
     52.5000,       5.0000,   1.00000,   1023.6792
     57.5000,       5.0000,   1.00000,   1004.3743
     62.5000,       5.0000,   1.00000,   1036.5055
     67.5000,       5.0000,   1.00000,   1011.5315
     72.5000,       5.0000,   1.00000,    974.6111
     77.5000,       5.0000,   1.00000,    989.7780
     82.5000,       5.0000,   1.00000,    912.6132
     87.5000,       5.0000,   1.00000,    942.8153
     92.5000,       5.0000,   1.00000,    851.8127
     97.5000,       5.0000,   1.00000,    864.5571
    102.5000,       5.0000,   1.00000,    781.2158
    107.5000,       5.0000,   1.00000,    737.3411
    112.5000,       5.0000,   1.00000,    690.4536
    117.5000,       5.0000,   1.00000,    621.0034
    122.5000,       5.0000,   1.00000,    621.2845
    127.5000,       5.0000,   1.00000,    602.9467
    132.5000,       5.0000,   1.00000,    578.4769
    137.5000,       5.0000,   1.00000,    584.3425
    142.5000,       5.0000,   1.00000,    561.3470
    147.5000,       5.0000,   1.00000,    565.3525
    152.5000,       5.0000,   1.00000,    589.6124
    157.5000,       5.0000,   1.00000,    622.6057
    162.5000,       5.0000,   1.00000,    675.1816
    167.5000,       5.0000,   1.00000,    704.8553
    172.5000,       5.0000,   1.00000,    718.5325
    177.5000,       5.0000,   1.00000,    748.5016
    182.5000,       5.0000,   1.00000,    758.9392
    187.5000,       5.0000,   1.00000,    732.2451
    192.5000,       5.0000,   1.00000,    753.9210
    197.5000,       5.0000,   1.00000,    781.4332
    202.5000,       5.0000,   1.00000,    810.5229
    207.5000,       5.0000,   1.00000,    936.9304
    212.5000,       5.0000,   1.00000,   1092.7209
    217.5000,       5.0000,   1.00000,   1189.2136
    222.5000,       5.0000,   1.00000,   1431.5992
    227.5000,       5.0000,   1.00000,   1488.1401
    232.5000,       5.0000,   1.00000,   1597.6843
    237.5000,       5.0000,   1.00000,   1570.3628
    242.5000,       5.0000,   1.00000,   1548.2588
    247.5000,       5.0000,   1.00000,   1623.2677
    252.5000,       5.0000,   1.00000,   1604.5940
    257.5000,       5.0000,   1.00000,   1595.2584
    262.5000,       5.0000,   1.00000,   1722.3011
    267.5000,       5.0000,   1.00000,   1731.1196
    272.5000,       5.0000,   1.00000,   1959.7502
    277.5000,       5.0000,   1.00000,   2162.3286
    282.5000,       5.0000,   1.00000,   2468.3003
    287.5000,       5.0000,   1.00000,   2475.4553
    292.5000,       5.0000,   1.00000,   2841.3059
    297.5000,       5.0000,   1.00000,   2750.9390
    302.5000,       5.0000,   1.00000,   3045.5190
    307.5000,       5.0000,   1.00000,   2828.4927
    312.5000,       5.0000,   1.00000,   2988.6111
    317.5000,       5.0000,   1.00000,   2835.7529
    322.5000,       5.0000,   1.00000,   3079.4397
    327.5000,       5.0000,   1.00000,   3003.7876
    332.5000,       5.0000,   1.00000,   3002.7134
    337.5000,       5.0000,   1.00000,   3171.5442
    342.5000,       5.0000,   1.00000,   2928.2578
    347.5000,       5.0000,   1.00000,   2864.8357
    352.5000,       5.0000,   1.00000,   3227.4919
    357.5000,       5.0000,   1.00000,   3045.6716
    362.5000,       5.0000,   1.00000,   3091.5203
    367.5000,       5.0000,   1.00000,   3262.2090
    372.5000,       5.0000,   1.00000,   2814.1887
    377.5000,       5.0000,   1.00000,   3133.0928
    382.5000,       5.0000,   1.00000,   2610.5176
    387.5000,       5.0000,   1.00000,   2581.4026
    392.5000,       5.0000,   1.00000,   2041.4290
    397.5000,       5.0000,   1.00000,   1934.7993
    402.5000,       5.0000,   1.00000,   1723.8324
    407.5000,       5.0000,   1.00000,   1620.5432
    412.5000,       5.0000,   1.00000,   1549.5820
    417.5000,       5.0000,   1.00000,   1558.9723
    422.5000,       5.0000,   1.00000,   1495.5286
     12.5000,       5.0000,   2.00000,    897.6045
     17.5000,       5.0000,   2.00000,    914.9816
     22.5000,       5.0000,   2.00000,    992.4628
     27.5000,       5.0000,   2.00000,    949.9656
     32.5000,       5.0000,   2.00000,   1027.8458
     37.5000,       5.0000,   2.00000,   1056.2208
     42.5000,       5.0000,   2.00000,   1009.5710
     47.5000,       5.0000,   2.00000,   1065.1346
     52.5000,       5.0000,   2.00000,   1085.0465
     57.5000,       5.0000,   2.00000,   1046.5685
     62.5000,       5.0000,   2.00000,   1089.2936
     67.5000,       5.0000,   2.00000,   1054.3889
     72.5000,       5.0000,   2.00000,   1016.6288
     77.5000,       5.0000,   2.00000,   1027.5144
     82.5000,       5.0000,   2.00000,    968.7722
     87.5000,       5.0000,   2.00000,    977.1238
     92.5000,       5.0000,   2.00000,    900.8973
     97.5000,       5.0000,   2.00000,    900.4650
    102.5000,       5.0000,   2.00000,    830.3814
    107.5000,       5.0000,   2.00000,    792.1345
    112.5000,       5.0000,   2.00000,    749.1182
    117.5000,       5.0000,   2.00000,    662.9246
    122.5000,       5.0000,   2.00000,    675.6357
    127.5000,       5.0000,   2.00000,    656.8541
    132.5000,       5.0000,   2.00000,    617.5453
    137.5000,       5.0000,   2.00000,    632.2507
    142.5000,       5.0000,   2.00000,    612.8383
    147.5000,       5.0000,   2.00000,    608.9112
    152.5000,       5.0000,   2.00000,    631.0089
    157.5000,       5.0000,   2.00000,    662.1121
    162.5000,       5.0000,   2.00000,    714.9727
    167.5000,       5.0000,   2.00000,    719.3499
    172.5000,       5.0000,   2.00000,    712.9488
    177.5000,       5.0000,   2.00000,    772.3815
    182.5000,       5.0000,   2.00000,    789.1331
    187.5000,       5.0000,   2.00000,    751.0033
    192.5000,       5.0000,   2.00000,    802.9626
    197.5000,       5.0000,   2.00000,    839.9218
    202.5000,       5.0000,   2.00000,    844.6472
    207.5000,       5.0000,   2.00000,   1000.4500
    212.5000,       5.0000,   2.00000,   1116.6268
    217.5000,       5.0000,   2.00000,   1142.9695
    222.5000,       5.0000,   2.00000,   1335.9489
    227.5000,       5.0000,   2.00000,   1428.6876
    232.5000,       5.0000,   2.00000,   1514.2565
    237.5000,       5.0000,   2.00000,   1470.6465
    242.5000,       5.0000,   2.00000,   1462.8395
    247.5000,       5.0000,   2.00000,   1614.5984
    252.5000,       5.0000,   2.00000,   1571.3120
    257.5000,       5.0000,   2.00000,   1564.1808
    262.5000,       5.0000,   2.00000,   1714.0563
    267.5000,       5.0000,   2.00000,   1677.2736
    272.5000,       5.0000,   2.00000,   1817.6934
    277.5000,       5.0000,   2.00000,   2107.7288
    282.5000,       5.0000,   2.00000,   2263.7834
    287.5000,       5.0000,   2.00000,   2233.5037
    292.5000,       5.0000,   2.00000,   2474.4592
    297.5000,       5.0000,   2.00000,   2536.1807
    302.5000,       5.0000,   2.00000,   2751.6694
    307.5000,       5.0000,   2.00000,   2651.1907
    312.5000,       5.0000,   2.00000,   2677.4851
    317.5000,       5.0000,   2.00000,   2695.4473
    322.5000,       5.0000,   2.00000,   2927.4343
    327.5000,       5.0000,   2.00000,   2741.4883
    332.5000,       5.0000,   2.00000,   2800.8911
    337.5000,       5.0000,   2.00000,   3181.1294
    342.5000,       5.0000,   2.00000,   2741.3357
    347.5000,       5.0000,   2.00000,   2689.7554
    352.5000,       5.0000,   2.00000,   3243.4575
    357.5000,       5.0000,   2.00000,   2910.0354
    362.5000,       5.0000,   2.00000,   2934.3713
    367.5000,       5.0000,   2.00000,   3046.6062
    372.5000,       5.0000,   2.00000,   2607.3218
    377.5000,       5.0000,   2.00000,   2839.2173
    382.5000,       5.0000,   2.00000,   2574.5815
    387.5000,       5.0000,   2.00000,   2363.5474
    392.5000,       5.0000,   2.00000,   1962.0132
    397.5000,       5.0000,   2.00000,   1889.1331
    402.5000,       5.0000,   2.00000,   1784.0070
    407.5000,       5.0000,   2.00000,   1594.9122
    412.5000,       5.0000,   2.00000,   1533.5487
    417.5000,       5.0000,   2.00000,   1550.6670
     17.5000,       5.0000,   3.00000,    989.9908
     22.5000,       5.0000,   3.00000,   1069.0057
     27.5000,       5.0000,   3.00000,   1031.4978
     32.5000,       5.0000,   3.00000,   1104.8328
     37.5000,       5.0000,   3.00000,   1104.4960
     42.5000,       5.0000,   3.00000,   1068.4143
     47.5000,       5.0000,   3.00000,   1091.5453
     52.5000,       5.0000,   3.00000,   1119.5044
     57.5000,       5.0000,   3.00000,   1097.8401
     62.5000,       5.0000,   3.00000,   1114.7992
     67.5000,       5.0000,   3.00000,   1084.6322
     72.5000,       5.0000,   3.00000,   1036.2355
     77.5000,       5.0000,   3.00000,   1049.3921
     82.5000,       5.0000,   3.00000,    977.3505
     87.5000,       5.0000,   3.00000,    999.6314
     92.5000,       5.0000,   3.00000,    913.0157
     97.5000,       5.0000,   3.00000,    929.3442
    102.5000,       5.0000,   3.00000,    859.3799
    107.5000,       5.0000,   3.00000,    827.8528
    112.5000,       5.0000,   3.00000,    767.6853
    117.5000,       5.0000,   3.00000,    693.4559
    122.5000,       5.0000,   3.00000,    703.2478
    127.5000,       5.0000,   3.00000,    695.7388
    132.5000,       5.0000,   3.00000,    666.5890
    137.5000,       5.0000,   3.00000,    669.8622
    142.5000,       5.0000,   3.00000,    642.4246
    147.5000,       5.0000,   3.00000,    629.7924
    152.5000,       5.0000,   3.00000,    646.5632
    157.5000,       5.0000,   3.00000,    690.1016
    162.5000,       5.0000,   3.00000,    733.5455
    167.5000,       5.0000,   3.00000,    720.6431
    172.5000,       5.0000,   3.00000,    718.6443
    177.5000,       5.0000,   3.00000,    773.5643
    182.5000,       5.0000,   3.00000,    804.5073
    187.5000,       5.0000,   3.00000,    784.7508
    192.5000,       5.0000,   3.00000,    822.2488
    197.5000,       5.0000,   3.00000,    851.7276
    202.5000,       5.0000,   3.00000,    880.0823
    207.5000,       5.0000,   3.00000,    997.1682
    212.5000,       5.0000,   3.00000,   1091.9744
    217.5000,       5.0000,   3.00000,   1089.1584
    222.5000,       5.0000,   3.00000,   1265.2365
    227.5000,       5.0000,   3.00000,   1361.2152
    232.5000,       5.0000,   3.00000,   1417.0388
    237.5000,       5.0000,   3.00000,   1332.7134
    242.5000,       5.0000,   3.00000,   1355.2295
    247.5000,       5.0000,   3.00000,   1502.5033
    252.5000,       5.0000,   3.00000,   1537.6531
    257.5000,       5.0000,   3.00000,   1519.4685
    262.5000,       5.0000,   3.00000,   1595.1470
    267.5000,       5.0000,   3.00000,   1534.7206
    272.5000,       5.0000,   3.00000,   1719.4019
    277.5000,       5.0000,   3.00000,   1917.8809
    282.5000,       5.0000,   3.00000,   2091.5381
    287.5000,       5.0000,   3.00000,   1925.1543
    292.5000,       5.0000,   3.00000,   2146.1406
    297.5000,       5.0000,   3.00000,   2192.4783
    302.5000,       5.0000,   3.00000,   2519.5874
    307.5000,       5.0000,   3.00000,   2318.8320
    312.5000,       5.0000,   3.00000,   2416.5876
    317.5000,       5.0000,   3.00000,   2389.8569
    322.5000,       5.0000,   3.00000,   2606.9841
    327.5000,       5.0000,   3.00000,   2528.7427
    332.5000,       5.0000,   3.00000,   2686.8184
    337.5000,       5.0000,   3.00000,   2856.7976
    342.5000,       5.0000,   3.00000,   2536.4778
    347.5000,       5.0000,   3.00000,   2480.3149
    352.5000,       5.0000,   3.00000,   2912.9812
    357.5000,       5.0000,   3.00000,   2842.7239
    362.5000,       5.0000,   3.00000,   2682.9446
    367.5000,       5.0000,   3.00000,   2650.6279
    372.5000,       5.0000,   3.00000,   2295.0391
    377.5000,       5.0000,   3.00000,   2639.3892
    382.5000,       5.0000,   3.00000,   2365.9094
    387.5000,       5.0000,   3.00000,   2267.3179
    392.5000,       5.0000,   3.00000,   1778.5118
    397.5000,       5.0000,   3.00000,   1806.5522
    402.5000,       5.0000,   3.00000,   1700.1182
    407.5000,       5.0000,   3.00000,   1598.0941
    412.5000,       5.0000,   3.00000,   1493.9078
     22.5000,      15.0000,   1.00000,   1065.6448
     27.5000,      15.0000,   1.00000,   1106.9686
     32.5000,      15.0000,   1.00000,   1107.1754
     37.5000,      15.0000,   1.00000,   1109.6888
     42.5000,      15.0000,   1.00000,   1094.7646
     47.5000,      15.0000,   1.00000,   1098.3403
     52.5000,      15.0000,   1.00000,   1103.1975
     57.5000,      15.0000,   1.00000,   1115.5577
     62.5000,      15.0000,   1.00000,   1108.9950
     67.5000,      15.0000,   1.00000,   1074.9961
     72.5000,      15.0000,   1.00000,   1053.6351
     77.5000,      15.0000,   1.00000,   1008.5880
     82.5000,      15.0000,   1.00000,    993.2005
     87.5000,      15.0000,   1.00000,    951.4006
     92.5000,      15.0000,   1.00000,    939.6975
     97.5000,      15.0000,   1.00000,    900.6064
    102.5000,      15.0000,   1.00000,    879.6937
    107.5000,      15.0000,   1.00000,    817.9515
    112.5000,      15.0000,   1.00000,    770.8247
    117.5000,      15.0000,   1.00000,    728.2841
    122.5000,      15.0000,   1.00000,    710.6548
    127.5000,      15.0000,   1.00000,    709.5214
    132.5000,      15.0000,   1.00000,    705.7375
    137.5000,      15.0000,   1.00000,    683.3856
    142.5000,      15.0000,   1.00000,    655.9379
    147.5000,      15.0000,   1.00000,    644.1602
    152.5000,      15.0000,   1.00000,    662.1727
    157.5000,      15.0000,   1.00000,    691.7978
    162.5000,      15.0000,   1.00000,    712.3400
    167.5000,      15.0000,   1.00000,    726.4105
    172.5000,      15.0000,   1.00000,    740.9061
    177.5000,      15.0000,   1.00000,    764.9375
    182.5000,      15.0000,   1.00000,    796.0217
    187.5000,      15.0000,   1.00000,    821.2324
    192.5000,      15.0000,   1.00000,    827.3337
    197.5000,      15.0000,   1.00000,    857.5452
    202.5000,      15.0000,   1.00000,    912.1624
    207.5000,      15.0000,   1.00000,    977.6531
    212.5000,      15.0000,   1.00000,   1020.2012
    217.5000,      15.0000,   1.00000,   1117.7231
    222.5000,      15.0000,   1.00000,   1206.4778
    227.5000,      15.0000,   1.00000,   1274.5289
    232.5000,      15.0000,   1.00000,   1280.8689
    237.5000,      15.0000,   1.00000,   1290.0543
    242.5000,      15.0000,   1.00000,   1301.6987
    247.5000,      15.0000,   1.00000,   1387.5889
    252.5000,      15.0000,   1.00000,   1466.9543
    257.5000,      15.0000,   1.00000,   1504.3752
    262.5000,      15.0000,   1.00000,   1465.3177
    267.5000,      15.0000,   1.00000,   1538.6376
    272.5000,      15.0000,   1.00000,   1644.6445
    277.5000,      15.0000,   1.00000,   1807.5343
    282.5000,      15.0000,   1.00000,   1810.6797
    287.5000,      15.0000,   1.00000,   1891.0524
    292.5000,      15.0000,   1.00000,   1884.7023
    297.5000,      15.0000,   1.00000,   2074.6973
    302.5000,      15.0000,   1.00000,   2118.2197
    307.5000,      15.0000,   1.00000,   2231.5149
    312.5000,      15.0000,   1.00000,   2185.0063
    317.5000,      15.0000,   1.00000,   2241.9805
    322.5000,      15.0000,   1.00000,   2289.2097
    327.5000,      15.0000,   1.00000,   2495.2144
    332.5000,      15.0000,   1.00000,   2516.7522
    337.5000,      15.0000,   1.00000,   2475.0205
    342.5000,      15.0000,   1.00000,   2425.6738
    347.5000,      15.0000,   1.00000,   2444.7031
    352.5000,      15.0000,   1.00000,   2533.2546
    357.5000,      15.0000,   1.00000,   2566.9976
    362.5000,      15.0000,   1.00000,   2510.6069
    367.5000,      15.0000,   1.00000,   2269.4741
    372.5000,      15.0000,   1.00000,   2276.4998
    377.5000,      15.0000,   1.00000,   2245.9128
    382.5000,      15.0000,   1.00000,   2273.0972
    387.5000,      15.0000,   1.00000,   2041.2560
    392.5000,      15.0000,   1.00000,   1906.2542
    397.5000,      15.0000,   1.00000,   1665.1184
    402.5000,      15.0000,   1.00000,   1651.6221
    407.5000,      15.0000,   1.00000,   1570.9414
     22.5000,       5.0000,   4.00000,   1134.7335
     27.5000,       5.0000,   4.00000,   1084.5050
     32.5000,       5.0000,   4.00000,   1153.8689
     37.5000,       5.0000,   4.00000,   1151.8054
     42.5000,       5.0000,   4.00000,   1081.4363
     47.5000,       5.0000,   4.00000,   1117.8875
     52.5000,       5.0000,   4.00000,   1135.7399
     57.5000,       5.0000,   4.00000,   1106.2396
     62.5000,       5.0000,   4.00000,   1144.5424
     67.5000,       5.0000,   4.00000,   1085.8303
     72.5000,       5.0000,   4.00000,   1040.9778
     77.5000,       5.0000,   4.00000,   1042.5403
     82.5000,       5.0000,   4.00000,    964.4220
     87.5000,       5.0000,   4.00000,    993.1972
     92.5000,       5.0000,   4.00000,    914.0044
     97.5000,       5.0000,   4.00000,    942.3496
    102.5000,       5.0000,   4.00000,    873.7502
    107.5000,       5.0000,   4.00000,    826.4113
    112.5000,       5.0000,   4.00000,    781.4264
    117.5000,       5.0000,   4.00000,    693.0982
    122.5000,       5.0000,   4.00000,    722.0927
    127.5000,       5.0000,   4.00000,    722.1368
    132.5000,       5.0000,   4.00000,    696.0874
    137.5000,       5.0000,   4.00000,    701.9004
    142.5000,       5.0000,   4.00000,    649.7768
    147.5000,       5.0000,   4.00000,    632.2444
    152.5000,       5.0000,   4.00000,    655.3862
    157.5000,       5.0000,   4.00000,    688.3642
    162.5000,       5.0000,   4.00000,    734.7518
    167.5000,       5.0000,   4.00000,    733.3834
    172.5000,       5.0000,   4.00000,    725.2742
    177.5000,       5.0000,   4.00000,    779.5928
    182.5000,       5.0000,   4.00000,    817.8713
    187.5000,       5.0000,   4.00000,    794.3286
    192.5000,       5.0000,   4.00000,    824.8106
    197.5000,       5.0000,   4.00000,    853.3730
    202.5000,       5.0000,   4.00000,    854.1942
    207.5000,       5.0000,   4.00000,    967.0508
    212.5000,       5.0000,   4.00000,   1036.2595
    217.5000,       5.0000,   4.00000,   1046.9705
    222.5000,       5.0000,   4.00000,   1236.1000
    227.5000,       5.0000,   4.00000,   1269.8777
    232.5000,       5.0000,   4.00000,   1308.1041
    237.5000,       5.0000,   4.00000,   1246.5464
    242.5000,       5.0000,   4.00000,   1224.1710
    247.5000,       5.0000,   4.00000,   1404.7321
    252.5000,       5.0000,   4.00000,   1439.1833
    257.5000,       5.0000,   4.00000,   1421.5729
    262.5000,       5.0000,   4.00000,   1464.0898
    267.5000,       5.0000,   4.00000,   1408.3322
    272.5000,       5.0000,   4.00000,   1557.1194
    277.5000,       5.0000,   4.00000,   1756.4666
    282.5000,       5.0000,   4.00000,   1826.8082
    287.5000,       5.0000,   4.00000,   1725.4095
    292.5000,       5.0000,   4.00000,   1880.2385
    297.5000,       5.0000,   4.00000,   1922.1012
    302.5000,       5.0000,   4.00000,   2170.7900
    307.5000,       5.0000,   4.00000,   2073.1853
    312.5000,       5.0000,   4.00000,   2119.6843
    317.5000,       5.0000,   4.00000,   2056.8540
    322.5000,       5.0000,   4.00000,   2302.5112
    327.5000,       5.0000,   4.00000,   2363.8735
    332.5000,       5.0000,   4.00000,   2403.9492
    337.5000,       5.0000,   4.00000,   2605.1646
    342.5000,       5.0000,   4.00000,   2248.3354
    347.5000,       5.0000,   4.00000,   2189.5129
    352.5000,       5.0000,   4.00000,   2671.7710
    357.5000,       5.0000,   4.00000,   2455.0000
    362.5000,       5.0000,   4.00000,   2428.7190
    367.5000,       5.0000,   4.00000,   2348.5620
    372.5000,       5.0000,   4.00000,   2006.2550
    377.5000,       5.0000,   4.00000,   2399.5576
    382.5000,       5.0000,   4.00000,   2167.9998
    387.5000,       5.0000,   4.00000,   2085.4067
    392.5000,       5.0000,   4.00000,   1696.2073
    397.5000,       5.0000,   4.00000,   1628.7633
    402.5000,       5.0000,   4.00000,   1603.2883
    407.5000,       5.0000,   4.00000,   1513.8623
     30.0000,      20.0000,   1.00000,   1140.3242
     35.0000,      20.0000,   1.00000,   1113.5708
     40.0000,      20.0000,   1.00000,   1117.8331
     45.0000,      20.0000,   1.00000,   1111.0320
     50.0000,      20.0000,   1.00000,   1086.1449
     55.0000,      20.0000,   1.00000,   1109.9335
     60.0000,      20.0000,   1.00000,   1090.9014
     65.0000,      20.0000,   1.00000,   1074.4299
     70.0000,      20.0000,   1.00000,   1053.4813
     75.0000,      20.0000,   1.00000,    998.3895
     80.0000,      20.0000,   1.00000,    971.2060
     85.0000,      20.0000,   1.00000,    943.7438
     90.0000,      20.0000,   1.00000,    927.5237
     95.0000,      20.0000,   1.00000,    914.3377
    100.0000,      20.0000,   1.00000,    874.4402
    105.0000,      20.0000,   1.00000,    844.0653
    110.0000,      20.0000,   1.00000,    786.5770
    115.0000,      20.0000,   1.00000,    752.7645
    120.0000,      20.0000,   1.00000,    738.2434
    125.0000,      20.0000,   1.00000,    717.8112
    130.0000,      20.0000,   1.00000,    728.6215
    135.0000,      20.0000,   1.00000,    705.2382
    140.0000,      20.0000,   1.00000,    677.4742
    145.0000,      20.0000,   1.00000,    666.2321
    150.0000,      20.0000,   1.00000,    652.1482
    155.0000,      20.0000,   1.00000,    667.0954
    160.0000,      20.0000,   1.00000,    696.0173
    165.0000,      20.0000,   1.00000,    719.9247
    170.0000,      20.0000,   1.00000,    756.4514
    175.0000,      20.0000,   1.00000,    784.3527
    180.0000,      20.0000,   1.00000,    790.1281
    185.0000,      20.0000,   1.00000,    804.0373
    190.0000,      20.0000,   1.00000,    820.2425
    195.0000,      20.0000,   1.00000,    813.7542
    200.0000,      20.0000,   1.00000,    842.8523
    205.0000,      20.0000,   1.00000,    874.4720
    210.0000,      20.0000,   1.00000,    921.4843
    215.0000,      20.0000,   1.00000,   1034.4617
    220.0000,      20.0000,   1.00000,   1098.1483
    225.0000,      20.0000,   1.00000,   1144.6241
    230.0000,      20.0000,   1.00000,   1177.1000
    235.0000,      20.0000,   1.00000,   1157.7660
    240.0000,      20.0000,   1.00000,   1204.7207
    245.0000,      20.0000,   1.00000,   1229.5447
    250.0000,      20.0000,   1.00000,   1238.9078
    255.0000,      20.0000,   1.00000,   1291.2299
    260.0000,      20.0000,   1.00000,   1312.8755
    265.0000,      20.0000,   1.00000,   1350.3241
    270.0000,      20.0000,   1.00000,   1428.9993
    275.0000,      20.0000,   1.00000,   1462.2657
    280.0000,      20.0000,   1.00000,   1524.9664
    285.0000,      20.0000,   1.00000,   1607.5776
    290.0000,      20.0000,   1.00000,   1657.7593
    295.0000,      20.0000,   1.00000,   1713.7791
    300.0000,      20.0000,   1.00000,   1748.7671
    305.0000,      20.0000,   1.00000,   1790.7478
    310.0000,      20.0000,   1.00000,   1807.1947
    315.0000,      20.0000,   1.00000,   1883.6667
    320.0000,      20.0000,   1.00000,   1969.0376
    325.0000,      20.0000,   1.00000,   2014.9727
    330.0000,      20.0000,   1.00000,   2127.2114
    335.0000,      20.0000,   1.00000,   2108.4258
    340.0000,      20.0000,   1.00000,   2036.3073
    345.0000,      20.0000,   1.00000,   2151.0439
    350.0000,      20.0000,   1.00000,   2023.7852
    355.0000,      20.0000,   1.00000,   2030.7086
    360.0000,      20.0000,   1.00000,   2046.8468
    365.0000,      20.0000,   1.00000,   1973.1653
    370.0000,      20.0000,   1.00000,   2044.8013
    375.0000,      20.0000,   1.00000,   1978.3580
    380.0000,      20.0000,   1.00000,   1889.3137
    385.0000,      20.0000,   1.00000,   1915.7524
    390.0000,      20.0000,   1.00000,   1768.9164
    395.0000,      20.0000,   1.00000,   1651.7775
    400.0000,      20.0000,   1.00000,   1510.3099
     27.5000,       5.0000,   5.00000,   1105.8374
     32.5000,       5.0000,   5.00000,   1178.2037
     37.5000,       5.0000,   5.00000,   1165.0209
     42.5000,       5.0000,   5.00000,   1090.9724
     47.5000,       5.0000,   5.00000,   1116.0897
     52.5000,       5.0000,   5.00000,   1135.9791
     57.5000,       5.0000,   5.00000,   1100.3063
     62.5000,       5.0000,   5.00000,   1128.2003
     67.5000,       5.0000,   5.00000,   1087.0787
     72.5000,       5.0000,   5.00000,   1017.5464
     77.5000,       5.0000,   5.00000,   1018.2758
     82.5000,       5.0000,   5.00000,    944.2778
     87.5000,       5.0000,   5.00000,    967.7137
     92.5000,       5.0000,   5.00000,    910.1129
     97.5000,       5.0000,   5.00000,    937.9492
    102.5000,       5.0000,   5.00000,    861.1509
    107.5000,       5.0000,   5.00000,    825.9231
    112.5000,       5.0000,   5.00000,    767.6443
    117.5000,       5.0000,   5.00000,    695.0181
    122.5000,       5.0000,   5.00000,    723.5112
    127.5000,       5.0000,   5.00000,    734.8146
    132.5000,       5.0000,   5.00000,    705.7422
    137.5000,       5.0000,   5.00000,    705.4230
    142.5000,       5.0000,   5.00000,    655.8962
    147.5000,       5.0000,   5.00000,    630.5056
    152.5000,       5.0000,   5.00000,    645.3650
    157.5000,       5.0000,   5.00000,    679.0974
    162.5000,       5.0000,   5.00000,    734.6635
    167.5000,       5.0000,   5.00000,    740.9424
    172.5000,       5.0000,   5.00000,    737.0504
    177.5000,       5.0000,   5.00000,    797.7894
    182.5000,       5.0000,   5.00000,    821.1279
    187.5000,       5.0000,   5.00000,    779.9969
    192.5000,       5.0000,   5.00000,    818.6411
    197.5000,       5.0000,   5.00000,    823.2668
    202.5000,       5.0000,   5.00000,    806.5251
    207.5000,       5.0000,   5.00000,    904.6110
    212.5000,       5.0000,   5.00000,    997.0529
    217.5000,       5.0000,   5.00000,   1014.1898
    222.5000,       5.0000,   5.00000,   1174.9921
    227.5000,       5.0000,   5.00000,   1208.1683
    232.5000,       5.0000,   5.00000,   1227.5088
    237.5000,       5.0000,   5.00000,   1148.1281
    242.5000,       5.0000,   5.00000,   1155.4376
    247.5000,       5.0000,   5.00000,   1289.4634
    252.5000,       5.0000,   5.00000,   1304.6816
    257.5000,       5.0000,   5.00000,   1272.9734
    262.5000,       5.0000,   5.00000,   1357.9708
    267.5000,       5.0000,   5.00000,   1279.6345
    272.5000,       5.0000,   5.00000,   1398.1049
    277.5000,       5.0000,   5.00000,   1542.4270
    282.5000,       5.0000,   5.00000,   1642.2506
    287.5000,       5.0000,   5.00000,   1532.5802
    292.5000,       5.0000,   5.00000,   1712.5762
    297.5000,       5.0000,   5.00000,   1684.2991
    302.5000,       5.0000,   5.00000,   1895.5171
    307.5000,       5.0000,   5.00000,   1797.5966
    312.5000,       5.0000,   5.00000,   1824.7533
    317.5000,       5.0000,   5.00000,   1807.1118
    322.5000,       5.0000,   5.00000,   2095.9524
    327.5000,       5.0000,   5.00000,   2041.8126
    332.5000,       5.0000,   5.00000,   2155.5449
    337.5000,       5.0000,   5.00000,   2319.9932
    342.5000,       5.0000,   5.00000,   1966.7494
    347.5000,       5.0000,   5.00000,   1937.9418
    352.5000,       5.0000,   5.00000,   2292.4141
    357.5000,       5.0000,   5.00000,   2113.9351
    362.5000,       5.0000,   5.00000,   2052.5654
    367.5000,       5.0000,   5.00000,   2153.0884
    372.5000,       5.0000,   5.00000,   1829.7433
    377.5000,       5.0000,   5.00000,   2105.6042
    382.5000,       5.0000,   5.00000,   1976.7588
    387.5000,       5.0000,   5.00000,   1916.6727
    392.5000,       5.0000,   5.00000,   1541.8472
    397.5000,       5.0000,   5.00000,   1537.3594
    402.5000,       5.0000,   5.00000,   1450.8206
     32.5000,       5.0000,   6.00000,   1168.5948
     37.5000,       5.0000,   6.00000,   1156.9617
     42.5000,       5.0000,   6.00000,   1087.9375
     47.5000,       5.0000,   6.00000,   1102.8644
     52.5000,       5.0000,   6.00000,   1115.7288
     57.5000,       5.0000,   6.00000,   1078.7888
     62.5000,       5.0000,   6.00000,   1100.1984
     67.5000,       5.0000,   6.00000,   1049.1720
     72.5000,       5.0000,   6.00000,    994.1036
     77.5000,       5.0000,   6.00000,    986.4305
     82.5000,       5.0000,   6.00000,    913.3748
     87.5000,       5.0000,   6.00000,    954.0674
     92.5000,       5.0000,   6.00000,    885.9391
     97.5000,       5.0000,   6.00000,    916.5671
    102.5000,       5.0000,   6.00000,    848.5222
    107.5000,       5.0000,   6.00000,    806.3351
    112.5000,       5.0000,   6.00000,    761.3085
    117.5000,       5.0000,   6.00000,    685.4194
    122.5000,       5.0000,   6.00000,    722.7014
    127.5000,       5.0000,   6.00000,    725.1155
    132.5000,       5.0000,   6.00000,    696.6803
    137.5000,       5.0000,   6.00000,    696.7068
    142.5000,       5.0000,   6.00000,    652.4688
    147.5000,       5.0000,   6.00000,    626.5609
    152.5000,       5.0000,   6.00000,    632.1057
    157.5000,       5.0000,   6.00000,    674.0781
    162.5000,       5.0000,   6.00000,    735.0496
    167.5000,       5.0000,   6.00000,    742.9301
    172.5000,       5.0000,   6.00000,    752.4365
    177.5000,       5.0000,   6.00000,    806.1599
    182.5000,       5.0000,   6.00000,    813.6118
    187.5000,       5.0000,   6.00000,    768.7409
    192.5000,       5.0000,   6.00000,    777.8254
    197.5000,       5.0000,   6.00000,    775.8848
    202.5000,       5.0000,   6.00000,    753.9324
    207.5000,       5.0000,   6.00000,    853.6796
    212.5000,       5.0000,   6.00000,    954.5873
    217.5000,       5.0000,   6.00000,    965.5629
    222.5000,       5.0000,   6.00000,   1116.7679
    227.5000,       5.0000,   6.00000,   1156.0588
    232.5000,       5.0000,   6.00000,   1166.7443
    237.5000,       5.0000,   6.00000,   1087.4774
    242.5000,       5.0000,   6.00000,   1076.4126
    247.5000,       5.0000,   6.00000,   1185.9063
    252.5000,       5.0000,   6.00000,   1156.7620
    257.5000,       5.0000,   6.00000,   1150.7332
    262.5000,       5.0000,   6.00000,   1211.5232
    267.5000,       5.0000,   6.00000,   1162.5939
    272.5000,       5.0000,   6.00000,   1239.0591
    277.5000,       5.0000,   6.00000,   1371.0288
    282.5000,       5.0000,   6.00000,   1471.1442
    287.5000,       5.0000,   6.00000,   1399.5942
    292.5000,       5.0000,   6.00000,   1526.3300
    297.5000,       5.0000,   6.00000,   1526.3008
    302.5000,       5.0000,   6.00000,   1681.0909
    307.5000,       5.0000,   6.00000,   1524.1876
    312.5000,       5.0000,   6.00000,   1592.7853
    317.5000,       5.0000,   6.00000,   1637.8639
    322.5000,       5.0000,   6.00000,   1808.1421
    327.5000,       5.0000,   6.00000,   1796.5360
    332.5000,       5.0000,   6.00000,   1867.2906
    337.5000,       5.0000,   6.00000,   2019.0123
    342.5000,       5.0000,   6.00000,   1749.7400
    347.5000,       5.0000,   6.00000,   1651.6761
    352.5000,       5.0000,   6.00000,   1934.2831
    357.5000,       5.0000,   6.00000,   1794.7108
    362.5000,       5.0000,   6.00000,   1808.6727
    367.5000,       5.0000,   6.00000,   1884.0676
    372.5000,       5.0000,   6.00000,   1675.8765
    377.5000,       5.0000,   6.00000,   1943.4292
    382.5000,       5.0000,   6.00000,   1753.8761
    387.5000,       5.0000,   6.00000,   1738.1763
    392.5000,       5.0000,   6.00000,   1407.1592
    397.5000,       5.0000,   6.00000,   1397.6158
     37.5000,      25.0000,   1.00000,   1092.8230
     42.5000,      25.0000,   1.00000,   1096.2350
     47.5000,      25.0000,   1.00000,   1083.4010
     52.5000,      25.0000,   1.00000,   1063.4651
     57.5000,      25.0000,   1.00000,   1056.3613
     62.5000,      25.0000,   1.00000,   1035.2560
     67.5000,      25.0000,   1.00000,   1005.8162
     72.5000,      25.0000,   1.00000,    980.6629
     77.5000,      25.0000,   1.00000,    953.8845
     82.5000,      25.0000,   1.00000,    923.5260
     87.5000,      25.0000,   1.00000,    912.5657
     92.5000,      25.0000,   1.00000,    883.2001
     97.5000,      25.0000,   1.00000,    864.0797
    102.5000,      25.0000,   1.00000,    830.0880
    107.5000,      25.0000,   1.00000,    799.3978
    112.5000,      25.0000,   1.00000,    766.0854
    117.5000,      25.0000,   1.00000,    749.6573
    122.5000,      25.0000,   1.00000,    723.1611
    127.5000,      25.0000,   1.00000,    707.2076
    132.5000,      25.0000,   1.00000,    695.0112
    137.5000,      25.0000,   1.00000,    682.8326
    142.5000,      25.0000,   1.00000,    663.9691
    147.5000,      25.0000,   1.00000,    658.1646
    152.5000,      25.0000,   1.00000,    666.1177
    157.5000,      25.0000,   1.00000,    678.4718
    162.5000,      25.0000,   1.00000,    705.8441
    167.5000,      25.0000,   1.00000,    753.0803
    172.5000,      25.0000,   1.00000,    785.9269
    177.5000,      25.0000,   1.00000,    787.1962
    182.5000,      25.0000,   1.00000,    792.5528
    187.5000,      25.0000,   1.00000,    783.6849
    192.5000,      25.0000,   1.00000,    761.5754
    197.5000,      25.0000,   1.00000,    760.9238
    202.5000,      25.0000,   1.00000,    801.8401
    207.5000,      25.0000,   1.00000,    844.5429
    212.5000,      25.0000,   1.00000,    909.5881
    217.5000,      25.0000,   1.00000,    987.5197
    222.5000,      25.0000,   1.00000,   1054.7238
    227.5000,      25.0000,   1.00000,   1066.8604
    232.5000,      25.0000,   1.00000,   1100.3699
    237.5000,      25.0000,   1.00000,   1123.1157
    242.5000,      25.0000,   1.00000,   1108.2832
    247.5000,      25.0000,   1.00000,   1078.4221
    252.5000,      25.0000,   1.00000,   1107.0667
    257.5000,      25.0000,   1.00000,   1111.5480
    262.5000,      25.0000,   1.00000,   1153.4060
    267.5000,      25.0000,   1.00000,   1193.5009
    272.5000,      25.0000,   1.00000,   1266.5027
    277.5000,      25.0000,   1.00000,   1279.7019
    282.5000,      25.0000,   1.00000,   1366.3051
    287.5000,      25.0000,   1.00000,   1426.1946
    292.5000,      25.0000,   1.00000,   1500.0509
    297.5000,      25.0000,   1.00000,   1494.5226
    302.5000,      25.0000,   1.00000,   1496.2750
    307.5000,      25.0000,   1.00000,   1501.2786
    312.5000,      25.0000,   1.00000,   1610.5544
    317.5000,      25.0000,   1.00000,   1617.4873
    322.5000,      25.0000,   1.00000,   1676.5693
    327.5000,      25.0000,   1.00000,   1723.8344
    332.5000,      25.0000,   1.00000,   1703.1005
    337.5000,      25.0000,   1.00000,   1694.8566
    342.5000,      25.0000,   1.00000,   1737.4069
    347.5000,      25.0000,   1.00000,   1695.5769
    352.5000,      25.0000,   1.00000,   1596.1464
    357.5000,      25.0000,   1.00000,   1624.6145
    362.5000,      25.0000,   1.00000,   1674.4425
    367.5000,      25.0000,   1.00000,   1699.9540
    372.5000,      25.0000,   1.00000,   1722.1470
    377.5000,      25.0000,   1.00000,   1753.5354
    382.5000,      25.0000,   1.00000,   1621.9679
    387.5000,      25.0000,   1.00000,   1588.2417
    392.5000,      25.0000,   1.00000,   1523.3080
     37.5000,       5.0000,   7.00000,   1136.6294
     42.5000,       5.0000,   7.00000,   1061.9779
     47.5000,       5.0000,   7.00000,   1084.7491
     52.5000,       5.0000,   7.00000,   1084.9110
     57.5000,       5.0000,   7.00000,   1041.5817
     62.5000,       5.0000,   7.00000,   1059.4911
     67.5000,       5.0000,   7.00000,   1002.8838
     72.5000,       5.0000,   7.00000,    952.6284
     77.5000,       5.0000,   7.00000,    956.9806
     82.5000,       5.0000,   7.00000,    891.4152
     87.5000,       5.0000,   7.00000,    924.0023
     92.5000,       5.0000,   7.00000,    860.5282
     97.5000,       5.0000,   7.00000,    888.5626
    102.5000,       5.0000,   7.00000,    824.5305
    107.5000,       5.0000,   7.00000,    791.9539
    112.5000,       5.0000,   7.00000,    747.3234
    117.5000,       5.0000,   7.00000,    677.7795
    122.5000,       5.0000,   7.00000,    704.8798
    127.5000,       5.0000,   7.00000,    707.3136
    132.5000,       5.0000,   7.00000,    674.2754
    137.5000,       5.0000,   7.00000,    684.1225
    142.5000,       5.0000,   7.00000,    637.8628
    147.5000,       5.0000,   7.00000,    614.6218
    152.5000,       5.0000,   7.00000,    633.6190
    157.5000,       5.0000,   7.00000,    671.1281
    162.5000,       5.0000,   7.00000,    734.4316
    167.5000,       5.0000,   7.00000,    751.6003
    172.5000,       5.0000,   7.00000,    750.8825
    177.5000,       5.0000,   7.00000,    799.3679
    182.5000,       5.0000,   7.00000,    807.6965
    187.5000,       5.0000,   7.00000,    737.7221
    192.5000,       5.0000,   7.00000,    732.7741
    197.5000,       5.0000,   7.00000,    719.1647
    202.5000,       5.0000,   7.00000,    711.6762
    207.5000,       5.0000,   7.00000,    817.6318
    212.5000,       5.0000,   7.00000,    896.7501
    217.5000,       5.0000,   7.00000,    910.5425
    222.5000,       5.0000,   7.00000,   1072.5531
    227.5000,       5.0000,   7.00000,   1100.7185
    232.5000,       5.0000,   7.00000,   1125.8062
    237.5000,       5.0000,   7.00000,   1040.7738
    242.5000,       5.0000,   7.00000,    995.0542
    247.5000,       5.0000,   7.00000,   1072.0961
    252.5000,       5.0000,   7.00000,   1063.9069
    257.5000,       5.0000,   7.00000,   1019.8092
    262.5000,       5.0000,   7.00000,   1080.3132
    267.5000,       5.0000,   7.00000,   1016.2207
    272.5000,       5.0000,   7.00000,   1117.1394
    277.5000,       5.0000,   7.00000,   1241.2389
    282.5000,       5.0000,   7.00000,   1332.4037
    287.5000,       5.0000,   7.00000,   1257.1625
    292.5000,       5.0000,   7.00000,   1390.9407
    297.5000,       5.0000,   7.00000,   1373.8754
    302.5000,       5.0000,   7.00000,   1485.0616
    307.5000,       5.0000,   7.00000,   1362.4352
    312.5000,       5.0000,   7.00000,   1423.6661
    317.5000,       5.0000,   7.00000,   1405.0187
    322.5000,       5.0000,   7.00000,   1589.7023
    327.5000,       5.0000,   7.00000,   1552.0242
    332.5000,       5.0000,   7.00000,   1597.3032
    337.5000,       5.0000,   7.00000,   1754.0490
    342.5000,       5.0000,   7.00000,   1484.1492
    347.5000,       5.0000,   7.00000,   1402.1152
    352.5000,       5.0000,   7.00000,   1637.7557
    357.5000,       5.0000,   7.00000,   1549.1526
    362.5000,       5.0000,   7.00000,   1588.4003
    367.5000,       5.0000,   7.00000,   1663.5696
    372.5000,       5.0000,   7.00000,   1478.3080
    377.5000,       5.0000,   7.00000,   1791.1799
    382.5000,       5.0000,   7.00000,   1604.8561
    387.5000,       5.0000,   7.00000,   1533.5715
    392.5000,       5.0000,   7.00000,   1270.4729
     42.5000,       5.0000,   8.00000,   1032.0297
     47.5000,       5.0000,   8.00000,   1045.1150
     52.5000,       5.0000,   8.00000,   1052.1423
     57.5000,       5.0000,   8.00000,    998.2440
     62.5000,       5.0000,   8.00000,   1007.0037
     67.5000,       5.0000,   8.00000,    961.5847
     72.5000,       5.0000,   8.00000,    907.3867
     77.5000,       5.0000,   8.00000,    925.2935
     82.5000,       5.0000,   8.00000,    866.3519
     87.5000,       5.0000,   8.00000,    892.2581
     92.5000,       5.0000,   8.00000,    832.1842
     97.5000,       5.0000,   8.00000,    861.5980
    102.5000,       5.0000,   8.00000,    799.6974
    107.5000,       5.0000,   8.00000,    774.9996
    112.5000,       5.0000,   8.00000,    733.5084
    117.5000,       5.0000,   8.00000,    658.9437
    122.5000,       5.0000,   8.00000,    683.9402
    127.5000,       5.0000,   8.00000,    680.1685
    132.5000,       5.0000,   8.00000,    656.4798
    137.5000,       5.0000,   8.00000,    658.8359
    142.5000,       5.0000,   8.00000,    620.4857
    147.5000,       5.0000,   8.00000,    607.1990
    152.5000,       5.0000,   8.00000,    631.1949
    157.5000,       5.0000,   8.00000,    677.0811
    162.5000,       5.0000,   8.00000,    740.3321
    167.5000,       5.0000,   8.00000,    748.1179
    172.5000,       5.0000,   8.00000,    740.5060
    177.5000,       5.0000,   8.00000,    786.3469
    182.5000,       5.0000,   8.00000,    778.4561
    187.5000,       5.0000,   8.00000,    703.0560
    192.5000,       5.0000,   8.00000,    688.6627
    197.5000,       5.0000,   8.00000,    680.5386
    202.5000,       5.0000,   8.00000,    675.8119
    207.5000,       5.0000,   8.00000,    770.1816
    212.5000,       5.0000,   8.00000,    849.9293
    217.5000,       5.0000,   8.00000,    864.3926
    222.5000,       5.0000,   8.00000,   1015.9514
    227.5000,       5.0000,   8.00000,   1066.4047
    232.5000,       5.0000,   8.00000,   1079.3196
    237.5000,       5.0000,   8.00000,    980.7019
    242.5000,       5.0000,   8.00000,    924.9548
    247.5000,       5.0000,   8.00000,    993.6906
    252.5000,       5.0000,   8.00000,    962.2019
    257.5000,       5.0000,   8.00000,    926.3307
    262.5000,       5.0000,   8.00000,    942.6828
    267.5000,       5.0000,   8.00000,    902.0816
    272.5000,       5.0000,   8.00000,    997.6266
    277.5000,       5.0000,   8.00000,   1139.0021
    282.5000,       5.0000,   8.00000,   1211.0614
    287.5000,       5.0000,   8.00000,   1137.6914
    292.5000,       5.0000,   8.00000,   1261.1166
    297.5000,       5.0000,   8.00000,   1223.9763
    302.5000,       5.0000,   8.00000,   1349.6726
    307.5000,       5.0000,   8.00000,   1259.0613
    312.5000,       5.0000,   8.00000,   1248.7507
    317.5000,       5.0000,   8.00000,   1222.8669
    322.5000,       5.0000,   8.00000,   1371.0597
    327.5000,       5.0000,   8.00000,   1333.1101
    332.5000,       5.0000,   8.00000,   1391.6868
    337.5000,       5.0000,   8.00000,   1472.7744
    342.5000,       5.0000,   8.00000,   1237.7924
    347.5000,       5.0000,   8.00000,   1186.7246
    352.5000,       5.0000,   8.00000,   1436.2394
    357.5000,       5.0000,   8.00000,   1366.8093
    362.5000,       5.0000,   8.00000,   1383.6487
    367.5000,       5.0000,   8.00000,   1479.1187
    372.5000,       5.0000,   8.00000,   1317.3535
    377.5000,       5.0000,   8.00000,   1577.8175
    382.5000,       5.0000,   8.00000,   1469.0807
    387.5000,       5.0000,   8.00000,   1401.2269
     52.5000,      35.0000,   1.00000,    957.3193
     57.5000,      35.0000,   1.00000,    930.6085
     62.5000,      35.0000,   1.00000,    918.9732
     67.5000,      35.0000,   1.00000,    902.0359
     72.5000,      35.0000,   1.00000,    884.7268
     77.5000,      35.0000,   1.00000,    871.6952
     82.5000,      35.0000,   1.00000,    851.7006
     87.5000,      35.0000,   1.00000,    833.6431
     92.5000,      35.0000,   1.00000,    821.0405
     97.5000,      35.0000,   1.00000,    795.4866
    102.5000,      35.0000,   1.00000,    776.0784
    107.5000,      35.0000,   1.00000,    754.1275
    112.5000,      35.0000,   1.00000,    734.4819
    117.5000,      35.0000,   1.00000,    705.0239
    122.5000,      35.0000,   1.00000,    684.1977
    127.5000,      35.0000,   1.00000,    655.6404
    132.5000,      35.0000,   1.00000,    634.6555
    137.5000,      35.0000,   1.00000,    635.0536
    142.5000,      35.0000,   1.00000,    644.3110
    147.5000,      35.0000,   1.00000,    658.9429
    152.5000,      35.0000,   1.00000,    685.2442
    157.5000,      35.0000,   1.00000,    697.6725
    162.5000,      35.0000,   1.00000,    717.5565
    167.5000,      35.0000,   1.00000,    740.1307
    172.5000,      35.0000,   1.00000,    731.5413
    177.5000,      35.0000,   1.00000,    720.7642
    182.5000,      35.0000,   1.00000,    699.1096
    187.5000,      35.0000,   1.00000,    683.1360
    192.5000,      35.0000,   1.00000,    695.1534
    197.5000,      35.0000,   1.00000,    701.6434
    202.5000,      35.0000,   1.00000,    706.2921
    207.5000,      35.0000,   1.00000,    750.9240
    212.5000,      35.0000,   1.00000,    796.3937
    217.5000,      35.0000,   1.00000,    857.7366
    222.5000,      35.0000,   1.00000,    901.0798
    227.5000,      35.0000,   1.00000,    916.6406
    232.5000,      35.0000,   1.00000,    932.6050
    237.5000,      35.0000,   1.00000,    952.9509
    242.5000,      35.0000,   1.00000,    924.1699
    247.5000,      35.0000,   1.00000,    902.1473
    252.5000,      35.0000,   1.00000,    851.8063
    257.5000,      35.0000,   1.00000,    843.9285
    262.5000,      35.0000,   1.00000,    875.8332
    267.5000,      35.0000,   1.00000,    920.2433
    272.5000,      35.0000,   1.00000,    935.4833
    277.5000,      35.0000,   1.00000,    999.0423
    282.5000,      35.0000,   1.00000,   1045.1663
    287.5000,      35.0000,   1.00000,   1100.1993
    292.5000,      35.0000,   1.00000,   1132.8164
    297.5000,      35.0000,   1.00000,   1165.2889
    302.5000,      35.0000,   1.00000,   1156.7909
    307.5000,      35.0000,   1.00000,   1190.8199
    312.5000,      35.0000,   1.00000,   1183.4293
    317.5000,      35.0000,   1.00000,   1170.9827
    322.5000,      35.0000,   1.00000,   1172.9050
    327.5000,      35.0000,   1.00000,   1110.3159
    332.5000,      35.0000,   1.00000,   1073.8400
    337.5000,      35.0000,   1.00000,   1091.7173
    342.5000,      35.0000,   1.00000,   1095.8784
    347.5000,      35.0000,   1.00000,   1123.7009
    352.5000,      35.0000,   1.00000,   1150.7346
    357.5000,      35.0000,   1.00000,   1147.7686
    362.5000,      35.0000,   1.00000,   1198.9218
    367.5000,      35.0000,   1.00000,   1240.3966
    372.5000,      35.0000,   1.00000,   1234.8025
    377.5000,      35.0000,   1.00000,   1227.9988
     52.5000,       5.0000,  10.00000,    954.2141
     57.5000,       5.0000,  10.00000,    911.3544
     62.5000,       5.0000,  10.00000,    923.9186
     67.5000,       5.0000,  10.00000,    883.4109
     72.5000,       5.0000,  10.00000,    838.7153
     77.5000,       5.0000,  10.00000,    851.6243
     82.5000,       5.0000,  10.00000,    795.7997
     87.5000,       5.0000,  10.00000,    832.7701
     92.5000,       5.0000,  10.00000,    783.3060
     97.5000,       5.0000,  10.00000,    814.2289
    102.5000,       5.0000,  10.00000,    759.4384
    107.5000,       5.0000,  10.00000,    731.0223
    112.5000,       5.0000,  10.00000,    682.7860
    117.5000,       5.0000,  10.00000,    611.9982
    122.5000,       5.0000,  10.00000,    636.3314
    127.5000,       5.0000,  10.00000,    634.3576
    132.5000,       5.0000,  10.00000,    609.2347
    137.5000,       5.0000,  10.00000,    619.9338
    142.5000,       5.0000,  10.00000,    594.4863
    147.5000,       5.0000,  10.00000,    589.8090
    152.5000,       5.0000,  10.00000,    627.7399
    157.5000,       5.0000,  10.00000,    677.6830
    162.5000,       5.0000,  10.00000,    734.5475
    167.5000,       5.0000,  10.00000,    731.6073
    172.5000,       5.0000,  10.00000,    701.3607
    177.5000,       5.0000,  10.00000,    721.0615
    182.5000,       5.0000,  10.00000,    701.6128
    187.5000,       5.0000,  10.00000,    636.4359
    192.5000,       5.0000,  10.00000,    638.0579
    197.5000,       5.0000,  10.00000,    626.2667
    202.5000,       5.0000,  10.00000,    610.3447
    207.5000,       5.0000,  10.00000,    695.4857
    212.5000,       5.0000,  10.00000,    769.6521
    217.5000,       5.0000,  10.00000,    793.1505
    222.5000,       5.0000,  10.00000,    935.4128
    227.5000,       5.0000,  10.00000,    958.8397
    232.5000,       5.0000,  10.00000,    955.6915
    237.5000,       5.0000,  10.00000,    870.2093
    242.5000,       5.0000,  10.00000,    815.1889
    247.5000,       5.0000,  10.00000,    864.1136
    252.5000,       5.0000,  10.00000,    811.3519
    257.5000,       5.0000,  10.00000,    757.5756
    262.5000,       5.0000,  10.00000,    777.9188
    267.5000,       5.0000,  10.00000,    740.5130
    272.5000,       5.0000,  10.00000,    808.6142
    277.5000,       5.0000,  10.00000,    925.6738
    282.5000,       5.0000,  10.00000,   1005.1617
    287.5000,       5.0000,  10.00000,    938.5571
    292.5000,       5.0000,  10.00000,   1034.9031
    297.5000,       5.0000,  10.00000,   1032.9495
    302.5000,       5.0000,  10.00000,   1126.4614
    307.5000,       5.0000,  10.00000,   1015.8448
    312.5000,       5.0000,  10.00000,   1002.3530
    317.5000,       5.0000,  10.00000,    948.3762
    322.5000,       5.0000,  10.00000,   1041.7930
    327.5000,       5.0000,  10.00000,    980.0405
    332.5000,       5.0000,  10.00000,    996.4164
    337.5000,       5.0000,  10.00000,   1058.9008
    342.5000,       5.0000,  10.00000,    910.4304
    347.5000,       5.0000,  10.00000,    901.4596
    352.5000,       5.0000,  10.00000,   1112.1378
    357.5000,       5.0000,  10.00000,   1089.6835
    362.5000,       5.0000,  10.00000,   1114.5020
    367.5000,       5.0000,  10.00000,   1169.2025
    372.5000,       5.0000,  10.00000,   1031.8759
    377.5000,       5.0000,  10.00000,   1249.9026
     67.5000,      45.0000,   1.00000,    823.3189
     72.5000,      45.0000,   1.00000,    810.8438
     77.5000,      45.0000,   1.00000,    801.4191
     82.5000,      45.0000,   1.00000,    789.4249
     87.5000,      45.0000,   1.00000,    769.7599
     92.5000,      45.0000,   1.00000,    754.5700
     97.5000,      45.0000,   1.00000,    728.2354
    102.5000,      45.0000,   1.00000,    709.0784
    107.5000,      45.0000,   1.00000,    698.1215
    112.5000,      45.0000,   1.00000,    670.8077
    117.5000,      45.0000,   1.00000,    654.8479
    122.5000,      45.0000,   1.00000,    634.1795
    127.5000,      45.0000,   1.00000,    618.3130
    132.5000,      45.0000,   1.00000,    613.1076
    137.5000,      45.0000,   1.00000,    619.7335
    142.5000,      45.0000,   1.00000,    638.4812
    147.5000,      45.0000,   1.00000,    649.3608
    152.5000,      45.0000,   1.00000,    654.8843
    157.5000,      45.0000,   1.00000,    661.1797
    162.5000,      45.0000,   1.00000,    656.9140
    167.5000,      45.0000,   1.00000,    648.6777
    172.5000,      45.0000,   1.00000,    647.4611
    177.5000,      45.0000,   1.00000,    648.4100
    182.5000,      45.0000,   1.00000,    637.5623
    187.5000,      45.0000,   1.00000,    631.4728
    192.5000,      45.0000,   1.00000,    641.5972
    197.5000,      45.0000,   1.00000,    651.9559
    202.5000,      45.0000,   1.00000,    680.8351
    207.5000,      45.0000,   1.00000,    707.7269
    212.5000,      45.0000,   1.00000,    729.0483
    217.5000,      45.0000,   1.00000,    730.8693
    222.5000,      45.0000,   1.00000,    740.8759
    227.5000,      45.0000,   1.00000,    759.9980
    232.5000,      45.0000,   1.00000,    772.8876
    237.5000,      45.0000,   1.00000,    761.0097
    242.5000,      45.0000,   1.00000,    761.6503
    247.5000,      45.0000,   1.00000,    745.8250
    252.5000,      45.0000,   1.00000,    741.1807
    257.5000,      45.0000,   1.00000,    734.1119
    262.5000,      45.0000,   1.00000,    747.8083
    267.5000,      45.0000,   1.00000,    754.0709
    272.5000,      45.0000,   1.00000,    752.5987
    277.5000,      45.0000,   1.00000,    773.2996
    282.5000,      45.0000,   1.00000,    824.6953
    287.5000,      45.0000,   1.00000,    832.1714
    292.5000,      45.0000,   1.00000,    865.5129
    297.5000,      45.0000,   1.00000,    885.3646
    302.5000,      45.0000,   1.00000,    896.1752
    307.5000,      45.0000,   1.00000,    896.2783
    312.5000,      45.0000,   1.00000,    875.9101
    317.5000,      45.0000,   1.00000,    863.8234
    322.5000,      45.0000,   1.00000,    820.3882
    327.5000,      45.0000,   1.00000,    785.9993
    332.5000,      45.0000,   1.00000,    795.5858
    337.5000,      45.0000,   1.00000,    794.2838
    342.5000,      45.0000,   1.00000,    813.4343
    347.5000,      45.0000,   1.00000,    838.9147
    352.5000,      45.0000,   1.00000,    850.4786
    357.5000,      45.0000,   1.00000,    877.4203
    362.5000,      45.0000,   1.00000,    881.8066
     77.5000,       5.0000,  12.00000,    788.3608
    157.5000,       5.0000,  12.00000,    648.5906
    237.5000,       5.0000,  12.00000,    762.0613
    317.5000,       5.0000,  12.00000,    752.2273
     67.5000,      15.0000,   4.00000,    794.6865
     72.5000,      15.0000,   4.00000,    773.9544
     77.5000,      15.0000,   4.00000,    751.4905
     82.5000,      15.0000,   4.00000,    752.0775
     87.5000,      15.0000,   4.00000,    732.2649
     92.5000,      15.0000,   4.00000,    742.0197
     97.5000,      15.0000,   4.00000,    713.1251
    102.5000,      15.0000,   4.00000,    697.0289
    107.5000,      15.0000,   4.00000,    656.7564
    112.5000,      15.0000,   4.00000,    608.0458
    117.5000,      15.0000,   4.00000,    579.1436
    122.5000,      15.0000,   4.00000,    569.7609
    127.5000,      15.0000,   4.00000,    576.4227
    132.5000,      15.0000,   4.00000,    583.0898
    137.5000,      15.0000,   4.00000,    580.0276
    142.5000,      15.0000,   4.00000,    576.7905
    147.5000,      15.0000,   4.00000,    575.6986
    152.5000,      15.0000,   4.00000,    596.5738
    157.5000,      15.0000,   4.00000,    631.3315
    162.5000,      15.0000,   4.00000,    649.4033
    167.5000,      15.0000,   4.00000,    649.1760
    172.5000,      15.0000,   4.00000,    644.8057
    177.5000,      15.0000,   4.00000,    642.5875
    182.5000,      15.0000,   4.00000,    621.5447
    187.5000,      15.0000,   4.00000,    592.5937
    192.5000,      15.0000,   4.00000,    571.8178
    197.5000,      15.0000,   4.00000,    565.8838
    202.5000,      15.0000,   4.00000,    591.4957
    207.5000,      15.0000,   4.00000,    638.1923
    212.5000,      15.0000,   4.00000,    680.0417
    217.5000,      15.0000,   4.00000,    729.6215
    222.5000,      15.0000,   4.00000,    770.1604
    227.5000,      15.0000,   4.00000,    804.1086
    232.5000,      15.0000,   4.00000,    780.9983
    237.5000,      15.0000,   4.00000,    729.7299
    242.5000,      15.0000,   4.00000,    700.7215
    247.5000,      15.0000,   4.00000,    690.6807
    252.5000,      15.0000,   4.00000,    685.1519
    257.5000,      15.0000,   4.00000,    659.7590
    262.5000,      15.0000,   4.00000,    632.1292
    267.5000,      15.0000,   4.00000,    633.8162
    272.5000,      15.0000,   4.00000,    645.9670
    277.5000,      15.0000,   4.00000,    705.2902
    282.5000,      15.0000,   4.00000,    741.3668
    287.5000,      15.0000,   4.00000,    759.6671
    292.5000,      15.0000,   4.00000,    768.1052
    297.5000,      15.0000,   4.00000,    814.1680
    302.5000,      15.0000,   4.00000,    795.5425
    307.5000,      15.0000,   4.00000,    786.2649
    312.5000,      15.0000,   4.00000,    720.1193
    317.5000,      15.0000,   4.00000,    714.9742
    322.5000,      15.0000,   4.00000,    695.7636
    327.5000,      15.0000,   4.00000,    711.0439
    337.5000,      15.0000,   4.00000,    713.7583
    342.5000,      15.0000,   4.00000,    699.8336
    347.5000,      15.0000,   4.00000,    723.5040
    352.5000,      15.0000,   4.00000,    765.6896
    357.5000,      15.0000,   4.00000,    812.6412
    362.5000,      15.0000,   4.00000,    825.7388
     82.5000,      55.0000,   1.00000,    732.2586
     87.5000,      55.0000,   1.00000,    713.9365
     92.5000,      55.0000,   1.00000,    687.5463
     97.5000,      55.0000,   1.00000,    665.3724
    102.5000,      55.0000,   1.00000,    648.8487
    107.5000,      55.0000,   1.00000,    637.4355
    112.5000,      55.0000,   1.00000,    630.3106
    117.5000,      55.0000,   1.00000,    620.3783
    122.5000,      55.0000,   1.00000,    616.1183
    127.5000,      55.0000,   1.00000,    602.5113
    132.5000,      55.0000,   1.00000,    596.5533
    137.5000,      55.0000,   1.00000,    598.7825
    142.5000,      55.0000,   1.00000,    593.4185
    147.5000,      55.0000,   1.00000,    592.2767
    152.5000,      55.0000,   1.00000,    588.4011
    157.5000,      55.0000,   1.00000,    586.5616
    162.5000,      55.0000,   1.00000,    585.4885
    167.5000,      55.0000,   1.00000,    578.4898
    172.5000,      55.0000,   1.00000,    579.4222
    177.5000,      55.0000,   1.00000,    582.2737
    182.5000,      55.0000,   1.00000,    594.6378
    187.5000,      55.0000,   1.00000,    611.7168
    192.5000,      55.0000,   1.00000,    618.9920
    197.5000,      55.0000,   1.00000,    631.6940
    202.5000,      55.0000,   1.00000,    638.0690
    207.5000,      55.0000,   1.00000,    647.3505
    212.5000,      55.0000,   1.00000,    641.6270
    217.5000,      55.0000,   1.00000,    638.9474
    222.5000,      55.0000,   1.00000,    637.5724
    227.5000,      55.0000,   1.00000,    639.3236
    232.5000,      55.0000,   1.00000,    641.4497
    242.5000,      55.0000,   1.00000,    642.6769
    247.5000,      55.0000,   1.00000,    651.7960
    252.5000,      55.0000,   1.00000,    654.4652
    257.5000,      55.0000,   1.00000,    648.3820
    262.5000,      55.0000,   1.00000,    644.8716
    267.5000,      55.0000,   1.00000,    660.3669
    272.5000,      55.0000,   1.00000,    659.2045
    277.5000,      55.0000,   1.00000,    663.5234
    282.5000,      55.0000,   1.00000,    655.6460
    287.5000,      55.0000,   1.00000,    645.7701
    292.5000,      55.0000,   1.00000,    649.5015
    297.5000,      55.0000,   1.00000,    655.9037
    302.5000,      55.0000,   1.00000,    655.7198
    307.5000,      55.0000,   1.00000,    656.1683
    312.5000,      55.0000,   1.00000,    669.9696
    317.5000,      55.0000,   1.00000,    672.7328
    322.5000,      55.0000,   1.00000,    662.0182
    327.5000,      55.0000,   1.00000,    672.1614
    332.5000,      55.0000,   1.00000,    671.2307
    337.5000,      55.0000,   1.00000,    672.7112
    342.5000,      55.0000,   1.00000,    676.6410
    347.5000,      55.0000,   1.00000,    673.8314
    157.5000,       5.0000,  15.00000,    570.8530
    237.5000,       5.0000,  15.00000,    640.4094
    317.5000,       5.0000,  15.00000,    556.2744
     82.5000,      15.0000,   5.00000,    690.8873
     87.5000,      15.0000,   5.00000,    669.5187
     92.5000,      15.0000,   5.00000,    672.1654
     97.5000,      15.0000,   5.00000,    645.2521
    102.5000,      15.0000,   5.00000,    625.7878
    107.5000,      15.0000,   5.00000,    592.9258
    112.5000,      15.0000,   5.00000,    555.4944
    117.5000,      15.0000,   5.00000,    538.2581
    122.5000,      15.0000,   5.00000,    535.7251
    127.5000,      15.0000,   5.00000,    542.6815
    132.5000,      15.0000,   5.00000,    544.3198
    137.5000,      15.0000,   5.00000,    536.2747
    142.5000,      15.0000,   5.00000,    524.3777
    147.5000,      15.0000,   5.00000,    515.5978
    152.5000,      15.0000,   5.00000,    525.2273
    157.5000,      15.0000,   5.00000,    555.0812
    162.5000,      15.0000,   5.00000,    579.6829
    167.5000,      15.0000,   5.00000,    582.3165
    172.5000,      15.0000,   5.00000,    582.5638
    177.5000,      15.0000,   5.00000,    582.7391
    182.5000,      15.0000,   5.00000,    572.5147
    187.5000,      15.0000,   5.00000,    556.5048
    192.5000,      15.0000,   5.00000,    538.4838
    197.5000,      15.0000,   5.00000,    529.1392
    202.5000,      15.0000,   5.00000,    539.1949
    207.5000,      15.0000,   5.00000,    574.9488
    212.5000,      15.0000,   5.00000,    609.4516
    217.5000,      15.0000,   5.00000,    654.2279
    222.5000,      15.0000,   5.00000,    677.4492
    227.5000,      15.0000,   5.00000,    701.4737
    232.5000,      15.0000,   5.00000,    671.2972
    242.5000,      15.0000,   5.00000,    605.9095
    247.5000,      15.0000,   5.00000,    598.5935
    252.5000,      15.0000,   5.00000,    588.8932
    257.5000,      15.0000,   5.00000,    563.2879
    262.5000,      15.0000,   5.00000,    540.9611
    267.5000,      15.0000,   5.00000,    545.7268
    272.5000,      15.0000,   5.00000,    553.6280
    277.5000,      15.0000,   5.00000,    587.9358
    282.5000,      15.0000,   5.00000,    591.8652
    287.5000,      15.0000,   5.00000,    589.1412
    292.5000,      15.0000,   5.00000,    582.8016
    297.5000,      15.0000,   5.00000,    599.5022
    302.5000,      15.0000,   5.00000,    578.6519
    307.5000,      15.0000,   5.00000,    567.7825
    312.5000,      15.0000,   5.00000,    541.1487
    317.5000,      15.0000,   5.00000,    551.7925
    322.5000,      15.0000,   5.00000,    554.5804
    327.5000,      15.0000,   5.00000,    573.7150
    332.5000,      15.0000,   5.00000,    596.9802
    337.5000,      15.0000,   5.00000,    589.6774
    342.5000,      15.0000,   5.00000,    571.5685
    347.5000,      15.0000,   5.00000,    577.4019
     97.5000,      65.0000,   1.00000,    630.4938
    102.5000,      65.0000,   1.00000,    619.4114
    107.5000,      65.0000,   1.00000,    614.3184
    112.5000,      65.0000,   1.00000,    601.1219
    117.5000,      65.0000,   1.00000,    589.2140
    122.5000,      65.0000,   1.00000,    579.3719
    127.5000,      65.0000,   1.00000,    567.8900
    132.5000,      65.0000,   1.00000,    556.4265
    137.5000,      65.0000,   1.00000,    544.9138
    142.5000,      65.0000,   1.00000,    534.4807
    147.5000,      65.0000,   1.00000,    533.4330
    152.5000,      65.0000,   1.00000,    535.3942
    157.5000,      65.0000,   1.00000,    530.6099
    162.5000,      65.0000,   1.00000,    530.0394
    167.5000,      65.0000,   1.00000,    529.9337
    172.5000,      65.0000,   1.00000,    531.4088
    177.5000,      65.0000,   1.00000,    542.7726
    182.5000,      65.0000,   1.00000,    555.1273
    187.5000,      65.0000,   1.00000,    564.1700
    192.5000,      65.0000,   1.00000,    580.8093
    197.5000,      65.0000,   1.00000,    589.4902
    202.5000,      65.0000,   1.00000,    594.3100
    207.5000,      65.0000,   1.00000,    586.1282
    212.5000,      65.0000,   1.00000,    576.8920
    217.5000,      65.0000,   1.00000,    571.6224
    257.5000,      65.0000,   1.00000,    578.9998
    262.5000,      65.0000,   1.00000,    576.0654
    267.5000,      65.0000,   1.00000,    566.6178
    272.5000,      65.0000,   1.00000,    562.7670
    277.5000,      65.0000,   1.00000,    562.7378
    282.5000,      65.0000,   1.00000,    546.7360
    287.5000,      65.0000,   1.00000,    530.2847
    292.5000,      65.0000,   1.00000,    523.5228
    297.5000,      65.0000,   1.00000,    523.6271
    302.5000,      65.0000,   1.00000,    530.5980
    307.5000,      65.0000,   1.00000,    545.6530
    312.5000,      65.0000,   1.00000,    549.6174
    317.5000,      65.0000,   1.00000,    548.7253
    322.5000,      65.0000,   1.00000,    569.8991
    327.5000,      65.0000,   1.00000,    579.3909
    332.5000,      65.0000,   1.00000,    586.6129
    102.5000,      15.0000,   6.00000,    591.8463
    107.5000,      15.0000,   6.00000,    560.6284
    112.5000,      15.0000,   6.00000,    523.8327
    117.5000,      15.0000,   6.00000,    500.5923
    122.5000,      15.0000,   6.00000,    493.1890
    127.5000,      15.0000,   6.00000,    492.0148
    132.5000,      15.0000,   6.00000,    487.8045
    137.5000,      15.0000,   6.00000,    472.9658
    142.5000,      15.0000,   6.00000,    463.0856
    147.5000,      15.0000,   6.00000,    459.6082
    152.5000,      15.0000,   6.00000,    473.0652
    157.5000,      15.0000,   6.00000,    502.3388
    162.5000,      15.0000,   6.00000,    526.5607
    167.5000,      15.0000,   6.00000,    533.9537
    172.5000,      15.0000,   6.00000,    538.0385
    177.5000,      15.0000,   6.00000,    541.1508
    182.5000,      15.0000,   6.00000,    528.7118
    187.5000,      15.0000,   6.00000,    509.1404
    192.5000,      15.0000,   6.00000,    491.4513
    197.5000,      15.0000,   6.00000,    484.8094
    202.5000,      15.0000,   6.00000,    498.9548
    207.5000,      15.0000,   6.00000,    526.6246
    212.5000,      15.0000,   6.00000,    559.1113
    217.5000,      15.0000,   6.00000,    598.2769
    257.5000,      15.0000,   6.00000,    499.8605
    262.5000,      15.0000,   6.00000,    474.2934
    267.5000,      15.0000,   6.00000,    468.6416
    272.5000,      15.0000,   6.00000,    472.4120
    277.5000,      15.0000,   6.00000,    502.9807
    282.5000,      15.0000,   6.00000,    501.6177
    287.5000,      15.0000,   6.00000,    496.1868
    292.5000,      15.0000,   6.00000,    477.0635
    297.5000,      15.0000,   6.00000,    491.3508
    302.5000,      15.0000,   6.00000,    474.5902
    307.5000,      15.0000,   6.00000,    466.6299
    312.5000,      15.0000,   6.00000,    442.3416
    317.5000,      15.0000,   6.00000,    450.4983
    322.5000,      15.0000,   6.00000,    460.0207
    327.5000,      15.0000,   6.00000,    483.0996
    332.5000,      15.0000,   6.00000,    504.0083
    110.0000,      30.0000,   3.00000,    538.9872
    115.0000,      30.0000,   3.00000,    516.4373
    120.0000,      30.0000,   3.00000,    493.4810
    125.0000,      30.0000,   3.00000,    475.1898
    130.0000,      30.0000,   3.00000,    460.2354
    135.0000,      30.0000,   3.00000,    455.2437
    140.0000,      30.0000,   3.00000,    454.1516
    145.0000,      30.0000,   3.00000,    455.3360
    150.0000,      30.0000,   3.00000,    464.9125
    155.0000,      30.0000,   3.00000,    474.1937
    160.0000,      30.0000,   3.00000,    485.0960
    165.0000,      30.0000,   3.00000,    503.7771
    170.0000,      30.0000,   3.00000,    518.4525
    175.0000,      30.0000,   3.00000,    516.1848
    180.0000,      30.0000,   3.00000,    504.8025
    185.0000,      30.0000,   3.00000,    497.4132
    190.0000,      30.0000,   3.00000,    487.1605
    195.0000,      30.0000,   3.00000,    486.7500
    200.0000,      30.0000,   3.00000,    490.2220
    205.0000,      30.0000,   3.00000,    505.2828
    210.0000,      30.0000,   3.00000,    533.6063
    265.0000,      30.0000,   3.00000,    462.6362
    270.0000,      30.0000,   3.00000,    465.0252
    275.0000,      30.0000,   3.00000,    458.7756
    280.0000,      30.0000,   3.00000,    458.1075
    285.0000,      30.0000,   3.00000,    463.0697
    290.0000,      30.0000,   3.00000,    474.5871
    295.0000,      30.0000,   3.00000,    466.5194
    300.0000,      30.0000,   3.00000,    454.4531
    305.0000,      30.0000,   3.00000,    448.3203
    310.0000,      30.0000,   3.00000,    443.1537
    315.0000,      30.0000,   3.00000,    441.2657
    320.0000,      30.0000,   3.00000,    437.4965
    325.0000,      30.0000,   3.00000,    448.3456
    112.5000,      25.0000,   4.00000,    495.2936
    117.5000,      25.0000,   4.00000,    472.2174
    122.5000,      25.0000,   4.00000,    450.4535
    127.5000,      25.0000,   4.00000,    439.7404
    132.5000,      25.0000,   4.00000,    436.8856
    137.5000,      25.0000,   4.00000,    429.4995
    142.5000,      25.0000,   4.00000,    424.9594
    147.5000,      25.0000,   4.00000,    432.7917
    152.5000,      25.0000,   4.00000,    445.6347
    157.5000,      25.0000,   4.00000,    462.6189
    162.5000,      25.0000,   4.00000,    477.7816
    167.5000,      25.0000,   4.00000,    491.9639
    172.5000,      25.0000,   4.00000,    496.6120
    177.5000,      25.0000,   4.00000,    488.3614
    182.5000,      25.0000,   4.00000,    478.1614
    187.5000,      25.0000,   4.00000,    470.4467
    192.5000,      25.0000,   4.00000,    455.2177
    197.5000,      25.0000,   4.00000,    455.1142
    202.5000,      25.0000,   4.00000,    475.2742
    272.5000,      25.0000,   4.00000,    431.2990
    277.5000,      25.0000,   4.00000,    427.1362
    282.5000,      25.0000,   4.00000,    441.0394
    287.5000,      25.0000,   4.00000,    446.0141
    292.5000,      25.0000,   4.00000,    450.7702
    297.5000,      25.0000,   4.00000,    440.7173
    302.5000,      25.0000,   4.00000,    435.7283
    307.5000,      25.0000,   4.00000,    419.7233
    312.5000,      25.0000,   4.00000,    415.2052
    317.5000,      25.0000,   4.00000,    400.1841
    157.5000,      15.0000,   8.00000,    426.9580
    157.5000,      15.0000,  10.00000,    374.4559
   7.93
ITERATION 2
MODEL RESISTIVITY
LAYER 1
84,     2.5000
     10.0000,     692.63
     15.0000,     712.68
     20.0000,     724.18
     25.0000,     812.97
     30.0000,     768.20
     35.0000,     863.37
     40.0000,     903.60
     45.0000,     864.08
     50.0000,     910.99
     55.0000,     958.15
     60.0000,     942.95
     65.0000,     971.08
     70.0000,     929.50
     75.0000,     902.53
     80.0000,     919.97
     85.0000,     833.24
     90.0000,     853.18
     95.0000,     781.20
    100.0000,     803.04
    105.0000,     710.75
    110.0000,     662.25
    115.0000,     607.82
    120.0000,     526.84
    125.0000,     548.89
    130.0000,     554.99
    135.0000,     530.91
    140.0000,     547.15
    145.0000,     511.91
    150.0000,     496.55
    155.0000,     521.47
    160.0000,     582.78
    165.0000,     664.90
    170.0000,     680.27
    175.0000,     680.77
    180.0000,     730.69
    185.0000,     734.04
    190.0000,     672.65
    195.0000,     688.32
    200.0000,     700.38
    205.0000,     712.92
    210.0000,     870.38
    215.0000,     1065.2
    220.0000,     1201.7
    225.0000,     1591.4
    230.0000,     1720.7
    235.0000,     1721.4
    240.0000,     1546.4
    245.0000,     1431.2
    250.0000,     1568.8
    255.0000,     1530.2
    260.0000,     1469.2
    265.0000,     1580.0
    270.0000,     1542.2
    275.0000,     1853.1
    280.0000,     2268.4
    285.0000,     2578.7
    290.0000,     2555.9
    295.0000,     2929.9
    300.0000,     2877.2
    305.0000,     3275.6
    310.0000,     2904.6
    315.0000,     2853.7
    320.0000,     2720.9
    325.0000,     3028.2
    330.0000,     2879.4
    335.0000,     2946.0
    340.0000,     3185.7
    345.0000,     2622.1
    350.0000,     2531.7
    355.0000,     3185.0
    360.0000,     2976.4
    365.0000,     2956.7
    370.0000,     3002.5
    375.0000,     2544.0
    380.0000,     3126.4
    385.0000,     2667.1
    390.0000,     2476.4
    395.0000,     1840.0
    400.0000,     1728.1
    405.0000,     1621.0
    410.0000,     1529.3
    415.0000,     1480.8
    420.0000,     1546.3
             1424.3
LAYER 2
84,     5.2500
     10.0000,     746.93
     15.0000,     743.92
     20.0000,     769.61
     25.0000,     850.88
     30.0000,     829.06
     35.0000,     910.63
     40.0000,     946.14
     45.0000,     914.74
     50.0000,     955.15
     55.0000,     996.40
     60.0000,     987.99
     65.0000,     1007.2
     70.0000,     974.82
     75.0000,     955.22
     80.0000,     952.94
     85.0000,     883.45
     90.0000,     900.63
     95.0000,     840.75
    100.0000,     849.00
    105.0000,     763.16
    110.0000,     709.84
    115.0000,     650.22
    120.0000,     574.49
    125.0000,     589.32
    130.0000,     591.64
    135.0000,     570.24
    140.0000,     573.50
    145.0000,     539.47
    150.0000,     524.53
    155.0000,     552.00
    160.0000,     610.23
    165.0000,     689.99
    170.0000,     709.69
    175.0000,     721.91
    180.0000,     770.00
    185.0000,     777.55
    190.0000,     723.57
    195.0000,     728.94
    200.0000,     730.44
    205.0000,     748.57
    210.0000,     896.64
    215.0000,     1069.1
    220.0000,     1176.7
    225.0000,     1496.6
    230.0000,     1632.6
    235.0000,     1684.5
    240.0000,     1567.1
    245.0000,     1495.8
    250.0000,     1622.9
    255.0000,     1607.0
    260.0000,     1545.1
    265.0000,     1609.9
    270.0000,     1607.6
    275.0000,     1861.6
    280.0000,     2217.1
    285.0000,     2491.9
    290.0000,     2507.5
    295.0000,     2813.6
    300.0000,     2827.0
    305.0000,     3135.1
    310.0000,     2855.7
    315.0000,     2809.4
    320.0000,     2749.1
    325.0000,     2980.4
    330.0000,     2943.2
    335.0000,     3056.1
    340.0000,     3207.9
    345.0000,     2686.9
    350.0000,     2617.0
    355.0000,     3147.8
    360.0000,     3013.5
    365.0000,     3077.9
    370.0000,     3072.6
    375.0000,     2689.0
    380.0000,     3124.6
    385.0000,     2768.5
    390.0000,     2487.2
    395.0000,     1887.9
    400.0000,     1739.8
    405.0000,     1630.4
    410.0000,     1544.9
    415.0000,     1505.4
    420.0000,     1540.5
             1456.9
LAYER 3
82,     8.2750
     15.0000,     881.13
     20.0000,     932.49
     25.0000,     1029.1
     30.0000,     1046.5
     35.0000,     1116.6
     40.0000,     1142.0
     45.0000,     1106.5
     50.0000,     1129.1
     55.0000,     1155.4
     60.0000,     1149.5
     65.0000,     1159.3
     70.0000,     1141.1
     75.0000,     1128.2
     80.0000,     1107.5
     85.0000,     1060.2
     90.0000,     1088.1
     95.0000,     1050.1
    100.0000,     1047.0
    105.0000,     961.56
    110.0000,     888.74
    115.0000,     807.63
    120.0000,     722.56
    125.0000,     715.02
    130.0000,     702.13
    135.0000,     676.54
    140.0000,     664.72
    145.0000,     635.35
    150.0000,     632.07
    155.0000,     672.57
    160.0000,     732.33
    165.0000,     802.40
    170.0000,     816.68
    175.0000,     829.48
    180.0000,     867.00
    185.0000,     869.45
    190.0000,     819.34
    195.0000,     805.90
    200.0000,     802.44
    205.0000,     847.51
    210.0000,     1018.8
    215.0000,     1186.4
    220.0000,     1245.4
    225.0000,     1454.9
    230.0000,     1562.6
    235.0000,     1654.4
    240.0000,     1616.0
    245.0000,     1587.9
    250.0000,     1682.3
    255.0000,     1675.2
    260.0000,     1613.3
    265.0000,     1630.8
    270.0000,     1654.3
    275.0000,     1820.9
    280.0000,     2068.2
    285.0000,     2283.1
    290.0000,     2353.8
    295.0000,     2586.6
    300.0000,     2666.6
    305.0000,     2867.3
    310.0000,     2700.3
    315.0000,     2669.8
    320.0000,     2669.5
    325.0000,     2844.1
    330.0000,     2974.4
    335.0000,     3209.5
    340.0000,     3318.3
    345.0000,     2885.8
    350.0000,     2844.3
    355.0000,     3263.8
    360.0000,     3271.3
    365.0000,     3469.7
    370.0000,     3420.1
    375.0000,     3027.2
    380.0000,     3229.5
    385.0000,     2929.5
    390.0000,     2550.7
    395.0000,     1991.9
    400.0000,     1791.8
    405.0000,     1676.1
    410.0000,     1592.3
    415.0000,     1543.9
             1523.0
LAYER 4
80,    11.6025
     20.0000,     1202.7
     25.0000,     1340.9
     30.0000,     1390.8
     35.0000,     1456.5
     40.0000,     1461.6
     45.0000,     1393.5
     50.0000,     1383.8
     55.0000,     1383.0
     60.0000,     1367.9
     65.0000,     1370.5
     70.0000,     1363.3
     75.0000,     1355.7
     80.0000,     1328.8
     85.0000,     1303.3
     90.0000,     1353.0
     95.0000,     1337.2
    100.0000,     1327.6
    105.0000,     1232.2
    110.0000,     1129.8
    115.0000,     1017.8
    120.0000,     910.81
    125.0000,     871.02
    130.0000,     833.48
    135.0000,     795.96
    140.0000,     773.39
    145.0000,     753.58
    150.0000,     772.74
    155.0000,     834.41
    160.0000,     892.77
    165.0000,     933.43
    170.0000,     915.22
    175.0000,     906.01
    180.0000,     924.96
    185.0000,     920.22
    190.0000,     875.75
    195.0000,     856.14
    200.0000,     864.93
    205.0000,     953.92
    210.0000,     1174.3
    215.0000,     1341.2
    220.0000,     1319.4
    225.0000,     1402.1
    230.0000,     1452.6
    235.0000,     1565.1
    240.0000,     1600.6
    245.0000,     1609.9
    250.0000,     1678.8
    255.0000,     1675.6
    260.0000,     1619.5
    265.0000,     1608.8
    270.0000,     1628.6
    275.0000,     1713.7
    280.0000,     1861.6
    285.0000,     2024.6
    290.0000,     2132.1
    295.0000,     2330.4
    300.0000,     2435.1
    305.0000,     2560.7
    310.0000,     2445.2
    315.0000,     2416.2
    320.0000,     2431.8
    325.0000,     2586.3
    330.0000,     2841.4
    335.0000,     3208.7
    340.0000,     3358.6
    345.0000,     3022.6
    350.0000,     3005.9
    355.0000,     3375.1
    360.0000,     3505.3
    365.0000,     3815.0
    370.0000,     3731.3
    375.0000,     3246.4
    380.0000,     3226.0
    385.0000,     2902.8
    390.0000,     2492.3
    395.0000,     1983.8
    400.0000,     1775.7
    405.0000,     1663.6
    410.0000,     1591.3
             1536.2
LAYER 5
76,    15.2628
     30.0000,     2073.1
     35.0000,     2040.7
     40.0000,     1983.5
     45.0000,     1797.3
     50.0000,     1688.1
     55.0000,     1593.1
     60.0000,     1534.3
     65.0000,     1504.2
     70.0000,     1491.8
     75.0000,     1481.2
     80.0000,     1462.1
     85.0000,     1459.5
     90.0000,     1488.4
     95.0000,     1477.8
    100.0000,     1434.0
    105.0000,     1334.3
    110.0000,     1212.1
    115.0000,     1087.0
    120.0000,     974.17
    125.0000,     890.65
    130.0000,     824.79
    135.0000,     780.82
    140.0000,     763.12
    145.0000,     776.05
    150.0000,     828.18
    155.0000,     895.27
    160.0000,     921.31
    165.0000,     888.84
    170.0000,     818.82
    175.0000,     770.24
    180.0000,     757.31
    185.0000,     758.75
    190.0000,     764.47
    195.0000,     792.15
    200.0000,     862.53
    205.0000,     1009.9
    210.0000,     1218.6
    215.0000,     1315.8
    220.0000,     1226.8
    225.0000,     1158.1
    230.0000,     1140.8
    235.0000,     1213.1
    240.0000,     1292.4
    245.0000,     1341.1
    250.0000,     1379.8
    255.0000,     1392.2
    260.0000,     1372.8
    265.0000,     1348.0
    270.0000,     1334.3
    275.0000,     1326.2
    280.0000,     1357.4
    285.0000,     1441.8
    290.0000,     1557.1
    295.0000,     1687.7
    300.0000,     1769.3
    305.0000,     1794.0
    310.0000,     1741.8
    315.0000,     1717.3
    320.0000,     1746.3
    325.0000,     1878.3
    330.0000,     2151.4
    335.0000,     2507.0
    340.0000,     2711.2
    345.0000,     2667.3
    350.0000,     2701.1
    355.0000,     2892.8
    360.0000,     3057.9
    365.0000,     3226.8
    370.0000,     3088.6
    375.0000,     2688.7
    380.0000,     2421.2
    385.0000,     2116.4
    390.0000,     1839.6
    395.0000,     1577.0
    400.0000,     1460.7
             1411.5
LAYER 6
72,    19.2890
     40.0000,     2047.9
     45.0000,     1698.3
     50.0000,     1558.6
     55.0000,     1401.4
     60.0000,     1311.9
     65.0000,     1247.1
     70.0000,     1212.0
     75.0000,     1185.9
     80.0000,     1159.0
     85.0000,     1138.8
     90.0000,     1123.9
     95.0000,     1090.1
    100.0000,     1033.6
    105.0000,     953.69
    110.0000,     863.28
    115.0000,     774.97
    120.0000,     697.20
    125.0000,     635.37
    130.0000,     591.04
    135.0000,     567.55
    140.0000,     567.03
    145.0000,     591.34
    150.0000,     637.31
    155.0000,     683.42
    160.0000,     696.35
    165.0000,     666.64
    170.0000,     616.90
    175.0000,     581.72
    180.0000,     574.02
    185.0000,     589.44
    190.0000,     624.17
    195.0000,     683.11
    200.0000,     776.09
    205.0000,     909.74
    210.0000,     1048.6
    215.0000,     1096.6
    220.0000,     1030.5
    225.0000,     954.01
    230.0000,     921.03
    235.0000,     948.58
    240.0000,     1001.6
    245.0000,     1050.2
    250.0000,     1089.8
    255.0000,     1115.4
    260.0000,     1119.9
    265.0000,     1108.0
    270.0000,     1090.0
    275.0000,     1072.4
    280.0000,     1078.7
    285.0000,     1122.8
    290.0000,     1193.4
    295.0000,     1264.7
    300.0000,     1306.4
    305.0000,     1310.1
    310.0000,     1289.7
    315.0000,     1287.0
    320.0000,     1325.8
    325.0000,     1429.9
    330.0000,     1612.8
    335.0000,     1831.3
    340.0000,     1980.7
    345.0000,     2022.5
    350.0000,     2055.4
    355.0000,     2124.7
    360.0000,     2185.9
    365.0000,     2202.9
    370.0000,     2081.7
    375.0000,     1849.7
    380.0000,     1656.3
    385.0000,     1470.5
    390.0000,     1340.0
             1220.2
LAYER 7
68,    23.7179
     50.0000,     1407.6
     55.0000,     1154.2
     60.0000,     1057.5
     65.0000,     971.76
     70.0000,     923.64
     75.0000,     887.34
     80.0000,     850.31
     85.0000,     816.59
     90.0000,     784.43
     95.0000,     744.77
    100.0000,     695.85
    105.0000,     639.82
    110.0000,     581.72
    115.0000,     527.21
    120.0000,     480.54
    125.0000,     444.62
    130.0000,     421.59
    135.0000,     413.40
    140.0000,     421.07
    145.0000,     444.24
    150.0000,     478.12
    155.0000,     509.64
    160.0000,     522.50
    165.0000,     512.13
    170.0000,     490.75
    175.0000,     476.75
    180.0000,     480.68
    185.0000,     504.68
    190.0000,     548.62
    195.0000,     613.46
    200.0000,     699.48
    205.0000,     798.92
    210.0000,     881.99
    215.0000,     905.15
    220.0000,     864.83
    225.0000,     809.14
    230.0000,     775.90
    235.0000,     777.68
    240.0000,     802.85
    245.0000,     836.11
    250.0000,     869.10
    255.0000,     895.40
    260.0000,     908.70
    265.0000,     908.23
    270.0000,     898.90
    275.0000,     888.47
    280.0000,     889.79
    285.0000,     910.05
    290.0000,     943.57
    295.0000,     976.05
    300.0000,     994.69
    305.0000,     997.74
    310.0000,     996.20
    315.0000,     1008.2
    320.0000,     1046.3
    325.0000,     1118.9
    330.0000,     1224.9
    335.0000,     1340.8
    340.0000,     1426.5
    345.0000,     1466.1
    350.0000,     1482.6
    355.0000,     1495.0
    360.0000,     1496.4
    365.0000,     1464.8
    370.0000,     1383.8
    375.0000,     1268.2
    380.0000,     1174.8
             1074.5
LAYER 8
64,    28.5897
     60.0000,     914.02
     65.0000,     785.80
     70.0000,     735.80
     75.0000,     704.31
     80.0000,     659.51
     85.0000,     620.37
     90.0000,     587.16
     95.0000,     551.27
    100.0000,     512.77
    105.0000,     473.94
    110.0000,     436.57
    115.0000,     402.93
    120.0000,     375.22
    125.0000,     355.23
    130.0000,     344.48
    135.0000,     344.16
    140.0000,     354.67
    145.0000,     374.96
    150.0000,     401.19
    155.0000,     425.90
    160.0000,     441.13
    165.0000,     444.57
    170.0000,     442.08
    175.0000,     443.49
    180.0000,     456.30
    185.0000,     483.97
    190.0000,     527.17
    195.0000,     584.71
    200.0000,     652.20
    205.0000,     718.94
    210.0000,     766.01
    215.0000,     775.55
    220.0000,     749.67
    225.0000,     711.17
    230.0000,     681.88
    235.0000,     671.47
    240.0000,     677.73
    245.0000,     693.96
    250.0000,     713.97
    255.0000,     732.26
    260.0000,     744.22
    265.0000,     748.18
    270.0000,     746.06
    275.0000,     742.49
    280.0000,     743.50
    285.0000,     752.32
    290.0000,     766.72
    295.0000,     781.01
    300.0000,     790.79
    305.0000,     796.46
    310.0000,     803.50
    315.0000,     819.33
    320.0000,     848.89
    325.0000,     893.77
    330.0000,     950.34
    335.0000,     1007.8
    340.0000,     1052.1
    345.0000,     1075.7
    350.0000,     1080.4
    355.0000,     1075.0
    360.0000,     1063.7
    365.0000,     1038.5
    370.0000,     996.08
           934.2159
LAYER 9
58,    33.9487
     75.0000,     631.27
     80.0000,     554.57
     85.0000,     518.28
     90.0000,     492.34
     95.0000,     461.23
    100.0000,     429.70
    105.0000,     401.96
    110.0000,     377.42
    115.0000,     356.42
    120.0000,     340.25
    125.0000,     329.98
    130.0000,     326.60
    135.0000,     330.85
    140.0000,     342.78
    145.0000,     361.32
    150.0000,     383.74
    155.0000,     405.74
    160.0000,     423.20
    165.0000,     434.91
    170.0000,     443.63
    175.0000,     454.57
    180.0000,     472.45
    185.0000,     499.87
    190.0000,     537.03
    195.0000,     581.63
    200.0000,     628.43
    205.0000,     668.90
    210.0000,     692.79
    215.0000,     693.47
    220.0000,     673.91
    225.0000,     645.50
    230.0000,     620.06
    235.0000,     604.28
    240.0000,     599.02
    245.0000,     601.77
    250.0000,     609.03
    255.0000,     617.26
    260.0000,     623.62
    265.0000,     626.75
    270.0000,     627.18
    275.0000,     626.92
    280.0000,     628.44
    285.0000,     633.09
    290.0000,     640.24
    295.0000,     648.08
    300.0000,     655.28
    305.0000,     662.24
    310.0000,     671.03
    315.0000,     684.20
    320.0000,     703.21
    325.0000,     727.99
    330.0000,     756.23
    335.0000,     784.48
    340.0000,     808.28
    345.0000,     823.47
    350.0000,     824.03
    355.0000,     819.46
           821.5299
LAYER 10
52,    39.8436
     90.0000,     462.30
     95.0000,     422.39
    100.0000,     398.25
    105.0000,     379.37
    110.0000,     364.51
    115.0000,     352.11
    120.0000,     344.23
    125.0000,     341.05
    130.0000,     343.11
    135.0000,     350.83
    140.0000,     364.08
    145.0000,     381.97
    150.0000,     402.64
    155.0000,     423.58
    160.0000,     442.54
    165.0000,     458.75
    170.0000,     473.42
    175.0000,     489.09
    180.0000,     508.23
    185.0000,     532.16
    190.0000,     560.43
    195.0000,     590.74
    200.0000,     618.95
    205.0000,     639.77
    210.0000,     648.32
    215.0000,     642.60
    220.0000,     625.07
    225.0000,     601.68
    230.0000,     578.78
    235.0000,     560.61
    240.0000,     548.65
    245.0000,     542.29
    250.0000,     539.92
    255.0000,     539.69
    260.0000,     540.02
    265.0000,     540.08
    270.0000,     539.85
    275.0000,     539.99
    280.0000,     541.36
    285.0000,     544.42
    290.0000,     548.99
    295.0000,     554.42
    300.0000,     560.16
    305.0000,     566.14
    310.0000,     572.78
    315.0000,     580.75
    320.0000,     590.55
    325.0000,     602.91
    330.0000,     616.14
    335.0000,     631.86
    340.0000,     647.36
           674.5535
LAYER 11
48,    46.3279
    100.0000,     385.89
    105.0000,     377.07
    110.0000,     370.67
    115.0000,     367.77
    120.0000,     367.59
    125.0000,     370.66
    130.0000,     377.33
    135.0000,     388.13
    140.0000,     402.80
    145.0000,     420.62
    150.0000,     440.38
    155.0000,     460.58
    160.0000,     479.91
    165.0000,     497.77
    170.0000,     514.48
    175.0000,     531.01
    180.0000,     548.30
    185.0000,     566.69
    190.0000,     585.50
    195.0000,     602.98
    200.0000,     616.59
    205.0000,     623.61
    210.0000,     622.05
    215.0000,     611.66
    220.0000,     594.21
    225.0000,     572.97
    230.0000,     551.39
    235.0000,     532.10
    240.0000,     516.41
    245.0000,     504.48
    250.0000,     495.80
    255.0000,     489.57
    260.0000,     485.03
    265.0000,     481.71
    270.0000,     479.44
    275.0000,     478.32
    280.0000,     478.50
    285.0000,     480.00
    290.0000,     482.56
    295.0000,     485.71
    300.0000,     488.92
    305.0000,     491.73
    310.0000,     493.98
    315.0000,     495.95
    320.0000,     497.85
    325.0000,     501.41
    330.0000,     509.02
           525.2473
LAYER 12
45,    53.4607
    110.0000,     379.89
    115.0000,     388.82
    120.0000,     397.07
    125.0000,     405.77
    130.0000,     415.80
    135.0000,     429.46
    140.0000,     445.47
    145.0000,     463.40
    150.0000,     482.47
    155.0000,     501.77
    160.0000,     520.43
    165.0000,     537.91
    170.0000,     554.05
    175.0000,     568.97
    180.0000,     582.79
    185.0000,     595.33
    190.0000,     605.97
    195.0000,     613.67
    200.0000,     617.10
    205.0000,     615.13
    210.0000,     607.15
    215.0000,     593.51
    220.0000,     575.48
    225.0000,     554.96
    230.0000,     533.93
    235.0000,     514.06
    240.0000,     496.37
    245.0000,     481.29
    250.0000,     468.84
    255.0000,     458.76
    260.0000,     450.77
    265.0000,     444.58
    270.0000,     440.02
    275.0000,     436.94
    280.0000,     435.18
    285.0000,     434.47
    290.0000,     434.37
    295.0000,     434.27
    300.0000,     433.48
    305.0000,     431.37
    310.0000,     427.66
    315.0000,     423.05
    320.0000,     418.29
    325.0000,     415.07
           413.8950
LAYER 13
43,    61.3068
    115.0000,     414.33
    120.0000,     426.70
    125.0000,     438.54
    130.0000,     451.01
    135.0000,     464.61
    140.0000,     481.56
    145.0000,     499.61
    150.0000,     518.15
    155.0000,     536.52
    160.0000,     554.07
    165.0000,     570.30
    170.0000,     584.82
    175.0000,     597.40
    180.0000,     607.77
    185.0000,     615.61
    190.0000,     620.47
    195.0000,     621.75
    200.0000,     618.90
    205.0000,     611.56
    210.0000,     599.74
    215.0000,     583.96
    220.0000,     565.18
    225.0000,     544.66
    230.0000,     523.69
    235.0000,     503.41
    240.0000,     484.63
    245.0000,     467.84
    250.0000,     453.24
    255.0000,     440.87
    260.0000,     430.62
    265.0000,     422.34
    270.0000,     415.82
    275.0000,     410.81
    280.0000,     406.98
    285.0000,     403.85
    290.0000,     400.78
    295.0000,     396.93
    300.0000,     391.37
    305.0000,     383.26
    310.0000,     373.45
    315.0000,     361.57
    320.0000,     349.92
           344.0981
LAYER 14
41, 
    120.0000,     454.18
    125.0000,     462.98
    130.0000,     474.68
    135.0000,     488.44
    140.0000,     503.69
    145.0000,     522.30
    150.0000,     540.83
    155.0000,     558.81
    160.0000,     575.71
    165.0000,     591.04
    170.0000,     604.38
    175.0000,     615.35
    180.0000,     623.59
    185.0000,     628.77
    190.0000,     630.53
    195.0000,     628.51
    200.0000,     622.48
    205.0000,     612.35
    210.0000,     598.37
    215.0000,     581.09
    220.0000,     561.40
    225.0000,     540.30
    230.0000,     518.84
    235.0000,     497.96
    240.0000,     478.37
    245.0000,     460.55
    250.0000,     444.78
    255.0000,     431.16
    260.0000,     419.66
    265.0000,     410.16
    270.0000,     402.44
    275.0000,     396.22
    280.0000,     391.06
    285.0000,     386.37
    290.0000,     381.32
    295.0000,     374.80
    300.0000,     365.34
    305.0000,     353.43
    310.0000,     336.73
    315.0000,     314.15
           285.1708
CALCULATED APPARENT RESISTIVITY
      7.5000,       5.0000,   1.00000,    772.7512
     12.5000,       5.0000,   1.00000,    797.1943
     17.5000,       5.0000,   1.00000,    793.6375
     22.5000,       5.0000,   1.00000,    882.3434
     27.5000,       5.0000,   1.00000,    850.4633
     32.5000,       5.0000,   1.00000,    930.8167
     37.5000,       5.0000,   1.00000,    947.9309
     42.5000,       5.0000,   1.00000,    940.1457
     47.5000,       5.0000,   1.00000,    980.0678
     52.5000,       5.0000,   1.00000,   1001.2893
     57.5000,       5.0000,   1.00000,    979.2546
     62.5000,       5.0000,   1.00000,   1012.5303
     67.5000,       5.0000,   1.00000,    985.5396
     72.5000,       5.0000,   1.00000,    948.1821
     77.5000,       5.0000,   1.00000,    967.5461
     82.5000,       5.0000,   1.00000,    887.0689
     87.5000,       5.0000,   1.00000,    921.9052
     92.5000,       5.0000,   1.00000,    828.2194
     97.5000,       5.0000,   1.00000,    844.9821
    102.5000,       5.0000,   1.00000,    759.4147
    107.5000,       5.0000,   1.00000,    716.7517
    112.5000,       5.0000,   1.00000,    671.5428
    117.5000,       5.0000,   1.00000,    601.6299
    122.5000,       5.0000,   1.00000,    605.8821
    127.5000,       5.0000,   1.00000,    590.3388
    132.5000,       5.0000,   1.00000,    566.7884
    137.5000,       5.0000,   1.00000,    576.2539
    142.5000,       5.0000,   1.00000,    553.0758
    147.5000,       5.0000,   1.00000,    558.1142
    152.5000,       5.0000,   1.00000,    582.2057
    157.5000,       5.0000,   1.00000,    616.9149
    162.5000,       5.0000,   1.00000,    670.3761
    167.5000,       5.0000,   1.00000,    699.7211
    172.5000,       5.0000,   1.00000,    710.9532
    177.5000,       5.0000,   1.00000,    740.1982
    182.5000,       5.0000,   1.00000,    748.5019
    187.5000,       5.0000,   1.00000,    717.6213
    192.5000,       5.0000,   1.00000,    738.7169
    197.5000,       5.0000,   1.00000,    766.0817
    202.5000,       5.0000,   1.00000,    794.0389
    207.5000,       5.0000,   1.00000,    925.3676
    212.5000,       5.0000,   1.00000,   1089.9185
    217.5000,       5.0000,   1.00000,   1188.9368
    222.5000,       5.0000,   1.00000,   1447.5109
    227.5000,       5.0000,   1.00000,   1496.4796
    232.5000,       5.0000,   1.00000,   1595.6440
    237.5000,       5.0000,   1.00000,   1551.3256
    242.5000,       5.0000,   1.00000,   1504.0868
    247.5000,       5.0000,   1.00000,   1570.3876
    252.5000,       5.0000,   1.00000,   1537.3723
    257.5000,       5.0000,   1.00000,   1519.2789
    262.5000,       5.0000,   1.00000,   1645.8884
    267.5000,       5.0000,   1.00000,   1647.4659
    272.5000,       5.0000,   1.00000,   1882.5203
    277.5000,       5.0000,   1.00000,   2091.3240
    282.5000,       5.0000,   1.00000,   2403.9248
    287.5000,       5.0000,   1.00000,   2405.7705
    292.5000,       5.0000,   1.00000,   2782.6865
    297.5000,       5.0000,   1.00000,   2668.3601
    302.5000,       5.0000,   1.00000,   2970.6157
    307.5000,       5.0000,   1.00000,   2724.2866
    312.5000,       5.0000,   1.00000,   2872.9106
    317.5000,       5.0000,   1.00000,   2701.3828
    322.5000,       5.0000,   1.00000,   2940.8887
    327.5000,       5.0000,   1.00000,   2854.7712
    332.5000,       5.0000,   1.00000,   2848.1362
    337.5000,       5.0000,   1.00000,   3031.4485
    342.5000,       5.0000,   1.00000,   2778.4507
    347.5000,       5.0000,   1.00000,   2709.2219
    352.5000,       5.0000,   1.00000,   3089.0327
    357.5000,       5.0000,   1.00000,   2890.3887
    362.5000,       5.0000,   1.00000,   2927.8604
    367.5000,       5.0000,   1.00000,   3096.5005
    372.5000,       5.0000,   1.00000,   2631.8499
    377.5000,       5.0000,   1.00000,   2976.0955
    382.5000,       5.0000,   1.00000,   2445.0339
    387.5000,       5.0000,   1.00000,   2447.3518
    392.5000,       5.0000,   1.00000,   1918.6426
    397.5000,       5.0000,   1.00000,   1841.6729
    402.5000,       5.0000,   1.00000,   1654.3284
    407.5000,       5.0000,   1.00000,   1568.6633
    412.5000,       5.0000,   1.00000,   1499.8826
    417.5000,       5.0000,   1.00000,   1529.6396
    422.5000,       5.0000,   1.00000,   1441.8292
     12.5000,       5.0000,   2.00000,    895.8538
     17.5000,       5.0000,   2.00000,    912.5525
     22.5000,       5.0000,   2.00000,    998.0800
     27.5000,       5.0000,   2.00000,    945.0510
     32.5000,       5.0000,   2.00000,   1031.5535
     37.5000,       5.0000,   2.00000,   1061.6855
     42.5000,       5.0000,   2.00000,   1005.8005
     47.5000,       5.0000,   2.00000,   1063.1527
     52.5000,       5.0000,   2.00000,   1083.0696
     57.5000,       5.0000,   2.00000,   1040.9910
     62.5000,       5.0000,   2.00000,   1085.9991
     67.5000,       5.0000,   2.00000,   1047.7026
     72.5000,       5.0000,   2.00000,   1011.0892
     77.5000,       5.0000,   2.00000,   1027.7386
     82.5000,       5.0000,   2.00000,    964.8785
     87.5000,       5.0000,   2.00000,    976.8813
     92.5000,       5.0000,   2.00000,    898.2043
     97.5000,       5.0000,   2.00000,    902.3082
    102.5000,       5.0000,   2.00000,    828.6312
    107.5000,       5.0000,   2.00000,    790.1064
    112.5000,       5.0000,   2.00000,    747.3095
    117.5000,       5.0000,   2.00000,    656.8195
    122.5000,       5.0000,   2.00000,    672.7171
    127.5000,       5.0000,   2.00000,    654.6100
    132.5000,       5.0000,   2.00000,    613.7137
    137.5000,       5.0000,   2.00000,    631.6478
    142.5000,       5.0000,   2.00000,    612.0283
    147.5000,       5.0000,   2.00000,    607.5884
    152.5000,       5.0000,   2.00000,    629.3268
    157.5000,       5.0000,   2.00000,    662.9445
    162.5000,       5.0000,   2.00000,    718.8169
    167.5000,       5.0000,   2.00000,    721.7117
    172.5000,       5.0000,   2.00000,    712.6396
    177.5000,       5.0000,   2.00000,    774.2352
    182.5000,       5.0000,   2.00000,    789.9174
    187.5000,       5.0000,   2.00000,    746.8649
    192.5000,       5.0000,   2.00000,    801.7891
    197.5000,       5.0000,   2.00000,    840.3304
    202.5000,       5.0000,   2.00000,    839.7106
    207.5000,       5.0000,   2.00000,    998.6843
    212.5000,       5.0000,   2.00000,   1114.7855
    217.5000,       5.0000,   2.00000,   1135.7583
    222.5000,       5.0000,   2.00000,   1344.6051
    227.5000,       5.0000,   2.00000,   1434.3602
    232.5000,       5.0000,   2.00000,   1513.7451
    237.5000,       5.0000,   2.00000,   1464.5627
    242.5000,       5.0000,   2.00000,   1446.4863
    247.5000,       5.0000,   2.00000,   1605.4109
    252.5000,       5.0000,   2.00000,   1555.0605
    257.5000,       5.0000,   2.00000,   1539.2203
    262.5000,       5.0000,   2.00000,   1688.4944
    267.5000,       5.0000,   2.00000,   1637.2198
    272.5000,       5.0000,   2.00000,   1779.6490
    277.5000,       5.0000,   2.00000,   2077.8162
    282.5000,       5.0000,   2.00000,   2229.3450
    287.5000,       5.0000,   2.00000,   2188.8948
    292.5000,       5.0000,   2.00000,   2432.0076
    297.5000,       5.0000,   2.00000,   2480.5405
    302.5000,       5.0000,   2.00000,   2710.3250
    307.5000,       5.0000,   2.00000,   2590.9543
    312.5000,       5.0000,   2.00000,   2607.9795
    317.5000,       5.0000,   2.00000,   2624.8435
    322.5000,       5.0000,   2.00000,   2869.5056
    327.5000,       5.0000,   2.00000,   2671.2671
    332.5000,       5.0000,   2.00000,   2730.8118
    337.5000,       5.0000,   2.00000,   3141.7502
    342.5000,       5.0000,   2.00000,   2673.6309
    347.5000,       5.0000,   2.00000,   2615.8667
    352.5000,       5.0000,   2.00000,   3217.3508
    357.5000,       5.0000,   2.00000,   2858.1699
    362.5000,       5.0000,   2.00000,   2876.8486
    367.5000,       5.0000,   2.00000,   2991.9331
    372.5000,       5.0000,   2.00000,   2532.2170
    377.5000,       5.0000,   2.00000,   2796.6252
    382.5000,       5.0000,   2.00000,   2510.6228
    387.5000,       5.0000,   2.00000,   2309.1243
    392.5000,       5.0000,   2.00000,   1898.4497
    397.5000,       5.0000,   2.00000,   1841.6753
    402.5000,       5.0000,   2.00000,   1752.9445
    407.5000,       5.0000,   2.00000,   1562.0421
    412.5000,       5.0000,   2.00000,   1508.3290
    417.5000,       5.0000,   2.00000,   1546.5236
     17.5000,       5.0000,   3.00000,    998.3149
     22.5000,       5.0000,   3.00000,   1086.4412
     27.5000,       5.0000,   3.00000,   1033.3438
     32.5000,       5.0000,   3.00000,   1117.1177
     37.5000,       5.0000,   3.00000,   1115.9025
     42.5000,       5.0000,   3.00000,   1074.6973
     47.5000,       5.0000,   3.00000,   1097.2445
     52.5000,       5.0000,   3.00000,   1126.7603
     57.5000,       5.0000,   3.00000,   1102.4012
     62.5000,       5.0000,   3.00000,   1119.5564
     67.5000,       5.0000,   3.00000,   1087.7321
     72.5000,       5.0000,   3.00000,   1040.1346
     77.5000,       5.0000,   3.00000,   1060.0477
     82.5000,       5.0000,   3.00000,    982.9960
     87.5000,       5.0000,   3.00000,   1011.1118
     92.5000,       5.0000,   3.00000,    920.2731
     97.5000,       5.0000,   3.00000,    942.9727
    102.5000,       5.0000,   3.00000,    868.5838
    107.5000,       5.0000,   3.00000,    836.5837
    112.5000,       5.0000,   3.00000,    774.0291
    117.5000,       5.0000,   3.00000,    695.0254
    122.5000,       5.0000,   3.00000,    706.7823
    127.5000,       5.0000,   3.00000,    699.5656
    132.5000,       5.0000,   3.00000,    668.8254
    137.5000,       5.0000,   3.00000,    674.2250
    142.5000,       5.0000,   3.00000,    644.6275
    147.5000,       5.0000,   3.00000,    630.1338
    152.5000,       5.0000,   3.00000,    645.5331
    157.5000,       5.0000,   3.00000,    692.8236
    162.5000,       5.0000,   3.00000,    739.3874
    167.5000,       5.0000,   3.00000,    725.1082
    172.5000,       5.0000,   3.00000,    720.9229
    177.5000,       5.0000,   3.00000,    777.5587
    182.5000,       5.0000,   3.00000,    808.6951
    187.5000,       5.0000,   3.00000,    786.7213
    192.5000,       5.0000,   3.00000,    827.3538
    197.5000,       5.0000,   3.00000,    856.1993
    202.5000,       5.0000,   3.00000,    878.4935
    207.5000,       5.0000,   3.00000,    993.4794
    212.5000,       5.0000,   3.00000,   1088.2063
    217.5000,       5.0000,   3.00000,   1083.1073
    222.5000,       5.0000,   3.00000,   1276.4819
    227.5000,       5.0000,   3.00000,   1375.8654
    232.5000,       5.0000,   3.00000,   1427.1606
    237.5000,       5.0000,   3.00000,   1334.2303
    242.5000,       5.0000,   3.00000,   1351.8583
    247.5000,       5.0000,   3.00000,   1513.0698
    252.5000,       5.0000,   3.00000,   1551.1533
    257.5000,       5.0000,   3.00000,   1527.0332
    262.5000,       5.0000,   3.00000,   1599.8473
    267.5000,       5.0000,   3.00000,   1524.5745
    272.5000,       5.0000,   3.00000,   1714.3436
    277.5000,       5.0000,   3.00000,   1917.8619
    282.5000,       5.0000,   3.00000,   2094.0444
    287.5000,       5.0000,   3.00000,   1905.9836
    292.5000,       5.0000,   3.00000,   2131.6079
    297.5000,       5.0000,   3.00000,   2168.1570
    302.5000,       5.0000,   3.00000,   2516.9998
    307.5000,       5.0000,   3.00000,   2293.5049
    312.5000,       5.0000,   3.00000,   2395.5859
    317.5000,       5.0000,   3.00000,   2368.7483
    322.5000,       5.0000,   3.00000,   2599.2554
    327.5000,       5.0000,   3.00000,   2514.5676
    332.5000,       5.0000,   3.00000,   2684.8518
    337.5000,       5.0000,   3.00000,   2876.8262
    342.5000,       5.0000,   3.00000,   2529.7539
    347.5000,       5.0000,   3.00000,   2472.5679
    352.5000,       5.0000,   3.00000,   2953.2551
    357.5000,       5.0000,   3.00000,   2868.2383
    362.5000,       5.0000,   3.00000,   2691.9165
    367.5000,       5.0000,   3.00000,   2659.5957
    372.5000,       5.0000,   3.00000,   2279.0759
    377.5000,       5.0000,   3.00000,   2667.8013
    382.5000,       5.0000,   3.00000,   2366.2112
    387.5000,       5.0000,   3.00000,   2272.4072
    392.5000,       5.0000,   3.00000,   1751.0790
    397.5000,       5.0000,   3.00000,   1793.8647
    402.5000,       5.0000,   3.00000,   1689.2161
    407.5000,       5.0000,   3.00000,   1591.8302
    412.5000,       5.0000,   3.00000,   1487.2540
     22.5000,      15.0000,   1.00000,   1072.2980
     27.5000,      15.0000,   1.00000,   1114.3032
     32.5000,      15.0000,   1.00000,   1109.7203
     37.5000,      15.0000,   1.00000,   1114.8428
     42.5000,      15.0000,   1.00000,   1099.1399
     47.5000,      15.0000,   1.00000,   1104.2504
     52.5000,      15.0000,   1.00000,   1108.2261
     57.5000,      15.0000,   1.00000,   1120.6705
     62.5000,      15.0000,   1.00000,   1113.5409
     67.5000,      15.0000,   1.00000,   1077.9542
     72.5000,      15.0000,   1.00000,   1058.4276
     77.5000,      15.0000,   1.00000,   1013.3920
     82.5000,      15.0000,   1.00000,   1000.5812
     87.5000,      15.0000,   1.00000,    958.1476
     92.5000,      15.0000,   1.00000,    949.2250
     97.5000,      15.0000,   1.00000,    910.0832
    102.5000,      15.0000,   1.00000,    890.5244
    107.5000,      15.0000,   1.00000,    825.5566
    112.5000,      15.0000,   1.00000,    776.6933
    117.5000,      15.0000,   1.00000,    732.0968
    122.5000,      15.0000,   1.00000,    714.4480
    127.5000,      15.0000,   1.00000,    714.4038
    132.5000,      15.0000,   1.00000,    711.6555
    137.5000,      15.0000,   1.00000,    688.1185
    142.5000,      15.0000,   1.00000,    657.9987
    147.5000,      15.0000,   1.00000,    643.1545
    152.5000,      15.0000,   1.00000,    661.0287
    157.5000,      15.0000,   1.00000,    691.8754
    162.5000,      15.0000,   1.00000,    714.4368
    167.5000,      15.0000,   1.00000,    729.4716
    172.5000,      15.0000,   1.00000,    743.7745
    177.5000,      15.0000,   1.00000,    767.3584
    182.5000,      15.0000,   1.00000,    799.5884
    187.5000,      15.0000,   1.00000,    826.1086
    192.5000,      15.0000,   1.00000,    830.5984
    197.5000,      15.0000,   1.00000,    857.9922
    202.5000,      15.0000,   1.00000,    907.3594
    207.5000,      15.0000,   1.00000,    969.0869
    212.5000,      15.0000,   1.00000,   1012.4770
    217.5000,      15.0000,   1.00000,   1120.8104
    222.5000,      15.0000,   1.00000,   1220.6346
    227.5000,      15.0000,   1.00000,   1294.8643
    232.5000,      15.0000,   1.00000,   1296.4155
    237.5000,      15.0000,   1.00000,   1296.5608
    242.5000,      15.0000,   1.00000,   1304.4219
    247.5000,      15.0000,   1.00000,   1395.1383
    252.5000,      15.0000,   1.00000,   1479.9738
    257.5000,      15.0000,   1.00000,   1518.2113
    262.5000,      15.0000,   1.00000,   1472.9469
    267.5000,      15.0000,   1.00000,   1544.3251
    272.5000,      15.0000,   1.00000,   1652.2146
    277.5000,      15.0000,   1.00000,   1823.7147
    282.5000,      15.0000,   1.00000,   1820.3651
    287.5000,      15.0000,   1.00000,   1898.5375
    292.5000,      15.0000,   1.00000,   1882.8931
    297.5000,      15.0000,   1.00000,   2078.2068
    302.5000,      15.0000,   1.00000,   2117.4150
    307.5000,      15.0000,   1.00000,   2236.9727
    312.5000,      15.0000,   1.00000,   2184.9211
    317.5000,      15.0000,   1.00000,   2243.9500
    322.5000,      15.0000,   1.00000,   2293.7412
    327.5000,      15.0000,   1.00000,   2512.7322
    332.5000,      15.0000,   1.00000,   2536.6389
    337.5000,      15.0000,   1.00000,   2495.9292
    342.5000,      15.0000,   1.00000,   2448.0334
    347.5000,      15.0000,   1.00000,   2474.2007
    352.5000,      15.0000,   1.00000,   2574.2849
    357.5000,      15.0000,   1.00000,   2607.7322
    362.5000,      15.0000,   1.00000,   2542.7805
    367.5000,      15.0000,   1.00000,   2282.8301
    372.5000,      15.0000,   1.00000,   2295.9485
    377.5000,      15.0000,   1.00000,   2267.7217
    382.5000,      15.0000,   1.00000,   2304.6301
    387.5000,      15.0000,   1.00000,   2053.2661
    392.5000,      15.0000,   1.00000,   1912.5746
    397.5000,      15.0000,   1.00000,   1655.2870
    402.5000,      15.0000,   1.00000,   1652.1222
    407.5000,      15.0000,   1.00000,   1573.6927
     22.5000,       5.0000,   4.00000,   1152.8751
     27.5000,       5.0000,   4.00000,   1085.8776
     32.5000,       5.0000,   4.00000,   1161.6639
     37.5000,       5.0000,   4.00000,   1160.5400
     42.5000,       5.0000,   4.00000,   1083.0217
     47.5000,       5.0000,   4.00000,   1124.1918
     52.5000,       5.0000,   4.00000,   1141.8173
     57.5000,       5.0000,   4.00000,   1109.1227
     62.5000,       5.0000,   4.00000,   1150.9531
     67.5000,       5.0000,   4.00000,   1088.5231
     72.5000,       5.0000,   4.00000,   1045.1659
     77.5000,       5.0000,   4.00000,   1052.2129
     82.5000,       5.0000,   4.00000,    969.6019
     87.5000,       5.0000,   4.00000,   1005.6764
     92.5000,       5.0000,   4.00000,    922.7059
     97.5000,       5.0000,   4.00000,    957.9624
    102.5000,       5.0000,   4.00000,    885.0809
    107.5000,       5.0000,   4.00000,    835.8097
    112.5000,       5.0000,   4.00000,    790.1697
    117.5000,       5.0000,   4.00000,    695.4453
    122.5000,       5.0000,   4.00000,    728.0201
    127.5000,       5.0000,   4.00000,    728.5342
    132.5000,       5.0000,   4.00000,    700.6254
    137.5000,       5.0000,   4.00000,    708.0667
    142.5000,       5.0000,   4.00000,    651.2725
    147.5000,       5.0000,   4.00000,    631.2487
    152.5000,       5.0000,   4.00000,    653.4216
    157.5000,       5.0000,   4.00000,    688.7062
    162.5000,       5.0000,   4.00000,    738.0861
    167.5000,       5.0000,   4.00000,    736.4620
    172.5000,       5.0000,   4.00000,    726.4997
    177.5000,       5.0000,   4.00000,    783.0026
    182.5000,       5.0000,   4.00000,    823.3942
    187.5000,       5.0000,   4.00000,    797.3013
    192.5000,       5.0000,   4.00000,    828.2416
    197.5000,       5.0000,   4.00000,    854.6228
    202.5000,       5.0000,   4.00000,    846.8401
    207.5000,       5.0000,   4.00000,    960.8079
    212.5000,       5.0000,   4.00000,   1033.5890
    217.5000,       5.0000,   4.00000,   1042.9771
    222.5000,       5.0000,   4.00000,   1252.8936
    227.5000,       5.0000,   4.00000,   1288.0658
    232.5000,       5.0000,   4.00000,   1325.7538
    237.5000,       5.0000,   4.00000,   1258.7179
    242.5000,       5.0000,   4.00000,   1226.1492
    247.5000,       5.0000,   4.00000,   1422.5242
    252.5000,       5.0000,   4.00000,   1459.9553
    257.5000,       5.0000,   4.00000,   1439.6255
    262.5000,       5.0000,   4.00000,   1484.4602
    267.5000,       5.0000,   4.00000,   1415.9318
    272.5000,       5.0000,   4.00000,   1571.6351
    277.5000,       5.0000,   4.00000,   1780.9984
    282.5000,       5.0000,   4.00000,   1848.4796
    287.5000,       5.0000,   4.00000,   1732.7988
    292.5000,       5.0000,   4.00000,   1894.1016
    297.5000,       5.0000,   4.00000,   1924.8048
    302.5000,       5.0000,   4.00000,   2192.6072
    307.5000,       5.0000,   4.00000,   2079.4907
    312.5000,       5.0000,   4.00000,   2129.2305
    317.5000,       5.0000,   4.00000,   2061.9536
    322.5000,       5.0000,   4.00000,   2324.6162
    327.5000,       5.0000,   4.00000,   2389.2754
    332.5000,       5.0000,   4.00000,   2432.1663
    337.5000,       5.0000,   4.00000,   2663.5852
    342.5000,       5.0000,   4.00000,   2275.5879
    347.5000,       5.0000,   4.00000,   2212.1470
    352.5000,       5.0000,   4.00000,   2752.0020
    357.5000,       5.0000,   4.00000,   2503.1672
    362.5000,       5.0000,   4.00000,   2475.8516
    367.5000,       5.0000,   4.00000,   2390.9258
    372.5000,       5.0000,   4.00000,   2015.2355
    377.5000,       5.0000,   4.00000,   2457.6948
    382.5000,       5.0000,   4.00000,   2196.4370
    387.5000,       5.0000,   4.00000,   2117.9187
    392.5000,       5.0000,   4.00000,   1694.2660
    397.5000,       5.0000,   4.00000,   1627.0015
    402.5000,       5.0000,   4.00000,   1612.9674
    407.5000,       5.0000,   4.00000,   1522.5829
     30.0000,      20.0000,   1.00000,   1139.3187
     35.0000,      20.0000,   1.00000,   1108.3259
     40.0000,      20.0000,   1.00000,   1113.7761
     45.0000,      20.0000,   1.00000,   1109.1489
     50.0000,      20.0000,   1.00000,   1083.1688
     55.0000,      20.0000,   1.00000,   1111.3901
     60.0000,      20.0000,   1.00000,   1090.4144
     65.0000,      20.0000,   1.00000,   1073.8938
     70.0000,      20.0000,   1.00000,   1053.0980
     75.0000,      20.0000,   1.00000,    996.1667
     80.0000,      20.0000,   1.00000,    970.7518
     85.0000,      20.0000,   1.00000,    944.2000
     90.0000,      20.0000,   1.00000,    929.7317
     95.0000,      20.0000,   1.00000,    918.5650
    100.0000,      20.0000,   1.00000,    878.0724
    105.0000,      20.0000,   1.00000,    848.3964
    110.0000,      20.0000,   1.00000,    789.0950
    115.0000,      20.0000,   1.00000,    755.0585
    120.0000,      20.0000,   1.00000,    741.8806
    125.0000,      20.0000,   1.00000,    721.4141
    130.0000,      20.0000,   1.00000,    734.7214
    135.0000,      20.0000,   1.00000,    709.8377
    140.0000,      20.0000,   1.00000,    679.4716
    145.0000,      20.0000,   1.00000,    666.1917
    150.0000,      20.0000,   1.00000,    649.4800
    155.0000,      20.0000,   1.00000,    663.9294
    160.0000,      20.0000,   1.00000,    693.7261
    165.0000,      20.0000,   1.00000,    718.5895
    170.0000,      20.0000,   1.00000,    757.2540
    175.0000,      20.0000,   1.00000,    787.2519
    180.0000,      20.0000,   1.00000,    792.9339
    185.0000,      20.0000,   1.00000,    805.2316
    190.0000,      20.0000,   1.00000,    819.0560
    195.0000,      20.0000,   1.00000,    806.6151
    200.0000,      20.0000,   1.00000,    833.0763
    205.0000,      20.0000,   1.00000,    864.4531
    210.0000,      20.0000,   1.00000,    913.4406
    215.0000,      20.0000,   1.00000,   1038.6670
    220.0000,      20.0000,   1.00000,   1112.5466
    225.0000,      20.0000,   1.00000,   1166.0215
    230.0000,      20.0000,   1.00000,   1202.1206
    235.0000,      20.0000,   1.00000,   1175.7827
    240.0000,      20.0000,   1.00000,   1221.5281
    245.0000,      20.0000,   1.00000,   1242.6378
    250.0000,      20.0000,   1.00000,   1245.9474
    255.0000,      20.0000,   1.00000,   1300.7391
    260.0000,      20.0000,   1.00000,   1324.5054
    265.0000,      20.0000,   1.00000,   1365.9348
    270.0000,      20.0000,   1.00000,   1452.4133
    275.0000,      20.0000,   1.00000,   1487.4836
    280.0000,      20.0000,   1.00000,   1556.4513
    285.0000,      20.0000,   1.00000,   1644.6526
    290.0000,      20.0000,   1.00000,   1692.3735
    295.0000,      20.0000,   1.00000,   1749.5081
    300.0000,      20.0000,   1.00000,   1783.5022
    305.0000,      20.0000,   1.00000,   1823.5682
    310.0000,      20.0000,   1.00000,   1835.4094
    315.0000,      20.0000,   1.00000,   1912.2689
    320.0000,      20.0000,   1.00000,   2003.5995
    325.0000,      20.0000,   1.00000,   2050.6384
    330.0000,      20.0000,   1.00000,   2173.5049
    335.0000,      20.0000,   1.00000,   2155.6501
    340.0000,      20.0000,   1.00000,   2080.4678
    345.0000,      20.0000,   1.00000,   2213.5603
    350.0000,      20.0000,   1.00000,   2074.5166
    355.0000,      20.0000,   1.00000,   2084.0962
    360.0000,      20.0000,   1.00000,   2100.9434
    365.0000,      20.0000,   1.00000,   2015.3835
    370.0000,      20.0000,   1.00000,   2094.4482
    375.0000,      20.0000,   1.00000,   2020.0083
    380.0000,      20.0000,   1.00000,   1921.6165
    385.0000,      20.0000,   1.00000,   1954.1781
    390.0000,      20.0000,   1.00000,   1792.2800
    395.0000,      20.0000,   1.00000,   1674.2709
    400.0000,      20.0000,   1.00000,   1525.9736
     27.5000,       5.0000,   5.00000,   1100.0781
     32.5000,       5.0000,   5.00000,   1180.2740
     37.5000,       5.0000,   5.00000,   1164.4076
     42.5000,       5.0000,   5.00000,   1085.1913
     47.5000,       5.0000,   5.00000,   1113.2719
     52.5000,       5.0000,   5.00000,   1135.8956
     57.5000,       5.0000,   5.00000,   1097.2813
     62.5000,       5.0000,   5.00000,   1128.0598
     67.5000,       5.0000,   5.00000,   1085.5792
     72.5000,       5.0000,   5.00000,   1015.1743
     77.5000,       5.0000,   5.00000,   1021.4536
     82.5000,       5.0000,   5.00000,    943.8625
     87.5000,       5.0000,   5.00000,    973.7006
     92.5000,       5.0000,   5.00000,    914.8518
     97.5000,       5.0000,   5.00000,    948.9263
    102.5000,       5.0000,   5.00000,    867.1217
    107.5000,       5.0000,   5.00000,    832.0717
    112.5000,       5.0000,   5.00000,    772.4782
    117.5000,       5.0000,   5.00000,    696.0627
    122.5000,       5.0000,   5.00000,    727.9320
    127.5000,       5.0000,   5.00000,    741.0364
    132.5000,       5.0000,   5.00000,    709.3124
    137.5000,       5.0000,   5.00000,    709.5719
    142.5000,       5.0000,   5.00000,    655.8787
    147.5000,       5.0000,   5.00000,    627.9233
    152.5000,       5.0000,   5.00000,    641.1885
    157.5000,       5.0000,   5.00000,    676.7880
    162.5000,       5.0000,   5.00000,    734.7960
    167.5000,       5.0000,   5.00000,    740.8445
    172.5000,       5.0000,   5.00000,    736.0550
    177.5000,       5.0000,   5.00000,    801.2218
    182.5000,       5.0000,   5.00000,    825.6589
    187.5000,       5.0000,   5.00000,    778.8939
    192.5000,       5.0000,   5.00000,    817.0817
    197.5000,       5.0000,   5.00000,    817.0452
    202.5000,       5.0000,   5.00000,    794.3830
    207.5000,       5.0000,   5.00000,    897.7213
    212.5000,       5.0000,   5.00000,    997.2440
    217.5000,       5.0000,   5.00000,   1013.5151
    222.5000,       5.0000,   5.00000,   1192.2582
    227.5000,       5.0000,   5.00000,   1227.5562
    232.5000,       5.0000,   5.00000,   1248.7043
    237.5000,       5.0000,   5.00000,   1165.4673
    242.5000,       5.0000,   5.00000,   1166.0548
    247.5000,       5.0000,   5.00000,   1308.2529
    252.5000,       5.0000,   5.00000,   1322.6976
    257.5000,       5.0000,   5.00000,   1289.1731
    262.5000,       5.0000,   5.00000,   1383.5400
    267.5000,       5.0000,   5.00000,   1296.6683
    272.5000,       5.0000,   5.00000,   1423.3928
    277.5000,       5.0000,   5.00000,   1576.9633
    282.5000,       5.0000,   5.00000,   1681.7321
    287.5000,       5.0000,   5.00000,   1559.6366
    292.5000,       5.0000,   5.00000,   1751.5745
    297.5000,       5.0000,   5.00000,   1709.8838
    302.5000,       5.0000,   5.00000,   1940.8779
    307.5000,       5.0000,   5.00000,   1825.6422
    312.5000,       5.0000,   5.00000,   1850.4211
    317.5000,       5.0000,   5.00000,   1828.9142
    322.5000,       5.0000,   5.00000,   2140.5369
    327.5000,       5.0000,   5.00000,   2078.5203
    332.5000,       5.0000,   5.00000,   2206.3782
    337.5000,       5.0000,   5.00000,   2400.5317
    342.5000,       5.0000,   5.00000,   2009.3481
    347.5000,       5.0000,   5.00000,   1976.6401
    352.5000,       5.0000,   5.00000,   2376.6426
    357.5000,       5.0000,   5.00000,   2175.4678
    362.5000,       5.0000,   5.00000,   2107.4609
    367.5000,       5.0000,   5.00000,   2219.0725
    372.5000,       5.0000,   5.00000,   1856.7766
    377.5000,       5.0000,   5.00000,   2165.1230
    382.5000,       5.0000,   5.00000,   2014.9702
    387.5000,       5.0000,   5.00000,   1959.6124
    392.5000,       5.0000,   5.00000,   1547.6388
    397.5000,       5.0000,   5.00000,   1551.7983
    402.5000,       5.0000,   5.00000,   1467.3236
     32.5000,       5.0000,   6.00000,   1162.7744
     37.5000,       5.0000,   6.00000,   1150.1289
     42.5000,       5.0000,   6.00000,   1073.3870
     47.5000,       5.0000,   6.00000,   1090.7404
     52.5000,       5.0000,   6.00000,   1105.8029
     57.5000,       5.0000,   6.00000,   1068.9004
     62.5000,       5.0000,   6.00000,   1092.4493
     67.5000,       5.0000,   6.00000,   1039.5676
     72.5000,       5.0000,   6.00000,    985.6528
     77.5000,       5.0000,   6.00000,    982.1653
     82.5000,       5.0000,   6.00000,    905.4735
     87.5000,       5.0000,   6.00000,    953.4354
     92.5000,       5.0000,   6.00000,    882.8903
     97.5000,       5.0000,   6.00000,    919.5774
    102.5000,       5.0000,   6.00000,    848.1464
    107.5000,       5.0000,   6.00000,    805.7835
    112.5000,       5.0000,   6.00000,    762.0162
    117.5000,       5.0000,   6.00000,    682.8131
    122.5000,       5.0000,   6.00000,    724.8455
    127.5000,       5.0000,   6.00000,    727.8368
    132.5000,       5.0000,   6.00000,    697.2515
    137.5000,       5.0000,   6.00000,    697.9406
    142.5000,       5.0000,   6.00000,    650.4896
    147.5000,       5.0000,   6.00000,    622.6364
    152.5000,       5.0000,   6.00000,    626.2787
    157.5000,       5.0000,   6.00000,    670.2804
    162.5000,       5.0000,   6.00000,    733.1721
    167.5000,       5.0000,   6.00000,    740.2324
    172.5000,       5.0000,   6.00000,    750.1827
    177.5000,       5.0000,   6.00000,    807.6198
    182.5000,       5.0000,   6.00000,    813.8514
    187.5000,       5.0000,   6.00000,    762.9269
    192.5000,       5.0000,   6.00000,    769.1512
    197.5000,       5.0000,   6.00000,    765.0513
    202.5000,       5.0000,   6.00000,    741.0227
    207.5000,       5.0000,   6.00000,    847.7468
    212.5000,       5.0000,   6.00000,    957.5255
    217.5000,       5.0000,   6.00000,    966.9861
    222.5000,       5.0000,   6.00000,   1133.5857
    227.5000,       5.0000,   6.00000,   1174.5962
    232.5000,       5.0000,   6.00000,   1187.5786
    237.5000,       5.0000,   6.00000,   1107.7863
    242.5000,       5.0000,   6.00000,   1089.9086
    247.5000,       5.0000,   6.00000,   1206.1281
    252.5000,       5.0000,   6.00000,   1171.5096
    257.5000,       5.0000,   6.00000,   1165.0970
    262.5000,       5.0000,   6.00000,   1233.4886
    267.5000,       5.0000,   6.00000,   1181.9268
    272.5000,       5.0000,   6.00000,   1267.7377
    277.5000,       5.0000,   6.00000,   1411.5717
    282.5000,       5.0000,   6.00000,   1521.1425
    287.5000,       5.0000,   6.00000,   1440.9739
    292.5000,       5.0000,   6.00000,   1580.5085
    297.5000,       5.0000,   6.00000,   1572.6462
    302.5000,       5.0000,   6.00000,   1745.4885
    307.5000,       5.0000,   6.00000,   1561.9044
    312.5000,       5.0000,   6.00000,   1630.6971
    317.5000,       5.0000,   6.00000,   1675.5208
    322.5000,       5.0000,   6.00000,   1856.7701
    327.5000,       5.0000,   6.00000,   1843.2839
    332.5000,       5.0000,   6.00000,   1924.5173
    337.5000,       5.0000,   6.00000,   2103.2959
    342.5000,       5.0000,   6.00000,   1803.3344
    347.5000,       5.0000,   6.00000,   1692.9791
    352.5000,       5.0000,   6.00000,   2014.9220
    357.5000,       5.0000,   6.00000,   1851.9227
    362.5000,       5.0000,   6.00000,   1867.7458
    367.5000,       5.0000,   6.00000,   1951.0588
    372.5000,       5.0000,   6.00000,   1711.3876
    377.5000,       5.0000,   6.00000,   2007.1731
    382.5000,       5.0000,   6.00000,   1784.9559
    387.5000,       5.0000,   6.00000,   1775.0243
    392.5000,       5.0000,   6.00000,   1417.5588
    397.5000,       5.0000,   6.00000,   1419.4650
     37.5000,      25.0000,   1.00000,   1080.8280
     42.5000,      25.0000,   1.00000,   1085.7007
     47.5000,      25.0000,   1.00000,   1071.9614
     52.5000,      25.0000,   1.00000,   1052.9919
     57.5000,      25.0000,   1.00000,   1047.4067
     62.5000,      25.0000,   1.00000,   1027.1256
     67.5000,      25.0000,   1.00000,    996.6422
     72.5000,      25.0000,   1.00000,    971.3562
     77.5000,      25.0000,   1.00000,    944.8873
     82.5000,      25.0000,   1.00000,    914.8220
     87.5000,      25.0000,   1.00000,    905.2238
     92.5000,      25.0000,   1.00000,    875.3239
     97.5000,      25.0000,   1.00000,    857.6197
    102.5000,      25.0000,   1.00000,    824.5448
    107.5000,      25.0000,   1.00000,    795.2792
    112.5000,      25.0000,   1.00000,    762.5910
    117.5000,      25.0000,   1.00000,    748.5493
    122.5000,      25.0000,   1.00000,    722.7126
    127.5000,      25.0000,   1.00000,    707.8579
    132.5000,      25.0000,   1.00000,    696.2499
    137.5000,      25.0000,   1.00000,    684.0338
    142.5000,      25.0000,   1.00000,    663.1357
    147.5000,      25.0000,   1.00000,    656.0276
    152.5000,      25.0000,   1.00000,    663.0681
    157.5000,      25.0000,   1.00000,    674.7187
    162.5000,      25.0000,   1.00000,    702.5396
    167.5000,      25.0000,   1.00000,    752.4703
    172.5000,      25.0000,   1.00000,    786.6415
    177.5000,      25.0000,   1.00000,    785.6393
    182.5000,      25.0000,   1.00000,    788.7243
    187.5000,      25.0000,   1.00000,    776.1741
    192.5000,      25.0000,   1.00000,    750.7302
    197.5000,      25.0000,   1.00000,    749.8590
    202.5000,      25.0000,   1.00000,    792.8641
    207.5000,      25.0000,   1.00000,    838.3269
    212.5000,      25.0000,   1.00000,    911.0837
    217.5000,      25.0000,   1.00000,    999.4949
    222.5000,      25.0000,   1.00000,   1076.3340
    227.5000,      25.0000,   1.00000,   1090.6467
    232.5000,      25.0000,   1.00000,   1124.7130
    237.5000,      25.0000,   1.00000,   1145.1111
    242.5000,      25.0000,   1.00000,   1125.1605
    247.5000,      25.0000,   1.00000,   1089.9396
    252.5000,      25.0000,   1.00000,   1117.2917
    257.5000,      25.0000,   1.00000,   1118.9078
    262.5000,      25.0000,   1.00000,   1164.6199
    267.5000,      25.0000,   1.00000,   1211.1000
    272.5000,      25.0000,   1.00000,   1296.1742
    277.5000,      25.0000,   1.00000,   1316.6635
    282.5000,      25.0000,   1.00000,   1413.4917
    287.5000,      25.0000,   1.00000,   1478.5569
    292.5000,      25.0000,   1.00000,   1559.4963
    297.5000,      25.0000,   1.00000,   1551.7321
    302.5000,      25.0000,   1.00000,   1548.7410
    307.5000,      25.0000,   1.00000,   1546.7334
    312.5000,      25.0000,   1.00000,   1659.9974
    317.5000,      25.0000,   1.00000,   1660.6185
    322.5000,      25.0000,   1.00000,   1723.9712
    327.5000,      25.0000,   1.00000,   1779.7341
    332.5000,      25.0000,   1.00000,   1757.1838
    337.5000,      25.0000,   1.00000,   1749.7950
    342.5000,      25.0000,   1.00000,   1802.3940
    347.5000,      25.0000,   1.00000,   1762.9685
    352.5000,      25.0000,   1.00000,   1654.2490
    357.5000,      25.0000,   1.00000,   1684.0443
    362.5000,      25.0000,   1.00000,   1734.6437
    367.5000,      25.0000,   1.00000,   1756.3667
    372.5000,      25.0000,   1.00000,   1774.7563
    377.5000,      25.0000,   1.00000,   1806.3339
    382.5000,      25.0000,   1.00000,   1655.9330
    387.5000,      25.0000,   1.00000,   1621.9156
    392.5000,      25.0000,   1.00000,   1555.4565
     37.5000,       5.0000,   7.00000,   1123.8208
     42.5000,       5.0000,   7.00000,   1041.7391
     47.5000,       5.0000,   7.00000,   1064.6259
     52.5000,       5.0000,   7.00000,   1066.4006
     57.5000,       5.0000,   7.00000,   1022.5212
     62.5000,       5.0000,   7.00000,   1044.0642
     67.5000,       5.0000,   7.00000,    985.6827
     72.5000,       5.0000,   7.00000,    937.4243
     77.5000,       5.0000,   7.00000,    946.4081
     82.5000,       5.0000,   7.00000,    877.8605
     87.5000,       5.0000,   7.00000,    915.8111
     92.5000,       5.0000,   7.00000,    850.0623
     97.5000,       5.0000,   7.00000,    883.3720
    102.5000,       5.0000,   7.00000,    817.0665
    107.5000,       5.0000,   7.00000,    785.8247
    112.5000,       5.0000,   7.00000,    742.8924
    117.5000,       5.0000,   7.00000,    671.7971
    122.5000,       5.0000,   7.00000,    702.4628
    127.5000,       5.0000,   7.00000,    706.1271
    132.5000,       5.0000,   7.00000,    670.8925
    137.5000,       5.0000,   7.00000,    682.9175
    142.5000,       5.0000,   7.00000,    633.9984
    147.5000,       5.0000,   7.00000,    609.4734
    152.5000,       5.0000,   7.00000,    627.8569
    157.5000,       5.0000,   7.00000,    667.0280
    162.5000,       5.0000,   7.00000,    732.0928
    167.5000,       5.0000,   7.00000,    748.8240
    172.5000,       5.0000,   7.00000,    746.7070
    177.5000,       5.0000,   7.00000,    796.4151
    182.5000,       5.0000,   7.00000,    803.2618
    187.5000,       5.0000,   7.00000,    726.5532
    192.5000,       5.0000,   7.00000,    720.8061
    197.5000,       5.0000,   7.00000,    707.6873
    202.5000,       5.0000,   7.00000,    700.1036
    207.5000,       5.0000,   7.00000,    814.8196
    212.5000,       5.0000,   7.00000,    901.4383
    217.5000,       5.0000,   7.00000,    912.7545
    222.5000,       5.0000,   7.00000,   1089.3744
    227.5000,       5.0000,   7.00000,   1117.0251
    232.5000,       5.0000,   7.00000,   1146.1428
    237.5000,       5.0000,   7.00000,   1060.6323
    242.5000,       5.0000,   7.00000,   1007.9344
    247.5000,       5.0000,   7.00000,   1092.1251
    252.5000,       5.0000,   7.00000,   1082.2229
    257.5000,       5.0000,   7.00000,   1032.9956
    262.5000,       5.0000,   7.00000,   1100.5393
    267.5000,       5.0000,   7.00000,   1032.2061
    272.5000,       5.0000,   7.00000,   1146.7970
    277.5000,       5.0000,   7.00000,   1286.4165
    282.5000,       5.0000,   7.00000,   1387.6864
    287.5000,       5.0000,   7.00000,   1306.0817
    292.5000,       5.0000,   7.00000,   1457.5354
    297.5000,       5.0000,   7.00000,   1432.4093
    302.5000,       5.0000,   7.00000,   1557.0247
    307.5000,       5.0000,   7.00000,   1411.0734
    312.5000,       5.0000,   7.00000,   1472.8729
    317.5000,       5.0000,   7.00000,   1446.7520
    322.5000,       5.0000,   7.00000,   1646.8723
    327.5000,       5.0000,   7.00000,   1606.7024
    332.5000,       5.0000,   7.00000,   1659.6777
    337.5000,       5.0000,   7.00000,   1842.8781
    342.5000,       5.0000,   7.00000,   1540.2539
    347.5000,       5.0000,   7.00000,   1451.1901
    352.5000,       5.0000,   7.00000,   1721.1781
    357.5000,       5.0000,   7.00000,   1614.2993
    362.5000,       5.0000,   7.00000,   1653.5387
    367.5000,       5.0000,   7.00000,   1733.4454
    372.5000,       5.0000,   7.00000,   1516.1388
    377.5000,       5.0000,   7.00000,   1861.4822
    382.5000,       5.0000,   7.00000,   1640.3347
    387.5000,       5.0000,   7.00000,   1570.2690
    392.5000,       5.0000,   7.00000,   1285.1012
     42.5000,       5.0000,   8.00000,   1007.6727
     47.5000,       5.0000,   8.00000,   1020.3766
     52.5000,       5.0000,   8.00000,   1026.3856
     57.5000,       5.0000,   8.00000,    971.5741
     62.5000,       5.0000,   8.00000,    982.9531
     67.5000,       5.0000,   8.00000,    938.7667
     72.5000,       5.0000,   8.00000,    886.0170
     77.5000,       5.0000,   8.00000,    909.4388
     82.5000,       5.0000,   8.00000,    847.8597
     87.5000,       5.0000,   8.00000,    877.9339
     92.5000,       5.0000,   8.00000,    816.0124
     97.5000,       5.0000,   8.00000,    850.2075
    102.5000,       5.0000,   8.00000,    786.6672
    107.5000,       5.0000,   8.00000,    764.2740
    112.5000,       5.0000,   8.00000,    725.1084
    117.5000,       5.0000,   8.00000,    648.7962
    122.5000,       5.0000,   8.00000,    677.5549
    127.5000,       5.0000,   8.00000,    674.6729
    132.5000,       5.0000,   8.00000,    650.5508
    137.5000,       5.0000,   8.00000,    654.9584
    142.5000,       5.0000,   8.00000,    615.4228
    147.5000,       5.0000,   8.00000,    601.9509
    152.5000,       5.0000,   8.00000,    625.8516
    157.5000,       5.0000,   8.00000,    674.2579
    162.5000,       5.0000,   8.00000,    739.3784
    167.5000,       5.0000,   8.00000,    745.1370
    172.5000,       5.0000,   8.00000,    733.7892
    177.5000,       5.0000,   8.00000,    779.6738
    182.5000,       5.0000,   8.00000,    769.1313
    187.5000,       5.0000,   8.00000,    689.7107
    192.5000,       5.0000,   8.00000,    677.0755
    197.5000,       5.0000,   8.00000,    670.6830
    202.5000,       5.0000,   8.00000,    667.2037
    207.5000,       5.0000,   8.00000,    770.2985
    212.5000,       5.0000,   8.00000,    857.2858
    217.5000,       5.0000,   8.00000,    867.6823
    222.5000,       5.0000,   8.00000,   1031.3462
    227.5000,       5.0000,   8.00000,   1082.3026
    232.5000,       5.0000,   8.00000,   1097.8461
    237.5000,       5.0000,   8.00000,    998.2358
    242.5000,       5.0000,   8.00000,    936.8723
    247.5000,       5.0000,   8.00000,   1015.4167
    252.5000,       5.0000,   8.00000,    982.1379
    257.5000,       5.0000,   8.00000,    943.5763
    262.5000,       5.0000,   8.00000,    961.7596
    267.5000,       5.0000,   8.00000,    918.4448
    272.5000,       5.0000,   8.00000,   1026.6511
    277.5000,       5.0000,   8.00000,   1185.3004
    282.5000,       5.0000,   8.00000,   1269.3889
    287.5000,       5.0000,   8.00000,   1191.0481
    292.5000,       5.0000,   8.00000,   1333.1528
    297.5000,       5.0000,   8.00000,   1285.4955
    302.5000,       5.0000,   8.00000,   1427.7178
    307.5000,       5.0000,   8.00000,   1317.7455
    312.5000,       5.0000,   8.00000,   1302.0366
    317.5000,       5.0000,   8.00000,   1270.6111
    322.5000,       5.0000,   8.00000,   1432.6848
    327.5000,       5.0000,   8.00000,   1390.9622
    332.5000,       5.0000,   8.00000,   1460.5280
    337.5000,       5.0000,   8.00000,   1561.6981
    342.5000,       5.0000,   8.00000,   1297.4553
    347.5000,       5.0000,   8.00000,   1240.9877
    352.5000,       5.0000,   8.00000,   1527.4435
    357.5000,       5.0000,   8.00000,   1440.9845
    362.5000,       5.0000,   8.00000,   1455.3972
    367.5000,       5.0000,   8.00000,   1553.5676
    372.5000,       5.0000,   8.00000,   1359.4562
    377.5000,       5.0000,   8.00000,   1646.3430
    382.5000,       5.0000,   8.00000,   1515.6559
    387.5000,       5.0000,   8.00000,   1446.7627
     52.5000,      35.0000,   1.00000,    938.3188
     57.5000,      35.0000,   1.00000,    909.4457
     62.5000,      35.0000,   1.00000,    896.4683
     67.5000,      35.0000,   1.00000,    880.2141
     72.5000,      35.0000,   1.00000,    863.5082
     77.5000,      35.0000,   1.00000,    851.5835
     82.5000,      35.0000,   1.00000,    831.7496
     87.5000,      35.0000,   1.00000,    814.3405
     92.5000,      35.0000,   1.00000,    802.6714
     97.5000,      35.0000,   1.00000,    777.4333
    102.5000,      35.0000,   1.00000,    759.4570
    107.5000,      35.0000,   1.00000,    738.8477
    112.5000,      35.0000,   1.00000,    721.0328
    117.5000,      35.0000,   1.00000,    693.0510
    122.5000,      35.0000,   1.00000,    674.7456
    127.5000,      35.0000,   1.00000,    648.2716
    132.5000,      35.0000,   1.00000,    629.2546
    137.5000,      35.0000,   1.00000,    631.5616
    142.5000,      35.0000,   1.00000,    642.3701
    147.5000,      35.0000,   1.00000,    657.7623
    152.5000,      35.0000,   1.00000,    685.4453
    157.5000,      35.0000,   1.00000,    697.3857
    162.5000,      35.0000,   1.00000,    716.1390
    167.5000,      35.0000,   1.00000,    737.3444
    172.5000,      35.0000,   1.00000,    725.2675
    177.5000,      35.0000,   1.00000,    712.5452
    182.5000,      35.0000,   1.00000,    690.4316
    187.5000,      35.0000,   1.00000,    674.7952
    192.5000,      35.0000,   1.00000,    689.6860
    197.5000,      35.0000,   1.00000,    698.8495
    202.5000,      35.0000,   1.00000,    705.2159
    207.5000,      35.0000,   1.00000,    754.9828
    212.5000,      35.0000,   1.00000,    805.9599
    217.5000,      35.0000,   1.00000,    874.4821
    222.5000,      35.0000,   1.00000,    923.3071
    227.5000,      35.0000,   1.00000,    939.8970
    232.5000,      35.0000,   1.00000,    956.0778
    237.5000,      35.0000,   1.00000,    976.8569
    242.5000,      35.0000,   1.00000,    943.8176
    247.5000,      35.0000,   1.00000,    920.9363
    252.5000,      35.0000,   1.00000,    868.1523
    257.5000,      35.0000,   1.00000,    861.8765
    262.5000,      35.0000,   1.00000,    899.2260
    267.5000,      35.0000,   1.00000,    950.0620
    272.5000,      35.0000,   1.00000,    969.1511
    277.5000,      35.0000,   1.00000,   1042.6561
    282.5000,      35.0000,   1.00000,   1096.2604
    287.5000,      35.0000,   1.00000,   1159.3488
    292.5000,      35.0000,   1.00000,   1195.9525
    297.5000,      35.0000,   1.00000,   1230.6641
    302.5000,      35.0000,   1.00000,   1218.5699
    307.5000,      35.0000,   1.00000,   1254.9849
    312.5000,      35.0000,   1.00000,   1245.9724
    317.5000,      35.0000,   1.00000,   1231.9883
    322.5000,      35.0000,   1.00000,   1235.2611
    327.5000,      35.0000,   1.00000,   1167.5066
    332.5000,      35.0000,   1.00000,   1131.5272
    337.5000,      35.0000,   1.00000,   1156.7856
    342.5000,      35.0000,   1.00000,   1166.3030
    347.5000,      35.0000,   1.00000,   1200.9874
    352.5000,      35.0000,   1.00000,   1231.2002
    357.5000,      35.0000,   1.00000,   1223.3425
    362.5000,      35.0000,   1.00000,   1275.7672
    367.5000,      35.0000,   1.00000,   1314.6163
    372.5000,      35.0000,   1.00000,   1302.8766
    377.5000,      35.0000,   1.00000,   1291.7137
     52.5000,       5.0000,  10.00000,    923.2779
     57.5000,       5.0000,  10.00000,    877.6768
     62.5000,       5.0000,  10.00000,    890.3445
     67.5000,       5.0000,  10.00000,    851.6259
     72.5000,       5.0000,  10.00000,    810.4817
     77.5000,       5.0000,  10.00000,    829.1436
     82.5000,       5.0000,  10.00000,    771.8237
     87.5000,       5.0000,  10.00000,    813.8693
     92.5000,       5.0000,  10.00000,    763.7996
     97.5000,       5.0000,  10.00000,    798.9772
    102.5000,       5.0000,  10.00000,    742.5616
    107.5000,       5.0000,  10.00000,    715.3417
    112.5000,       5.0000,  10.00000,    668.6180
    117.5000,       5.0000,  10.00000,    596.9619
    122.5000,       5.0000,  10.00000,    624.8071
    127.5000,       5.0000,  10.00000,    624.5699
    132.5000,       5.0000,  10.00000,    599.8858
    137.5000,       5.0000,  10.00000,    613.9373
    142.5000,       5.0000,  10.00000,    589.1475
    147.5000,       5.0000,  10.00000,    585.8715
    152.5000,       5.0000,  10.00000,    625.4656
    157.5000,       5.0000,  10.00000,    678.0531
    162.5000,       5.0000,  10.00000,    734.7830
    167.5000,       5.0000,  10.00000,    727.5780
    172.5000,       5.0000,  10.00000,    692.2726
    177.5000,       5.0000,  10.00000,    712.3026
    182.5000,       5.0000,  10.00000,    693.3745
    187.5000,       5.0000,  10.00000,    626.6719
    192.5000,       5.0000,  10.00000,    631.6340
    197.5000,       5.0000,  10.00000,    622.6198
    202.5000,       5.0000,  10.00000,    608.3039
    207.5000,       5.0000,  10.00000,    702.7546
    212.5000,       5.0000,  10.00000,    783.3385
    217.5000,       5.0000,  10.00000,    801.0446
    222.5000,       5.0000,  10.00000,    952.0980
    227.5000,       5.0000,  10.00000,    972.7041
    232.5000,       5.0000,  10.00000,    971.5452
    237.5000,       5.0000,  10.00000,    887.8409
    242.5000,       5.0000,  10.00000,    829.5872
    247.5000,       5.0000,  10.00000,    888.9379
    252.5000,       5.0000,  10.00000,    835.2999
    257.5000,       5.0000,  10.00000,    780.5016
    262.5000,       5.0000,  10.00000,    806.5327
    267.5000,       5.0000,  10.00000,    765.6683
    272.5000,       5.0000,  10.00000,    841.9589
    277.5000,       5.0000,  10.00000,    972.4783
    282.5000,       5.0000,  10.00000,   1063.1245
    287.5000,       5.0000,  10.00000,    990.7336
    292.5000,       5.0000,  10.00000,   1103.9525
    297.5000,       5.0000,  10.00000,   1098.6393
    302.5000,       5.0000,  10.00000,   1207.6067
    307.5000,       5.0000,  10.00000,   1078.4526
    312.5000,       5.0000,  10.00000,   1064.2477
    317.5000,       5.0000,  10.00000,   1004.3256
    322.5000,       5.0000,  10.00000,   1110.7887
    327.5000,       5.0000,  10.00000,   1044.2786
    332.5000,       5.0000,  10.00000,   1069.8932
    337.5000,       5.0000,  10.00000,   1152.0920
    342.5000,       5.0000,  10.00000,    979.7153
    347.5000,       5.0000,  10.00000,    967.9225
    352.5000,       5.0000,  10.00000,   1213.4087
    357.5000,       5.0000,  10.00000,   1178.7732
    362.5000,       5.0000,  10.00000,   1203.2402
    367.5000,       5.0000,  10.00000,   1257.9983
    372.5000,       5.0000,  10.00000,   1089.2140
    377.5000,       5.0000,  10.00000,   1334.7144
     67.5000,      45.0000,   1.00000,    802.4686
     72.5000,      45.0000,   1.00000,    788.7042
     77.5000,      45.0000,   1.00000,    778.9037
     82.5000,      45.0000,   1.00000,    768.6778
     87.5000,      45.0000,   1.00000,    750.7565
     92.5000,      45.0000,   1.00000,    737.7681
     97.5000,      45.0000,   1.00000,    711.6838
    102.5000,      45.0000,   1.00000,    693.1353
    107.5000,      45.0000,   1.00000,    683.5245
    112.5000,      45.0000,   1.00000,    656.9146
    117.5000,      45.0000,   1.00000,    642.7989
    122.5000,      45.0000,   1.00000,    623.8990
    127.5000,      45.0000,   1.00000,    610.3091
    132.5000,      45.0000,   1.00000,    607.5679
    137.5000,      45.0000,   1.00000,    616.6356
    142.5000,      45.0000,   1.00000,    637.5536
    147.5000,      45.0000,   1.00000,    648.7507
    152.5000,      45.0000,   1.00000,    653.6512
    157.5000,      45.0000,   1.00000,    659.5261
    162.5000,      45.0000,   1.00000,    655.2437
    167.5000,      45.0000,   1.00000,    648.0247
    172.5000,      45.0000,   1.00000,    648.1044
    177.5000,      45.0000,   1.00000,    650.8074
    182.5000,      45.0000,   1.00000,    640.8474
    187.5000,      45.0000,   1.00000,    635.9220
    192.5000,      45.0000,   1.00000,    647.8768
    197.5000,      45.0000,   1.00000,    659.3364
    202.5000,      45.0000,   1.00000,    691.4723
    207.5000,      45.0000,   1.00000,    722.2184
    212.5000,      45.0000,   1.00000,    748.4319
    217.5000,      45.0000,   1.00000,    754.2794
    222.5000,      45.0000,   1.00000,    767.7363
    227.5000,      45.0000,   1.00000,    790.7665
    232.5000,      45.0000,   1.00000,    805.8475
    237.5000,      45.0000,   1.00000,    792.0696
    242.5000,      45.0000,   1.00000,    792.7854
    247.5000,      45.0000,   1.00000,    775.2931
    252.5000,      45.0000,   1.00000,    771.9529
    257.5000,      45.0000,   1.00000,    768.3912
    262.5000,      45.0000,   1.00000,    787.9092
    267.5000,      45.0000,   1.00000,    798.4775
    272.5000,      45.0000,   1.00000,    799.5223
    277.5000,      45.0000,   1.00000,    823.2590
    282.5000,      45.0000,   1.00000,    880.6663
    287.5000,      45.0000,   1.00000,    886.0971
    292.5000,      45.0000,   1.00000,    920.9877
    297.5000,      45.0000,   1.00000,    941.7012
    302.5000,      45.0000,   1.00000,    954.2311
    307.5000,      45.0000,   1.00000,    957.7460
    312.5000,      45.0000,   1.00000,    938.4014
    317.5000,      45.0000,   1.00000,    930.6959
    322.5000,      45.0000,   1.00000,    887.4172
    327.5000,      45.0000,   1.00000,    853.2405
    332.5000,      45.0000,   1.00000,    869.2206
    337.5000,      45.0000,   1.00000,    871.2847
    342.5000,      45.0000,   1.00000,    894.9268
    347.5000,      45.0000,   1.00000,    924.5540
    352.5000,      45.0000,   1.00000,    936.7579
    357.5000,      45.0000,   1.00000,    967.9064
    362.5000,      45.0000,   1.00000,    971.7320
     77.5000,       5.0000,  12.00000,    765.0892
    157.5000,       5.0000,  12.00000,    649.6754
    237.5000,       5.0000,  12.00000,    784.1667
    317.5000,       5.0000,  12.00000,    813.2574
     67.5000,      15.0000,   4.00000,    767.2520
     72.5000,      15.0000,   4.00000,    748.8948
     77.5000,      15.0000,   4.00000,    728.6144
     82.5000,      15.0000,   4.00000,    733.8174
     87.5000,      15.0000,   4.00000,    716.3253
     92.5000,      15.0000,   4.00000,    730.0605
     97.5000,      15.0000,   4.00000,    701.3334
    102.5000,      15.0000,   4.00000,    685.9778
    107.5000,      15.0000,   4.00000,    645.4249
    112.5000,      15.0000,   4.00000,    596.4727
    117.5000,      15.0000,   4.00000,    568.3098
    122.5000,      15.0000,   4.00000,    559.9788
    127.5000,      15.0000,   4.00000,    568.3536
    132.5000,      15.0000,   4.00000,    577.1879
    137.5000,      15.0000,   4.00000,    576.1016
    142.5000,      15.0000,   4.00000,    574.8857
    147.5000,      15.0000,   4.00000,    574.3782
    152.5000,      15.0000,   4.00000,    596.5443
    157.5000,      15.0000,   4.00000,    632.5324
    162.5000,      15.0000,   4.00000,    651.4154
    167.5000,      15.0000,   4.00000,    651.2841
    172.5000,      15.0000,   4.00000,    646.8864
    177.5000,      15.0000,   4.00000,    645.8387
    182.5000,      15.0000,   4.00000,    625.5892
    187.5000,      15.0000,   4.00000,    597.3051
    192.5000,      15.0000,   4.00000,    577.6199
    197.5000,      15.0000,   4.00000,    573.6832
    202.5000,      15.0000,   4.00000,    603.9132
    207.5000,      15.0000,   4.00000,    656.5835
    212.5000,      15.0000,   4.00000,    701.7632
    217.5000,      15.0000,   4.00000,    754.5036
    222.5000,      15.0000,   4.00000,    795.0671
    227.5000,      15.0000,   4.00000,    831.1617
    232.5000,      15.0000,   4.00000,    807.1720
    237.5000,      15.0000,   4.00000,    754.1619
    242.5000,      15.0000,   4.00000,    728.3295
    247.5000,      15.0000,   4.00000,    721.7866
    252.5000,      15.0000,   4.00000,    720.1703
    257.5000,      15.0000,   4.00000,    696.7006
    262.5000,      15.0000,   4.00000,    669.4413
    267.5000,      15.0000,   4.00000,    674.3950
    272.5000,      15.0000,   4.00000,    689.9577
    277.5000,      15.0000,   4.00000,    758.0071
    282.5000,      15.0000,   4.00000,    798.2466
    287.5000,      15.0000,   4.00000,    818.7184
    292.5000,      15.0000,   4.00000,    827.7738
    297.5000,      15.0000,   4.00000,    881.8713
    302.5000,      15.0000,   4.00000,    861.2385
    307.5000,      15.0000,   4.00000,    854.5546
    312.5000,      15.0000,   4.00000,    782.1324
    317.5000,      15.0000,   4.00000,    782.6813
    322.5000,      15.0000,   4.00000,    767.6842
    327.5000,      15.0000,   4.00000,    792.3787
    337.5000,      15.0000,   4.00000,    806.5163
    342.5000,      15.0000,   4.00000,    789.6711
    347.5000,      15.0000,   4.00000,    815.4713
    352.5000,      15.0000,   4.00000,    863.9580
    357.5000,      15.0000,   4.00000,    920.9730
    362.5000,      15.0000,   4.00000,    934.2067
     82.5000,      55.0000,   1.00000,    720.3062
     87.5000,      55.0000,   1.00000,    701.9884
     92.5000,      55.0000,   1.00000,    675.5925
     97.5000,      55.0000,   1.00000,    655.2393
    102.5000,      55.0000,   1.00000,    640.3429
    107.5000,      55.0000,   1.00000,    630.5782
    112.5000,      55.0000,   1.00000,    624.9338
    117.5000,      55.0000,   1.00000,    616.3007
    122.5000,      55.0000,   1.00000,    613.4872
    127.5000,      55.0000,   1.00000,    600.2625
    132.5000,      55.0000,   1.00000,    594.6223
    137.5000,      55.0000,   1.00000,    597.4838
    142.5000,      55.0000,   1.00000,    592.2346
    147.5000,      55.0000,   1.00000,    592.3744
    152.5000,      55.0000,   1.00000,    590.5524
    157.5000,      55.0000,   1.00000,    590.9568
    162.5000,      55.0000,   1.00000,    592.3810
    167.5000,      55.0000,   1.00000,    587.5222
    172.5000,      55.0000,   1.00000,    591.0377
    177.5000,      55.0000,   1.00000,    596.0853
    182.5000,      55.0000,   1.00000,    611.2839
    187.5000,      55.0000,   1.00000,    630.8152
    192.5000,      55.0000,   1.00000,    638.9514
    197.5000,      55.0000,   1.00000,    654.1557
    202.5000,      55.0000,   1.00000,    663.5691
    207.5000,      55.0000,   1.00000,    676.8431
    212.5000,      55.0000,   1.00000,    674.3596
    217.5000,      55.0000,   1.00000,    674.7843
    222.5000,      55.0000,   1.00000,    676.6849
    227.5000,      55.0000,   1.00000,    681.8682
    232.5000,      55.0000,   1.00000,    686.6862
    242.5000,      55.0000,   1.00000,    688.3630
    247.5000,      55.0000,   1.00000,    697.6826
    252.5000,      55.0000,   1.00000,    700.5472
    257.5000,      55.0000,   1.00000,    694.8786
    262.5000,      55.0000,   1.00000,    693.0710
    267.5000,      55.0000,   1.00000,    713.0239
    272.5000,      55.0000,   1.00000,    712.9019
    277.5000,      55.0000,   1.00000,    720.4119
    282.5000,      55.0000,   1.00000,    712.8674
    287.5000,      55.0000,   1.00000,    702.2953
    292.5000,      55.0000,   1.00000,    706.8984
    297.5000,      55.0000,   1.00000,    713.4409
    302.5000,      55.0000,   1.00000,    713.7878
    307.5000,      55.0000,   1.00000,    715.9432
    312.5000,      55.0000,   1.00000,    735.8527
    317.5000,      55.0000,   1.00000,    742.9810
    322.5000,      55.0000,   1.00000,    735.1237
    327.5000,      55.0000,   1.00000,    751.5640
    332.5000,      55.0000,   1.00000,    754.7054
    337.5000,      55.0000,   1.00000,    760.2266
    342.5000,      55.0000,   1.00000,    769.4174
    347.5000,      55.0000,   1.00000,    769.4369
    157.5000,       5.0000,  15.00000,    578.8898
    237.5000,       5.0000,  15.00000,    674.8256
    317.5000,       5.0000,  15.00000,    625.5514
     82.5000,      15.0000,   5.00000,    685.8356
     87.5000,      15.0000,   5.00000,    665.5624
     92.5000,      15.0000,   5.00000,    671.1509
     97.5000,      15.0000,   5.00000,    645.1672
    102.5000,      15.0000,   5.00000,    626.7841
    107.5000,      15.0000,   5.00000,    593.7199
    112.5000,      15.0000,   5.00000,    555.2673
    117.5000,      15.0000,   5.00000,    537.9768
    122.5000,      15.0000,   5.00000,    535.5450
    127.5000,      15.0000,   5.00000,    542.8167
    132.5000,      15.0000,   5.00000,    544.5754
    137.5000,      15.0000,   5.00000,    536.8489
    142.5000,      15.0000,   5.00000,    526.1439
    147.5000,      15.0000,   5.00000,    519.1319
    152.5000,      15.0000,   5.00000,    532.2653
    157.5000,      15.0000,   5.00000,    566.1325
    162.5000,      15.0000,   5.00000,    593.8776
    167.5000,      15.0000,   5.00000,    597.3583
    172.5000,      15.0000,   5.00000,    598.5430
    177.5000,      15.0000,   5.00000,    600.3605
    182.5000,      15.0000,   5.00000,    591.3772
    187.5000,      15.0000,   5.00000,    576.2752
    192.5000,      15.0000,   5.00000,    559.3770
    197.5000,      15.0000,   5.00000,    552.6216
    202.5000,      15.0000,   5.00000,    568.2996
    207.5000,      15.0000,   5.00000,    611.5621
    212.5000,      15.0000,   5.00000,    650.2212
    217.5000,      15.0000,   5.00000,    697.9268
    222.5000,      15.0000,   5.00000,    719.2483
    227.5000,      15.0000,   5.00000,    744.2992
    232.5000,      15.0000,   5.00000,    711.7159
    242.5000,      15.0000,   5.00000,    647.1090
    247.5000,      15.0000,   5.00000,    642.4246
    252.5000,      15.0000,   5.00000,    634.5877
    257.5000,      15.0000,   5.00000,    607.9664
    262.5000,      15.0000,   5.00000,    584.4249
    267.5000,      15.0000,   5.00000,    592.1497
    272.5000,      15.0000,   5.00000,    603.3389
    277.5000,      15.0000,   5.00000,    645.2701
    282.5000,      15.0000,   5.00000,    651.8471
    287.5000,      15.0000,   5.00000,    652.6422
    292.5000,      15.0000,   5.00000,    648.6855
    297.5000,      15.0000,   5.00000,    671.4361
    302.5000,      15.0000,   5.00000,    648.8083
    307.5000,      15.0000,   5.00000,    638.4628
    312.5000,      15.0000,   5.00000,    610.3444
    317.5000,      15.0000,   5.00000,    628.9359
    322.5000,      15.0000,   5.00000,    638.9044
    327.5000,      15.0000,   5.00000,    668.2437
    332.5000,      15.0000,   5.00000,    703.3563
    337.5000,      15.0000,   5.00000,    697.5206
    342.5000,      15.0000,   5.00000,    676.8750
    347.5000,      15.0000,   5.00000,    684.9503
     97.5000,      65.0000,   1.00000,    631.4690
    102.5000,      65.0000,   1.00000,    620.9070
    107.5000,      65.0000,   1.00000,    616.4612
    112.5000,      65.0000,   1.00000,    604.0594
    117.5000,      65.0000,   1.00000,    592.5245
    122.5000,      65.0000,   1.00000,    583.1363
    127.5000,      65.0000,   1.00000,    571.8320
    132.5000,      65.0000,   1.00000,    561.3401
    137.5000,      65.0000,   1.00000,    551.4628
    142.5000,      65.0000,   1.00000,    542.6197
    147.5000,      65.0000,   1.00000,    543.7808
    152.5000,      65.0000,   1.00000,    548.2475
    157.5000,      65.0000,   1.00000,    545.4795
    162.5000,      65.0000,   1.00000,    547.2548
    167.5000,      65.0000,   1.00000,    549.7245
    172.5000,      65.0000,   1.00000,    553.7251
    177.5000,      65.0000,   1.00000,    568.6761
    182.5000,      65.0000,   1.00000,    584.8235
    187.5000,      65.0000,   1.00000,    596.8785
    192.5000,      65.0000,   1.00000,    617.1124
    197.5000,      65.0000,   1.00000,    628.9536
    202.5000,      65.0000,   1.00000,    637.4578
    207.5000,      65.0000,   1.00000,    632.2068
    212.5000,      65.0000,   1.00000,    625.4291
    217.5000,      65.0000,   1.00000,    623.2008
    257.5000,      65.0000,   1.00000,    634.7128
    262.5000,      65.0000,   1.00000,    632.7065
    267.5000,      65.0000,   1.00000,    623.6873
    272.5000,      65.0000,   1.00000,    621.2456
    277.5000,      65.0000,   1.00000,    622.8654
    282.5000,      65.0000,   1.00000,    606.0439
    287.5000,      65.0000,   1.00000,    589.7202
    292.5000,      65.0000,   1.00000,    584.6555
    297.5000,      65.0000,   1.00000,    588.1151
    302.5000,      65.0000,   1.00000,    599.1257
    307.5000,      65.0000,   1.00000,    619.2582
    312.5000,      65.0000,   1.00000,    625.3715
    317.5000,      65.0000,   1.00000,    625.7444
    322.5000,      65.0000,   1.00000,    651.7211
    327.5000,      65.0000,   1.00000,    666.0375
    332.5000,      65.0000,   1.00000,    679.1172
    102.5000,      15.0000,   6.00000,    607.2194
    107.5000,      15.0000,   6.00000,    573.5743
    112.5000,      15.0000,   6.00000,    534.3857
    117.5000,      15.0000,   6.00000,    509.4198
    122.5000,      15.0000,   6.00000,    501.2594
    127.5000,      15.0000,   6.00000,    500.0788
    132.5000,      15.0000,   6.00000,    497.0835
    137.5000,      15.0000,   6.00000,    483.8533
    142.5000,      15.0000,   6.00000,    476.5250
    147.5000,      15.0000,   6.00000,    475.6908
    152.5000,      15.0000,   6.00000,    493.2674
    157.5000,      15.0000,   6.00000,    527.3492
    162.5000,      15.0000,   6.00000,    554.9672
    167.5000,      15.0000,   6.00000,    563.3546
    172.5000,      15.0000,   6.00000,    568.4433
    177.5000,      15.0000,   6.00000,    573.7267
    182.5000,      15.0000,   6.00000,    562.8528
    187.5000,      15.0000,   6.00000,    544.7430
    192.5000,      15.0000,   6.00000,    528.7075
    197.5000,      15.0000,   6.00000,    525.3672
    202.5000,      15.0000,   6.00000,    546.4332
    207.5000,      15.0000,   6.00000,    582.7961
    212.5000,      15.0000,   6.00000,    620.6271
    217.5000,      15.0000,   6.00000,    662.5501
    257.5000,      15.0000,   6.00000,    550.2762
    262.5000,      15.0000,   6.00000,    522.4055
    267.5000,      15.0000,   6.00000,    517.9001
    272.5000,      15.0000,   6.00000,    524.5657
    277.5000,      15.0000,   6.00000,    563.2037
    282.5000,      15.0000,   6.00000,    563.7875
    287.5000,      15.0000,   6.00000,    563.2650
    292.5000,      15.0000,   6.00000,    546.3473
    297.5000,      15.0000,   6.00000,    571.1182
    302.5000,      15.0000,   6.00000,    555.9824
    307.5000,      15.0000,   6.00000,    551.0432
    312.5000,      15.0000,   6.00000,    524.7901
    317.5000,      15.0000,   6.00000,    539.8888
    322.5000,      15.0000,   6.00000,    555.4132
    327.5000,      15.0000,   6.00000,    589.2603
    332.5000,      15.0000,   6.00000,    622.3577
    110.0000,      30.0000,   3.00000,    554.5066
    115.0000,      30.0000,   3.00000,    529.5127
    120.0000,      30.0000,   3.00000,    505.4517
    125.0000,      30.0000,   3.00000,    487.6054
    130.0000,      30.0000,   3.00000,    474.0024
    135.0000,      30.0000,   3.00000,    471.1299
    140.0000,      30.0000,   3.00000,    472.4567
    145.0000,      30.0000,   3.00000,    476.6382
    150.0000,      30.0000,   3.00000,    489.9864
    155.0000,      30.0000,   3.00000,    502.2936
    160.0000,      30.0000,   3.00000,    515.9246
    165.0000,      30.0000,   3.00000,    537.8518
    170.0000,      30.0000,   3.00000,    555.5768
    175.0000,      30.0000,   3.00000,    554.7719
    180.0000,      30.0000,   3.00000,    544.6565
    185.0000,      30.0000,   3.00000,    539.4041
    190.0000,      30.0000,   3.00000,    531.5330
    195.0000,      30.0000,   3.00000,    535.4090
    200.0000,      30.0000,   3.00000,    543.8921
    205.0000,      30.0000,   3.00000,    563.4670
    210.0000,      30.0000,   3.00000,    597.1068
    265.0000,      30.0000,   3.00000,    515.1742
    270.0000,      30.0000,   3.00000,    521.3524
    275.0000,      30.0000,   3.00000,    516.3775
    280.0000,      30.0000,   3.00000,    519.7554
    285.0000,      30.0000,   3.00000,    528.8143
    290.0000,      30.0000,   3.00000,    547.9442
    295.0000,      30.0000,   3.00000,    543.5803
    300.0000,      30.0000,   3.00000,    534.8323
    305.0000,      30.0000,   3.00000,    532.4932
    310.0000,      30.0000,   3.00000,    532.0327
    315.0000,      30.0000,   3.00000,    534.5786
    320.0000,      30.0000,   3.00000,    535.4595
    325.0000,      30.0000,   3.00000,    555.3445
    112.5000,      25.0000,   4.00000,    514.8337
    117.5000,      25.0000,   4.00000,    490.5792
    122.5000,      25.0000,   4.00000,    468.2753
    127.5000,      25.0000,   4.00000,    458.7949
    132.5000,      25.0000,   4.00000,    458.2798
    137.5000,      25.0000,   4.00000,    453.2110
    142.5000,      25.0000,   4.00000,    451.2575
    147.5000,      25.0000,   4.00000,    463.1237
    152.5000,      25.0000,   4.00000,    480.2521
    157.5000,      25.0000,   4.00000,    501.1667
    162.5000,      25.0000,   4.00000,    519.3956
    167.5000,      25.0000,   4.00000,    536.9553
    172.5000,      25.0000,   4.00000,    544.1230
    177.5000,      25.0000,   4.00000,    536.4097
    182.5000,      25.0000,   4.00000,    527.5223
    187.5000,      25.0000,   4.00000,    522.1797
    192.5000,      25.0000,   4.00000,    508.3486
    197.5000,      25.0000,   4.00000,    512.5109
    202.5000,      25.0000,   4.00000,    540.0121
    272.5000,      25.0000,   4.00000,    488.8273
    277.5000,      25.0000,   4.00000,    486.9716
    282.5000,      25.0000,   4.00000,    508.4236
    287.5000,      25.0000,   4.00000,    519.1464
    292.5000,      25.0000,   4.00000,    531.5318
    297.5000,      25.0000,   4.00000,    525.1769
    302.5000,      25.0000,   4.00000,    525.0808
    307.5000,      25.0000,   4.00000,    510.6540
    312.5000,      25.0000,   4.00000,    512.2739
    317.5000,      25.0000,   4.00000,    500.3144
    157.5000,      15.0000,   8.00000,    483.2406
    157.5000,      15.0000,  10.00000,    457.4369
   6.12
ITERATION 3
MODEL RESISTIVITY
LAYER 1
84,     2.5000
     10.0000,     578.24
     15.0000,     619.76
     20.0000,     623.21
     25.0000,     715.47
     30.0000,     660.06
     35.0000,     764.52
     40.0000,     809.92
     45.0000,     769.05
     50.0000,     816.04
     55.0000,     862.76
     60.0000,     843.77
     65.0000,     872.05
     70.0000,     826.38
     75.0000,     801.40
     80.0000,     832.29
     85.0000,     744.99
     90.0000,     766.18
     95.0000,     694.48
    100.0000,     721.35
    105.0000,     630.44
    110.0000,     583.61
    115.0000,     532.07
    120.0000,     454.15
    125.0000,     480.11
    130.0000,     491.35
    135.0000,     472.95
    140.0000,     499.46
    145.0000,     469.48
    150.0000,     456.29
    155.0000,     480.13
    160.0000,     549.04
    165.0000,     634.29
    170.0000,     645.13
    175.0000,     629.63
    180.0000,     666.42
    185.0000,     656.78
    190.0000,     589.39
    195.0000,     608.48
    200.0000,     627.50
    205.0000,     636.19
    210.0000,     788.52
    215.0000,     1003.4
    220.0000,     1204.9
    225.0000,     1715.0
    230.0000,     1840.5
    235.0000,     1733.6
    240.0000,     1475.0
    245.0000,     1310.2
    250.0000,     1440.6
    255.0000,     1389.3
    260.0000,     1326.9
    265.0000,     1440.5
    270.0000,     1393.3
    275.0000,     1725.5
    280.0000,     2184.2
    285.0000,     2516.3
    290.0000,     2464.8
    295.0000,     2840.0
    300.0000,     2734.2
    305.0000,     3125.7
    310.0000,     2665.4
    315.0000,     2547.1
    320.0000,     2383.9
    325.0000,     2668.9
    330.0000,     2498.7
    335.0000,     2559.7
    340.0000,     2855.5
    345.0000,     2328.7
    350.0000,     2254.5
    355.0000,     2963.6
    360.0000,     2715.1
    365.0000,     2613.6
    370.0000,     2625.6
    375.0000,     2165.4
    380.0000,     2756.6
    385.0000,     2290.3
    390.0000,     2149.6
    395.0000,     1568.8
    400.0000,     1522.4
    405.0000,     1470.8
    410.0000,     1410.4
    415.0000,     1385.4
    420.0000,     1496.3
             1287.3
LAYER 2
84,     5.2500
     10.0000,     692.98
     15.0000,     685.28
     20.0000,     710.26
     25.0000,     796.22
     30.0000,     768.02
     35.0000,     854.24
     40.0000,     888.06
     45.0000,     856.97
     50.0000,     899.55
     55.0000,     940.41
     60.0000,     929.49
     65.0000,     945.84
     70.0000,     915.92
     75.0000,     904.70
     80.0000,     895.07
     85.0000,     826.61
     90.0000,     855.62
     95.0000,     789.95
    100.0000,     798.56
    105.0000,     710.50
    110.0000,     660.89
    115.0000,     604.95
    120.0000,     532.68
    125.0000,     551.16
    130.0000,     555.20
    135.0000,     540.66
    140.0000,     544.11
    145.0000,     512.81
    150.0000,     499.77
    155.0000,     528.30
    160.0000,     586.55
    165.0000,     669.98
    170.0000,     692.48
    175.0000,     711.88
    180.0000,     759.75
    185.0000,     771.74
    190.0000,     718.62
    195.0000,     722.22
    200.0000,     707.90
    205.0000,     709.47
    210.0000,     853.90
    215.0000,     1036.3
    220.0000,     1107.4
    225.0000,     1476.6
    230.0000,     1594.7
    235.0000,     1684.8
    240.0000,     1551.0
    245.0000,     1439.5
    250.0000,     1572.7
    255.0000,     1563.8
    260.0000,     1483.7
    265.0000,     1529.7
    270.0000,     1546.2
    275.0000,     1787.0
    280.0000,     2125.2
    285.0000,     2405.1
    290.0000,     2385.7
    295.0000,     2690.7
    300.0000,     2656.8
    305.0000,     2964.1
    310.0000,     2632.6
    315.0000,     2598.9
    320.0000,     2576.6
    325.0000,     2722.6
    330.0000,     2712.4
    335.0000,     2863.2
    340.0000,     3026.2
    345.0000,     2466.7
    350.0000,     2429.3
    355.0000,     2984.9
    360.0000,     2763.5
    365.0000,     2912.4
    370.0000,     2870.8
    375.0000,     2434.4
    380.0000,     2884.8
    385.0000,     2548.0
    390.0000,     2276.4
    395.0000,     1693.8
    400.0000,     1595.6
    405.0000,     1524.2
    410.0000,     1468.5
    415.0000,     1454.3
    420.0000,     1512.1
             1365.9
LAYER 3
82,     8.2750
     15.0000,     985.61
     20.0000,     1058.7
     25.0000,     1189.0
     30.0000,     1215.0
     35.0000,     1279.1
     40.0000,     1273.1
     45.0000,     1209.9
     50.0000,     1224.5
     55.0000,     1243.1
     60.0000,     1232.9
     65.0000,     1241.4
     70.0000,     1244.9
     75.0000,     1247.7
     80.0000,     1191.6
     85.0000,     1147.8
     90.0000,     1223.2
     95.0000,     1180.6
    100.0000,     1176.1
    105.0000,     1074.5
    110.0000,     992.49
    115.0000,     899.47
    120.0000,     799.97
    125.0000,     779.63
    130.0000,     751.39
    135.0000,     724.64
    140.0000,     699.25
    145.0000,     670.66
    150.0000,     683.29
    155.0000,     745.79
    160.0000,     807.44
    165.0000,     880.41
    170.0000,     903.04
    175.0000,     953.98
    180.0000,     1018.7
    185.0000,     1042.0
    190.0000,     983.79
    195.0000,     918.59
    200.0000,     842.43
    205.0000,     863.50
    210.0000,     1106.6
    215.0000,     1346.8
    220.0000,     1213.3
    225.0000,     1384.3
    230.0000,     1455.9
    235.0000,     1763.1
    240.0000,     1807.1
    245.0000,     1694.3
    250.0000,     1753.7
    255.0000,     1735.4
    260.0000,     1629.3
    265.0000,     1619.1
    270.0000,     1683.1
    275.0000,     1796.2
    280.0000,     1953.6
    285.0000,     2144.8
    290.0000,     2211.9
    295.0000,     2447.5
    300.0000,     2515.6
    305.0000,     2715.6
    310.0000,     2559.1
    315.0000,     2627.2
    320.0000,     2703.3
    325.0000,     2732.1
    330.0000,     2964.2
    335.0000,     3402.4
    340.0000,     3533.9
    345.0000,     2950.5
    350.0000,     2957.4
    355.0000,     3443.3
    360.0000,     3382.1
    365.0000,     4024.0
    370.0000,     3953.4
    375.0000,     3228.7
    380.0000,     3430.3
    385.0000,     3142.7
    390.0000,     2704.8
    395.0000,     2055.7
    400.0000,     1859.6
    405.0000,     1751.5
    410.0000,     1672.6
    415.0000,     1612.2
             1543.6
LAYER 4
80,    11.6025
     20.0000,     1750.1
     25.0000,     1963.3
     30.0000,     2042.7
     35.0000,     2020.7
     40.0000,     1904.9
     45.0000,     1714.6
     50.0000,     1654.1
     55.0000,     1625.3
     60.0000,     1606.3
     65.0000,     1623.6
     70.0000,     1674.0
     75.0000,     1697.5
     80.0000,     1618.8
     85.0000,     1614.9
     90.0000,     1770.8
     95.0000,     1770.3
    100.0000,     1761.4
    105.0000,     1635.4
    110.0000,     1503.7
    115.0000,     1360.7
    120.0000,     1216.8
    125.0000,     1131.3
    130.0000,     1043.7
    135.0000,     976.36
    140.0000,     909.88
    145.0000,     879.14
    150.0000,     935.92
    155.0000,     1057.2
    160.0000,     1116.9
    165.0000,     1126.0
    170.0000,     1089.1
    175.0000,     1132.5
    180.0000,     1206.5
    185.0000,     1227.1
    190.0000,     1136.4
    195.0000,     981.79
    200.0000,     861.80
    205.0000,     945.79
    210.0000,     1386.4
    215.0000,     1727.9
    220.0000,     1268.8
    225.0000,     1190.6
    230.0000,     1199.7
    235.0000,     1697.6
    240.0000,     2014.3
    245.0000,     1942.0
    250.0000,     1928.9
    255.0000,     1886.2
    260.0000,     1760.4
    265.0000,     1709.9
    270.0000,     1755.6
    275.0000,     1755.7
    280.0000,     1777.7
    285.0000,     1911.2
    290.0000,     2070.5
    295.0000,     2318.4
    300.0000,     2464.4
    305.0000,     2585.1
    310.0000,     2488.6
    315.0000,     2550.9
    320.0000,     2590.0
    325.0000,     2548.8
    330.0000,     2951.3
    335.0000,     3697.3
    340.0000,     3900.4
    345.0000,     3282.8
    350.0000,     3260.6
    355.0000,     3690.2
    360.0000,     3817.5
    365.0000,     4962.0
    370.0000,     4897.0
    375.0000,     3740.6
    380.0000,     3656.8
    385.0000,     3357.8
    390.0000,     2882.5
    395.0000,     2224.3
    400.0000,     1985.4
    405.0000,     1876.2
    410.0000,     1786.8
             1683.9
LAYER 5
76,    15.2628
     30.0000,     3690.3
     35.0000,     2954.1
     40.0000,     2564.3
     45.0000,     2025.7
     50.0000,     1778.9
     55.0000,     1628.6
     60.0000,     1582.5
     65.0000,     1605.4
     70.0000,     1675.8
     75.0000,     1720.8
     80.0000,     1707.8
     85.0000,     1751.2
     90.0000,     1869.9
     95.0000,     1891.2
    100.0000,     1848.8
    105.0000,     1737.4
    110.0000,     1606.5
    115.0000,     1478.6
    120.0000,     1345.7
    125.0000,     1201.2
    130.0000,     1056.0
    135.0000,     939.09
    140.0000,     856.09
    145.0000,     844.86
    150.0000,     928.56
    155.0000,     1046.8
    160.0000,     1053.8
    165.0000,     938.16
    170.0000,     802.43
    175.0000,     746.99
    180.0000,     740.89
    185.0000,     727.17
    190.0000,     677.74
    195.0000,     618.84
    200.0000,     638.84
    205.0000,     875.53
    210.0000,     1433.8
    215.0000,     1686.4
    220.0000,     1104.8
    225.0000,     806.75
    230.0000,     770.58
    235.0000,     1138.3
    240.0000,     1619.2
    245.0000,     1830.3
    250.0000,     1882.5
    255.0000,     1864.6
    260.0000,     1759.7
    265.0000,     1635.7
    270.0000,     1531.0
    275.0000,     1416.3
    280.0000,     1360.3
    285.0000,     1448.2
    290.0000,     1671.3
    295.0000,     1930.9
    300.0000,     2103.7
    305.0000,     2101.6
    310.0000,     1986.3
    315.0000,     1894.6
    320.0000,     1830.1
    325.0000,     1868.1
    330.0000,     2288.7
    335.0000,     2978.4
    340.0000,     3228.0
    345.0000,     2887.4
    350.0000,     2741.5
    355.0000,     2849.3
    360.0000,     3030.3
    365.0000,     3644.7
    370.0000,     3493.4
    375.0000,     2682.7
    380.0000,     2355.0
    385.0000,     2095.0
    390.0000,     1841.9
    395.0000,     1552.5
    400.0000,     1441.3
             1477.9
LAYER 6
72,    19.2890
     40.0000,     2301.3
     45.0000,     1541.4
     50.0000,     1311.0
     55.0000,     1129.6
     60.0000,     1061.2
     65.0000,     1042.8
     70.0000,     1061.2
     75.0000,     1078.1
     80.0000,     1077.3
     85.0000,     1086.0
     90.0000,     1102.3
     95.0000,     1080.5
    100.0000,     1021.6
    105.0000,     935.35
    110.0000,     839.81
    115.0000,     749.17
    120.0000,     665.03
    125.0000,     586.73
    130.0000,     521.29
    135.0000,     477.94
    140.0000,     462.19
    145.0000,     484.79
    150.0000,     547.74
    155.0000,     615.33
    160.0000,     619.02
    165.0000,     548.04
    170.0000,     461.49
    175.0000,     410.23
    180.0000,     392.31
    185.0000,     391.10
    190.0000,     400.52
    195.0000,     436.84
    200.0000,     552.81
    205.0000,     842.82
    210.0000,     1303.7
    215.0000,     1420.8
    220.0000,     978.07
    225.0000,     664.19
    230.0000,     583.98
    235.0000,     741.77
    240.0000,     1033.6
    245.0000,     1293.9
    250.0000,     1463.6
    255.0000,     1543.3
    260.0000,     1525.8
    265.0000,     1440.2
    270.0000,     1329.9
    275.0000,     1232.2
    280.0000,     1186.8
    285.0000,     1233.1
    290.0000,     1365.1
    295.0000,     1512.9
    300.0000,     1597.0
    305.0000,     1569.8
    310.0000,     1484.0
    315.0000,     1410.7
    320.0000,     1393.6
    325.0000,     1495.2
    330.0000,     1804.5
    335.0000,     2216.0
    340.0000,     2387.1
    345.0000,     2249.6
    350.0000,     2115.4
    355.0000,     2083.7
    360.0000,     2124.4
    365.0000,     2234.7
    370.0000,     2046.9
    375.0000,     1639.2
    380.0000,     1405.8
    385.0000,     1228.8
    390.0000,     1123.3
             1037.3
LAYER 7
68,    23.7179
     50.0000,     1019.5
     55.0000,     780.47
     60.0000,     709.50
     65.0000,     665.17
     70.0000,     652.77
     75.0000,     647.93
     80.0000,     636.25
     85.0000,     623.94
     90.0000,     608.38
     95.0000,     577.84
    100.0000,     531.89
    105.0000,     476.17
    110.0000,     418.18
    115.0000,     364.97
    120.0000,     320.06
    125.0000,     285.10
    130.0000,     262.22
    135.0000,     253.74
    140.0000,     261.84
    145.0000,     289.02
    150.0000,     332.49
    155.0000,     374.06
    160.0000,     384.99
    165.0000,     358.55
    170.0000,     319.36
    175.0000,     293.62
    180.0000,     289.15
    185.0000,     305.74
    190.0000,     347.52
    195.0000,     432.13
    200.0000,     599.00
    205.0000,     890.58
    210.0000,     1215.5
    215.0000,     1234.2
    220.0000,     907.06
    225.0000,     625.67
    230.0000,     513.12
    235.0000,     549.75
    240.0000,     681.96
    245.0000,     850.22
    250.0000,     1008.7
    255.0000,     1125.8
    260.0000,     1179.0
    265.0000,     1169.0
    270.0000,     1120.1
    275.0000,     1065.9
    280.0000,     1032.0
    285.0000,     1036.6
    290.0000,     1076.1
    295.0000,     1121.4
    300.0000,     1141.2
    305.0000,     1123.0
    310.0000,     1090.3
    315.0000,     1075.9
    320.0000,     1109.1
    325.0000,     1218.9
    330.0000,     1417.8
    335.0000,     1633.8
    340.0000,     1730.8
    345.0000,     1683.4
    350.0000,     1594.8
    355.0000,     1527.4
    360.0000,     1486.5
    365.0000,     1433.8
    370.0000,     1285.9
    375.0000,     1081.1
    380.0000,     955.52
           841.4102
LAYER 8
64,    28.5897
     60.0000,     557.43
     65.0000,     484.82
     70.0000,     461.85
     75.0000,     450.60
     80.0000,     430.52
     85.0000,     411.67
     90.0000,     392.56
     95.0000,     367.03
    100.0000,     335.26
    105.0000,     300.49
    110.0000,     265.97
    115.0000,     235.19
    120.0000,     210.70
    125.0000,     194.06
    130.0000,     186.49
    135.0000,     189.24
    140.0000,     203.47
    145.0000,     229.63
    150.0000,     264.47
    155.0000,     297.61
    160.0000,     315.15
    165.0000,     312.90
    170.0000,     301.74
    175.0000,     297.21
    180.0000,     309.56
    185.0000,     345.64
    190.0000,     414.90
    195.0000,     533.99
    200.0000,     722.98
    205.0000,     970.53
    210.0000,     1159.3
    215.0000,     1110.4
    220.0000,     858.76
    225.0000,     621.16
    230.0000,     493.71
    235.0000,     467.31
    240.0000,     508.88
    245.0000,     589.69
    250.0000,     686.13
    255.0000,     776.23
    260.0000,     840.69
    265.0000,     870.03
    270.0000,     868.68
    275.0000,     850.64
    280.0000,     829.81
    285.0000,     816.73
    290.0000,     813.85
    295.0000,     815.39
    300.0000,     814.51
    305.0000,     810.22
    310.0000,     811.06
    315.0000,     829.60
    320.0000,     877.39
    325.0000,     961.50
    330.0000,     1073.7
    335.0000,     1177.1
    340.0000,     1225.4
    345.0000,     1210.8
    350.0000,     1159.7
    355.0000,     1100.5
    360.0000,     1050.6
    365.0000,     996.53
    370.0000,     911.26
           790.8193
LAYER 9
58,    33.9487
     75.0000,     386.12
     80.0000,     347.49
     85.0000,     328.70
     90.0000,     313.70
     95.0000,     294.26
    100.0000,     271.56
    105.0000,     249.33
    110.0000,     228.28
    115.0000,     210.09
    120.0000,     196.70
    125.0000,     189.62
    130.0000,     190.11
    135.0000,     199.36
    140.0000,     218.23
    145.0000,     246.48
    150.0000,     281.14
    155.0000,     315.43
    160.0000,     341.51
    165.0000,     356.76
    170.0000,     367.06
    175.0000,     383.13
    180.0000,     415.38
    185.0000,     472.99
    190.0000,     565.03
    195.0000,     698.94
    200.0000,     869.56
    205.0000,     1035.1
    210.0000,     1106.6
    215.0000,     1016.0
    220.0000,     814.37
    225.0000,     619.06
    230.0000,     492.08
    235.0000,     434.58
    240.0000,     427.55
    245.0000,     453.09
    250.0000,     497.05
    255.0000,     546.81
    260.0000,     590.79
    265.0000,     620.74
    270.0000,     634.01
    275.0000,     633.46
    280.0000,     624.59
    285.0000,     613.42
    290.0000,     604.23
    295.0000,     598.83
    300.0000,     597.90
    305.0000,     602.78
    310.0000,     616.36
    315.0000,     642.16
    320.0000,     682.24
    325.0000,     735.44
    330.0000,     793.18
    335.0000,     841.77
    340.0000,     866.74
    345.0000,     868.27
    350.0000,     845.31
    355.0000,     813.99
           787.2768
LAYER 10
52,    39.8436
     90.0000,     303.73
     95.0000,     283.74
    100.0000,     268.96
    105.0000,     256.78
    110.0000,     246.20
    115.0000,     237.63
    120.0000,     233.46
    125.0000,     235.04
    130.0000,     243.62
    135.0000,     260.52
    140.0000,     286.40
    145.0000,     320.73
    150.0000,     360.94
    155.0000,     402.34
    160.0000,     440.11
    165.0000,     472.70
    170.0000,     503.72
    175.0000,     540.69
    180.0000,     591.90
    185.0000,     664.09
    190.0000,     760.27
    195.0000,     875.45
    200.0000,     989.34
    205.0000,     1062.0
    210.0000,     1048.5
    215.0000,     937.03
    220.0000,     770.30
    225.0000,     610.24
    230.0000,     492.80
    235.0000,     422.71
    240.0000,     390.34
    245.0000,     384.25
    250.0000,     394.81
    255.0000,     414.01
    260.0000,     434.97
    265.0000,     452.26
    270.0000,     462.77
    275.0000,     466.03
    280.0000,     463.68
    285.0000,     458.64
    290.0000,     454.01
    295.0000,     452.31
    300.0000,     455.30
    305.0000,     464.20
    310.0000,     479.76
    315.0000,     502.13
    320.0000,     530.19
    325.0000,     563.23
    330.0000,     594.06
    335.0000,     623.41
    340.0000,     643.41
           675.3428
LAYER 11
48,    46.3279
    100.0000,     292.74
    105.0000,     295.19
    110.0000,     295.56
    115.0000,     299.71
    120.0000,     306.80
    125.0000,     319.56
    130.0000,     338.42
    135.0000,     365.41
    140.0000,     400.83
    145.0000,     444.05
    150.0000,     492.96
    155.0000,     544.30
    160.0000,     594.92
    165.0000,     643.58
    170.0000,     691.98
    175.0000,     744.05
    180.0000,     803.72
    185.0000,     872.49
    190.0000,     946.76
    195.0000,     1015.4
    200.0000,     1059.2
    205.0000,     1055.4
    210.0000,     990.33
    215.0000,     872.23
    220.0000,     730.22
    225.0000,     596.81
    230.0000,     491.63
    235.0000,     419.01
    240.0000,     374.47
    245.0000,     351.03
    250.0000,     342.09
    255.0000,     342.13
    260.0000,     346.62
    265.0000,     351.99
    270.0000,     355.92
    275.0000,     357.39
    280.0000,     356.70
    285.0000,     355.09
    290.0000,     354.24
    295.0000,     355.80
    300.0000,     361.03
    305.0000,     370.56
    310.0000,     384.36
    315.0000,     401.83
    320.0000,     419.64
    325.0000,     440.12
    330.0000,     465.38
           502.3234
LAYER 12
45,    53.4607
    110.0000,     355.66
    115.0000,     382.10
    120.0000,     405.72
    125.0000,     430.30
    130.0000,     458.38
    135.0000,     496.70
    140.0000,     542.24
    145.0000,     594.52
    150.0000,     651.92
    155.0000,     712.02
    160.0000,     772.35
    165.0000,     831.27
    170.0000,     888.31
    175.0000,     943.68
    180.0000,     996.89
    185.0000,     1045.3
    190.0000,     1082.7
    195.0000,     1099.6
    200.0000,     1085.2
    205.0000,     1031.8
    210.0000,     940.61
    215.0000,     823.28
    220.0000,     698.45
    225.0000,     583.59
    230.0000,     489.31
    235.0000,     418.49
    240.0000,     368.97
    245.0000,     336.51
    250.0000,     316.66
    255.0000,     305.49
    260.0000,     299.76
    265.0000,     296.94
    270.0000,     295.29
    275.0000,     293.86
    280.0000,     292.45
    285.0000,     291.51
    290.0000,     291.85
    295.0000,     294.35
    300.0000,     299.67
    305.0000,     308.03
    310.0000,     319.05
    315.0000,     330.16
    320.0000,     341.83
    325.0000,     354.06
           368.1214
LAYER 13
43,    61.3068
    115.0000,     488.86
    120.0000,     516.68
    125.0000,     547.04
    130.0000,     581.97
    135.0000,     622.39
    140.0000,     675.20
    145.0000,     734.01
    150.0000,     797.06
    155.0000,     862.16
    160.0000,     926.86
    165.0000,     988.79
    170.0000,     1045.7
    175.0000,     1095.0
    180.0000,     1133.8
    185.0000,     1157.8
    190.0000,     1161.6
    195.0000,     1139.7
    200.0000,     1088.6
    205.0000,     1008.7
    210.0000,     906.07
    215.0000,     791.43
    220.0000,     677.21
    225.0000,     573.71
    230.0000,     486.99
    235.0000,     418.75
    240.0000,     367.66
    245.0000,     330.92
    250.0000,     305.37
    255.0000,     288.07
    260.0000,     276.55
    265.0000,     268.84
    270.0000,     263.51
    275.0000,     259.68
    280.0000,     256.98
    285.0000,     255.48
    290.0000,     255.52
    295.0000,     257.55
    300.0000,     261.91
    305.0000,     268.57
    310.0000,     275.87
    315.0000,     283.72
    320.0000,     291.00
           297.3126
LAYER 14
41, 
    120.0000,     610.97
    125.0000,     633.83
    130.0000,     667.37
    135.0000,     709.55
    140.0000,     758.93
    145.0000,     822.39
    150.0000,     888.88
    155.0000,     956.47
    160.0000,     1022.7
    165.0000,     1084.6
    170.0000,     1139.2
    175.0000,     1182.7
    180.0000,     1211.1
    185.0000,     1220.0
    190.0000,     1205.1
    195.0000,     1163.4
    200.0000,     1094.7
    205.0000,     1002.2
    210.0000,     893.59
    215.0000,     778.72
    220.0000,     667.62
    225.0000,     567.96
    230.0000,     484.05
    235.0000,     416.93
    240.0000,     365.39
    245.0000,     327.07
    250.0000,     299.31
    255.0000,     279.57
    260.0000,     265.68
    265.0000,     255.90
    270.0000,     248.91
    275.0000,     243.85
    280.0000,     240.29
    285.0000,     238.15
    290.0000,     237.62
    295.0000,     239.00
    300.0000,     242.56
    305.0000,     247.29
    310.0000,     253.14
    315.0000,     259.13
           263.8234
CALCULATED APPARENT RESISTIVITY
      7.5000,       5.0000,   1.00000,    713.7137
     12.5000,       5.0000,   1.00000,    753.9606
     17.5000,       5.0000,   1.00000,    737.9608
     22.5000,       5.0000,   1.00000,    842.4310
     27.5000,       5.0000,   1.00000,    793.1295
     32.5000,       5.0000,   1.00000,    883.8464
     37.5000,       5.0000,   1.00000,    898.4142
     42.5000,       5.0000,   1.00000,    884.6793
     47.5000,       5.0000,   1.00000,    924.7117
     52.5000,       5.0000,   1.00000,    945.9519
     57.5000,       5.0000,   1.00000,    919.5376
     62.5000,       5.0000,   1.00000,    956.1383
     67.5000,       5.0000,   1.00000,    927.2621
     72.5000,       5.0000,   1.00000,    890.5898
     77.5000,       5.0000,   1.00000,    919.3359
     82.5000,       5.0000,   1.00000,    834.2671
     87.5000,       5.0000,   1.00000,    877.2285
     92.5000,       5.0000,   1.00000,    780.0836
     97.5000,       5.0000,   1.00000,    803.4219
    102.5000,       5.0000,   1.00000,    714.2076
    107.5000,       5.0000,   1.00000,    673.2814
    112.5000,       5.0000,   1.00000,    629.9148
    117.5000,       5.0000,   1.00000,    558.1876
    122.5000,       5.0000,   1.00000,    567.3453
    127.5000,       5.0000,   1.00000,    555.3505
    132.5000,       5.0000,   1.00000,    532.7654
    137.5000,       5.0000,   1.00000,    548.8856
    142.5000,       5.0000,   1.00000,    526.9701
    147.5000,       5.0000,   1.00000,    535.6710
    152.5000,       5.0000,   1.00000,    559.7994
    157.5000,       5.0000,   1.00000,    600.0275
    162.5000,       5.0000,   1.00000,    654.7161
    167.5000,       5.0000,   1.00000,    684.9859
    172.5000,       5.0000,   1.00000,    690.3755
    177.5000,       5.0000,   1.00000,    717.9702
    182.5000,       5.0000,   1.00000,    721.1699
    187.5000,       5.0000,   1.00000,    681.7583
    192.5000,       5.0000,   1.00000,    700.1733
    197.5000,       5.0000,   1.00000,    724.7415
    202.5000,       5.0000,   1.00000,    747.5520
    207.5000,       5.0000,   1.00000,    881.1909
    212.5000,       5.0000,   1.00000,   1054.6656
    217.5000,       5.0000,   1.00000,   1164.2482
    222.5000,       5.0000,   1.00000,   1456.2813
    227.5000,       5.0000,   1.00000,   1505.3774
    232.5000,       5.0000,   1.00000,   1590.3535
    237.5000,       5.0000,   1.00000,   1528.6946
    242.5000,       5.0000,   1.00000,   1447.1534
    247.5000,       5.0000,   1.00000,   1512.3573
    252.5000,       5.0000,   1.00000,   1460.9200
    257.5000,       5.0000,   1.00000,   1433.2161
    262.5000,       5.0000,   1.00000,   1562.6882
    267.5000,       5.0000,   1.00000,   1548.5403
    272.5000,       5.0000,   1.00000,   1792.3826
    277.5000,       5.0000,   1.00000,   2004.9369
    282.5000,       5.0000,   1.00000,   2321.3403
    287.5000,       5.0000,   1.00000,   2302.3879
    292.5000,       5.0000,   1.00000,   2687.8442
    297.5000,       5.0000,   1.00000,   2523.0088
    302.5000,       5.0000,   1.00000,   2829.0894
    307.5000,       5.0000,   1.00000,   2534.6001
    312.5000,       5.0000,   1.00000,   2659.3760
    317.5000,       5.0000,   1.00000,   2467.5042
    322.5000,       5.0000,   1.00000,   2703.3159
    327.5000,       5.0000,   1.00000,   2610.4709
    332.5000,       5.0000,   1.00000,   2605.0164
    337.5000,       5.0000,   1.00000,   2829.1633
    342.5000,       5.0000,   1.00000,   2576.7737
    347.5000,       5.0000,   1.00000,   2507.9021
    352.5000,       5.0000,   1.00000,   2933.5405
    357.5000,       5.0000,   1.00000,   2711.7314
    362.5000,       5.0000,   1.00000,   2731.0837
    367.5000,       5.0000,   1.00000,   2898.6375
    372.5000,       5.0000,   1.00000,   2393.3794
    377.5000,       5.0000,   1.00000,   2780.0859
    382.5000,       5.0000,   1.00000,   2220.8628
    387.5000,       5.0000,   1.00000,   2268.4282
    392.5000,       5.0000,   1.00000,   1746.5925
    397.5000,       5.0000,   1.00000,   1712.3855
    402.5000,       5.0000,   1.00000,   1559.2815
    407.5000,       5.0000,   1.00000,   1499.1355
    412.5000,       5.0000,   1.00000,   1427.7877
    417.5000,       5.0000,   1.00000,   1496.7131
    422.5000,       5.0000,   1.00000,   1352.1798
     12.5000,       5.0000,   2.00000,    913.2197
     17.5000,       5.0000,   2.00000,    919.0831
     22.5000,       5.0000,   2.00000,   1017.9575
     27.5000,       5.0000,   2.00000,    938.6700
     32.5000,       5.0000,   2.00000,   1037.8672
     37.5000,       5.0000,   2.00000,   1068.3116
     42.5000,       5.0000,   2.00000,    992.8246
     47.5000,       5.0000,   2.00000,   1050.0653
     52.5000,       5.0000,   2.00000,   1070.1012
     57.5000,       5.0000,   2.00000,   1021.2429
     62.5000,       5.0000,   2.00000,   1070.5823
     67.5000,       5.0000,   2.00000,   1026.9181
     72.5000,       5.0000,   2.00000,    993.5500
     77.5000,       5.0000,   2.00000,   1023.2733
     82.5000,       5.0000,   2.00000,    953.5033
     87.5000,       5.0000,   2.00000,    972.9529
     92.5000,       5.0000,   2.00000,    890.6844
     97.5000,       5.0000,   2.00000,    904.2231
    102.5000,       5.0000,   2.00000,    824.5223
    107.5000,       5.0000,   2.00000,    786.0228
    112.5000,       5.0000,   2.00000,    743.3301
    117.5000,       5.0000,   2.00000,    644.7131
    122.5000,       5.0000,   2.00000,    666.1665
    127.5000,       5.0000,   2.00000,    648.6588
    132.5000,       5.0000,   2.00000,    604.4632
    137.5000,       5.0000,   2.00000,    628.2444
    142.5000,       5.0000,   2.00000,    608.5846
    147.5000,       5.0000,   2.00000,    603.1152
    152.5000,       5.0000,   2.00000,    623.3436
    157.5000,       5.0000,   2.00000,    664.0410
    162.5000,       5.0000,   2.00000,    727.0780
    167.5000,       5.0000,   2.00000,    730.2397
    172.5000,       5.0000,   2.00000,    716.1620
    177.5000,       5.0000,   2.00000,    781.0037
    182.5000,       5.0000,   2.00000,    792.6259
    187.5000,       5.0000,   2.00000,    737.0516
    192.5000,       5.0000,   2.00000,    794.0750
    197.5000,       5.0000,   2.00000,    833.6655
    202.5000,       5.0000,   2.00000,    819.6592
    207.5000,       5.0000,   2.00000,    971.1256
    212.5000,       5.0000,   2.00000,   1076.8901
    217.5000,       5.0000,   2.00000,   1096.0962
    222.5000,       5.0000,   2.00000,   1347.1298
    227.5000,       5.0000,   2.00000,   1441.3256
    232.5000,       5.0000,   2.00000,   1510.3142
    237.5000,       5.0000,   2.00000,   1456.7980
    242.5000,       5.0000,   2.00000,   1429.9241
    247.5000,       5.0000,   2.00000,   1613.4111
    252.5000,       5.0000,   2.00000,   1549.6182
    257.5000,       5.0000,   2.00000,   1517.1121
    262.5000,       5.0000,   2.00000,   1665.9816
    267.5000,       5.0000,   2.00000,   1584.1238
    272.5000,       5.0000,   2.00000,   1725.4200
    277.5000,       5.0000,   2.00000,   2032.9454
    282.5000,       5.0000,   2.00000,   2171.3428
    287.5000,       5.0000,   2.00000,   2107.7332
    292.5000,       5.0000,   2.00000,   2350.7715
    297.5000,       5.0000,   2.00000,   2374.5710
    302.5000,       5.0000,   2.00000,   2630.3950
    307.5000,       5.0000,   2.00000,   2478.0098
    312.5000,       5.0000,   2.00000,   2476.8374
    317.5000,       5.0000,   2.00000,   2501.7981
    322.5000,       5.0000,   2.00000,   2768.8967
    327.5000,       5.0000,   2.00000,   2549.8381
    332.5000,       5.0000,   2.00000,   2612.1621
    337.5000,       5.0000,   2.00000,   3080.1360
    342.5000,       5.0000,   2.00000,   2568.5789
    347.5000,       5.0000,   2.00000,   2507.7573
    352.5000,       5.0000,   2.00000,   3204.7488
    357.5000,       5.0000,   2.00000,   2799.6003
    362.5000,       5.0000,   2.00000,   2807.3035
    367.5000,       5.0000,   2.00000,   2930.3047
    372.5000,       5.0000,   2.00000,   2432.5547
    377.5000,       5.0000,   2.00000,   2762.1843
    382.5000,       5.0000,   2.00000,   2432.5259
    387.5000,       5.0000,   2.00000,   2242.4561
    392.5000,       5.0000,   2.00000,   1813.9331
    397.5000,       5.0000,   2.00000,   1785.3943
    402.5000,       5.0000,   2.00000,   1721.8813
    407.5000,       5.0000,   2.00000,   1517.6749
    412.5000,       5.0000,   2.00000,   1475.3440
    417.5000,       5.0000,   2.00000,   1554.9622
     17.5000,       5.0000,   3.00000,   1044.0017
     22.5000,       5.0000,   3.00000,   1147.6327
     27.5000,       5.0000,   3.00000,   1057.3868
     32.5000,       5.0000,   3.00000,   1159.5679
     37.5000,       5.0000,   3.00000,   1151.6630
     42.5000,       5.0000,   3.00000,   1094.8279
     47.5000,       5.0000,   3.00000,   1111.4797
     52.5000,       5.0000,   3.00000,   1141.3845
     57.5000,       5.0000,   3.00000,   1108.2206
     62.5000,       5.0000,   3.00000,   1124.4113
     67.5000,       5.0000,   3.00000,   1088.9674
     72.5000,       5.0000,   3.00000,   1043.8121
     77.5000,       5.0000,   3.00000,   1078.3488
     82.5000,       5.0000,   3.00000,    992.3927
     87.5000,       5.0000,   3.00000,   1033.0536
     92.5000,       5.0000,   3.00000,    934.7261
     97.5000,       5.0000,   3.00000,    970.8153
    102.5000,       5.0000,   3.00000,    889.0178
    107.5000,       5.0000,   3.00000,    857.6259
    112.5000,       5.0000,   3.00000,    791.2515
    117.5000,       5.0000,   3.00000,    702.8861
    122.5000,       5.0000,   3.00000,    719.0557
    127.5000,       5.0000,   3.00000,    712.3000
    132.5000,       5.0000,   3.00000,    678.0148
    137.5000,       5.0000,   3.00000,    687.9647
    142.5000,       5.0000,   3.00000,    653.5985
    147.5000,       5.0000,   3.00000,    635.0424
    152.5000,       5.0000,   3.00000,    646.2028
    157.5000,       5.0000,   3.00000,    702.6872
    162.5000,       5.0000,   3.00000,    756.3876
    167.5000,       5.0000,   3.00000,    742.2140
    172.5000,       5.0000,   3.00000,    731.8558
    177.5000,       5.0000,   3.00000,    787.9233
    182.5000,       5.0000,   3.00000,    814.5361
    187.5000,       5.0000,   3.00000,    786.3403
    192.5000,       5.0000,   3.00000,    833.0226
    197.5000,       5.0000,   3.00000,    860.9535
    202.5000,       5.0000,   3.00000,    864.8739
    207.5000,       5.0000,   3.00000,    961.8864
    212.5000,       5.0000,   3.00000,   1050.2505
    217.5000,       5.0000,   3.00000,   1052.9366
    222.5000,       5.0000,   3.00000,   1290.8196
    227.5000,       5.0000,   3.00000,   1408.8627
    232.5000,       5.0000,   3.00000,   1448.8474
    237.5000,       5.0000,   3.00000,   1337.8291
    242.5000,       5.0000,   3.00000,   1346.3260
    247.5000,       5.0000,   3.00000,   1544.6167
    252.5000,       5.0000,   3.00000,   1591.9932
    257.5000,       5.0000,   3.00000,   1554.0637
    262.5000,       5.0000,   3.00000,   1617.1030
    267.5000,       5.0000,   3.00000,   1511.4943
    272.5000,       5.0000,   3.00000,   1706.3000
    277.5000,       5.0000,   3.00000,   1913.5575
    282.5000,       5.0000,   3.00000,   2090.3140
    287.5000,       5.0000,   3.00000,   1864.0271
    292.5000,       5.0000,   3.00000,   2098.5198
    297.5000,       5.0000,   3.00000,   2117.8667
    302.5000,       5.0000,   3.00000,   2504.3972
    307.5000,       5.0000,   3.00000,   2242.9009
    312.5000,       5.0000,   3.00000,   2353.2605
    317.5000,       5.0000,   3.00000,   2334.9053
    322.5000,       5.0000,   3.00000,   2585.5796
    327.5000,       5.0000,   3.00000,   2485.0081
    332.5000,       5.0000,   3.00000,   2668.6521
    337.5000,       5.0000,   3.00000,   2897.4297
    342.5000,       5.0000,   3.00000,   2504.6199
    347.5000,       5.0000,   3.00000,   2449.4707
    352.5000,       5.0000,   3.00000,   3020.9399
    357.5000,       5.0000,   3.00000,   2908.1230
    362.5000,       5.0000,   3.00000,   2696.7573
    367.5000,       5.0000,   3.00000,   2666.3459
    372.5000,       5.0000,   3.00000,   2243.9453
    377.5000,       5.0000,   3.00000,   2722.5940
    382.5000,       5.0000,   3.00000,   2370.7620
    387.5000,       5.0000,   3.00000,   2283.0764
    392.5000,       5.0000,   3.00000,   1703.1420
    397.5000,       5.0000,   3.00000,   1778.1824
    402.5000,       5.0000,   3.00000,   1672.5742
    407.5000,       5.0000,   3.00000,   1581.2828
    412.5000,       5.0000,   3.00000,   1474.6239
     22.5000,      15.0000,   1.00000,   1121.4886
     27.5000,      15.0000,   1.00000,   1162.4672
     32.5000,      15.0000,   1.00000,   1146.7219
     37.5000,      15.0000,   1.00000,   1154.9202
     42.5000,      15.0000,   1.00000,   1131.8190
     47.5000,      15.0000,   1.00000,   1134.1639
     52.5000,      15.0000,   1.00000,   1130.4430
     57.5000,      15.0000,   1.00000,   1137.5214
     62.5000,      15.0000,   1.00000,   1125.0553
     67.5000,      15.0000,   1.00000,   1084.3679
     72.5000,      15.0000,   1.00000,   1067.6761
     77.5000,      15.0000,   1.00000,   1023.4139
     82.5000,      15.0000,   1.00000,   1016.5343
     87.5000,      15.0000,   1.00000,    973.2765
     92.5000,      15.0000,   1.00000,    970.4620
     97.5000,      15.0000,   1.00000,    932.0263
    102.5000,      15.0000,   1.00000,    916.0083
    107.5000,      15.0000,   1.00000,    845.7717
    112.5000,      15.0000,   1.00000,    794.2405
    117.5000,      15.0000,   1.00000,    745.6641
    122.5000,      15.0000,   1.00000,    727.9151
    127.5000,      15.0000,   1.00000,    730.0727
    132.5000,      15.0000,   1.00000,    729.7631
    137.5000,      15.0000,   1.00000,    704.1185
    142.5000,      15.0000,   1.00000,    668.9662
    147.5000,      15.0000,   1.00000,    647.3066
    152.5000,      15.0000,   1.00000,    664.9681
    157.5000,      15.0000,   1.00000,    698.3205
    162.5000,      15.0000,   1.00000,    725.7007
    167.5000,      15.0000,   1.00000,    741.2148
    172.5000,      15.0000,   1.00000,    751.3005
    177.5000,      15.0000,   1.00000,    767.7017
    182.5000,      15.0000,   1.00000,    798.3672
    187.5000,      15.0000,   1.00000,    827.7091
    192.5000,      15.0000,   1.00000,    832.3855
    197.5000,      15.0000,   1.00000,    854.0723
    202.5000,      15.0000,   1.00000,    887.3401
    207.5000,      15.0000,   1.00000,    934.6315
    212.5000,      15.0000,   1.00000,    980.7593
    217.5000,      15.0000,   1.00000,   1116.7498
    222.5000,      15.0000,   1.00000,   1251.1603
    227.5000,      15.0000,   1.00000,   1343.5945
    232.5000,      15.0000,   1.00000,   1331.1650
    237.5000,      15.0000,   1.00000,   1305.1210
    242.5000,      15.0000,   1.00000,   1304.7167
    247.5000,      15.0000,   1.00000,   1406.0743
    252.5000,      15.0000,   1.00000,   1508.2415
    257.5000,      15.0000,   1.00000,   1552.1910
    262.5000,      15.0000,   1.00000,   1494.5074
    267.5000,      15.0000,   1.00000,   1557.9797
    272.5000,      15.0000,   1.00000,   1665.7811
    277.5000,      15.0000,   1.00000,   1849.9419
    282.5000,      15.0000,   1.00000,   1833.4352
    287.5000,      15.0000,   1.00000,   1907.1963
    292.5000,      15.0000,   1.00000,   1875.9105
    297.5000,      15.0000,   1.00000,   2078.5144
    302.5000,      15.0000,   1.00000,   2108.6711
    307.5000,      15.0000,   1.00000,   2239.8254
    312.5000,      15.0000,   1.00000,   2182.1531
    317.5000,      15.0000,   1.00000,   2246.2466
    322.5000,      15.0000,   1.00000,   2300.6458
    327.5000,      15.0000,   1.00000,   2535.6641
    332.5000,      15.0000,   1.00000,   2556.0828
    337.5000,      15.0000,   1.00000,   2514.4006
    342.5000,      15.0000,   1.00000,   2472.5771
    347.5000,      15.0000,   1.00000,   2513.2009
    352.5000,      15.0000,   1.00000,   2636.2288
    357.5000,      15.0000,   1.00000,   2665.6414
    362.5000,      15.0000,   1.00000,   2577.8357
    367.5000,      15.0000,   1.00000,   2281.4116
    372.5000,      15.0000,   1.00000,   2310.2839
    377.5000,      15.0000,   1.00000,   2288.9463
    382.5000,      15.0000,   1.00000,   2346.1062
    387.5000,      15.0000,   1.00000,   2061.3159
    392.5000,      15.0000,   1.00000,   1910.6517
    397.5000,      15.0000,   1.00000,   1621.3213
    402.5000,      15.0000,   1.00000,   1639.8956
    407.5000,      15.0000,   1.00000,   1566.2482
     22.5000,       5.0000,   4.00000,   1234.0991
     27.5000,       5.0000,   4.00000,   1125.9764
     32.5000,       5.0000,   4.00000,   1215.8597
     37.5000,       5.0000,   4.00000,   1212.9225
     42.5000,       5.0000,   4.00000,   1113.3979
     47.5000,       5.0000,   4.00000,   1157.0746
     52.5000,       5.0000,   4.00000,   1169.2219
     57.5000,       5.0000,   4.00000,   1123.4666
     62.5000,       5.0000,   4.00000,   1168.4963
     67.5000,       5.0000,   4.00000,   1096.4260
     72.5000,       5.0000,   4.00000,   1054.5366
     77.5000,       5.0000,   4.00000,   1073.3239
     82.5000,       5.0000,   4.00000,    982.6156
     87.5000,       5.0000,   4.00000,   1034.0482
     92.5000,       5.0000,   4.00000,    943.9310
     97.5000,       5.0000,   4.00000,    993.3282
    102.5000,       5.0000,   4.00000,    912.9001
    107.5000,       5.0000,   4.00000,    861.7534
    112.5000,       5.0000,   4.00000,    815.6731
    117.5000,       5.0000,   4.00000,    707.7438
    122.5000,       5.0000,   4.00000,    747.9211
    127.5000,       5.0000,   4.00000,    749.5771
    132.5000,       5.0000,   4.00000,    718.0809
    137.5000,       5.0000,   4.00000,    729.0237
    142.5000,       5.0000,   4.00000,    662.3946
    147.5000,       5.0000,   4.00000,    636.7386
    152.5000,       5.0000,   4.00000,    655.4728
    157.5000,       5.0000,   4.00000,    696.4910
    162.5000,       5.0000,   4.00000,    750.9838
    167.5000,       5.0000,   4.00000,    749.6224
    172.5000,       5.0000,   4.00000,    731.9228
    177.5000,       5.0000,   4.00000,    786.5486
    182.5000,       5.0000,   4.00000,    826.9125
    187.5000,       5.0000,   4.00000,    796.7046
    192.5000,       5.0000,   4.00000,    830.4368
    197.5000,       5.0000,   4.00000,    851.1355
    202.5000,       5.0000,   4.00000,    822.0532
    207.5000,       5.0000,   4.00000,    929.8840
    212.5000,       5.0000,   4.00000,   1010.4669
    217.5000,       5.0000,   4.00000,   1024.3759
    222.5000,       5.0000,   4.00000,   1281.1099
    227.5000,       5.0000,   4.00000,   1330.9041
    232.5000,       5.0000,   4.00000,   1368.4817
    237.5000,       5.0000,   4.00000,   1285.3188
    242.5000,       5.0000,   4.00000,   1226.7571
    247.5000,       5.0000,   4.00000,   1454.6030
    252.5000,       5.0000,   4.00000,   1501.1239
    257.5000,       5.0000,   4.00000,   1478.7526
    262.5000,       5.0000,   4.00000,   1527.7856
    267.5000,       5.0000,   4.00000,   1432.1216
    272.5000,       5.0000,   4.00000,   1597.5510
    277.5000,       5.0000,   4.00000,   1820.7302
    282.5000,       5.0000,   4.00000,   1880.6128
    287.5000,       5.0000,   4.00000,   1739.3586
    292.5000,       5.0000,   4.00000,   1915.3406
    297.5000,       5.0000,   4.00000,   1923.1536
    302.5000,       5.0000,   4.00000,   2225.8867
    307.5000,       5.0000,   4.00000,   2088.3684
    312.5000,       5.0000,   4.00000,   2148.2112
    317.5000,       5.0000,   4.00000,   2077.4404
    322.5000,       5.0000,   4.00000,   2359.9822
    327.5000,       5.0000,   4.00000,   2424.9780
    332.5000,       5.0000,   4.00000,   2466.7820
    337.5000,       5.0000,   4.00000,   2750.1511
    342.5000,       5.0000,   4.00000,   2304.3142
    347.5000,       5.0000,   4.00000,   2230.6541
    352.5000,       5.0000,   4.00000,   2878.1802
    357.5000,       5.0000,   4.00000,   2567.7852
    362.5000,       5.0000,   4.00000,   2532.8171
    367.5000,       5.0000,   4.00000,   2437.9063
    372.5000,       5.0000,   4.00000,   2001.4932
    377.5000,       5.0000,   4.00000,   2533.3669
    382.5000,       5.0000,   4.00000,   2223.1125
    387.5000,       5.0000,   4.00000,   2154.4358
    392.5000,       5.0000,   4.00000,   1671.5863
    397.5000,       5.0000,   4.00000,   1602.5656
    402.5000,       5.0000,   4.00000,   1611.3557
    407.5000,       5.0000,   4.00000,   1519.9713
     30.0000,      20.0000,   1.00000,   1190.2004
     35.0000,      20.0000,   1.00000,   1149.8522
     40.0000,      20.0000,   1.00000,   1157.5701
     45.0000,      20.0000,   1.00000,   1152.2126
     50.0000,      20.0000,   1.00000,   1115.4100
     55.0000,      20.0000,   1.00000,   1144.6337
     60.0000,      20.0000,   1.00000,   1112.0786
     65.0000,      20.0000,   1.00000,   1087.8346
     70.0000,      20.0000,   1.00000,   1062.5511
     75.0000,      20.0000,   1.00000,    999.5937
     80.0000,      20.0000,   1.00000,    976.3410
     85.0000,      20.0000,   1.00000,    950.8210
     90.0000,      20.0000,   1.00000,    939.5850
     95.0000,      20.0000,   1.00000,    932.4391
    100.0000,      20.0000,   1.00000,    890.9802
    105.0000,      20.0000,   1.00000,    862.2739
    110.0000,      20.0000,   1.00000,    799.0753
    115.0000,      20.0000,   1.00000,    764.7530
    120.0000,      20.0000,   1.00000,    754.5066
    125.0000,      20.0000,   1.00000,    734.0848
    130.0000,      20.0000,   1.00000,    752.7579
    135.0000,      20.0000,   1.00000,    725.6743
    140.0000,      20.0000,   1.00000,    690.8788
    145.0000,      20.0000,   1.00000,    673.6497
    150.0000,      20.0000,   1.00000,    651.3876
    155.0000,      20.0000,   1.00000,    664.0082
    160.0000,      20.0000,   1.00000,    694.2271
    165.0000,      20.0000,   1.00000,    717.6063
    170.0000,      20.0000,   1.00000,    755.1390
    175.0000,      20.0000,   1.00000,    784.9756
    180.0000,      20.0000,   1.00000,    788.8577
    185.0000,      20.0000,   1.00000,    797.5224
    190.0000,      20.0000,   1.00000,    806.4795
    195.0000,      20.0000,   1.00000,    784.0496
    200.0000,      20.0000,   1.00000,    807.7141
    205.0000,      20.0000,   1.00000,    840.8978
    210.0000,      20.0000,   1.00000,    894.0516
    215.0000,      20.0000,   1.00000,   1044.6071
    220.0000,      20.0000,   1.00000,   1145.9636
    225.0000,      20.0000,   1.00000,   1217.9473
    230.0000,      20.0000,   1.00000,   1257.9711
    235.0000,      20.0000,   1.00000,   1211.4556
    240.0000,      20.0000,   1.00000,   1249.1743
    245.0000,      20.0000,   1.00000,   1257.6556
    250.0000,      20.0000,   1.00000,   1245.2720
    255.0000,      20.0000,   1.00000,   1305.4733
    260.0000,      20.0000,   1.00000,   1340.6265
    265.0000,      20.0000,   1.00000,   1395.4298
    270.0000,      20.0000,   1.00000,   1496.8871
    275.0000,      20.0000,   1.00000,   1533.0316
    280.0000,      20.0000,   1.00000,   1611.9828
    285.0000,      20.0000,   1.00000,   1707.5811
    290.0000,      20.0000,   1.00000,   1745.6167
    295.0000,      20.0000,   1.00000,   1802.1462
    300.0000,      20.0000,   1.00000,   1835.1887
    305.0000,      20.0000,   1.00000,   1872.9452
    310.0000,      20.0000,   1.00000,   1875.7889
    315.0000,      20.0000,   1.00000,   1951.6627
    320.0000,      20.0000,   1.00000,   2052.5852
    325.0000,      20.0000,   1.00000,   2097.1333
    330.0000,      20.0000,   1.00000,   2231.4446
    335.0000,      20.0000,   1.00000,   2212.5444
    340.0000,      20.0000,   1.00000,   2130.1975
    345.0000,      20.0000,   1.00000,   2297.2249
    350.0000,      20.0000,   1.00000,   2137.2805
    355.0000,      20.0000,   1.00000,   2149.8206
    360.0000,      20.0000,   1.00000,   2163.7944
    365.0000,      20.0000,   1.00000,   2052.5242
    370.0000,      20.0000,   1.00000,   2141.4177
    375.0000,      20.0000,   1.00000,   2051.5930
    380.0000,      20.0000,   1.00000,   1933.1046
    385.0000,      20.0000,   1.00000,   1977.6217
    390.0000,      20.0000,   1.00000,   1791.3972
    395.0000,      20.0000,   1.00000,   1675.6680
    400.0000,      20.0000,   1.00000,   1515.0557
     27.5000,       5.0000,   5.00000,   1142.1927
     32.5000,       5.0000,   5.00000,   1240.5479
     37.5000,       5.0000,   5.00000,   1217.4072
     42.5000,       5.0000,   5.00000,   1120.7301
     47.5000,       5.0000,   5.00000,   1147.0548
     52.5000,       5.0000,   5.00000,   1168.7993
     57.5000,       5.0000,   5.00000,   1114.9064
     62.5000,       5.0000,   5.00000,   1144.9125
     67.5000,       5.0000,   5.00000,   1094.1682
     72.5000,       5.0000,   5.00000,   1018.7940
     77.5000,       5.0000,   5.00000,   1034.6940
     82.5000,       5.0000,   5.00000,    948.8641
     87.5000,       5.0000,   5.00000,    991.2929
     92.5000,       5.0000,   5.00000,    930.3686
     97.5000,       5.0000,   5.00000,    977.1108
    102.5000,       5.0000,   5.00000,    885.3102
    107.5000,       5.0000,   5.00000,    851.5211
    112.5000,       5.0000,   5.00000,    789.2151
    117.5000,       5.0000,   5.00000,    705.2753
    122.5000,       5.0000,   5.00000,    744.5011
    127.5000,       5.0000,   5.00000,    761.9071
    132.5000,       5.0000,   5.00000,    724.9060
    137.5000,       5.0000,   5.00000,    727.0372
    142.5000,       5.0000,   5.00000,    664.4544
    147.5000,       5.0000,   5.00000,    630.5438
    152.5000,       5.0000,   5.00000,    638.8080
    157.5000,       5.0000,   5.00000,    678.3631
    162.5000,       5.0000,   5.00000,    738.5916
    167.5000,       5.0000,   5.00000,    742.8430
    172.5000,       5.0000,   5.00000,    731.7154
    177.5000,       5.0000,   5.00000,    801.0040
    182.5000,       5.0000,   5.00000,    825.7343
    187.5000,       5.0000,   5.00000,    769.0541
    192.5000,       5.0000,   5.00000,    805.1774
    197.5000,       5.0000,   5.00000,    796.1891
    202.5000,       5.0000,   5.00000,    763.0963
    207.5000,       5.0000,   5.00000,    875.4732
    212.5000,       5.0000,   5.00000,    990.0605
    217.5000,       5.0000,   5.00000,   1008.0195
    222.5000,       5.0000,   5.00000,   1224.0870
    227.5000,       5.0000,   5.00000,   1271.9359
    232.5000,       5.0000,   5.00000,   1301.0508
    237.5000,       5.0000,   5.00000,   1205.9081
    242.5000,       5.0000,   5.00000,   1183.5076
    247.5000,       5.0000,   5.00000,   1337.3414
    252.5000,       5.0000,   5.00000,   1346.7180
    257.5000,       5.0000,   5.00000,   1314.3518
    262.5000,       5.0000,   5.00000,   1431.9108
    267.5000,       5.0000,   5.00000,   1329.9326
    272.5000,       5.0000,   5.00000,   1470.2351
    277.5000,       5.0000,   5.00000,   1637.6335
    282.5000,       5.0000,   5.00000,   1746.8208
    287.5000,       5.0000,   5.00000,   1599.1862
    292.5000,       5.0000,   5.00000,   1812.4791
    297.5000,       5.0000,   5.00000,   1745.5942
    302.5000,       5.0000,   5.00000,   2016.3817
    307.5000,       5.0000,   5.00000,   1871.7605
    312.5000,       5.0000,   5.00000,   1892.5511
    317.5000,       5.0000,   5.00000,   1869.5081
    322.5000,       5.0000,   5.00000,   2211.4495
    327.5000,       5.0000,   5.00000,   2125.5332
    332.5000,       5.0000,   5.00000,   2273.1055
    337.5000,       5.0000,   5.00000,   2520.4067
    342.5000,       5.0000,   5.00000,   2057.5359
    347.5000,       5.0000,   5.00000,   2017.3424
    352.5000,       5.0000,   5.00000,   2496.0854
    357.5000,       5.0000,   5.00000,   2250.2285
    362.5000,       5.0000,   5.00000,   2167.0825
    367.5000,       5.0000,   5.00000,   2296.0388
    372.5000,       5.0000,   5.00000,   1860.2632
    377.5000,       5.0000,   5.00000,   2219.5239
    382.5000,       5.0000,   5.00000,   2034.0087
    387.5000,       5.0000,   5.00000,   1989.9836
    392.5000,       5.0000,   5.00000,   1519.7771
    397.5000,       5.0000,   5.00000,   1540.7803
    402.5000,       5.0000,   5.00000,   1459.4221
     32.5000,       5.0000,   6.00000,   1219.6298
     37.5000,       5.0000,   6.00000,   1203.2229
     42.5000,       5.0000,   6.00000,   1104.5315
     47.5000,       5.0000,   6.00000,   1120.2456
     52.5000,       5.0000,   6.00000,   1132.7134
     57.5000,       5.0000,   6.00000,   1084.7830
     62.5000,       5.0000,   6.00000,   1104.8895
     67.5000,       5.0000,   6.00000,   1040.4053
     72.5000,       5.0000,   6.00000,    982.8001
     77.5000,       5.0000,   6.00000,    984.7258
     82.5000,       5.0000,   6.00000,    898.1283
     87.5000,       5.0000,   6.00000,    959.4417
     92.5000,       5.0000,   6.00000,    883.3379
     97.5000,       5.0000,   6.00000,    931.2438
    102.5000,       5.0000,   6.00000,    852.8027
    107.5000,       5.0000,   6.00000,    809.7316
    112.5000,       5.0000,   6.00000,    768.0240
    117.5000,       5.0000,   6.00000,    682.3321
    122.5000,       5.0000,   6.00000,    734.7845
    127.5000,       5.0000,   6.00000,    739.3391
    132.5000,       5.0000,   6.00000,    705.2948
    137.5000,       5.0000,   6.00000,    707.6560
    142.5000,       5.0000,   6.00000,    653.4548
    147.5000,       5.0000,   6.00000,    620.6306
    152.5000,       5.0000,   6.00000,    617.8071
    157.5000,       5.0000,   6.00000,    665.0024
    162.5000,       5.0000,   6.00000,    727.7723
    167.5000,       5.0000,   6.00000,    731.9546
    172.5000,       5.0000,   6.00000,    740.1104
    177.5000,       5.0000,   6.00000,    802.4932
    182.5000,       5.0000,   6.00000,    804.6276
    187.5000,       5.0000,   6.00000,    740.5614
    192.5000,       5.0000,   6.00000,    740.1917
    197.5000,       5.0000,   6.00000,    735.0499
    202.5000,       5.0000,   6.00000,    712.4757
    207.5000,       5.0000,   6.00000,    833.7413
    212.5000,       5.0000,   6.00000,    962.9986
    217.5000,       5.0000,   6.00000,    971.0019
    222.5000,       5.0000,   6.00000,   1166.8865
    227.5000,       5.0000,   6.00000,   1216.5245
    232.5000,       5.0000,   6.00000,   1237.9041
    237.5000,       5.0000,   6.00000,   1155.5199
    242.5000,       5.0000,   6.00000,   1114.3958
    247.5000,       5.0000,   6.00000,   1237.4098
    252.5000,       5.0000,   6.00000,   1185.0642
    257.5000,       5.0000,   6.00000,   1176.6080
    262.5000,       5.0000,   6.00000,   1264.2983
    267.5000,       5.0000,   6.00000,   1214.2400
    272.5000,       5.0000,   6.00000,   1318.9976
    277.5000,       5.0000,   6.00000,   1479.8129
    282.5000,       5.0000,   6.00000,   1602.1176
    287.5000,       5.0000,   6.00000,   1501.1293
    292.5000,       5.0000,   6.00000,   1661.9702
    297.5000,       5.0000,   6.00000,   1640.5930
    302.5000,       5.0000,   6.00000,   1850.1003
    307.5000,       5.0000,   6.00000,   1616.7861
    312.5000,       5.0000,   6.00000,   1684.8781
    317.5000,       5.0000,   6.00000,   1732.6866
    322.5000,       5.0000,   6.00000,   1921.1447
    327.5000,       5.0000,   6.00000,   1901.2571
    332.5000,       5.0000,   6.00000,   1996.7346
    337.5000,       5.0000,   6.00000,   2219.9595
    342.5000,       5.0000,   6.00000,   1862.2157
    347.5000,       5.0000,   6.00000,   1730.7170
    352.5000,       5.0000,   6.00000,   2122.3376
    357.5000,       5.0000,   6.00000,   1914.5034
    362.5000,       5.0000,   6.00000,   1931.3522
    367.5000,       5.0000,   6.00000,   2022.2395
    372.5000,       5.0000,   6.00000,   1721.9336
    377.5000,       5.0000,   6.00000,   2057.7725
    382.5000,       5.0000,   6.00000,   1780.1924
    387.5000,       5.0000,   6.00000,   1778.7626
    392.5000,       5.0000,   6.00000,   1385.5403
    397.5000,       5.0000,   6.00000,   1406.6012
     37.5000,      25.0000,   1.00000,   1120.7878
     42.5000,      25.0000,   1.00000,   1128.3058
     47.5000,      25.0000,   1.00000,   1108.7573
     52.5000,      25.0000,   1.00000,   1084.5160
     57.5000,      25.0000,   1.00000,   1073.1929
     62.5000,      25.0000,   1.00000,   1045.4642
     67.5000,      25.0000,   1.00000,   1004.2316
     72.5000,      25.0000,   1.00000,    971.5186
     77.5000,      25.0000,   1.00000,    940.3785
     82.5000,      25.0000,   1.00000,    907.6105
     87.5000,      25.0000,   1.00000,    898.0565
     92.5000,      25.0000,   1.00000,    865.0427
     97.5000,      25.0000,   1.00000,    848.6978
    102.5000,      25.0000,   1.00000,    816.1686
    107.5000,      25.0000,   1.00000,    788.6703
    112.5000,      25.0000,   1.00000,    756.7088
    117.5000,      25.0000,   1.00000,    747.4580
    122.5000,      25.0000,   1.00000,    722.9609
    127.5000,      25.0000,   1.00000,    710.9044
    132.5000,      25.0000,   1.00000,    701.2277
    137.5000,      25.0000,   1.00000,    690.1735
    142.5000,      25.0000,   1.00000,    665.5676
    147.5000,      25.0000,   1.00000,    655.7412
    152.5000,      25.0000,   1.00000,    659.1736
    157.5000,      25.0000,   1.00000,    666.8463
    162.5000,      25.0000,   1.00000,    692.3602
    167.5000,      25.0000,   1.00000,    744.6624
    172.5000,      25.0000,   1.00000,    779.2433
    177.5000,      25.0000,   1.00000,    772.3383
    182.5000,      25.0000,   1.00000,    768.0825
    187.5000,      25.0000,   1.00000,    747.7240
    192.5000,      25.0000,   1.00000,    719.5029
    197.5000,      25.0000,   1.00000,    723.9407
    202.5000,      25.0000,   1.00000,    774.5726
    207.5000,      25.0000,   1.00000,    827.1978
    212.5000,      25.0000,   1.00000,    916.7565
    217.5000,      25.0000,   1.00000,   1030.1753
    222.5000,      25.0000,   1.00000,   1129.8926
    227.5000,      25.0000,   1.00000,   1145.9910
    232.5000,      25.0000,   1.00000,   1172.9041
    237.5000,      25.0000,   1.00000,   1180.7198
    242.5000,      25.0000,   1.00000,   1144.6923
    247.5000,      25.0000,   1.00000,   1095.5967
    252.5000,      25.0000,   1.00000,   1116.8931
    257.5000,      25.0000,   1.00000,   1111.1438
    262.5000,      25.0000,   1.00000,   1164.8552
    267.5000,      25.0000,   1.00000,   1227.8075
    272.5000,      25.0000,   1.00000,   1340.1387
    277.5000,      25.0000,   1.00000,   1374.8625
    282.5000,      25.0000,   1.00000,   1487.0051
    287.5000,      25.0000,   1.00000,   1557.8823
    292.5000,      25.0000,   1.00000,   1649.1978
    297.5000,      25.0000,   1.00000,   1635.8589
    302.5000,      25.0000,   1.00000,   1621.4041
    307.5000,      25.0000,   1.00000,   1606.2611
    312.5000,      25.0000,   1.00000,   1723.2250
    317.5000,      25.0000,   1.00000,   1707.2751
    322.5000,      25.0000,   1.00000,   1773.9830
    327.5000,      25.0000,   1.00000,   1839.1799
    332.5000,      25.0000,   1.00000,   1805.6448
    337.5000,      25.0000,   1.00000,   1796.1591
    342.5000,      25.0000,   1.00000,   1866.2526
    347.5000,      25.0000,   1.00000,   1833.2719
    352.5000,      25.0000,   1.00000,   1706.9847
    357.5000,      25.0000,   1.00000,   1735.8575
    362.5000,      25.0000,   1.00000,   1784.1587
    367.5000,      25.0000,   1.00000,   1795.0056
    372.5000,      25.0000,   1.00000,   1805.1201
    377.5000,      25.0000,   1.00000,   1834.8729
    382.5000,      25.0000,   1.00000,   1648.0333
    387.5000,      25.0000,   1.00000,   1613.8398
    392.5000,      25.0000,   1.00000,   1548.7430
     37.5000,       5.0000,   7.00000,   1171.6282
     42.5000,       5.0000,   7.00000,   1067.4941
     47.5000,       5.0000,   7.00000,   1086.6055
     52.5000,       5.0000,   7.00000,   1086.4434
     57.5000,       5.0000,   7.00000,   1029.6189
     62.5000,       5.0000,   7.00000,   1050.2697
     67.5000,       5.0000,   7.00000,    979.0518
     72.5000,       5.0000,   7.00000,    926.4681
     77.5000,       5.0000,   7.00000,    939.3378
     82.5000,       5.0000,   7.00000,    860.8378
     87.5000,       5.0000,   7.00000,    906.3423
     92.5000,       5.0000,   7.00000,    834.4261
     97.5000,       5.0000,   7.00000,    875.8558
    102.5000,       5.0000,   7.00000,    804.2167
    107.5000,       5.0000,   7.00000,    775.2247
    112.5000,       5.0000,   7.00000,    735.0044
    117.5000,       5.0000,   7.00000,    661.3829
    122.5000,       5.0000,   7.00000,    699.3587
    127.5000,       5.0000,   7.00000,    706.3417
    132.5000,       5.0000,   7.00000,    667.4291
    137.5000,       5.0000,   7.00000,    684.3264
    142.5000,       5.0000,   7.00000,    629.6337
    147.5000,       5.0000,   7.00000,    601.1752
    152.5000,       5.0000,   7.00000,    615.0858
    157.5000,       5.0000,   7.00000,    655.6321
    162.5000,       5.0000,   7.00000,    720.2343
    167.5000,       5.0000,   7.00000,    736.8409
    172.5000,       5.0000,   7.00000,    731.5686
    177.5000,       5.0000,   7.00000,    781.0378
    182.5000,       5.0000,   7.00000,    781.3742
    187.5000,       5.0000,   7.00000,    691.3689
    192.5000,       5.0000,   7.00000,    685.2988
    197.5000,       5.0000,   7.00000,    678.4143
    202.5000,       5.0000,   7.00000,    675.7435
    207.5000,       5.0000,   7.00000,    809.9596
    212.5000,       5.0000,   7.00000,    914.8860
    217.5000,       5.0000,   7.00000,    921.4554
    222.5000,       5.0000,   7.00000,   1123.4115
    227.5000,       5.0000,   7.00000,   1152.7061
    232.5000,       5.0000,   7.00000,   1194.0830
    237.5000,       5.0000,   7.00000,   1104.5295
    242.5000,       5.0000,   7.00000,   1028.7780
    247.5000,       5.0000,   7.00000,   1120.8848
    252.5000,       5.0000,   7.00000,   1100.4901
    257.5000,       5.0000,   7.00000,   1036.3127
    262.5000,       5.0000,   7.00000,   1114.9725
    267.5000,       5.0000,   7.00000,   1044.1606
    272.5000,       5.0000,   7.00000,   1187.7135
    277.5000,       5.0000,   7.00000,   1353.6981
    282.5000,       5.0000,   7.00000,   1466.5084
    287.5000,       5.0000,   7.00000,   1371.5077
    292.5000,       5.0000,   7.00000,   1554.2574
    297.5000,       5.0000,   7.00000,   1514.6093
    302.5000,       5.0000,   7.00000,   1662.7762
    307.5000,       5.0000,   7.00000,   1473.9537
    312.5000,       5.0000,   7.00000,   1534.5010
    317.5000,       5.0000,   7.00000,   1493.5553
    322.5000,       5.0000,   7.00000,   1708.5958
    327.5000,       5.0000,   7.00000,   1659.2611
    332.5000,       5.0000,   7.00000,   1719.6844
    337.5000,       5.0000,   7.00000,   1946.7458
    342.5000,       5.0000,   7.00000,   1587.5197
    347.5000,       5.0000,   7.00000,   1484.7886
    352.5000,       5.0000,   7.00000,   1809.4803
    357.5000,       5.0000,   7.00000,   1669.8278
    362.5000,       5.0000,   7.00000,   1709.3578
    367.5000,       5.0000,   7.00000,   1792.7766
    372.5000,       5.0000,   7.00000,   1516.3452
    377.5000,       5.0000,   7.00000,   1906.3928
    382.5000,       5.0000,   7.00000,   1623.4537
    387.5000,       5.0000,   7.00000,   1554.7676
    392.5000,       5.0000,   7.00000,   1245.1179
     42.5000,       5.0000,   8.00000,   1028.4324
     47.5000,       5.0000,   8.00000,   1036.5330
     52.5000,       5.0000,   8.00000,   1037.1674
     57.5000,       5.0000,   8.00000,    970.2330
     62.5000,       5.0000,   8.00000,    978.7372
     67.5000,       5.0000,   8.00000,    926.9677
     72.5000,       5.0000,   8.00000,    867.7131
     77.5000,       5.0000,   8.00000,    895.3666
     82.5000,       5.0000,   8.00000,    822.2128
     87.5000,       5.0000,   8.00000,    855.4289
     92.5000,       5.0000,   8.00000,    786.6636
     97.5000,       5.0000,   8.00000,    826.0876
    102.5000,       5.0000,   8.00000,    758.1813
    107.5000,       5.0000,   8.00000,    739.9641
    112.5000,       5.0000,   8.00000,    705.2224
    117.5000,       5.0000,   8.00000,    626.0831
    122.5000,       5.0000,   8.00000,    662.2034
    127.5000,       5.0000,   8.00000,    661.6188
    132.5000,       5.0000,   8.00000,    637.9403
    137.5000,       5.0000,   8.00000,    646.4260
    142.5000,       5.0000,   8.00000,    604.1862
    147.5000,       5.0000,   8.00000,    588.6063
    152.5000,       5.0000,   8.00000,    608.7421
    157.5000,       5.0000,   8.00000,    660.3133
    162.5000,       5.0000,   8.00000,    725.8049
    167.5000,       5.0000,   8.00000,    730.0338
    172.5000,       5.0000,   8.00000,    711.0290
    177.5000,       5.0000,   8.00000,    752.8514
    182.5000,       5.0000,   8.00000,    734.2282
    187.5000,       5.0000,   8.00000,    649.7195
    192.5000,       5.0000,   8.00000,    643.4158
    197.5000,       5.0000,   8.00000,    644.5710
    202.5000,       5.0000,   8.00000,    648.7977
    207.5000,       5.0000,   8.00000,    772.1064
    212.5000,       5.0000,   8.00000,    877.6565
    217.5000,       5.0000,   8.00000,    879.1118
    222.5000,       5.0000,   8.00000,   1061.1304
    227.5000,       5.0000,   8.00000,   1113.8391
    232.5000,       5.0000,   8.00000,   1136.9738
    237.5000,       5.0000,   8.00000,   1031.2209
    242.5000,       5.0000,   8.00000,    950.0291
    247.5000,       5.0000,   8.00000,   1042.3281
    252.5000,       5.0000,   8.00000,    998.5201
    257.5000,       5.0000,   8.00000,    948.9063
    262.5000,       5.0000,   8.00000,    963.2114
    267.5000,       5.0000,   8.00000,    915.1760
    272.5000,       5.0000,   8.00000,   1045.8810
    277.5000,       5.0000,   8.00000,   1234.7673
    282.5000,       5.0000,   8.00000,   1338.6426
    287.5000,       5.0000,   8.00000,   1253.8888
    292.5000,       5.0000,   8.00000,   1429.2183
    297.5000,       5.0000,   8.00000,   1360.4969
    302.5000,       5.0000,   8.00000,   1530.0690
    307.5000,       5.0000,   8.00000,   1385.2433
    312.5000,       5.0000,   8.00000,   1353.7067
    317.5000,       5.0000,   8.00000,   1311.6498
    322.5000,       5.0000,   8.00000,   1482.2506
    327.5000,       5.0000,   8.00000,   1426.0145
    332.5000,       5.0000,   8.00000,   1508.7457
    337.5000,       5.0000,   8.00000,   1637.9542
    342.5000,       5.0000,   8.00000,   1328.7322
    347.5000,       5.0000,   8.00000,   1263.4285
    352.5000,       5.0000,   8.00000,   1603.6906
    357.5000,       5.0000,   8.00000,   1487.1389
    362.5000,       5.0000,   8.00000,   1496.6017
    367.5000,       5.0000,   8.00000,   1597.4941
    372.5000,       5.0000,   8.00000,   1349.5494
    377.5000,       5.0000,   8.00000,   1663.6326
    382.5000,       5.0000,   8.00000,   1499.7369
    387.5000,       5.0000,   8.00000,   1429.0663
     52.5000,      35.0000,   1.00000,    961.6534
     57.5000,      35.0000,   1.00000,    922.3898
     62.5000,      35.0000,   1.00000,    901.1678
     67.5000,      35.0000,   1.00000,    878.5223
     72.5000,      35.0000,   1.00000,    853.4341
     77.5000,      35.0000,   1.00000,    834.6251
     82.5000,      35.0000,   1.00000,    806.1818
     87.5000,      35.0000,   1.00000,    781.9557
     92.5000,      35.0000,   1.00000,    765.7319
     97.5000,      35.0000,   1.00000,    736.6631
    102.5000,      35.0000,   1.00000,    718.9634
    107.5000,      35.0000,   1.00000,    699.7874
    112.5000,      35.0000,   1.00000,    684.8629
    117.5000,      35.0000,   1.00000,    659.8567
    122.5000,      35.0000,   1.00000,    646.6500
    127.5000,      35.0000,   1.00000,    624.5591
    132.5000,      35.0000,   1.00000,    609.9475
    137.5000,      35.0000,   1.00000,    616.0534
    142.5000,      35.0000,   1.00000,    629.8278
    147.5000,      35.0000,   1.00000,    645.6562
    152.5000,      35.0000,   1.00000,    675.3569
    157.5000,      35.0000,   1.00000,    685.5381
    162.5000,      35.0000,   1.00000,    699.9130
    167.5000,      35.0000,   1.00000,    714.7460
    172.5000,      35.0000,   1.00000,    693.4424
    177.5000,      35.0000,   1.00000,    677.2224
    182.5000,      35.0000,   1.00000,    657.4149
    187.5000,      35.0000,   1.00000,    645.8762
    192.5000,      35.0000,   1.00000,    669.6105
    197.5000,      35.0000,   1.00000,    686.8251
    202.5000,      35.0000,   1.00000,    698.2213
    207.5000,      35.0000,   1.00000,    759.0074
    212.5000,      35.0000,   1.00000,    823.6989
    217.5000,      35.0000,   1.00000,    909.2162
    222.5000,      35.0000,   1.00000,    967.5491
    227.5000,      35.0000,   1.00000,    980.3811
    232.5000,      35.0000,   1.00000,    988.2714
    237.5000,      35.0000,   1.00000,    999.3982
    242.5000,      35.0000,   1.00000,    948.7390
    247.5000,      35.0000,   1.00000,    917.9578
    252.5000,      35.0000,   1.00000,    856.9882
    257.5000,      35.0000,   1.00000,    849.4657
    262.5000,      35.0000,   1.00000,    891.5309
    267.5000,      35.0000,   1.00000,    948.0125
    272.5000,      35.0000,   1.00000,    970.4794
    277.5000,      35.0000,   1.00000,   1062.0756
    282.5000,      35.0000,   1.00000,   1134.0944
    287.5000,      35.0000,   1.00000,   1216.0059
    292.5000,      35.0000,   1.00000,   1260.8146
    297.5000,      35.0000,   1.00000,   1297.2662
    302.5000,      35.0000,   1.00000,   1275.3329
    307.5000,      35.0000,   1.00000,   1311.2518
    312.5000,      35.0000,   1.00000,   1294.1211
    317.5000,      35.0000,   1.00000,   1268.7749
    322.5000,      35.0000,   1.00000,   1265.2555
    327.5000,      35.0000,   1.00000,   1178.3846
    332.5000,      35.0000,   1.00000,   1135.5811
    337.5000,      35.0000,   1.00000,   1164.3737
    342.5000,      35.0000,   1.00000,   1179.3815
    347.5000,      35.0000,   1.00000,   1224.2142
    352.5000,      35.0000,   1.00000,   1256.2339
    357.5000,      35.0000,   1.00000,   1239.0779
    362.5000,      35.0000,   1.00000,   1288.0232
    367.5000,      35.0000,   1.00000,   1318.8157
    372.5000,      35.0000,   1.00000,   1297.1030
    377.5000,      35.0000,   1.00000,   1284.0720
     52.5000,       5.0000,  10.00000,    921.1952
     57.5000,       5.0000,  10.00000,    862.7740
     62.5000,       5.0000,  10.00000,    870.6470
     67.5000,       5.0000,  10.00000,    826.4017
     72.5000,       5.0000,  10.00000,    782.1107
     77.5000,       5.0000,  10.00000,    803.2906
     82.5000,       5.0000,  10.00000,    734.0988
     87.5000,       5.0000,  10.00000,    777.2993
     92.5000,       5.0000,  10.00000,    720.1397
     97.5000,       5.0000,  10.00000,    757.2578
    102.5000,       5.0000,  10.00000,    696.5543
    107.5000,       5.0000,  10.00000,    671.0831
    112.5000,       5.0000,  10.00000,    627.3744
    117.5000,       5.0000,  10.00000,    556.0714
    122.5000,       5.0000,  10.00000,    590.1100
    127.5000,       5.0000,  10.00000,    593.6172
    132.5000,       5.0000,  10.00000,    571.1042
    137.5000,       5.0000,  10.00000,    591.1426
    142.5000,       5.0000,  10.00000,    567.8102
    147.5000,       5.0000,  10.00000,    566.1621
    152.5000,       5.0000,  10.00000,    605.9885
    157.5000,       5.0000,  10.00000,    662.4518
    162.5000,       5.0000,  10.00000,    714.7885
    167.5000,       5.0000,  10.00000,    699.7178
    172.5000,       5.0000,  10.00000,    653.9656
    177.5000,       5.0000,  10.00000,    673.2620
    182.5000,       5.0000,  10.00000,    656.8284
    187.5000,       5.0000,  10.00000,    591.0049
    192.5000,       5.0000,  10.00000,    603.9373
    197.5000,       5.0000,  10.00000,    604.1886
    202.5000,       5.0000,  10.00000,    599.0933
    207.5000,       5.0000,  10.00000,    716.5608
    212.5000,       5.0000,  10.00000,    814.5482
    217.5000,       5.0000,  10.00000,    817.2542
    222.5000,       5.0000,  10.00000,    974.2211
    227.5000,       5.0000,  10.00000,    984.0383
    232.5000,       5.0000,  10.00000,    985.4285
    237.5000,       5.0000,  10.00000,    904.1317
    242.5000,       5.0000,  10.00000,    831.3106
    247.5000,       5.0000,  10.00000,    901.2658
    252.5000,       5.0000,  10.00000,    837.2692
    257.5000,       5.0000,  10.00000,    774.5728
    262.5000,       5.0000,  10.00000,    802.8587
    267.5000,       5.0000,  10.00000,    753.8583
    272.5000,       5.0000,  10.00000,    834.9681
    277.5000,       5.0000,  10.00000,    979.9769
    282.5000,       5.0000,  10.00000,   1090.1497
    287.5000,       5.0000,  10.00000,   1017.7919
    292.5000,       5.0000,  10.00000,   1158.7648
    297.5000,       5.0000,  10.00000,   1147.8375
    302.5000,       5.0000,  10.00000,   1278.2887
    307.5000,       5.0000,  10.00000,   1119.0801
    312.5000,       5.0000,  10.00000,   1097.3356
    317.5000,       5.0000,  10.00000,   1023.0282
    322.5000,       5.0000,  10.00000,   1130.5245
    327.5000,       5.0000,  10.00000,   1048.4226
    332.5000,       5.0000,  10.00000,   1079.7308
    337.5000,       5.0000,  10.00000,   1183.0172
    342.5000,       5.0000,  10.00000,    983.8610
    347.5000,       5.0000,  10.00000,    967.6677
    352.5000,       5.0000,  10.00000,   1249.0836
    357.5000,       5.0000,  10.00000,   1196.7639
    362.5000,       5.0000,  10.00000,   1218.9526
    367.5000,       5.0000,  10.00000,   1267.2509
    372.5000,       5.0000,  10.00000,   1057.9728
    377.5000,       5.0000,  10.00000,   1328.0510
     67.5000,      45.0000,   1.00000,    793.9313
     72.5000,      45.0000,   1.00000,    771.1494
     77.5000,      45.0000,   1.00000,    753.4329
     82.5000,      45.0000,   1.00000,    739.0817
     87.5000,      45.0000,   1.00000,    716.8071
     92.5000,      45.0000,   1.00000,    701.3410
     97.5000,      45.0000,   1.00000,    670.5497
    102.5000,      45.0000,   1.00000,    648.6252
    107.5000,      45.0000,   1.00000,    638.3229
    112.5000,      45.0000,   1.00000,    611.3066
    117.5000,      45.0000,   1.00000,    599.5368
    122.5000,      45.0000,   1.00000,    583.8828
    127.5000,      45.0000,   1.00000,    574.8367
    132.5000,      45.0000,   1.00000,    577.0583
    137.5000,      45.0000,   1.00000,    591.0591
    142.5000,      45.0000,   1.00000,    615.7660
    147.5000,      45.0000,   1.00000,    626.6725
    152.5000,      45.0000,   1.00000,    628.2843
    157.5000,      45.0000,   1.00000,    630.5417
    162.5000,      45.0000,   1.00000,    624.4100
    167.5000,      45.0000,   1.00000,    618.4797
    172.5000,      45.0000,   1.00000,    620.4376
    177.5000,      45.0000,   1.00000,    627.0305
    182.5000,      45.0000,   1.00000,    620.4111
    187.5000,      45.0000,   1.00000,    620.5615
    192.5000,      45.0000,   1.00000,    638.6585
    197.5000,      45.0000,   1.00000,    653.5576
    202.5000,      45.0000,   1.00000,    692.4579
    207.5000,      45.0000,   1.00000,    731.6180
    212.5000,      45.0000,   1.00000,    767.1373
    217.5000,      45.0000,   1.00000,    778.2087
    222.5000,      45.0000,   1.00000,    793.8021
    227.5000,      45.0000,   1.00000,    817.7490
    232.5000,      45.0000,   1.00000,    828.8513
    237.5000,      45.0000,   1.00000,    801.2569
    242.5000,      45.0000,   1.00000,    791.0130
    247.5000,      45.0000,   1.00000,    761.8855
    252.5000,      45.0000,   1.00000,    754.1108
    257.5000,      45.0000,   1.00000,    751.6091
    262.5000,      45.0000,   1.00000,    776.5953
    267.5000,      45.0000,   1.00000,    792.6537
    272.5000,      45.0000,   1.00000,    795.7422
    277.5000,      45.0000,   1.00000,    822.1471
    282.5000,      45.0000,   1.00000,    886.3618
    287.5000,      45.0000,   1.00000,    884.9337
    292.5000,      45.0000,   1.00000,    920.7025
    297.5000,      45.0000,   1.00000,    944.0571
    302.5000,      45.0000,   1.00000,    958.6158
    307.5000,      45.0000,   1.00000,    965.5961
    312.5000,      45.0000,   1.00000,    942.0724
    317.5000,      45.0000,   1.00000,    934.1215
    322.5000,      45.0000,   1.00000,    883.4081
    327.5000,      45.0000,   1.00000,    841.8783
    332.5000,      45.0000,   1.00000,    857.3354
    337.5000,      45.0000,   1.00000,    855.2122
    342.5000,      45.0000,   1.00000,    875.7983
    347.5000,      45.0000,   1.00000,    902.8224
    352.5000,      45.0000,   1.00000,    910.3658
    357.5000,      45.0000,   1.00000,    943.7653
    362.5000,      45.0000,   1.00000,    945.4529
     77.5000,       5.0000,  12.00000,    731.7028
    157.5000,       5.0000,  12.00000,    624.5233
    237.5000,       5.0000,  12.00000,    785.7916
    317.5000,       5.0000,  12.00000,    807.3093
     67.5000,      15.0000,   4.00000,    735.8406
     72.5000,      15.0000,   4.00000,    714.9150
     77.5000,      15.0000,   4.00000,    692.1406
     82.5000,      15.0000,   4.00000,    698.3099
     87.5000,      15.0000,   4.00000,    677.9020
     92.5000,      15.0000,   4.00000,    692.0152
     97.5000,      15.0000,   4.00000,    658.7458
    102.5000,      15.0000,   4.00000,    641.1639
    107.5000,      15.0000,   4.00000,    598.5887
    112.5000,      15.0000,   4.00000,    549.4055
    117.5000,      15.0000,   4.00000,    522.7713
    122.5000,      15.0000,   4.00000,    516.6578
    127.5000,      15.0000,   4.00000,    528.3925
    132.5000,      15.0000,   4.00000,    542.0325
    137.5000,      15.0000,   4.00000,    545.8665
    142.5000,      15.0000,   4.00000,    548.8046
    147.5000,      15.0000,   4.00000,    547.7214
    152.5000,      15.0000,   4.00000,    568.5982
    157.5000,      15.0000,   4.00000,    601.6023
    162.5000,      15.0000,   4.00000,    619.7148
    167.5000,      15.0000,   4.00000,    619.3076
    172.5000,      15.0000,   4.00000,    615.3808
    177.5000,      15.0000,   4.00000,    616.5769
    182.5000,      15.0000,   4.00000,    598.5937
    187.5000,      15.0000,   4.00000,    573.8377
    192.5000,      15.0000,   4.00000,    560.2295
    197.5000,      15.0000,   4.00000,    565.1781
    202.5000,      15.0000,   4.00000,    610.7826
    207.5000,      15.0000,   4.00000,    680.7713
    212.5000,      15.0000,   4.00000,    732.8530
    217.5000,      15.0000,   4.00000,    784.3102
    222.5000,      15.0000,   4.00000,    812.1055
    227.5000,      15.0000,   4.00000,    839.0798
    232.5000,      15.0000,   4.00000,    805.4758
    237.5000,      15.0000,   4.00000,    744.0379
    242.5000,      15.0000,   4.00000,    718.6972
    247.5000,      15.0000,   4.00000,    710.7108
    252.5000,      15.0000,   4.00000,    708.6912
    257.5000,      15.0000,   4.00000,    682.4769
    262.5000,      15.0000,   4.00000,    652.5786
    267.5000,      15.0000,   4.00000,    657.4811
    272.5000,      15.0000,   4.00000,    670.9274
    277.5000,      15.0000,   4.00000,    742.1693
    282.5000,      15.0000,   4.00000,    783.6346
    287.5000,      15.0000,   4.00000,    802.7037
    292.5000,      15.0000,   4.00000,    812.1224
    297.5000,      15.0000,   4.00000,    874.9864
    302.5000,      15.0000,   4.00000,    853.1760
    307.5000,      15.0000,   4.00000,    850.1351
    312.5000,      15.0000,   4.00000,    767.7960
    317.5000,      15.0000,   4.00000,    767.5168
    322.5000,      15.0000,   4.00000,    748.9468
    327.5000,      15.0000,   4.00000,    775.0819
    337.5000,      15.0000,   4.00000,    792.5714
    342.5000,      15.0000,   4.00000,    770.9104
    347.5000,      15.0000,   4.00000,    792.9506
    352.5000,      15.0000,   4.00000,    838.7401
    357.5000,      15.0000,   4.00000,    900.2890
    362.5000,      15.0000,   4.00000,    910.7567
     82.5000,      55.0000,   1.00000,    697.2038
     87.5000,      55.0000,   1.00000,    675.1585
     92.5000,      55.0000,   1.00000,    645.3758
     97.5000,      55.0000,   1.00000,    624.4200
    102.5000,      55.0000,   1.00000,    608.4069
    107.5000,      55.0000,   1.00000,    597.6077
    112.5000,      55.0000,   1.00000,    591.4019
    117.5000,      55.0000,   1.00000,    582.6301
    122.5000,      55.0000,   1.00000,    580.7002
    127.5000,      55.0000,   1.00000,    566.9727
    132.5000,      55.0000,   1.00000,    560.0386
    137.5000,      55.0000,   1.00000,    561.5890
    142.5000,      55.0000,   1.00000,    554.6116
    147.5000,      55.0000,   1.00000,    556.1801
    152.5000,      55.0000,   1.00000,    557.7290
    157.5000,      55.0000,   1.00000,    561.3210
    162.5000,      55.0000,   1.00000,    566.0972
    167.5000,      55.0000,   1.00000,    563.7332
    172.5000,      55.0000,   1.00000,    570.7787
    177.5000,      55.0000,   1.00000,    579.6730
    182.5000,      55.0000,   1.00000,    600.9014
    187.5000,      55.0000,   1.00000,    626.4644
    192.5000,      55.0000,   1.00000,    637.1498
    197.5000,      55.0000,   1.00000,    656.0909
    202.5000,      55.0000,   1.00000,    670.0367
    207.5000,      55.0000,   1.00000,    690.0156
    212.5000,      55.0000,   1.00000,    691.7532
    217.5000,      55.0000,   1.00000,    694.0282
    222.5000,      55.0000,   1.00000,    696.0710
    227.5000,      55.0000,   1.00000,    700.7346
    232.5000,      55.0000,   1.00000,    703.2233
    242.5000,      55.0000,   1.00000,    689.2361
    247.5000,      55.0000,   1.00000,    690.5786
    252.5000,      55.0000,   1.00000,    686.2693
    257.5000,      55.0000,   1.00000,    676.2384
    262.5000,      55.0000,   1.00000,    674.1475
    267.5000,      55.0000,   1.00000,    696.8854
    272.5000,      55.0000,   1.00000,    694.7779
    277.5000,      55.0000,   1.00000,    703.2137
    282.5000,      55.0000,   1.00000,    693.2235
    287.5000,      55.0000,   1.00000,    678.0591
    292.5000,      55.0000,   1.00000,    681.2444
    297.5000,      55.0000,   1.00000,    683.2603
    302.5000,      55.0000,   1.00000,    679.2903
    307.5000,      55.0000,   1.00000,    678.7226
    312.5000,      55.0000,   1.00000,    702.5720
    317.5000,      55.0000,   1.00000,    713.2213
    322.5000,      55.0000,   1.00000,    705.9247
    327.5000,      55.0000,   1.00000,    723.4386
    332.5000,      55.0000,   1.00000,    724.4335
    337.5000,      55.0000,   1.00000,    725.7521
    342.5000,      55.0000,   1.00000,    732.7440
    347.5000,      55.0000,   1.00000,    728.9048
    157.5000,       5.0000,  15.00000,    551.4971
    237.5000,       5.0000,  15.00000,    662.5650
    317.5000,       5.0000,  15.00000,    589.7961
     82.5000,      15.0000,   5.00000,    660.5301
     87.5000,      15.0000,   5.00000,    638.3792
     92.5000,      15.0000,   5.00000,    645.0043
     97.5000,      15.0000,   5.00000,    617.3811
    102.5000,      15.0000,   5.00000,    597.7322
    107.5000,      15.0000,   5.00000,    562.4368
    112.5000,      15.0000,   5.00000,    521.7458
    117.5000,      15.0000,   5.00000,    503.5469
    122.5000,      15.0000,   5.00000,    500.4077
    127.5000,      15.0000,   5.00000,    506.9004
    132.5000,      15.0000,   5.00000,    507.3569
    137.5000,      15.0000,   5.00000,    499.3618
    142.5000,      15.0000,   5.00000,    489.8983
    147.5000,      15.0000,   5.00000,    485.3979
    152.5000,      15.0000,   5.00000,    502.7511
    157.5000,      15.0000,   5.00000,    539.3193
    162.5000,      15.0000,   5.00000,    569.5139
    167.5000,      15.0000,   5.00000,    572.6370
    172.5000,      15.0000,   5.00000,    574.8452
    177.5000,      15.0000,   5.00000,    578.9151
    182.5000,      15.0000,   5.00000,    572.6619
    187.5000,      15.0000,   5.00000,    561.9865
    192.5000,      15.0000,   5.00000,    552.0082
    197.5000,      15.0000,   5.00000,    556.1672
    202.5000,      15.0000,   5.00000,    590.2110
    207.5000,      15.0000,   5.00000,    655.0731
    212.5000,      15.0000,   5.00000,    702.4456
    217.5000,      15.0000,   5.00000,    744.8089
    222.5000,      15.0000,   5.00000,    742.8049
    227.5000,      15.0000,   5.00000,    749.2491
    232.5000,      15.0000,   5.00000,    701.8317
    242.5000,      15.0000,   5.00000,    632.2828
    247.5000,      15.0000,   5.00000,    627.5601
    252.5000,      15.0000,   5.00000,    619.4092
    257.5000,      15.0000,   5.00000,    587.7886
    262.5000,      15.0000,   5.00000,    559.3418
    267.5000,      15.0000,   5.00000,    564.1514
    272.5000,      15.0000,   5.00000,    570.2050
    277.5000,      15.0000,   5.00000,    609.7189
    282.5000,      15.0000,   5.00000,    613.1558
    287.5000,      15.0000,   5.00000,    612.5296
    292.5000,      15.0000,   5.00000,    608.9467
    297.5000,      15.0000,   5.00000,    631.7841
    302.5000,      15.0000,   5.00000,    605.1539
    307.5000,      15.0000,   5.00000,    592.6791
    312.5000,      15.0000,   5.00000,    564.6361
    317.5000,      15.0000,   5.00000,    586.0559
    322.5000,      15.0000,   5.00000,    598.6095
    327.5000,      15.0000,   5.00000,    630.6983
    332.5000,      15.0000,   5.00000,    672.7988
    337.5000,      15.0000,   5.00000,    666.6620
    342.5000,      15.0000,   5.00000,    644.1536
    347.5000,      15.0000,   5.00000,    648.8402
     97.5000,      65.0000,   1.00000,    613.4860
    102.5000,      65.0000,   1.00000,    601.1846
    107.5000,      65.0000,   1.00000,    595.1606
    112.5000,      65.0000,   1.00000,    580.5206
    117.5000,      65.0000,   1.00000,    565.1964
    122.5000,      65.0000,   1.00000,    551.8979
    127.5000,      65.0000,   1.00000,    536.9067
    132.5000,      65.0000,   1.00000,    525.4201
    137.5000,      65.0000,   1.00000,    516.8019
    142.5000,      65.0000,   1.00000,    509.4755
    147.5000,      65.0000,   1.00000,    513.0471
    152.5000,      65.0000,   1.00000,    519.9307
    157.5000,      65.0000,   1.00000,    519.2947
    162.5000,      65.0000,   1.00000,    524.0176
    167.5000,      65.0000,   1.00000,    530.1624
    172.5000,      65.0000,   1.00000,    538.6409
    177.5000,      65.0000,   1.00000,    560.0507
    182.5000,      65.0000,   1.00000,    583.0452
    187.5000,      65.0000,   1.00000,    599.8550
    192.5000,      65.0000,   1.00000,    624.4887
    197.5000,      65.0000,   1.00000,    640.0077
    202.5000,      65.0000,   1.00000,    652.9568
    207.5000,      65.0000,   1.00000,    650.6638
    212.5000,      65.0000,   1.00000,    645.5970
    217.5000,      65.0000,   1.00000,    645.0185
    257.5000,      65.0000,   1.00000,    615.4360
    262.5000,      65.0000,   1.00000,    610.1042
    267.5000,      65.0000,   1.00000,    598.6873
    272.5000,      65.0000,   1.00000,    593.5019
    277.5000,      65.0000,   1.00000,    593.4771
    282.5000,      65.0000,   1.00000,    572.1998
    287.5000,      65.0000,   1.00000,    552.7311
    292.5000,      65.0000,   1.00000,    544.8312
    297.5000,      65.0000,   1.00000,    547.5300
    302.5000,      65.0000,   1.00000,    558.3594
    307.5000,      65.0000,   1.00000,    578.5714
    312.5000,      65.0000,   1.00000,    582.1585
    317.5000,      65.0000,   1.00000,    578.6710
    322.5000,      65.0000,   1.00000,    602.0313
    327.5000,      65.0000,   1.00000,    616.9156
    332.5000,      65.0000,   1.00000,    632.4462
    102.5000,      15.0000,   6.00000,    593.6319
    107.5000,      15.0000,   6.00000,    554.7004
    112.5000,      15.0000,   6.00000,    510.3831
    117.5000,      15.0000,   6.00000,    479.8752
    122.5000,      15.0000,   6.00000,    467.1758
    127.5000,      15.0000,   6.00000,    462.5832
    132.5000,      15.0000,   6.00000,    460.0366
    137.5000,      15.0000,   6.00000,    449.9289
    142.5000,      15.0000,   6.00000,    447.3108
    147.5000,      15.0000,   6.00000,    450.5775
    152.5000,      15.0000,   6.00000,    472.2370
    157.5000,      15.0000,   6.00000,    508.8676
    162.5000,      15.0000,   6.00000,    538.0732
    167.5000,      15.0000,   6.00000,    545.9020
    172.5000,      15.0000,   6.00000,    552.3272
    177.5000,      15.0000,   6.00000,    560.7897
    182.5000,      15.0000,   6.00000,    553.9777
    187.5000,      15.0000,   6.00000,    542.1262
    192.5000,      15.0000,   6.00000,    535.2964
    197.5000,      15.0000,   6.00000,    545.6263
    202.5000,      15.0000,   6.00000,    589.0509
    207.5000,      15.0000,   6.00000,    651.1055
    212.5000,      15.0000,   6.00000,    700.6696
    217.5000,      15.0000,   6.00000,    734.9419
    257.5000,      15.0000,   6.00000,    526.1035
    262.5000,      15.0000,   6.00000,    493.1520
    267.5000,      15.0000,   6.00000,    484.0034
    272.5000,      15.0000,   6.00000,    484.2416
    277.5000,      15.0000,   6.00000,    518.0462
    282.5000,      15.0000,   6.00000,    513.3678
    287.5000,      15.0000,   6.00000,    511.0392
    292.5000,      15.0000,   6.00000,    492.8647
    297.5000,      15.0000,   6.00000,    519.3804
    302.5000,      15.0000,   6.00000,    504.2005
    307.5000,      15.0000,   6.00000,    500.1899
    312.5000,      15.0000,   6.00000,    473.6285
    317.5000,      15.0000,   6.00000,    487.7859
    322.5000,      15.0000,   6.00000,    502.0256
    327.5000,      15.0000,   6.00000,    538.4242
    332.5000,      15.0000,   6.00000,    578.9839
    110.0000,      30.0000,   3.00000,    532.6791
    115.0000,      30.0000,   3.00000,    500.7168
    120.0000,      30.0000,   3.00000,    472.3675
    125.0000,      30.0000,   3.00000,    453.7649
    130.0000,      30.0000,   3.00000,    441.6547
    135.0000,      30.0000,   3.00000,    441.2078
    140.0000,      30.0000,   3.00000,    445.4860
    145.0000,      30.0000,   3.00000,    453.1465
    150.0000,      30.0000,   3.00000,    469.9894
    155.0000,      30.0000,   3.00000,    484.9036
    160.0000,      30.0000,   3.00000,    500.2227
    165.0000,      30.0000,   3.00000,    524.2191
    170.0000,      30.0000,   3.00000,    544.4172
    175.0000,      30.0000,   3.00000,    545.6229
    180.0000,      30.0000,   3.00000,    539.6208
    185.0000,      30.0000,   3.00000,    541.3835
    190.0000,      30.0000,   3.00000,    543.0855
    195.0000,      30.0000,   3.00000,    562.0162
    200.0000,      30.0000,   3.00000,    588.0490
    205.0000,      30.0000,   3.00000,    620.7482
    210.0000,      30.0000,   3.00000,    662.7031
    265.0000,      30.0000,   3.00000,    482.6081
    270.0000,      30.0000,   3.00000,    484.0439
    275.0000,      30.0000,   3.00000,    474.3297
    280.0000,      30.0000,   3.00000,    474.0953
    285.0000,      30.0000,   3.00000,    479.5276
    290.0000,      30.0000,   3.00000,    496.5775
    295.0000,      30.0000,   3.00000,    490.2990
    300.0000,      30.0000,   3.00000,    480.8691
    305.0000,      30.0000,   3.00000,    478.8294
    310.0000,      30.0000,   3.00000,    478.6632
    315.0000,      30.0000,   3.00000,    481.8406
    320.0000,      30.0000,   3.00000,    484.9665
    325.0000,      30.0000,   3.00000,    507.4293
    112.5000,      25.0000,   4.00000,    487.5741
    117.5000,      25.0000,   4.00000,    460.2007
    122.5000,      25.0000,   4.00000,    436.8069
    127.5000,      25.0000,   4.00000,    428.3520
    132.5000,      25.0000,   4.00000,    430.3027
    137.5000,      25.0000,   4.00000,    428.4033
    142.5000,      25.0000,   4.00000,    429.8308
    147.5000,      25.0000,   4.00000,    446.2698
    152.5000,      25.0000,   4.00000,    467.2628
    157.5000,      25.0000,   4.00000,    491.1739
    162.5000,      25.0000,   4.00000,    510.9645
    167.5000,      25.0000,   4.00000,    531.0512
    172.5000,      25.0000,   4.00000,    541.0637
    177.5000,      25.0000,   4.00000,    536.4717
    182.5000,      25.0000,   4.00000,    533.1098
    187.5000,      25.0000,   4.00000,    536.6458
    192.5000,      25.0000,   4.00000,    533.6450
    197.5000,      25.0000,   4.00000,    555.3173
    202.5000,      25.0000,   4.00000,    605.9082
    272.5000,      25.0000,   4.00000,    448.2703
    277.5000,      25.0000,   4.00000,    441.3094
    282.5000,      25.0000,   4.00000,    459.1521
    287.5000,      25.0000,   4.00000,    466.0905
    292.5000,      25.0000,   4.00000,    476.4874
    297.5000,      25.0000,   4.00000,    468.9110
    302.5000,      25.0000,   4.00000,    468.2584
    307.5000,      25.0000,   4.00000,    453.3108
    312.5000,      25.0000,   4.00000,    456.3527
    317.5000,      25.0000,   4.00000,    446.4202
    157.5000,      15.0000,   8.00000,    487.0050
    157.5000,      15.0000,  10.00000,    487.6329
   4.03
ITERATION 4
MODEL RESISTIVITY
LAYER 1
84,     2.5000
     10.0000,     593.89
     15.0000,     634.82
     20.0000,     636.55
     25.0000,     727.06
     30.0000,     669.06
     35.0000,     772.42
     40.0000,     816.62
     45.0000,     774.71
     50.0000,     821.35
     55.0000,     868.05
     60.0000,     848.97
     65.0000,     877.80
     70.0000,     832.97
     75.0000,     809.00
     80.0000,     841.16
     85.0000,     754.50
     90.0000,     777.41
     95.0000,     706.08
    100.0000,     734.12
    105.0000,     642.62
    110.0000,     595.47
    115.0000,     543.03
    120.0000,     463.40
    125.0000,     488.93
    130.0000,     499.11
    135.0000,     479.33
    140.0000,     504.90
    145.0000,     474.10
    150.0000,     460.89
    155.0000,     484.93
    160.0000,     555.37
    165.0000,     641.31
    170.0000,     653.77
    175.0000,     638.90
    180.0000,     676.24
    185.0000,     665.43
    190.0000,     595.17
    195.0000,     610.92
    200.0000,     626.10
    205.0000,     632.23
    210.0000,     780.88
    215.0000,     988.08
    220.0000,     1179.6
    225.0000,     1675.6
    230.0000,     1804.9
    235.0000,     1714.1
    240.0000,     1472.1
    245.0000,     1319.3
    250.0000,     1459.1
    255.0000,     1414.0
    260.0000,     1353.8
    265.0000,     1471.1
    270.0000,     1423.9
    275.0000,     1762.7
    280.0000,     2231.5
    285.0000,     2571.8
    290.0000,     2519.6
    295.0000,     2901.0
    300.0000,     2792.2
    305.0000,     3189.0
    310.0000,     2719.4
    315.0000,     2597.0
    320.0000,     2425.0
    325.0000,     2710.1
    330.0000,     2535.1
    335.0000,     2594.9
    340.0000,     2889.0
    345.0000,     2352.5
    350.0000,     2275.4
    355.0000,     2986.0
    360.0000,     2736.9
    365.0000,     2641.6
    370.0000,     2656.9
    375.0000,     2194.1
    380.0000,     2792.7
    385.0000,     2322.5
    390.0000,     2177.5
    395.0000,     1586.7
    400.0000,     1533.7
    405.0000,     1476.8
    410.0000,     1411.3
    415.0000,     1384.3
    420.0000,     1494.9
             1300.8
LAYER 2
84,     5.2500
     10.0000,     703.55
     15.0000,     697.65
     20.0000,     720.82
     25.0000,     805.27
     30.0000,     774.01
     35.0000,     859.17
     40.0000,     891.73
     45.0000,     859.65
     50.0000,     901.92
     55.0000,     943.26
     60.0000,     932.67
     65.0000,     949.77
     70.0000,     920.47
     75.0000,     909.79
     80.0000,     901.50
     85.0000,     832.87
     90.0000,     863.20
     95.0000,     797.90
    100.0000,     807.85
    105.0000,     719.08
    110.0000,     669.38
    115.0000,     612.77
    120.0000,     538.75
    125.0000,     557.01
    130.0000,     560.03
    135.0000,     543.89
    140.0000,     546.82
    145.0000,     515.00
    150.0000,     502.22
    155.0000,     530.35
    160.0000,     590.43
    165.0000,     673.46
    170.0000,     697.93
    175.0000,     716.99
    180.0000,     765.23
    185.0000,     776.73
    190.0000,     721.86
    195.0000,     722.91
    200.0000,     706.97
    205.0000,     707.83
    210.0000,     848.27
    215.0000,     1025.4
    220.0000,     1098.9
    225.0000,     1460.9
    230.0000,     1581.7
    235.0000,     1672.7
    240.0000,     1546.9
    245.0000,     1444.8
    250.0000,     1584.4
    255.0000,     1578.5
    260.0000,     1499.8
    265.0000,     1549.1
    270.0000,     1562.2
    275.0000,     1807.3
    280.0000,     2151.5
    285.0000,     2435.4
    290.0000,     2411.2
    295.0000,     2724.8
    300.0000,     2686.8
    305.0000,     3004.5
    310.0000,     2667.7
    315.0000,     2634.0
    320.0000,     2604.6
    325.0000,     2759.2
    330.0000,     2745.0
    335.0000,     2890.7
    340.0000,     3053.4
    345.0000,     2488.7
    350.0000,     2448.3
    355.0000,     3006.9
    360.0000,     2787.9
    365.0000,     2936.2
    370.0000,     2895.6
    375.0000,     2458.4
    380.0000,     2912.4
    385.0000,     2571.0
    390.0000,     2297.6
    395.0000,     1707.5
    400.0000,     1602.9
    405.0000,     1527.2
    410.0000,     1467.6
    415.0000,     1452.8
    420.0000,     1515.2
             1385.1
LAYER 3
82,     8.2750
     15.0000,     983.75
     20.0000,     1057.8
     25.0000,     1188.4
     30.0000,     1208.9
     35.0000,     1270.0
     40.0000,     1260.7
     45.0000,     1196.2
     50.0000,     1210.1
     55.0000,     1230.2
     60.0000,     1222.3
     65.0000,     1232.7
     70.0000,     1237.6
     75.0000,     1241.2
     80.0000,     1186.7
     85.0000,     1142.0
     90.0000,     1217.4
     95.0000,     1175.5
    100.0000,     1172.4
    105.0000,     1069.9
    110.0000,     988.47
    115.0000,     895.47
    120.0000,     794.62
    125.0000,     774.96
    130.0000,     746.21
    135.0000,     717.89
    140.0000,     693.08
    145.0000,     665.23
    150.0000,     678.12
    155.0000,     738.69
    160.0000,     802.14
    165.0000,     874.81
    170.0000,     901.83
    175.0000,     953.20
    180.0000,     1019.2
    185.0000,     1044.9
    190.0000,     987.72
    195.0000,     921.69
    200.0000,     846.43
    205.0000,     866.81
    210.0000,     1098.4
    215.0000,     1331.9
    220.0000,     1218.7
    225.0000,     1388.3
    230.0000,     1461.1
    235.0000,     1754.8
    240.0000,     1795.6
    245.0000,     1690.7
    250.0000,     1752.1
    255.0000,     1731.7
    260.0000,     1626.3
    265.0000,     1618.9
    270.0000,     1675.7
    275.0000,     1790.3
    280.0000,     1949.6
    285.0000,     2138.3
    290.0000,     2194.3
    295.0000,     2438.4
    300.0000,     2500.9
    305.0000,     2715.4
    310.0000,     2557.0
    315.0000,     2626.3
    320.0000,     2700.8
    325.0000,     2751.1
    330.0000,     2984.7
    335.0000,     3408.2
    340.0000,     3535.5
    345.0000,     2955.9
    350.0000,     2959.9
    355.0000,     3445.3
    360.0000,     3392.8
    365.0000,     4019.9
    370.0000,     3943.5
    375.0000,     3227.3
    380.0000,     3417.0
    385.0000,     3126.9
    390.0000,     2694.2
    395.0000,     2051.0
    400.0000,     1851.4
    405.0000,     1743.4
    410.0000,     1666.4
    415.0000,     1618.5
             1570.7
LAYER 4
80,    11.6025
     20.0000,     1717.3
     25.0000,     1950.7
     30.0000,     2023.9
     35.0000,     2003.3
     40.0000,     1881.1
     45.0000,     1688.1
     50.0000,     1625.6
     55.0000,     1599.1
     60.0000,     1584.8
     65.0000,     1605.8
     70.0000,     1658.8
     75.0000,     1683.6
     80.0000,     1604.9
     85.0000,     1598.2
     90.0000,     1752.3
     95.0000,     1750.7
    100.0000,     1741.7
    105.0000,     1612.3
    110.0000,     1481.5
    115.0000,     1339.5
    120.0000,     1195.4
    125.0000,     1113.6
    130.0000,     1027.5
    135.0000,     960.06
    140.0000,     896.38
    145.0000,     868.16
    150.0000,     924.43
    155.0000,     1040.6
    160.0000,     1101.1
    165.0000,     1113.1
    170.0000,     1086.8
    175.0000,     1136.4
    180.0000,     1217.3
    185.0000,     1247.4
    190.0000,     1161.1
    195.0000,     1003.5
    200.0000,     881.62
    205.0000,     962.41
    210.0000,     1383.5
    215.0000,     1719.9
    220.0000,     1297.6
    225.0000,     1219.1
    230.0000,     1225.6
    235.0000,     1706.1
    240.0000,     2008.1
    245.0000,     1937.2
    250.0000,     1918.3
    255.0000,     1865.5
    260.0000,     1738.6
    265.0000,     1691.3
    270.0000,     1729.1
    275.0000,     1727.1
    280.0000,     1745.5
    285.0000,     1869.4
    290.0000,     2009.6
    295.0000,     2262.7
    300.0000,     2400.5
    305.0000,     2538.6
    310.0000,     2440.5
    315.0000,     2504.1
    320.0000,     2549.3
    325.0000,     2539.8
    330.0000,     2953.3
    335.0000,     3681.0
    340.0000,     3876.7
    345.0000,     3269.6
    350.0000,     3243.6
    355.0000,     3670.3
    360.0000,     3815.0
    365.0000,     4942.4
    370.0000,     4869.8
    375.0000,     3727.7
    380.0000,     3618.2
    385.0000,     3320.4
    390.0000,     2858.1
    395.0000,     2220.7
    400.0000,     1982.8
    405.0000,     1880.4
    410.0000,     1799.4
             1732.7
LAYER 5
76,    15.2628
     30.0000,     3669.8
     35.0000,     3029.9
     40.0000,     2635.4
     45.0000,     2073.8
     50.0000,     1808.2
     55.0000,     1646.3
     60.0000,     1597.2
     65.0000,     1620.3
     70.0000,     1692.4
     75.0000,     1736.9
     80.0000,     1720.0
     85.0000,     1760.1
     90.0000,     1877.2
     95.0000,     1894.2
    100.0000,     1846.2
    105.0000,     1728.0
    110.0000,     1596.2
    115.0000,     1471.0
    120.0000,     1342.1
    125.0000,     1204.0
    130.0000,     1061.7
    135.0000,     945.43
    140.0000,     863.08
    145.0000,     851.99
    150.0000,     933.30
    155.0000,     1045.5
    160.0000,     1049.1
    165.0000,     936.41
    170.0000,     809.13
    175.0000,     761.16
    180.0000,     761.86
    185.0000,     753.63
    190.0000,     703.87
    195.0000,     639.47
    200.0000,     656.32
    205.0000,     891.03
    210.0000,     1438.0
    215.0000,     1696.0
    220.0000,     1136.3
    225.0000,     831.64
    230.0000,     791.51
    235.0000,     1157.6
    240.0000,     1638.7
    245.0000,     1850.7
    250.0000,     1892.9
    255.0000,     1861.0
    260.0000,     1752.9
    265.0000,     1633.2
    270.0000,     1528.2
    275.0000,     1409.4
    280.0000,     1347.2
    285.0000,     1427.2
    290.0000,     1639.8
    295.0000,     1902.4
    300.0000,     2072.4
    305.0000,     2073.3
    310.0000,     1943.5
    315.0000,     1839.3
    320.0000,     1771.6
    325.0000,     1820.2
    330.0000,     2245.8
    335.0000,     2929.0
    340.0000,     3178.9
    345.0000,     2843.3
    350.0000,     2686.4
    355.0000,     2785.8
    360.0000,     2980.5
    365.0000,     3599.8
    370.0000,     3462.9
    375.0000,     2665.9
    380.0000,     2328.5
    385.0000,     2082.3
    390.0000,     1851.2
    395.0000,     1592.6
    400.0000,     1492.2
             1553.0
LAYER 6
72,    19.2890
     40.0000,     2407.2
     45.0000,     1617.1
     50.0000,     1364.9
     55.0000,     1161.4
     60.0000,     1081.6
     65.0000,     1056.1
     70.0000,     1071.0
     75.0000,     1086.0
     80.0000,     1083.7
     85.0000,     1092.3
     90.0000,     1109.2
     95.0000,     1086.8
    100.0000,     1026.3
    105.0000,     938.34
    110.0000,     843.20
    115.0000,     754.61
    120.0000,     673.09
    125.0000,     597.18
    130.0000,     532.71
    135.0000,     489.35
    140.0000,     473.37
    145.0000,     495.62
    150.0000,     557.32
    155.0000,     621.87
    160.0000,     622.08
    165.0000,     549.62
    170.0000,     463.62
    175.0000,     412.89
    180.0000,     394.87
    185.0000,     392.77
    190.0000,     399.82
    195.0000,     432.22
    200.0000,     542.90
    205.0000,     822.56
    210.0000,     1266.8
    215.0000,     1391.0
    220.0000,     974.39
    225.0000,     667.24
    230.0000,     588.66
    235.0000,     748.11
    240.0000,     1044.6
    245.0000,     1311.3
    250.0000,     1482.8
    255.0000,     1561.1
    260.0000,     1545.1
    265.0000,     1463.2
    270.0000,     1353.2
    275.0000,     1251.6
    280.0000,     1202.3
    285.0000,     1248.3
    290.0000,     1384.1
    295.0000,     1540.8
    300.0000,     1626.6
    305.0000,     1590.9
    310.0000,     1484.1
    315.0000,     1390.2
    320.0000,     1359.7
    325.0000,     1456.7
    330.0000,     1765.1
    335.0000,     2177.7
    340.0000,     2352.4
    345.0000,     2212.8
    350.0000,     2066.5
    355.0000,     2025.5
    360.0000,     2069.1
    365.0000,     2187.6
    370.0000,     2017.5
    375.0000,     1627.3
    380.0000,     1402.4
    385.0000,     1243.1
    390.0000,     1153.8
             1098.4
LAYER 7
68,    23.7179
     50.0000,     1077.9
     55.0000,     806.06
     60.0000,     722.75
     65.0000,     668.14
     70.0000,     650.18
     75.0000,     642.62
     80.0000,     629.84
     85.0000,     617.81
     90.0000,     603.54
     95.0000,     574.32
    100.0000,     529.38
    105.0000,     474.56
    110.0000,     417.82
    115.0000,     366.12
    120.0000,     322.69
    125.0000,     288.95
    130.0000,     266.85
    135.0000,     258.85
    140.0000,     267.27
    145.0000,     294.58
    150.0000,     337.61
    155.0000,     377.68
    160.0000,     386.20
    165.0000,     357.36
    170.0000,     316.23
    175.0000,     288.53
    180.0000,     281.51
    185.0000,     294.63
    190.0000,     331.42
    195.0000,     408.48
    200.0000,     563.43
    205.0000,     836.83
    210.0000,     1145.7
    215.0000,     1174.8
    220.0000,     875.96
    225.0000,     611.05
    230.0000,     505.29
    235.0000,     545.05
    240.0000,     680.88
    245.0000,     854.80
    250.0000,     1019.8
    255.0000,     1143.5
    260.0000,     1203.7
    265.0000,     1199.7
    270.0000,     1153.6
    275.0000,     1099.4
    280.0000,     1066.2
    285.0000,     1074.9
    290.0000,     1121.8
    295.0000,     1174.6
    300.0000,     1195.1
    305.0000,     1168.0
    310.0000,     1118.6
    315.0000,     1087.1
    320.0000,     1107.7
    325.0000,     1211.7
    330.0000,     1411.6
    335.0000,     1633.1
    340.0000,     1734.2
    345.0000,     1682.8
    350.0000,     1584.0
    355.0000,     1508.4
    360.0000,     1466.4
    365.0000,     1419.9
    370.0000,     1283.7
    375.0000,     1092.0
    380.0000,     976.00
           881.0012
LAYER 8
64,    28.5897
     60.0000,     572.23
     65.0000,     483.84
     70.0000,     455.32
     75.0000,     441.71
     80.0000,     419.50
     85.0000,     400.24
     90.0000,     382.14
     95.0000,     358.10
    100.0000,     327.91
    105.0000,     294.72
    110.0000,     261.77
    115.0000,     232.46
    120.0000,     209.27
    125.0000,     193.69
    130.0000,     186.95
    135.0000,     190.33
    140.0000,     205.04
    145.0000,     231.48
    150.0000,     266.17
    155.0000,     298.41
    160.0000,     314.15
    165.0000,     309.45
    170.0000,     295.49
    175.0000,     287.70
    180.0000,     295.91
    185.0000,     326.40
    190.0000,     387.83
    195.0000,     495.81
    200.0000,     669.77
    205.0000,     900.78
    210.0000,     1081.7
    215.0000,     1045.2
    220.0000,     816.86
    225.0000,     596.47
    230.0000,     477.99
    235.0000,     455.97
    240.0000,     500.62
    245.0000,     585.20
    250.0000,     686.79
    255.0000,     783.46
    260.0000,     855.33
    265.0000,     891.68
    270.0000,     895.71
    275.0000,     881.58
    280.0000,     864.61
    285.0000,     856.48
    290.0000,     859.29
    295.0000,     865.22
    300.0000,     864.70
    305.0000,     855.75
    310.0000,     848.38
    315.0000,     858.51
    320.0000,     900.74
    325.0000,     984.14
    330.0000,     1100.6
    335.0000,     1210.8
    340.0000,     1262.9
    345.0000,     1245.7
    350.0000,     1188.1
    355.0000,     1122.6
    360.0000,     1070.0
    365.0000,     1017.8
    370.0000,     937.79
           825.9937
LAYER 9
58,    33.9487
     75.0000,     381.55
     80.0000,     336.85
     85.0000,     316.57
     90.0000,     301.84
     95.0000,     283.05
    100.0000,     261.54
    105.0000,     240.73
    110.0000,     221.17
    115.0000,     204.43
    120.0000,     192.35
    125.0000,     186.39
    130.0000,     187.83
    135.0000,     197.90
    140.0000,     217.50
    145.0000,     246.33
    150.0000,     281.27
    155.0000,     315.25
    160.0000,     340.12
    165.0000,     353.18
    170.0000,     360.34
    175.0000,     372.36
    180.0000,     399.43
    185.0000,     450.35
    190.0000,     533.79
    195.0000,     657.14
    200.0000,     816.36
    205.0000,     973.07
    210.0000,     1043.7
    215.0000,     962.63
    220.0000,     775.50
    225.0000,     592.25
    230.0000,     472.85
    235.0000,     419.66
    240.0000,     415.37
    245.0000,     443.40
    250.0000,     490.44
    255.0000,     544.29
    260.0000,     593.29
    265.0000,     628.68
    270.0000,     647.24
    275.0000,     651.59
    280.0000,     647.43
    285.0000,     640.96
    290.0000,     636.15
    295.0000,     634.08
    300.0000,     634.69
    305.0000,     639.19
    310.0000,     651.26
    315.0000,     675.91
    320.0000,     716.73
    325.0000,     773.57
    330.0000,     837.27
    335.0000,     892.05
    340.0000,     920.31
    345.0000,     921.09
    350.0000,     895.28
    355.0000,     860.33
           829.3392
LAYER 10
52,    39.8436
     90.0000,     293.48
     95.0000,     272.09
    100.0000,     257.45
    105.0000,     245.94
    110.0000,     236.37
    115.0000,     229.08
    120.0000,     226.23
    125.0000,     229.13
    130.0000,     239.02
    135.0000,     257.28
    140.0000,     284.60
    145.0000,     320.45
    150.0000,     362.10
    155.0000,     404.54
    160.0000,     442.54
    165.0000,     474.23
    170.0000,     503.14
    175.0000,     536.87
    180.0000,     583.79
    185.0000,     650.73
    190.0000,     740.85
    195.0000,     849.62
    200.0000,     957.66
    205.0000,     1026.4
    210.0000,     1012.3
    215.0000,     903.87
    220.0000,     742.18
    225.0000,     587.19
    230.0000,     473.74
    235.0000,     406.41
    240.0000,     375.95
    245.0000,     371.43
    250.0000,     383.71
    255.0000,     405.11
    260.0000,     428.90
    265.0000,     449.63
    270.0000,     464.00
    275.0000,     471.36
    280.0000,     473.20
    285.0000,     472.32
    290.0000,     471.59
    295.0000,     473.33
    300.0000,     479.14
    305.0000,     490.37
    310.0000,     508.20
    315.0000,     533.47
    320.0000,     565.61
    325.0000,     604.41
    330.0000,     641.21
    335.0000,     675.92
    340.0000,     698.42
           730.6835
LAYER 11
48,    46.3279
    100.0000,     281.24
    105.0000,     283.07
    110.0000,     283.68
    115.0000,     288.66
    120.0000,     296.98
    125.0000,     311.49
    130.0000,     332.43
    135.0000,     361.96
    140.0000,     400.45
    145.0000,     447.21
    150.0000,     499.99
    155.0000,     555.15
    160.0000,     609.03
    165.0000,     659.99
    170.0000,     709.48
    175.0000,     761.45
    180.0000,     819.96
    185.0000,     886.65
    190.0000,     957.99
    195.0000,     1022.9
    200.0000,     1061.9
    205.0000,     1052.7
    210.0000,     982.25
    215.0000,     859.67
    220.0000,     714.82
    225.0000,     580.23
    230.0000,     474.99
    235.0000,     402.83
    240.0000,     358.92
    245.0000,     336.19
    250.0000,     328.13
    255.0000,     329.36
    260.0000,     335.47
    265.0000,     343.00
    270.0000,     349.59
    275.0000,     354.19
    280.0000,     356.93
    285.0000,     358.94
    290.0000,     361.75
    295.0000,     366.93
    300.0000,     375.74
    305.0000,     388.94
    310.0000,     406.75
    315.0000,     428.87
    320.0000,     451.59
    325.0000,     477.81
    330.0000,     509.25
           552.5338
LAYER 12
45,    53.4607
    110.0000,     342.51
    115.0000,     369.36
    120.0000,     394.45
    125.0000,     421.39
    130.0000,     452.60
    135.0000,     495.48
    140.0000,     546.66
    145.0000,     605.62
    150.0000,     670.52
    155.0000,     738.49
    160.0000,     806.50
    165.0000,     872.30
    170.0000,     934.92
    175.0000,     994.23
    180.0000,     1049.5
    185.0000,     1097.7
    190.0000,     1132.5
    195.0000,     1144.0
    200.0000,     1121.4
    205.0000,     1057.6
    210.0000,     955.00
    215.0000,     827.17
    220.0000,     694.00
    225.0000,     573.46
    230.0000,     475.80
    235.0000,     403.25
    240.0000,     353.01
    245.0000,     320.44
    250.0000,     300.89
    255.0000,     290.40
    260.0000,     285.77
    265.0000,     284.52
    270.0000,     284.93
    275.0000,     286.03
    280.0000,     287.56
    285.0000,     289.90
    290.0000,     293.75
    295.0000,     299.97
    300.0000,     309.23
    305.0000,     321.82
    310.0000,     337.46
    315.0000,     353.01
    320.0000,     369.49
    325.0000,     386.79
           405.9535
LAYER 13
43,    61.3068
    115.0000,     473.69
    120.0000,     503.79
    125.0000,     537.77
    130.0000,     577.54
    135.0000,     624.06
    140.0000,     685.38
    145.0000,     754.22
    150.0000,     828.49
    155.0000,     905.47
    160.0000,     982.01
    165.0000,     1054.9
    170.0000,     1121.0
    175.0000,     1177.2
    180.0000,     1219.5
    185.0000,     1243.1
    190.0000,     1242.2
    195.0000,     1211.3
    200.0000,     1147.5
    205.0000,     1052.6
    210.0000,     934.49
    215.0000,     805.76
    220.0000,     680.14
    225.0000,     568.36
    230.0000,     476.19
    235.0000,     404.70
    240.0000,     351.86
    245.0000,     314.36
    250.0000,     288.73
    255.0000,     271.87
    260.0000,     261.25
    265.0000,     254.90
    270.0000,     251.41
    275.0000,     249.88
    280.0000,     249.92
    285.0000,     251.55
    290.0000,     255.07
    295.0000,     260.92
    300.0000,     269.42
    305.0000,     280.53
    310.0000,     291.93
    315.0000,     303.95
    320.0000,     315.28
           325.3185
LAYER 14
41, 
    120.0000,     593.42
    125.0000,     621.76
    130.0000,     661.70
    135.0000,     711.53
    140.0000,     770.05
    145.0000,     845.83
    150.0000,     925.80
    155.0000,     1007.5
    160.0000,     1087.8
    165.0000,     1162.8
    170.0000,     1228.2
    175.0000,     1279.5
    180.0000,     1311.6
    185.0000,     1319.3
    190.0000,     1298.2
    195.0000,     1245.4
    200.0000,     1161.8
    205.0000,     1052.5
    210.0000,     926.96
    215.0000,     796.94
    220.0000,     673.57
    225.0000,     564.88
    230.0000,     474.85
    235.0000,     403.93
    240.0000,     350.23
    245.0000,     310.90
    250.0000,     282.89
    255.0000,     263.50
    260.0000,     250.46
    265.0000,     241.99
    270.0000,     236.78
    275.0000,     233.97
    280.0000,     233.10
    285.0000,     234.08
    290.0000,     237.07
    295.0000,     242.37
    300.0000,     250.27
    305.0000,     258.98
    310.0000,     268.81
    315.0000,     278.53
           286.2231
CALCULATED APPARENT RESISTIVITY
      7.5000,       5.0000,   1.00000,    726.1029
     12.5000,       5.0000,   1.00000,    765.9296
     17.5000,       5.0000,   1.00000,    748.7871
     22.5000,       5.0000,   1.00000,    851.8729
     27.5000,       5.0000,   1.00000,    800.7026
     32.5000,       5.0000,   1.00000,    889.8679
     37.5000,       5.0000,   1.00000,    902.9740
     42.5000,       5.0000,   1.00000,    888.3308
     47.5000,       5.0000,   1.00000,    927.7806
     52.5000,       5.0000,   1.00000,    948.9725
     57.5000,       5.0000,   1.00000,    922.7349
     62.5000,       5.0000,   1.00000,    959.8842
     67.5000,       5.0000,   1.00000,    931.8204
     72.5000,       5.0000,   1.00000,    895.8929
     77.5000,       5.0000,   1.00000,    925.6097
     82.5000,       5.0000,   1.00000,    841.1317
     87.5000,       5.0000,   1.00000,    885.3555
     92.5000,       5.0000,   1.00000,    788.4451
     97.5000,       5.0000,   1.00000,    812.5605
    102.5000,       5.0000,   1.00000,    723.0988
    107.5000,       5.0000,   1.00000,    681.9242
    112.5000,       5.0000,   1.00000,    637.9680
    117.5000,       5.0000,   1.00000,    565.1649
    122.5000,       5.0000,   1.00000,    573.5981
    127.5000,       5.0000,   1.00000,    560.4842
    132.5000,       5.0000,   1.00000,    536.9897
    137.5000,       5.0000,   1.00000,    552.3602
    142.5000,       5.0000,   1.00000,    529.9205
    147.5000,       5.0000,   1.00000,    538.7985
    152.5000,       5.0000,   1.00000,    562.8510
    157.5000,       5.0000,   1.00000,    604.3256
    162.5000,       5.0000,   1.00000,    659.1901
    167.5000,       5.0000,   1.00000,    691.0367
    172.5000,       5.0000,   1.00000,    696.7841
    177.5000,       5.0000,   1.00000,    724.6742
    182.5000,       5.0000,   1.00000,    727.1853
    187.5000,       5.0000,   1.00000,    686.2191
    192.5000,       5.0000,   1.00000,    702.6110
    197.5000,       5.0000,   1.00000,    724.3840
    202.5000,       5.0000,   1.00000,    744.4859
    207.5000,       5.0000,   1.00000,    874.8661
    212.5000,       5.0000,   1.00000,   1044.0321
    217.5000,       5.0000,   1.00000,   1150.5387
    222.5000,       5.0000,   1.00000,   1439.4316
    227.5000,       5.0000,   1.00000,   1490.9150
    232.5000,       5.0000,   1.00000,   1580.3075
    237.5000,       5.0000,   1.00000,   1525.9612
    242.5000,       5.0000,   1.00000,   1452.3304
    247.5000,       5.0000,   1.00000,   1523.5414
    252.5000,       5.0000,   1.00000,   1477.0239
    257.5000,       5.0000,   1.00000,   1451.7618
    262.5000,       5.0000,   1.00000,   1584.3627
    267.5000,       5.0000,   1.00000,   1571.2678
    272.5000,       5.0000,   1.00000,   1818.5361
    277.5000,       5.0000,   1.00000,   2033.7227
    282.5000,       5.0000,   1.00000,   2354.8086
    287.5000,       5.0000,   1.00000,   2336.0837
    292.5000,       5.0000,   1.00000,   2725.9487
    297.5000,       5.0000,   1.00000,   2559.2705
    302.5000,       5.0000,   1.00000,   2867.7400
    307.5000,       5.0000,   1.00000,   2569.2466
    312.5000,       5.0000,   1.00000,   2695.3440
    317.5000,       5.0000,   1.00000,   2498.2539
    322.5000,       5.0000,   1.00000,   2735.2998
    327.5000,       5.0000,   1.00000,   2639.3184
    332.5000,       5.0000,   1.00000,   2631.2371
    337.5000,       5.0000,   1.00000,   2853.6592
    342.5000,       5.0000,   1.00000,   2597.2229
    347.5000,       5.0000,   1.00000,   2527.1521
    352.5000,       5.0000,   1.00000,   2953.5244
    357.5000,       5.0000,   1.00000,   2730.9270
    362.5000,       5.0000,   1.00000,   2753.1680
    367.5000,       5.0000,   1.00000,   2922.5369
    372.5000,       5.0000,   1.00000,   2415.6218
    377.5000,       5.0000,   1.00000,   2804.4622
    382.5000,       5.0000,   1.00000,   2240.6770
    387.5000,       5.0000,   1.00000,   2286.6270
    392.5000,       5.0000,   1.00000,   1759.8413
    397.5000,       5.0000,   1.00000,   1722.0513
    402.5000,       5.0000,   1.00000,   1566.0837
    407.5000,       5.0000,   1.00000,   1503.9830
    412.5000,       5.0000,   1.00000,   1435.7513
    417.5000,       5.0000,   1.00000,   1505.0790
    422.5000,       5.0000,   1.00000,   1370.4135
     12.5000,       5.0000,   2.00000,    923.3475
     17.5000,       5.0000,   2.00000,    928.4173
     22.5000,       5.0000,   2.00000,   1025.8311
     27.5000,       5.0000,   2.00000,    945.0963
     32.5000,       5.0000,   2.00000,   1042.9495
     37.5000,       5.0000,   2.00000,   1071.8485
     42.5000,       5.0000,   2.00000,    995.4210
     47.5000,       5.0000,   2.00000,   1051.9982
     52.5000,       5.0000,   2.00000,   1071.8383
     57.5000,       5.0000,   2.00000,   1022.9717
     62.5000,       5.0000,   2.00000,   1072.5811
     67.5000,       5.0000,   2.00000,   1029.5894
     72.5000,       5.0000,   2.00000,    996.7748
     77.5000,       5.0000,   2.00000,   1026.9524
     82.5000,       5.0000,   2.00000,    957.7589
     87.5000,       5.0000,   2.00000,    977.9457
     92.5000,       5.0000,   2.00000,    896.0222
     97.5000,       5.0000,   2.00000,    909.7617
    102.5000,       5.0000,   2.00000,    830.0922
    107.5000,       5.0000,   2.00000,    791.5781
    112.5000,       5.0000,   2.00000,    748.5150
    117.5000,       5.0000,   2.00000,    649.0487
    122.5000,       5.0000,   2.00000,    669.9776
    127.5000,       5.0000,   2.00000,    651.6403
    132.5000,       5.0000,   2.00000,    606.7034
    137.5000,       5.0000,   2.00000,    629.8184
    142.5000,       5.0000,   2.00000,    609.9679
    147.5000,       5.0000,   2.00000,    604.6502
    152.5000,       5.0000,   2.00000,    624.9451
    157.5000,       5.0000,   2.00000,    666.7020
    162.5000,       5.0000,   2.00000,    729.5787
    167.5000,       5.0000,   2.00000,    734.0496
    172.5000,       5.0000,   2.00000,    720.4880
    177.5000,       5.0000,   2.00000,    785.6870
    182.5000,       5.0000,   2.00000,    797.3915
    187.5000,       5.0000,   2.00000,    741.1208
    192.5000,       5.0000,   2.00000,    796.6371
    197.5000,       5.0000,   2.00000,    833.7517
    202.5000,       5.0000,   2.00000,    818.4351
    207.5000,       5.0000,   2.00000,    968.4443
    212.5000,       5.0000,   2.00000,   1072.4806
    217.5000,       5.0000,   2.00000,   1091.0310
    222.5000,       5.0000,   2.00000,   1340.7163
    227.5000,       5.0000,   2.00000,   1436.2484
    232.5000,       5.0000,   2.00000,   1507.6277
    237.5000,       5.0000,   2.00000,   1457.0298
    242.5000,       5.0000,   2.00000,   1433.5056
    247.5000,       5.0000,   2.00000,   1619.5697
    252.5000,       5.0000,   2.00000,   1558.4587
    257.5000,       5.0000,   2.00000,   1527.7761
    262.5000,       5.0000,   2.00000,   1678.7175
    267.5000,       5.0000,   2.00000,   1596.6970
    272.5000,       5.0000,   2.00000,   1737.9725
    277.5000,       5.0000,   2.00000,   2047.0813
    282.5000,       5.0000,   2.00000,   2186.2229
    287.5000,       5.0000,   2.00000,   2122.1716
    292.5000,       5.0000,   2.00000,   2366.6606
    297.5000,       5.0000,   2.00000,   2391.0413
    302.5000,       5.0000,   2.00000,   2646.9165
    307.5000,       5.0000,   2.00000,   2496.1765
    312.5000,       5.0000,   2.00000,   2496.2329
    317.5000,       5.0000,   2.00000,   2519.7581
    322.5000,       5.0000,   2.00000,   2788.8572
    327.5000,       5.0000,   2.00000,   2569.0183
    332.5000,       5.0000,   2.00000,   2629.0422
    337.5000,       5.0000,   2.00000,   3097.1648
    342.5000,       5.0000,   2.00000,   2582.5681
    347.5000,       5.0000,   2.00000,   2521.2510
    352.5000,       5.0000,   2.00000,   3217.3516
    357.5000,       5.0000,   2.00000,   2811.5901
    362.5000,       5.0000,   2.00000,   2822.1821
    367.5000,       5.0000,   2.00000,   2944.4224
    372.5000,       5.0000,   2.00000,   2446.7278
    377.5000,       5.0000,   2.00000,   2776.8701
    382.5000,       5.0000,   2.00000,   2445.3201
    387.5000,       5.0000,   2.00000,   2254.7043
    392.5000,       5.0000,   2.00000,   1824.7190
    397.5000,       5.0000,   2.00000,   1796.0208
    402.5000,       5.0000,   2.00000,   1733.7842
    407.5000,       5.0000,   2.00000,   1531.7109
    412.5000,       5.0000,   2.00000,   1490.3699
    417.5000,       5.0000,   2.00000,   1572.0518
     17.5000,       5.0000,   3.00000,   1053.3929
     22.5000,       5.0000,   3.00000,   1155.4531
     27.5000,       5.0000,   3.00000,   1063.8619
     32.5000,       5.0000,   3.00000,   1164.7737
     37.5000,       5.0000,   3.00000,   1155.6367
     42.5000,       5.0000,   3.00000,   1097.8970
     47.5000,       5.0000,   3.00000,   1114.0260
     52.5000,       5.0000,   3.00000,   1143.6301
     57.5000,       5.0000,   3.00000,   1110.0817
     62.5000,       5.0000,   3.00000,   1126.1632
     67.5000,       5.0000,   3.00000,   1091.0444
     72.5000,       5.0000,   3.00000,   1045.9752
     77.5000,       5.0000,   3.00000,   1080.4572
     82.5000,       5.0000,   3.00000,    994.7626
     87.5000,       5.0000,   3.00000,   1035.7766
     92.5000,       5.0000,   3.00000,    937.7242
     97.5000,       5.0000,   3.00000,    973.6925
    102.5000,       5.0000,   3.00000,    892.0178
    107.5000,       5.0000,   3.00000,    860.7440
    112.5000,       5.0000,   3.00000,    794.0728
    117.5000,       5.0000,   3.00000,    705.3638
    122.5000,       5.0000,   3.00000,    721.1398
    127.5000,       5.0000,   3.00000,    713.7953
    132.5000,       5.0000,   3.00000,    678.8765
    137.5000,       5.0000,   3.00000,    688.2995
    142.5000,       5.0000,   3.00000,    653.8909
    147.5000,       5.0000,   3.00000,    635.9243
    152.5000,       5.0000,   3.00000,    647.0031
    157.5000,       5.0000,   3.00000,    704.4615
    162.5000,       5.0000,   3.00000,    757.5766
    167.5000,       5.0000,   3.00000,    744.6215
    172.5000,       5.0000,   3.00000,    734.5788
    177.5000,       5.0000,   3.00000,    791.3048
    182.5000,       5.0000,   3.00000,    818.2351
    187.5000,       5.0000,   3.00000,    789.7335
    192.5000,       5.0000,   3.00000,    834.9619
    197.5000,       5.0000,   3.00000,    861.7081
    202.5000,       5.0000,   3.00000,    865.5802
    207.5000,       5.0000,   3.00000,    962.3865
    212.5000,       5.0000,   3.00000,   1049.3834
    217.5000,       5.0000,   3.00000,   1051.7112
    222.5000,       5.0000,   3.00000,   1288.9972
    227.5000,       5.0000,   3.00000,   1407.1689
    232.5000,       5.0000,   3.00000,   1448.5066
    237.5000,       5.0000,   3.00000,   1339.8357
    242.5000,       5.0000,   3.00000,   1350.5371
    247.5000,       5.0000,   3.00000,   1549.0903
    252.5000,       5.0000,   3.00000,   1597.3107
    257.5000,       5.0000,   3.00000,   1559.8588
    262.5000,       5.0000,   3.00000,   1623.3212
    267.5000,       5.0000,   3.00000,   1516.6099
    272.5000,       5.0000,   3.00000,   1711.1483
    277.5000,       5.0000,   3.00000,   1918.6157
    282.5000,       5.0000,   3.00000,   2095.4697
    287.5000,       5.0000,   3.00000,   1868.3668
    292.5000,       5.0000,   3.00000,   2102.6650
    297.5000,       5.0000,   3.00000,   2121.6543
    302.5000,       5.0000,   3.00000,   2508.8662
    307.5000,       5.0000,   3.00000,   2248.7222
    312.5000,       5.0000,   3.00000,   2360.2642
    317.5000,       5.0000,   3.00000,   2340.1870
    322.5000,       5.0000,   3.00000,   2591.7732
    327.5000,       5.0000,   3.00000,   2493.8442
    332.5000,       5.0000,   3.00000,   2677.3647
    337.5000,       5.0000,   3.00000,   2905.0701
    342.5000,       5.0000,   3.00000,   2511.3501
    347.5000,       5.0000,   3.00000,   2459.6089
    352.5000,       5.0000,   3.00000,   3029.2671
    357.5000,       5.0000,   3.00000,   2914.5798
    362.5000,       5.0000,   3.00000,   2706.0725
    367.5000,       5.0000,   3.00000,   2676.4697
    372.5000,       5.0000,   3.00000,   2254.5281
    377.5000,       5.0000,   3.00000,   2732.5806
    382.5000,       5.0000,   3.00000,   2382.3364
    387.5000,       5.0000,   3.00000,   2296.2773
    392.5000,       5.0000,   3.00000,   1716.9404
    397.5000,       5.0000,   3.00000,   1793.7396
    402.5000,       5.0000,   3.00000,   1692.1129
    407.5000,       5.0000,   3.00000,   1600.9506
    412.5000,       5.0000,   3.00000,   1496.5668
     22.5000,      15.0000,   1.00000,   1129.6683
     27.5000,      15.0000,   1.00000,   1169.0863
     32.5000,      15.0000,   1.00000,   1152.0950
     37.5000,      15.0000,   1.00000,   1159.5044
     42.5000,      15.0000,   1.00000,   1135.8582
     47.5000,      15.0000,   1.00000,   1137.7706
     52.5000,      15.0000,   1.00000,   1133.7679
     57.5000,      15.0000,   1.00000,   1140.5077
     62.5000,      15.0000,   1.00000,   1127.6440
     67.5000,      15.0000,   1.00000,   1086.6221
     72.5000,      15.0000,   1.00000,   1069.5569
     77.5000,      15.0000,   1.00000,   1024.9285
     82.5000,      15.0000,   1.00000,   1017.8497
     87.5000,      15.0000,   1.00000,    974.5679
     92.5000,      15.0000,   1.00000,    971.7611
     97.5000,      15.0000,   1.00000,    933.4830
    102.5000,      15.0000,   1.00000,    917.5756
    107.5000,      15.0000,   1.00000,    847.4169
    112.5000,      15.0000,   1.00000,    795.9831
    117.5000,      15.0000,   1.00000,    747.3204
    122.5000,      15.0000,   1.00000,    729.2131
    127.5000,      15.0000,   1.00000,    730.8276
    132.5000,      15.0000,   1.00000,    730.0446
    137.5000,      15.0000,   1.00000,    704.0363
    142.5000,      15.0000,   1.00000,    669.1600
    147.5000,      15.0000,   1.00000,    647.8190
    152.5000,      15.0000,   1.00000,    666.0430
    157.5000,      15.0000,   1.00000,    699.3825
    162.5000,      15.0000,   1.00000,    727.0370
    167.5000,      15.0000,   1.00000,    742.4942
    172.5000,      15.0000,   1.00000,    753.1318
    177.5000,      15.0000,   1.00000,    769.8396
    182.5000,      15.0000,   1.00000,    800.6794
    187.5000,      15.0000,   1.00000,    829.4233
    192.5000,      15.0000,   1.00000,    833.6940
    197.5000,      15.0000,   1.00000,    855.2264
    202.5000,      15.0000,   1.00000,    888.5803
    207.5000,      15.0000,   1.00000,    935.6905
    212.5000,      15.0000,   1.00000,    981.2432
    217.5000,      15.0000,   1.00000,   1116.0786
    222.5000,      15.0000,   1.00000,   1249.7085
    227.5000,      15.0000,   1.00000,   1342.2889
    232.5000,      15.0000,   1.00000,   1331.2677
    237.5000,      15.0000,   1.00000,   1307.4071
    242.5000,      15.0000,   1.00000,   1308.7167
    247.5000,      15.0000,   1.00000,   1411.0011
    252.5000,      15.0000,   1.00000,   1512.9835
    257.5000,      15.0000,   1.00000,   1556.4559
    262.5000,      15.0000,   1.00000,   1497.8593
    267.5000,      15.0000,   1.00000,   1561.1414
    272.5000,      15.0000,   1.00000,   1668.6808
    277.5000,      15.0000,   1.00000,   1852.8253
    282.5000,      15.0000,   1.00000,   1836.6168
    287.5000,      15.0000,   1.00000,   1910.2155
    292.5000,      15.0000,   1.00000,   1877.8793
    297.5000,      15.0000,   1.00000,   2080.8472
    302.5000,      15.0000,   1.00000,   2111.5012
    307.5000,      15.0000,   1.00000,   2243.1128
    312.5000,      15.0000,   1.00000,   2185.4705
    317.5000,      15.0000,   1.00000,   2249.4441
    322.5000,      15.0000,   1.00000,   2304.3691
    327.5000,      15.0000,   1.00000,   2539.7029
    332.5000,      15.0000,   1.00000,   2560.5442
    337.5000,      15.0000,   1.00000,   2519.4060
    342.5000,      15.0000,   1.00000,   2477.7466
    347.5000,      15.0000,   1.00000,   2518.4006
    352.5000,      15.0000,   1.00000,   2641.9116
    357.5000,      15.0000,   1.00000,   2672.0579
    362.5000,      15.0000,   1.00000,   2585.6746
    367.5000,      15.0000,   1.00000,   2290.8457
    372.5000,      15.0000,   1.00000,   2321.1477
    377.5000,      15.0000,   1.00000,   2301.6506
    382.5000,      15.0000,   1.00000,   2360.4399
    387.5000,      15.0000,   1.00000,   2077.5105
    392.5000,      15.0000,   1.00000,   1928.9075
    397.5000,      15.0000,   1.00000,   1642.4445
    402.5000,      15.0000,   1.00000,   1661.3475
    407.5000,      15.0000,   1.00000,   1589.2271
     22.5000,       5.0000,   4.00000,   1242.7310
     27.5000,       5.0000,   4.00000,   1132.8937
     32.5000,       5.0000,   4.00000,   1221.4989
     37.5000,       5.0000,   4.00000,   1217.6224
     42.5000,       5.0000,   4.00000,   1117.5023
     47.5000,       5.0000,   4.00000,   1160.6310
     52.5000,       5.0000,   4.00000,   1172.6207
     57.5000,       5.0000,   4.00000,   1126.5238
     62.5000,       5.0000,   4.00000,   1170.8993
     67.5000,       5.0000,   4.00000,   1098.6541
     72.5000,       5.0000,   4.00000,   1056.2916
     77.5000,       5.0000,   4.00000,   1074.3893
     82.5000,       5.0000,   4.00000,    983.3988
     87.5000,       5.0000,   4.00000,   1034.5675
     92.5000,       5.0000,   4.00000,    944.8762
     97.5000,       5.0000,   4.00000,    994.1507
    102.5000,       5.0000,   4.00000,    913.9534
    107.5000,       5.0000,   4.00000,    862.8433
    112.5000,       5.0000,   4.00000,    816.8849
    117.5000,       5.0000,   4.00000,    709.0748
    122.5000,       5.0000,   4.00000,    748.9829
    127.5000,       5.0000,   4.00000,    749.8772
    132.5000,       5.0000,   4.00000,    717.9481
    137.5000,       5.0000,   4.00000,    728.3426
    142.5000,       5.0000,   4.00000,    662.1678
    147.5000,       5.0000,   4.00000,    637.1744
    152.5000,       5.0000,   4.00000,    655.7626
    157.5000,       5.0000,   4.00000,    697.6151
    162.5000,       5.0000,   4.00000,    751.1620
    167.5000,       5.0000,   4.00000,    750.8826
    172.5000,       5.0000,   4.00000,    733.5668
    177.5000,       5.0000,   4.00000,    788.7101
    182.5000,       5.0000,   4.00000,    829.5311
    187.5000,       5.0000,   4.00000,    798.9231
    192.5000,       5.0000,   4.00000,    832.1249
    197.5000,       5.0000,   4.00000,    852.3450
    202.5000,       5.0000,   4.00000,    823.6388
    207.5000,       5.0000,   4.00000,    930.9465
    212.5000,       5.0000,   4.00000,   1009.9568
    217.5000,       5.0000,   4.00000,   1024.2555
    222.5000,       5.0000,   4.00000,   1280.5925
    227.5000,       5.0000,   4.00000,   1330.3242
    232.5000,       5.0000,   4.00000,   1368.0702
    237.5000,       5.0000,   4.00000,   1286.9269
    242.5000,       5.0000,   4.00000,   1230.9655
    247.5000,       5.0000,   4.00000,   1459.3958
    252.5000,       5.0000,   4.00000,   1505.9873
    257.5000,       5.0000,   4.00000,   1482.5167
    262.5000,       5.0000,   4.00000,   1530.8484
    267.5000,       5.0000,   4.00000,   1434.3292
    272.5000,       5.0000,   4.00000,   1599.0264
    277.5000,       5.0000,   4.00000,   1822.0458
    282.5000,       5.0000,   4.00000,   1882.0541
    287.5000,       5.0000,   4.00000,   1740.2031
    292.5000,       5.0000,   4.00000,   1915.1881
    297.5000,       5.0000,   4.00000,   1923.2813
    302.5000,       5.0000,   4.00000,   2226.0654
    307.5000,       5.0000,   4.00000,   2089.3442
    312.5000,       5.0000,   4.00000,   2149.4944
    317.5000,       5.0000,   4.00000,   2077.2229
    322.5000,       5.0000,   4.00000,   2361.0815
    327.5000,       5.0000,   4.00000,   2426.6357
    332.5000,       5.0000,   4.00000,   2469.1714
    337.5000,       5.0000,   4.00000,   2753.6038
    342.5000,       5.0000,   4.00000,   2306.7485
    347.5000,       5.0000,   4.00000,   2233.6433
    352.5000,       5.0000,   4.00000,   2879.8484
    357.5000,       5.0000,   4.00000,   2571.6396
    362.5000,       5.0000,   4.00000,   2541.2434
    367.5000,       5.0000,   4.00000,   2446.1960
    372.5000,       5.0000,   4.00000,   2010.5702
    377.5000,       5.0000,   4.00000,   2545.0037
    382.5000,       5.0000,   4.00000,   2237.3540
    387.5000,       5.0000,   4.00000,   2172.1753
    392.5000,       5.0000,   4.00000,   1690.2017
    397.5000,       5.0000,   4.00000,   1624.4349
    402.5000,       5.0000,   4.00000,   1634.3965
    407.5000,       5.0000,   4.00000,   1543.8066
     30.0000,      20.0000,   1.00000,   1196.3989
     35.0000,      20.0000,   1.00000,   1154.7676
     40.0000,      20.0000,   1.00000,   1161.8218
     45.0000,      20.0000,   1.00000,   1156.2402
     50.0000,      20.0000,   1.00000,   1119.4929
     55.0000,      20.0000,   1.00000,   1148.5740
     60.0000,      20.0000,   1.00000,   1115.8463
     65.0000,      20.0000,   1.00000,   1090.9999
     70.0000,      20.0000,   1.00000,   1064.8315
     75.0000,      20.0000,   1.00000,   1000.9213
     80.0000,      20.0000,   1.00000,    976.7742
     85.0000,      20.0000,   1.00000,    950.6588
     90.0000,      20.0000,   1.00000,    939.0709
     95.0000,      20.0000,   1.00000,    931.7953
    100.0000,      20.0000,   1.00000,    890.6173
    105.0000,      20.0000,   1.00000,    862.1788
    110.0000,      20.0000,   1.00000,    799.3004
    115.0000,      20.0000,   1.00000,    765.0533
    120.0000,      20.0000,   1.00000,    754.5847
    125.0000,      20.0000,   1.00000,    733.8578
    130.0000,      20.0000,   1.00000,    751.9361
    135.0000,      20.0000,   1.00000,    724.7178
    140.0000,      20.0000,   1.00000,    690.0563
    145.0000,      20.0000,   1.00000,    673.0071
    150.0000,      20.0000,   1.00000,    651.2817
    155.0000,      20.0000,   1.00000,    663.9901
    160.0000,      20.0000,   1.00000,    694.2845
    165.0000,      20.0000,   1.00000,    717.7906
    170.0000,      20.0000,   1.00000,    755.3861
    175.0000,      20.0000,   1.00000,    785.6437
    180.0000,      20.0000,   1.00000,    789.6238
    185.0000,      20.0000,   1.00000,    798.4826
    190.0000,      20.0000,   1.00000,    807.7132
    195.0000,      20.0000,   1.00000,    785.2484
    200.0000,      20.0000,   1.00000,    808.4963
    205.0000,      20.0000,   1.00000,    840.9586
    210.0000,      20.0000,   1.00000,    893.8331
    215.0000,      20.0000,   1.00000,   1043.6095
    220.0000,      20.0000,   1.00000,   1144.0770
    225.0000,      20.0000,   1.00000,   1215.9590
    230.0000,      20.0000,   1.00000,   1256.9705
    235.0000,      20.0000,   1.00000,   1212.2981
    240.0000,      20.0000,   1.00000,   1251.6416
    245.0000,      20.0000,   1.00000,   1261.7371
    250.0000,      20.0000,   1.00000,   1250.3851
    255.0000,      20.0000,   1.00000,   1310.2256
    260.0000,      20.0000,   1.00000,   1344.0468
    265.0000,      20.0000,   1.00000,   1397.2325
    270.0000,      20.0000,   1.00000,   1497.7712
    275.0000,      20.0000,   1.00000,   1533.6102
    280.0000,      20.0000,   1.00000,   1612.3352
    285.0000,      20.0000,   1.00000,   1707.9070
    290.0000,      20.0000,   1.00000,   1746.5704
    295.0000,      20.0000,   1.00000,   1803.5388
    300.0000,      20.0000,   1.00000,   1836.6951
    305.0000,      20.0000,   1.00000,   1874.5372
    310.0000,      20.0000,   1.00000,   1877.3768
    315.0000,      20.0000,   1.00000,   1953.4391
    320.0000,      20.0000,   1.00000,   2054.0063
    325.0000,      20.0000,   1.00000,   2098.7568
    330.0000,      20.0000,   1.00000,   2234.4177
    335.0000,      20.0000,   1.00000,   2215.1929
    340.0000,      20.0000,   1.00000,   2133.0657
    345.0000,      20.0000,   1.00000,   2300.1768
    350.0000,      20.0000,   1.00000,   2141.4841
    355.0000,      20.0000,   1.00000,   2156.3865
    360.0000,      20.0000,   1.00000,   2172.8110
    365.0000,      20.0000,   1.00000,   2063.6780
    370.0000,      20.0000,   1.00000,   2155.9912
    375.0000,      20.0000,   1.00000,   2068.3301
    380.0000,      20.0000,   1.00000,   1953.2151
    385.0000,      20.0000,   1.00000,   1999.4703
    390.0000,      20.0000,   1.00000,   1814.9449
    395.0000,      20.0000,   1.00000,   1699.6283
    400.0000,      20.0000,   1.00000,   1539.6400
     27.5000,       5.0000,   5.00000,   1149.6945
     32.5000,       5.0000,   5.00000,   1246.3610
     37.5000,       5.0000,   5.00000,   1222.3700
     42.5000,       5.0000,   5.00000,   1125.0323
     47.5000,       5.0000,   5.00000,   1151.0492
     52.5000,       5.0000,   5.00000,   1172.9363
     57.5000,       5.0000,   5.00000,   1118.7396
     62.5000,       5.0000,   5.00000,   1148.1505
     67.5000,       5.0000,   5.00000,   1096.8297
     72.5000,       5.0000,   5.00000,   1020.4822
     77.5000,       5.0000,   5.00000,   1035.1755
     82.5000,       5.0000,   5.00000,    948.6830
     87.5000,       5.0000,   5.00000,    990.5894
     92.5000,       5.0000,   5.00000,    929.8581
     97.5000,       5.0000,   5.00000,    976.3104
    102.5000,       5.0000,   5.00000,    885.0454
    107.5000,       5.0000,   5.00000,    851.5393
    112.5000,       5.0000,   5.00000,    789.4289
    117.5000,       5.0000,   5.00000,    705.6232
    122.5000,       5.0000,   5.00000,    744.4694
    127.5000,       5.0000,   5.00000,    761.2239
    132.5000,       5.0000,   5.00000,    723.8140
    137.5000,       5.0000,   5.00000,    725.7432
    142.5000,       5.0000,   5.00000,    663.6411
    147.5000,       5.0000,   5.00000,    630.4188
    152.5000,       5.0000,   5.00000,    638.4929
    157.5000,       5.0000,   5.00000,    678.6642
    162.5000,       5.0000,   5.00000,    737.7979
    167.5000,       5.0000,   5.00000,    743.1102
    172.5000,       5.0000,   5.00000,    732.4188
    177.5000,       5.0000,   5.00000,    802.1744
    182.5000,       5.0000,   5.00000,    827.1887
    187.5000,       5.0000,   5.00000,    770.9175
    192.5000,       5.0000,   5.00000,    806.6939
    197.5000,       5.0000,   5.00000,    797.3087
    202.5000,       5.0000,   5.00000,    763.9859
    207.5000,       5.0000,   5.00000,    875.2123
    212.5000,       5.0000,   5.00000,    988.1787
    217.5000,       5.0000,   5.00000,   1007.1398
    222.5000,       5.0000,   5.00000,   1223.3993
    227.5000,       5.0000,   5.00000,   1271.1055
    232.5000,       5.0000,   5.00000,   1300.1882
    237.5000,       5.0000,   5.00000,   1206.8375
    242.5000,       5.0000,   5.00000,   1187.1753
    247.5000,       5.0000,   5.00000,   1342.2155
    252.5000,       5.0000,   5.00000,   1351.9348
    257.5000,       5.0000,   5.00000,   1318.1263
    262.5000,       5.0000,   5.00000,   1434.3716
    267.5000,       5.0000,   5.00000,   1331.1494
    272.5000,       5.0000,   5.00000,   1470.7031
    277.5000,       5.0000,   5.00000,   1637.9435
    282.5000,       5.0000,   5.00000,   1746.7808
    287.5000,       5.0000,   5.00000,   1598.6349
    292.5000,       5.0000,   5.00000,   1812.1315
    297.5000,       5.0000,   5.00000,   1745.8864
    302.5000,       5.0000,   5.00000,   2016.4185
    307.5000,       5.0000,   5.00000,   1871.9746
    312.5000,       5.0000,   5.00000,   1892.7617
    317.5000,       5.0000,   5.00000,   1868.3571
    322.5000,       5.0000,   5.00000,   2211.5190
    327.5000,       5.0000,   5.00000,   2127.0361
    332.5000,       5.0000,   5.00000,   2274.7446
    337.5000,       5.0000,   5.00000,   2520.9148
    342.5000,       5.0000,   5.00000,   2058.8369
    347.5000,       5.0000,   5.00000,   2019.3583
    352.5000,       5.0000,   5.00000,   2498.5220
    357.5000,       5.0000,   5.00000,   2255.2771
    362.5000,       5.0000,   5.00000,   2176.2993
    367.5000,       5.0000,   5.00000,   2306.7224
    372.5000,       5.0000,   5.00000,   1872.4437
    377.5000,       5.0000,   5.00000,   2236.2366
    382.5000,       5.0000,   5.00000,   2053.4253
    387.5000,       5.0000,   5.00000,   2013.4620
    392.5000,       5.0000,   5.00000,   1542.9893
    397.5000,       5.0000,   5.00000,   1565.5081
    402.5000,       5.0000,   5.00000,   1485.8660
     32.5000,       5.0000,   6.00000,   1225.5653
     37.5000,       5.0000,   6.00000,   1207.9089
     42.5000,       5.0000,   6.00000,   1108.3079
     47.5000,       5.0000,   6.00000,   1123.9054
     52.5000,       5.0000,   6.00000,   1136.7018
     57.5000,       5.0000,   6.00000,   1088.6597
     62.5000,       5.0000,   6.00000,   1108.3936
     67.5000,       5.0000,   6.00000,   1043.3013
     72.5000,       5.0000,   6.00000,    984.5755
     77.5000,       5.0000,   6.00000,    985.0684
     82.5000,       5.0000,   6.00000,    897.4329
     87.5000,       5.0000,   6.00000,    957.9396
     92.5000,       5.0000,   6.00000,    881.9551
     97.5000,       5.0000,   6.00000,    929.5314
    102.5000,       5.0000,   6.00000,    851.6625
    107.5000,       5.0000,   6.00000,    809.0581
    112.5000,       5.0000,   6.00000,    767.5803
    117.5000,       5.0000,   6.00000,    681.9741
    122.5000,       5.0000,   6.00000,    734.0443
    127.5000,       5.0000,   6.00000,    737.9426
    132.5000,       5.0000,   6.00000,    703.6072
    137.5000,       5.0000,   6.00000,    705.6832
    142.5000,       5.0000,   6.00000,    651.9678
    147.5000,       5.0000,   6.00000,    619.7747
    152.5000,       5.0000,   6.00000,    616.5977
    157.5000,       5.0000,   6.00000,    664.2816
    162.5000,       5.0000,   6.00000,    725.9277
    167.5000,       5.0000,   6.00000,    731.3268
    172.5000,       5.0000,   6.00000,    739.9466
    177.5000,       5.0000,   6.00000,    802.8571
    182.5000,       5.0000,   6.00000,    805.9562
    187.5000,       5.0000,   6.00000,    742.3426
    192.5000,       5.0000,   6.00000,    741.4579
    197.5000,       5.0000,   6.00000,    735.1901
    202.5000,       5.0000,   6.00000,    711.9887
    207.5000,       5.0000,   6.00000,    831.5848
    212.5000,       5.0000,   6.00000,    958.9014
    217.5000,       5.0000,   6.00000,    968.3759
    222.5000,       5.0000,   6.00000,   1164.9779
    227.5000,       5.0000,   6.00000,   1215.1831
    232.5000,       5.0000,   6.00000,   1236.6244
    237.5000,       5.0000,   6.00000,   1156.0641
    242.5000,       5.0000,   6.00000,   1117.7974
    247.5000,       5.0000,   6.00000,   1242.0660
    252.5000,       5.0000,   6.00000,   1190.4467
    257.5000,       5.0000,   6.00000,   1181.4650
    262.5000,       5.0000,   6.00000,   1268.0892
    267.5000,       5.0000,   6.00000,   1216.0864
    272.5000,       5.0000,   6.00000,   1319.6516
    277.5000,       5.0000,   6.00000,   1479.9966
    282.5000,       5.0000,   6.00000,   1601.9860
    287.5000,       5.0000,   6.00000,   1501.2170
    292.5000,       5.0000,   6.00000,   1663.0524
    297.5000,       5.0000,   6.00000,   1642.1320
    302.5000,       5.0000,   6.00000,   1851.8002
    307.5000,       5.0000,   6.00000,   1618.8425
    312.5000,       5.0000,   6.00000,   1686.7092
    317.5000,       5.0000,   6.00000,   1732.8751
    322.5000,       5.0000,   6.00000,   1923.6848
    327.5000,       5.0000,   6.00000,   1905.0406
    332.5000,       5.0000,   6.00000,   2000.7310
    337.5000,       5.0000,   6.00000,   2223.3364
    342.5000,       5.0000,   6.00000,   1865.1517
    347.5000,       5.0000,   6.00000,   1734.8993
    352.5000,       5.0000,   6.00000,   2127.9314
    357.5000,       5.0000,   6.00000,   1923.5132
    362.5000,       5.0000,   6.00000,   1944.7744
    367.5000,       5.0000,   6.00000,   2038.2532
    372.5000,       5.0000,   6.00000,   1738.4121
    377.5000,       5.0000,   6.00000,   2080.5061
    382.5000,       5.0000,   6.00000,   1805.4617
    387.5000,       5.0000,   6.00000,   1807.2998
    392.5000,       5.0000,   6.00000,   1410.8549
    397.5000,       5.0000,   6.00000,   1433.7479
     37.5000,      25.0000,   1.00000,   1124.5304
     42.5000,      25.0000,   1.00000,   1131.4746
     47.5000,      25.0000,   1.00000,   1111.8960
     52.5000,      25.0000,   1.00000,   1087.8688
     57.5000,      25.0000,   1.00000,   1076.7415
     62.5000,      25.0000,   1.00000,   1048.9318
     67.5000,      25.0000,   1.00000,   1007.0813
     72.5000,      25.0000,   1.00000,    973.4509
     77.5000,      25.0000,   1.00000,    941.2521
     82.5000,      25.0000,   1.00000,    907.4887
     87.5000,      25.0000,   1.00000,    897.0845
     92.5000,      25.0000,   1.00000,    863.7792
     97.5000,      25.0000,   1.00000,    847.4659
    102.5000,      25.0000,   1.00000,    815.2402
    107.5000,      25.0000,   1.00000,    788.0116
    112.5000,      25.0000,   1.00000,    756.1724
    117.5000,      25.0000,   1.00000,    746.7684
    122.5000,      25.0000,   1.00000,    721.8712
    127.5000,      25.0000,   1.00000,    709.4859
    132.5000,      25.0000,   1.00000,    699.4964
    137.5000,      25.0000,   1.00000,    688.2690
    142.5000,      25.0000,   1.00000,    663.6354
    147.5000,      25.0000,   1.00000,    653.9962
    152.5000,      25.0000,   1.00000,    657.4791
[truncated: 357,247 more chars]
