# Supplementary material for: Electrical resistivity tomography data across the Hockai Fault Zone (Ardenne, Belgium)
Source: Data Brief. 2016 Dec 21;11:1–4. doi: 10.1016/j.dib.2016.12.028 (PMC5220259; doi:10.1016/j.dib.2016.12.028)
Supplement: Supplementary file 2 — Supplementary material [file mmc2.zip › output/INV/20090818-1_robust.INV]

C:\__DATA__\__DATA__\Active Faults\HockaiFZ\Donn�es\ERT\working_dir\20090818-1.DAT
      5.0000
7
1351
1
0
      7.5000,       5.0000,   1.00000,    724.1624
     12.5000,       5.0000,   1.00000,    728.4338
     17.5000,       5.0000,   1.00000,    658.3676
     22.5000,       5.0000,   1.00000,    759.6447
     27.5000,       5.0000,   1.00000,    681.7263
     32.5000,       5.0000,   1.00000,    775.9987
     37.5000,       5.0000,   1.00000,    805.9949
     42.5000,       5.0000,   1.00000,    794.1422
     47.5000,       5.0000,   1.00000,    857.6675
     52.5000,       5.0000,   1.00000,    888.7164
     57.5000,       5.0000,   1.00000,    860.2058
     62.5000,       5.0000,   1.00000,    897.6848
     67.5000,       5.0000,   1.00000,    870.5902
     72.5000,       5.0000,   1.00000,    811.9381
     77.5000,       5.0000,   1.00000,    874.3214
     82.5000,       5.0000,   1.00000,    775.2716
     87.5000,       5.0000,   1.00000,    810.8470
     92.5000,       5.0000,   1.00000,    712.4648
     97.5000,       5.0000,   1.00000,    716.5184
    102.5000,       5.0000,   1.00000,    620.2763
    107.5000,       5.0000,   1.00000,    579.8574
    112.5000,       5.0000,   1.00000,    575.3045
    117.5000,       5.0000,   1.00000,    535.9550
    122.5000,       5.0000,   1.00000,    578.8865
    127.5000,       5.0000,   1.00000,    584.1777
    132.5000,       5.0000,   1.00000,    544.8810
    137.5000,       5.0000,   1.00000,    561.2259
    142.5000,       5.0000,   1.00000,    505.8201
    147.5000,       5.0000,   1.00000,    494.1814
    152.5000,       5.0000,   1.00000,    493.8148
    157.5000,       5.0000,   1.00000,    523.7792
    162.5000,       5.0000,   1.00000,    565.0475
    167.5000,       5.0000,   1.00000,    609.4182
    172.5000,       5.0000,   1.00000,    618.4070
    177.5000,       5.0000,   1.00000,    691.7474
    182.5000,       5.0000,   1.00000,    716.7027
    187.5000,       5.0000,   1.00000,    711.1524
    192.5000,       5.0000,   1.00000,    742.8625
    197.5000,       5.0000,   1.00000,    779.9485
    202.5000,       5.0000,   1.00000,    731.9464
    207.5000,       5.0000,   1.00000,    763.8468
    212.5000,       5.0000,   1.00000,    818.5240
    217.5000,       5.0000,   1.00000,    878.5209
    222.5000,       5.0000,   1.00000,   1118.2285
    227.5000,       5.0000,   1.00000,   1265.8156
    232.5000,       5.0000,   1.00000,   1399.6813
    237.5000,       5.0000,   1.00000,   1474.4120
    242.5000,       5.0000,   1.00000,   1472.7607
    247.5000,       5.0000,   1.00000,   1676.3916
    252.5000,       5.0000,   1.00000,   1634.6663
    257.5000,       5.0000,   1.00000,   1616.4812
    262.5000,       5.0000,   1.00000,   1806.8596
    267.5000,       5.0000,   1.00000,   1657.6438
    272.5000,       5.0000,   1.00000,   1923.7861
    277.5000,       5.0000,   1.00000,   2135.8198
    282.5000,       5.0000,   1.00000,   2414.5579
    287.5000,       5.0000,   1.00000,   2472.4656
    292.5000,       5.0000,   1.00000,   2872.0576
    297.5000,       5.0000,   1.00000,   2722.8474
    302.5000,       5.0000,   1.00000,   2939.5115
    307.5000,       5.0000,   1.00000,   2655.2061
    312.5000,       5.0000,   1.00000,   2792.5828
    317.5000,       5.0000,   1.00000,   2515.1328
    322.5000,       5.0000,   1.00000,   2906.8794
    327.5000,       5.0000,   1.00000,   2693.5474
    332.5000,       5.0000,   1.00000,   2609.0581
    337.5000,       5.0000,   1.00000,   2794.8342
    342.5000,       5.0000,   1.00000,   2427.5647
    347.5000,       5.0000,   1.00000,   2206.5574
    352.5000,       5.0000,   1.00000,   2594.8718
    357.5000,       5.0000,   1.00000,   2359.8074
    362.5000,       5.0000,   1.00000,   2285.8364
    367.5000,       5.0000,   1.00000,   2653.4678
    372.5000,       5.0000,   1.00000,   2189.7356
    377.5000,       5.0000,   1.00000,   2754.0598
    382.5000,       5.0000,   1.00000,   2153.9390
    387.5000,       5.0000,   1.00000,   2250.1770
    392.5000,       5.0000,   1.00000,   1669.8790
    397.5000,       5.0000,   1.00000,   1623.0968
    402.5000,       5.0000,   1.00000,   1476.6974
    407.5000,       5.0000,   1.00000,   1410.6576
    412.5000,       5.0000,   1.00000,   1380.5966
    417.5000,       5.0000,   1.00000,   1572.6370
    422.5000,       5.0000,   1.00000,   1400.4513
     12.5000,       5.0000,   2.00000,   1043.1080
     17.5000,       5.0000,   2.00000,   1003.1685
     22.5000,       5.0000,   2.00000,   1054.9851
     27.5000,       5.0000,   2.00000,    950.9895
     32.5000,       5.0000,   2.00000,   1041.8677
     37.5000,       5.0000,   2.00000,   1095.2614
     42.5000,       5.0000,   2.00000,    997.1171
     47.5000,       5.0000,   2.00000,   1058.9105
     52.5000,       5.0000,   2.00000,   1104.8163
     57.5000,       5.0000,   2.00000,   1052.7203
     62.5000,       5.0000,   2.00000,   1126.9696
     67.5000,       5.0000,   2.00000,   1059.5032
     72.5000,       5.0000,   2.00000,   1007.3318
     77.5000,       5.0000,   2.00000,   1061.2448
     82.5000,       5.0000,   2.00000,    990.2254
     87.5000,       5.0000,   2.00000,    962.2245
     92.5000,       5.0000,   2.00000,    883.4991
     97.5000,       5.0000,   2.00000,    905.8605
    102.5000,       5.0000,   2.00000,    823.2551
    107.5000,       5.0000,   2.00000,    790.4591
    112.5000,       5.0000,   2.00000,    754.2926
    117.5000,       5.0000,   2.00000,    667.2487
    122.5000,       5.0000,   2.00000,    692.9390
    127.5000,       5.0000,   2.00000,    682.7560
    132.5000,       5.0000,   2.00000,    624.1251
    137.5000,       5.0000,   2.00000,    643.5102
    142.5000,       5.0000,   2.00000,    607.7775
    147.5000,       5.0000,   2.00000,    582.2716
    152.5000,       5.0000,   2.00000,    586.2980
    157.5000,       5.0000,   2.00000,    637.5637
    162.5000,       5.0000,   2.00000,    709.5361
    167.5000,       5.0000,   2.00000,    707.9431
    172.5000,       5.0000,   2.00000,    707.5308
    177.5000,       5.0000,   2.00000,    817.4355
    182.5000,       5.0000,   2.00000,    858.5201
    187.5000,       5.0000,   2.00000,    812.1151
    192.5000,       5.0000,   2.00000,    885.7758
    197.5000,       5.0000,   2.00000,    910.7985
    202.5000,       5.0000,   2.00000,    837.6033
    207.5000,       5.0000,   2.00000,    944.9359
    212.5000,       5.0000,   2.00000,    999.2254
    217.5000,       5.0000,   2.00000,    951.8871
    222.5000,       5.0000,   2.00000,   1192.2089
    227.5000,       5.0000,   2.00000,   1298.6915
    232.5000,       5.0000,   2.00000,   1417.6061
    237.5000,       5.0000,   2.00000,   1458.6392
    242.5000,       5.0000,   2.00000,   1520.6130
    247.5000,       5.0000,   2.00000,   1720.7815
    252.5000,       5.0000,   2.00000,   1702.6782
    257.5000,       5.0000,   2.00000,   1694.9148
    262.5000,       5.0000,   2.00000,   1797.4065
    267.5000,       5.0000,   2.00000,   1648.7217
    272.5000,       5.0000,   2.00000,   1709.5779
    277.5000,       5.0000,   2.00000,   2053.3389
    282.5000,       5.0000,   2.00000,   2124.5623
    287.5000,       5.0000,   2.00000,   2057.8801
    292.5000,       5.0000,   2.00000,   2289.4004
    297.5000,       5.0000,   2.00000,   2309.6396
    302.5000,       5.0000,   2.00000,   2623.4597
    307.5000,       5.0000,   2.00000,   2525.9536
    312.5000,       5.0000,   2.00000,   2532.1357
    317.5000,       5.0000,   2.00000,   2619.3223
    322.5000,       5.0000,   2.00000,   2985.0066
    327.5000,       5.0000,   2.00000,   2704.4956
    332.5000,       5.0000,   2.00000,   2749.4919
    337.5000,       5.0000,   2.00000,   3223.0337
    342.5000,       5.0000,   2.00000,   2583.6868
    347.5000,       5.0000,   2.00000,   2435.3308
    352.5000,       5.0000,   2.00000,   3182.5317
    357.5000,       5.0000,   2.00000,   2791.8723
    362.5000,       5.0000,   2.00000,   2746.9397
    367.5000,       5.0000,   2.00000,   2861.9861
    372.5000,       5.0000,   2.00000,   2465.8186
    377.5000,       5.0000,   2.00000,   2863.6982
    382.5000,       5.0000,   2.00000,   2464.8989
    387.5000,       5.0000,   2.00000,   2338.2764
    392.5000,       5.0000,   2.00000,   1862.4675
    397.5000,       5.0000,   2.00000,   1812.6206
    402.5000,       5.0000,   2.00000,   1758.1647
    407.5000,       5.0000,   2.00000,   1550.2603
    412.5000,       5.0000,   2.00000,   1509.7028
    417.5000,       5.0000,   2.00000,   1626.8459
     17.5000,       5.0000,   3.00000,   1162.8073
     22.5000,       5.0000,   3.00000,   1252.0149
     27.5000,       5.0000,   3.00000,   1104.1544
     32.5000,       5.0000,   3.00000,   1210.2922
     37.5000,       5.0000,   3.00000,   1183.7240
     42.5000,       5.0000,   3.00000,   1117.6763
     47.5000,       5.0000,   3.00000,   1128.8997
     52.5000,       5.0000,   3.00000,   1168.4386
     57.5000,       5.0000,   3.00000,   1125.7371
     62.5000,       5.0000,   3.00000,   1155.3805
     67.5000,       5.0000,   3.00000,   1120.0461
     72.5000,       5.0000,   3.00000,   1065.1147
     77.5000,       5.0000,   3.00000,   1104.0831
     82.5000,       5.0000,   3.00000,   1014.4000
     87.5000,       5.0000,   3.00000,   1048.9257
     92.5000,       5.0000,   3.00000,    944.7536
     97.5000,       5.0000,   3.00000,    984.4473
    102.5000,       5.0000,   3.00000,    914.9358
    107.5000,       5.0000,   3.00000,    893.1710
    112.5000,       5.0000,   3.00000,    825.4943
    117.5000,       5.0000,   3.00000,    736.7780
    122.5000,       5.0000,   3.00000,    746.1822
    127.5000,       5.0000,   3.00000,    747.4861
    132.5000,       5.0000,   3.00000,    703.4490
    137.5000,       5.0000,   3.00000,    705.7118
    142.5000,       5.0000,   3.00000,    656.3841
    147.5000,       5.0000,   3.00000,    628.6508
    152.5000,       5.0000,   3.00000,    634.8727
    157.5000,       5.0000,   3.00000,    701.9509
    162.5000,       5.0000,   3.00000,    759.1334
    167.5000,       5.0000,   3.00000,    749.7767
    172.5000,       5.0000,   3.00000,    758.6222
    177.5000,       5.0000,   3.00000,    844.3781
    182.5000,       5.0000,   3.00000,    888.2211
    187.5000,       5.0000,   3.00000,    862.0215
    192.5000,       5.0000,   3.00000,    902.2581
    197.5000,       5.0000,   3.00000,    911.0442
    202.5000,       5.0000,   3.00000,    887.6266
    207.5000,       5.0000,   3.00000,    970.8937
    212.5000,       5.0000,   3.00000,   1030.0618
    217.5000,       5.0000,   3.00000,   1011.8080
    222.5000,       5.0000,   3.00000,   1231.8512
    227.5000,       5.0000,   3.00000,   1349.8540
    232.5000,       5.0000,   3.00000,   1418.5889
    237.5000,       5.0000,   3.00000,   1350.1395
    242.5000,       5.0000,   3.00000,   1376.8423
    247.5000,       5.0000,   3.00000,   1614.2513
    252.5000,       5.0000,   3.00000,   1714.4525
    257.5000,       5.0000,   3.00000,   1664.4233
    262.5000,       5.0000,   3.00000,   1679.4192
    267.5000,       5.0000,   3.00000,   1546.8324
    272.5000,       5.0000,   3.00000,   1735.1871
    277.5000,       5.0000,   3.00000,   1908.2761
    282.5000,       5.0000,   3.00000,   2033.8407
    287.5000,       5.0000,   3.00000,   1802.7170
    292.5000,       5.0000,   3.00000,   2001.7720
    297.5000,       5.0000,   3.00000,   2070.8076
    302.5000,       5.0000,   3.00000,   2430.3730
    307.5000,       5.0000,   3.00000,   2217.7727
    312.5000,       5.0000,   3.00000,   2392.0349
    317.5000,       5.0000,   3.00000,   2417.7151
    322.5000,       5.0000,   3.00000,   2699.5022
    327.5000,       5.0000,   3.00000,   2589.7104
    332.5000,       5.0000,   3.00000,   2803.7771
    337.5000,       5.0000,   3.00000,   2973.7910
    342.5000,       5.0000,   3.00000,   2582.0300
    347.5000,       5.0000,   3.00000,   2518.4553
    352.5000,       5.0000,   3.00000,   3102.3357
    357.5000,       5.0000,   3.00000,   3056.4282
    362.5000,       5.0000,   3.00000,   2676.1838
    367.5000,       5.0000,   3.00000,   2717.0664
    372.5000,       5.0000,   3.00000,   2286.6182
    377.5000,       5.0000,   3.00000,   2877.6086
    382.5000,       5.0000,   3.00000,   2477.4778
    387.5000,       5.0000,   3.00000,   2360.0769
    392.5000,       5.0000,   3.00000,   1765.2742
    397.5000,       5.0000,   3.00000,   1862.5905
    402.5000,       5.0000,   3.00000,   1755.5570
    407.5000,       5.0000,   3.00000,   1642.6504
    412.5000,       5.0000,   3.00000,   1572.8297
     22.5000,      15.0000,   1.00000,   1207.4745
     27.5000,      15.0000,   1.00000,   1247.5466
     32.5000,      15.0000,   1.00000,   1194.3213
     37.5000,      15.0000,   1.00000,   1206.1370
     42.5000,      15.0000,   1.00000,   1160.1085
     47.5000,      15.0000,   1.00000,   1155.3032
     52.5000,      15.0000,   1.00000,   1140.3269
     57.5000,      15.0000,   1.00000,   1141.7478
     62.5000,      15.0000,   1.00000,   1133.5640
     67.5000,      15.0000,   1.00000,   1091.3835
     72.5000,      15.0000,   1.00000,   1079.9443
     77.5000,      15.0000,   1.00000,   1045.3788
     82.5000,      15.0000,   1.00000,   1032.5167
     87.5000,      15.0000,   1.00000,    989.7598
     92.5000,      15.0000,   1.00000,    994.8780
     97.5000,      15.0000,   1.00000,    951.7643
    102.5000,      15.0000,   1.00000,    942.9248
    107.5000,      15.0000,   1.00000,    877.8439
    112.5000,      15.0000,   1.00000,    821.2143
    117.5000,      15.0000,   1.00000,    764.4043
    122.5000,      15.0000,   1.00000,    745.0845
    127.5000,      15.0000,   1.00000,    745.3718
    132.5000,      15.0000,   1.00000,    743.8144
    137.5000,      15.0000,   1.00000,    714.7634
    142.5000,      15.0000,   1.00000,    674.0036
    147.5000,      15.0000,   1.00000,    646.8887
    152.5000,      15.0000,   1.00000,    671.2771
    157.5000,      15.0000,   1.00000,    709.2647
    162.5000,      15.0000,   1.00000,    742.7443
    167.5000,      15.0000,   1.00000,    770.4459
    172.5000,      15.0000,   1.00000,    792.4189
    177.5000,      15.0000,   1.00000,    815.0537
    182.5000,      15.0000,   1.00000,    852.6291
    187.5000,      15.0000,   1.00000,    867.0348
    192.5000,      15.0000,   1.00000,    847.9647
    197.5000,      15.0000,   1.00000,    856.8497
    202.5000,      15.0000,   1.00000,    885.2766
    207.5000,      15.0000,   1.00000,    930.6016
    212.5000,      15.0000,   1.00000,    990.9942
    217.5000,      15.0000,   1.00000,   1126.4742
    222.5000,      15.0000,   1.00000,   1253.4496
    227.5000,      15.0000,   1.00000,   1346.5767
    232.5000,      15.0000,   1.00000,   1340.2318
    237.5000,      15.0000,   1.00000,   1287.2344
    242.5000,      15.0000,   1.00000,   1309.3004
    247.5000,      15.0000,   1.00000,   1441.2177
    252.5000,      15.0000,   1.00000,   1536.4890
    257.5000,      15.0000,   1.00000,   1585.4875
    262.5000,      15.0000,   1.00000,   1517.5020
    267.5000,      15.0000,   1.00000,   1573.4163
    272.5000,      15.0000,   1.00000,   1700.5660
    277.5000,      15.0000,   1.00000,   1870.0408
    282.5000,      15.0000,   1.00000,   1824.2997
    287.5000,      15.0000,   1.00000,   1854.8151
    292.5000,      15.0000,   1.00000,   1845.6763
    297.5000,      15.0000,   1.00000,   2045.7614
    302.5000,      15.0000,   1.00000,   2082.1499
    307.5000,      15.0000,   1.00000,   2245.8865
    312.5000,      15.0000,   1.00000,   2213.2229
    317.5000,      15.0000,   1.00000,   2266.8743
    322.5000,      15.0000,   1.00000,   2333.0413
    327.5000,      15.0000,   1.00000,   2565.2190
    332.5000,      15.0000,   1.00000,   2542.8162
    337.5000,      15.0000,   1.00000,   2556.3181
    342.5000,      15.0000,   1.00000,   2548.7170
    347.5000,      15.0000,   1.00000,   2576.3315
    352.5000,      15.0000,   1.00000,   2747.1338
    357.5000,      15.0000,   1.00000,   2711.2883
    362.5000,      15.0000,   1.00000,   2615.1531
    367.5000,      15.0000,   1.00000,   2311.6885
    372.5000,      15.0000,   1.00000,   2369.7549
    377.5000,      15.0000,   1.00000,   2337.2896
    382.5000,      15.0000,   1.00000,   2444.2317
    387.5000,      15.0000,   1.00000,   2133.4077
    392.5000,      15.0000,   1.00000,   1967.5945
    397.5000,      15.0000,   1.00000,   1685.3085
    402.5000,      15.0000,   1.00000,   1702.5040
    407.5000,      15.0000,   1.00000,   1655.0944
     22.5000,       5.0000,   4.00000,   1332.3429
     27.5000,       5.0000,   4.00000,   1199.1190
     32.5000,       5.0000,   4.00000,   1258.3069
     37.5000,       5.0000,   4.00000,   1244.2515
     42.5000,       5.0000,   4.00000,   1126.3051
     47.5000,       5.0000,   4.00000,   1174.5880
     52.5000,       5.0000,   4.00000,   1183.8812
     57.5000,       5.0000,   4.00000,   1113.7159
     62.5000,       5.0000,   4.00000,   1174.6936
     67.5000,       5.0000,   4.00000,   1108.0819
     72.5000,       5.0000,   4.00000,   1067.3551
     77.5000,       5.0000,   4.00000,   1083.5507
     82.5000,       5.0000,   4.00000,    992.7181
     87.5000,       5.0000,   4.00000,   1045.6707
     92.5000,       5.0000,   4.00000,    969.5410
     97.5000,       5.0000,   4.00000,   1008.5768
    102.5000,       5.0000,   4.00000,    934.3162
    107.5000,       5.0000,   4.00000,    900.0758
    112.5000,       5.0000,   4.00000,    847.2618
    117.5000,       5.0000,   4.00000,    736.9247
    122.5000,       5.0000,   4.00000,    769.3223
    127.5000,       5.0000,   4.00000,    773.5430
    132.5000,       5.0000,   4.00000,    730.9801
    137.5000,       5.0000,   4.00000,    739.9630
    142.5000,       5.0000,   4.00000,    667.9218
    147.5000,       5.0000,   4.00000,    640.6891
    152.5000,       5.0000,   4.00000,    662.4594
    157.5000,       5.0000,   4.00000,    705.1940
    162.5000,       5.0000,   4.00000,    761.6275
    167.5000,       5.0000,   4.00000,    778.6487
    172.5000,       5.0000,   4.00000,    775.8019
    177.5000,       5.0000,   4.00000,    838.4177
    182.5000,       5.0000,   4.00000,    881.9780
    187.5000,       5.0000,   4.00000,    840.3068
    192.5000,       5.0000,   4.00000,    864.0254
    197.5000,       5.0000,   4.00000,    879.8116
    202.5000,       5.0000,   4.00000,    842.9619
    207.5000,       5.0000,   4.00000,    945.4855
    212.5000,       5.0000,   4.00000,   1016.5161
    217.5000,       5.0000,   4.00000,   1019.8186
    222.5000,       5.0000,   4.00000,   1266.3188
    227.5000,       5.0000,   4.00000,   1311.5767
    232.5000,       5.0000,   4.00000,   1374.7473
    237.5000,       5.0000,   4.00000,   1260.0836
    242.5000,       5.0000,   4.00000,   1241.7745
    247.5000,       5.0000,   4.00000,   1498.4729
    252.5000,       5.0000,   4.00000,   1554.7478
    257.5000,       5.0000,   4.00000,   1527.8521
    262.5000,       5.0000,   4.00000,   1539.5034
    267.5000,       5.0000,   4.00000,   1462.5150
    272.5000,       5.0000,   4.00000,   1625.6332
    277.5000,       5.0000,   4.00000,   1840.5613
    282.5000,       5.0000,   4.00000,   1853.1107
    287.5000,       5.0000,   4.00000,   1700.4418
    292.5000,       5.0000,   4.00000,   1885.6340
    297.5000,       5.0000,   4.00000,   1896.3872
    302.5000,       5.0000,   4.00000,   2161.7117
    307.5000,       5.0000,   4.00000,   2048.6199
    312.5000,       5.0000,   4.00000,   2175.6482
    317.5000,       5.0000,   4.00000,   2094.9609
    322.5000,       5.0000,   4.00000,   2423.2053
    327.5000,       5.0000,   4.00000,   2465.3721
    332.5000,       5.0000,   4.00000,   2450.0613
    337.5000,       5.0000,   4.00000,   2761.2910
    342.5000,       5.0000,   4.00000,   2379.5593
    347.5000,       5.0000,   4.00000,   2264.5256
    352.5000,       5.0000,   4.00000,   2944.3567
    357.5000,       5.0000,   4.00000,   2654.2234
    362.5000,       5.0000,   4.00000,   2542.9680
    367.5000,       5.0000,   4.00000,   2472.0828
    372.5000,       5.0000,   4.00000,   2068.1184
    377.5000,       5.0000,   4.00000,   2601.6074
    382.5000,       5.0000,   4.00000,   2297.1545
    387.5000,       5.0000,   4.00000,   2239.0566
    392.5000,       5.0000,   4.00000,   1730.0720
    397.5000,       5.0000,   4.00000,   1678.6584
    402.5000,       5.0000,   4.00000,   1667.9054
    407.5000,       5.0000,   4.00000,   1594.1931
     30.0000,      20.0000,   1.00000,   1245.5579
     35.0000,      20.0000,   1.00000,   1210.9342
     40.0000,      20.0000,   1.00000,   1198.6594
     45.0000,      20.0000,   1.00000,   1171.6183
     50.0000,      20.0000,   1.00000,   1112.9445
     55.0000,      20.0000,   1.00000,   1144.5298
     60.0000,      20.0000,   1.00000,   1112.0541
     65.0000,      20.0000,   1.00000,   1071.7369
     70.0000,      20.0000,   1.00000,   1050.4237
     75.0000,      20.0000,   1.00000,   1001.0736
     80.0000,      20.0000,   1.00000,    988.5240
     85.0000,      20.0000,   1.00000,    965.9346
     90.0000,      20.0000,   1.00000,    950.0641
     95.0000,      20.0000,   1.00000,    954.8223
    100.0000,      20.0000,   1.00000,    919.8394
    105.0000,      20.0000,   1.00000,    883.2396
    110.0000,      20.0000,   1.00000,    809.5721
    115.0000,      20.0000,   1.00000,    775.6963
    120.0000,      20.0000,   1.00000,    760.8798
    125.0000,      20.0000,   1.00000,    735.1148
    130.0000,      20.0000,   1.00000,    743.9312
    135.0000,      20.0000,   1.00000,    723.0276
    140.0000,      20.0000,   1.00000,    696.9589
    145.0000,      20.0000,   1.00000,    686.3881
    150.0000,      20.0000,   1.00000,    665.7249
    155.0000,      20.0000,   1.00000,    684.3406
    160.0000,      20.0000,   1.00000,    728.2060
    165.0000,      20.0000,   1.00000,    756.3197
    170.0000,      20.0000,   1.00000,    787.1494
    175.0000,      20.0000,   1.00000,    814.3992
    180.0000,      20.0000,   1.00000,    803.6541
    185.0000,      20.0000,   1.00000,    791.6646
    190.0000,      20.0000,   1.00000,    786.1507
    195.0000,      20.0000,   1.00000,    758.9828
    200.0000,      20.0000,   1.00000,    786.5866
    205.0000,      20.0000,   1.00000,    832.5418
    210.0000,      20.0000,   1.00000,    903.8605
    215.0000,      20.0000,   1.00000,   1068.7012
    220.0000,      20.0000,   1.00000,   1176.7333
    225.0000,      20.0000,   1.00000,   1262.9159
    230.0000,      20.0000,   1.00000,   1265.0242
    235.0000,      20.0000,   1.00000,   1216.7783
    240.0000,      20.0000,   1.00000,   1249.5420
    245.0000,      20.0000,   1.00000,   1245.5261
    250.0000,      20.0000,   1.00000,   1214.8472
    255.0000,      20.0000,   1.00000,   1279.4918
    260.0000,      20.0000,   1.00000,   1317.5371
    265.0000,      20.0000,   1.00000,   1380.2372
    270.0000,      20.0000,   1.00000,   1486.5891
    275.0000,      20.0000,   1.00000,   1539.5985
    280.0000,      20.0000,   1.00000,   1641.6226
    285.0000,      20.0000,   1.00000,   1747.7683
    290.0000,      20.0000,   1.00000,   1774.0828
    295.0000,      20.0000,   1.00000,   1799.0393
    300.0000,      20.0000,   1.00000,   1852.9628
    305.0000,      20.0000,   1.00000,   1895.4149
    310.0000,      20.0000,   1.00000,   1873.8666
    315.0000,      20.0000,   1.00000,   1927.2036
    320.0000,      20.0000,   1.00000,   2055.4680
    325.0000,      20.0000,   1.00000,   2057.4497
    330.0000,      20.0000,   1.00000,   2185.4448
    335.0000,      20.0000,   1.00000,   2190.7817
    340.0000,      20.0000,   1.00000,   2131.0933
    345.0000,      20.0000,   1.00000,   2340.0239
    350.0000,      20.0000,   1.00000,   2160.0022
    355.0000,      20.0000,   1.00000,   2180.4990
    360.0000,      20.0000,   1.00000,   2191.3152
    365.0000,      20.0000,   1.00000,   2073.0059
    370.0000,      20.0000,   1.00000,   2156.8899
    375.0000,      20.0000,   1.00000,   2061.8882
    380.0000,      20.0000,   1.00000,   1964.0333
    385.0000,      20.0000,   1.00000,   2028.0970
    390.0000,      20.0000,   1.00000,   1826.4583
    395.0000,      20.0000,   1.00000,   1713.9611
    400.0000,      20.0000,   1.00000,   1548.6024
     27.5000,       5.0000,   5.00000,   1186.7280
     32.5000,       5.0000,   5.00000,   1296.0085
     37.5000,       5.0000,   5.00000,   1238.3862
     42.5000,       5.0000,   5.00000,   1139.4094
     47.5000,       5.0000,   5.00000,   1145.4729
     52.5000,       5.0000,   5.00000,   1171.7081
     57.5000,       5.0000,   5.00000,   1108.1215
     62.5000,       5.0000,   5.00000,   1140.2021
     67.5000,       5.0000,   5.00000,   1092.6558
     72.5000,       5.0000,   5.00000,   1024.3331
     77.5000,       5.0000,   5.00000,   1040.0565
     82.5000,       5.0000,   5.00000,    956.4763
     87.5000,       5.0000,   5.00000,   1000.0300
     92.5000,       5.0000,   5.00000,    949.8184
     97.5000,       5.0000,   5.00000,   1002.0907
    102.5000,       5.0000,   5.00000,    905.8386
    107.5000,       5.0000,   5.00000,    880.0295
    112.5000,       5.0000,   5.00000,    813.3714
    117.5000,       5.0000,   5.00000,    725.8578
    122.5000,       5.0000,   5.00000,    758.0773
    127.5000,       5.0000,   5.00000,    773.1170
    132.5000,       5.0000,   5.00000,    725.2337
    137.5000,       5.0000,   5.00000,    727.6511
    142.5000,       5.0000,   5.00000,    672.4660
    147.5000,       5.0000,   5.00000,    642.5749
    152.5000,       5.0000,   5.00000,    647.4196
    157.5000,       5.0000,   5.00000,    693.9258
    162.5000,       5.0000,   5.00000,    758.0079
    167.5000,       5.0000,   5.00000,    774.4149
    172.5000,       5.0000,   5.00000,    770.0258
    177.5000,       5.0000,   5.00000,    837.2784
    182.5000,       5.0000,   5.00000,    848.6621
    187.5000,       5.0000,   5.00000,    776.3271
    192.5000,       5.0000,   5.00000,    813.0742
    197.5000,       5.0000,   5.00000,    804.6923
    202.5000,       5.0000,   5.00000,    773.3093
    207.5000,       5.0000,   5.00000,    885.1418
    212.5000,       5.0000,   5.00000,    996.0867
    217.5000,       5.0000,   5.00000,   1013.9203
    222.5000,       5.0000,   5.00000,   1224.5750
    227.5000,       5.0000,   5.00000,   1275.6188
    232.5000,       5.0000,   5.00000,   1288.1418
    237.5000,       5.0000,   5.00000,   1184.9249
    242.5000,       5.0000,   5.00000,   1187.1045
    247.5000,       5.0000,   5.00000,   1352.3801
    252.5000,       5.0000,   5.00000,   1369.1857
    257.5000,       5.0000,   5.00000,   1317.8248
    262.5000,       5.0000,   5.00000,   1425.9760
    267.5000,       5.0000,   5.00000,   1325.6520
    272.5000,       5.0000,   5.00000,   1494.3777
    277.5000,       5.0000,   5.00000,   1652.8179
    282.5000,       5.0000,   5.00000,   1767.9058
    287.5000,       5.0000,   5.00000,   1616.3993
    292.5000,       5.0000,   5.00000,   1814.5110
    297.5000,       5.0000,   5.00000,   1726.6704
    302.5000,       5.0000,   5.00000,   1991.7771
    307.5000,       5.0000,   5.00000,   1850.4557
    312.5000,       5.0000,   5.00000,   1892.1071
    317.5000,       5.0000,   5.00000,   1870.1914
    322.5000,       5.0000,   5.00000,   2247.7092
    327.5000,       5.0000,   5.00000,   2138.6470
    332.5000,       5.0000,   5.00000,   2230.6287
    337.5000,       5.0000,   5.00000,   2486.9175
    342.5000,       5.0000,   5.00000,   2098.1843
    347.5000,       5.0000,   5.00000,   2027.9198
    352.5000,       5.0000,   5.00000,   2502.4526
    357.5000,       5.0000,   5.00000,   2332.9143
    362.5000,       5.0000,   5.00000,   2156.0447
    367.5000,       5.0000,   5.00000,   2313.3767
    372.5000,       5.0000,   5.00000,   1908.8706
    377.5000,       5.0000,   5.00000,   2253.1785
    382.5000,       5.0000,   5.00000,   2064.0229
    387.5000,       5.0000,   5.00000,   2054.7495
    392.5000,       5.0000,   5.00000,   1563.0966
    397.5000,       5.0000,   5.00000,   1592.8195
    402.5000,       5.0000,   5.00000,   1509.4373
     32.5000,       5.0000,   6.00000,   1244.5526
     37.5000,       5.0000,   6.00000,   1233.4561
     42.5000,       5.0000,   6.00000,   1113.7528
     47.5000,       5.0000,   6.00000,   1114.3076
     52.5000,       5.0000,   6.00000,   1132.6307
     57.5000,       5.0000,   6.00000,   1081.5592
     62.5000,       5.0000,   6.00000,   1100.9226
     67.5000,       5.0000,   6.00000,   1031.5697
     72.5000,       5.0000,   6.00000,    986.6290
     77.5000,       5.0000,   6.00000,    982.9394
     82.5000,       5.0000,   6.00000,    898.8281
     87.5000,       5.0000,   6.00000,    966.0588
     92.5000,       5.0000,   6.00000,    893.7932
     97.5000,       5.0000,   6.00000,    946.7233
    102.5000,       5.0000,   6.00000,    873.2092
    107.5000,       5.0000,   6.00000,    832.3047
    112.5000,       5.0000,   6.00000,    777.9321
    117.5000,       5.0000,   6.00000,    694.1675
    122.5000,       5.0000,   6.00000,    735.6823
    127.5000,       5.0000,   6.00000,    736.7641
    132.5000,       5.0000,   6.00000,    695.4298
    137.5000,       5.0000,   6.00000,    699.6603
    142.5000,       5.0000,   6.00000,    657.9098
    147.5000,       5.0000,   6.00000,    631.7222
    152.5000,       5.0000,   6.00000,    629.1763
    157.5000,       5.0000,   6.00000,    682.2527
    162.5000,       5.0000,   6.00000,    746.9451
    167.5000,       5.0000,   6.00000,    756.2523
    172.5000,       5.0000,   6.00000,    763.0627
    177.5000,       5.0000,   6.00000,    808.6000
    182.5000,       5.0000,   6.00000,    800.9295
    187.5000,       5.0000,   6.00000,    727.1796
    192.5000,       5.0000,   6.00000,    722.7240
    197.5000,       5.0000,   6.00000,    721.4013
    202.5000,       5.0000,   6.00000,    708.7614
    207.5000,       5.0000,   6.00000,    830.4934
    212.5000,       5.0000,   6.00000,    956.0685
    217.5000,       5.0000,   6.00000,    973.6246
    222.5000,       5.0000,   6.00000,   1181.4414
    227.5000,       5.0000,   6.00000,   1208.8774
    232.5000,       5.0000,   6.00000,   1233.6086
    237.5000,       5.0000,   6.00000,   1136.4735
    242.5000,       5.0000,   6.00000,   1106.7621
    247.5000,       5.0000,   6.00000,   1223.6635
    252.5000,       5.0000,   6.00000,   1176.5868
    257.5000,       5.0000,   6.00000,   1169.8763
    262.5000,       5.0000,   6.00000,   1251.2937
    267.5000,       5.0000,   6.00000,   1213.2449
    272.5000,       5.0000,   6.00000,   1311.7679
    277.5000,       5.0000,   6.00000,   1499.6882
    282.5000,       5.0000,   6.00000,   1652.8751
    287.5000,       5.0000,   6.00000,   1543.5404
    292.5000,       5.0000,   6.00000,   1681.1433
    297.5000,       5.0000,   6.00000,   1639.9199
    302.5000,       5.0000,   6.00000,   1850.3921
    307.5000,       5.0000,   6.00000,   1606.3254
    312.5000,       5.0000,   6.00000,   1676.3118
    317.5000,       5.0000,   6.00000,   1773.1052
    322.5000,       5.0000,   6.00000,   1929.7322
    327.5000,       5.0000,   6.00000,   1876.4690
    332.5000,       5.0000,   6.00000,   1960.6732
    337.5000,       5.0000,   6.00000,   2159.7617
    342.5000,       5.0000,   6.00000,   1865.1896
    347.5000,       5.0000,   6.00000,   1724.5146
    352.5000,       5.0000,   6.00000,   2125.4185
    357.5000,       5.0000,   6.00000,   1954.3661
    362.5000,       5.0000,   6.00000,   1914.1414
    367.5000,       5.0000,   6.00000,   2028.9343
    372.5000,       5.0000,   6.00000,   1736.5380
    377.5000,       5.0000,   6.00000,   2032.3190
    382.5000,       5.0000,   6.00000,   1813.3855
    387.5000,       5.0000,   6.00000,   1780.1515
    392.5000,       5.0000,   6.00000,   1397.6007
    397.5000,       5.0000,   6.00000,   1421.4015
     37.5000,      25.0000,   1.00000,   1150.4202
     42.5000,      25.0000,   1.00000,   1165.6514
     47.5000,      25.0000,   1.00000,   1118.4913
     52.5000,      25.0000,   1.00000,   1090.3967
     57.5000,      25.0000,   1.00000,   1070.1655
     62.5000,      25.0000,   1.00000,   1040.6344
     67.5000,      25.0000,   1.00000,    996.6382
     72.5000,      25.0000,   1.00000,    963.8640
     77.5000,      25.0000,   1.00000,    937.4505
     82.5000,      25.0000,   1.00000,    912.9260
     87.5000,      25.0000,   1.00000,    904.7258
     92.5000,      25.0000,   1.00000,    873.8768
     97.5000,      25.0000,   1.00000,    862.7309
    102.5000,      25.0000,   1.00000,    830.7823
    107.5000,      25.0000,   1.00000,    802.3740
    112.5000,      25.0000,   1.00000,    758.4207
    117.5000,      25.0000,   1.00000,    741.3500
    122.5000,      25.0000,   1.00000,    712.7007
    127.5000,      25.0000,   1.00000,    697.1490
    132.5000,      25.0000,   1.00000,    692.7072
    137.5000,      25.0000,   1.00000,    687.4100
    142.5000,      25.0000,   1.00000,    670.0287
    147.5000,      25.0000,   1.00000,    669.9330
    152.5000,      25.0000,   1.00000,    685.1180
    157.5000,      25.0000,   1.00000,    699.8439
    162.5000,      25.0000,   1.00000,    723.4801
    167.5000,      25.0000,   1.00000,    768.0938
    172.5000,      25.0000,   1.00000,    783.4208
    177.5000,      25.0000,   1.00000,    757.1328
    182.5000,      25.0000,   1.00000,    743.9193
    187.5000,      25.0000,   1.00000,    712.6247
    192.5000,      25.0000,   1.00000,    677.7104
    197.5000,      25.0000,   1.00000,    680.0552
    202.5000,      25.0000,   1.00000,    746.3104
    207.5000,      25.0000,   1.00000,    819.2697
    212.5000,      25.0000,   1.00000,    925.7298
    217.5000,      25.0000,   1.00000,   1064.4026
    222.5000,      25.0000,   1.00000,   1150.0635
    227.5000,      25.0000,   1.00000,   1163.7161
    232.5000,      25.0000,   1.00000,   1193.3265
    237.5000,      25.0000,   1.00000,   1191.9923
    242.5000,      25.0000,   1.00000,   1142.6460
    247.5000,      25.0000,   1.00000,   1073.8016
    252.5000,      25.0000,   1.00000,   1087.0513
    257.5000,      25.0000,   1.00000,   1076.4833
    262.5000,      25.0000,   1.00000,   1139.9907
    267.5000,      25.0000,   1.00000,   1213.3199
    272.5000,      25.0000,   1.00000,   1327.9043
    277.5000,      25.0000,   1.00000,   1399.5690
    282.5000,      25.0000,   1.00000,   1526.0557
    287.5000,      25.0000,   1.00000,   1580.9039
    292.5000,      25.0000,   1.00000,   1682.8459
    297.5000,      25.0000,   1.00000,   1672.1459
    302.5000,      25.0000,   1.00000,   1660.9835
    307.5000,      25.0000,   1.00000,   1630.4153
    312.5000,      25.0000,   1.00000,   1732.4630
    317.5000,      25.0000,   1.00000,   1683.5198
    322.5000,      25.0000,   1.00000,   1727.8000
    327.5000,      25.0000,   1.00000,   1818.7382
    332.5000,      25.0000,   1.00000,   1803.7448
    337.5000,      25.0000,   1.00000,   1782.2520
    342.5000,      25.0000,   1.00000,   1845.7925
    347.5000,      25.0000,   1.00000,   1835.4620
    352.5000,      25.0000,   1.00000,   1714.7220
    357.5000,      25.0000,   1.00000,   1743.2556
    362.5000,      25.0000,   1.00000,   1802.1199
    367.5000,      25.0000,   1.00000,   1811.2877
    372.5000,      25.0000,   1.00000,   1819.2665
    377.5000,      25.0000,   1.00000,   1843.3090
    382.5000,      25.0000,   1.00000,   1666.2278
    387.5000,      25.0000,   1.00000,   1624.8011
    392.5000,      25.0000,   1.00000,   1557.7861
     37.5000,       5.0000,   7.00000,   1166.9376
     42.5000,       5.0000,   7.00000,   1085.7714
     47.5000,       5.0000,   7.00000,   1086.5481
     52.5000,       5.0000,   7.00000,   1089.5256
     57.5000,       5.0000,   7.00000,   1030.3444
     62.5000,       5.0000,   7.00000,   1048.9680
     67.5000,       5.0000,   7.00000,    979.2451
     72.5000,       5.0000,   7.00000,    917.6227
     77.5000,       5.0000,   7.00000,    935.1367
     82.5000,       5.0000,   7.00000,    851.9502
     87.5000,       5.0000,   7.00000,    909.3374
     92.5000,       5.0000,   7.00000,    837.8824
     97.5000,       5.0000,   7.00000,    886.5897
    102.5000,       5.0000,   7.00000,    813.2557
    107.5000,       5.0000,   7.00000,    795.7280
    112.5000,       5.0000,   7.00000,    744.4965
    117.5000,       5.0000,   7.00000,    661.3312
    122.5000,       5.0000,   7.00000,    692.7158
    127.5000,       5.0000,   7.00000,    697.5982
    132.5000,       5.0000,   7.00000,    657.6235
    137.5000,       5.0000,   7.00000,    672.7157
    142.5000,       5.0000,   7.00000,    628.2083
    147.5000,       5.0000,   7.00000,    609.7080
    152.5000,       5.0000,   7.00000,    629.4183
    157.5000,       5.0000,   7.00000,    666.0065
    162.5000,       5.0000,   7.00000,    724.5996
    167.5000,       5.0000,   7.00000,    748.2185
    172.5000,       5.0000,   7.00000,    734.6752
    177.5000,       5.0000,   7.00000,    760.9326
    182.5000,       5.0000,   7.00000,    762.2180
    187.5000,       5.0000,   7.00000,    667.3049
    192.5000,       5.0000,   7.00000,    658.5145
    197.5000,       5.0000,   7.00000,    648.0016
    202.5000,       5.0000,   7.00000,    657.8168
    207.5000,       5.0000,   7.00000,    791.6115
    212.5000,       5.0000,   7.00000,    897.6739
    217.5000,       5.0000,   7.00000,    926.2369
    222.5000,       5.0000,   7.00000,   1115.4174
    227.5000,       5.0000,   7.00000,   1149.3540
    232.5000,       5.0000,   7.00000,   1196.0980
    237.5000,       5.0000,   7.00000,   1084.8651
    242.5000,       5.0000,   7.00000,   1023.6761
    247.5000,       5.0000,   7.00000,   1110.1381
    252.5000,       5.0000,   7.00000,   1088.1571
    257.5000,       5.0000,   7.00000,   1014.7250
    262.5000,       5.0000,   7.00000,   1109.3901
    267.5000,       5.0000,   7.00000,   1042.8466
    272.5000,       5.0000,   7.00000,   1186.4348
    277.5000,       5.0000,   7.00000,   1378.0646
    282.5000,       5.0000,   7.00000,   1523.3896
    287.5000,       5.0000,   7.00000,   1400.2844
    292.5000,       5.0000,   7.00000,   1595.5988
    297.5000,       5.0000,   7.00000,   1533.6396
    302.5000,       5.0000,   7.00000,   1692.8663
    307.5000,       5.0000,   7.00000,   1478.4316
    312.5000,       5.0000,   7.00000,   1538.7983
    317.5000,       5.0000,   7.00000,   1480.4913
    322.5000,       5.0000,   7.00000,   1681.8923
    327.5000,       5.0000,   7.00000,   1664.0563
    332.5000,       5.0000,   7.00000,   1703.3083
    337.5000,       5.0000,   7.00000,   1890.4413
    342.5000,       5.0000,   7.00000,   1581.2682
    347.5000,       5.0000,   7.00000,   1471.5402
    352.5000,       5.0000,   7.00000,   1770.9641
    357.5000,       5.0000,   7.00000,   1622.1932
    362.5000,       5.0000,   7.00000,   1699.2372
    367.5000,       5.0000,   7.00000,   1784.8306
    372.5000,       5.0000,   7.00000,   1533.3845
    377.5000,       5.0000,   7.00000,   1879.9309
    382.5000,       5.0000,   7.00000,   1646.3467
    387.5000,       5.0000,   7.00000,   1558.6962
    392.5000,       5.0000,   7.00000,   1249.3888
     42.5000,       5.0000,   8.00000,   1029.8790
     47.5000,       5.0000,   8.00000,   1056.5823
     52.5000,       5.0000,   8.00000,   1036.9177
     57.5000,       5.0000,   8.00000,    978.1052
     62.5000,       5.0000,   8.00000,    977.3535
     67.5000,       5.0000,   8.00000,    926.8725
     72.5000,       5.0000,   8.00000,    880.0530
     77.5000,       5.0000,   8.00000,    909.1738
     82.5000,       5.0000,   8.00000,    804.6220
     87.5000,       5.0000,   8.00000,    849.8550
     92.5000,       5.0000,   8.00000,    779.5872
     97.5000,       5.0000,   8.00000,    833.0834
    102.5000,       5.0000,   8.00000,    753.5535
    107.5000,       5.0000,   8.00000,    748.1703
    112.5000,       5.0000,   8.00000,    707.5223
    117.5000,       5.0000,   8.00000,    622.8912
    122.5000,       5.0000,   8.00000,    648.1864
    127.5000,       5.0000,   8.00000,    651.5969
    132.5000,       5.0000,   8.00000,    625.4088
    137.5000,       5.0000,   8.00000,    634.2248
    142.5000,       5.0000,   8.00000,    597.1140
    147.5000,       5.0000,   8.00000,    591.8985
    152.5000,       5.0000,   8.00000,    613.1966
    157.5000,       5.0000,   8.00000,    656.0383
    162.5000,       5.0000,   8.00000,    715.1981
    167.5000,       5.0000,   8.00000,    720.9190
    172.5000,       5.0000,   8.00000,    696.5424
    177.5000,       5.0000,   8.00000,    721.0570
    182.5000,       5.0000,   8.00000,    705.5185
    187.5000,       5.0000,   8.00000,    619.1098
    192.5000,       5.0000,   8.00000,    612.5300
    197.5000,       5.0000,   8.00000,    606.7399
    202.5000,       5.0000,   8.00000,    620.2219
    207.5000,       5.0000,   8.00000,    743.4308
    212.5000,       5.0000,   8.00000,    854.4944
    217.5000,       5.0000,   8.00000,    866.0759
    222.5000,       5.0000,   8.00000,   1051.8979
    227.5000,       5.0000,   8.00000,   1113.8639
    232.5000,       5.0000,   8.00000,   1136.8679
    237.5000,       5.0000,   8.00000,   1019.0214
    242.5000,       5.0000,   8.00000,    944.8106
    247.5000,       5.0000,   8.00000,   1038.0591
    252.5000,       5.0000,   8.00000,    978.3006
    257.5000,       5.0000,   8.00000,    921.7839
    262.5000,       5.0000,   8.00000,    968.5317
    267.5000,       5.0000,   8.00000,    918.5931
    272.5000,       5.0000,   8.00000,   1059.7661
    277.5000,       5.0000,   8.00000,   1265.6447
    282.5000,       5.0000,   8.00000,   1376.6700
    287.5000,       5.0000,   8.00000,   1277.2620
    292.5000,       5.0000,   8.00000,   1472.8190
    297.5000,       5.0000,   8.00000,   1392.5879
    302.5000,       5.0000,   8.00000,   1584.4182
    307.5000,       5.0000,   8.00000,   1402.5410
    312.5000,       5.0000,   8.00000,   1381.6360
    317.5000,       5.0000,   8.00000,   1223.8560
    322.5000,       5.0000,   8.00000,   1490.7440
    327.5000,       5.0000,   8.00000,   1427.0778
    332.5000,       5.0000,   8.00000,   1473.5159
    337.5000,       5.0000,   8.00000,   1590.9489
    342.5000,       5.0000,   8.00000,   1262.3860
    347.5000,       5.0000,   8.00000,   1240.1714
    352.5000,       5.0000,   8.00000,   1562.2247
    357.5000,       5.0000,   8.00000,   1290.3844
    362.5000,       5.0000,   8.00000,   1603.1707
    367.5000,       5.0000,   8.00000,   1596.5605
    372.5000,       5.0000,   8.00000,   1359.9202
    377.5000,       5.0000,   8.00000,   1637.6367
    382.5000,       5.0000,   8.00000,   1469.4135
    387.5000,       5.0000,   8.00000,   1420.7924
     52.5000,      35.0000,   1.00000,    971.1631
     57.5000,      35.0000,   1.00000,    939.4736
     62.5000,      35.0000,   1.00000,    903.0401
     67.5000,      35.0000,   1.00000,    884.2177
     72.5000,      35.0000,   1.00000,    855.3993
     77.5000,      35.0000,   1.00000,    832.1429
     82.5000,      35.0000,   1.00000,    805.0722
     87.5000,      35.0000,   1.00000,    783.9380
     92.5000,      35.0000,   1.00000,    759.6460
     97.5000,      35.0000,   1.00000,    726.5692
    102.5000,      35.0000,   1.00000,    712.1022
    107.5000,      35.0000,   1.00000,    689.7289
    112.5000,      35.0000,   1.00000,    672.7652
    117.5000,      35.0000,   1.00000,    647.8074
    122.5000,      35.0000,   1.00000,    637.6819
    127.5000,      35.0000,   1.00000,    616.2750
    132.5000,      35.0000,   1.00000,    600.4856
    137.5000,      35.0000,   1.00000,    613.7875
    142.5000,      35.0000,   1.00000,    627.0616
    147.5000,      35.0000,   1.00000,    641.7090
    152.5000,      35.0000,   1.00000,    669.8386
    157.5000,      35.0000,   1.00000,    676.3669
    162.5000,      35.0000,   1.00000,    685.2719
    167.5000,      35.0000,   1.00000,    697.5011
    172.5000,      35.0000,   1.00000,    669.7924
    177.5000,      35.0000,   1.00000,    646.0459
    182.5000,      35.0000,   1.00000,    618.9520
    187.5000,      35.0000,   1.00000,    601.5860
    192.5000,      35.0000,   1.00000,    621.2545
    197.5000,      35.0000,   1.00000,    644.1410
    202.5000,      35.0000,   1.00000,    675.3312
    207.5000,      35.0000,   1.00000,    738.5627
    212.5000,      35.0000,   1.00000,    815.1284
    217.5000,      35.0000,   1.00000,    912.3427
    222.5000,      35.0000,   1.00000,    977.2109
    227.5000,      35.0000,   1.00000,    999.4315
    232.5000,      35.0000,   1.00000,   1011.0551
    237.5000,      35.0000,   1.00000,   1018.2955
    242.5000,      35.0000,   1.00000,    959.4565
    247.5000,      35.0000,   1.00000,    919.5646
    252.5000,      35.0000,   1.00000,    849.2038
    257.5000,      35.0000,   1.00000,    841.0941
    262.5000,      35.0000,   1.00000,    886.8300
    267.5000,      35.0000,   1.00000,    953.4458
    272.5000,      35.0000,   1.00000,    977.8304
    277.5000,      35.0000,   1.00000,   1064.0592
    282.5000,      35.0000,   1.00000,   1148.7437
    287.5000,      35.0000,   1.00000,   1238.8472
    292.5000,      35.0000,   1.00000,   1293.3123
    297.5000,      35.0000,   1.00000,   1343.0801
    302.5000,      35.0000,   1.00000,   1309.4576
    307.5000,      35.0000,   1.00000,   1351.4022
    312.5000,      35.0000,   1.00000,   1310.7523
    317.5000,      35.0000,   1.00000,   1259.3018
    322.5000,      35.0000,   1.00000,   1255.5842
    327.5000,      35.0000,   1.00000,   1180.5908
    332.5000,      35.0000,   1.00000,   1145.7662
    337.5000,      35.0000,   1.00000,   1169.1057
    342.5000,      35.0000,   1.00000,   1187.8403
    347.5000,      35.0000,   1.00000,   1219.4098
    352.5000,      35.0000,   1.00000,   1264.0547
    357.5000,      35.0000,   1.00000,   1257.5262
    362.5000,      35.0000,   1.00000,   1315.5238
    367.5000,      35.0000,   1.00000,   1353.4922
    372.5000,      35.0000,   1.00000,   1337.0139
    377.5000,      35.0000,   1.00000,   1285.9609
     52.5000,       5.0000,  10.00000,    899.3088
     57.5000,       5.0000,  10.00000,    886.2596
     62.5000,       5.0000,  10.00000,    872.8428
     67.5000,       5.0000,  10.00000,    826.6918
     72.5000,       5.0000,  10.00000,    802.3939
     77.5000,       5.0000,  10.00000,    794.5471
     82.5000,       5.0000,  10.00000,    719.8177
     87.5000,       5.0000,  10.00000,    779.5525
     92.5000,       5.0000,  10.00000,    706.5459
     97.5000,       5.0000,  10.00000,    758.6821
    102.5000,       5.0000,  10.00000,    689.7883
    107.5000,       5.0000,  10.00000,    666.9678
    112.5000,       5.0000,  10.00000,    620.4107
    117.5000,       5.0000,  10.00000,    549.6800
    122.5000,       5.0000,  10.00000,    583.8851
    127.5000,       5.0000,  10.00000,    582.9579
    132.5000,       5.0000,  10.00000,    559.0589
    137.5000,       5.0000,  10.00000,    580.2669
    142.5000,       5.0000,  10.00000,    559.2378
    147.5000,       5.0000,  10.00000,    557.7814
    152.5000,       5.0000,  10.00000,    584.4235
    157.5000,       5.0000,  10.00000,    626.4736
    162.5000,       5.0000,  10.00000,    672.4904
    167.5000,       5.0000,  10.00000,    676.1470
    172.5000,       5.0000,  10.00000,    625.1896
    177.5000,       5.0000,  10.00000,    636.7586
    182.5000,       5.0000,  10.00000,    625.0819
    187.5000,       5.0000,  10.00000,    559.3601
    192.5000,       5.0000,  10.00000,    571.1243
    197.5000,       5.0000,  10.00000,    567.2406
    202.5000,       5.0000,  10.00000,    571.6281
    207.5000,       5.0000,  10.00000,    677.6215
    212.5000,       5.0000,  10.00000,    769.1753
    217.5000,       5.0000,  10.00000,    799.6445
    222.5000,       5.0000,  10.00000,    959.1976
    227.5000,       5.0000,  10.00000,    983.2703
    232.5000,       5.0000,  10.00000,   1006.0615
    237.5000,       5.0000,  10.00000,    909.9434
    242.5000,       5.0000,  10.00000,    836.1145
    247.5000,       5.0000,  10.00000,    897.7246
    252.5000,       5.0000,  10.00000,    822.6565
    257.5000,       5.0000,  10.00000,    759.4167
    262.5000,       5.0000,  10.00000,    825.2935
    267.5000,       5.0000,  10.00000,    773.6522
    272.5000,       5.0000,  10.00000,    856.8817
    277.5000,       5.0000,  10.00000,    999.6866
    282.5000,       5.0000,  10.00000,   1153.5093
    287.5000,       5.0000,  10.00000,   1059.7892
    292.5000,       5.0000,  10.00000,   1215.0464
    297.5000,       5.0000,  10.00000,   1188.5795
    302.5000,       5.0000,  10.00000,   1331.8477
    307.5000,       5.0000,  10.00000,   1210.9326
    312.5000,       5.0000,  10.00000,   1144.3876
    317.5000,       5.0000,  10.00000,   1012.5266
    322.5000,       5.0000,  10.00000,   1140.1498
    327.5000,       5.0000,  10.00000,   1065.4359
    332.5000,       5.0000,  10.00000,   1120.1912
    337.5000,       5.0000,  10.00000,   1128.8418
    342.5000,       5.0000,  10.00000,    882.7646
    347.5000,       5.0000,  10.00000,    943.2396
    352.5000,       5.0000,  10.00000,   1234.0452
    357.5000,       5.0000,  10.00000,   1223.8065
    362.5000,       5.0000,  10.00000,   1292.8336
    367.5000,       5.0000,  10.00000,   1304.6014
    372.5000,       5.0000,  10.00000,   1036.2124
    377.5000,       5.0000,  10.00000,   1331.7000
     67.5000,      45.0000,   1.00000,    785.2617
     72.5000,      45.0000,   1.00000,    779.3231
     77.5000,      45.0000,   1.00000,    758.7490
     82.5000,      45.0000,   1.00000,    740.7668
     87.5000,      45.0000,   1.00000,    716.5131
     92.5000,      45.0000,   1.00000,    700.6590
     97.5000,      45.0000,   1.00000,    662.4713
    102.5000,      45.0000,   1.00000,    638.1760
    107.5000,      45.0000,   1.00000,    621.3945
    112.5000,      45.0000,   1.00000,    594.9769
    117.5000,      45.0000,   1.00000,    583.8964
    122.5000,      45.0000,   1.00000,    568.1552
    127.5000,      45.0000,   1.00000,    560.2192
    132.5000,      45.0000,   1.00000,    558.8342
    137.5000,      45.0000,   1.00000,    569.8434
    142.5000,      45.0000,   1.00000,    588.7768
    147.5000,      45.0000,   1.00000,    597.4202
    152.5000,      45.0000,   1.00000,    603.0794
    157.5000,      45.0000,   1.00000,    606.3905
    162.5000,      45.0000,   1.00000,    601.5397
    167.5000,      45.0000,   1.00000,    594.1804
    172.5000,      45.0000,   1.00000,    596.1064
    177.5000,      45.0000,   1.00000,    599.2690
    182.5000,      45.0000,   1.00000,    592.0999
    187.5000,      45.0000,   1.00000,    599.7009
    192.5000,      45.0000,   1.00000,    614.3562
    197.5000,      45.0000,   1.00000,    638.1462
    202.5000,      45.0000,   1.00000,    686.9747
    207.5000,      45.0000,   1.00000,    735.0303
    212.5000,      45.0000,   1.00000,    781.7187
    217.5000,      45.0000,   1.00000,    799.2908
    222.5000,      45.0000,   1.00000,    817.3265
    227.5000,      45.0000,   1.00000,    839.4521
    232.5000,      45.0000,   1.00000,    846.3715
    237.5000,      45.0000,   1.00000,    812.2023
    242.5000,      45.0000,   1.00000,    807.6369
    247.5000,      45.0000,   1.00000,    783.2762
    252.5000,      45.0000,   1.00000,    781.3026
    257.5000,      45.0000,   1.00000,    769.7999
    262.5000,      45.0000,   1.00000,    794.4400
    267.5000,      45.0000,   1.00000,    803.2141
    272.5000,      45.0000,   1.00000,    803.9513
    277.5000,      45.0000,   1.00000,    829.4890
    282.5000,      45.0000,   1.00000,    892.2039
    287.5000,      45.0000,   1.00000,    894.6650
    292.5000,      45.0000,   1.00000,    956.4286
    297.5000,      45.0000,   1.00000,    969.7921
    302.5000,      45.0000,   1.00000,    976.5688
    307.5000,      45.0000,   1.00000,    967.9849
    312.5000,      45.0000,   1.00000,    946.2755
    317.5000,      45.0000,   1.00000,    960.0668
    322.5000,      45.0000,   1.00000,    899.6940
    327.5000,      45.0000,   1.00000,    845.1708
    332.5000,      45.0000,   1.00000,    859.6635
    337.5000,      45.0000,   1.00000,    879.1497
    342.5000,      45.0000,   1.00000,    902.8090
    347.5000,      45.0000,   1.00000,    943.5648
    352.5000,      45.0000,   1.00000,    958.8898
    357.5000,      45.0000,   1.00000,    993.0352
    362.5000,      45.0000,   1.00000,   1016.3295
     77.5000,       5.0000,  12.00000,    716.1921
    157.5000,       5.0000,  12.00000,    579.5840
    237.5000,       5.0000,  12.00000,    795.8988
    317.5000,       5.0000,  12.00000,    825.6016
     67.5000,      15.0000,   4.00000,    715.1348
     72.5000,      15.0000,   4.00000,    717.2680
     77.5000,      15.0000,   4.00000,    698.0870
     82.5000,      15.0000,   4.00000,    694.4608
     87.5000,      15.0000,   4.00000,    698.7607
     92.5000,      15.0000,   4.00000,    701.4159
     97.5000,      15.0000,   4.00000,    658.8875
    102.5000,      15.0000,   4.00000,    605.8577
    107.5000,      15.0000,   4.00000,    584.2491
    112.5000,      15.0000,   4.00000,    487.3331
    117.5000,      15.0000,   4.00000,    511.3888
    122.5000,      15.0000,   4.00000,    498.4834
    127.5000,      15.0000,   4.00000,    510.5740
    132.5000,      15.0000,   4.00000,    520.7330
    137.5000,      15.0000,   4.00000,    520.4308
    142.5000,      15.0000,   4.00000,    518.1861
    147.5000,      15.0000,   4.00000,    496.4905
    152.5000,      15.0000,   4.00000,    544.9358
    157.5000,      15.0000,   4.00000,    563.6592
    162.5000,      15.0000,   4.00000,    585.8136
    167.5000,      15.0000,   4.00000,    589.4163
    172.5000,      15.0000,   4.00000,    587.6862
    177.5000,      15.0000,   4.00000,    593.1593
    182.5000,      15.0000,   4.00000,    578.1524
    187.5000,      15.0000,   4.00000,    560.4885
    192.5000,      15.0000,   4.00000,    540.2225
    197.5000,      15.0000,   4.00000,    547.6902
    202.5000,      15.0000,   4.00000,    587.7897
    207.5000,      15.0000,   4.00000,    657.5432
    212.5000,      15.0000,   4.00000,    721.2302
    217.5000,      15.0000,   4.00000,    789.4018
    222.5000,      15.0000,   4.00000,    825.0033
    227.5000,      15.0000,   4.00000,    858.6526
    232.5000,      15.0000,   4.00000,    822.1741
    237.5000,      15.0000,   4.00000,    762.9886
    242.5000,      15.0000,   4.00000,    730.7101
    247.5000,      15.0000,   4.00000,    722.2376
    252.5000,      15.0000,   4.00000,    720.8629
    257.5000,      15.0000,   4.00000,    704.8689
    262.5000,      15.0000,   4.00000,    677.1283
    267.5000,      15.0000,   4.00000,    691.5084
    272.5000,      15.0000,   4.00000,    700.5441
    277.5000,      15.0000,   4.00000,    781.5880
    282.5000,      15.0000,   4.00000,    821.1199
    287.5000,      15.0000,   4.00000,    847.6912
    292.5000,      15.0000,   4.00000,    850.3861
    297.5000,      15.0000,   4.00000,    929.4881
    302.5000,      15.0000,   4.00000,    899.8446
    307.5000,      15.0000,   4.00000,    904.5255
    312.5000,      15.0000,   4.00000,    785.1760
    317.5000,      15.0000,   4.00000,    785.3682
    322.5000,      15.0000,   4.00000,    770.2149
    327.5000,      15.0000,   4.00000,    789.8159
    337.5000,      15.0000,   4.00000,    833.0280
    342.5000,      15.0000,   4.00000,    793.6506
    347.5000,      15.0000,   4.00000,    803.6771
    352.5000,      15.0000,   4.00000,    866.3606
    357.5000,      15.0000,   4.00000,    928.6558
    362.5000,      15.0000,   4.00000,   1002.3286
     82.5000,      55.0000,   1.00000,    692.3146
     87.5000,      55.0000,   1.00000,    678.6457
     92.5000,      55.0000,   1.00000,    644.5485
     97.5000,      55.0000,   1.00000,    628.4044
    102.5000,      55.0000,   1.00000,    601.4274
    107.5000,      55.0000,   1.00000,    585.4723
    112.5000,      55.0000,   1.00000,    575.7075
    117.5000,      55.0000,   1.00000,    561.4379
    122.5000,      55.0000,   1.00000,    551.0264
    127.5000,      55.0000,   1.00000,    531.3004
    132.5000,      55.0000,   1.00000,    520.3658
    137.5000,      55.0000,   1.00000,    524.8776
    142.5000,      55.0000,   1.00000,    526.0402
    147.5000,      55.0000,   1.00000,    528.1180
    152.5000,      55.0000,   1.00000,    535.6016
    157.5000,      55.0000,   1.00000,    548.4907
    162.5000,      55.0000,   1.00000,    551.2371
    167.5000,      55.0000,   1.00000,    552.8936
    172.5000,      55.0000,   1.00000,    566.2477
    177.5000,      55.0000,   1.00000,    568.4128
    182.5000,      55.0000,   1.00000,    591.3865
    187.5000,      55.0000,   1.00000,    617.3500
    192.5000,      55.0000,   1.00000,    640.2836
    197.5000,      55.0000,   1.00000,    670.7698
    202.5000,      55.0000,   1.00000,    694.5573
    207.5000,      55.0000,   1.00000,    724.3459
    212.5000,      55.0000,   1.00000,    728.4728
    217.5000,      55.0000,   1.00000,    731.0158
    222.5000,      55.0000,   1.00000,    729.3737
    227.5000,      55.0000,   1.00000,    731.9167
    232.5000,      55.0000,   1.00000,    730.9867
    242.5000,      55.0000,   1.00000,    711.3697
    247.5000,      55.0000,   1.00000,    706.0278
    252.5000,      55.0000,   1.00000,    703.7845
    257.5000,      55.0000,   1.00000,    698.6259
    262.5000,      55.0000,   1.00000,    690.1979
    267.5000,      55.0000,   1.00000,    707.9985
    272.5000,      55.0000,   1.00000,    702.0553
    277.5000,      55.0000,   1.00000,    703.9152
    282.5000,      55.0000,   1.00000,    690.0380
    287.5000,      55.0000,   1.00000,    668.4739
    292.5000,      55.0000,   1.00000,    669.5347
    297.5000,      55.0000,   1.00000,    659.4937
    302.5000,      55.0000,   1.00000,    657.4739
    307.5000,      55.0000,   1.00000,    695.6907
    312.5000,      55.0000,   1.00000,    715.5111
    317.5000,      55.0000,   1.00000,    718.4899
    322.5000,      55.0000,   1.00000,    704.7872
    327.5000,      55.0000,   1.00000,    726.2640
    332.5000,      55.0000,   1.00000,    743.8779
    337.5000,      55.0000,   1.00000,    750.1970
    342.5000,      55.0000,   1.00000,    768.9274
    347.5000,      55.0000,   1.00000,    798.7742
    157.5000,       5.0000,  15.00000,    575.0306
    237.5000,       5.0000,  15.00000,    692.5095
    317.5000,       5.0000,  15.00000,    647.7725
     82.5000,      15.0000,   5.00000,    666.2213
     87.5000,      15.0000,   5.00000,    666.6991
     92.5000,      15.0000,   5.00000,    656.8715
     97.5000,      15.0000,   5.00000,    626.8516
    102.5000,      15.0000,   5.00000,    604.5616
    107.5000,      15.0000,   5.00000,    554.2616
    112.5000,      15.0000,   5.00000,    501.8337
    117.5000,      15.0000,   5.00000,    527.5351
    122.5000,      15.0000,   5.00000,    461.9056
    127.5000,      15.0000,   5.00000,    538.9232
    132.5000,      15.0000,   5.00000,    479.5586
    137.5000,      15.0000,   5.00000,    472.2209
    142.5000,      15.0000,   5.00000,    466.9490
    147.5000,      15.0000,   5.00000,    469.2352
    152.5000,      15.0000,   5.00000,    484.9244
    157.5000,      15.0000,   5.00000,    520.9634
    162.5000,      15.0000,   5.00000,    579.6547
    167.5000,      15.0000,   5.00000,    560.0008
    172.5000,      15.0000,   5.00000,    568.9392
    177.5000,      15.0000,   5.00000,    569.2916
    182.5000,      15.0000,   5.00000,    569.3872
    187.5000,      15.0000,   5.00000,    563.3770
    192.5000,      15.0000,   5.00000,    548.7733
    197.5000,      15.0000,   5.00000,    551.3132
    202.5000,      15.0000,   5.00000,    584.2538
    207.5000,      15.0000,   5.00000,    647.2245
    212.5000,      15.0000,   5.00000,    706.2695
    217.5000,      15.0000,   5.00000,    767.1827
    222.5000,      15.0000,   5.00000,    768.8237
    227.5000,      15.0000,   5.00000,    785.7196
    232.5000,      15.0000,   5.00000,    739.3415
    242.5000,      15.0000,   5.00000,    657.6151
    247.5000,      15.0000,   5.00000,    644.3286
    252.5000,      15.0000,   5.00000,    628.5502
    257.5000,      15.0000,   5.00000,    607.6869
    262.5000,      15.0000,   5.00000,    583.0129
    267.5000,      15.0000,   5.00000,    604.0246
    272.5000,      15.0000,   5.00000,    605.8786
    277.5000,      15.0000,   5.00000,    649.6786
    282.5000,      15.0000,   5.00000,    642.2983
    287.5000,      15.0000,   5.00000,    643.6746
    292.5000,      15.0000,   5.00000,    629.8239
    297.5000,      15.0000,   5.00000,    659.0115
    302.5000,      15.0000,   5.00000,    628.9916
    307.5000,      15.0000,   5.00000,    625.1591
    312.5000,      15.0000,   5.00000,    587.2223
    317.5000,      15.0000,   5.00000,    600.7150
    322.5000,      15.0000,   5.00000,    605.2231
    327.5000,      15.0000,   5.00000,    649.6226
    332.5000,      15.0000,   5.00000,    721.5198
    337.5000,      15.0000,   5.00000,    737.8438
    342.5000,      15.0000,   5.00000,    735.7473
    347.5000,      15.0000,   5.00000,    703.1412
     97.5000,      65.0000,   1.00000,    608.9929
    102.5000,      65.0000,   1.00000,    592.0859
    107.5000,      65.0000,   1.00000,    579.9789
    112.5000,      65.0000,   1.00000,    565.9227
    117.5000,      65.0000,   1.00000,    547.6592
    122.5000,      65.0000,   1.00000,    528.0646
    127.5000,      65.0000,   1.00000,    512.7906
    132.5000,      65.0000,   1.00000,    505.8340
    137.5000,      65.0000,   1.00000,    496.9691
    142.5000,      65.0000,   1.00000,    495.4635
    147.5000,      65.0000,   1.00000,    503.1779
    152.5000,      65.0000,   1.00000,    515.5717
    157.5000,      65.0000,   1.00000,    527.3267
    162.5000,      65.0000,   1.00000,    530.1458
    167.5000,      65.0000,   1.00000,    539.6307
    172.5000,      65.0000,   1.00000,    547.8024
    177.5000,      65.0000,   1.00000,    579.9875
    182.5000,      65.0000,   1.00000,    595.1171
    187.5000,      65.0000,   1.00000,    617.1329
    192.5000,      65.0000,   1.00000,    649.5386
    197.5000,      65.0000,   1.00000,    678.1490
    202.5000,      65.0000,   1.00000,    699.3750
    207.5000,      65.0000,   1.00000,    695.9747
    212.5000,      65.0000,   1.00000,    695.9918
    217.5000,      65.0000,   1.00000,    691.8091
    257.5000,      65.0000,   1.00000,    618.3694
    262.5000,      65.0000,   1.00000,    602.3469
    267.5000,      65.0000,   1.00000,    579.5238
    272.5000,      65.0000,   1.00000,    566.4895
    277.5000,      65.0000,   1.00000,    565.3560
    282.5000,      65.0000,   1.00000,    541.3652
    287.5000,      65.0000,   1.00000,    521.2554
    292.5000,      65.0000,   1.00000,    507.6715
    297.5000,      65.0000,   1.00000,    503.8333
    302.5000,      65.0000,   1.00000,    526.3215
    307.5000,      65.0000,   1.00000,    560.1526
    312.5000,      65.0000,   1.00000,    568.7047
    317.5000,      65.0000,   1.00000,    603.8409
    322.5000,      65.0000,   1.00000,    591.6481
    327.5000,      65.0000,   1.00000,    620.9625
    332.5000,      65.0000,   1.00000,    682.3564
    102.5000,      15.0000,   6.00000,    602.4296
    107.5000,      15.0000,   6.00000,    547.0654
    112.5000,      15.0000,   6.00000,    496.8445
    117.5000,      15.0000,   6.00000,    461.6324
    122.5000,      15.0000,   6.00000,    438.5835
    127.5000,      15.0000,   6.00000,    445.2606
    132.5000,      15.0000,   6.00000,    453.6456
    137.5000,      15.0000,   6.00000,    458.1360
    142.5000,      15.0000,   6.00000,    449.1427
    147.5000,      15.0000,   6.00000,    453.6331
    152.5000,      15.0000,   6.00000,    472.9703
    157.5000,      15.0000,   6.00000,    511.1223
    162.5000,      15.0000,   6.00000,    539.9525
    167.5000,      15.0000,   6.00000,    553.5753
    172.5000,      15.0000,   6.00000,    561.0959
    177.5000,      15.0000,   6.00000,    570.6161
    182.5000,      15.0000,   6.00000,    561.9509
    187.5000,      15.0000,   6.00000,    551.4629
    192.5000,      15.0000,   6.00000,    537.4020
    197.5000,      15.0000,   6.00000,    541.4807
    202.5000,      15.0000,   6.00000,    578.7001
    207.5000,      15.0000,   6.00000,    639.1432
    212.5000,      15.0000,   6.00000,    705.3289
    217.5000,      15.0000,   6.00000,    757.3784
    257.5000,      15.0000,   6.00000,    532.5521
    262.5000,      15.0000,   6.00000,    500.0832
    267.5000,      15.0000,   6.00000,    500.0902
    272.5000,      15.0000,   6.00000,    489.9453
    277.5000,      15.0000,   6.00000,    530.3836
    282.5000,      15.0000,   6.00000,    519.4299
    287.5000,      15.0000,   6.00000,    528.2198
    292.5000,      15.0000,   6.00000,    501.3386
    297.5000,      15.0000,   6.00000,    545.5720
    302.5000,      15.0000,   6.00000,    529.8011
    307.5000,      15.0000,   6.00000,    511.8434
    312.5000,      15.0000,   6.00000,    457.9792
    317.5000,      15.0000,   6.00000,    475.3729
    322.5000,      15.0000,   6.00000,    492.3159
    327.5000,      15.0000,   6.00000,    498.3345
    332.5000,      15.0000,   6.00000,    626.7485
    110.0000,      30.0000,   3.00000,    532.2716
    115.0000,      30.0000,   3.00000,    492.4928
    120.0000,      30.0000,   3.00000,    464.7725
    125.0000,      30.0000,   3.00000,    454.6383
    130.0000,      30.0000,   3.00000,    440.5285
    135.0000,      30.0000,   3.00000,    447.2911
    140.0000,      30.0000,   3.00000,    460.6177
    145.0000,      30.0000,   3.00000,    469.0180
    150.0000,      30.0000,   3.00000,    486.1627
    155.0000,      30.0000,   3.00000,    498.3700
    160.0000,      30.0000,   3.00000,    515.6078
    165.0000,      30.0000,   3.00000,    537.5033
    170.0000,      30.0000,   3.00000,    557.7192
    175.0000,      30.0000,   3.00000,    562.6038
    180.0000,      30.0000,   3.00000,    556.0802
    185.0000,      30.0000,   3.00000,    554.2310
    190.0000,      30.0000,   3.00000,    547.7265
    195.0000,      30.0000,   3.00000,    565.9869
    200.0000,      30.0000,   3.00000,    583.4839
    205.0000,      30.0000,   3.00000,    622.8882
    210.0000,      30.0000,   3.00000,    673.3497
    265.0000,      30.0000,   3.00000,    465.6696
    270.0000,      30.0000,   3.00000,    473.9398
    275.0000,      30.0000,   3.00000,    466.0518
    280.0000,      30.0000,   3.00000,    462.1046
    285.0000,      30.0000,   3.00000,    466.9554
    290.0000,      30.0000,   3.00000,    496.2976
    295.0000,      30.0000,   3.00000,    502.6702
    300.0000,      30.0000,   3.00000,    484.1232
    305.0000,      30.0000,   3.00000,    483.9706
    310.0000,      30.0000,   3.00000,    467.0685
    315.0000,      30.0000,   3.00000,    466.8127
    320.0000,      30.0000,   3.00000,    460.2595
    325.0000,      30.0000,   3.00000,    507.9965
    112.5000,      25.0000,   4.00000,    574.2475
    117.5000,      25.0000,   4.00000,    466.9765
    122.5000,      25.0000,   4.00000,    447.3582
    127.5000,      25.0000,   4.00000,    443.4477
    132.5000,      25.0000,   4.00000,    452.4170
    137.5000,      25.0000,   4.00000,    453.2184
    142.5000,      25.0000,   4.00000,    466.6690
    147.5000,      25.0000,   4.00000,    510.1649
    152.5000,      25.0000,   4.00000,    488.4220
    157.5000,      25.0000,   4.00000,    513.3173
    162.5000,      25.0000,   4.00000,    531.9030
    167.5000,      25.0000,   4.00000,    549.2874
    172.5000,      25.0000,   4.00000,    559.9888
    177.5000,      25.0000,   4.00000,    554.7294
    182.5000,      25.0000,   4.00000,    544.9322
    187.5000,      25.0000,   4.00000,    543.1287
    192.5000,      25.0000,   4.00000,    534.2739
    197.5000,      25.0000,   4.00000,    549.7736
    202.5000,      25.0000,   4.00000,    592.4433
    272.5000,      25.0000,   4.00000,    424.1098
    277.5000,      25.0000,   4.00000,    416.2498
    282.5000,      25.0000,   4.00000,    441.9104
    287.5000,      25.0000,   4.00000,    457.3992
    292.5000,      25.0000,   4.00000,    484.9423
    297.5000,      25.0000,   4.00000,    477.5446
    302.5000,      25.0000,   4.00000,    482.8286
    307.5000,      25.0000,   4.00000,    476.2787
    312.5000,      25.0000,   4.00000,    448.4981
    317.5000,      25.0000,   4.00000,    421.2318
    157.5000,      15.0000,   8.00000,    523.0967
    157.5000,      15.0000,  10.00000,    563.0430
INVERSION RESULTS
INITIAL RMS ERROR
 47.94
NUMBER OF LAYERS
14
NUMBER OF BLOCKS
897
ITERATION 1
MODEL RESISTIVITY
LAYER 1
84,     2.5000
     10.0000,     752.38
     15.0000,     753.39
     20.0000,     766.38
     25.0000,     851.39
     30.0000,     816.20
     35.0000,     905.87
     40.0000,     944.40
     45.0000,     907.25
     50.0000,     953.04
     55.0000,     1000.6
     60.0000,     987.99
     65.0000,     1016.5
     70.0000,     978.49
     75.0000,     951.48
     80.0000,     963.07
     85.0000,     878.21
     90.0000,     896.52
     95.0000,     825.22
    100.0000,     843.20
    105.0000,     750.62
    110.0000,     700.62
    115.0000,     643.65
    120.0000,     560.70
    125.0000,     577.49
    130.0000,     578.21
    135.0000,     550.42
    140.0000,     561.25
    145.0000,     525.90
    150.0000,     511.67
    155.0000,     537.90
    160.0000,     596.12
    165.0000,     675.60
    170.0000,     692.92
    175.0000,     699.33
    180.0000,     752.77
    185.0000,     761.06
    190.0000,     704.28
    195.0000,     719.04
    200.0000,     730.21
    205.0000,     746.11
    210.0000,     899.55
    215.0000,     1077.1
    220.0000,     1189.8
    225.0000,     1532.0
    230.0000,     1667.0
    235.0000,     1711.6
    240.0000,     1587.5
    245.0000,     1514.9
    250.0000,     1673.4
    255.0000,     1650.9
    260.0000,     1595.6
    265.0000,     1708.1
    270.0000,     1671.0
    275.0000,     1969.8
    280.0000,     2361.1
    285.0000,     2654.8
    290.0000,     2637.1
    295.0000,     3001.3
    300.0000,     2968.3
    305.0000,     3361.9
    310.0000,     3038.3
    315.0000,     3022.2
    320.0000,     2914.4
    325.0000,     3238.9
    330.0000,     3112.5
    335.0000,     3193.2
    340.0000,     3417.0
    345.0000,     2846.7
    350.0000,     2756.8
    355.0000,     3399.5
    360.0000,     3214.7
    365.0000,     3231.5
    370.0000,     3292.4
    375.0000,     2827.4
    380.0000,     3402.0
    385.0000,     2933.4
    390.0000,     2700.5
    395.0000,     2024.2
    400.0000,     1867.0
    405.0000,     1722.8
    410.0000,     1610.1
    415.0000,     1547.6
    420.0000,     1590.3
             1508.3
LAYER 2
84,     5.2500
     10.0000,     783.24
     15.0000,     771.98
     20.0000,     793.74
     25.0000,     869.75
     30.0000,     854.39
     35.0000,     932.59
     40.0000,     968.67
     45.0000,     939.44
     50.0000,     978.65
     55.0000,     1021.0
     60.0000,     1014.9
     65.0000,     1035.4
     70.0000,     1003.9
     75.0000,     981.77
     80.0000,     981.05
     85.0000,     911.96
     90.0000,     924.04
     95.0000,     866.59
    100.0000,     873.21
    105.0000,     788.50
    110.0000,     733.60
    115.0000,     671.68
    120.0000,     593.50
    125.0000,     604.38
    130.0000,     603.66
    135.0000,     578.66
    140.0000,     580.73
    145.0000,     546.83
    150.0000,     532.38
    155.0000,     559.89
    160.0000,     617.85
    165.0000,     694.80
    170.0000,     714.83
    175.0000,     725.68
    180.0000,     773.72
    185.0000,     781.22
    190.0000,     730.34
    195.0000,     737.30
    200.0000,     743.87
    205.0000,     765.80
    210.0000,     908.92
    215.0000,     1075.0
    220.0000,     1194.3
    225.0000,     1491.4
    230.0000,     1635.5
    235.0000,     1685.1
    240.0000,     1583.3
    245.0000,     1534.5
    250.0000,     1672.1
    255.0000,     1661.1
    260.0000,     1609.2
    265.0000,     1685.2
    270.0000,     1674.7
    275.0000,     1933.5
    280.0000,     2289.7
    285.0000,     2555.3
    290.0000,     2580.5
    295.0000,     2879.3
    300.0000,     2912.3
    305.0000,     3214.8
    310.0000,     2968.8
    315.0000,     2923.4
    320.0000,     2865.9
    325.0000,     3129.5
    330.0000,     3089.0
    335.0000,     3194.6
    340.0000,     3343.7
    345.0000,     2844.9
    350.0000,     2772.0
    355.0000,     3302.7
    360.0000,     3206.2
    365.0000,     3249.1
    370.0000,     3258.2
    375.0000,     2887.9
    380.0000,     3319.3
    385.0000,     2950.2
    390.0000,     2647.9
    395.0000,     2028.4
    400.0000,     1846.1
    405.0000,     1708.9
    410.0000,     1603.9
    415.0000,     1550.5
    420.0000,     1574.4
             1516.1
LAYER 3
82,     8.2750
     15.0000,     862.29
     20.0000,     895.23
     25.0000,     969.55
     30.0000,     982.87
     35.0000,     1048.1
     40.0000,     1079.4
     45.0000,     1054.8
     50.0000,     1080.3
     55.0000,     1110.9
     60.0000,     1108.9
     65.0000,     1119.7
     70.0000,     1097.0
     75.0000,     1080.0
     80.0000,     1068.6
     85.0000,     1021.0
     90.0000,     1034.6
     95.0000,     999.09
    100.0000,     996.62
    105.0000,     919.06
    110.0000,     852.20
    115.0000,     776.38
    120.0000,     695.59
    125.0000,     692.62
    130.0000,     685.29
    135.0000,     660.37
    140.0000,     652.31
    145.0000,     621.47
    150.0000,     611.82
    155.0000,     644.73
    160.0000,     703.46
    165.0000,     772.08
    170.0000,     788.05
    175.0000,     794.51
    180.0000,     827.60
    185.0000,     828.03
    190.0000,     783.23
    195.0000,     780.42
    200.0000,     787.68
    205.0000,     826.13
    210.0000,     966.94
    215.0000,     1124.0
    220.0000,     1240.6
    225.0000,     1463.4
    230.0000,     1588.5
    235.0000,     1630.9
    240.0000,     1560.1
    245.0000,     1534.8
    250.0000,     1635.9
    255.0000,     1628.7
    260.0000,     1579.7
    265.0000,     1614.1
    270.0000,     1622.7
    275.0000,     1816.7
    280.0000,     2096.8
    285.0000,     2313.4
    290.0000,     2383.8
    295.0000,     2609.2
    300.0000,     2700.5
    305.0000,     2897.5
    310.0000,     2741.1
    315.0000,     2677.1
    320.0000,     2664.3
    325.0000,     2872.8
    330.0000,     2954.9
    335.0000,     3115.8
    340.0000,     3207.8
    345.0000,     2833.3
    350.0000,     2784.8
    355.0000,     3177.6
    360.0000,     3202.8
    365.0000,     3287.1
    370.0000,     3247.3
    375.0000,     2955.0
    380.0000,     3171.5
    385.0000,     2885.8
    390.0000,     2528.6
    395.0000,     2002.0
    400.0000,     1797.9
    405.0000,     1673.8
    410.0000,     1582.2
    415.0000,     1532.2
             1524.7
LAYER 4
80,    11.6025
     20.0000,     1077.3
     25.0000,     1161.8
     30.0000,     1192.8
     35.0000,     1255.1
     40.0000,     1277.6
     45.0000,     1242.6
     50.0000,     1248.1
     55.0000,     1259.3
     60.0000,     1250.4
     65.0000,     1250.3
     70.0000,     1230.2
     75.0000,     1215.0
     80.0000,     1199.9
     85.0000,     1169.6
     90.0000,     1192.9
     95.0000,     1176.5
    100.0000,     1170.8
    105.0000,     1092.5
    110.0000,     1008.6
    115.0000,     912.86
    120.0000,     819.99
    125.0000,     799.37
    130.0000,     781.62
    135.0000,     754.35
    140.0000,     742.37
    145.0000,     718.89
    150.0000,     720.17
    155.0000,     761.47
    160.0000,     817.59
    165.0000,     867.43
    170.0000,     863.07
    175.0000,     850.46
    180.0000,     862.95
    185.0000,     855.85
    190.0000,     819.61
    195.0000,     819.28
    200.0000,     839.66
    205.0000,     901.91
    210.0000,     1051.7
    215.0000,     1201.4
    220.0000,     1294.6
    225.0000,     1439.4
    230.0000,     1517.9
    235.0000,     1540.5
    240.0000,     1490.2
    245.0000,     1478.2
    250.0000,     1549.8
    255.0000,     1539.2
    260.0000,     1491.8
    265.0000,     1500.5
    270.0000,     1507.4
    275.0000,     1641.4
    280.0000,     1845.3
    285.0000,     2015.9
    290.0000,     2105.7
    295.0000,     2289.7
    300.0000,     2400.3
    305.0000,     2535.1
    310.0000,     2427.4
    315.0000,     2360.2
    320.0000,     2365.3
    325.0000,     2551.4
    330.0000,     2723.2
    335.0000,     2949.0
    340.0000,     3054.2
    345.0000,     2793.2
    350.0000,     2769.4
    355.0000,     3081.9
    360.0000,     3183.4
    365.0000,     3296.3
    370.0000,     3222.5
    375.0000,     2933.0
    380.0000,     2971.8
    385.0000,     2695.0
    390.0000,     2335.6
    395.0000,     1893.7
    400.0000,     1705.5
    405.0000,     1594.1
    410.0000,     1523.4
             1472.0
LAYER 5
76,    15.2628
     30.0000,     1757.5
     35.0000,     1790.4
     40.0000,     1783.4
     45.0000,     1684.3
     50.0000,     1617.3
     55.0000,     1545.7
     60.0000,     1486.4
     65.0000,     1437.8
     70.0000,     1396.6
     75.0000,     1364.7
     80.0000,     1337.9
     85.0000,     1320.2
     90.0000,     1326.5
     95.0000,     1312.5
    100.0000,     1276.6
    105.0000,     1192.5
    110.0000,     1087.2
    115.0000,     976.10
    120.0000,     880.57
    125.0000,     827.65
    130.0000,     794.17
    135.0000,     773.43
    140.0000,     770.88
    145.0000,     779.32
    150.0000,     807.78
    155.0000,     850.53
    160.0000,     879.23
    165.0000,     875.38
    170.0000,     835.22
    175.0000,     795.24
    180.0000,     778.94
    185.0000,     775.87
    190.0000,     782.26
    195.0000,     817.51
    200.0000,     883.16
    205.0000,     985.78
    210.0000,     1121.2
    215.0000,     1224.8
    220.0000,     1259.6
    225.0000,     1271.7
    230.0000,     1261.7
    235.0000,     1246.8
    240.0000,     1228.3
    245.0000,     1231.2
    250.0000,     1255.6
    255.0000,     1250.3
    260.0000,     1226.3
    265.0000,     1215.4
    270.0000,     1214.6
    275.0000,     1258.4
    280.0000,     1337.9
    285.0000,     1426.2
    290.0000,     1511.5
    295.0000,     1621.1
    300.0000,     1708.7
    305.0000,     1763.7
    310.0000,     1734.7
    315.0000,     1707.2
    320.0000,     1737.8
    325.0000,     1875.3
    330.0000,     2084.6
    335.0000,     2330.8
    340.0000,     2495.2
    345.0000,     2500.5
    350.0000,     2551.0
    355.0000,     2712.0
    360.0000,     2824.5
    365.0000,     2871.8
    370.0000,     2746.8
    375.0000,     2485.0
    380.0000,     2283.2
    385.0000,     2013.8
    390.0000,     1762.2
    395.0000,     1524.1
    400.0000,     1415.5
             1335.8
LAYER 6
72,    19.2890
     40.0000,     2078.6
     45.0000,     1843.9
     50.0000,     1733.0
     55.0000,     1578.8
     60.0000,     1471.8
     65.0000,     1374.8
     70.0000,     1304.9
     75.0000,     1250.2
     80.0000,     1203.4
     85.0000,     1166.3
     90.0000,     1137.7
     95.0000,     1098.6
    100.0000,     1041.8
    105.0000,     962.97
    110.0000,     873.62
    115.0000,     786.73
    120.0000,     715.08
    125.0000,     667.80
    130.0000,     640.29
    135.0000,     629.86
    140.0000,     636.22
    145.0000,     656.30
    150.0000,     687.64
    155.0000,     719.66
    160.0000,     734.34
    165.0000,     722.85
    170.0000,     692.34
    175.0000,     664.65
    180.0000,     655.11
    185.0000,     665.21
    190.0000,     694.63
    195.0000,     747.89
    200.0000,     824.95
    205.0000,     921.38
    210.0000,     1019.7
    215.0000,     1083.2
    220.0000,     1095.1
    225.0000,     1077.5
    230.0000,     1051.0
    235.0000,     1031.7
    240.0000,     1023.6
    245.0000,     1029.2
    250.0000,     1041.3
    255.0000,     1042.3
    260.0000,     1032.9
    265.0000,     1023.2
    270.0000,     1018.4
    275.0000,     1030.8
    280.0000,     1062.1
    285.0000,     1106.8
    290.0000,     1160.2
    295.0000,     1221.3
    300.0000,     1272.3
    305.0000,     1300.9
    310.0000,     1300.2
    315.0000,     1302.1
    320.0000,     1340.7
    325.0000,     1441.7
    330.0000,     1600.4
    335.0000,     1788.4
    340.0000,     1947.0
    345.0000,     2040.9
    350.0000,     2119.2
    355.0000,     2207.4
    360.0000,     2261.3
    365.0000,     2244.6
    370.0000,     2121.9
    375.0000,     1918.1
    380.0000,     1727.6
    385.0000,     1528.6
    390.0000,     1385.9
             1233.6
LAYER 7
68,    23.7179
     50.0000,     1758.2
     55.0000,     1470.6
     60.0000,     1343.5
     65.0000,     1213.5
     70.0000,     1128.5
     75.0000,     1060.2
     80.0000,     996.90
     85.0000,     942.00
     90.0000,     893.96
     95.0000,     842.62
    100.0000,     784.39
    105.0000,     720.29
    110.0000,     655.57
    115.0000,     596.69
    120.0000,     549.45
    125.0000,     517.31
    130.0000,     499.86
    135.0000,     496.12
    140.0000,     505.00
    145.0000,     524.08
    150.0000,     549.27
    155.0000,     572.78
    160.0000,     585.33
    165.0000,     583.26
    170.0000,     571.93
    175.0000,     562.94
    180.0000,     565.80
    185.0000,     584.37
    190.0000,     619.68
    195.0000,     671.95
    200.0000,     738.29
    205.0000,     811.08
    210.0000,     875.92
    215.0000,     915.08
    220.0000,     922.43
    225.0000,     909.06
    230.0000,     890.06
    235.0000,     876.72
    240.0000,     872.86
    245.0000,     877.38
    250.0000,     884.67
    255.0000,     887.14
    260.0000,     882.97
    265.0000,     875.16
    270.0000,     867.78
    275.0000,     866.58
    280.0000,     874.51
    285.0000,     891.23
    290.0000,     914.61
    295.0000,     941.21
    300.0000,     963.84
    305.0000,     977.58
    310.0000,     983.87
    315.0000,     996.28
    320.0000,     1031.3
    325.0000,     1101.0
    330.0000,     1205.4
    335.0000,     1330.5
    340.0000,     1450.5
    345.0000,     1544.7
    350.0000,     1615.3
    355.0000,     1667.6
    360.0000,     1687.4
    365.0000,     1652.3
    370.0000,     1562.4
    375.0000,     1434.0
    380.0000,     1317.6
             1172.2
LAYER 8
64,    28.5897
     60.0000,     1236.5
     65.0000,     1040.1
     70.0000,     957.25
     75.0000,     901.05
     80.0000,     825.84
     85.0000,     761.94
     90.0000,     711.07
     95.0000,     660.03
    100.0000,     608.54
    105.0000,     559.19
    110.0000,     513.89
    115.0000,     474.91
    120.0000,     444.61
    125.0000,     424.39
    130.0000,     414.44
    135.0000,     414.32
    140.0000,     423.07
    145.0000,     438.82
    150.0000,     458.39
    155.0000,     477.18
    160.0000,     490.60
    165.0000,     497.07
    170.0000,     499.41
    175.0000,     503.45
    180.0000,     514.72
    185.0000,     536.37
    190.0000,     569.29
    195.0000,     612.47
    200.0000,     662.40
    205.0000,     712.68
    210.0000,     754.59
    215.0000,     780.20
    220.0000,     787.66
    225.0000,     782.51
    230.0000,     773.04
    235.0000,     765.90
    240.0000,     763.81
    245.0000,     765.92
    250.0000,     768.98
    255.0000,     769.19
    260.0000,     764.80
    265.0000,     756.52
    270.0000,     746.58
    275.0000,     737.97
    280.0000,     732.93
    285.0000,     732.15
    290.0000,     734.93
    295.0000,     739.55
    300.0000,     743.69
    305.0000,     746.41
    310.0000,     749.99
    315.0000,     760.59
    320.0000,     785.50
    325.0000,     829.99
    330.0000,     894.33
    335.0000,     972.95
    340.0000,     1054.7
    345.0000,     1125.7
    350.0000,     1176.5
    355.0000,     1211.4
    360.0000,     1226.7
    365.0000,     1206.2
    370.0000,     1156.5
             1075.2
LAYER 9
58,    33.9487
     75.0000,     820.08
     80.0000,     695.22
     85.0000,     637.32
     90.0000,     597.42
     95.0000,     550.17
    100.0000,     504.73
    105.0000,     466.73
    110.0000,     434.87
    115.0000,     408.72
    120.0000,     389.37
    125.0000,     377.20
    130.0000,     372.29
    135.0000,     374.35
    140.0000,     382.64
    145.0000,     395.84
    150.0000,     411.86
    155.0000,     428.13
    160.0000,     442.36
    165.0000,     453.75
    170.0000,     463.61
    175.0000,     474.73
    180.0000,     490.04
    185.0000,     511.38
    190.0000,     539.14
    195.0000,     572.15
    200.0000,     607.61
    205.0000,     641.38
    210.0000,     668.79
    215.0000,     686.44
    220.0000,     693.86
    225.0000,     693.75
    230.0000,     690.18
    235.0000,     686.64
    240.0000,     684.72
    245.0000,     684.07
    250.0000,     683.03
    255.0000,     679.64
    260.0000,     672.76
    265.0000,     662.49
    270.0000,     649.89
    275.0000,     636.58
    280.0000,     623.96
    285.0000,     612.84
    290.0000,     603.32
    295.0000,     595.07
    300.0000,     587.85
    305.0000,     582.12
    310.0000,     579.72
    315.0000,     583.73
    320.0000,     597.53
    325.0000,     623.58
    330.0000,     661.89
    335.0000,     711.37
    340.0000,     768.53
    345.0000,     821.15
    350.0000,     850.24
    355.0000,     873.57
           913.5109
LAYER 10
52,    39.8436
     90.0000,     544.41
     95.0000,     480.00
    100.0000,     443.70
    105.0000,     415.44
    110.0000,     394.01
    115.0000,     376.23
    120.0000,     364.46
    125.0000,     358.02
    130.0000,     356.80
    135.0000,     360.55
    140.0000,     368.75
    145.0000,     380.47
    150.0000,     394.47
    155.0000,     409.29
    160.0000,     423.75
    165.0000,     437.37
    170.0000,     450.64
    175.0000,     464.77
    180.0000,     481.09
    185.0000,     500.44
    190.0000,     522.82
    195.0000,     547.29
    200.0000,     572.04
    205.0000,     594.71
    210.0000,     612.99
    215.0000,     625.39
    220.0000,     631.82
    225.0000,     633.53
    230.0000,     632.37
    235.0000,     629.99
    240.0000,     627.22
    245.0000,     623.90
    250.0000,     619.27
    255.0000,     612.36
    260.0000,     602.56
    265.0000,     589.85
    270.0000,     574.76
    275.0000,     558.15
    280.0000,     540.93
    285.0000,     523.78
    290.0000,     507.14
    295.0000,     491.37
    300.0000,     476.91
    305.0000,     464.64
    310.0000,     455.95
    315.0000,     452.75
    320.0000,     457.09
    325.0000,     470.95
    330.0000,     492.70
    335.0000,     524.72
    340.0000,     563.36
           632.5482
LAYER 11
48,    46.3279
    100.0000,     401.44
    105.0000,     381.86
    110.0000,     369.05
    115.0000,     360.46
    120.0000,     355.54
    125.0000,     353.75
    130.0000,     355.63
    135.0000,     361.05
    140.0000,     369.61
    145.0000,     380.71
    150.0000,     393.63
    155.0000,     407.54
    160.0000,     421.78
    165.0000,     435.99
    170.0000,     450.27
    175.0000,     465.01
    180.0000,     480.66
    185.0000,     497.48
    190.0000,     515.28
    195.0000,     533.41
    200.0000,     550.82
    205.0000,     566.27
    210.0000,     578.64
    215.0000,     587.26
    220.0000,     592.09
    225.0000,     593.64
    230.0000,     592.69
    235.0000,     589.95
    240.0000,     585.76
    245.0000,     580.08
    250.0000,     572.53
    255.0000,     562.69
    260.0000,     550.27
    265.0000,     535.27
    270.0000,     517.99
    275.0000,     498.93
    280.0000,     478.66
    285.0000,     457.73
    290.0000,     436.67
    295.0000,     415.99
    300.0000,     396.36
    305.0000,     378.67
    310.0000,     364.12
    315.0000,     354.27
    320.0000,     350.65
    325.0000,     353.89
    330.0000,     366.57
           394.4651
LAYER 12
45,    53.4607
    110.0000,     350.56
    115.0000,     350.87
    120.0000,     352.61
    125.0000,     355.68
    130.0000,     360.32
    135.0000,     367.63
    140.0000,     376.99
    145.0000,     388.11
    150.0000,     400.57
    155.0000,     413.91
    160.0000,     427.73
    165.0000,     441.75
    170.0000,     455.85
    175.0000,     470.05
    180.0000,     484.40
    185.0000,     498.85
    190.0000,     513.17
    195.0000,     526.93
    200.0000,     539.54
    205.0000,     550.36
    210.0000,     558.83
    215.0000,     564.62
    220.0000,     567.68
    225.0000,     568.17
    230.0000,     566.37
    235.0000,     562.53
    240.0000,     556.78
    245.0000,     549.08
    250.0000,     539.25
    255.0000,     527.13
    260.0000,     512.59
    265.0000,     495.67
    270.0000,     476.54
    275.0000,     455.53
    280.0000,     433.00
    285.0000,     409.37
    290.0000,     385.06
    295.0000,     360.59
    300.0000,     336.58
    305.0000,     313.88
    310.0000,     293.60
    315.0000,     278.62
    320.0000,     267.84
    325.0000,     262.36
           261.3829
LAYER 13
43,    61.3068
    115.0000,     345.08
    120.0000,     352.88
    125.0000,     359.87
    130.0000,     367.12
    135.0000,     375.18
    140.0000,     385.57
    145.0000,     397.14
    150.0000,     409.62
    155.0000,     422.75
    160.0000,     436.24
    165.0000,     449.87
    170.0000,     463.45
    175.0000,     476.86
    180.0000,     489.96
    185.0000,     502.60
    190.0000,     514.55
    195.0000,     525.51
    200.0000,     535.13
    205.0000,     543.04
    210.0000,     548.96
    215.0000,     552.68
    220.0000,     554.12
    225.0000,     553.31
    230.0000,     550.32
    235.0000,     545.21
    240.0000,     538.01
    245.0000,     528.68
    250.0000,     517.13
    255.0000,     503.29
    260.0000,     487.12
    265.0000,     468.67
    270.0000,     448.07
    275.0000,     425.50
    280.0000,     401.21
    285.0000,     375.45
    290.0000,     348.51
    295.0000,     320.70
    300.0000,     292.48
    305.0000,     264.67
    310.0000,     241.20
    315.0000,     219.86
    320.0000,     202.94
           194.9029
LAYER 14
41, 
    120.0000,     359.92
    125.0000,     365.98
    130.0000,     373.49
    135.0000,     382.21
    140.0000,     392.02
    145.0000,     404.38
    150.0000,     417.28
    155.0000,     430.56
    160.0000,     444.05
    165.0000,     457.54
    170.0000,     470.84
    175.0000,     483.75
    180.0000,     496.11
    185.0000,     507.72
    190.0000,     518.37
    195.0000,     527.83
    200.0000,     535.85
    205.0000,     542.17
    210.0000,     546.57
    215.0000,     548.91
    220.0000,     549.12
    225.0000,     547.19
    230.0000,     543.12
    235.0000,     536.94
    240.0000,     528.62
    245.0000,     518.12
    250.0000,     505.40
    255.0000,     490.41
    260.0000,     473.16
    265.0000,     453.68
    270.0000,     432.08
    275.0000,     408.49
    280.0000,     383.07
    285.0000,     355.94
    290.0000,     327.20
    295.0000,     296.83
    300.0000,     264.67
    305.0000,     235.98
    310.0000,     206.50
    315.0000,     176.17
           145.2866
CALCULATED APPARENT RESISTIVITY
      7.5000,       5.0000,   1.00000,    808.5239
     12.5000,       5.0000,   1.00000,    819.5058
     17.5000,       5.0000,   1.00000,    820.1087
     22.5000,       5.0000,   1.00000,    897.6418
     27.5000,       5.0000,   1.00000,    874.3928
     32.5000,       5.0000,   1.00000,    948.2737
     37.5000,       5.0000,   1.00000,    966.9040
     42.5000,       5.0000,   1.00000,    962.4730
     47.5000,       5.0000,   1.00000,   1001.7357
     52.5000,       5.0000,   1.00000,   1023.6792
     57.5000,       5.0000,   1.00000,   1004.3743
     62.5000,       5.0000,   1.00000,   1036.5055
     67.5000,       5.0000,   1.00000,   1011.5315
     72.5000,       5.0000,   1.00000,    974.6111
     77.5000,       5.0000,   1.00000,    989.7780
     82.5000,       5.0000,   1.00000,    912.6132
     87.5000,       5.0000,   1.00000,    942.8153
     92.5000,       5.0000,   1.00000,    851.8127
     97.5000,       5.0000,   1.00000,    864.5571
    102.5000,       5.0000,   1.00000,    781.2158
    107.5000,       5.0000,   1.00000,    737.3411
    112.5000,       5.0000,   1.00000,    690.4536
    117.5000,       5.0000,   1.00000,    621.0034
    122.5000,       5.0000,   1.00000,    621.2845
    127.5000,       5.0000,   1.00000,    602.9467
    132.5000,       5.0000,   1.00000,    578.4769
    137.5000,       5.0000,   1.00000,    584.3425
    142.5000,       5.0000,   1.00000,    561.3470
    147.5000,       5.0000,   1.00000,    565.3525
    152.5000,       5.0000,   1.00000,    589.6124
    157.5000,       5.0000,   1.00000,    622.6057
    162.5000,       5.0000,   1.00000,    675.1816
    167.5000,       5.0000,   1.00000,    704.8553
    172.5000,       5.0000,   1.00000,    718.5325
    177.5000,       5.0000,   1.00000,    748.5016
    182.5000,       5.0000,   1.00000,    758.9392
    187.5000,       5.0000,   1.00000,    732.2451
    192.5000,       5.0000,   1.00000,    753.9210
    197.5000,       5.0000,   1.00000,    781.4332
    202.5000,       5.0000,   1.00000,    810.5229
    207.5000,       5.0000,   1.00000,    936.9304
    212.5000,       5.0000,   1.00000,   1092.7209
    217.5000,       5.0000,   1.00000,   1189.2136
    222.5000,       5.0000,   1.00000,   1431.5992
    227.5000,       5.0000,   1.00000,   1488.1401
    232.5000,       5.0000,   1.00000,   1597.6843
    237.5000,       5.0000,   1.00000,   1570.3628
    242.5000,       5.0000,   1.00000,   1548.2588
    247.5000,       5.0000,   1.00000,   1623.2677
    252.5000,       5.0000,   1.00000,   1604.5940
    257.5000,       5.0000,   1.00000,   1595.2584
    262.5000,       5.0000,   1.00000,   1722.3011
    267.5000,       5.0000,   1.00000,   1731.1196
    272.5000,       5.0000,   1.00000,   1959.7502
    277.5000,       5.0000,   1.00000,   2162.3286
    282.5000,       5.0000,   1.00000,   2468.3003
    287.5000,       5.0000,   1.00000,   2475.4553
    292.5000,       5.0000,   1.00000,   2841.3059
    297.5000,       5.0000,   1.00000,   2750.9390
    302.5000,       5.0000,   1.00000,   3045.5190
    307.5000,       5.0000,   1.00000,   2828.4927
    312.5000,       5.0000,   1.00000,   2988.6111
    317.5000,       5.0000,   1.00000,   2835.7529
    322.5000,       5.0000,   1.00000,   3079.4397
    327.5000,       5.0000,   1.00000,   3003.7876
    332.5000,       5.0000,   1.00000,   3002.7134
    337.5000,       5.0000,   1.00000,   3171.5442
    342.5000,       5.0000,   1.00000,   2928.2578
    347.5000,       5.0000,   1.00000,   2864.8357
    352.5000,       5.0000,   1.00000,   3227.4919
    357.5000,       5.0000,   1.00000,   3045.6716
    362.5000,       5.0000,   1.00000,   3091.5203
    367.5000,       5.0000,   1.00000,   3262.2090
    372.5000,       5.0000,   1.00000,   2814.1887
    377.5000,       5.0000,   1.00000,   3133.0928
    382.5000,       5.0000,   1.00000,   2610.5176
    387.5000,       5.0000,   1.00000,   2581.4026
    392.5000,       5.0000,   1.00000,   2041.4290
    397.5000,       5.0000,   1.00000,   1934.7993
    402.5000,       5.0000,   1.00000,   1723.8324
    407.5000,       5.0000,   1.00000,   1620.5432
    412.5000,       5.0000,   1.00000,   1549.5820
    417.5000,       5.0000,   1.00000,   1558.9723
    422.5000,       5.0000,   1.00000,   1495.5286
     12.5000,       5.0000,   2.00000,    897.6045
     17.5000,       5.0000,   2.00000,    914.9816
     22.5000,       5.0000,   2.00000,    992.4628
     27.5000,       5.0000,   2.00000,    949.9656
     32.5000,       5.0000,   2.00000,   1027.8458
     37.5000,       5.0000,   2.00000,   1056.2208
     42.5000,       5.0000,   2.00000,   1009.5710
     47.5000,       5.0000,   2.00000,   1065.1346
     52.5000,       5.0000,   2.00000,   1085.0465
     57.5000,       5.0000,   2.00000,   1046.5685
     62.5000,       5.0000,   2.00000,   1089.2936
     67.5000,       5.0000,   2.00000,   1054.3889
     72.5000,       5.0000,   2.00000,   1016.6288
     77.5000,       5.0000,   2.00000,   1027.5144
     82.5000,       5.0000,   2.00000,    968.7722
     87.5000,       5.0000,   2.00000,    977.1238
     92.5000,       5.0000,   2.00000,    900.8973
     97.5000,       5.0000,   2.00000,    900.4650
    102.5000,       5.0000,   2.00000,    830.3814
    107.5000,       5.0000,   2.00000,    792.1345
    112.5000,       5.0000,   2.00000,    749.1182
    117.5000,       5.0000,   2.00000,    662.9246
    122.5000,       5.0000,   2.00000,    675.6357
    127.5000,       5.0000,   2.00000,    656.8541
    132.5000,       5.0000,   2.00000,    617.5453
    137.5000,       5.0000,   2.00000,    632.2507
    142.5000,       5.0000,   2.00000,    612.8383
    147.5000,       5.0000,   2.00000,    608.9112
    152.5000,       5.0000,   2.00000,    631.0089
    157.5000,       5.0000,   2.00000,    662.1121
    162.5000,       5.0000,   2.00000,    714.9727
    167.5000,       5.0000,   2.00000,    719.3499
    172.5000,       5.0000,   2.00000,    712.9488
    177.5000,       5.0000,   2.00000,    772.3815
    182.5000,       5.0000,   2.00000,    789.1331
    187.5000,       5.0000,   2.00000,    751.0033
    192.5000,       5.0000,   2.00000,    802.9626
    197.5000,       5.0000,   2.00000,    839.9218
    202.5000,       5.0000,   2.00000,    844.6472
    207.5000,       5.0000,   2.00000,   1000.4500
    212.5000,       5.0000,   2.00000,   1116.6268
    217.5000,       5.0000,   2.00000,   1142.9695
    222.5000,       5.0000,   2.00000,   1335.9489
    227.5000,       5.0000,   2.00000,   1428.6876
    232.5000,       5.0000,   2.00000,   1514.2565
    237.5000,       5.0000,   2.00000,   1470.6465
    242.5000,       5.0000,   2.00000,   1462.8395
    247.5000,       5.0000,   2.00000,   1614.5984
    252.5000,       5.0000,   2.00000,   1571.3120
    257.5000,       5.0000,   2.00000,   1564.1808
    262.5000,       5.0000,   2.00000,   1714.0563
    267.5000,       5.0000,   2.00000,   1677.2736
    272.5000,       5.0000,   2.00000,   1817.6934
    277.5000,       5.0000,   2.00000,   2107.7288
    282.5000,       5.0000,   2.00000,   2263.7834
    287.5000,       5.0000,   2.00000,   2233.5037
    292.5000,       5.0000,   2.00000,   2474.4592
    297.5000,       5.0000,   2.00000,   2536.1807
    302.5000,       5.0000,   2.00000,   2751.6694
    307.5000,       5.0000,   2.00000,   2651.1907
    312.5000,       5.0000,   2.00000,   2677.4851
    317.5000,       5.0000,   2.00000,   2695.4473
    322.5000,       5.0000,   2.00000,   2927.4343
    327.5000,       5.0000,   2.00000,   2741.4883
    332.5000,       5.0000,   2.00000,   2800.8911
    337.5000,       5.0000,   2.00000,   3181.1294
    342.5000,       5.0000,   2.00000,   2741.3357
    347.5000,       5.0000,   2.00000,   2689.7554
    352.5000,       5.0000,   2.00000,   3243.4575
    357.5000,       5.0000,   2.00000,   2910.0354
    362.5000,       5.0000,   2.00000,   2934.3713
    367.5000,       5.0000,   2.00000,   3046.6062
    372.5000,       5.0000,   2.00000,   2607.3218
    377.5000,       5.0000,   2.00000,   2839.2173
    382.5000,       5.0000,   2.00000,   2574.5815
    387.5000,       5.0000,   2.00000,   2363.5474
    392.5000,       5.0000,   2.00000,   1962.0132
    397.5000,       5.0000,   2.00000,   1889.1331
    402.5000,       5.0000,   2.00000,   1784.0070
    407.5000,       5.0000,   2.00000,   1594.9122
    412.5000,       5.0000,   2.00000,   1533.5487
    417.5000,       5.0000,   2.00000,   1550.6670
     17.5000,       5.0000,   3.00000,    989.9908
     22.5000,       5.0000,   3.00000,   1069.0057
     27.5000,       5.0000,   3.00000,   1031.4978
     32.5000,       5.0000,   3.00000,   1104.8328
     37.5000,       5.0000,   3.00000,   1104.4960
     42.5000,       5.0000,   3.00000,   1068.4143
     47.5000,       5.0000,   3.00000,   1091.5453
     52.5000,       5.0000,   3.00000,   1119.5044
     57.5000,       5.0000,   3.00000,   1097.8401
     62.5000,       5.0000,   3.00000,   1114.7992
     67.5000,       5.0000,   3.00000,   1084.6322
     72.5000,       5.0000,   3.00000,   1036.2355
     77.5000,       5.0000,   3.00000,   1049.3921
     82.5000,       5.0000,   3.00000,    977.3505
     87.5000,       5.0000,   3.00000,    999.6314
     92.5000,       5.0000,   3.00000,    913.0157
     97.5000,       5.0000,   3.00000,    929.3442
    102.5000,       5.0000,   3.00000,    859.3799
    107.5000,       5.0000,   3.00000,    827.8528
    112.5000,       5.0000,   3.00000,    767.6853
    117.5000,       5.0000,   3.00000,    693.4559
    122.5000,       5.0000,   3.00000,    703.2478
    127.5000,       5.0000,   3.00000,    695.7388
    132.5000,       5.0000,   3.00000,    666.5890
    137.5000,       5.0000,   3.00000,    669.8622
    142.5000,       5.0000,   3.00000,    642.4246
    147.5000,       5.0000,   3.00000,    629.7924
    152.5000,       5.0000,   3.00000,    646.5632
    157.5000,       5.0000,   3.00000,    690.1016
    162.5000,       5.0000,   3.00000,    733.5455
    167.5000,       5.0000,   3.00000,    720.6431
    172.5000,       5.0000,   3.00000,    718.6443
    177.5000,       5.0000,   3.00000,    773.5643
    182.5000,       5.0000,   3.00000,    804.5073
    187.5000,       5.0000,   3.00000,    784.7508
    192.5000,       5.0000,   3.00000,    822.2488
    197.5000,       5.0000,   3.00000,    851.7276
    202.5000,       5.0000,   3.00000,    880.0823
    207.5000,       5.0000,   3.00000,    997.1682
    212.5000,       5.0000,   3.00000,   1091.9744
    217.5000,       5.0000,   3.00000,   1089.1584
    222.5000,       5.0000,   3.00000,   1265.2365
    227.5000,       5.0000,   3.00000,   1361.2152
    232.5000,       5.0000,   3.00000,   1417.0388
    237.5000,       5.0000,   3.00000,   1332.7134
    242.5000,       5.0000,   3.00000,   1355.2295
    247.5000,       5.0000,   3.00000,   1502.5033
    252.5000,       5.0000,   3.00000,   1537.6531
    257.5000,       5.0000,   3.00000,   1519.4685
    262.5000,       5.0000,   3.00000,   1595.1470
    267.5000,       5.0000,   3.00000,   1534.7206
    272.5000,       5.0000,   3.00000,   1719.4019
    277.5000,       5.0000,   3.00000,   1917.8809
    282.5000,       5.0000,   3.00000,   2091.5381
    287.5000,       5.0000,   3.00000,   1925.1543
    292.5000,       5.0000,   3.00000,   2146.1406
    297.5000,       5.0000,   3.00000,   2192.4783
    302.5000,       5.0000,   3.00000,   2519.5874
    307.5000,       5.0000,   3.00000,   2318.8320
    312.5000,       5.0000,   3.00000,   2416.5876
    317.5000,       5.0000,   3.00000,   2389.8569
    322.5000,       5.0000,   3.00000,   2606.9841
    327.5000,       5.0000,   3.00000,   2528.7427
    332.5000,       5.0000,   3.00000,   2686.8184
    337.5000,       5.0000,   3.00000,   2856.7976
    342.5000,       5.0000,   3.00000,   2536.4778
    347.5000,       5.0000,   3.00000,   2480.3149
    352.5000,       5.0000,   3.00000,   2912.9812
    357.5000,       5.0000,   3.00000,   2842.7239
    362.5000,       5.0000,   3.00000,   2682.9446
    367.5000,       5.0000,   3.00000,   2650.6279
    372.5000,       5.0000,   3.00000,   2295.0391
    377.5000,       5.0000,   3.00000,   2639.3892
    382.5000,       5.0000,   3.00000,   2365.9094
    387.5000,       5.0000,   3.00000,   2267.3179
    392.5000,       5.0000,   3.00000,   1778.5118
    397.5000,       5.0000,   3.00000,   1806.5522
    402.5000,       5.0000,   3.00000,   1700.1182
    407.5000,       5.0000,   3.00000,   1598.0941
    412.5000,       5.0000,   3.00000,   1493.9078
     22.5000,      15.0000,   1.00000,   1065.6448
     27.5000,      15.0000,   1.00000,   1106.9686
     32.5000,      15.0000,   1.00000,   1107.1754
     37.5000,      15.0000,   1.00000,   1109.6888
     42.5000,      15.0000,   1.00000,   1094.7646
     47.5000,      15.0000,   1.00000,   1098.3403
     52.5000,      15.0000,   1.00000,   1103.1975
     57.5000,      15.0000,   1.00000,   1115.5577
     62.5000,      15.0000,   1.00000,   1108.9950
     67.5000,      15.0000,   1.00000,   1074.9961
     72.5000,      15.0000,   1.00000,   1053.6351
     77.5000,      15.0000,   1.00000,   1008.5880
     82.5000,      15.0000,   1.00000,    993.2005
     87.5000,      15.0000,   1.00000,    951.4006
     92.5000,      15.0000,   1.00000,    939.6975
     97.5000,      15.0000,   1.00000,    900.6064
    102.5000,      15.0000,   1.00000,    879.6937
    107.5000,      15.0000,   1.00000,    817.9515
    112.5000,      15.0000,   1.00000,    770.8247
    117.5000,      15.0000,   1.00000,    728.2841
    122.5000,      15.0000,   1.00000,    710.6548
    127.5000,      15.0000,   1.00000,    709.5214
    132.5000,      15.0000,   1.00000,    705.7375
    137.5000,      15.0000,   1.00000,    683.3856
    142.5000,      15.0000,   1.00000,    655.9379
    147.5000,      15.0000,   1.00000,    644.1602
    152.5000,      15.0000,   1.00000,    662.1727
    157.5000,      15.0000,   1.00000,    691.7978
    162.5000,      15.0000,   1.00000,    712.3400
    167.5000,      15.0000,   1.00000,    726.4105
    172.5000,      15.0000,   1.00000,    740.9061
    177.5000,      15.0000,   1.00000,    764.9375
    182.5000,      15.0000,   1.00000,    796.0217
    187.5000,      15.0000,   1.00000,    821.2324
    192.5000,      15.0000,   1.00000,    827.3337
    197.5000,      15.0000,   1.00000,    857.5452
    202.5000,      15.0000,   1.00000,    912.1624
    207.5000,      15.0000,   1.00000,    977.6531
    212.5000,      15.0000,   1.00000,   1020.2012
    217.5000,      15.0000,   1.00000,   1117.7231
    222.5000,      15.0000,   1.00000,   1206.4778
    227.5000,      15.0000,   1.00000,   1274.5289
    232.5000,      15.0000,   1.00000,   1280.8689
    237.5000,      15.0000,   1.00000,   1290.0543
    242.5000,      15.0000,   1.00000,   1301.6987
    247.5000,      15.0000,   1.00000,   1387.5889
    252.5000,      15.0000,   1.00000,   1466.9543
    257.5000,      15.0000,   1.00000,   1504.3752
    262.5000,      15.0000,   1.00000,   1465.3177
    267.5000,      15.0000,   1.00000,   1538.6376
    272.5000,      15.0000,   1.00000,   1644.6445
    277.5000,      15.0000,   1.00000,   1807.5343
    282.5000,      15.0000,   1.00000,   1810.6797
    287.5000,      15.0000,   1.00000,   1891.0524
    292.5000,      15.0000,   1.00000,   1884.7023
    297.5000,      15.0000,   1.00000,   2074.6973
    302.5000,      15.0000,   1.00000,   2118.2197
    307.5000,      15.0000,   1.00000,   2231.5149
    312.5000,      15.0000,   1.00000,   2185.0063
    317.5000,      15.0000,   1.00000,   2241.9805
    322.5000,      15.0000,   1.00000,   2289.2097
    327.5000,      15.0000,   1.00000,   2495.2144
    332.5000,      15.0000,   1.00000,   2516.7522
    337.5000,      15.0000,   1.00000,   2475.0205
    342.5000,      15.0000,   1.00000,   2425.6738
    347.5000,      15.0000,   1.00000,   2444.7031
    352.5000,      15.0000,   1.00000,   2533.2546
    357.5000,      15.0000,   1.00000,   2566.9976
    362.5000,      15.0000,   1.00000,   2510.6069
    367.5000,      15.0000,   1.00000,   2269.4741
    372.5000,      15.0000,   1.00000,   2276.4998
    377.5000,      15.0000,   1.00000,   2245.9128
    382.5000,      15.0000,   1.00000,   2273.0972
    387.5000,      15.0000,   1.00000,   2041.2560
    392.5000,      15.0000,   1.00000,   1906.2542
    397.5000,      15.0000,   1.00000,   1665.1184
    402.5000,      15.0000,   1.00000,   1651.6221
    407.5000,      15.0000,   1.00000,   1570.9414
     22.5000,       5.0000,   4.00000,   1134.7335
     27.5000,       5.0000,   4.00000,   1084.5050
     32.5000,       5.0000,   4.00000,   1153.8689
     37.5000,       5.0000,   4.00000,   1151.8054
     42.5000,       5.0000,   4.00000,   1081.4363
     47.5000,       5.0000,   4.00000,   1117.8875
     52.5000,       5.0000,   4.00000,   1135.7399
     57.5000,       5.0000,   4.00000,   1106.2396
     62.5000,       5.0000,   4.00000,   1144.5424
     67.5000,       5.0000,   4.00000,   1085.8303
     72.5000,       5.0000,   4.00000,   1040.9778
     77.5000,       5.0000,   4.00000,   1042.5403
     82.5000,       5.0000,   4.00000,    964.4220
     87.5000,       5.0000,   4.00000,    993.1972
     92.5000,       5.0000,   4.00000,    914.0044
     97.5000,       5.0000,   4.00000,    942.3496
    102.5000,       5.0000,   4.00000,    873.7502
    107.5000,       5.0000,   4.00000,    826.4113
    112.5000,       5.0000,   4.00000,    781.4264
    117.5000,       5.0000,   4.00000,    693.0982
    122.5000,       5.0000,   4.00000,    722.0927
    127.5000,       5.0000,   4.00000,    722.1368
    132.5000,       5.0000,   4.00000,    696.0874
    137.5000,       5.0000,   4.00000,    701.9004
    142.5000,       5.0000,   4.00000,    649.7768
    147.5000,       5.0000,   4.00000,    632.2444
    152.5000,       5.0000,   4.00000,    655.3862
    157.5000,       5.0000,   4.00000,    688.3642
    162.5000,       5.0000,   4.00000,    734.7518
    167.5000,       5.0000,   4.00000,    733.3834
    172.5000,       5.0000,   4.00000,    725.2742
    177.5000,       5.0000,   4.00000,    779.5928
    182.5000,       5.0000,   4.00000,    817.8713
    187.5000,       5.0000,   4.00000,    794.3286
    192.5000,       5.0000,   4.00000,    824.8106
    197.5000,       5.0000,   4.00000,    853.3730
    202.5000,       5.0000,   4.00000,    854.1942
    207.5000,       5.0000,   4.00000,    967.0508
    212.5000,       5.0000,   4.00000,   1036.2595
    217.5000,       5.0000,   4.00000,   1046.9705
    222.5000,       5.0000,   4.00000,   1236.1000
    227.5000,       5.0000,   4.00000,   1269.8777
    232.5000,       5.0000,   4.00000,   1308.1041
    237.5000,       5.0000,   4.00000,   1246.5464
    242.5000,       5.0000,   4.00000,   1224.1710
    247.5000,       5.0000,   4.00000,   1404.7321
    252.5000,       5.0000,   4.00000,   1439.1833
    257.5000,       5.0000,   4.00000,   1421.5729
    262.5000,       5.0000,   4.00000,   1464.0898
    267.5000,       5.0000,   4.00000,   1408.3322
    272.5000,       5.0000,   4.00000,   1557.1194
    277.5000,       5.0000,   4.00000,   1756.4666
    282.5000,       5.0000,   4.00000,   1826.8082
    287.5000,       5.0000,   4.00000,   1725.4095
    292.5000,       5.0000,   4.00000,   1880.2385
    297.5000,       5.0000,   4.00000,   1922.1012
    302.5000,       5.0000,   4.00000,   2170.7900
    307.5000,       5.0000,   4.00000,   2073.1853
    312.5000,       5.0000,   4.00000,   2119.6843
    317.5000,       5.0000,   4.00000,   2056.8540
    322.5000,       5.0000,   4.00000,   2302.5112
    327.5000,       5.0000,   4.00000,   2363.8735
    332.5000,       5.0000,   4.00000,   2403.9492
    337.5000,       5.0000,   4.00000,   2605.1646
    342.5000,       5.0000,   4.00000,   2248.3354
    347.5000,       5.0000,   4.00000,   2189.5129
    352.5000,       5.0000,   4.00000,   2671.7710
    357.5000,       5.0000,   4.00000,   2455.0000
    362.5000,       5.0000,   4.00000,   2428.7190
    367.5000,       5.0000,   4.00000,   2348.5620
    372.5000,       5.0000,   4.00000,   2006.2550
    377.5000,       5.0000,   4.00000,   2399.5576
    382.5000,       5.0000,   4.00000,   2167.9998
    387.5000,       5.0000,   4.00000,   2085.4067
    392.5000,       5.0000,   4.00000,   1696.2073
    397.5000,       5.0000,   4.00000,   1628.7633
    402.5000,       5.0000,   4.00000,   1603.2883
    407.5000,       5.0000,   4.00000,   1513.8623
     30.0000,      20.0000,   1.00000,   1140.3242
     35.0000,      20.0000,   1.00000,   1113.5708
     40.0000,      20.0000,   1.00000,   1117.8331
     45.0000,      20.0000,   1.00000,   1111.0320
     50.0000,      20.0000,   1.00000,   1086.1449
     55.0000,      20.0000,   1.00000,   1109.9335
     60.0000,      20.0000,   1.00000,   1090.9014
     65.0000,      20.0000,   1.00000,   1074.4299
     70.0000,      20.0000,   1.00000,   1053.4813
     75.0000,      20.0000,   1.00000,    998.3895
     80.0000,      20.0000,   1.00000,    971.2060
     85.0000,      20.0000,   1.00000,    943.7438
     90.0000,      20.0000,   1.00000,    927.5237
     95.0000,      20.0000,   1.00000,    914.3377
    100.0000,      20.0000,   1.00000,    874.4402
    105.0000,      20.0000,   1.00000,    844.0653
    110.0000,      20.0000,   1.00000,    786.5770
    115.0000,      20.0000,   1.00000,    752.7645
    120.0000,      20.0000,   1.00000,    738.2434
    125.0000,      20.0000,   1.00000,    717.8112
    130.0000,      20.0000,   1.00000,    728.6215
    135.0000,      20.0000,   1.00000,    705.2382
    140.0000,      20.0000,   1.00000,    677.4742
    145.0000,      20.0000,   1.00000,    666.2321
    150.0000,      20.0000,   1.00000,    652.1482
    155.0000,      20.0000,   1.00000,    667.0954
    160.0000,      20.0000,   1.00000,    696.0173
    165.0000,      20.0000,   1.00000,    719.9247
    170.0000,      20.0000,   1.00000,    756.4514
    175.0000,      20.0000,   1.00000,    784.3527
    180.0000,      20.0000,   1.00000,    790.1281
    185.0000,      20.0000,   1.00000,    804.0373
    190.0000,      20.0000,   1.00000,    820.2425
    195.0000,      20.0000,   1.00000,    813.7542
    200.0000,      20.0000,   1.00000,    842.8523
    205.0000,      20.0000,   1.00000,    874.4720
    210.0000,      20.0000,   1.00000,    921.4843
    215.0000,      20.0000,   1.00000,   1034.4617
    220.0000,      20.0000,   1.00000,   1098.1483
    225.0000,      20.0000,   1.00000,   1144.6241
    230.0000,      20.0000,   1.00000,   1177.1000
    235.0000,      20.0000,   1.00000,   1157.7660
    240.0000,      20.0000,   1.00000,   1204.7207
    245.0000,      20.0000,   1.00000,   1229.5447
    250.0000,      20.0000,   1.00000,   1238.9078
    255.0000,      20.0000,   1.00000,   1291.2299
    260.0000,      20.0000,   1.00000,   1312.8755
    265.0000,      20.0000,   1.00000,   1350.3241
    270.0000,      20.0000,   1.00000,   1428.9993
    275.0000,      20.0000,   1.00000,   1462.2657
    280.0000,      20.0000,   1.00000,   1524.9664
    285.0000,      20.0000,   1.00000,   1607.5776
    290.0000,      20.0000,   1.00000,   1657.7593
    295.0000,      20.0000,   1.00000,   1713.7791
    300.0000,      20.0000,   1.00000,   1748.7671
    305.0000,      20.0000,   1.00000,   1790.7478
    310.0000,      20.0000,   1.00000,   1807.1947
    315.0000,      20.0000,   1.00000,   1883.6667
    320.0000,      20.0000,   1.00000,   1969.0376
    325.0000,      20.0000,   1.00000,   2014.9727
    330.0000,      20.0000,   1.00000,   2127.2114
    335.0000,      20.0000,   1.00000,   2108.4258
    340.0000,      20.0000,   1.00000,   2036.3073
    345.0000,      20.0000,   1.00000,   2151.0439
    350.0000,      20.0000,   1.00000,   2023.7852
    355.0000,      20.0000,   1.00000,   2030.7086
    360.0000,      20.0000,   1.00000,   2046.8468
    365.0000,      20.0000,   1.00000,   1973.1653
    370.0000,      20.0000,   1.00000,   2044.8013
    375.0000,      20.0000,   1.00000,   1978.3580
    380.0000,      20.0000,   1.00000,   1889.3137
    385.0000,      20.0000,   1.00000,   1915.7524
    390.0000,      20.0000,   1.00000,   1768.9164
    395.0000,      20.0000,   1.00000,   1651.7775
    400.0000,      20.0000,   1.00000,   1510.3099
     27.5000,       5.0000,   5.00000,   1105.8374
     32.5000,       5.0000,   5.00000,   1178.2037
     37.5000,       5.0000,   5.00000,   1165.0209
     42.5000,       5.0000,   5.00000,   1090.9724
     47.5000,       5.0000,   5.00000,   1116.0897
     52.5000,       5.0000,   5.00000,   1135.9791
     57.5000,       5.0000,   5.00000,   1100.3063
     62.5000,       5.0000,   5.00000,   1128.2003
     67.5000,       5.0000,   5.00000,   1087.0787
     72.5000,       5.0000,   5.00000,   1017.5464
     77.5000,       5.0000,   5.00000,   1018.2758
     82.5000,       5.0000,   5.00000,    944.2778
     87.5000,       5.0000,   5.00000,    967.7137
     92.5000,       5.0000,   5.00000,    910.1129
     97.5000,       5.0000,   5.00000,    937.9492
    102.5000,       5.0000,   5.00000,    861.1509
    107.5000,       5.0000,   5.00000,    825.9231
    112.5000,       5.0000,   5.00000,    767.6443
    117.5000,       5.0000,   5.00000,    695.0181
    122.5000,       5.0000,   5.00000,    723.5112
    127.5000,       5.0000,   5.00000,    734.8146
    132.5000,       5.0000,   5.00000,    705.7422
    137.5000,       5.0000,   5.00000,    705.4230
    142.5000,       5.0000,   5.00000,    655.8962
    147.5000,       5.0000,   5.00000,    630.5056
    152.5000,       5.0000,   5.00000,    645.3650
    157.5000,       5.0000,   5.00000,    679.0974
    162.5000,       5.0000,   5.00000,    734.6635
    167.5000,       5.0000,   5.00000,    740.9424
    172.5000,       5.0000,   5.00000,    737.0504
    177.5000,       5.0000,   5.00000,    797.7894
    182.5000,       5.0000,   5.00000,    821.1279
    187.5000,       5.0000,   5.00000,    779.9969
    192.5000,       5.0000,   5.00000,    818.6411
    197.5000,       5.0000,   5.00000,    823.2668
    202.5000,       5.0000,   5.00000,    806.5251
    207.5000,       5.0000,   5.00000,    904.6110
    212.5000,       5.0000,   5.00000,    997.0529
    217.5000,       5.0000,   5.00000,   1014.1898
    222.5000,       5.0000,   5.00000,   1174.9921
    227.5000,       5.0000,   5.00000,   1208.1683
    232.5000,       5.0000,   5.00000,   1227.5088
    237.5000,       5.0000,   5.00000,   1148.1281
    242.5000,       5.0000,   5.00000,   1155.4376
    247.5000,       5.0000,   5.00000,   1289.4634
    252.5000,       5.0000,   5.00000,   1304.6816
    257.5000,       5.0000,   5.00000,   1272.9734
    262.5000,       5.0000,   5.00000,   1357.9708
    267.5000,       5.0000,   5.00000,   1279.6345
    272.5000,       5.0000,   5.00000,   1398.1049
    277.5000,       5.0000,   5.00000,   1542.4270
    282.5000,       5.0000,   5.00000,   1642.2506
    287.5000,       5.0000,   5.00000,   1532.5802
    292.5000,       5.0000,   5.00000,   1712.5762
    297.5000,       5.0000,   5.00000,   1684.2991
    302.5000,       5.0000,   5.00000,   1895.5171
    307.5000,       5.0000,   5.00000,   1797.5966
    312.5000,       5.0000,   5.00000,   1824.7533
    317.5000,       5.0000,   5.00000,   1807.1118
    322.5000,       5.0000,   5.00000,   2095.9524
    327.5000,       5.0000,   5.00000,   2041.8126
    332.5000,       5.0000,   5.00000,   2155.5449
    337.5000,       5.0000,   5.00000,   2319.9932
    342.5000,       5.0000,   5.00000,   1966.7494
    347.5000,       5.0000,   5.00000,   1937.9418
    352.5000,       5.0000,   5.00000,   2292.4141
    357.5000,       5.0000,   5.00000,   2113.9351
    362.5000,       5.0000,   5.00000,   2052.5654
    367.5000,       5.0000,   5.00000,   2153.0884
    372.5000,       5.0000,   5.00000,   1829.7433
    377.5000,       5.0000,   5.00000,   2105.6042
    382.5000,       5.0000,   5.00000,   1976.7588
    387.5000,       5.0000,   5.00000,   1916.6727
    392.5000,       5.0000,   5.00000,   1541.8472
    397.5000,       5.0000,   5.00000,   1537.3594
    402.5000,       5.0000,   5.00000,   1450.8206
     32.5000,       5.0000,   6.00000,   1168.5948
     37.5000,       5.0000,   6.00000,   1156.9617
     42.5000,       5.0000,   6.00000,   1087.9375
     47.5000,       5.0000,   6.00000,   1102.8644
     52.5000,       5.0000,   6.00000,   1115.7288
     57.5000,       5.0000,   6.00000,   1078.7888
     62.5000,       5.0000,   6.00000,   1100.1984
     67.5000,       5.0000,   6.00000,   1049.1720
     72.5000,       5.0000,   6.00000,    994.1036
     77.5000,       5.0000,   6.00000,    986.4305
     82.5000,       5.0000,   6.00000,    913.3748
     87.5000,       5.0000,   6.00000,    954.0674
     92.5000,       5.0000,   6.00000,    885.9391
     97.5000,       5.0000,   6.00000,    916.5671
    102.5000,       5.0000,   6.00000,    848.5222
    107.5000,       5.0000,   6.00000,    806.3351
    112.5000,       5.0000,   6.00000,    761.3085
    117.5000,       5.0000,   6.00000,    685.4194
    122.5000,       5.0000,   6.00000,    722.7014
    127.5000,       5.0000,   6.00000,    725.1155
    132.5000,       5.0000,   6.00000,    696.6803
    137.5000,       5.0000,   6.00000,    696.7068
    142.5000,       5.0000,   6.00000,    652.4688
    147.5000,       5.0000,   6.00000,    626.5609
    152.5000,       5.0000,   6.00000,    632.1057
    157.5000,       5.0000,   6.00000,    674.0781
    162.5000,       5.0000,   6.00000,    735.0496
    167.5000,       5.0000,   6.00000,    742.9301
    172.5000,       5.0000,   6.00000,    752.4365
    177.5000,       5.0000,   6.00000,    806.1599
    182.5000,       5.0000,   6.00000,    813.6118
    187.5000,       5.0000,   6.00000,    768.7409
    192.5000,       5.0000,   6.00000,    777.8254
    197.5000,       5.0000,   6.00000,    775.8848
    202.5000,       5.0000,   6.00000,    753.9324
    207.5000,       5.0000,   6.00000,    853.6796
    212.5000,       5.0000,   6.00000,    954.5873
    217.5000,       5.0000,   6.00000,    965.5629
    222.5000,       5.0000,   6.00000,   1116.7679
    227.5000,       5.0000,   6.00000,   1156.0588
    232.5000,       5.0000,   6.00000,   1166.7443
    237.5000,       5.0000,   6.00000,   1087.4774
    242.5000,       5.0000,   6.00000,   1076.4126
    247.5000,       5.0000,   6.00000,   1185.9063
    252.5000,       5.0000,   6.00000,   1156.7620
    257.5000,       5.0000,   6.00000,   1150.7332
    262.5000,       5.0000,   6.00000,   1211.5232
    267.5000,       5.0000,   6.00000,   1162.5939
    272.5000,       5.0000,   6.00000,   1239.0591
    277.5000,       5.0000,   6.00000,   1371.0288
    282.5000,       5.0000,   6.00000,   1471.1442
    287.5000,       5.0000,   6.00000,   1399.5942
    292.5000,       5.0000,   6.00000,   1526.3300
    297.5000,       5.0000,   6.00000,   1526.3008
    302.5000,       5.0000,   6.00000,   1681.0909
    307.5000,       5.0000,   6.00000,   1524.1876
    312.5000,       5.0000,   6.00000,   1592.7853
    317.5000,       5.0000,   6.00000,   1637.8639
    322.5000,       5.0000,   6.00000,   1808.1421
    327.5000,       5.0000,   6.00000,   1796.5360
    332.5000,       5.0000,   6.00000,   1867.2906
    337.5000,       5.0000,   6.00000,   2019.0123
    342.5000,       5.0000,   6.00000,   1749.7400
    347.5000,       5.0000,   6.00000,   1651.6761
    352.5000,       5.0000,   6.00000,   1934.2831
    357.5000,       5.0000,   6.00000,   1794.7108
    362.5000,       5.0000,   6.00000,   1808.6727
    367.5000,       5.0000,   6.00000,   1884.0676
    372.5000,       5.0000,   6.00000,   1675.8765
    377.5000,       5.0000,   6.00000,   1943.4292
    382.5000,       5.0000,   6.00000,   1753.8761
    387.5000,       5.0000,   6.00000,   1738.1763
    392.5000,       5.0000,   6.00000,   1407.1592
    397.5000,       5.0000,   6.00000,   1397.6158
     37.5000,      25.0000,   1.00000,   1092.8230
     42.5000,      25.0000,   1.00000,   1096.2350
     47.5000,      25.0000,   1.00000,   1083.4010
     52.5000,      25.0000,   1.00000,   1063.4651
     57.5000,      25.0000,   1.00000,   1056.3613
     62.5000,      25.0000,   1.00000,   1035.2560
     67.5000,      25.0000,   1.00000,   1005.8162
     72.5000,      25.0000,   1.00000,    980.6629
     77.5000,      25.0000,   1.00000,    953.8845
     82.5000,      25.0000,   1.00000,    923.5260
     87.5000,      25.0000,   1.00000,    912.5657
     92.5000,      25.0000,   1.00000,    883.2001
     97.5000,      25.0000,   1.00000,    864.0797
    102.5000,      25.0000,   1.00000,    830.0880
    107.5000,      25.0000,   1.00000,    799.3978
    112.5000,      25.0000,   1.00000,    766.0854
    117.5000,      25.0000,   1.00000,    749.6573
    122.5000,      25.0000,   1.00000,    723.1611
    127.5000,      25.0000,   1.00000,    707.2076
    132.5000,      25.0000,   1.00000,    695.0112
    137.5000,      25.0000,   1.00000,    682.8326
    142.5000,      25.0000,   1.00000,    663.9691
    147.5000,      25.0000,   1.00000,    658.1646
    152.5000,      25.0000,   1.00000,    666.1177
    157.5000,      25.0000,   1.00000,    678.4718
    162.5000,      25.0000,   1.00000,    705.8441
    167.5000,      25.0000,   1.00000,    753.0803
    172.5000,      25.0000,   1.00000,    785.9269
    177.5000,      25.0000,   1.00000,    787.1962
    182.5000,      25.0000,   1.00000,    792.5528
    187.5000,      25.0000,   1.00000,    783.6849
    192.5000,      25.0000,   1.00000,    761.5754
    197.5000,      25.0000,   1.00000,    760.9238
    202.5000,      25.0000,   1.00000,    801.8401
    207.5000,      25.0000,   1.00000,    844.5429
    212.5000,      25.0000,   1.00000,    909.5881
    217.5000,      25.0000,   1.00000,    987.5197
    222.5000,      25.0000,   1.00000,   1054.7238
    227.5000,      25.0000,   1.00000,   1066.8604
    232.5000,      25.0000,   1.00000,   1100.3699
    237.5000,      25.0000,   1.00000,   1123.1157
    242.5000,      25.0000,   1.00000,   1108.2832
    247.5000,      25.0000,   1.00000,   1078.4221
    252.5000,      25.0000,   1.00000,   1107.0667
    257.5000,      25.0000,   1.00000,   1111.5480
    262.5000,      25.0000,   1.00000,   1153.4060
    267.5000,      25.0000,   1.00000,   1193.5009
    272.5000,      25.0000,   1.00000,   1266.5027
    277.5000,      25.0000,   1.00000,   1279.7019
    282.5000,      25.0000,   1.00000,   1366.3051
    287.5000,      25.0000,   1.00000,   1426.1946
    292.5000,      25.0000,   1.00000,   1500.0509
    297.5000,      25.0000,   1.00000,   1494.5226
    302.5000,      25.0000,   1.00000,   1496.2750
    307.5000,      25.0000,   1.00000,   1501.2786
    312.5000,      25.0000,   1.00000,   1610.5544
    317.5000,      25.0000,   1.00000,   1617.4873
    322.5000,      25.0000,   1.00000,   1676.5693
    327.5000,      25.0000,   1.00000,   1723.8344
    332.5000,      25.0000,   1.00000,   1703.1005
    337.5000,      25.0000,   1.00000,   1694.8566
    342.5000,      25.0000,   1.00000,   1737.4069
    347.5000,      25.0000,   1.00000,   1695.5769
    352.5000,      25.0000,   1.00000,   1596.1464
    357.5000,      25.0000,   1.00000,   1624.6145
    362.5000,      25.0000,   1.00000,   1674.4425
    367.5000,      25.0000,   1.00000,   1699.9540
    372.5000,      25.0000,   1.00000,   1722.1470
    377.5000,      25.0000,   1.00000,   1753.5354
    382.5000,      25.0000,   1.00000,   1621.9679
    387.5000,      25.0000,   1.00000,   1588.2417
    392.5000,      25.0000,   1.00000,   1523.3080
     37.5000,       5.0000,   7.00000,   1136.6294
     42.5000,       5.0000,   7.00000,   1061.9779
     47.5000,       5.0000,   7.00000,   1084.7491
     52.5000,       5.0000,   7.00000,   1084.9110
     57.5000,       5.0000,   7.00000,   1041.5817
     62.5000,       5.0000,   7.00000,   1059.4911
     67.5000,       5.0000,   7.00000,   1002.8838
     72.5000,       5.0000,   7.00000,    952.6284
     77.5000,       5.0000,   7.00000,    956.9806
     82.5000,       5.0000,   7.00000,    891.4152
     87.5000,       5.0000,   7.00000,    924.0023
     92.5000,       5.0000,   7.00000,    860.5282
     97.5000,       5.0000,   7.00000,    888.5626
    102.5000,       5.0000,   7.00000,    824.5305
    107.5000,       5.0000,   7.00000,    791.9539
    112.5000,       5.0000,   7.00000,    747.3234
    117.5000,       5.0000,   7.00000,    677.7795
    122.5000,       5.0000,   7.00000,    704.8798
    127.5000,       5.0000,   7.00000,    707.3136
    132.5000,       5.0000,   7.00000,    674.2754
    137.5000,       5.0000,   7.00000,    684.1225
    142.5000,       5.0000,   7.00000,    637.8628
    147.5000,       5.0000,   7.00000,    614.6218
    152.5000,       5.0000,   7.00000,    633.6190
    157.5000,       5.0000,   7.00000,    671.1281
    162.5000,       5.0000,   7.00000,    734.4316
    167.5000,       5.0000,   7.00000,    751.6003
    172.5000,       5.0000,   7.00000,    750.8825
    177.5000,       5.0000,   7.00000,    799.3679
    182.5000,       5.0000,   7.00000,    807.6965
    187.5000,       5.0000,   7.00000,    737.7221
    192.5000,       5.0000,   7.00000,    732.7741
    197.5000,       5.0000,   7.00000,    719.1647
    202.5000,       5.0000,   7.00000,    711.6762
    207.5000,       5.0000,   7.00000,    817.6318
    212.5000,       5.0000,   7.00000,    896.7501
    217.5000,       5.0000,   7.00000,    910.5425
    222.5000,       5.0000,   7.00000,   1072.5531
    227.5000,       5.0000,   7.00000,   1100.7185
    232.5000,       5.0000,   7.00000,   1125.8062
    237.5000,       5.0000,   7.00000,   1040.7738
    242.5000,       5.0000,   7.00000,    995.0542
    247.5000,       5.0000,   7.00000,   1072.0961
    252.5000,       5.0000,   7.00000,   1063.9069
    257.5000,       5.0000,   7.00000,   1019.8092
    262.5000,       5.0000,   7.00000,   1080.3132
    267.5000,       5.0000,   7.00000,   1016.2207
    272.5000,       5.0000,   7.00000,   1117.1394
    277.5000,       5.0000,   7.00000,   1241.2389
    282.5000,       5.0000,   7.00000,   1332.4037
    287.5000,       5.0000,   7.00000,   1257.1625
    292.5000,       5.0000,   7.00000,   1390.9407
    297.5000,       5.0000,   7.00000,   1373.8754
    302.5000,       5.0000,   7.00000,   1485.0616
    307.5000,       5.0000,   7.00000,   1362.4352
    312.5000,       5.0000,   7.00000,   1423.6661
    317.5000,       5.0000,   7.00000,   1405.0187
    322.5000,       5.0000,   7.00000,   1589.7023
    327.5000,       5.0000,   7.00000,   1552.0242
    332.5000,       5.0000,   7.00000,   1597.3032
    337.5000,       5.0000,   7.00000,   1754.0490
    342.5000,       5.0000,   7.00000,   1484.1492
    347.5000,       5.0000,   7.00000,   1402.1152
    352.5000,       5.0000,   7.00000,   1637.7557
    357.5000,       5.0000,   7.00000,   1549.1526
    362.5000,       5.0000,   7.00000,   1588.4003
    367.5000,       5.0000,   7.00000,   1663.5696
    372.5000,       5.0000,   7.00000,   1478.3080
    377.5000,       5.0000,   7.00000,   1791.1799
    382.5000,       5.0000,   7.00000,   1604.8561
    387.5000,       5.0000,   7.00000,   1533.5715
    392.5000,       5.0000,   7.00000,   1270.4729
     42.5000,       5.0000,   8.00000,   1032.0297
     47.5000,       5.0000,   8.00000,   1045.1150
     52.5000,       5.0000,   8.00000,   1052.1423
     57.5000,       5.0000,   8.00000,    998.2440
     62.5000,       5.0000,   8.00000,   1007.0037
     67.5000,       5.0000,   8.00000,    961.5847
     72.5000,       5.0000,   8.00000,    907.3867
     77.5000,       5.0000,   8.00000,    925.2935
     82.5000,       5.0000,   8.00000,    866.3519
     87.5000,       5.0000,   8.00000,    892.2581
     92.5000,       5.0000,   8.00000,    832.1842
     97.5000,       5.0000,   8.00000,    861.5980
    102.5000,       5.0000,   8.00000,    799.6974
    107.5000,       5.0000,   8.00000,    774.9996
    112.5000,       5.0000,   8.00000,    733.5084
    117.5000,       5.0000,   8.00000,    658.9437
    122.5000,       5.0000,   8.00000,    683.9402
    127.5000,       5.0000,   8.00000,    680.1685
    132.5000,       5.0000,   8.00000,    656.4798
    137.5000,       5.0000,   8.00000,    658.8359
    142.5000,       5.0000,   8.00000,    620.4857
    147.5000,       5.0000,   8.00000,    607.1990
    152.5000,       5.0000,   8.00000,    631.1949
    157.5000,       5.0000,   8.00000,    677.0811
    162.5000,       5.0000,   8.00000,    740.3321
    167.5000,       5.0000,   8.00000,    748.1179
    172.5000,       5.0000,   8.00000,    740.5060
    177.5000,       5.0000,   8.00000,    786.3469
    182.5000,       5.0000,   8.00000,    778.4561
    187.5000,       5.0000,   8.00000,    703.0560
    192.5000,       5.0000,   8.00000,    688.6627
    197.5000,       5.0000,   8.00000,    680.5386
    202.5000,       5.0000,   8.00000,    675.8119
    207.5000,       5.0000,   8.00000,    770.1816
    212.5000,       5.0000,   8.00000,    849.9293
    217.5000,       5.0000,   8.00000,    864.3926
    222.5000,       5.0000,   8.00000,   1015.9514
    227.5000,       5.0000,   8.00000,   1066.4047
    232.5000,       5.0000,   8.00000,   1079.3196
    237.5000,       5.0000,   8.00000,    980.7019
    242.5000,       5.0000,   8.00000,    924.9548
    247.5000,       5.0000,   8.00000,    993.6906
    252.5000,       5.0000,   8.00000,    962.2019
    257.5000,       5.0000,   8.00000,    926.3307
    262.5000,       5.0000,   8.00000,    942.6828
    267.5000,       5.0000,   8.00000,    902.0816
    272.5000,       5.0000,   8.00000,    997.6266
    277.5000,       5.0000,   8.00000,   1139.0021
    282.5000,       5.0000,   8.00000,   1211.0614
    287.5000,       5.0000,   8.00000,   1137.6914
    292.5000,       5.0000,   8.00000,   1261.1166
    297.5000,       5.0000,   8.00000,   1223.9763
    302.5000,       5.0000,   8.00000,   1349.6726
    307.5000,       5.0000,   8.00000,   1259.0613
    312.5000,       5.0000,   8.00000,   1248.7507
    317.5000,       5.0000,   8.00000,   1222.8669
    322.5000,       5.0000,   8.00000,   1371.0597
    327.5000,       5.0000,   8.00000,   1333.1101
    332.5000,       5.0000,   8.00000,   1391.6868
    337.5000,       5.0000,   8.00000,   1472.7744
    342.5000,       5.0000,   8.00000,   1237.7924
    347.5000,       5.0000,   8.00000,   1186.7246
    352.5000,       5.0000,   8.00000,   1436.2394
    357.5000,       5.0000,   8.00000,   1366.8093
    362.5000,       5.0000,   8.00000,   1383.6487
    367.5000,       5.0000,   8.00000,   1479.1187
    372.5000,       5.0000,   8.00000,   1317.3535
    377.5000,       5.0000,   8.00000,   1577.8175
    382.5000,       5.0000,   8.00000,   1469.0807
    387.5000,       5.0000,   8.00000,   1401.2269
     52.5000,      35.0000,   1.00000,    957.3193
     57.5000,      35.0000,   1.00000,    930.6085
     62.5000,      35.0000,   1.00000,    918.9732
     67.5000,      35.0000,   1.00000,    902.0359
     72.5000,      35.0000,   1.00000,    884.7268
     77.5000,      35.0000,   1.00000,    871.6952
     82.5000,      35.0000,   1.00000,    851.7006
     87.5000,      35.0000,   1.00000,    833.6431
     92.5000,      35.0000,   1.00000,    821.0405
     97.5000,      35.0000,   1.00000,    795.4866
    102.5000,      35.0000,   1.00000,    776.0784
    107.5000,      35.0000,   1.00000,    754.1275
    112.5000,      35.0000,   1.00000,    734.4819
    117.5000,      35.0000,   1.00000,    705.0239
    122.5000,      35.0000,   1.00000,    684.1977
    127.5000,      35.0000,   1.00000,    655.6404
    132.5000,      35.0000,   1.00000,    634.6555
    137.5000,      35.0000,   1.00000,    635.0536
    142.5000,      35.0000,   1.00000,    644.3110
    147.5000,      35.0000,   1.00000,    658.9429
    152.5000,      35.0000,   1.00000,    685.2442
    157.5000,      35.0000,   1.00000,    697.6725
    162.5000,      35.0000,   1.00000,    717.5565
    167.5000,      35.0000,   1.00000,    740.1307
    172.5000,      35.0000,   1.00000,    731.5413
    177.5000,      35.0000,   1.00000,    720.7642
    182.5000,      35.0000,   1.00000,    699.1096
    187.5000,      35.0000,   1.00000,    683.1360
    192.5000,      35.0000,   1.00000,    695.1534
    197.5000,      35.0000,   1.00000,    701.6434
    202.5000,      35.0000,   1.00000,    706.2921
    207.5000,      35.0000,   1.00000,    750.9240
    212.5000,      35.0000,   1.00000,    796.3937
    217.5000,      35.0000,   1.00000,    857.7366
    222.5000,      35.0000,   1.00000,    901.0798
    227.5000,      35.0000,   1.00000,    916.6406
    232.5000,      35.0000,   1.00000,    932.6050
    237.5000,      35.0000,   1.00000,    952.9509
    242.5000,      35.0000,   1.00000,    924.1699
    247.5000,      35.0000,   1.00000,    902.1473
    252.5000,      35.0000,   1.00000,    851.8063
    257.5000,      35.0000,   1.00000,    843.9285
    262.5000,      35.0000,   1.00000,    875.8332
    267.5000,      35.0000,   1.00000,    920.2433
    272.5000,      35.0000,   1.00000,    935.4833
    277.5000,      35.0000,   1.00000,    999.0423
    282.5000,      35.0000,   1.00000,   1045.1663
    287.5000,      35.0000,   1.00000,   1100.1993
    292.5000,      35.0000,   1.00000,   1132.8164
    297.5000,      35.0000,   1.00000,   1165.2889
    302.5000,      35.0000,   1.00000,   1156.7909
    307.5000,      35.0000,   1.00000,   1190.8199
    312.5000,      35.0000,   1.00000,   1183.4293
    317.5000,      35.0000,   1.00000,   1170.9827
    322.5000,      35.0000,   1.00000,   1172.9050
    327.5000,      35.0000,   1.00000,   1110.3159
    332.5000,      35.0000,   1.00000,   1073.8400
    337.5000,      35.0000,   1.00000,   1091.7173
    342.5000,      35.0000,   1.00000,   1095.8784
    347.5000,      35.0000,   1.00000,   1123.7009
    352.5000,      35.0000,   1.00000,   1150.7346
    357.5000,      35.0000,   1.00000,   1147.7686
    362.5000,      35.0000,   1.00000,   1198.9218
    367.5000,      35.0000,   1.00000,   1240.3966
    372.5000,      35.0000,   1.00000,   1234.8025
    377.5000,      35.0000,   1.00000,   1227.9988
     52.5000,       5.0000,  10.00000,    954.2141
     57.5000,       5.0000,  10.00000,    911.3544
     62.5000,       5.0000,  10.00000,    923.9186
     67.5000,       5.0000,  10.00000,    883.4109
     72.5000,       5.0000,  10.00000,    838.7153
     77.5000,       5.0000,  10.00000,    851.6243
     82.5000,       5.0000,  10.00000,    795.7997
     87.5000,       5.0000,  10.00000,    832.7701
     92.5000,       5.0000,  10.00000,    783.3060
     97.5000,       5.0000,  10.00000,    814.2289
    102.5000,       5.0000,  10.00000,    759.4384
    107.5000,       5.0000,  10.00000,    731.0223
    112.5000,       5.0000,  10.00000,    682.7860
    117.5000,       5.0000,  10.00000,    611.9982
    122.5000,       5.0000,  10.00000,    636.3314
    127.5000,       5.0000,  10.00000,    634.3576
    132.5000,       5.0000,  10.00000,    609.2347
    137.5000,       5.0000,  10.00000,    619.9338
    142.5000,       5.0000,  10.00000,    594.4863
    147.5000,       5.0000,  10.00000,    589.8090
    152.5000,       5.0000,  10.00000,    627.7399
    157.5000,       5.0000,  10.00000,    677.6830
    162.5000,       5.0000,  10.00000,    734.5475
    167.5000,       5.0000,  10.00000,    731.6073
    172.5000,       5.0000,  10.00000,    701.3607
    177.5000,       5.0000,  10.00000,    721.0615
    182.5000,       5.0000,  10.00000,    701.6128
    187.5000,       5.0000,  10.00000,    636.4359
    192.5000,       5.0000,  10.00000,    638.0579
    197.5000,       5.0000,  10.00000,    626.2667
    202.5000,       5.0000,  10.00000,    610.3447
    207.5000,       5.0000,  10.00000,    695.4857
    212.5000,       5.0000,  10.00000,    769.6521
    217.5000,       5.0000,  10.00000,    793.1505
    222.5000,       5.0000,  10.00000,    935.4128
    227.5000,       5.0000,  10.00000,    958.8397
    232.5000,       5.0000,  10.00000,    955.6915
    237.5000,       5.0000,  10.00000,    870.2093
    242.5000,       5.0000,  10.00000,    815.1889
    247.5000,       5.0000,  10.00000,    864.1136
    252.5000,       5.0000,  10.00000,    811.3519
    257.5000,       5.0000,  10.00000,    757.5756
    262.5000,       5.0000,  10.00000,    777.9188
    267.5000,       5.0000,  10.00000,    740.5130
    272.5000,       5.0000,  10.00000,    808.6142
    277.5000,       5.0000,  10.00000,    925.6738
    282.5000,       5.0000,  10.00000,   1005.1617
    287.5000,       5.0000,  10.00000,    938.5571
    292.5000,       5.0000,  10.00000,   1034.9031
    297.5000,       5.0000,  10.00000,   1032.9495
    302.5000,       5.0000,  10.00000,   1126.4614
    307.5000,       5.0000,  10.00000,   1015.8448
    312.5000,       5.0000,  10.00000,   1002.3530
    317.5000,       5.0000,  10.00000,    948.3762
    322.5000,       5.0000,  10.00000,   1041.7930
    327.5000,       5.0000,  10.00000,    980.0405
    332.5000,       5.0000,  10.00000,    996.4164
    337.5000,       5.0000,  10.00000,   1058.9008
    342.5000,       5.0000,  10.00000,    910.4304
    347.5000,       5.0000,  10.00000,    901.4596
    352.5000,       5.0000,  10.00000,   1112.1378
    357.5000,       5.0000,  10.00000,   1089.6835
    362.5000,       5.0000,  10.00000,   1114.5020
    367.5000,       5.0000,  10.00000,   1169.2025
    372.5000,       5.0000,  10.00000,   1031.8759
    377.5000,       5.0000,  10.00000,   1249.9026
     67.5000,      45.0000,   1.00000,    823.3189
     72.5000,      45.0000,   1.00000,    810.8438
     77.5000,      45.0000,   1.00000,    801.4191
     82.5000,      45.0000,   1.00000,    789.4249
     87.5000,      45.0000,   1.00000,    769.7599
     92.5000,      45.0000,   1.00000,    754.5700
     97.5000,      45.0000,   1.00000,    728.2354
    102.5000,      45.0000,   1.00000,    709.0784
    107.5000,      45.0000,   1.00000,    698.1215
    112.5000,      45.0000,   1.00000,    670.8077
    117.5000,      45.0000,   1.00000,    654.8479
    122.5000,      45.0000,   1.00000,    634.1795
    127.5000,      45.0000,   1.00000,    618.3130
    132.5000,      45.0000,   1.00000,    613.1076
    137.5000,      45.0000,   1.00000,    619.7335
    142.5000,      45.0000,   1.00000,    638.4812
    147.5000,      45.0000,   1.00000,    649.3608
    152.5000,      45.0000,   1.00000,    654.8843
    157.5000,      45.0000,   1.00000,    661.1797
    162.5000,      45.0000,   1.00000,    656.9140
    167.5000,      45.0000,   1.00000,    648.6777
    172.5000,      45.0000,   1.00000,    647.4611
    177.5000,      45.0000,   1.00000,    648.4100
    182.5000,      45.0000,   1.00000,    637.5623
    187.5000,      45.0000,   1.00000,    631.4728
    192.5000,      45.0000,   1.00000,    641.5972
    197.5000,      45.0000,   1.00000,    651.9559
    202.5000,      45.0000,   1.00000,    680.8351
    207.5000,      45.0000,   1.00000,    707.7269
    212.5000,      45.0000,   1.00000,    729.0483
    217.5000,      45.0000,   1.00000,    730.8693
    222.5000,      45.0000,   1.00000,    740.8759
    227.5000,      45.0000,   1.00000,    759.9980
    232.5000,      45.0000,   1.00000,    772.8876
    237.5000,      45.0000,   1.00000,    761.0097
    242.5000,      45.0000,   1.00000,    761.6503
    247.5000,      45.0000,   1.00000,    745.8250
    252.5000,      45.0000,   1.00000,    741.1807
    257.5000,      45.0000,   1.00000,    734.1119
    262.5000,      45.0000,   1.00000,    747.8083
    267.5000,      45.0000,   1.00000,    754.0709
    272.5000,      45.0000,   1.00000,    752.5987
    277.5000,      45.0000,   1.00000,    773.2996
    282.5000,      45.0000,   1.00000,    824.6953
    287.5000,      45.0000,   1.00000,    832.1714
    292.5000,      45.0000,   1.00000,    865.5129
    297.5000,      45.0000,   1.00000,    885.3646
    302.5000,      45.0000,   1.00000,    896.1752
    307.5000,      45.0000,   1.00000,    896.2783
    312.5000,      45.0000,   1.00000,    875.9101
    317.5000,      45.0000,   1.00000,    863.8234
    322.5000,      45.0000,   1.00000,    820.3882
    327.5000,      45.0000,   1.00000,    785.9993
    332.5000,      45.0000,   1.00000,    795.5858
    337.5000,      45.0000,   1.00000,    794.2838
    342.5000,      45.0000,   1.00000,    813.4343
    347.5000,      45.0000,   1.00000,    838.9147
    352.5000,      45.0000,   1.00000,    850.4786
    357.5000,      45.0000,   1.00000,    877.4203
    362.5000,      45.0000,   1.00000,    881.8066
     77.5000,       5.0000,  12.00000,    788.3608
    157.5000,       5.0000,  12.00000,    648.5906
    237.5000,       5.0000,  12.00000,    762.0613
    317.5000,       5.0000,  12.00000,    752.2273
     67.5000,      15.0000,   4.00000,    794.6865
     72.5000,      15.0000,   4.00000,    773.9544
     77.5000,      15.0000,   4.00000,    751.4905
     82.5000,      15.0000,   4.00000,    752.0775
     87.5000,      15.0000,   4.00000,    732.2649
     92.5000,      15.0000,   4.00000,    742.0197
     97.5000,      15.0000,   4.00000,    713.1251
    102.5000,      15.0000,   4.00000,    697.0289
    107.5000,      15.0000,   4.00000,    656.7564
    112.5000,      15.0000,   4.00000,    608.0458
    117.5000,      15.0000,   4.00000,    579.1436
    122.5000,      15.0000,   4.00000,    569.7609
    127.5000,      15.0000,   4.00000,    576.4227
    132.5000,      15.0000,   4.00000,    583.0898
    137.5000,      15.0000,   4.00000,    580.0276
    142.5000,      15.0000,   4.00000,    576.7905
    147.5000,      15.0000,   4.00000,    575.6986
    152.5000,      15.0000,   4.00000,    596.5738
    157.5000,      15.0000,   4.00000,    631.3315
    162.5000,      15.0000,   4.00000,    649.4033
    167.5000,      15.0000,   4.00000,    649.1760
    172.5000,      15.0000,   4.00000,    644.8057
    177.5000,      15.0000,   4.00000,    642.5875
    182.5000,      15.0000,   4.00000,    621.5447
    187.5000,      15.0000,   4.00000,    592.5937
    192.5000,      15.0000,   4.00000,    571.8178
    197.5000,      15.0000,   4.00000,    565.8838
    202.5000,      15.0000,   4.00000,    591.4957
    207.5000,      15.0000,   4.00000,    638.1923
    212.5000,      15.0000,   4.00000,    680.0417
    217.5000,      15.0000,   4.00000,    729.6215
    222.5000,      15.0000,   4.00000,    770.1604
    227.5000,      15.0000,   4.00000,    804.1086
    232.5000,      15.0000,   4.00000,    780.9983
    237.5000,      15.0000,   4.00000,    729.7299
    242.5000,      15.0000,   4.00000,    700.7215
    247.5000,      15.0000,   4.00000,    690.6807
    252.5000,      15.0000,   4.00000,    685.1519
    257.5000,      15.0000,   4.00000,    659.7590
    262.5000,      15.0000,   4.00000,    632.1292
    267.5000,      15.0000,   4.00000,    633.8162
    272.5000,      15.0000,   4.00000,    645.9670
    277.5000,      15.0000,   4.00000,    705.2902
    282.5000,      15.0000,   4.00000,    741.3668
    287.5000,      15.0000,   4.00000,    759.6671
    292.5000,      15.0000,   4.00000,    768.1052
    297.5000,      15.0000,   4.00000,    814.1680
    302.5000,      15.0000,   4.00000,    795.5425
    307.5000,      15.0000,   4.00000,    786.2649
    312.5000,      15.0000,   4.00000,    720.1193
    317.5000,      15.0000,   4.00000,    714.9742
    322.5000,      15.0000,   4.00000,    695.7636
    327.5000,      15.0000,   4.00000,    711.0439
    337.5000,      15.0000,   4.00000,    713.7583
    342.5000,      15.0000,   4.00000,    699.8336
    347.5000,      15.0000,   4.00000,    723.5040
    352.5000,      15.0000,   4.00000,    765.6896
    357.5000,      15.0000,   4.00000,    812.6412
    362.5000,      15.0000,   4.00000,    825.7388
     82.5000,      55.0000,   1.00000,    732.2586
     87.5000,      55.0000,   1.00000,    713.9365
     92.5000,      55.0000,   1.00000,    687.5463
     97.5000,      55.0000,   1.00000,    665.3724
    102.5000,      55.0000,   1.00000,    648.8487
    107.5000,      55.0000,   1.00000,    637.4355
    112.5000,      55.0000,   1.00000,    630.3106
    117.5000,      55.0000,   1.00000,    620.3783
    122.5000,      55.0000,   1.00000,    616.1183
    127.5000,      55.0000,   1.00000,    602.5113
    132.5000,      55.0000,   1.00000,    596.5533
    137.5000,      55.0000,   1.00000,    598.7825
    142.5000,      55.0000,   1.00000,    593.4185
    147.5000,      55.0000,   1.00000,    592.2767
    152.5000,      55.0000,   1.00000,    588.4011
    157.5000,      55.0000,   1.00000,    586.5616
    162.5000,      55.0000,   1.00000,    585.4885
    167.5000,      55.0000,   1.00000,    578.4898
    172.5000,      55.0000,   1.00000,    579.4222
    177.5000,      55.0000,   1.00000,    582.2737
    182.5000,      55.0000,   1.00000,    594.6378
    187.5000,      55.0000,   1.00000,    611.7168
    192.5000,      55.0000,   1.00000,    618.9920
    197.5000,      55.0000,   1.00000,    631.6940
    202.5000,      55.0000,   1.00000,    638.0690
    207.5000,      55.0000,   1.00000,    647.3505
    212.5000,      55.0000,   1.00000,    641.6270
    217.5000,      55.0000,   1.00000,    638.9474
    222.5000,      55.0000,   1.00000,    637.5724
    227.5000,      55.0000,   1.00000,    639.3236
    232.5000,      55.0000,   1.00000,    641.4497
    242.5000,      55.0000,   1.00000,    642.6769
    247.5000,      55.0000,   1.00000,    651.7960
    252.5000,      55.0000,   1.00000,    654.4652
    257.5000,      55.0000,   1.00000,    648.3820
    262.5000,      55.0000,   1.00000,    644.8716
    267.5000,      55.0000,   1.00000,    660.3669
    272.5000,      55.0000,   1.00000,    659.2045
    277.5000,      55.0000,   1.00000,    663.5234
    282.5000,      55.0000,   1.00000,    655.6460
    287.5000,      55.0000,   1.00000,    645.7701
    292.5000,      55.0000,   1.00000,    649.5015
    297.5000,      55.0000,   1.00000,    655.9037
    302.5000,      55.0000,   1.00000,    655.7198
    307.5000,      55.0000,   1.00000,    656.1683
    312.5000,      55.0000,   1.00000,    669.9696
    317.5000,      55.0000,   1.00000,    672.7328
    322.5000,      55.0000,   1.00000,    662.0182
    327.5000,      55.0000,   1.00000,    672.1614
    332.5000,      55.0000,   1.00000,    671.2307
    337.5000,      55.0000,   1.00000,    672.7112
    342.5000,      55.0000,   1.00000,    676.6410
    347.5000,      55.0000,   1.00000,    673.8314
    157.5000,       5.0000,  15.00000,    570.8530
    237.5000,       5.0000,  15.00000,    640.4094
    317.5000,       5.0000,  15.00000,    556.2744
     82.5000,      15.0000,   5.00000,    690.8873
     87.5000,      15.0000,   5.00000,    669.5187
     92.5000,      15.0000,   5.00000,    672.1654
     97.5000,      15.0000,   5.00000,    645.2521
    102.5000,      15.0000,   5.00000,    625.7878
    107.5000,      15.0000,   5.00000,    592.9258
    112.5000,      15.0000,   5.00000,    555.4944
    117.5000,      15.0000,   5.00000,    538.2581
    122.5000,      15.0000,   5.00000,    535.7251
    127.5000,      15.0000,   5.00000,    542.6815
    132.5000,      15.0000,   5.00000,    544.3198
    137.5000,      15.0000,   5.00000,    536.2747
    142.5000,      15.0000,   5.00000,    524.3777
    147.5000,      15.0000,   5.00000,    515.5978
    152.5000,      15.0000,   5.00000,    525.2273
    157.5000,      15.0000,   5.00000,    555.0812
    162.5000,      15.0000,   5.00000,    579.6829
    167.5000,      15.0000,   5.00000,    582.3165
    172.5000,      15.0000,   5.00000,    582.5638
    177.5000,      15.0000,   5.00000,    582.7391
    182.5000,      15.0000,   5.00000,    572.5147
    187.5000,      15.0000,   5.00000,    556.5048
    192.5000,      15.0000,   5.00000,    538.4838
    197.5000,      15.0000,   5.00000,    529.1392
    202.5000,      15.0000,   5.00000,    539.1949
    207.5000,      15.0000,   5.00000,    574.9488
    212.5000,      15.0000,   5.00000,    609.4516
    217.5000,      15.0000,   5.00000,    654.2279
    222.5000,      15.0000,   5.00000,    677.4492
    227.5000,      15.0000,   5.00000,    701.4737
    232.5000,      15.0000,   5.00000,    671.2972
    242.5000,      15.0000,   5.00000,    605.9095
    247.5000,      15.0000,   5.00000,    598.5935
    252.5000,      15.0000,   5.00000,    588.8932
    257.5000,      15.0000,   5.00000,    563.2879
    262.5000,      15.0000,   5.00000,    540.9611
    267.5000,      15.0000,   5.00000,    545.7268
    272.5000,      15.0000,   5.00000,    553.6280
    277.5000,      15.0000,   5.00000,    587.9358
    282.5000,      15.0000,   5.00000,    591.8652
    287.5000,      15.0000,   5.00000,    589.1412
    292.5000,      15.0000,   5.00000,    582.8016
    297.5000,      15.0000,   5.00000,    599.5022
    302.5000,      15.0000,   5.00000,    578.6519
    307.5000,      15.0000,   5.00000,    567.7825
    312.5000,      15.0000,   5.00000,    541.1487
    317.5000,      15.0000,   5.00000,    551.7925
    322.5000,      15.0000,   5.00000,    554.5804
    327.5000,      15.0000,   5.00000,    573.7150
    332.5000,      15.0000,   5.00000,    596.9802
    337.5000,      15.0000,   5.00000,    589.6774
    342.5000,      15.0000,   5.00000,    571.5685
    347.5000,      15.0000,   5.00000,    577.4019
     97.5000,      65.0000,   1.00000,    630.4938
    102.5000,      65.0000,   1.00000,    619.4114
    107.5000,      65.0000,   1.00000,    614.3184
    112.5000,      65.0000,   1.00000,    601.1219
    117.5000,      65.0000,   1.00000,    589.2140
    122.5000,      65.0000,   1.00000,    579.3719
    127.5000,      65.0000,   1.00000,    567.8900
    132.5000,      65.0000,   1.00000,    556.4265
    137.5000,      65.0000,   1.00000,    544.9138
    142.5000,      65.0000,   1.00000,    534.4807
    147.5000,      65.0000,   1.00000,    533.4330
    152.5000,      65.0000,   1.00000,    535.3942
    157.5000,      65.0000,   1.00000,    530.6099
    162.5000,      65.0000,   1.00000,    530.0394
    167.5000,      65.0000,   1.00000,    529.9337
    172.5000,      65.0000,   1.00000,    531.4088
    177.5000,      65.0000,   1.00000,    542.7726
    182.5000,      65.0000,   1.00000,    555.1273
    187.5000,      65.0000,   1.00000,    564.1700
    192.5000,      65.0000,   1.00000,    580.8093
    197.5000,      65.0000,   1.00000,    589.4902
    202.5000,      65.0000,   1.00000,    594.3100
    207.5000,      65.0000,   1.00000,    586.1282
    212.5000,      65.0000,   1.00000,    576.8920
    217.5000,      65.0000,   1.00000,    571.6224
    257.5000,      65.0000,   1.00000,    578.9998
    262.5000,      65.0000,   1.00000,    576.0654
    267.5000,      65.0000,   1.00000,    566.6178
    272.5000,      65.0000,   1.00000,    562.7670
    277.5000,      65.0000,   1.00000,    562.7378
    282.5000,      65.0000,   1.00000,    546.7360
    287.5000,      65.0000,   1.00000,    530.2847
    292.5000,      65.0000,   1.00000,    523.5228
    297.5000,      65.0000,   1.00000,    523.6271
    302.5000,      65.0000,   1.00000,    530.5980
    307.5000,      65.0000,   1.00000,    545.6530
    312.5000,      65.0000,   1.00000,    549.6174
    317.5000,      65.0000,   1.00000,    548.7253
    322.5000,      65.0000,   1.00000,    569.8991
    327.5000,      65.0000,   1.00000,    579.3909
    332.5000,      65.0000,   1.00000,    586.6129
    102.5000,      15.0000,   6.00000,    591.8463
    107.5000,      15.0000,   6.00000,    560.6284
    112.5000,      15.0000,   6.00000,    523.8327
    117.5000,      15.0000,   6.00000,    500.5923
    122.5000,      15.0000,   6.00000,    493.1890
    127.5000,      15.0000,   6.00000,    492.0148
    132.5000,      15.0000,   6.00000,    487.8045
    137.5000,      15.0000,   6.00000,    472.9658
    142.5000,      15.0000,   6.00000,    463.0856
    147.5000,      15.0000,   6.00000,    459.6082
    152.5000,      15.0000,   6.00000,    473.0652
    157.5000,      15.0000,   6.00000,    502.3388
    162.5000,      15.0000,   6.00000,    526.5607
    167.5000,      15.0000,   6.00000,    533.9537
    172.5000,      15.0000,   6.00000,    538.0385
    177.5000,      15.0000,   6.00000,    541.1508
    182.5000,      15.0000,   6.00000,    528.7118
    187.5000,      15.0000,   6.00000,    509.1404
    192.5000,      15.0000,   6.00000,    491.4513
    197.5000,      15.0000,   6.00000,    484.8094
    202.5000,      15.0000,   6.00000,    498.9548
    207.5000,      15.0000,   6.00000,    526.6246
    212.5000,      15.0000,   6.00000,    559.1113
    217.5000,      15.0000,   6.00000,    598.2769
    257.5000,      15.0000,   6.00000,    499.8605
    262.5000,      15.0000,   6.00000,    474.2934
    267.5000,      15.0000,   6.00000,    468.6416
    272.5000,      15.0000,   6.00000,    472.4120
    277.5000,      15.0000,   6.00000,    502.9807
    282.5000,      15.0000,   6.00000,    501.6177
    287.5000,      15.0000,   6.00000,    496.1868
    292.5000,      15.0000,   6.00000,    477.0635
    297.5000,      15.0000,   6.00000,    491.3508
    302.5000,      15.0000,   6.00000,    474.5902
    307.5000,      15.0000,   6.00000,    466.6299
    312.5000,      15.0000,   6.00000,    442.3416
    317.5000,      15.0000,   6.00000,    450.4983
    322.5000,      15.0000,   6.00000,    460.0207
    327.5000,      15.0000,   6.00000,    483.0996
    332.5000,      15.0000,   6.00000,    504.0083
    110.0000,      30.0000,   3.00000,    538.9872
    115.0000,      30.0000,   3.00000,    516.4373
    120.0000,      30.0000,   3.00000,    493.4810
    125.0000,      30.0000,   3.00000,    475.1898
    130.0000,      30.0000,   3.00000,    460.2354
    135.0000,      30.0000,   3.00000,    455.2437
    140.0000,      30.0000,   3.00000,    454.1516
    145.0000,      30.0000,   3.00000,    455.3360
    150.0000,      30.0000,   3.00000,    464.9125
    155.0000,      30.0000,   3.00000,    474.1937
    160.0000,      30.0000,   3.00000,    485.0960
    165.0000,      30.0000,   3.00000,    503.7771
    170.0000,      30.0000,   3.00000,    518.4525
    175.0000,      30.0000,   3.00000,    516.1848
    180.0000,      30.0000,   3.00000,    504.8025
    185.0000,      30.0000,   3.00000,    497.4132
    190.0000,      30.0000,   3.00000,    487.1605
    195.0000,      30.0000,   3.00000,    486.7500
    200.0000,      30.0000,   3.00000,    490.2220
    205.0000,      30.0000,   3.00000,    505.2828
    210.0000,      30.0000,   3.00000,    533.6063
    265.0000,      30.0000,   3.00000,    462.6362
    270.0000,      30.0000,   3.00000,    465.0252
    275.0000,      30.0000,   3.00000,    458.7756
    280.0000,      30.0000,   3.00000,    458.1075
    285.0000,      30.0000,   3.00000,    463.0697
    290.0000,      30.0000,   3.00000,    474.5871
    295.0000,      30.0000,   3.00000,    466.5194
    300.0000,      30.0000,   3.00000,    454.4531
    305.0000,      30.0000,   3.00000,    448.3203
    310.0000,      30.0000,   3.00000,    443.1537
    315.0000,      30.0000,   3.00000,    441.2657
    320.0000,      30.0000,   3.00000,    437.4965
    325.0000,      30.0000,   3.00000,    448.3456
    112.5000,      25.0000,   4.00000,    495.2936
    117.5000,      25.0000,   4.00000,    472.2174
    122.5000,      25.0000,   4.00000,    450.4535
    127.5000,      25.0000,   4.00000,    439.7404
    132.5000,      25.0000,   4.00000,    436.8856
    137.5000,      25.0000,   4.00000,    429.4995
    142.5000,      25.0000,   4.00000,    424.9594
    147.5000,      25.0000,   4.00000,    432.7917
    152.5000,      25.0000,   4.00000,    445.6347
    157.5000,      25.0000,   4.00000,    462.6189
    162.5000,      25.0000,   4.00000,    477.7816
    167.5000,      25.0000,   4.00000,    491.9639
    172.5000,      25.0000,   4.00000,    496.6120
    177.5000,      25.0000,   4.00000,    488.3614
    182.5000,      25.0000,   4.00000,    478.1614
    187.5000,      25.0000,   4.00000,    470.4467
    192.5000,      25.0000,   4.00000,    455.2177
    197.5000,      25.0000,   4.00000,    455.1142
    202.5000,      25.0000,   4.00000,    475.2742
    272.5000,      25.0000,   4.00000,    431.2990
    277.5000,      25.0000,   4.00000,    427.1362
    282.5000,      25.0000,   4.00000,    441.0394
    287.5000,      25.0000,   4.00000,    446.0141
    292.5000,      25.0000,   4.00000,    450.7702
    297.5000,      25.0000,   4.00000,    440.7173
    302.5000,      25.0000,   4.00000,    435.7283
    307.5000,      25.0000,   4.00000,    419.7233
    312.5000,      25.0000,   4.00000,    415.2052
    317.5000,      25.0000,   4.00000,    400.1841
    157.5000,      15.0000,   8.00000,    426.9580
    157.5000,      15.0000,  10.00000,    374.4559
   7.93
ITERATION 2
MODEL RESISTIVITY
LAYER 1
84,     2.5000
     10.0000,     748.99
     15.0000,     750.19
     20.0000,     762.88
     25.0000,     855.85
     30.0000,     824.08
     35.0000,     921.32
     40.0000,     960.06
     45.0000,     924.45
     50.0000,     971.06
     55.0000,     1018.4
     60.0000,     1007.3
     65.0000,     1032.7
     70.0000,     993.42
     75.0000,     966.20
     80.0000,     975.71
     85.0000,     887.30
     90.0000,     904.56
     95.0000,     831.43
    100.0000,     848.48
    105.0000,     751.88
    110.0000,     701.63
    115.0000,     645.24
    120.0000,     561.45
    125.0000,     580.50
    130.0000,     581.42
    135.0000,     556.57
    140.0000,     567.63
    145.0000,     532.31
    150.0000,     519.23
    155.0000,     546.19
    160.0000,     609.20
    165.0000,     694.51
    170.0000,     709.48
    175.0000,     713.77
    180.0000,     767.31
    185.0000,     773.08
    190.0000,     712.79
    195.0000,     726.15
    200.0000,     736.05
    205.0000,     749.03
    210.0000,     910.32
    215.0000,     1095.4
    220.0000,     1203.3
    225.0000,     1561.4
    230.0000,     1684.0
    235.0000,     1712.7
    240.0000,     1578.8
    245.0000,     1499.0
    250.0000,     1641.0
    255.0000,     1617.0
    260.0000,     1556.7
    265.0000,     1647.6
    270.0000,     1611.7
    275.0000,     1892.1
    280.0000,     2273.6
    285.0000,     2553.3
    290.0000,     2535.7
    295.0000,     2885.0
    300.0000,     2851.0
    305.0000,     3229.4
    310.0000,     2886.0
    315.0000,     2866.4
    320.0000,     2761.6
    325.0000,     3085.8
    330.0000,     2994.2
    335.0000,     3093.2
    340.0000,     3339.1
    345.0000,     2784.7
    350.0000,     2710.7
    355.0000,     3374.1
    360.0000,     3197.2
    365.0000,     3206.2
    370.0000,     3246.9
    375.0000,     2753.0
    380.0000,     3317.2
    385.0000,     2832.1
    390.0000,     2599.4
    395.0000,     1921.4
    400.0000,     1784.8
    405.0000,     1663.6
    410.0000,     1570.0
    415.0000,     1522.4
    420.0000,     1554.9
             1491.1
LAYER 2
84,     5.2500
     10.0000,     774.45
     15.0000,     766.93
     20.0000,     787.58
     25.0000,     870.58
     30.0000,     860.57
     35.0000,     943.90
     40.0000,     978.62
     45.0000,     955.23
     50.0000,     993.19
     55.0000,     1034.6
     60.0000,     1030.8
     65.0000,     1046.8
     70.0000,     1014.9
     75.0000,     991.68
     80.0000,     990.79
     85.0000,     919.42
     90.0000,     927.16
     95.0000,     870.67
    100.0000,     874.42
    105.0000,     786.90
    110.0000,     731.16
    115.0000,     669.07
    120.0000,     592.94
    125.0000,     603.19
    130.0000,     602.97
    135.0000,     581.89
    140.0000,     583.11
    145.0000,     549.95
    150.0000,     537.60
    155.0000,     564.29
    160.0000,     626.50
    165.0000,     708.77
    170.0000,     726.51
    175.0000,     735.80
    180.0000,     782.85
    185.0000,     787.94
    190.0000,     737.38
    195.0000,     742.26
    200.0000,     747.56
    205.0000,     766.33
    210.0000,     918.14
    215.0000,     1094.3
    220.0000,     1205.8
    225.0000,     1520.4
    230.0000,     1654.4
    235.0000,     1689.6
    240.0000,     1576.6
    245.0000,     1525.1
    250.0000,     1640.2
    255.0000,     1626.9
    260.0000,     1572.7
    265.0000,     1631.4
    270.0000,     1616.3
    275.0000,     1872.5
    280.0000,     2230.7
    285.0000,     2488.3
    290.0000,     2505.0
    295.0000,     2800.0
    300.0000,     2821.1
    305.0000,     3106.5
    310.0000,     2850.6
    315.0000,     2805.9
    320.0000,     2747.2
    325.0000,     3009.0
    330.0000,     2985.7
    335.0000,     3094.8
    340.0000,     3282.6
    345.0000,     2784.6
    350.0000,     2729.8
    355.0000,     3287.4
    360.0000,     3196.2
    365.0000,     3222.4
    370.0000,     3230.4
    375.0000,     2833.6
    380.0000,     3249.6
    385.0000,     2847.4
    390.0000,     2569.4
    395.0000,     1924.7
    400.0000,     1773.6
    405.0000,     1656.2
    410.0000,     1566.9
    415.0000,     1524.6
    420.0000,     1543.0
             1497.8
LAYER 3
82,     8.2750
     15.0000,     863.49
     20.0000,     903.64
     25.0000,     993.93
     30.0000,     1010.1
     35.0000,     1080.1
     40.0000,     1108.4
     45.0000,     1094.4
     50.0000,     1114.2
     55.0000,     1137.7
     60.0000,     1136.5
     65.0000,     1142.0
     70.0000,     1121.2
     75.0000,     1104.6
     80.0000,     1093.5
     85.0000,     1051.8
     90.0000,     1058.8
     95.0000,     1029.3
    100.0000,     1027.0
    105.0000,     947.67
    110.0000,     873.88
    115.0000,     789.12
    120.0000,     701.40
    125.0000,     698.04
    130.0000,     689.99
    135.0000,     664.13
    140.0000,     656.25
    145.0000,     629.47
    150.0000,     623.51
    155.0000,     655.11
    160.0000,     714.81
    165.0000,     779.78
    170.0000,     793.23
    175.0000,     798.70
    180.0000,     825.63
    185.0000,     825.81
    190.0000,     786.93
    195.0000,     784.89
    200.0000,     790.97
    205.0000,     830.00
    210.0000,     981.67
    215.0000,     1141.4
    220.0000,     1243.9
    225.0000,     1492.6
    230.0000,     1610.3
    235.0000,     1640.7
    240.0000,     1563.2
    245.0000,     1526.3
    250.0000,     1623.6
    255.0000,     1617.9
    260.0000,     1573.5
    265.0000,     1602.5
    270.0000,     1607.8
    275.0000,     1808.7
    280.0000,     2099.7
    285.0000,     2316.3
    290.0000,     2380.3
    295.0000,     2608.2
    300.0000,     2687.1
    305.0000,     2852.8
    310.0000,     2719.8
    315.0000,     2666.4
    320.0000,     2657.1
    325.0000,     2852.8
    330.0000,     2929.8
    335.0000,     3086.8
    340.0000,     3194.0
    345.0000,     2786.4
    350.0000,     2751.4
    355.0000,     3196.4
    360.0000,     3197.7
    365.0000,     3264.1
    370.0000,     3230.6
    375.0000,     2947.0
    380.0000,     3147.4
    385.0000,     2838.0
    390.0000,     2512.7
    395.0000,     1920.0
    400.0000,     1752.2
    405.0000,     1640.8
    410.0000,     1558.1
    415.0000,     1514.7
             1507.0
LAYER 4
80,    11.6025
     20.0000,     1114.3
     25.0000,     1215.0
     30.0000,     1250.9
     35.0000,     1312.6
     40.0000,     1328.1
     45.0000,     1296.2
     50.0000,     1296.2
     55.0000,     1295.2
     60.0000,     1283.2
     65.0000,     1280.9
     70.0000,     1259.3
     75.0000,     1244.4
     80.0000,     1231.5
     85.0000,     1210.9
     90.0000,     1226.0
     95.0000,     1215.2
    100.0000,     1210.1
    105.0000,     1131.4
    110.0000,     1036.3
    115.0000,     925.53
    120.0000,     819.19
    125.0000,     792.30
    130.0000,     769.29
    135.0000,     741.55
    140.0000,     731.90
    145.0000,     717.69
    150.0000,     719.24
    155.0000,     761.09
    160.0000,     812.02
    165.0000,     843.52
    170.0000,     842.28
    175.0000,     837.03
    180.0000,     847.09
    185.0000,     842.72
    190.0000,     812.85
    195.0000,     812.70
    200.0000,     834.57
    205.0000,     902.52
    210.0000,     1064.2
    215.0000,     1204.9
    220.0000,     1281.0
    225.0000,     1466.7
    230.0000,     1540.9
    235.0000,     1559.4
    240.0000,     1519.7
    245.0000,     1509.4
    250.0000,     1579.3
    255.0000,     1574.4
    260.0000,     1542.2
    265.0000,     1549.4
    270.0000,     1555.4
    275.0000,     1694.1
    280.0000,     1906.2
    285.0000,     2080.6
    290.0000,     2171.2
    295.0000,     2362.9
    300.0000,     2465.8
    305.0000,     2573.9
    310.0000,     2497.3
    315.0000,     2448.8
    320.0000,     2452.5
    325.0000,     2625.0
    330.0000,     2793.8
    335.0000,     3012.3
    340.0000,     3100.2
    345.0000,     2781.1
    350.0000,     2755.4
    355.0000,     3142.5
    360.0000,     3194.8
    365.0000,     3273.7
    370.0000,     3225.2
    375.0000,     2950.7
    380.0000,     3004.2
    385.0000,     2750.3
    390.0000,     2398.3
    395.0000,     1876.6
    400.0000,     1704.0
    405.0000,     1598.5
    410.0000,     1530.3
             1484.2
LAYER 5
76,    15.2628
     30.0000,     1770.7
     35.0000,     1779.2
     40.0000,     1771.3
     45.0000,     1651.4
     50.0000,     1572.7
     55.0000,     1481.0
     60.0000,     1416.7
     65.0000,     1379.2
     70.0000,     1349.3
     75.0000,     1327.6
     80.0000,     1310.6
     85.0000,     1300.2
     90.0000,     1304.1
     95.0000,     1295.0
    100.0000,     1267.4
    105.0000,     1188.8
    110.0000,     1080.4
    115.0000,     961.00
    120.0000,     857.29
    125.0000,     805.30
    130.0000,     772.42
    135.0000,     748.95
    140.0000,     746.01
    145.0000,     749.34
    150.0000,     769.69
    155.0000,     810.92
    160.0000,     842.25
    165.0000,     842.52
    170.0000,     816.00
    175.0000,     786.28
    180.0000,     774.97
    185.0000,     773.32
    190.0000,     778.57
    195.0000,     810.70
    200.0000,     863.15
    205.0000,     963.34
    210.0000,     1106.3
    215.0000,     1213.0
    220.0000,     1245.7
    225.0000,     1257.9
    230.0000,     1256.2
    235.0000,     1256.5
    240.0000,     1259.4
    245.0000,     1264.3
    250.0000,     1295.6
    255.0000,     1295.1
    260.0000,     1286.2
    265.0000,     1280.6
    270.0000,     1280.3
    275.0000,     1313.6
    280.0000,     1380.4
    285.0000,     1464.0
    290.0000,     1552.8
    295.0000,     1669.3
    300.0000,     1757.4
    305.0000,     1806.3
    310.0000,     1793.9
    315.0000,     1781.8
    320.0000,     1809.6
    325.0000,     1951.0
    330.0000,     2185.8
    335.0000,     2458.4
    340.0000,     2613.0
    345.0000,     2616.5
    350.0000,     2656.5
    355.0000,     2830.9
    360.0000,     2931.3
    365.0000,     2967.9
    370.0000,     2878.3
    375.0000,     2630.0
    380.0000,     2431.6
    385.0000,     2144.3
    390.0000,     1870.1
    395.0000,     1601.3
    400.0000,     1490.0
             1415.9
LAYER 6
72,    19.2890
     40.0000,     1916.9
     45.0000,     1703.7
     50.0000,     1614.4
     55.0000,     1484.4
     60.0000,     1399.2
     65.0000,     1313.2
     70.0000,     1253.6
     75.0000,     1207.7
     80.0000,     1168.7
     85.0000,     1137.4
     90.0000,     1112.2
     95.0000,     1077.1
    100.0000,     1024.4
    105.0000,     948.84
    110.0000,     856.56
    115.0000,     765.70
    120.0000,     691.19
    125.0000,     643.74
    130.0000,     617.76
    135.0000,     609.06
    140.0000,     612.33
    145.0000,     626.44
    150.0000,     652.29
    155.0000,     680.00
    160.0000,     691.46
    165.0000,     685.49
    170.0000,     666.85
    175.0000,     650.13
    180.0000,     645.52
    185.0000,     654.48
    190.0000,     683.71
    195.0000,     737.57
    200.0000,     812.34
    205.0000,     908.50
    210.0000,     1004.5
    215.0000,     1054.5
    220.0000,     1060.8
    225.0000,     1048.4
    230.0000,     1033.7
    235.0000,     1028.2
    240.0000,     1028.1
    245.0000,     1035.6
    250.0000,     1051.5
    255.0000,     1053.6
    260.0000,     1052.5
    265.0000,     1049.9
    270.0000,     1048.1
    275.0000,     1057.7
    280.0000,     1083.3
    285.0000,     1124.5
    290.0000,     1178.6
    295.0000,     1242.9
    300.0000,     1296.5
    305.0000,     1326.2
    310.0000,     1326.9
    315.0000,     1329.6
    320.0000,     1370.9
    325.0000,     1480.5
    330.0000,     1656.3
    335.0000,     1861.3
    340.0000,     2022.4
    345.0000,     2110.7
    350.0000,     2178.8
    355.0000,     2250.7
    360.0000,     2288.3
    365.0000,     2277.4
    370.0000,     2180.2
    375.0000,     1993.1
    380.0000,     1811.0
    385.0000,     1616.7
    390.0000,     1473.9
             1329.9
LAYER 7
68,    23.7179
     50.0000,     1622.0
     55.0000,     1364.1
     60.0000,     1249.4
     65.0000,     1133.0
     70.0000,     1058.0
     75.0000,     996.12
     80.0000,     938.79
     85.0000,     888.78
     90.0000,     844.26
     95.0000,     796.49
    100.0000,     742.17
    105.0000,     682.17
    110.0000,     621.19
    115.0000,     566.01
    120.0000,     522.75
    125.0000,     494.80
    130.0000,     481.06
    135.0000,     478.58
    140.0000,     484.30
    145.0000,     499.15
    150.0000,     521.11
    155.0000,     542.71
    160.0000,     554.27
    165.0000,     553.85
    170.0000,     550.61
    175.0000,     548.41
    180.0000,     551.40
    185.0000,     570.67
    190.0000,     607.03
    195.0000,     660.31
    200.0000,     726.30
    205.0000,     795.97
    210.0000,     851.39
    215.0000,     877.91
    220.0000,     881.79
    225.0000,     873.22
    230.0000,     862.93
    235.0000,     858.14
    240.0000,     857.61
    245.0000,     862.88
    250.0000,     871.81
    255.0000,     875.12
    260.0000,     875.38
    265.0000,     875.05
    270.0000,     874.24
    275.0000,     874.37
    280.0000,     882.46
    285.0000,     899.39
    290.0000,     923.59
    295.0000,     951.41
    300.0000,     974.96
    305.0000,     989.60
    310.0000,     996.42
    315.0000,     1009.8
    320.0000,     1047.2
    325.0000,     1121.2
    330.0000,     1229.8
    335.0000,     1354.4
    340.0000,     1465.3
    345.0000,     1544.5
    350.0000,     1597.3
    355.0000,     1631.3
    360.0000,     1642.3
    365.0000,     1618.3
    370.0000,     1553.0
    375.0000,     1454.8
    380.0000,     1361.4
             1253.6
LAYER 8
64,    28.5897
     60.0000,     1138.7
     65.0000,     960.39
     70.0000,     888.14
     75.0000,     836.84
     80.0000,     767.32
     85.0000,     708.31
     90.0000,     662.27
     95.0000,     616.49
    100.0000,     570.88
    105.0000,     527.88
    110.0000,     489.16
    115.0000,     456.74
    120.0000,     432.64
    125.0000,     417.69
    130.0000,     411.13
    135.0000,     411.09
    140.0000,     417.55
    145.0000,     430.58
    150.0000,     448.23
    155.0000,     466.36
    160.0000,     480.17
    165.0000,     487.34
    170.0000,     490.19
    175.0000,     495.00
    180.0000,     507.17
    185.0000,     528.93
    190.0000,     561.15
    195.0000,     603.12
    200.0000,     650.49
    205.0000,     695.23
    210.0000,     728.17
    215.0000,     745.24
    220.0000,     749.63
    225.0000,     746.75
    230.0000,     742.04
    235.0000,     739.31
    240.0000,     738.87
    245.0000,     741.15
    250.0000,     744.62
    255.0000,     745.40
    260.0000,     745.39
    265.0000,     745.07
    270.0000,     744.57
    275.0000,     744.43
    280.0000,     744.86
    285.0000,     745.45
    290.0000,     749.61
    295.0000,     756.32
    300.0000,     762.21
    305.0000,     766.01
    310.0000,     770.61
    315.0000,     783.11
    320.0000,     810.69
    325.0000,     857.23
    330.0000,     920.66
    335.0000,     992.97
    340.0000,     1063.6
    345.0000,     1120.0
    350.0000,     1157.2
    355.0000,     1181.0
    360.0000,     1190.8
    365.0000,     1179.6
    370.0000,     1152.9
             1115.6
LAYER 9
58,    33.9487
     75.0000,     768.10
     80.0000,     651.16
     85.0000,     599.49
     90.0000,     564.83
     95.0000,     523.53
    100.0000,     484.46
    105.0000,     453.12
    110.0000,     427.91
    115.0000,     408.23
    120.0000,     394.64
    125.0000,     386.87
    130.0000,     384.11
    135.0000,     385.65
    140.0000,     392.28
    145.0000,     403.39
    150.0000,     417.53
    155.0000,     432.47
    160.0000,     445.93
    165.0000,     456.89
    170.0000,     466.42
    175.0000,     477.10
    180.0000,     491.42
    185.0000,     510.83
    190.0000,     536.03
    195.0000,     566.09
    200.0000,     597.50
    205.0000,     625.38
    210.0000,     645.70
    215.0000,     657.32
    220.0000,     661.81
    225.0000,     661.76
    230.0000,     659.88
    235.0000,     658.17
    240.0000,     657.36
    245.0000,     657.19
    250.0000,     656.90
    255.0000,     655.79
    260.0000,     653.59
    265.0000,     650.33
    270.0000,     646.36
    275.0000,     642.18
    280.0000,     638.35
    285.0000,     635.26
    290.0000,     633.05
    295.0000,     631.51
    300.0000,     630.39
    305.0000,     629.59
    310.0000,     629.30
    315.0000,     633.84
    320.0000,     648.65
    325.0000,     675.18
    330.0000,     712.00
    335.0000,     756.96
    340.0000,     806.63
    345.0000,     850.23
    350.0000,     874.28
    355.0000,     894.30
           931.3095
LAYER 10
52,    39.8436
     90.0000,     525.97
     95.0000,     469.55
    100.0000,     439.34
    105.0000,     416.94
    110.0000,     400.83
    115.0000,     388.27
    120.0000,     380.71
    125.0000,     377.06
    130.0000,     376.49
    135.0000,     379.43
    140.0000,     386.02
    145.0000,     396.03
    150.0000,     408.31
    155.0000,     421.61
    160.0000,     434.79
    165.0000,     447.27
    170.0000,     459.41
    175.0000,     472.18
    180.0000,     486.74
    185.0000,     503.59
    190.0000,     522.89
    195.0000,     543.92
    200.0000,     564.44
    205.0000,     581.96
    210.0000,     594.81
    215.0000,     602.71
    220.0000,     606.48
    225.0000,     607.42
    230.0000,     606.71
    235.0000,     605.28
    240.0000,     603.61
    245.0000,     601.68
    250.0000,     599.07
    255.0000,     595.38
    260.0000,     590.43
    265.0000,     584.32
    270.0000,     577.38
    275.0000,     570.02
    280.0000,     562.68
    285.0000,     555.69
    290.0000,     549.25
    295.0000,     543.47
    300.0000,     538.42
    305.0000,     534.29
    310.0000,     531.43
    315.0000,     530.40
    320.0000,     534.95
    325.0000,     548.91
    330.0000,     569.42
    335.0000,     598.44
    340.0000,     632.43
           692.2104
LAYER 11
48,    46.3279
    100.0000,     409.13
    105.0000,     394.47
    110.0000,     385.20
    115.0000,     379.30
    120.0000,     376.18
    125.0000,     375.04
    130.0000,     376.14
    135.0000,     379.96
    140.0000,     386.81
    145.0000,     396.32
    150.0000,     407.97
    155.0000,     420.74
    160.0000,     433.75
    165.0000,     446.57
    170.0000,     459.29
    175.0000,     472.44
    180.0000,     486.59
    185.0000,     501.70
    190.0000,     516.86
    195.0000,     531.84
    200.0000,     545.58
    205.0000,     556.95
    210.0000,     565.32
    215.0000,     570.67
    220.0000,     573.45
    225.0000,     574.28
    230.0000,     573.66
    235.0000,     571.87
    240.0000,     569.12
    245.0000,     565.44
    250.0000,     560.66
    255.0000,     554.64
    260.0000,     547.35
    265.0000,     538.92
    270.0000,     529.59
    275.0000,     519.69
    280.0000,     509.53
    285.0000,     499.39
    290.0000,     489.46
    295.0000,     479.90
    300.0000,     470.86
    305.0000,     462.60
    310.0000,     455.57
    315.0000,     450.60
    320.0000,     448.66
    325.0000,     451.80
    330.0000,     463.60
           488.4528
LAYER 12
45,    53.4607
    110.0000,     373.58
    115.0000,     373.78
    120.0000,     374.94
    125.0000,     376.86
    130.0000,     380.14
    135.0000,     385.67
    140.0000,     393.20
    145.0000,     402.61
    150.0000,     413.59
    155.0000,     425.62
    160.0000,     438.14
    165.0000,     450.79
    170.0000,     463.47
    175.0000,     476.28
    180.0000,     489.34
    185.0000,     502.55
    190.0000,     515.19
    195.0000,     526.37
    200.0000,     536.07
    205.0000,     543.81
    210.0000,     549.42
    215.0000,     552.97
    220.0000,     554.72
    225.0000,     554.97
    230.0000,     553.78
    235.0000,     551.22
    240.0000,     547.34
    245.0000,     542.17
    250.0000,     535.67
    255.0000,     527.84
    260.0000,     518.72
    265.0000,     508.44
    270.0000,     497.19
    275.0000,     485.19
    280.0000,     472.65
    285.0000,     459.74
    290.0000,     446.60
    295.0000,     433.33
    300.0000,     420.02
    305.0000,     406.85
    310.0000,     394.28
    315.0000,     384.14
    320.0000,     376.26
    325.0000,     372.01
           371.2168
LAYER 13
43,    61.3068
    115.0000,     370.24
    120.0000,     375.26
    125.0000,     380.26
    130.0000,     385.62
    135.0000,     391.76
    140.0000,     400.09
    145.0000,     409.78
    150.0000,     420.59
    155.0000,     432.21
    160.0000,     444.31
    165.0000,     456.61
    170.0000,     468.93
    175.0000,     481.17
    180.0000,     493.24
    185.0000,     504.94
    190.0000,     515.85
    195.0000,     525.20
    200.0000,     532.60
    205.0000,     538.20
    210.0000,     542.09
    215.0000,     544.36
    220.0000,     545.18
    225.0000,     544.66
    230.0000,     542.69
    235.0000,     539.25
    240.0000,     534.37
    245.0000,     528.04
    250.0000,     520.28
    255.0000,     511.14
    260.0000,     500.67
    265.0000,     489.01
    270.0000,     476.29
    275.0000,     462.64
    280.0000,     448.18
    285.0000,     432.93
    290.0000,     416.91
    295.0000,     400.05
    300.0000,     382.29
    305.0000,     363.68
    310.0000,     346.78
    315.0000,     330.18
    320.0000,     315.90
           308.6304
LAYER 14
41, 
    120.0000,     380.69
    125.0000,     384.85
    130.0000,     390.30
    135.0000,     396.92
    140.0000,     404.67
    145.0000,     414.94
    150.0000,     425.96
    155.0000,     437.59
    160.0000,     449.60
    165.0000,     461.76
    170.0000,     473.86
    175.0000,     485.75
    180.0000,     497.25
    185.0000,     508.12
    190.0000,     518.00
    195.0000,     526.38
    200.0000,     532.92
    205.0000,     537.56
    210.0000,     540.47
    215.0000,     541.88
    220.0000,     541.99
    225.0000,     540.76
    230.0000,     538.08
    235.0000,     533.94
    240.0000,     528.30
    245.0000,     521.18
    250.0000,     512.61
    255.0000,     502.62
    260.0000,     491.31
    265.0000,     478.78
    270.0000,     465.15
    275.0000,     450.49
    280.0000,     434.83
    285.0000,     418.11
    290.0000,     400.14
    295.0000,     380.56
    300.0000,     358.78
    305.0000,     337.87
    310.0000,     314.47
    315.0000,     287.96
           257.9178
CALCULATED APPARENT RESISTIVITY
      7.5000,       5.0000,   1.00000,    804.9349
     12.5000,       5.0000,   1.00000,    818.1299
     17.5000,       5.0000,   1.00000,    819.2376
     22.5000,       5.0000,   1.00000,    903.9343
     27.5000,       5.0000,   1.00000,    881.8944
     32.5000,       5.0000,   1.00000,    962.4919
     37.5000,       5.0000,   1.00000,    981.0563
     42.5000,       5.0000,   1.00000,    979.3166
     47.5000,       5.0000,   1.00000,   1019.0587
     52.5000,       5.0000,   1.00000,   1039.8160
     57.5000,       5.0000,   1.00000,   1021.2357
     62.5000,       5.0000,   1.00000,   1050.9558
     67.5000,       5.0000,   1.00000,   1025.4211
     72.5000,       5.0000,   1.00000,    987.5621
     77.5000,       5.0000,   1.00000,   1001.7322
     82.5000,       5.0000,   1.00000,    922.4766
     87.5000,       5.0000,   1.00000,    951.9523
     92.5000,       5.0000,   1.00000,    858.5834
     97.5000,       5.0000,   1.00000,    870.8776
    102.5000,       5.0000,   1.00000,    784.4615
    107.5000,       5.0000,   1.00000,    739.8262
    112.5000,       5.0000,   1.00000,    692.4598
    117.5000,       5.0000,   1.00000,    621.5702
    122.5000,       5.0000,   1.00000,    623.4344
    127.5000,       5.0000,   1.00000,    604.2539
    132.5000,       5.0000,   1.00000,    582.1378
    137.5000,       5.0000,   1.00000,    588.1257
    142.5000,       5.0000,   1.00000,    566.0220
    147.5000,       5.0000,   1.00000,    571.8084
    152.5000,       5.0000,   1.00000,    596.6519
    157.5000,       5.0000,   1.00000,    631.7369
    162.5000,       5.0000,   1.00000,    686.8748
    167.5000,       5.0000,   1.00000,    715.5858
    172.5000,       5.0000,   1.00000,    728.7014
    177.5000,       5.0000,   1.00000,    758.0135
    182.5000,       5.0000,   1.00000,    766.8053
    187.5000,       5.0000,   1.00000,    738.6443
    192.5000,       5.0000,   1.00000,    759.3318
    197.5000,       5.0000,   1.00000,    787.3997
    202.5000,       5.0000,   1.00000,    814.9592
    207.5000,       5.0000,   1.00000,    946.0639
    212.5000,       5.0000,   1.00000,   1107.8855
    217.5000,       5.0000,   1.00000,   1199.7120
    222.5000,       5.0000,   1.00000,   1452.1184
    227.5000,       5.0000,   1.00000,   1498.3988
    232.5000,       5.0000,   1.00000,   1602.7262
    237.5000,       5.0000,   1.00000,   1565.9789
    242.5000,       5.0000,   1.00000,   1537.6219
    247.5000,       5.0000,   1.00000,   1600.3813
    252.5000,       5.0000,   1.00000,   1577.8190
    257.5000,       5.0000,   1.00000,   1563.9719
    262.5000,       5.0000,   1.00000,   1675.8480
    267.5000,       5.0000,   1.00000,   1686.5642
    272.5000,       5.0000,   1.00000,   1901.8988
    277.5000,       5.0000,   1.00000,   2104.5823
    282.5000,       5.0000,   1.00000,   2398.1416
    287.5000,       5.0000,   1.00000,   2404.6182
    292.5000,       5.0000,   1.00000,   2757.4951
    297.5000,       5.0000,   1.00000,   2661.5967
    302.5000,       5.0000,   1.00000,   2949.8855
    307.5000,       5.0000,   1.00000,   2721.1907
    312.5000,       5.0000,   1.00000,   2879.4075
    317.5000,       5.0000,   1.00000,   2729.7224
    322.5000,       5.0000,   1.00000,   2973.9343
    327.5000,       5.0000,   1.00000,   2916.7339
    332.5000,       5.0000,   1.00000,   2923.6631
    337.5000,       5.0000,   1.00000,   3111.3403
    342.5000,       5.0000,   1.00000,   2877.9233
    347.5000,       5.0000,   1.00000,   2828.1934
    352.5000,       5.0000,   1.00000,   3203.6631
    357.5000,       5.0000,   1.00000,   3024.6938
    362.5000,       5.0000,   1.00000,   3066.6472
    367.5000,       5.0000,   1.00000,   3230.5522
    372.5000,       5.0000,   1.00000,   2760.4216
    377.5000,       5.0000,   1.00000,   3078.4336
    382.5000,       5.0000,   1.00000,   2535.4675
    387.5000,       5.0000,   1.00000,   2511.5300
    392.5000,       5.0000,   1.00000,   1965.7849
    397.5000,       5.0000,   1.00000,   1874.5338
    402.5000,       5.0000,   1.00000,   1678.7347
    407.5000,       5.0000,   1.00000,   1586.5817
    412.5000,       5.0000,   1.00000,   1530.7161
    417.5000,       5.0000,   1.00000,   1534.3961
    422.5000,       5.0000,   1.00000,   1484.9795
     12.5000,       5.0000,   2.00000,    897.9386
     17.5000,       5.0000,   2.00000,    915.4954
     22.5000,       5.0000,   2.00000,    999.7411
     27.5000,       5.0000,   2.00000,    959.0338
     32.5000,       5.0000,   2.00000,   1041.3536
     37.5000,       5.0000,   2.00000,   1069.0085
     42.5000,       5.0000,   2.00000,   1024.4747
     47.5000,       5.0000,   2.00000,   1080.2638
     52.5000,       5.0000,   2.00000,   1098.6111
     57.5000,       5.0000,   2.00000,   1061.4790
     62.5000,       5.0000,   2.00000,   1101.2815
     67.5000,       5.0000,   2.00000,   1065.6978
     72.5000,       5.0000,   2.00000,   1028.7571
     77.5000,       5.0000,   2.00000,   1038.8977
     82.5000,       5.0000,   2.00000,    978.6873
     87.5000,       5.0000,   2.00000,    986.3153
     92.5000,       5.0000,   2.00000,    909.5988
     97.5000,       5.0000,   2.00000,    908.5999
    102.5000,       5.0000,   2.00000,    834.9046
    107.5000,       5.0000,   2.00000,    796.0699
    112.5000,       5.0000,   2.00000,    752.2742
    117.5000,       5.0000,   2.00000,    663.9700
    122.5000,       5.0000,   2.00000,    676.6407
    127.5000,       5.0000,   2.00000,    656.5878
    132.5000,       5.0000,   2.00000,    619.3326
    137.5000,       5.0000,   2.00000,    633.6606
    142.5000,       5.0000,   2.00000,    615.0050
    147.5000,       5.0000,   2.00000,    612.9174
    152.5000,       5.0000,   2.00000,    633.7202
    157.5000,       5.0000,   2.00000,    666.7775
    162.5000,       5.0000,   2.00000,    722.4708
    167.5000,       5.0000,   2.00000,    723.9446
    172.5000,       5.0000,   2.00000,    716.6851
    177.5000,       5.0000,   2.00000,    777.3572
    182.5000,       5.0000,   2.00000,    793.0564
    187.5000,       5.0000,   2.00000,    754.0112
    192.5000,       5.0000,   2.00000,    807.2776
    197.5000,       5.0000,   2.00000,    844.6006
    202.5000,       5.0000,   2.00000,    845.7935
    207.5000,       5.0000,   2.00000,   1009.3075
    212.5000,       5.0000,   2.00000,   1128.3784
    217.5000,       5.0000,   2.00000,   1146.7958
    222.5000,       5.0000,   2.00000,   1351.4487
    227.5000,       5.0000,   2.00000,   1438.7280
    232.5000,       5.0000,   2.00000,   1515.0679
    237.5000,       5.0000,   2.00000,   1471.9084
    242.5000,       5.0000,   2.00000,   1461.1705
    247.5000,       5.0000,   2.00000,   1600.5570
    252.5000,       5.0000,   2.00000,   1559.7063
    257.5000,       5.0000,   2.00000,   1550.7887
    262.5000,       5.0000,   2.00000,   1686.9012
    267.5000,       5.0000,   2.00000,   1653.6934
    272.5000,       5.0000,   2.00000,   1790.2870
    277.5000,       5.0000,   2.00000,   2079.2617
    282.5000,       5.0000,   2.00000,   2230.3682
    287.5000,       5.0000,   2.00000,   2196.6709
    292.5000,       5.0000,   2.00000,   2430.4780
    297.5000,       5.0000,   2.00000,   2489.5688
    302.5000,       5.0000,   2.00000,   2706.5991
    307.5000,       5.0000,   2.00000,   2592.0090
    312.5000,       5.0000,   2.00000,   2623.0405
    317.5000,       5.0000,   2.00000,   2638.8108
    322.5000,       5.0000,   2.00000,   2871.9790
    327.5000,       5.0000,   2.00000,   2698.6243
    332.5000,       5.0000,   2.00000,   2760.0466
    337.5000,       5.0000,   2.00000,   3151.7673
    342.5000,       5.0000,   2.00000,   2710.2236
    347.5000,       5.0000,   2.00000,   2664.2390
    352.5000,       5.0000,   2.00000,   3232.9475
    357.5000,       5.0000,   2.00000,   2899.8606
    362.5000,       5.0000,   2.00000,   2925.2671
    367.5000,       5.0000,   2.00000,   3029.8142
    372.5000,       5.0000,   2.00000,   2579.8496
    377.5000,       5.0000,   2.00000,   2816.9463
    382.5000,       5.0000,   2.00000,   2540.2507
    387.5000,       5.0000,   2.00000,   2336.8914
    392.5000,       5.0000,   2.00000,   1917.1598
    397.5000,       5.0000,   2.00000,   1854.2828
    402.5000,       5.0000,   2.00000,   1758.6648
    407.5000,       5.0000,   2.00000,   1578.7007
    412.5000,       5.0000,   2.00000,   1525.6469
    417.5000,       5.0000,   2.00000,   1535.3622
     17.5000,       5.0000,   3.00000,    987.8088
     22.5000,       5.0000,   3.00000,   1074.4263
     27.5000,       5.0000,   3.00000,   1038.0863
     32.5000,       5.0000,   3.00000,   1115.2435
     37.5000,       5.0000,   3.00000,   1111.7563
     42.5000,       5.0000,   3.00000,   1078.3367
     47.5000,       5.0000,   3.00000,   1100.7603
     52.5000,       5.0000,   3.00000,   1127.9113
     57.5000,       5.0000,   3.00000,   1107.6776
     62.5000,       5.0000,   3.00000,   1121.6633
     67.5000,       5.0000,   3.00000,   1091.7552
     72.5000,       5.0000,   3.00000,   1044.2053
     77.5000,       5.0000,   3.00000,   1057.8002
     82.5000,       5.0000,   3.00000,    984.1489
     87.5000,       5.0000,   3.00000,   1006.2362
     92.5000,       5.0000,   3.00000,    919.6733
     97.5000,       5.0000,   3.00000,    936.0294
    102.5000,       5.0000,   3.00000,    862.9230
    107.5000,       5.0000,   3.00000,    830.6163
    112.5000,       5.0000,   3.00000,    770.0463
    117.5000,       5.0000,   3.00000,    693.6565
    122.5000,       5.0000,   3.00000,    703.1224
    127.5000,       5.0000,   3.00000,    693.8231
    132.5000,       5.0000,   3.00000,    666.4954
    137.5000,       5.0000,   3.00000,    668.8039
    142.5000,       5.0000,   3.00000,    641.7722
    147.5000,       5.0000,   3.00000,    629.4532
    152.5000,       5.0000,   3.00000,    645.1490
    157.5000,       5.0000,   3.00000,    690.7722
    162.5000,       5.0000,   3.00000,    736.5288
    167.5000,       5.0000,   3.00000,    721.1772
    172.5000,       5.0000,   3.00000,    718.0476
    177.5000,       5.0000,   3.00000,    773.4651
    182.5000,       5.0000,   3.00000,    804.6723
    187.5000,       5.0000,   3.00000,    786.1671
    192.5000,       5.0000,   3.00000,    824.0856
    197.5000,       5.0000,   3.00000,    852.5604
    202.5000,       5.0000,   3.00000,    879.1239
    207.5000,       5.0000,   3.00000,   1001.4419
    212.5000,       5.0000,   3.00000,   1099.3690
    217.5000,       5.0000,   3.00000,   1090.2052
    222.5000,       5.0000,   3.00000,   1276.9824
    227.5000,       5.0000,   3.00000,   1367.8265
    232.5000,       5.0000,   3.00000,   1420.2753
    237.5000,       5.0000,   3.00000,   1333.8135
    242.5000,       5.0000,   3.00000,   1358.3077
    247.5000,       5.0000,   3.00000,   1500.5607
    252.5000,       5.0000,   3.00000,   1538.6573
    257.5000,       5.0000,   3.00000,   1521.8593
    262.5000,       5.0000,   3.00000,   1587.1144
    267.5000,       5.0000,   3.00000,   1528.9852
    272.5000,       5.0000,   3.00000,   1711.7881
    277.5000,       5.0000,   3.00000,   1917.1133
    282.5000,       5.0000,   3.00000,   2085.9045
    287.5000,       5.0000,   3.00000,   1916.4404
    292.5000,       5.0000,   3.00000,   2137.7410
    297.5000,       5.0000,   3.00000,   2185.2903
    302.5000,       5.0000,   3.00000,   2516.6775
    307.5000,       5.0000,   3.00000,   2302.6375
    312.5000,       5.0000,   3.00000,   2402.4653
    317.5000,       5.0000,   3.00000,   2373.8044
    322.5000,       5.0000,   3.00000,   2593.5898
    327.5000,       5.0000,   3.00000,   2522.8550
    332.5000,       5.0000,   3.00000,   2684.6846
    337.5000,       5.0000,   3.00000,   2863.5874
    342.5000,       5.0000,   3.00000,   2528.4587
    347.5000,       5.0000,   3.00000,   2474.5825
    352.5000,       5.0000,   3.00000,   2924.9060
    357.5000,       5.0000,   3.00000,   2860.1807
    362.5000,       5.0000,   3.00000,   2692.4492
    367.5000,       5.0000,   3.00000,   2658.7703
    372.5000,       5.0000,   3.00000,   2288.6479
    377.5000,       5.0000,   3.00000,   2651.7004
    382.5000,       5.0000,   3.00000,   2367.7900
    387.5000,       5.0000,   3.00000,   2277.7063
    392.5000,       5.0000,   3.00000,   1762.5699
    397.5000,       5.0000,   3.00000,   1798.8804
    402.5000,       5.0000,   3.00000,   1703.3127
    407.5000,       5.0000,   3.00000,   1606.6584
    412.5000,       5.0000,   3.00000,   1505.5098
     22.5000,      15.0000,   1.00000,   1064.8036
     27.5000,      15.0000,   1.00000,   1109.8199
     32.5000,      15.0000,   1.00000,   1110.4691
     37.5000,      15.0000,   1.00000,   1113.5042
     42.5000,      15.0000,   1.00000,   1097.4030
     47.5000,      15.0000,   1.00000,   1101.9806
     52.5000,      15.0000,   1.00000,   1107.0125
     57.5000,      15.0000,   1.00000,   1119.1174
     62.5000,      15.0000,   1.00000,   1112.5847
     67.5000,      15.0000,   1.00000,   1078.4443
     72.5000,      15.0000,   1.00000,   1057.7097
     77.5000,      15.0000,   1.00000,   1012.2463
     82.5000,      15.0000,   1.00000,    996.9318
     87.5000,      15.0000,   1.00000,    954.6254
     92.5000,      15.0000,   1.00000,    942.6735
     97.5000,      15.0000,   1.00000,    903.2004
    102.5000,      15.0000,   1.00000,    881.6699
    107.5000,      15.0000,   1.00000,    818.9476
    112.5000,      15.0000,   1.00000,    771.0616
    117.5000,      15.0000,   1.00000,    728.0507
    122.5000,      15.0000,   1.00000,    709.4569
    127.5000,      15.0000,   1.00000,    708.0551
    132.5000,      15.0000,   1.00000,    703.7507
    137.5000,      15.0000,   1.00000,    681.5851
    142.5000,      15.0000,   1.00000,    653.1438
    147.5000,      15.0000,   1.00000,    641.0338
    152.5000,      15.0000,   1.00000,    659.6664
    157.5000,      15.0000,   1.00000,    690.5450
    162.5000,      15.0000,   1.00000,    711.6459
    167.5000,      15.0000,   1.00000,    725.5695
    172.5000,      15.0000,   1.00000,    739.0458
    177.5000,      15.0000,   1.00000,    762.4374
    182.5000,      15.0000,   1.00000,    794.8800
    187.5000,      15.0000,   1.00000,    821.0603
    192.5000,      15.0000,   1.00000,    826.4341
    197.5000,      15.0000,   1.00000,    856.3753
    202.5000,      15.0000,   1.00000,    911.5626
    207.5000,      15.0000,   1.00000,    978.5479
    212.5000,      15.0000,   1.00000,   1021.9868
    217.5000,      15.0000,   1.00000,   1123.9377
    222.5000,      15.0000,   1.00000,   1211.4464
    227.5000,      15.0000,   1.00000,   1279.8058
    232.5000,      15.0000,   1.00000,   1284.3827
    237.5000,      15.0000,   1.00000,   1292.6299
    242.5000,      15.0000,   1.00000,   1303.2238
    247.5000,      15.0000,   1.00000,   1393.1080
    252.5000,      15.0000,   1.00000,   1473.9781
    257.5000,      15.0000,   1.00000,   1508.7797
    262.5000,      15.0000,   1.00000,   1468.8022
    267.5000,      15.0000,   1.00000,   1539.5923
    272.5000,      15.0000,   1.00000,   1647.9425
    277.5000,      15.0000,   1.00000,   1812.5546
    282.5000,      15.0000,   1.00000,   1816.8762
    287.5000,      15.0000,   1.00000,   1897.1083
    292.5000,      15.0000,   1.00000,   1892.5219
    297.5000,      15.0000,   1.00000,   2085.6116
    302.5000,      15.0000,   1.00000,   2128.1052
    307.5000,      15.0000,   1.00000,   2238.5901
    312.5000,      15.0000,   1.00000,   2185.7686
    317.5000,      15.0000,   1.00000,   2241.9539
    322.5000,      15.0000,   1.00000,   2293.3169
    327.5000,      15.0000,   1.00000,   2506.2935
    332.5000,      15.0000,   1.00000,   2532.8142
    337.5000,      15.0000,   1.00000,   2487.5469
    342.5000,      15.0000,   1.00000,   2435.6841
    347.5000,      15.0000,   1.00000,   2455.8865
    352.5000,      15.0000,   1.00000,   2553.9033
    357.5000,      15.0000,   1.00000,   2591.4165
    362.5000,      15.0000,   1.00000,   2536.7903
    367.5000,      15.0000,   1.00000,   2284.4868
    372.5000,      15.0000,   1.00000,   2293.8977
    377.5000,      15.0000,   1.00000,   2264.5586
    382.5000,      15.0000,   1.00000,   2298.4216
    387.5000,      15.0000,   1.00000,   2055.6814
    392.5000,      15.0000,   1.00000,   1918.2389
    397.5000,      15.0000,   1.00000,   1673.6204
    402.5000,      15.0000,   1.00000,   1668.0337
    407.5000,      15.0000,   1.00000,   1593.5271
     22.5000,       5.0000,   4.00000,   1134.7172
     27.5000,       5.0000,   4.00000,   1085.4307
     32.5000,       5.0000,   4.00000,   1158.1602
     37.5000,       5.0000,   4.00000,   1152.2493
     42.5000,       5.0000,   4.00000,   1083.8844
     47.5000,       5.0000,   4.00000,   1120.0938
     52.5000,       5.0000,   4.00000,   1136.0437
     57.5000,       5.0000,   4.00000,   1109.1647
     62.5000,       5.0000,   4.00000,   1144.4436
     67.5000,       5.0000,   4.00000,   1086.8812
     72.5000,       5.0000,   4.00000,   1043.7109
     77.5000,       5.0000,   4.00000,   1045.0251
     82.5000,       5.0000,   4.00000,    966.8859
     87.5000,       5.0000,   4.00000,    995.0336
     92.5000,       5.0000,   4.00000,    916.2157
     97.5000,       5.0000,   4.00000,    945.3553
    102.5000,       5.0000,   4.00000,    874.3534
    107.5000,       5.0000,   4.00000,    826.8422
    112.5000,       5.0000,   4.00000,    781.2076
    117.5000,       5.0000,   4.00000,    691.2189
    122.5000,       5.0000,   4.00000,    720.4934
    127.5000,       5.0000,   4.00000,    718.2783
    132.5000,       5.0000,   4.00000,    694.2017
    137.5000,       5.0000,   4.00000,    698.4869
    142.5000,       5.0000,   4.00000,    645.8120
    147.5000,       5.0000,   4.00000,    629.1364
    152.5000,       5.0000,   4.00000,    650.7703
    157.5000,       5.0000,   4.00000,    685.7768
    162.5000,       5.0000,   4.00000,    734.5109
    167.5000,       5.0000,   4.00000,    730.7669
    172.5000,       5.0000,   4.00000,    721.8981
    177.5000,       5.0000,   4.00000,    776.1286
    182.5000,       5.0000,   4.00000,    815.2778
    187.5000,       5.0000,   4.00000,    793.2306
    192.5000,       5.0000,   4.00000,    823.1022
    197.5000,       5.0000,   4.00000,    851.9285
    202.5000,       5.0000,   4.00000,    849.1766
    207.5000,       5.0000,   4.00000,    967.4590
    212.5000,       5.0000,   4.00000,   1040.6758
    217.5000,       5.0000,   4.00000,   1045.9944
    222.5000,       5.0000,   4.00000,   1246.6565
    227.5000,       5.0000,   4.00000,   1275.8273
    232.5000,       5.0000,   4.00000,   1310.8550
    237.5000,       5.0000,   4.00000,   1249.3912
    242.5000,       5.0000,   4.00000,   1229.2566
    247.5000,       5.0000,   4.00000,   1408.8755
    252.5000,       5.0000,   4.00000,   1449.9857
    257.5000,       5.0000,   4.00000,   1433.5179
    262.5000,       5.0000,   4.00000,   1467.5056
    267.5000,       5.0000,   4.00000,   1415.1249
    272.5000,       5.0000,   4.00000,   1563.1346
    277.5000,       5.0000,   4.00000,   1771.2220
    282.5000,       5.0000,   4.00000,   1840.9469
    287.5000,       5.0000,   4.00000,   1738.2524
    292.5000,       5.0000,   4.00000,   1897.0729
    297.5000,       5.0000,   4.00000,   1939.6664
    302.5000,       5.0000,   4.00000,   2196.2314
    307.5000,       5.0000,   4.00000,   2082.6389
    312.5000,       5.0000,   4.00000,   2131.1077
    317.5000,       5.0000,   4.00000,   2063.9124
    322.5000,       5.0000,   4.00000,   2315.9543
    327.5000,       5.0000,   4.00000,   2386.4077
    332.5000,       5.0000,   4.00000,   2424.7075
    337.5000,       5.0000,   4.00000,   2633.2302
    342.5000,       5.0000,   4.00000,   2259.9536
    347.5000,       5.0000,   4.00000,   2201.1970
    352.5000,       5.0000,   4.00000,   2707.7209
    357.5000,       5.0000,   4.00000,   2488.2935
    362.5000,       5.0000,   4.00000,   2460.2327
    367.5000,       5.0000,   4.00000,   2374.4390
    372.5000,       5.0000,   4.00000,   2020.6705
    377.5000,       5.0000,   4.00000,   2438.1221
    382.5000,       5.0000,   4.00000,   2194.6638
    387.5000,       5.0000,   4.00000,   2119.4895
    392.5000,       5.0000,   4.00000,   1700.2458
    397.5000,       5.0000,   4.00000,   1644.6075
    402.5000,       5.0000,   4.00000,   1629.3683
    407.5000,       5.0000,   4.00000,   1543.9218
     30.0000,      20.0000,   1.00000,   1134.5815
     35.0000,      20.0000,   1.00000,   1109.1215
     40.0000,      20.0000,   1.00000,   1113.7347
     45.0000,      20.0000,   1.00000,   1105.6667
     50.0000,      20.0000,   1.00000,   1080.8647
     55.0000,      20.0000,   1.00000,   1104.5156
     60.0000,      20.0000,   1.00000,   1085.4979
     65.0000,      20.0000,   1.00000,   1070.4794
     70.0000,      20.0000,   1.00000,   1049.1560
     75.0000,      20.0000,   1.00000,    995.0456
     80.0000,      20.0000,   1.00000,    968.1900
     85.0000,      20.0000,   1.00000,    940.5666
     90.0000,      20.0000,   1.00000,    924.9524
     95.0000,      20.0000,   1.00000,    911.2286
    100.0000,      20.0000,   1.00000,    871.6212
    105.0000,      20.0000,   1.00000,    841.2709
    110.0000,      20.0000,   1.00000,    783.4636
    115.0000,      20.0000,   1.00000,    749.7043
    120.0000,      20.0000,   1.00000,    734.4879
    125.0000,      20.0000,   1.00000,    714.1407
    130.0000,      20.0000,   1.00000,    724.9038
    135.0000,      20.0000,   1.00000,    700.5233
    140.0000,      20.0000,   1.00000,    672.9599
    145.0000,      20.0000,   1.00000,    661.0739
    150.0000,      20.0000,   1.00000,    647.2927
    155.0000,      20.0000,   1.00000,    663.3581
    160.0000,      20.0000,   1.00000,    692.0420
    165.0000,      20.0000,   1.00000,    716.2237
    170.0000,      20.0000,   1.00000,    752.4974
    175.0000,      20.0000,   1.00000,    780.1543
    180.0000,      20.0000,   1.00000,    785.9669
    185.0000,      20.0000,   1.00000,    798.9860
    190.0000,      20.0000,   1.00000,    815.8488
    195.0000,      20.0000,   1.00000,    808.4976
    200.0000,      20.0000,   1.00000,    838.4325
    205.0000,      20.0000,   1.00000,    872.0208
    210.0000,      20.0000,   1.00000,    919.5965
    215.0000,      20.0000,   1.00000,   1037.6362
    220.0000,      20.0000,   1.00000,   1103.8392
    225.0000,      20.0000,   1.00000,   1149.7382
    230.0000,      20.0000,   1.00000,   1182.8844
    235.0000,      20.0000,   1.00000,   1162.9116
    240.0000,      20.0000,   1.00000,   1209.9589
    245.0000,      20.0000,   1.00000,   1238.4099
    250.0000,      20.0000,   1.00000,   1249.2704
    255.0000,      20.0000,   1.00000,   1302.3401
    260.0000,      20.0000,   1.00000,   1325.7472
    265.0000,      20.0000,   1.00000,   1363.1476
    270.0000,      20.0000,   1.00000,   1443.4512
    275.0000,      20.0000,   1.00000,   1479.5713
    280.0000,      20.0000,   1.00000,   1546.4235
    285.0000,      20.0000,   1.00000,   1635.4337
    290.0000,      20.0000,   1.00000,   1689.4680
    295.0000,      20.0000,   1.00000,   1748.2891
    300.0000,      20.0000,   1.00000,   1781.6758
    305.0000,      20.0000,   1.00000,   1821.3944
    310.0000,      20.0000,   1.00000,   1833.4762
    315.0000,      20.0000,   1.00000,   1906.8638
    320.0000,      20.0000,   1.00000,   1996.4949
    325.0000,      20.0000,   1.00000,   2043.9088
    330.0000,      20.0000,   1.00000,   2160.2778
    335.0000,      20.0000,   1.00000,   2142.3279
    340.0000,      20.0000,   1.00000,   2068.9922
    345.0000,      20.0000,   1.00000,   2191.7112
    350.0000,      20.0000,   1.00000,   2062.7283
    355.0000,      20.0000,   1.00000,   2073.9941
    360.0000,      20.0000,   1.00000,   2093.0293
    365.0000,      20.0000,   1.00000,   2017.6749
    370.0000,      20.0000,   1.00000,   2092.0818
    375.0000,      20.0000,   1.00000,   2021.1029
    380.0000,      20.0000,   1.00000,   1929.4688
    385.0000,      20.0000,   1.00000,   1953.4368
    390.0000,      20.0000,   1.00000,   1803.1648
    395.0000,      20.0000,   1.00000,   1686.9379
    400.0000,      20.0000,   1.00000,   1543.8583
     27.5000,       5.0000,   5.00000,   1100.6705
     32.5000,       5.0000,   5.00000,   1175.7520
     37.5000,       5.0000,   5.00000,   1159.0807
     42.5000,       5.0000,   5.00000,   1087.6949
     47.5000,       5.0000,   5.00000,   1110.6952
     52.5000,       5.0000,   5.00000,   1128.9072
     57.5000,       5.0000,   5.00000,   1095.8259
     62.5000,       5.0000,   5.00000,   1121.4821
     67.5000,       5.0000,   5.00000,   1081.7290
     72.5000,       5.0000,   5.00000,   1014.2689
     77.5000,       5.0000,   5.00000,   1015.5450
     82.5000,       5.0000,   5.00000,    941.5691
     87.5000,       5.0000,   5.00000,    964.6518
     92.5000,       5.0000,   5.00000,    908.2343
     97.5000,       5.0000,   5.00000,    936.6458
    102.5000,       5.0000,   5.00000,    858.4342
    107.5000,       5.0000,   5.00000,    823.3009
    112.5000,       5.0000,   5.00000,    764.8204
    117.5000,       5.0000,   5.00000,    690.9022
    122.5000,       5.0000,   5.00000,    719.4575
    127.5000,       5.0000,   5.00000,    729.3210
    132.5000,       5.0000,   5.00000,    702.1511
    137.5000,       5.0000,   5.00000,    699.7213
    142.5000,       5.0000,   5.00000,    650.3240
    147.5000,       5.0000,   5.00000,    625.8836
    152.5000,       5.0000,   5.00000,    639.2150
    157.5000,       5.0000,   5.00000,    674.5235
    162.5000,       5.0000,   5.00000,    732.3905
    167.5000,       5.0000,   5.00000,    736.1339
    172.5000,       5.0000,   5.00000,    731.5309
    177.5000,       5.0000,   5.00000,    793.1808
    182.5000,       5.0000,   5.00000,    816.1238
    187.5000,       5.0000,   5.00000,    775.3252
    192.5000,       5.0000,   5.00000,    815.0499
    197.5000,       5.0000,   5.00000,    818.4868
    202.5000,       5.0000,   5.00000,    798.8347
    207.5000,       5.0000,   5.00000,    902.9067
    212.5000,       5.0000,   5.00000,    999.7837
    217.5000,       5.0000,   5.00000,   1011.7477
    222.5000,       5.0000,   5.00000,   1185.5853
    227.5000,       5.0000,   5.00000,   1215.0214
    232.5000,       5.0000,   5.00000,   1229.8878
    237.5000,       5.0000,   5.00000,   1152.6315
    242.5000,       5.0000,   5.00000,   1163.6820
    247.5000,       5.0000,   5.00000,   1295.9290
    252.5000,       5.0000,   5.00000,   1319.0997
    257.5000,       5.0000,   5.00000,   1290.0352
    262.5000,       5.0000,   5.00000,   1368.3279
    267.5000,       5.0000,   5.00000,   1293.3678
    272.5000,       5.0000,   5.00000,   1413.4036
    277.5000,       5.0000,   5.00000,   1565.9993
    282.5000,       5.0000,   5.00000,   1670.6310
    287.5000,       5.0000,   5.00000,   1562.0096
    292.5000,       5.0000,   5.00000,   1747.0605
    297.5000,       5.0000,   5.00000,   1719.1353
    302.5000,       5.0000,   5.00000,   1936.5446
    307.5000,       5.0000,   5.00000,   1824.4617
    312.5000,       5.0000,   5.00000,   1851.6417
    317.5000,       5.0000,   5.00000,   1829.7708
    322.5000,       5.0000,   5.00000,   2126.3350
    327.5000,       5.0000,   5.00000,   2077.1008
    332.5000,       5.0000,   5.00000,   2192.1421
    337.5000,       5.0000,   5.00000,   2365.1851
    342.5000,       5.0000,   5.00000,   1994.4369
    347.5000,       5.0000,   5.00000,   1966.8094
    352.5000,       5.0000,   5.00000,   2343.5928
    357.5000,       5.0000,   5.00000,   2165.6409
    362.5000,       5.0000,   5.00000,   2097.7742
    367.5000,       5.0000,   5.00000,   2202.4250
    372.5000,       5.0000,   5.00000,   1863.3247
    377.5000,       5.0000,   5.00000,   2160.3914
    382.5000,       5.0000,   5.00000,   2020.1517
    387.5000,       5.0000,   5.00000,   1966.6174
    392.5000,       5.0000,   5.00000,   1562.7870
    397.5000,       5.0000,   5.00000,   1569.4634
    402.5000,       5.0000,   5.00000,   1491.1572
     32.5000,       5.0000,   6.00000,   1161.0153
     37.5000,       5.0000,   6.00000,   1146.1636
     42.5000,       5.0000,   6.00000,   1079.9221
     47.5000,       5.0000,   6.00000,   1092.5986
     52.5000,       5.0000,   6.00000,   1102.3018
     57.5000,       5.0000,   6.00000,   1068.4855
     62.5000,       5.0000,   6.00000,   1087.1621
     67.5000,       5.0000,   6.00000,   1038.2361
     72.5000,       5.0000,   6.00000,    985.7000
     77.5000,       5.0000,   6.00000,    978.8489
     82.5000,       5.0000,   6.00000,    906.4473
     87.5000,       5.0000,   6.00000,    946.7393
     92.5000,       5.0000,   6.00000,    880.5139
     97.5000,       5.0000,   6.00000,    911.9319
    102.5000,       5.0000,   6.00000,    842.3984
    107.5000,       5.0000,   6.00000,    800.8095
    112.5000,       5.0000,   6.00000,    756.0753
    117.5000,       5.0000,   6.00000,    679.0050
    122.5000,       5.0000,   6.00000,    716.5203
    127.5000,       5.0000,   6.00000,    717.5277
    132.5000,       5.0000,   6.00000,    691.3561
    137.5000,       5.0000,   6.00000,    689.9620
    142.5000,       5.0000,   6.00000,    646.2317
    147.5000,       5.0000,   6.00000,    621.4457
    152.5000,       5.0000,   6.00000,    625.4397
    157.5000,       5.0000,   6.00000,    668.8378
    162.5000,       5.0000,   6.00000,    731.4014
    167.5000,       5.0000,   6.00000,    736.8892
    172.5000,       5.0000,   6.00000,    746.1843
    177.5000,       5.0000,   6.00000,    799.9479
    182.5000,       5.0000,   6.00000,    806.4246
    187.5000,       5.0000,   6.00000,    762.7567
    192.5000,       5.0000,   6.00000,    771.2083
    197.5000,       5.0000,   6.00000,    769.0405
    202.5000,       5.0000,   6.00000,    745.3690
    207.5000,       5.0000,   6.00000,    851.0611
    212.5000,       5.0000,   6.00000,    956.2336
    217.5000,       5.0000,   6.00000,    963.4180
    222.5000,       5.0000,   6.00000,   1127.3013
    227.5000,       5.0000,   6.00000,   1163.2405
    232.5000,       5.0000,   6.00000,   1171.9208
    237.5000,       5.0000,   6.00000,   1093.5311
    242.5000,       5.0000,   6.00000,   1086.4911
    247.5000,       5.0000,   6.00000,   1194.8141
    252.5000,       5.0000,   6.00000,   1170.9604
    257.5000,       5.0000,   6.00000,   1169.7860
    262.5000,       5.0000,   6.00000,   1225.7803
    267.5000,       5.0000,   6.00000,   1180.2883
    272.5000,       5.0000,   6.00000,   1258.9817
    277.5000,       5.0000,   6.00000,   1403.6139
    282.5000,       5.0000,   6.00000,   1508.4570
    287.5000,       5.0000,   6.00000,   1438.3037
    292.5000,       5.0000,   6.00000,   1572.8110
    297.5000,       5.0000,   6.00000,   1571.1107
    302.5000,       5.0000,   6.00000,   1733.0337
    307.5000,       5.0000,   6.00000,   1559.3198
    312.5000,       5.0000,   6.00000,   1630.8053
    317.5000,       5.0000,   6.00000,   1672.9810
    322.5000,       5.0000,   6.00000,   1847.1768
    327.5000,       5.0000,   6.00000,   1837.3406
    332.5000,       5.0000,   6.00000,   1909.6105
    337.5000,       5.0000,   6.00000,   2074.8762
    342.5000,       5.0000,   6.00000,   1790.9514
    347.5000,       5.0000,   6.00000,   1691.9993
    352.5000,       5.0000,   6.00000,   1997.5370
    357.5000,       5.0000,   6.00000,   1852.1595
    362.5000,       5.0000,   6.00000,   1866.4233
    367.5000,       5.0000,   6.00000,   1946.7880
    372.5000,       5.0000,   6.00000,   1723.0980
    377.5000,       5.0000,   6.00000,   2010.0392
    382.5000,       5.0000,   6.00000,   1802.9677
    387.5000,       5.0000,   6.00000,   1796.3372
    392.5000,       5.0000,   6.00000,   1436.7239
    397.5000,       5.0000,   6.00000,   1441.0713
     37.5000,      25.0000,   1.00000,   1082.8047
     42.5000,      25.0000,   1.00000,   1085.9897
     47.5000,      25.0000,   1.00000,   1072.5525
     52.5000,      25.0000,   1.00000,   1052.2507
     57.5000,      25.0000,   1.00000,   1044.2072
     62.5000,      25.0000,   1.00000,   1023.5704
     67.5000,      25.0000,   1.00000,    995.1504
     72.5000,      25.0000,   1.00000,    970.5714
     77.5000,      25.0000,   1.00000,    944.4183
     82.5000,      25.0000,   1.00000,    915.4500
     87.5000,      25.0000,   1.00000,    905.0591
     92.5000,      25.0000,   1.00000,    875.8871
     97.5000,      25.0000,   1.00000,    856.9531
    102.5000,      25.0000,   1.00000,    823.2642
    107.5000,      25.0000,   1.00000,    792.8010
    112.5000,      25.0000,   1.00000,    759.5032
    117.5000,      25.0000,   1.00000,    743.3038
    122.5000,      25.0000,   1.00000,    717.0675
    127.5000,      25.0000,   1.00000,    700.6431
    132.5000,      25.0000,   1.00000,    688.8804
    137.5000,      25.0000,   1.00000,    677.2921
    142.5000,      25.0000,   1.00000,    658.6627
    147.5000,      25.0000,   1.00000,    653.0059
    152.5000,      25.0000,   1.00000,    661.7341
    157.5000,      25.0000,   1.00000,    674.0113
    162.5000,      25.0000,   1.00000,    700.9011
    167.5000,      25.0000,   1.00000,    748.4162
    172.5000,      25.0000,   1.00000,    780.9611
    177.5000,      25.0000,   1.00000,    780.6721
    182.5000,      25.0000,   1.00000,    786.1287
    187.5000,      25.0000,   1.00000,    776.4799
    192.5000,      25.0000,   1.00000,    753.4240
    197.5000,      25.0000,   1.00000,    754.5300
    202.5000,      25.0000,   1.00000,    798.0616
    207.5000,      25.0000,   1.00000,    841.4944
    212.5000,      25.0000,   1.00000,    911.3002
    217.5000,      25.0000,   1.00000,    992.7400
    222.5000,      25.0000,   1.00000,   1060.9923
    227.5000,      25.0000,   1.00000,   1074.2710
    232.5000,      25.0000,   1.00000,   1110.2809
    237.5000,      25.0000,   1.00000,   1132.8143
    242.5000,      25.0000,   1.00000,   1118.3475
    247.5000,      25.0000,   1.00000,   1090.4391
    252.5000,      25.0000,   1.00000,   1119.9176
    257.5000,      25.0000,   1.00000,   1124.6932
    262.5000,      25.0000,   1.00000,   1170.3422
    267.5000,      25.0000,   1.00000,   1213.7607
    272.5000,      25.0000,   1.00000,   1291.2085
    277.5000,      25.0000,   1.00000,   1309.9231
    282.5000,      25.0000,   1.00000,   1403.0586
    287.5000,      25.0000,   1.00000,   1467.9486
    292.5000,      25.0000,   1.00000,   1546.3900
    297.5000,      25.0000,   1.00000,   1540.3646
    302.5000,      25.0000,   1.00000,   1538.7554
    307.5000,      25.0000,   1.00000,   1540.7344
    312.5000,      25.0000,   1.00000,   1649.8596
    317.5000,      25.0000,   1.00000,   1654.8884
    322.5000,      25.0000,   1.00000,   1714.9658
    327.5000,      25.0000,   1.00000,   1766.1919
    332.5000,      25.0000,   1.00000,   1747.8180
    337.5000,      25.0000,   1.00000,   1744.5941
    342.5000,      25.0000,   1.00000,   1794.8036
    347.5000,      25.0000,   1.00000,   1757.6169
    352.5000,      25.0000,   1.00000,   1655.9977
    357.5000,      25.0000,   1.00000,   1690.1249
    362.5000,      25.0000,   1.00000,   1742.5098
    367.5000,      25.0000,   1.00000,   1768.8917
    372.5000,      25.0000,   1.00000,   1786.4059
    377.5000,      25.0000,   1.00000,   1813.9911
    382.5000,      25.0000,   1.00000,   1672.6958
    387.5000,      25.0000,   1.00000,   1637.4492
    392.5000,      25.0000,   1.00000,   1571.0657
     37.5000,       5.0000,   7.00000,   1122.1023
     42.5000,       5.0000,   7.00000,   1050.5007
     47.5000,       5.0000,   7.00000,   1070.7621
     52.5000,       5.0000,   7.00000,   1067.9653
     57.5000,       5.0000,   7.00000,   1026.4370
     62.5000,       5.0000,   7.00000,   1041.5615
     67.5000,       5.0000,   7.00000,    987.2862
     72.5000,       5.0000,   7.00000,    940.2689
     77.5000,       5.0000,   7.00000,    945.2347
     82.5000,       5.0000,   7.00000,    881.4780
     87.5000,       5.0000,   7.00000,    913.9357
     92.5000,       5.0000,   7.00000,    852.4521
     97.5000,       5.0000,   7.00000,    881.3454
    102.5000,       5.0000,   7.00000,    816.1446
    107.5000,       5.0000,   7.00000,    784.1039
    112.5000,       5.0000,   7.00000,    739.7213
    117.5000,       5.0000,   7.00000,    669.6506
    122.5000,       5.0000,   7.00000,    696.9418
    127.5000,       5.0000,   7.00000,    697.8973
    132.5000,       5.0000,   7.00000,    667.8330
    137.5000,       5.0000,   7.00000,    677.0532
    142.5000,       5.0000,   7.00000,    631.6135
    147.5000,       5.0000,   7.00000,    609.6896
    152.5000,       5.0000,   7.00000,    627.0399
    157.5000,       5.0000,   7.00000,    665.7141
    162.5000,       5.0000,   7.00000,    730.6216
    167.5000,       5.0000,   7.00000,    745.4060
    172.5000,       5.0000,   7.00000,    744.0140
    177.5000,       5.0000,   7.00000,    791.6570
    182.5000,       5.0000,   7.00000,    799.8769
    187.5000,       5.0000,   7.00000,    730.3297
    192.5000,       5.0000,   7.00000,    724.9779
    197.5000,       5.0000,   7.00000,    711.6291
    202.5000,       5.0000,   7.00000,    703.0945
    207.5000,       5.0000,   7.00000,    814.8005
    212.5000,       5.0000,   7.00000,    898.9641
    217.5000,       5.0000,   7.00000,    908.9889
    222.5000,       5.0000,   7.00000,   1083.2192
    227.5000,       5.0000,   7.00000,   1109.8116
    232.5000,       5.0000,   7.00000,   1133.2169
    237.5000,       5.0000,   7.00000,   1049.7628
    242.5000,       5.0000,   7.00000,   1006.1274
    247.5000,       5.0000,   7.00000,   1081.9718
    252.5000,       5.0000,   7.00000,   1079.9557
    257.5000,       5.0000,   7.00000,   1038.3763
    262.5000,       5.0000,   7.00000,   1096.5322
    267.5000,       5.0000,   7.00000,   1036.1454
    272.5000,       5.0000,   7.00000,   1142.2539
    277.5000,       5.0000,   7.00000,   1279.1772
    282.5000,       5.0000,   7.00000,   1376.7382
    287.5000,       5.0000,   7.00000,   1301.0844
    292.5000,       5.0000,   7.00000,   1442.8879
    297.5000,       5.0000,   7.00000,   1425.7490
    302.5000,       5.0000,   7.00000,   1541.6146
    307.5000,       5.0000,   7.00000,   1405.3811
    312.5000,       5.0000,   7.00000,   1469.5942
    317.5000,       5.0000,   7.00000,   1446.4663
    322.5000,       5.0000,   7.00000,   1635.9003
    327.5000,       5.0000,   7.00000,   1601.0291
    332.5000,       5.0000,   7.00000,   1649.3245
    337.5000,       5.0000,   7.00000,   1820.6412
    342.5000,       5.0000,   7.00000,   1536.3431
    347.5000,       5.0000,   7.00000,   1456.3308
    352.5000,       5.0000,   7.00000,   1714.8011
    357.5000,       5.0000,   7.00000,   1624.2109
    362.5000,       5.0000,   7.00000,   1660.7711
    367.5000,       5.0000,   7.00000,   1739.3282
    372.5000,       5.0000,   7.00000,   1536.9939
    377.5000,       5.0000,   7.00000,   1871.0560
    382.5000,       5.0000,   7.00000,   1668.3981
    387.5000,       5.0000,   7.00000,   1600.3801
    392.5000,       5.0000,   7.00000,   1308.4766
     42.5000,       5.0000,   8.00000,   1018.2652
     47.5000,       5.0000,   8.00000,   1028.9574
     52.5000,       5.0000,   8.00000,   1032.7426
     57.5000,       5.0000,   8.00000,    980.5723
     62.5000,       5.0000,   8.00000,    985.8411
     67.5000,       5.0000,   8.00000,    942.8047
     72.5000,       5.0000,   8.00000,    891.7941
     77.5000,       5.0000,   8.00000,    911.1829
     82.5000,       5.0000,   8.00000,    853.9892
     87.5000,       5.0000,   8.00000,    880.4755
     92.5000,       5.0000,   8.00000,    822.4975
     97.5000,       5.0000,   8.00000,    852.6069
    102.5000,       5.0000,   8.00000,    790.0538
    107.5000,       5.0000,   8.00000,    765.5286
    112.5000,       5.0000,   8.00000,    724.3583
    117.5000,       5.0000,   8.00000,    649.4205
    122.5000,       5.0000,   8.00000,    674.6412
    127.5000,       5.0000,   8.00000,    670.0728
    132.5000,       5.0000,   8.00000,    649.5510
    137.5000,       5.0000,   8.00000,    651.6105
    142.5000,       5.0000,   8.00000,    614.6253
    147.5000,       5.0000,   8.00000,    602.6356
    152.5000,       5.0000,   8.00000,    624.9380
    157.5000,       5.0000,   8.00000,    672.0258
    162.5000,       5.0000,   8.00000,    737.1990
    167.5000,       5.0000,   8.00000,    742.1411
    172.5000,       5.0000,   8.00000,    732.9730
    177.5000,       5.0000,   8.00000,    778.9308
    182.5000,       5.0000,   8.00000,    769.8517
    187.5000,       5.0000,   8.00000,    695.3502
    192.5000,       5.0000,   8.00000,    681.4681
    197.5000,       5.0000,   8.00000,    673.5143
    202.5000,       5.0000,   8.00000,    667.4921
    207.5000,       5.0000,   8.00000,    768.5370
    212.5000,       5.0000,   8.00000,    853.0645
    217.5000,       5.0000,   8.00000,    863.6999
    222.5000,       5.0000,   8.00000,   1028.3646
    227.5000,       5.0000,   8.00000,   1077.4697
    232.5000,       5.0000,   8.00000,   1089.3762
    237.5000,       5.0000,   8.00000,    991.4215
    242.5000,       5.0000,   8.00000,    937.7727
    247.5000,       5.0000,   8.00000,   1005.3645
    252.5000,       5.0000,   8.00000,    979.2245
    257.5000,       5.0000,   8.00000,    946.6857
    262.5000,       5.0000,   8.00000,    959.3978
    267.5000,       5.0000,   8.00000,    924.7885
    272.5000,       5.0000,   8.00000,   1026.4277
    277.5000,       5.0000,   8.00000,   1181.1379
    282.5000,       5.0000,   8.00000,   1259.2126
    287.5000,       5.0000,   8.00000,   1185.0819
    292.5000,       5.0000,   8.00000,   1316.1697
    297.5000,       5.0000,   8.00000,   1277.3951
    302.5000,       5.0000,   8.00000,   1411.7935
    307.5000,       5.0000,   8.00000,   1308.4526
    312.5000,       5.0000,   8.00000,   1298.9047
    317.5000,       5.0000,   8.00000,   1268.0417
    322.5000,       5.0000,   8.00000,   1423.1323
    327.5000,       5.0000,   8.00000,   1389.2511
    332.5000,       5.0000,   8.00000,   1453.4860
    337.5000,       5.0000,   8.00000,   1548.2893
    342.5000,       5.0000,   8.00000,   1299.2303
    347.5000,       5.0000,   8.00000,   1250.0431
    352.5000,       5.0000,   8.00000,   1527.7106
    357.5000,       5.0000,   8.00000,   1456.1281
    362.5000,       5.0000,   8.00000,   1469.9282
    367.5000,       5.0000,   8.00000,   1566.1508
    372.5000,       5.0000,   8.00000,   1385.2776
    377.5000,       5.0000,   8.00000,   1669.6047
    382.5000,       5.0000,   8.00000,   1545.3124
    387.5000,       5.0000,   8.00000,   1478.5543
     52.5000,      35.0000,   1.00000,    941.8345
     57.5000,      35.0000,   1.00000,    915.0657
     62.5000,      35.0000,   1.00000,    902.6116
     67.5000,      35.0000,   1.00000,    885.4063
     72.5000,      35.0000,   1.00000,    868.2913
     77.5000,      35.0000,   1.00000,    856.3566
     82.5000,      35.0000,   1.00000,    837.9601
     87.5000,      35.0000,   1.00000,    821.3270
     92.5000,      35.0000,   1.00000,    809.3188
     97.5000,      35.0000,   1.00000,    784.4827
    102.5000,      35.0000,   1.00000,    765.3422
    107.5000,      35.0000,   1.00000,    743.6401
    112.5000,      35.0000,   1.00000,    724.0586
    117.5000,      35.0000,   1.00000,    695.1060
    122.5000,      35.0000,   1.00000,    675.1092
    127.5000,      35.0000,   1.00000,    647.5869
    132.5000,      35.0000,   1.00000,    627.7028
    137.5000,      35.0000,   1.00000,    628.8080
    142.5000,      35.0000,   1.00000,    638.8188
    147.5000,      35.0000,   1.00000,    654.8322
    152.5000,      35.0000,   1.00000,    681.8037
    157.5000,      35.0000,   1.00000,    694.2672
    162.5000,      35.0000,   1.00000,    713.5475
    167.5000,      35.0000,   1.00000,    735.7852
    172.5000,      35.0000,   1.00000,    726.3859
    177.5000,      35.0000,   1.00000,    714.9259
    182.5000,      35.0000,   1.00000,    692.7461
    187.5000,      35.0000,   1.00000,    676.8558
    192.5000,      35.0000,   1.00000,    689.9786
    197.5000,      35.0000,   1.00000,    699.0184
    202.5000,      35.0000,   1.00000,    705.4491
    207.5000,      35.0000,   1.00000,    753.6190
    212.5000,      35.0000,   1.00000,    802.6794
    217.5000,      35.0000,   1.00000,    867.2009
    222.5000,      35.0000,   1.00000,    913.9726
    227.5000,      35.0000,   1.00000,    931.4636
    232.5000,      35.0000,   1.00000,    948.0483
    237.5000,      35.0000,   1.00000,    970.7234
    242.5000,      35.0000,   1.00000,    942.3356
    247.5000,      35.0000,   1.00000,    920.1821
    252.5000,      35.0000,   1.00000,    870.2942
    257.5000,      35.0000,   1.00000,    864.8298
    262.5000,      35.0000,   1.00000,    901.2371
    267.5000,      35.0000,   1.00000,    951.6542
    272.5000,      35.0000,   1.00000,    970.6929
    277.5000,      35.0000,   1.00000,   1039.7852
    282.5000,      35.0000,   1.00000,   1090.6954
    287.5000,      35.0000,   1.00000,   1149.3464
    292.5000,      35.0000,   1.00000,   1184.3688
    297.5000,      35.0000,   1.00000,   1218.8347
    302.5000,      35.0000,   1.00000,   1208.1603
    307.5000,      35.0000,   1.00000,   1241.9879
    312.5000,      35.0000,   1.00000,   1234.7850
    317.5000,      35.0000,   1.00000,   1222.7329
    322.5000,      35.0000,   1.00000,   1228.4187
    327.5000,      35.0000,   1.00000,   1168.0181
    332.5000,      35.0000,   1.00000,   1136.8568
    337.5000,      35.0000,   1.00000,   1162.8685
    342.5000,      35.0000,   1.00000,   1175.6323
    347.5000,      35.0000,   1.00000,   1211.0150
    352.5000,      35.0000,   1.00000,   1244.4528
    357.5000,      35.0000,   1.00000,   1241.6384
    362.5000,      35.0000,   1.00000,   1296.5865
    367.5000,      35.0000,   1.00000,   1339.8945
    372.5000,      35.0000,   1.00000,   1329.2421
    377.5000,      35.0000,   1.00000,   1313.0226
     52.5000,       5.0000,  10.00000,    933.7772
     57.5000,       5.0000,  10.00000,    892.3718
     62.5000,       5.0000,  10.00000,    901.4044
     67.5000,       5.0000,  10.00000,    862.7123
     72.5000,       5.0000,  10.00000,    820.8134
     77.5000,       5.0000,  10.00000,    835.3081
     82.5000,       5.0000,  10.00000,    781.7715
     87.5000,       5.0000,  10.00000,    819.2023
     92.5000,       5.0000,  10.00000,    772.4053
     97.5000,       5.0000,  10.00000,    804.3380
    102.5000,       5.0000,  10.00000,    748.9111
    107.5000,       5.0000,  10.00000,    720.7525
    112.5000,       5.0000,  10.00000,    672.7359
    117.5000,       5.0000,  10.00000,    601.7091
    122.5000,       5.0000,  10.00000,    626.6743
    127.5000,       5.0000,  10.00000,    624.4614
    132.5000,       5.0000,  10.00000,    602.7894
    137.5000,       5.0000,  10.00000,    613.3110
    142.5000,       5.0000,  10.00000,    589.0463
    147.5000,       5.0000,  10.00000,    585.9409
    152.5000,       5.0000,  10.00000,    622.7941
    157.5000,       5.0000,  10.00000,    674.1334
    162.5000,       5.0000,  10.00000,    732.3941
    167.5000,       5.0000,  10.00000,    726.9983
    172.5000,       5.0000,  10.00000,    695.5407
    177.5000,       5.0000,  10.00000,    714.9673
    182.5000,       5.0000,  10.00000,    695.3664
    187.5000,       5.0000,  10.00000,    631.5925
    192.5000,       5.0000,  10.00000,    633.5721
    197.5000,       5.0000,  10.00000,    622.5756
    202.5000,       5.0000,  10.00000,    605.9142
    207.5000,       5.0000,  10.00000,    696.8150
    212.5000,       5.0000,  10.00000,    776.1228
    217.5000,       5.0000,  10.00000,    796.9433
    222.5000,       5.0000,  10.00000,    952.5132
    227.5000,       5.0000,  10.00000,    974.8005
    232.5000,       5.0000,  10.00000,    970.2078
    237.5000,       5.0000,  10.00000,    885.2507
    242.5000,       5.0000,  10.00000,    832.3961
    247.5000,       5.0000,  10.00000,    881.2979
    252.5000,       5.0000,  10.00000,    832.7470
    257.5000,       5.0000,  10.00000,    781.9914
    262.5000,       5.0000,  10.00000,    801.4573
    267.5000,       5.0000,  10.00000,    768.1496
    272.5000,       5.0000,  10.00000,    841.7850
    277.5000,       5.0000,  10.00000,    971.7488
    282.5000,       5.0000,  10.00000,   1057.2897
    287.5000,       5.0000,  10.00000,    988.0665
    292.5000,       5.0000,  10.00000,   1092.6603
    297.5000,       5.0000,  10.00000,   1092.1213
    302.5000,       5.0000,  10.00000,   1192.8502
    307.5000,       5.0000,  10.00000,   1069.8669
    312.5000,       5.0000,  10.00000,   1059.1301
    317.5000,       5.0000,  10.00000,   1002.3420
    322.5000,       5.0000,  10.00000,   1105.7441
    327.5000,       5.0000,  10.00000,   1047.2288
    332.5000,       5.0000,  10.00000,   1070.5735
    337.5000,       5.0000,  10.00000,   1146.8590
    342.5000,       5.0000,  10.00000,    985.4041
    347.5000,       5.0000,  10.00000,    980.2698
    352.5000,       5.0000,  10.00000,   1220.9460
    357.5000,       5.0000,  10.00000,   1196.4785
    362.5000,       5.0000,  10.00000,   1219.5396
    367.5000,       5.0000,  10.00000,   1278.2737
    372.5000,       5.0000,  10.00000,   1119.7920
    377.5000,       5.0000,  10.00000,   1361.0016
     67.5000,      45.0000,   1.00000,    809.4822
     72.5000,      45.0000,   1.00000,    796.7678
     77.5000,      45.0000,   1.00000,    787.5860
     82.5000,      45.0000,   1.00000,    775.4698
     87.5000,      45.0000,   1.00000,    756.4115
     92.5000,      45.0000,   1.00000,    742.1285
     97.5000,      45.0000,   1.00000,    716.3710
    102.5000,      45.0000,   1.00000,    698.1771
    107.5000,      45.0000,   1.00000,    687.7044
    112.5000,      45.0000,   1.00000,    661.6717
    117.5000,      45.0000,   1.00000,    646.4684
    122.5000,      45.0000,   1.00000,    626.3488
    127.5000,      45.0000,   1.00000,    611.4108
    132.5000,      45.0000,   1.00000,    606.6282
    137.5000,      45.0000,   1.00000,    614.1627
    142.5000,      45.0000,   1.00000,    634.0996
    147.5000,      45.0000,   1.00000,    645.5495
    152.5000,      45.0000,   1.00000,    652.1894
    157.5000,      45.0000,   1.00000,    658.6717
    162.5000,      45.0000,   1.00000,    654.9956
    167.5000,      45.0000,   1.00000,    647.7021
    172.5000,      45.0000,   1.00000,    646.9772
    177.5000,      45.0000,   1.00000,    648.3595
    182.5000,      45.0000,   1.00000,    638.0371
    187.5000,      45.0000,   1.00000,    632.9026
    192.5000,      45.0000,   1.00000,    644.6976
    197.5000,      45.0000,   1.00000,    656.7776
    202.5000,      45.0000,   1.00000,    689.3911
    207.5000,      45.0000,   1.00000,    719.8007
    212.5000,      45.0000,   1.00000,    743.9150
    217.5000,      45.0000,   1.00000,    748.1704
    222.5000,      45.0000,   1.00000,    760.5264
    227.5000,      45.0000,   1.00000,    782.0859
    232.5000,      45.0000,   1.00000,    797.3415
    237.5000,      45.0000,   1.00000,    786.5244
    242.5000,      45.0000,   1.00000,    789.1640
    247.5000,      45.0000,   1.00000,    773.9520
    252.5000,      45.0000,   1.00000,    771.0445
    257.5000,      45.0000,   1.00000,    767.3945
    262.5000,      45.0000,   1.00000,    784.6379
    267.5000,      45.0000,   1.00000,    793.1343
    272.5000,      45.0000,   1.00000,    793.7874
    277.5000,      45.0000,   1.00000,    817.6144
    282.5000,      45.0000,   1.00000,    873.6619
    287.5000,      45.0000,   1.00000,    881.6617
    292.5000,      45.0000,   1.00000,    916.9442
    297.5000,      45.0000,   1.00000,    938.1324
    302.5000,      45.0000,   1.00000,    950.4149
    307.5000,      45.0000,   1.00000,    953.7881
    312.5000,      45.0000,   1.00000,    935.9633
    317.5000,      45.0000,   1.00000,    928.4464
    322.5000,      45.0000,   1.00000,    887.0756
    327.5000,      45.0000,   1.00000,    856.9947
    332.5000,      45.0000,   1.00000,    874.9855
    337.5000,      45.0000,   1.00000,    880.3696
    342.5000,      45.0000,   1.00000,    906.2723
    347.5000,      45.0000,   1.00000,    938.2443
    352.5000,      45.0000,   1.00000,    953.7465
    357.5000,      45.0000,   1.00000,    985.6819
    362.5000,      45.0000,   1.00000,    990.9338
     77.5000,       5.0000,  12.00000,    773.3884
    157.5000,       5.0000,  12.00000,    646.5266
    237.5000,       5.0000,  12.00000,    782.8866
    317.5000,       5.0000,  12.00000,    813.6384
     67.5000,      15.0000,   4.00000,    778.3511
     72.5000,      15.0000,   4.00000,    759.1910
     77.5000,      15.0000,   4.00000,    738.2087
     82.5000,      15.0000,   4.00000,    739.5255
     87.5000,      15.0000,   4.00000,    720.9622
     92.5000,      15.0000,   4.00000,    731.9152
     97.5000,      15.0000,   4.00000,    704.0659
    102.5000,      15.0000,   4.00000,    688.4889
    107.5000,      15.0000,   4.00000,    648.4659
    112.5000,      15.0000,   4.00000,    600.3672
    117.5000,      15.0000,   4.00000,    571.9187
    122.5000,      15.0000,   4.00000,    562.4633
    127.5000,      15.0000,   4.00000,    570.1574
    132.5000,      15.0000,   4.00000,    577.3795
    137.5000,      15.0000,   4.00000,    575.7066
    142.5000,      15.0000,   4.00000,    573.2587
    147.5000,      15.0000,   4.00000,    572.5203
    152.5000,      15.0000,   4.00000,    594.4683
    157.5000,      15.0000,   4.00000,    630.2180
    162.5000,      15.0000,   4.00000,    649.3110
    167.5000,      15.0000,   4.00000,    649.7360
    172.5000,      15.0000,   4.00000,    645.2117
    177.5000,      15.0000,   4.00000,    643.3533
    182.5000,      15.0000,   4.00000,    623.4368
    187.5000,      15.0000,   4.00000,    595.2560
    192.5000,      15.0000,   4.00000,    575.0829
    197.5000,      15.0000,   4.00000,    569.4830
    202.5000,      15.0000,   4.00000,    597.3976
    207.5000,      15.0000,   4.00000,    648.0198
    212.5000,      15.0000,   4.00000,    692.9161
    217.5000,      15.0000,   4.00000,    747.9152
    222.5000,      15.0000,   4.00000,    791.5242
    227.5000,      15.0000,   4.00000,    829.1014
    232.5000,      15.0000,   4.00000,    805.5509
    237.5000,      15.0000,   4.00000,    754.1069
    242.5000,      15.0000,   4.00000,    726.5805
    247.5000,      15.0000,   4.00000,    719.1625
    252.5000,      15.0000,   4.00000,    716.1525
    257.5000,      15.0000,   4.00000,    692.5018
    262.5000,      15.0000,   4.00000,    665.6960
    267.5000,      15.0000,   4.00000,    669.2981
    272.5000,      15.0000,   4.00000,    686.3674
    277.5000,      15.0000,   4.00000,    752.7744
    282.5000,      15.0000,   4.00000,    793.9449
    287.5000,      15.0000,   4.00000,    814.6629
    292.5000,      15.0000,   4.00000,    825.2310
    297.5000,      15.0000,   4.00000,    876.9697
    302.5000,      15.0000,   4.00000,    857.6735
    307.5000,      15.0000,   4.00000,    850.4479
    312.5000,      15.0000,   4.00000,    781.6763
    317.5000,      15.0000,   4.00000,    781.7999
    322.5000,      15.0000,   4.00000,    767.4678
    327.5000,      15.0000,   4.00000,    792.0991
    337.5000,      15.0000,   4.00000,    806.5948
    342.5000,      15.0000,   4.00000,    793.4148
    347.5000,      15.0000,   4.00000,    823.0989
    352.5000,      15.0000,   4.00000,    875.8850
    357.5000,      15.0000,   4.00000,    932.4347
    362.5000,      15.0000,   4.00000,    947.5519
     82.5000,      55.0000,   1.00000,    722.3654
     87.5000,      55.0000,   1.00000,    703.8907
     92.5000,      55.0000,   1.00000,    677.9291
     97.5000,      55.0000,   1.00000,    656.3621
    102.5000,      55.0000,   1.00000,    640.2049
    107.5000,      55.0000,   1.00000,    629.7051
    112.5000,      55.0000,   1.00000,    623.3240
    117.5000,      55.0000,   1.00000,    614.3732
    122.5000,      55.0000,   1.00000,    610.8909
    127.5000,      55.0000,   1.00000,    597.8777
    132.5000,      55.0000,   1.00000,    592.5355
    137.5000,      55.0000,   1.00000,    595.8873
    142.5000,      55.0000,   1.00000,    591.2549
    147.5000,      55.0000,   1.00000,    591.0331
    152.5000,      55.0000,   1.00000,    588.5354
    157.5000,      55.0000,   1.00000,    588.2744
    162.5000,      55.0000,   1.00000,    588.4593
    167.5000,      55.0000,   1.00000,    583.1541
    172.5000,      55.0000,   1.00000,    585.4933
    177.5000,      55.0000,   1.00000,    589.3264
    182.5000,      55.0000,   1.00000,    603.8536
    187.5000,      55.0000,   1.00000,    623.0986
    192.5000,      55.0000,   1.00000,    631.9783
    197.5000,      55.0000,   1.00000,    648.0391
    202.5000,      55.0000,   1.00000,    657.5164
    207.5000,      55.0000,   1.00000,    669.5616
    212.5000,      55.0000,   1.00000,    666.1109
    217.5000,      55.0000,   1.00000,    665.7641
    222.5000,      55.0000,   1.00000,    666.3401
    227.5000,      55.0000,   1.00000,    670.8651
    232.5000,      55.0000,   1.00000,    675.6211
    242.5000,      55.0000,   1.00000,    679.1324
    247.5000,      55.0000,   1.00000,    689.9557
    252.5000,      55.0000,   1.00000,    694.2064
    257.5000,      55.0000,   1.00000,    689.3348
    262.5000,      55.0000,   1.00000,    687.6545
    267.5000,      55.0000,   1.00000,    706.2519
    272.5000,      55.0000,   1.00000,    706.1458
    277.5000,      55.0000,   1.00000,    712.8368
    282.5000,      55.0000,   1.00000,    705.5217
    287.5000,      55.0000,   1.00000,    696.0533
    292.5000,      55.0000,   1.00000,    701.9600
    297.5000,      55.0000,   1.00000,    710.2415
    302.5000,      55.0000,   1.00000,    712.8741
    307.5000,      55.0000,   1.00000,    716.7725
    312.5000,      55.0000,   1.00000,    737.2654
    317.5000,      55.0000,   1.00000,    744.6035
    322.5000,      55.0000,   1.00000,    737.8582
    327.5000,      55.0000,   1.00000,    755.0391
    332.5000,      55.0000,   1.00000,    759.3597
    337.5000,      55.0000,   1.00000,    767.5661
    342.5000,      55.0000,   1.00000,    777.7714
    347.5000,      55.0000,   1.00000,    778.6661
    157.5000,       5.0000,  15.00000,    573.0504
    237.5000,       5.0000,  15.00000,    671.2692
    317.5000,       5.0000,  15.00000,    625.2638
     82.5000,      15.0000,   5.00000,    683.7762
     87.5000,      15.0000,   5.00000,    663.4487
     92.5000,      15.0000,   5.00000,    667.0772
     97.5000,      15.0000,   5.00000,    640.8698
    102.5000,      15.0000,   5.00000,    621.5853
    107.5000,      15.0000,   5.00000,    588.8201
    112.5000,      15.0000,   5.00000,    551.5729
    117.5000,      15.0000,   5.00000,    534.6259
    122.5000,      15.0000,   5.00000,    532.1539
    127.5000,      15.0000,   5.00000,    540.1912
    132.5000,      15.0000,   5.00000,    542.3761
    137.5000,      15.0000,   5.00000,    535.5851
    142.5000,      15.0000,   5.00000,    524.4277
    147.5000,      15.0000,   5.00000,    516.3448
    152.5000,      15.0000,   5.00000,    527.5020
    157.5000,      15.0000,   5.00000,    559.4423
    162.5000,      15.0000,   5.00000,    585.8351
    167.5000,      15.0000,   5.00000,    589.9061
    172.5000,      15.0000,   5.00000,    590.8538
    177.5000,      15.0000,   5.00000,    592.2385
    182.5000,      15.0000,   5.00000,    583.5613
    187.5000,      15.0000,   5.00000,    568.4568
    192.5000,      15.0000,   5.00000,    551.3321
    197.5000,      15.0000,   5.00000,    542.3158
    202.5000,      15.0000,   5.00000,    554.9748
    207.5000,      15.0000,   5.00000,    594.9777
    212.5000,      15.0000,   5.00000,    632.8823
    217.5000,      15.0000,   5.00000,    683.3047
    222.5000,      15.0000,   5.00000,    709.6099
    227.5000,      15.0000,   5.00000,    737.7673
    232.5000,      15.0000,   5.00000,    706.7458
    242.5000,      15.0000,   5.00000,    641.3880
    247.5000,      15.0000,   5.00000,    635.8712
    252.5000,      15.0000,   5.00000,    627.3892
    257.5000,      15.0000,   5.00000,    601.7565
    262.5000,      15.0000,   5.00000,    579.6180
    267.5000,      15.0000,   5.00000,    586.4977
    272.5000,      15.0000,   5.00000,    599.2916
    277.5000,      15.0000,   5.00000,    639.5438
    282.5000,      15.0000,   5.00000,    646.6182
    287.5000,      15.0000,   5.00000,    646.4734
    292.5000,      15.0000,   5.00000,    642.8089
    297.5000,      15.0000,   5.00000,    664.4302
    302.5000,      15.0000,   5.00000,    643.5461
    307.5000,      15.0000,   5.00000,    634.4747
    312.5000,      15.0000,   5.00000,    608.7613
    317.5000,      15.0000,   5.00000,    626.9240
    322.5000,      15.0000,   5.00000,    636.5836
    327.5000,      15.0000,   5.00000,    664.6757
    332.5000,      15.0000,   5.00000,    697.5269
    337.5000,      15.0000,   5.00000,    692.7872
    342.5000,      15.0000,   5.00000,    674.7346
    347.5000,      15.0000,   5.00000,    685.7829
     97.5000,      65.0000,   1.00000,    625.8954
    102.5000,      65.0000,   1.00000,    615.2713
    107.5000,      65.0000,   1.00000,    610.5478
    112.5000,      65.0000,   1.00000,    597.7947
    117.5000,      65.0000,   1.00000,    586.2184
    122.5000,      65.0000,   1.00000,    577.2980
    127.5000,      65.0000,   1.00000,    566.6599
    132.5000,      65.0000,   1.00000,    556.5762
    137.5000,      65.0000,   1.00000,    546.5323
    142.5000,      65.0000,   1.00000,    537.6500
    147.5000,      65.0000,   1.00000,    538.0614
    152.5000,      65.0000,   1.00000,    541.8399
    157.5000,      65.0000,   1.00000,    538.8395
    162.5000,      65.0000,   1.00000,    539.9144
    167.5000,      65.0000,   1.00000,    541.5757
    172.5000,      65.0000,   1.00000,    544.6164
    177.5000,      65.0000,   1.00000,    558.3370
    182.5000,      65.0000,   1.00000,    573.3254
    187.5000,      65.0000,   1.00000,    584.7111
    192.5000,      65.0000,   1.00000,    604.9507
    197.5000,      65.0000,   1.00000,    616.6797
    202.5000,      65.0000,   1.00000,    624.3661
    207.5000,      65.0000,   1.00000,    618.4180
    212.5000,      65.0000,   1.00000,    611.4909
    217.5000,      65.0000,   1.00000,    608.4433
    257.5000,      65.0000,   1.00000,    625.5886
    262.5000,      65.0000,   1.00000,    623.6246
    267.5000,      65.0000,   1.00000,    615.1138
    272.5000,      65.0000,   1.00000,    612.9736
    277.5000,      65.0000,   1.00000,    614.3583
    282.5000,      65.0000,   1.00000,    598.8200
    287.5000,      65.0000,   1.00000,    583.2949
    292.5000,      65.0000,   1.00000,    578.1949
    297.5000,      65.0000,   1.00000,    582.3378
    302.5000,      65.0000,   1.00000,    593.5584
    307.5000,      65.0000,   1.00000,    614.1958
    312.5000,      65.0000,   1.00000,    621.6890
    317.5000,      65.0000,   1.00000,    623.9692
    322.5000,      65.0000,   1.00000,    652.4337
    327.5000,      65.0000,   1.00000,    667.8215
    332.5000,      65.0000,   1.00000,    680.8405
    102.5000,      15.0000,   6.00000,    593.5246
    107.5000,      15.0000,   6.00000,    561.8950
    112.5000,      15.0000,   6.00000,    524.6395
    117.5000,      15.0000,   6.00000,    501.1539
    122.5000,      15.0000,   6.00000,    493.9589
    127.5000,      15.0000,   6.00000,    494.0027
    132.5000,      15.0000,   6.00000,    490.9785
    137.5000,      15.0000,   6.00000,    477.7851
    142.5000,      15.0000,   6.00000,    469.2401
    147.5000,      15.0000,   6.00000,    466.8368
    152.5000,      15.0000,   6.00000,    482.2994
    157.5000,      15.0000,   6.00000,    514.3253
    162.5000,      15.0000,   6.00000,    540.8234
    167.5000,      15.0000,   6.00000,    549.9286
    172.5000,      15.0000,   6.00000,    555.0706
    177.5000,      15.0000,   6.00000,    559.8882
    182.5000,      15.0000,   6.00000,    548.8573
    187.5000,      15.0000,   6.00000,    530.2239
    192.5000,      15.0000,   6.00000,    513.3356
    197.5000,      15.0000,   6.00000,    507.2141
    202.5000,      15.0000,   6.00000,    524.2489
    207.5000,      15.0000,   6.00000,    556.5679
    212.5000,      15.0000,   6.00000,    593.1109
    217.5000,      15.0000,   6.00000,    638.1193
    257.5000,      15.0000,   6.00000,    542.4470
    262.5000,      15.0000,   6.00000,    515.9078
    267.5000,      15.0000,   6.00000,    511.1686
    272.5000,      15.0000,   6.00000,    519.4500
    277.5000,      15.0000,   6.00000,    556.7755
    282.5000,      15.0000,   6.00000,    557.9980
    287.5000,      15.0000,   6.00000,    555.8264
    292.5000,      15.0000,   6.00000,    538.3712
    297.5000,      15.0000,   6.00000,    559.9003
    302.5000,      15.0000,   6.00000,    544.6794
    307.5000,      15.0000,   6.00000,    539.5717
    312.5000,      15.0000,   6.00000,    515.4794
    317.5000,      15.0000,   6.00000,    530.5026
    322.5000,      15.0000,   6.00000,    547.3646
    327.5000,      15.0000,   6.00000,    579.8943
    332.5000,      15.0000,   6.00000,    610.8400
    110.0000,      30.0000,   3.00000,    542.0977
    115.0000,      30.0000,   3.00000,    519.3782
    120.0000,      30.0000,   3.00000,    496.7805
    125.0000,      30.0000,   3.00000,    479.0607
    130.0000,      30.0000,   3.00000,    465.2330
    135.0000,      30.0000,   3.00000,    461.7896
    140.0000,      30.0000,   3.00000,    462.0527
    145.0000,      30.0000,   3.00000,    465.3104
    150.0000,      30.0000,   3.00000,    477.2180
    155.0000,      30.0000,   3.00000,    488.4694
    160.0000,      30.0000,   3.00000,    501.4433
    165.0000,      30.0000,   3.00000,    522.2426
    170.0000,      30.0000,   3.00000,    539.1091
    175.0000,      30.0000,   3.00000,    538.3466
    180.0000,      30.0000,   3.00000,    527.9900
    185.0000,      30.0000,   3.00000,    521.7833
    190.0000,      30.0000,   3.00000,    512.4418
    195.0000,      30.0000,   3.00000,    513.9980
    200.0000,      30.0000,   3.00000,    520.3630
    205.0000,      30.0000,   3.00000,    538.0079
    210.0000,      30.0000,   3.00000,    571.0320
    265.0000,      30.0000,   3.00000,    507.7854
    270.0000,      30.0000,   3.00000,    513.7655
    275.0000,      30.0000,   3.00000,    508.9048
    280.0000,      30.0000,   3.00000,    511.9670
    285.0000,      30.0000,   3.00000,    520.2542
    290.0000,      30.0000,   3.00000,    537.8834
    295.0000,      30.0000,   3.00000,    532.8239
    300.0000,      30.0000,   3.00000,    523.6613
    305.0000,      30.0000,   3.00000,    520.5750
    310.0000,      30.0000,   3.00000,    519.4470
    315.0000,      30.0000,   3.00000,    522.2261
    320.0000,      30.0000,   3.00000,    523.0910
    325.0000,      30.0000,   3.00000,    542.0795
    112.5000,      25.0000,   4.00000,    501.6132
    117.5000,      25.0000,   4.00000,    478.6106
    122.5000,      25.0000,   4.00000,    457.5962
    127.5000,      25.0000,   4.00000,    447.8200
    132.5000,      25.0000,   4.00000,    446.2417
    137.5000,      25.0000,   4.00000,    440.5406
    142.5000,      25.0000,   4.00000,    437.6929
    147.5000,      25.0000,   4.00000,    447.4046
    152.5000,      25.0000,   4.00000,    463.0133
    157.5000,      25.0000,   4.00000,    482.4731
    162.5000,      25.0000,   4.00000,    499.8831
    167.5000,      25.0000,   4.00000,    516.5742
    172.5000,      25.0000,   4.00000,    523.2201
    177.5000,      25.0000,   4.00000,    515.6895
    182.5000,      25.0000,   4.00000,    506.5549
    187.5000,      25.0000,   4.00000,    499.9392
    192.5000,      25.0000,   4.00000,    484.9122
    197.5000,      25.0000,   4.00000,    486.8764
    202.5000,      25.0000,   4.00000,    510.4914
    272.5000,      25.0000,   4.00000,    480.3381
    277.5000,      25.0000,   4.00000,    478.9198
    282.5000,      25.0000,   4.00000,    498.6891
    287.5000,      25.0000,   4.00000,    508.6728
    292.5000,      25.0000,   4.00000,    518.9432
    297.5000,      25.0000,   4.00000,    511.5856
    302.5000,      25.0000,   4.00000,    510.2874
    307.5000,      25.0000,   4.00000,    496.3795
    312.5000,      25.0000,   4.00000,    496.5168
    317.5000,      25.0000,   4.00000,    484.7269
    157.5000,      15.0000,   8.00000,    455.3420
    157.5000,      15.0000,  10.00000,    416.6570
   6.64
ITERATION 3
MODEL RESISTIVITY
LAYER 1
84,     2.5000
     10.0000,     705.88
     15.0000,     707.89
     20.0000,     717.89
     25.0000,     819.77
     30.0000,     785.56
     35.0000,     896.80
     40.0000,     939.16
     45.0000,     904.14
     50.0000,     954.97
     55.0000,     1003.8
     60.0000,     993.47
     65.0000,     1015.6
     70.0000,     972.17
     75.0000,     943.64
     80.0000,     951.10
     85.0000,     855.02
     90.0000,     872.57
     95.0000,     794.96
    100.0000,     812.50
    105.0000,     711.62
    110.0000,     663.73
    115.0000,     612.70
    120.0000,     531.97
    125.0000,     559.78
    130.0000,     562.21
    135.0000,     543.33
    140.0000,     558.11
    145.0000,     523.01
    150.0000,     511.34
    155.0000,     539.74
    160.0000,     611.55
    165.0000,     707.34
    170.0000,     720.43
    175.0000,     721.47
    180.0000,     777.75
    185.0000,     779.58
    190.0000,     709.47
    195.0000,     721.20
    200.0000,     728.88
    205.0000,     735.46
    210.0000,     908.38
    215.0000,     1109.0
    220.0000,     1212.5
    225.0000,     1610.2
    230.0000,     1715.2
    235.0000,     1719.3
    240.0000,     1565.2
    245.0000,     1458.8
    250.0000,     1594.4
    255.0000,     1564.2
    260.0000,     1491.9
    265.0000,     1559.3
    270.0000,     1516.9
    275.0000,     1770.2
    280.0000,     2131.2
    285.0000,     2388.9
    290.0000,     2364.4
    295.0000,     2696.5
    300.0000,     2652.4
    305.0000,     3020.5
    310.0000,     2642.3
    315.0000,     2612.5
    320.0000,     2521.2
    325.0000,     2841.3
    330.0000,     2795.7
    335.0000,     2938.7
    340.0000,     3230.6
    345.0000,     2688.8
    350.0000,     2623.4
    355.0000,     3355.0
    360.0000,     3180.9
    365.0000,     3174.8
    370.0000,     3189.7
    375.0000,     2606.3
    380.0000,     3205.6
    385.0000,     2704.5
    390.0000,     2479.9
    395.0000,     1792.3
    400.0000,     1691.7
    405.0000,     1601.7
    410.0000,     1526.3
    415.0000,     1490.5
    420.0000,     1507.1
             1449.2
LAYER 2
84,     5.2500
     10.0000,     726.85
     15.0000,     724.47
     20.0000,     741.20
     25.0000,     829.59
     30.0000,     825.39
     35.0000,     914.49
     40.0000,     948.56
     45.0000,     935.11
     50.0000,     972.05
     55.0000,     1013.5
     60.0000,     1013.0
     65.0000,     1022.3
     70.0000,     988.57
     75.0000,     963.19
     80.0000,     962.13
     85.0000,     887.49
     90.0000,     889.03
     95.0000,     834.41
    100.0000,     833.98
    105.0000,     744.77
    110.0000,     690.58
    115.0000,     632.56
    120.0000,     567.90
    125.0000,     579.52
    130.0000,     580.30
    135.0000,     569.05
    140.0000,     569.14
    145.0000,     537.11
    150.0000,     528.03
    155.0000,     552.87
    160.0000,     622.42
    165.0000,     715.12
    170.0000,     731.11
    175.0000,     739.08
    180.0000,     787.40
    185.0000,     788.88
    190.0000,     736.55
    195.0000,     737.02
    200.0000,     738.83
    205.0000,     749.85
    210.0000,     914.23
    215.0000,     1109.4
    220.0000,     1211.1
    225.0000,     1554.2
    230.0000,     1677.7
    235.0000,     1696.4
    240.0000,     1565.9
    245.0000,     1513.1
    250.0000,     1594.6
    255.0000,     1577.8
    260.0000,     1526.3
    265.0000,     1553.5
    270.0000,     1527.0
    275.0000,     1772.8
    280.0000,     2127.7
    285.0000,     2369.7
    290.0000,     2368.4
    295.0000,     2661.2
    300.0000,     2658.4
    305.0000,     2930.1
    310.0000,     2649.0
    315.0000,     2605.7
    320.0000,     2536.2
    325.0000,     2808.6
    330.0000,     2802.8
    335.0000,     2942.1
    340.0000,     3206.0
    345.0000,     2690.9
    350.0000,     2656.1
    355.0000,     3267.3
    360.0000,     3184.3
    365.0000,     3189.1
    370.0000,     3201.7
    375.0000,     2746.8
    380.0000,     3172.2
    385.0000,     2721.1
    390.0000,     2484.9
    395.0000,     1794.4
    400.0000,     1693.3
    405.0000,     1602.6
    410.0000,     1526.8
    415.0000,     1490.9
    420.0000,     1498.8
             1455.4
LAYER 3
82,     8.2750
     15.0000,     877.75
     20.0000,     943.81
     25.0000,     1075.9
     30.0000,     1097.5
     35.0000,     1165.3
     40.0000,     1181.7
     45.0000,     1180.9
     50.0000,     1184.4
     55.0000,     1187.9
     60.0000,     1187.2
     65.0000,     1184.7
     70.0000,     1170.2
     75.0000,     1157.3
     80.0000,     1149.3
     85.0000,     1134.8
     90.0000,     1135.8
     95.0000,     1129.7
    100.0000,     1128.4
    105.0000,     1056.8
    110.0000,     964.33
    115.0000,     848.92
    120.0000,     736.19
    125.0000,     731.05
    130.0000,     719.30
    135.0000,     686.16
    140.0000,     677.67
    145.0000,     660.67
    150.0000,     661.52
    155.0000,     693.78
    160.0000,     752.24
    165.0000,     801.37
    170.0000,     809.25
    175.0000,     812.43
    180.0000,     824.35
    185.0000,     823.98
    190.0000,     793.57
    195.0000,     792.44
    200.0000,     795.50
    205.0000,     838.82
    210.0000,     1018.6
    215.0000,     1169.2
    220.0000,     1230.3
    225.0000,     1523.2
    230.0000,     1628.3
    235.0000,     1647.4
    240.0000,     1569.5
    245.0000,     1517.3
    250.0000,     1600.1
    255.0000,     1590.7
    260.0000,     1529.9
    265.0000,     1554.5
    270.0000,     1546.0
    275.0000,     1783.6
    280.0000,     2095.3
    285.0000,     2309.5
    290.0000,     2358.4
    295.0000,     2604.1
    300.0000,     2658.1
    305.0000,     2776.1
    310.0000,     2667.6
    315.0000,     2623.2
    320.0000,     2614.7
    325.0000,     2796.8
    330.0000,     2845.1
    335.0000,     2962.1
    340.0000,     3192.5
    345.0000,     2699.6
    350.0000,     2718.1
    355.0000,     3213.1
    360.0000,     3195.0
    365.0000,     3246.7
    370.0000,     3208.0
    375.0000,     3058.3
    380.0000,     3176.1
    385.0000,     2737.1
    390.0000,     2516.0
    395.0000,     1799.6
    400.0000,     1701.4
    405.0000,     1608.2
    410.0000,     1530.2
    415.0000,     1487.0
             1471.1
LAYER 4
80,    11.6025
     20.0000,     1350.9
     25.0000,     1478.4
     30.0000,     1518.4
     35.0000,     1542.7
     40.0000,     1528.9
     45.0000,     1453.5
     50.0000,     1441.7
     55.0000,     1428.0
     60.0000,     1390.5
     65.0000,     1382.0
     70.0000,     1359.2
     75.0000,     1351.9
     80.0000,     1351.7
     85.0000,     1364.5
     90.0000,     1377.6
     95.0000,     1384.6
    100.0000,     1384.1
    105.0000,     1324.6
    110.0000,     1198.7
    115.0000,     1032.9
    120.0000,     879.10
    125.0000,     826.12
    130.0000,     782.48
    135.0000,     747.95
    140.0000,     743.10
    145.0000,     746.81
    150.0000,     749.89
    155.0000,     800.58
    160.0000,     835.74
    165.0000,     828.73
    170.0000,     829.21
    175.0000,     828.72
    180.0000,     829.64
    185.0000,     827.81
    190.0000,     806.05
    195.0000,     806.23
    200.0000,     832.03
    205.0000,     923.71
    210.0000,     1125.9
    215.0000,     1227.4
    220.0000,     1248.0
    225.0000,     1494.1
    230.0000,     1555.0
    235.0000,     1572.5
    240.0000,     1559.1
    245.0000,     1542.9
    250.0000,     1622.9
    255.0000,     1621.9
    260.0000,     1584.5
    265.0000,     1592.4
    270.0000,     1596.9
    275.0000,     1789.4
    280.0000,     2031.4
    285.0000,     2215.5
    290.0000,     2311.5
    295.0000,     2542.3
    300.0000,     2634.9
    305.0000,     2697.6
    310.0000,     2666.5
    315.0000,     2644.8
    320.0000,     2644.9
    325.0000,     2778.0
    330.0000,     2903.3
    335.0000,     3063.2
    340.0000,     3204.0
    345.0000,     2715.8
    350.0000,     2730.8
    355.0000,     3248.8
    360.0000,     3204.0
    365.0000,     3260.4
    370.0000,     3220.2
    375.0000,     3068.1
    380.0000,     3153.7
    385.0000,     2806.5
    390.0000,     2530.4
    395.0000,     1818.6
    400.0000,     1701.3
    405.0000,     1606.1
    410.0000,     1530.9
             1479.3
LAYER 5
76,    15.2628
     30.0000,     2005.7
     35.0000,     1986.5
     40.0000,     1966.9
     45.0000,     1680.5
     50.0000,     1553.3
     55.0000,     1405.5
     60.0000,     1352.4
     65.0000,     1343.0
     70.0000,     1339.7
     75.0000,     1343.0
     80.0000,     1350.7
     85.0000,     1359.4
     90.0000,     1363.9
     95.0000,     1368.7
    100.0000,     1367.3
    105.0000,     1311.7
    110.0000,     1188.9
    115.0000,     1024.2
    120.0000,     880.72
    125.0000,     819.95
    130.0000,     779.18
    135.0000,     742.55
    140.0000,     737.94
    145.0000,     736.12
    150.0000,     744.10
    155.0000,     788.08
    160.0000,     823.67
    165.0000,     825.52
    170.0000,     806.15
    175.0000,     782.90
    180.0000,     776.29
    185.0000,     776.09
    190.0000,     778.53
    195.0000,     804.28
    200.0000,     843.16
    205.0000,     961.30
    210.0000,     1136.4
    215.0000,     1225.8
    220.0000,     1246.0
    225.0000,     1272.3
    230.0000,     1283.1
    235.0000,     1296.5
    240.0000,     1317.4
    245.0000,     1345.0
    250.0000,     1466.2
    255.0000,     1475.1
    260.0000,     1490.3
    265.0000,     1494.7
    270.0000,     1495.3
    275.0000,     1501.1
    280.0000,     1525.5
    285.0000,     1593.0
    290.0000,     1705.3
    295.0000,     1876.0
    300.0000,     1999.4
    305.0000,     2053.9
    310.0000,     2064.8
    315.0000,     2074.1
    320.0000,     2098.9
    325.0000,     2261.1
    330.0000,     2583.9
    335.0000,     2912.0
    340.0000,     2966.3
    345.0000,     2956.7
    350.0000,     2943.2
    355.0000,     3220.2
    360.0000,     3292.3
    365.0000,     3308.9
    370.0000,     3272.8
    375.0000,     3018.9
    380.0000,     2792.9
    385.0000,     2384.3
    390.0000,     2021.6
    395.0000,     1644.8
    400.0000,     1527.6
             1469.0
LAYER 6
72,    19.2890
     40.0000,     1914.8
     45.0000,     1621.7
     50.0000,     1519.6
     55.0000,     1398.3
     60.0000,     1322.5
     65.0000,     1243.4
     70.0000,     1196.7
     75.0000,     1164.7
     80.0000,     1139.1
     85.0000,     1118.2
     90.0000,     1099.3
     95.0000,     1070.9
    100.0000,     1024.4
    105.0000,     950.50
    110.0000,     847.87
    115.0000,     738.60
    120.0000,     647.75
    125.0000,     592.39
    130.0000,     566.09
    135.0000,     560.24
    140.0000,     559.94
    145.0000,     566.90
    150.0000,     588.56
    155.0000,     613.14
    160.0000,     619.54
    165.0000,     619.78
    170.0000,     615.59
    175.0000,     613.84
    180.0000,     615.62
    185.0000,     624.14
    190.0000,     660.22
    195.0000,     728.21
    200.0000,     816.11
    205.0000,     934.75
    210.0000,     1037.9
    215.0000,     1052.7
    220.0000,     1050.4
    225.0000,     1048.0
    230.0000,     1057.1
    235.0000,     1067.6
    240.0000,     1073.1
    245.0000,     1096.7
    250.0000,     1144.5
    255.0000,     1151.7
    260.0000,     1155.5
    265.0000,     1158.1
    270.0000,     1158.4
    275.0000,     1157.2
    280.0000,     1159.2
    285.0000,     1182.6
    290.0000,     1238.4
    295.0000,     1321.7
    300.0000,     1394.9
    305.0000,     1434.2
    310.0000,     1437.7
    315.0000,     1442.5
    320.0000,     1496.1
    325.0000,     1646.5
    330.0000,     1905.0
    335.0000,     2187.7
    340.0000,     2354.5
    345.0000,     2416.7
    350.0000,     2445.8
    355.0000,     2464.3
    360.0000,     2457.3
    365.0000,     2449.9
    370.0000,     2351.9
    375.0000,     2112.5
    380.0000,     1886.7
    385.0000,     1652.5
    390.0000,     1491.0
             1366.2
LAYER 7
68,    23.7179
     50.0000,     1510.9
     55.0000,     1198.7
     60.0000,     1074.3
     65.0000,     964.26
     70.0000,     897.29
     75.0000,     841.24
     80.0000,     790.98
     85.0000,     746.83
     90.0000,     707.83
     95.0000,     666.32
    100.0000,     619.60
    105.0000,     568.55
    110.0000,     516.95
    115.0000,     471.11
    120.0000,     437.30
    125.0000,     418.70
    130.0000,     412.80
    135.0000,     412.68
    140.0000,     415.01
    145.0000,     426.71
    150.0000,     450.11
    155.0000,     477.13
    160.0000,     492.98
    165.0000,     494.49
    170.0000,     499.31
    175.0000,     503.03
    180.0000,     508.15
    185.0000,     536.44
    190.0000,     585.63
    195.0000,     655.87
    200.0000,     739.54
    205.0000,     818.56
    210.0000,     857.70
    215.0000,     858.74
    220.0000,     857.13
    225.0000,     853.83
    230.0000,     854.01
    235.0000,     857.04
    240.0000,     858.85
    245.0000,     866.81
    250.0000,     880.21
    255.0000,     884.63
    260.0000,     885.84
    265.0000,     886.35
    270.0000,     886.31
    275.0000,     886.04
    280.0000,     885.99
    285.0000,     891.96
    290.0000,     908.68
    295.0000,     934.23
    300.0000,     958.46
    305.0000,     974.42
    310.0000,     982.36
    315.0000,     998.19
    320.0000,     1043.8
    325.0000,     1135.9
    330.0000,     1269.2
    335.0000,     1404.2
    340.0000,     1492.3
    345.0000,     1527.0
    350.0000,     1530.2
    355.0000,     1519.8
    360.0000,     1512.9
    365.0000,     1493.1
    370.0000,     1436.4
    375.0000,     1349.5
    380.0000,     1276.2
             1230.5
LAYER 8
64,    28.5897
     60.0000,     936.04
     65.0000,     778.12
     70.0000,     708.10
     75.0000,     663.48
     80.0000,     602.97
     85.0000,     553.40
     90.0000,     517.82
     95.0000,     484.35
    100.0000,     453.11
    105.0000,     426.00
    110.0000,     403.89
    115.0000,     387.95
    120.0000,     378.90
    125.0000,     375.93
    130.0000,     376.29
    135.0000,     376.53
    140.0000,     380.81
    145.0000,     392.09
    150.0000,     410.44
    155.0000,     432.22
    160.0000,     450.99
    165.0000,     462.11
    170.0000,     467.20
    175.0000,     475.37
    180.0000,     492.07
    185.0000,     517.82
    190.0000,     555.43
    195.0000,     605.87
    200.0000,     659.95
    205.0000,     700.02
    210.0000,     714.47
    215.0000,     713.35
    220.0000,     711.46
    225.0000,     709.80
    230.0000,     707.64
    235.0000,     706.95
    240.0000,     706.95
    245.0000,     707.39
    250.0000,     708.15
    255.0000,     708.27
    260.0000,     708.15
    265.0000,     707.79
    270.0000,     707.24
    275.0000,     706.70
    280.0000,     706.20
    285.0000,     705.93
    290.0000,     706.28
    295.0000,     708.77
    300.0000,     712.27
    305.0000,     715.25
    310.0000,     719.43
    315.0000,     731.62
    320.0000,     759.70
    325.0000,     806.91
    330.0000,     867.16
    335.0000,     925.36
    340.0000,     968.14
    345.0000,     990.02
    350.0000,     996.30
    355.0000,     995.81
    360.0000,     994.45
    365.0000,     992.19
    370.0000,     988.42
           992.9301
LAYER 9
58,    33.9487
     75.0000,     616.81
     80.0000,     515.21
     85.0000,     477.16
     90.0000,     454.47
     95.0000,     427.98
    100.0000,     405.47
    105.0000,     390.87
    110.0000,     382.06
    115.0000,     377.99
    120.0000,     377.69
    125.0000,     379.29
    130.0000,     380.59
    135.0000,     381.76
    140.0000,     387.02
    145.0000,     396.87
    150.0000,     410.93
    155.0000,     427.35
    160.0000,     443.25
    165.0000,     456.68
    170.0000,     468.33
    175.0000,     480.86
    180.0000,     496.24
    185.0000,     515.28
    190.0000,     540.60
    195.0000,     571.71
    200.0000,     600.69
    205.0000,     618.27
    210.0000,     622.56
    215.0000,     619.94
    220.0000,     617.23
    225.0000,     616.48
    230.0000,     614.40
    235.0000,     612.35
    240.0000,     611.05
    245.0000,     610.06
    250.0000,     609.02
    255.0000,     607.41
    260.0000,     604.67
    265.0000,     600.84
    270.0000,     596.47
    275.0000,     592.40
    280.0000,     589.35
    285.0000,     587.58
    290.0000,     586.86
    295.0000,     586.80
    300.0000,     587.12
    305.0000,     587.65
    310.0000,     588.21
    315.0000,     591.75
    320.0000,     603.93
    325.0000,     625.72
    330.0000,     654.26
    335.0000,     685.96
    340.0000,     717.66
    345.0000,     741.49
    350.0000,     754.17
    355.0000,     765.82
           793.0860
LAYER 10
52,    39.8436
     90.0000,     442.19
     95.0000,     408.23
    100.0000,     393.86
    105.0000,     386.16
    110.0000,     382.88
    115.0000,     382.54
    120.0000,     384.01
    125.0000,     385.55
    130.0000,     386.09
    135.0000,     387.77
    140.0000,     392.77
    145.0000,     402.36
    150.0000,     415.39
    155.0000,     430.11
    160.0000,     444.85
    165.0000,     458.58
    170.0000,     471.39
    175.0000,     484.32
    180.0000,     498.89
    185.0000,     514.62
    190.0000,     531.65
    195.0000,     549.67
    200.0000,     564.00
    205.0000,     571.21
    210.0000,     572.00
    215.0000,     569.72
    220.0000,     567.45
    225.0000,     566.46
    230.0000,     565.43
    235.0000,     563.57
    240.0000,     561.35
    245.0000,     558.74
    250.0000,     555.33
    255.0000,     550.70
    260.0000,     544.78
    265.0000,     537.94
    270.0000,     530.85
    275.0000,     524.28
    280.0000,     518.88
    285.0000,     515.01
    290.0000,     512.76
    295.0000,     511.97
    300.0000,     512.38
    305.0000,     513.60
    310.0000,     515.00
    315.0000,     515.74
    320.0000,     518.96
    325.0000,     528.97
    330.0000,     542.37
    335.0000,     561.16
    340.0000,     583.86
           626.4429
LAYER 11
48,    46.3279
    100.0000,     389.44
    105.0000,     386.78
    110.0000,     385.99
    115.0000,     386.34
    120.0000,     387.12
    125.0000,     387.12
    130.0000,     387.00
    135.0000,     388.67
    140.0000,     393.83
    145.0000,     402.98
    150.0000,     415.88
    155.0000,     430.63
    160.0000,     445.29
    165.0000,     458.96
    170.0000,     471.77
    175.0000,     484.85
    180.0000,     499.32
    185.0000,     514.41
    190.0000,     526.81
    195.0000,     537.32
    200.0000,     544.39
    205.0000,     547.27
    210.0000,     547.01
    215.0000,     545.37
    220.0000,     543.81
    225.0000,     543.04
    230.0000,     542.24
    235.0000,     540.22
    240.0000,     537.01
    245.0000,     532.63
    250.0000,     526.99
    255.0000,     520.09
    260.0000,     512.09
    265.0000,     503.42
    270.0000,     494.64
    275.0000,     486.37
    280.0000,     479.12
    285.0000,     473.27
    290.0000,     469.01
    295.0000,     466.35
    300.0000,     465.22
    305.0000,     465.42
    310.0000,     466.57
    315.0000,     468.03
    320.0000,     468.79
    325.0000,     470.25
    330.0000,     476.12
           488.6604
LAYER 12
45,    53.4607
    110.0000,     388.41
    115.0000,     388.47
    120.0000,     388.84
    125.0000,     389.25
    130.0000,     390.71
    135.0000,     394.16
    140.0000,     400.02
    145.0000,     408.73
    150.0000,     420.20
    155.0000,     433.48
    160.0000,     447.33
    165.0000,     460.89
    170.0000,     474.04
    175.0000,     487.20
    180.0000,     500.78
    185.0000,     514.38
    190.0000,     525.33
    195.0000,     531.96
    200.0000,     535.65
    205.0000,     536.72
    210.0000,     536.17
    215.0000,     535.01
    220.0000,     534.04
    225.0000,     533.64
    230.0000,     532.51
    235.0000,     529.94
    240.0000,     525.88
    245.0000,     520.36
    250.0000,     513.46
    255.0000,     505.32
    260.0000,     496.21
    265.0000,     486.54
    270.0000,     476.76
    275.0000,     467.35
    280.0000,     458.72
    285.0000,     451.16
    290.0000,     444.84
    295.0000,     439.83
    300.0000,     436.06
    305.0000,     433.37
    310.0000,     431.50
    315.0000,     430.40
    320.0000,     429.60
    325.0000,     429.18
           429.1158
LAYER 13
43,    61.3068
    115.0000,     389.34
    120.0000,     389.66
    125.0000,     391.87
    130.0000,     394.69
    135.0000,     398.50
    140.0000,     404.89
    145.0000,     413.61
    150.0000,     424.37
    155.0000,     436.68
    160.0000,     449.80
    165.0000,     463.08
    170.0000,     476.23
    175.0000,     489.25
    180.0000,     502.13
    185.0000,     514.46
    190.0000,     524.79
    195.0000,     530.83
    200.0000,     533.05
    205.0000,     533.25
    210.0000,     532.58
    215.0000,     531.76
    220.0000,     531.26
    225.0000,     530.78
    230.0000,     529.11
    235.0000,     526.03
    240.0000,     521.46
    245.0000,     515.39
    250.0000,     507.93
    255.0000,     499.27
    260.0000,     489.68
    265.0000,     479.55
    270.0000,     469.28
    275.0000,     459.26
    280.0000,     449.80
    285.0000,     441.11
    290.0000,     433.33
    295.0000,     426.47
    300.0000,     420.50
    305.0000,     415.38
    310.0000,     411.74
    315.0000,     408.59
    320.0000,     406.08
           404.9646
LAYER 14
41, 
    120.0000,     393.09
    125.0000,     394.26
    130.0000,     396.80
    135.0000,     400.80
    140.0000,     406.49
    145.0000,     415.54
    150.0000,     426.20
    155.0000,     438.23
    160.0000,     451.09
    165.0000,     464.25
    170.0000,     477.36
    175.0000,     490.30
    180.0000,     502.88
    185.0000,     514.58
    190.0000,     524.25
    195.0000,     530.29
    200.0000,     532.75
    205.0000,     532.90
    210.0000,     532.11
    215.0000,     531.40
    220.0000,     531.16
    225.0000,     530.31
    230.0000,     528.37
    235.0000,     525.08
    240.0000,     520.33
    245.0000,     514.08
    250.0000,     506.43
    255.0000,     497.57
    260.0000,     487.81
    265.0000,     477.51
    270.0000,     467.06
    275.0000,     456.81
    280.0000,     447.04
    285.0000,     437.93
    290.0000,     429.54
    295.0000,     421.78
    300.0000,     414.43
    305.0000,     408.76
    310.0000,     403.16
    315.0000,     397.18
           390.2362
CALCULATED APPARENT RESISTIVITY
      7.5000,       5.0000,   1.00000,    775.0047
     12.5000,       5.0000,   1.00000,    791.5046
     17.5000,       5.0000,   1.00000,    790.8976
     22.5000,       5.0000,   1.00000,    887.7299
     27.5000,       5.0000,   1.00000,    860.6531
     32.5000,       5.0000,   1.00000,    953.1141
     37.5000,       5.0000,   1.00000,    971.5281
     42.5000,       5.0000,   1.00000,    970.7563
     47.5000,       5.0000,   1.00000,   1012.8694
     52.5000,       5.0000,   1.00000,   1032.4304
     57.5000,       5.0000,   1.00000,   1013.3983
     62.5000,       5.0000,   1.00000,   1040.9399
     67.5000,       5.0000,   1.00000,   1012.9042
     72.5000,       5.0000,   1.00000,    973.5247
     77.5000,       5.0000,   1.00000,    988.2269
     82.5000,       5.0000,   1.00000,    903.6024
     87.5000,       5.0000,   1.00000,    935.6908
     92.5000,       5.0000,   1.00000,    837.2758
     97.5000,       5.0000,   1.00000,    852.3648
    102.5000,       5.0000,   1.00000,    761.4882
    107.5000,       5.0000,   1.00000,    718.1874
    112.5000,       5.0000,   1.00000,    673.1664
    117.5000,       5.0000,   1.00000,    601.1620
    122.5000,       5.0000,   1.00000,    609.4881
    127.5000,       5.0000,   1.00000,    589.8123
    132.5000,       5.0000,   1.00000,    572.0798
    137.5000,       5.0000,   1.00000,    580.4360
    142.5000,       5.0000,   1.00000,    559.4086
    147.5000,       5.0000,   1.00000,    568.2147
    152.5000,       5.0000,   1.00000,    594.2110
    157.5000,       5.0000,   1.00000,    633.4503
    162.5000,       5.0000,   1.00000,    693.1546
    167.5000,       5.0000,   1.00000,    721.5412
    172.5000,       5.0000,   1.00000,    733.4691
    177.5000,       5.0000,   1.00000,    762.9048
    182.5000,       5.0000,   1.00000,    769.4194
    187.5000,       5.0000,   1.00000,    736.3926
    192.5000,       5.0000,   1.00000,    756.0594
    197.5000,       5.0000,   1.00000,    784.0706
    202.5000,       5.0000,   1.00000,    808.2724
    207.5000,       5.0000,   1.00000,    946.7712
    212.5000,       5.0000,   1.00000,   1120.7493
    217.5000,       5.0000,   1.00000,   1204.5587
    222.5000,       5.0000,   1.00000,   1480.2997
    227.5000,       5.0000,   1.00000,   1510.1113
    232.5000,       5.0000,   1.00000,   1608.6128
    237.5000,       5.0000,   1.00000,   1561.5790
    242.5000,       5.0000,   1.00000,   1513.0002
    247.5000,       5.0000,   1.00000,   1569.1873
    252.5000,       5.0000,   1.00000,   1534.9323
    257.5000,       5.0000,   1.00000,   1512.1736
    262.5000,       5.0000,   1.00000,   1606.1227
    267.5000,       5.0000,   1.00000,   1611.5719
    272.5000,       5.0000,   1.00000,   1809.2938
    277.5000,       5.0000,   1.00000,   2006.5313
    282.5000,       5.0000,   1.00000,   2282.7942
    287.5000,       5.0000,   1.00000,   2281.5530
    292.5000,       5.0000,   1.00000,   2621.7444
    297.5000,       5.0000,   1.00000,   2508.7090
    302.5000,       5.0000,   1.00000,   2796.3362
    307.5000,       5.0000,   1.00000,   2544.4089
    312.5000,       5.0000,   1.00000,   2695.7131
    317.5000,       5.0000,   1.00000,   2554.8274
    322.5000,       5.0000,   1.00000,   2798.9163
    327.5000,       5.0000,   1.00000,   2768.4443
    332.5000,       5.0000,   1.00000,   2796.4109
    337.5000,       5.0000,   1.00000,   3016.7793
    342.5000,       5.0000,   1.00000,   2802.0195
    347.5000,       5.0000,   1.00000,   2761.3760
    352.5000,       5.0000,   1.00000,   3179.4905
    357.5000,       5.0000,   1.00000,   2994.3716
    362.5000,       5.0000,   1.00000,   3030.0078
    367.5000,       5.0000,   1.00000,   3204.6968
    372.5000,       5.0000,   1.00000,   2666.4155
    377.5000,       5.0000,   1.00000,   3021.8599
    382.5000,       5.0000,   1.00000,   2436.5725
    387.5000,       5.0000,   1.00000,   2431.4597
    392.5000,       5.0000,   1.00000,   1870.4161
    397.5000,       5.0000,   1.00000,   1803.2993
    402.5000,       5.0000,   1.00000,   1623.4524
    407.5000,       5.0000,   1.00000,   1541.7402
    412.5000,       5.0000,   1.00000,   1498.0479
    417.5000,       5.0000,   1.00000,   1493.4515
    422.5000,       5.0000,   1.00000,   1450.5134
     12.5000,       5.0000,   2.00000,    894.9998
     17.5000,       5.0000,   2.00000,    912.4821
     22.5000,       5.0000,   2.00000,   1009.6097
     27.5000,       5.0000,   2.00000,    961.1345
     32.5000,       5.0000,   2.00000,   1053.9332
     37.5000,       5.0000,   2.00000,   1081.1005
     42.5000,       5.0000,   2.00000,   1031.3892
     47.5000,       5.0000,   2.00000,   1088.2794
     52.5000,       5.0000,   2.00000,   1104.7472
     57.5000,       5.0000,   2.00000,   1066.3932
     62.5000,       5.0000,   2.00000,   1103.4044
     67.5000,       5.0000,   2.00000,   1064.7605
     72.5000,       5.0000,   2.00000,   1029.9736
     77.5000,       5.0000,   2.00000,   1042.3711
     82.5000,       5.0000,   2.00000,    977.7521
     87.5000,       5.0000,   2.00000,    988.9141
     92.5000,       5.0000,   2.00000,    910.5504
     97.5000,       5.0000,   2.00000,    912.7651
    102.5000,       5.0000,   2.00000,    832.6301
    107.5000,       5.0000,   2.00000,    793.9016
    112.5000,       5.0000,   2.00000,    750.0474
    117.5000,       5.0000,   2.00000,    657.3109
    122.5000,       5.0000,   2.00000,    673.3086
    127.5000,       5.0000,   2.00000,    649.7717
    132.5000,       5.0000,   2.00000,    614.7435
    137.5000,       5.0000,   2.00000,    631.1918
    142.5000,       5.0000,   2.00000,    612.6895
    147.5000,       5.0000,   2.00000,    612.4308
    152.5000,       5.0000,   2.00000,    631.5764
    157.5000,       5.0000,   2.00000,    668.5193
    162.5000,       5.0000,   2.00000,    729.3120
    167.5000,       5.0000,   2.00000,    725.7415
    172.5000,       5.0000,   2.00000,    715.4240
    177.5000,       5.0000,   2.00000,    780.1680
    182.5000,       5.0000,   2.00000,    794.5238
    187.5000,       5.0000,   2.00000,    750.3996
    192.5000,       5.0000,   2.00000,    807.5170
    197.5000,       5.0000,   2.00000,    846.2244
    202.5000,       5.0000,   2.00000,    839.5063
    207.5000,       5.0000,   2.00000,   1015.7843
    212.5000,       5.0000,   2.00000,   1140.6344
    217.5000,       5.0000,   2.00000,   1144.7074
    222.5000,       5.0000,   2.00000,   1373.1498
    227.5000,       5.0000,   2.00000,   1450.7985
    232.5000,       5.0000,   2.00000,   1517.2078
    237.5000,       5.0000,   2.00000,   1475.2815
    242.5000,       5.0000,   2.00000,   1450.4650
    247.5000,       5.0000,   2.00000,   1585.6741
    252.5000,       5.0000,   2.00000,   1542.6270
    257.5000,       5.0000,   2.00000,   1524.6782
    262.5000,       5.0000,   2.00000,   1646.6519
    267.5000,       5.0000,   2.00000,   1612.1747
    272.5000,       5.0000,   2.00000,   1743.4897
    277.5000,       5.0000,   2.00000,   2031.6215
    282.5000,       5.0000,   2.00000,   2175.8218
    287.5000,       5.0000,   2.00000,   2135.4888
    292.5000,       5.0000,   2.00000,   2362.7036
    297.5000,       5.0000,   2.00000,   2411.1392
    302.5000,       5.0000,   2.00000,   2641.7378
    307.5000,       5.0000,   2.00000,   2498.0713
    312.5000,       5.0000,   2.00000,   2528.9009
    317.5000,       5.0000,   2.00000,   2550.1042
    322.5000,       5.0000,   2.00000,   2783.7061
    327.5000,       5.0000,   2.00000,   2618.8958
    332.5000,       5.0000,   2.00000,   2695.6240
    337.5000,       5.0000,   2.00000,   3119.1702
    342.5000,       5.0000,   2.00000,   2663.9714
    347.5000,       5.0000,   2.00000,   2615.4099
    352.5000,       5.0000,   2.00000,   3238.1345
    357.5000,       5.0000,   2.00000,   2890.1372
    362.5000,       5.0000,   2.00000,   2919.4919
    367.5000,       5.0000,   2.00000,   3031.2766
    372.5000,       5.0000,   2.00000,   2521.0142
    377.5000,       5.0000,   2.00000,   2798.9070
    382.5000,       5.0000,   2.00000,   2505.7576
    387.5000,       5.0000,   2.00000,   2301.5132
    392.5000,       5.0000,   2.00000,   1850.4474
    397.5000,       5.0000,   2.00000,   1805.4594
    402.5000,       5.0000,   2.00000,   1723.2441
    407.5000,       5.0000,   2.00000,   1546.7590
    412.5000,       5.0000,   2.00000,   1501.9159
    417.5000,       5.0000,   2.00000,   1501.8417
     17.5000,       5.0000,   3.00000,    998.4796
     22.5000,       5.0000,   3.00000,   1099.7731
     27.5000,       5.0000,   3.00000,   1052.9850
     32.5000,       5.0000,   3.00000,   1140.3452
     37.5000,       5.0000,   3.00000,   1131.0040
     42.5000,       5.0000,   3.00000,   1094.2875
     47.5000,       5.0000,   3.00000,   1114.3795
     52.5000,       5.0000,   3.00000,   1140.4531
     57.5000,       5.0000,   3.00000,   1119.1348
     62.5000,       5.0000,   3.00000,   1128.9384
     67.5000,       5.0000,   3.00000,   1097.4756
     72.5000,       5.0000,   3.00000,   1051.1188
     77.5000,       5.0000,   3.00000,   1069.6497
     82.5000,       5.0000,   3.00000,    990.6823
     87.5000,       5.0000,   3.00000,   1018.2789
     92.5000,       5.0000,   3.00000,    929.0527
     97.5000,       5.0000,   3.00000,    950.5448
    102.5000,       5.0000,   3.00000,    870.3922
    107.5000,       5.0000,   3.00000,    837.3108
    112.5000,       5.0000,   3.00000,    775.9530
    117.5000,       5.0000,   3.00000,    694.7059
    122.5000,       5.0000,   3.00000,    706.5704
    127.5000,       5.0000,   3.00000,    692.1135
    132.5000,       5.0000,   3.00000,    665.9711
    137.5000,       5.0000,   3.00000,    668.3750
    142.5000,       5.0000,   3.00000,    640.1702
    147.5000,       5.0000,   3.00000,    626.5936
    152.5000,       5.0000,   3.00000,    640.1978
    157.5000,       5.0000,   3.00000,    690.5469
    162.5000,       5.0000,   3.00000,    740.3223
    167.5000,       5.0000,   3.00000,    720.2125
    172.5000,       5.0000,   3.00000,    714.0964
    177.5000,       5.0000,   3.00000,    772.2559
    182.5000,       5.0000,   3.00000,    804.3666
    187.5000,       5.0000,   3.00000,    784.7014
    192.5000,       5.0000,   3.00000,    825.0387
    197.5000,       5.0000,   3.00000,    852.2963
    202.5000,       5.0000,   3.00000,    874.7080
    207.5000,       5.0000,   3.00000,   1005.1662
    212.5000,       5.0000,   3.00000,   1109.6403
    217.5000,       5.0000,   3.00000,   1088.4470
    222.5000,       5.0000,   3.00000,   1297.1294
    227.5000,       5.0000,   3.00000,   1382.0813
    232.5000,       5.0000,   3.00000,   1429.4058
    237.5000,       5.0000,   3.00000,   1337.7889
    242.5000,       5.0000,   3.00000,   1357.4780
    247.5000,       5.0000,   3.00000,   1504.1228
    252.5000,       5.0000,   3.00000,   1543.6027
    257.5000,       5.0000,   3.00000,   1525.1211
    262.5000,       5.0000,   3.00000,   1577.4766
    267.5000,       5.0000,   3.00000,   1518.0500
    272.5000,       5.0000,   3.00000,   1701.7297
    277.5000,       5.0000,   3.00000,   1916.1652
    282.5000,       5.0000,   3.00000,   2081.6135
    287.5000,       5.0000,   3.00000,   1902.2041
    292.5000,       5.0000,   3.00000,   2131.2681
    297.5000,       5.0000,   3.00000,   2174.7383
    302.5000,       5.0000,   3.00000,   2525.0278
    307.5000,       5.0000,   3.00000,   2281.4675
    312.5000,       5.0000,   3.00000,   2382.0530
    317.5000,       5.0000,   3.00000,   2352.1721
    322.5000,       5.0000,   3.00000,   2575.4197
    327.5000,       5.0000,   3.00000,   2506.5613
    332.5000,       5.0000,   3.00000,   2683.5549
    337.5000,       5.0000,   3.00000,   2883.6917
    342.5000,       5.0000,   3.00000,   2513.8232
    347.5000,       5.0000,   3.00000,   2449.9844
    352.5000,       5.0000,   3.00000,   2947.4597
    357.5000,       5.0000,   3.00000,   2893.4661
    362.5000,       5.0000,   3.00000,   2706.9834
    367.5000,       5.0000,   3.00000,   2672.7546
    372.5000,       5.0000,   3.00000,   2250.6594
    377.5000,       5.0000,   3.00000,   2670.5059
    382.5000,       5.0000,   3.00000,   2362.6326
    387.5000,       5.0000,   3.00000,   2285.6001
    392.5000,       5.0000,   3.00000,   1715.6283
    397.5000,       5.0000,   3.00000,   1768.8816
    402.5000,       5.0000,   3.00000,   1685.7167
    407.5000,       5.0000,   3.00000,   1592.8153
    412.5000,       5.0000,   3.00000,   1490.4254
     22.5000,      15.0000,   1.00000,   1081.0468
     27.5000,      15.0000,   1.00000,   1130.1587
     32.5000,      15.0000,   1.00000,   1127.8566
     37.5000,      15.0000,   1.00000,   1130.7292
     42.5000,      15.0000,   1.00000,   1110.2770
     47.5000,      15.0000,   1.00000,   1114.9922
     52.5000,      15.0000,   1.00000,   1118.2119
     57.5000,      15.0000,   1.00000,   1128.8394
     62.5000,      15.0000,   1.00000,   1120.9120
     67.5000,      15.0000,   1.00000,   1084.4352
     72.5000,      15.0000,   1.00000,   1064.8391
     77.5000,      15.0000,   1.00000,   1018.0615
     82.5000,      15.0000,   1.00000,   1004.6342
     87.5000,      15.0000,   1.00000,    961.0734
     92.5000,      15.0000,   1.00000,    950.6029
     97.5000,      15.0000,   1.00000,    910.2121
    102.5000,      15.0000,   1.00000,    888.5370
    107.5000,      15.0000,   1.00000,    823.2238
    112.5000,      15.0000,   1.00000,    774.8960
    117.5000,      15.0000,   1.00000,    731.5120
    122.5000,      15.0000,   1.00000,    711.8027
    127.5000,      15.0000,   1.00000,    710.2488
    132.5000,      15.0000,   1.00000,    704.2064
    137.5000,      15.0000,   1.00000,    680.7895
    142.5000,      15.0000,   1.00000,    648.9974
    147.5000,      15.0000,   1.00000,    634.7157
    152.5000,      15.0000,   1.00000,    653.9299
    157.5000,      15.0000,   1.00000,    686.9453
    162.5000,      15.0000,   1.00000,    709.6641
    167.5000,      15.0000,   1.00000,    723.7687
    172.5000,      15.0000,   1.00000,    736.1243
    177.5000,      15.0000,   1.00000,    759.0050
    182.5000,      15.0000,   1.00000,    793.7323
    187.5000,      15.0000,   1.00000,    821.4153
    192.5000,      15.0000,   1.00000,    824.6042
    197.5000,      15.0000,   1.00000,    853.8868
    202.5000,      15.0000,   1.00000,    909.3818
    207.5000,      15.0000,   1.00000,    979.0699
    212.5000,      15.0000,   1.00000,   1023.7356
    217.5000,      15.0000,   1.00000,   1135.2554
    222.5000,      15.0000,   1.00000,   1224.8182
    227.5000,      15.0000,   1.00000,   1294.8676
    232.5000,      15.0000,   1.00000,   1295.4086
    237.5000,      15.0000,   1.00000,   1298.4818
    242.5000,      15.0000,   1.00000,   1306.5695
    247.5000,      15.0000,   1.00000,   1402.7734
    252.5000,      15.0000,   1.00000,   1488.4139
    257.5000,      15.0000,   1.00000,   1519.5330
    262.5000,      15.0000,   1.00000,   1476.4624
    267.5000,      15.0000,   1.00000,   1543.5385
    272.5000,      15.0000,   1.00000,   1655.1881
    277.5000,      15.0000,   1.00000,   1825.0680
    282.5000,      15.0000,   1.00000,   1828.2633
    287.5000,      15.0000,   1.00000,   1910.9773
    292.5000,      15.0000,   1.00000,   1907.6869
    297.5000,      15.0000,   1.00000,   2110.5117
    302.5000,      15.0000,   1.00000,   2149.5864
    307.5000,      15.0000,   1.00000,   2256.9316
    312.5000,      15.0000,   1.00000,   2191.5415
    317.5000,      15.0000,   1.00000,   2244.4319
    322.5000,      15.0000,   1.00000,   2297.5989
    327.5000,      15.0000,   1.00000,   2526.7000
    332.5000,      15.0000,   1.00000,   2560.8420
    337.5000,      15.0000,   1.00000,   2508.0730
    342.5000,      15.0000,   1.00000,   2447.8274
    347.5000,      15.0000,   1.00000,   2466.2881
    352.5000,      15.0000,   1.00000,   2580.9563
    357.5000,      15.0000,   1.00000,   2624.0313
    362.5000,      15.0000,   1.00000,   2569.3030
    367.5000,      15.0000,   1.00000,   2284.2991
    372.5000,      15.0000,   1.00000,   2294.0044
    377.5000,      15.0000,   1.00000,   2263.8474
    382.5000,      15.0000,   1.00000,   2315.0537
    387.5000,      15.0000,   1.00000,   2051.1990
    392.5000,      15.0000,   1.00000,   1911.0157
    397.5000,      15.0000,   1.00000,   1650.2185
    402.5000,      15.0000,   1.00000,   1656.1841
    407.5000,      15.0000,   1.00000,   1586.1093
     22.5000,       5.0000,   4.00000,   1164.0898
     27.5000,       5.0000,   4.00000,   1102.1132
     32.5000,       5.0000,   4.00000,   1184.1055
     37.5000,       5.0000,   4.00000,   1171.6581
     42.5000,       5.0000,   4.00000,   1096.8279
     47.5000,       5.0000,   4.00000,   1134.5305
     52.5000,       5.0000,   4.00000,   1146.4579
     57.5000,       5.0000,   4.00000,   1118.8621
     62.5000,       5.0000,   4.00000,   1151.6637
     67.5000,       5.0000,   4.00000,   1091.0413
     72.5000,       5.0000,   4.00000,   1049.8267
     77.5000,       5.0000,   4.00000,   1054.0259
     82.5000,       5.0000,   4.00000,    972.3147
     87.5000,       5.0000,   4.00000,   1005.2446
     92.5000,       5.0000,   4.00000,    923.1298
     97.5000,       5.0000,   4.00000,    958.3837
    102.5000,       5.0000,   4.00000,    881.1376
    107.5000,       5.0000,   4.00000,    833.0892
    112.5000,       5.0000,   4.00000,    787.4293
    117.5000,       5.0000,   4.00000,    691.9071
    122.5000,       5.0000,   4.00000,    725.8613
    127.5000,       5.0000,   4.00000,    717.9741
    132.5000,       5.0000,   4.00000,    694.6917
    137.5000,       5.0000,   4.00000,    697.6519
    142.5000,       5.0000,   4.00000,    640.6307
    147.5000,       5.0000,   4.00000,    623.4443
    152.5000,       5.0000,   4.00000,    642.5521
    157.5000,       5.0000,   4.00000,    681.2341
    162.5000,       5.0000,   4.00000,    734.3739
    167.5000,       5.0000,   4.00000,    727.3694
    172.5000,       5.0000,   4.00000,    716.2118
    177.5000,       5.0000,   4.00000,    772.6080
    182.5000,       5.0000,   4.00000,    814.2760
    187.5000,       5.0000,   4.00000,    791.1402
    192.5000,       5.0000,   4.00000,    821.3782
    197.5000,       5.0000,   4.00000,    850.9474
    202.5000,       5.0000,   4.00000,    840.7161
    207.5000,       5.0000,   4.00000,    969.0217
    212.5000,       5.0000,   4.00000,   1049.8198
    217.5000,       5.0000,   4.00000,   1044.1564
    222.5000,       5.0000,   4.00000,   1271.5378
    227.5000,       5.0000,   4.00000,   1292.1466
    232.5000,       5.0000,   4.00000,   1322.5667
    237.5000,       5.0000,   4.00000,   1260.1571
    242.5000,       5.0000,   4.00000,   1232.7439
    247.5000,       5.0000,   4.00000,   1423.9385
    252.5000,       5.0000,   4.00000,   1471.7997
    257.5000,       5.0000,   4.00000,   1453.8696
    262.5000,       5.0000,   4.00000,   1479.1357
    267.5000,       5.0000,   4.00000,   1425.6005
    272.5000,       5.0000,   4.00000,   1576.7189
    277.5000,       5.0000,   4.00000,   1800.2369
    282.5000,       5.0000,   4.00000,   1868.1460
    287.5000,       5.0000,   4.00000,   1761.0739
    292.5000,       5.0000,   4.00000,   1933.6060
    297.5000,       5.0000,   4.00000,   1971.1158
    302.5000,       5.0000,   4.00000,   2251.7095
    307.5000,       5.0000,   4.00000,   2106.7937
    312.5000,       5.0000,   4.00000,   2156.3745
    317.5000,       5.0000,   4.00000,   2081.8601
    322.5000,       5.0000,   4.00000,   2338.5247
    327.5000,       5.0000,   4.00000,   2418.6287
    332.5000,       5.0000,   4.00000,   2460.5344
    337.5000,       5.0000,   4.00000,   2688.6045
    342.5000,       5.0000,   4.00000,   2275.3672
    347.5000,       5.0000,   4.00000,   2200.8035
    352.5000,       5.0000,   4.00000,   2766.3621
    357.5000,       5.0000,   4.00000,   2529.9448
    362.5000,       5.0000,   4.00000,   2495.1001
    367.5000,       5.0000,   4.00000,   2399.7336
    372.5000,       5.0000,   4.00000,   2000.0203
    377.5000,       5.0000,   4.00000,   2475.4463
    382.5000,       5.0000,   4.00000,   2203.0154
    387.5000,       5.0000,   4.00000,   2136.5823
    392.5000,       5.0000,   4.00000,   1670.2340
    397.5000,       5.0000,   4.00000,   1627.0223
    402.5000,       5.0000,   4.00000,   1626.1300
    407.5000,       5.0000,   4.00000,   1540.6055
     30.0000,      20.0000,   1.00000,   1147.3224
     35.0000,      20.0000,   1.00000,   1118.8953
     40.0000,      20.0000,   1.00000,   1124.3004
     45.0000,      20.0000,   1.00000,   1113.6116
     50.0000,      20.0000,   1.00000,   1086.1589
     55.0000,      20.0000,   1.00000,   1111.2928
     60.0000,      20.0000,   1.00000,   1088.9896
     65.0000,      20.0000,   1.00000,   1074.0479
     70.0000,      20.0000,   1.00000,   1051.0111
     75.0000,      20.0000,   1.00000,    994.7963
     80.0000,      20.0000,   1.00000,    967.6901
     85.0000,      20.0000,   1.00000,    938.6557
     90.0000,      20.0000,   1.00000,    923.7551
     95.0000,      20.0000,   1.00000,    909.2057
    100.0000,      20.0000,   1.00000,    868.8696
    105.0000,      20.0000,   1.00000,    839.4827
    110.0000,      20.0000,   1.00000,    781.2082
    115.0000,      20.0000,   1.00000,    748.8278
    120.0000,      20.0000,   1.00000,    734.0617
    125.0000,      20.0000,   1.00000,    713.6580
    130.0000,      20.0000,   1.00000,    725.7033
    135.0000,      20.0000,   1.00000,    697.6477
    140.0000,      20.0000,   1.00000,    667.9512
    145.0000,      20.0000,   1.00000,    653.5343
    150.0000,      20.0000,   1.00000,    638.2294
    155.0000,      20.0000,   1.00000,    655.6686
    160.0000,      20.0000,   1.00000,    684.9471
    165.0000,      20.0000,   1.00000,    710.4510
    170.0000,      20.0000,   1.00000,    748.2808
    175.0000,      20.0000,   1.00000,    777.2142
    180.0000,      20.0000,   1.00000,    782.8776
    185.0000,      20.0000,   1.00000,    794.3858
    190.0000,      20.0000,   1.00000,    811.8983
    195.0000,      20.0000,   1.00000,    801.2656
    200.0000,      20.0000,   1.00000,    832.2958
    205.0000,      20.0000,   1.00000,    868.7285
    210.0000,      20.0000,   1.00000,    917.0385
    215.0000,      20.0000,   1.00000,   1047.6987
    220.0000,      20.0000,   1.00000,   1119.0105
    225.0000,      20.0000,   1.00000,   1165.0630
    230.0000,      20.0000,   1.00000,   1200.7888
    235.0000,      20.0000,   1.00000,   1175.5499
    240.0000,      20.0000,   1.00000,   1223.4609
    245.0000,      20.0000,   1.00000,   1255.7921
    250.0000,      20.0000,   1.00000,   1265.6754
    255.0000,      20.0000,   1.00000,   1322.3204
    260.0000,      20.0000,   1.00000,   1347.3763
    265.0000,      20.0000,   1.00000,   1384.8456
    270.0000,      20.0000,   1.00000,   1469.6018
    275.0000,      20.0000,   1.00000,   1506.8188
    280.0000,      20.0000,   1.00000,   1581.2822
    285.0000,      20.0000,   1.00000,   1682.1007
    290.0000,      20.0000,   1.00000,   1740.5083
    295.0000,      20.0000,   1.00000,   1805.4570
    300.0000,      20.0000,   1.00000,   1836.8339
    305.0000,      20.0000,   1.00000,   1871.6936
    310.0000,      20.0000,   1.00000,   1874.9652
    315.0000,      20.0000,   1.00000,   1939.4829
    320.0000,      20.0000,   1.00000,   2033.7378
    325.0000,      20.0000,   1.00000,   2083.0854
    330.0000,      20.0000,   1.00000,   2205.8342
    335.0000,      20.0000,   1.00000,   2188.3662
    340.0000,      20.0000,   1.00000,   2107.7476
    345.0000,      20.0000,   1.00000,   2247.2336
    350.0000,      20.0000,   1.00000,   2104.9255
    355.0000,      20.0000,   1.00000,   2114.4094
    360.0000,      20.0000,   1.00000,   2132.8201
    365.0000,      20.0000,   1.00000,   2045.6300
    370.0000,      20.0000,   1.00000,   2121.1301
    375.0000,      20.0000,   1.00000,   2036.8099
    380.0000,      20.0000,   1.00000,   1933.2935
    385.0000,      20.0000,   1.00000,   1962.2755
    390.0000,      20.0000,   1.00000,   1803.6735
    395.0000,      20.0000,   1.00000,   1688.0984
    400.0000,      20.0000,   1.00000,   1539.6702
     27.5000,       5.0000,   5.00000,   1112.0585
     32.5000,       5.0000,   5.00000,   1196.1522
     37.5000,       5.0000,   5.00000,   1172.7632
     42.5000,       5.0000,   5.00000,   1096.1886
     47.5000,       5.0000,   5.00000,   1117.3940
     52.5000,       5.0000,   5.00000,   1134.1368
     57.5000,       5.0000,   5.00000,   1099.4976
     62.5000,       5.0000,   5.00000,   1122.5802
     67.5000,       5.0000,   5.00000,   1081.2434
     72.5000,       5.0000,   5.00000,   1013.8232
     77.5000,       5.0000,   5.00000,   1018.3563
     82.5000,       5.0000,   5.00000,    939.9514
     87.5000,       5.0000,   5.00000,    966.5522
     92.5000,       5.0000,   5.00000,    908.7997
     97.5000,       5.0000,   5.00000,    941.6263
    102.5000,       5.0000,   5.00000,    858.4839
    107.5000,       5.0000,   5.00000,    824.6694
    112.5000,       5.0000,   5.00000,    765.7657
    117.5000,       5.0000,   5.00000,    688.4222
    122.5000,       5.0000,   5.00000,    721.0517
    127.5000,       5.0000,   5.00000,    727.4887
    132.5000,       5.0000,   5.00000,    700.8196
    137.5000,       5.0000,   5.00000,    695.7294
    142.5000,       5.0000,   5.00000,    642.9741
    147.5000,       5.0000,   5.00000,    617.6801
    152.5000,       5.0000,   5.00000,    628.3648
    157.5000,       5.0000,   5.00000,    666.6572
    162.5000,       5.0000,   5.00000,    729.2122
    167.5000,       5.0000,   5.00000,    730.1096
    172.5000,       5.0000,   5.00000,    723.9432
    177.5000,       5.0000,   5.00000,    790.1847
    182.5000,       5.0000,   5.00000,    813.5287
    187.5000,       5.0000,   5.00000,    769.0023
    192.5000,       5.0000,   5.00000,    812.0938
    197.5000,       5.0000,   5.00000,    813.4775
    202.5000,       5.0000,   5.00000,    787.5568
    207.5000,       5.0000,   5.00000,    902.6872
    212.5000,       5.0000,   5.00000,   1008.5687
    217.5000,       5.0000,   5.00000,   1011.1234
    222.5000,       5.0000,   5.00000,   1211.3873
    227.5000,       5.0000,   5.00000,   1234.5225
    232.5000,       5.0000,   5.00000,   1243.4064
    237.5000,       5.0000,   5.00000,   1167.2504
    242.5000,       5.0000,   5.00000,   1175.7681
    247.5000,       5.0000,   5.00000,   1315.2366
    252.5000,       5.0000,   5.00000,   1346.5509
    257.5000,       5.0000,   5.00000,   1317.3495
    262.5000,       5.0000,   5.00000,   1389.8843
    267.5000,       5.0000,   5.00000,   1315.2524
    272.5000,       5.0000,   5.00000,   1441.1027
    277.5000,       5.0000,   5.00000,   1606.6273
    282.5000,       5.0000,   5.00000,   1719.2958
    287.5000,       5.0000,   5.00000,   1607.6626
    292.5000,       5.0000,   5.00000,   1808.2229
    297.5000,       5.0000,   5.00000,   1774.2653
    302.5000,       5.0000,   5.00000,   2013.8254
    307.5000,       5.0000,   5.00000,   1872.0754
    312.5000,       5.0000,   5.00000,   1894.2433
    317.5000,       5.0000,   5.00000,   1867.5537
    322.5000,       5.0000,   5.00000,   2176.9075
    327.5000,       5.0000,   5.00000,   2122.0911
    332.5000,       5.0000,   5.00000,   2245.6792
    337.5000,       5.0000,   5.00000,   2439.2222
    342.5000,       5.0000,   5.00000,   2026.9847
    347.5000,       5.0000,   5.00000,   1993.1847
    352.5000,       5.0000,   5.00000,   2410.2676
    357.5000,       5.0000,   5.00000,   2216.8081
    362.5000,       5.0000,   5.00000,   2131.3716
    367.5000,       5.0000,   5.00000,   2246.2488
    372.5000,       5.0000,   5.00000,   1858.9623
    377.5000,       5.0000,   5.00000,   2196.5554
    382.5000,       5.0000,   5.00000,   2031.8207
    387.5000,       5.0000,   5.00000,   1984.8846
    392.5000,       5.0000,   5.00000,   1536.4412
    397.5000,       5.0000,   5.00000,   1563.2853
    402.5000,       5.0000,   5.00000,   1492.9823
     32.5000,       5.0000,   6.00000,   1173.9456
     37.5000,       5.0000,   6.00000,   1153.4683
     42.5000,       5.0000,   6.00000,   1082.2347
     47.5000,       5.0000,   6.00000,   1092.6810
     52.5000,       5.0000,   6.00000,   1098.7244
     57.5000,       5.0000,   6.00000,   1065.6891
     62.5000,       5.0000,   6.00000,   1080.6738
     67.5000,       5.0000,   6.00000,   1029.9792
     72.5000,       5.0000,   6.00000,    978.8045
     77.5000,       5.0000,   6.00000,    973.5792
     82.5000,       5.0000,   6.00000,    896.4946
     87.5000,       5.0000,   6.00000,    940.3156
     92.5000,       5.0000,   6.00000,    872.1455
     97.5000,       5.0000,   6.00000,    908.3170
    102.5000,       5.0000,   6.00000,    834.4974
    107.5000,       5.0000,   6.00000,    794.2084
    112.5000,       5.0000,   6.00000,    751.2487
    117.5000,       5.0000,   6.00000,    670.7643
    122.5000,       5.0000,   6.00000,    713.4390
    127.5000,       5.0000,   6.00000,    710.3608
    132.5000,       5.0000,   6.00000,    685.9726
    137.5000,       5.0000,   6.00000,    683.2698
    142.5000,       5.0000,   6.00000,    637.2684
    147.5000,       5.0000,   6.00000,    611.9164
    152.5000,       5.0000,   6.00000,    612.7585
    157.5000,       5.0000,   6.00000,    659.7781
    162.5000,       5.0000,   6.00000,    726.0291
    167.5000,       5.0000,   6.00000,    728.7249
    172.5000,       5.0000,   6.00000,    738.1099
    177.5000,       5.0000,   6.00000,    795.2860
    182.5000,       5.0000,   6.00000,    800.6807
    187.5000,       5.0000,   6.00000,    755.0738
    192.5000,       5.0000,   6.00000,    763.5015
    197.5000,       5.0000,   6.00000,    761.0167
    202.5000,       5.0000,   6.00000,    733.2343
    207.5000,       5.0000,   6.00000,    849.6569
    212.5000,       5.0000,   6.00000,    964.8080
    217.5000,       5.0000,   6.00000,    963.2648
    222.5000,       5.0000,   6.00000,   1152.3114
    227.5000,       5.0000,   6.00000,   1182.9219
    232.5000,       5.0000,   6.00000,   1188.9551
    237.5000,       5.0000,   6.00000,   1111.0186
    242.5000,       5.0000,   6.00000,   1101.6830
    247.5000,       5.0000,   6.00000,   1217.1321
    252.5000,       5.0000,   6.00000,   1194.8866
    257.5000,       5.0000,   6.00000,   1197.7373
    262.5000,       5.0000,   6.00000,   1249.0981
    267.5000,       5.0000,   6.00000,   1205.6804
    272.5000,       5.0000,   6.00000,   1289.5171
    277.5000,       5.0000,   6.00000,   1452.1086
    282.5000,       5.0000,   6.00000,   1566.2998
    287.5000,       5.0000,   6.00000,   1494.7119
    292.5000,       5.0000,   6.00000,   1645.6757
    297.5000,       5.0000,   6.00000,   1637.6915
    302.5000,       5.0000,   6.00000,   1818.7896
    307.5000,       5.0000,   6.00000,   1608.7725
    312.5000,       5.0000,   6.00000,   1681.1184
    317.5000,       5.0000,   6.00000,   1723.2007
    322.5000,       5.0000,   6.00000,   1899.0262
    327.5000,       5.0000,   6.00000,   1885.5356
    332.5000,       5.0000,   6.00000,   1963.0566
    337.5000,       5.0000,   6.00000,   2153.3037
    342.5000,       5.0000,   6.00000,   1838.4242
    347.5000,       5.0000,   6.00000,   1723.1967
    352.5000,       5.0000,   6.00000,   2068.4778
    357.5000,       5.0000,   6.00000,   1903.3099
    362.5000,       5.0000,   6.00000,   1909.3281
    367.5000,       5.0000,   6.00000,   1993.8727
    372.5000,       5.0000,   6.00000,   1727.8538
    377.5000,       5.0000,   6.00000,   2050.9412
    382.5000,       5.0000,   6.00000,   1808.5325
    387.5000,       5.0000,   6.00000,   1814.1595
    392.5000,       5.0000,   6.00000,   1412.5670
    397.5000,       5.0000,   6.00000,   1434.2633
     37.5000,      25.0000,   1.00000,   1084.5662
     42.5000,      25.0000,   1.00000,   1088.2457
     47.5000,      25.0000,   1.00000,   1073.0242
     52.5000,      25.0000,   1.00000,   1050.5431
     57.5000,      25.0000,   1.00000,   1040.9314
     62.5000,      25.0000,   1.00000,   1019.7810
     67.5000,      25.0000,   1.00000,    989.7207
     72.5000,      25.0000,   1.00000,    963.0024
     77.5000,      25.0000,   1.00000,    934.8971
     82.5000,      25.0000,   1.00000,    904.8834
     87.5000,      25.0000,   1.00000,    893.6104
     92.5000,      25.0000,   1.00000,    862.7825
     97.5000,      25.0000,   1.00000,    843.8721
    102.5000,      25.0000,   1.00000,    810.2966
    107.5000,      25.0000,   1.00000,    781.1990
    112.5000,      25.0000,   1.00000,    749.2763
    117.5000,      25.0000,   1.00000,    735.4767
    122.5000,      25.0000,   1.00000,    710.0608
    127.5000,      25.0000,   1.00000,    693.7269
    132.5000,      25.0000,   1.00000,    682.5052
    137.5000,      25.0000,   1.00000,    670.7626
    142.5000,      25.0000,   1.00000,    650.7660
    147.5000,      25.0000,   1.00000,    644.1140
    152.5000,      25.0000,   1.00000,    653.2869
    157.5000,      25.0000,   1.00000,    665.4694
    162.5000,      25.0000,   1.00000,    692.7158
    167.5000,      25.0000,   1.00000,    742.7504
    172.5000,      25.0000,   1.00000,    776.4937
    177.5000,      25.0000,   1.00000,    773.8182
    182.5000,      25.0000,   1.00000,    779.7130
    187.5000,      25.0000,   1.00000,    768.3763
    192.5000,      25.0000,   1.00000,    742.4825
    197.5000,      25.0000,   1.00000,    745.0971
    202.5000,      25.0000,   1.00000,    792.6776
    207.5000,      25.0000,   1.00000,    838.0176
    212.5000,      25.0000,   1.00000,    916.1590
    217.5000,      25.0000,   1.00000,   1004.7653
    222.5000,      25.0000,   1.00000,   1076.7335
    227.5000,      25.0000,   1.00000,   1091.2164
    232.5000,      25.0000,   1.00000,   1130.3995
    237.5000,      25.0000,   1.00000,   1152.7600
    242.5000,      25.0000,   1.00000,   1136.6427
    247.5000,      25.0000,   1.00000,   1108.1874
    252.5000,      25.0000,   1.00000,   1137.5537
    257.5000,      25.0000,   1.00000,   1141.6646
    262.5000,      25.0000,   1.00000,   1193.3074
    267.5000,      25.0000,   1.00000,   1240.3380
    272.5000,      25.0000,   1.00000,   1325.0004
    277.5000,      25.0000,   1.00000,   1351.2823
    282.5000,      25.0000,   1.00000,   1455.4166
    287.5000,      25.0000,   1.00000,   1528.0524
    292.5000,      25.0000,   1.00000,   1615.6497
    297.5000,      25.0000,   1.00000,   1606.3677
    302.5000,      25.0000,   1.00000,   1595.5963
    307.5000,      25.0000,   1.00000,   1590.4299
    312.5000,      25.0000,   1.00000,   1699.9246
    317.5000,      25.0000,   1.00000,   1694.8422
    322.5000,      25.0000,   1.00000,   1753.6483
    327.5000,      25.0000,   1.00000,   1809.0659
    332.5000,      25.0000,   1.00000,   1790.0193
    337.5000,      25.0000,   1.00000,   1792.3917
    342.5000,      25.0000,   1.00000,   1852.1104
    347.5000,      25.0000,   1.00000,   1815.4449
    352.5000,      25.0000,   1.00000,   1700.5028
    357.5000,      25.0000,   1.00000,   1738.1498
    362.5000,      25.0000,   1.00000,   1788.7433
    367.5000,      25.0000,   1.00000,   1807.6476
    372.5000,      25.0000,   1.00000,   1813.2097
    377.5000,      25.0000,   1.00000,   1834.0349
    382.5000,      25.0000,   1.00000,   1675.3794
    387.5000,      25.0000,   1.00000,   1641.9783
    392.5000,      25.0000,   1.00000,   1574.3359
     37.5000,       5.0000,   7.00000,   1123.1377
     42.5000,       5.0000,   7.00000,   1046.8104
     47.5000,       5.0000,   7.00000,   1064.8942
     52.5000,       5.0000,   7.00000,   1057.8171
     57.5000,       5.0000,   7.00000,   1015.0609
     62.5000,       5.0000,   7.00000,   1027.6874
     67.5000,       5.0000,   7.00000,    971.3255
     72.5000,       5.0000,   7.00000,    926.0233
     77.5000,       5.0000,   7.00000,    932.2031
     82.5000,       5.0000,   7.00000,    865.1144
     87.5000,       5.0000,   7.00000,    899.1941
     92.5000,       5.0000,   7.00000,    836.5086
     97.5000,       5.0000,   7.00000,    869.4565
    102.5000,       5.0000,   7.00000,    800.8874
    107.5000,       5.0000,   7.00000,    770.5650
    112.5000,       5.0000,   7.00000,    727.6844
    117.5000,       5.0000,   7.00000,    656.2618
    122.5000,       5.0000,   7.00000,    687.5731
    127.5000,       5.0000,   7.00000,    685.1006
    132.5000,       5.0000,   7.00000,    657.7303
    137.5000,       5.0000,   7.00000,    667.9666
    142.5000,       5.0000,   7.00000,    621.1731
    147.5000,       5.0000,   7.00000,    599.3958
    152.5000,       5.0000,   7.00000,    614.3598
    157.5000,       5.0000,   7.00000,    655.7996
    162.5000,       5.0000,   7.00000,    724.6304
    167.5000,       5.0000,   7.00000,    736.9858
    172.5000,       5.0000,   7.00000,    734.3026
    177.5000,       5.0000,   7.00000,    783.6483
    182.5000,       5.0000,   7.00000,    792.7535
    187.5000,       5.0000,   7.00000,    719.5840
    192.5000,       5.0000,   7.00000,    714.6666
    197.5000,       5.0000,   7.00000,    701.7095
    202.5000,       5.0000,   7.00000,    690.4622
    207.5000,       5.0000,   7.00000,    813.7943
    212.5000,       5.0000,   7.00000,    906.5648
    217.5000,       5.0000,   7.00000,    907.8386
    222.5000,       5.0000,   7.00000,   1106.8588
    227.5000,       5.0000,   7.00000,   1129.5049
    232.5000,       5.0000,   7.00000,   1151.5426
    237.5000,       5.0000,   7.00000,   1069.5793
    242.5000,       5.0000,   7.00000,   1020.5417
    247.5000,       5.0000,   7.00000,   1101.7112
    252.5000,       5.0000,   7.00000,   1104.2440
    257.5000,       5.0000,   7.00000,   1060.7015
    262.5000,       5.0000,   7.00000,   1117.6481
    267.5000,       5.0000,   7.00000,   1058.1095
    272.5000,       5.0000,   7.00000,   1173.8860
    277.5000,       5.0000,   7.00000,   1330.0955
    282.5000,       5.0000,   7.00000,   1436.7738
    287.5000,       5.0000,   7.00000,   1358.7588
    292.5000,       5.0000,   7.00000,   1517.0692
    297.5000,       5.0000,   7.00000,   1494.4436
    302.5000,       5.0000,   7.00000,   1621.0458
    307.5000,       5.0000,   7.00000,   1455.7440
    312.5000,       5.0000,   7.00000,   1522.6307
    317.5000,       5.0000,   7.00000,   1491.8348
    322.5000,       5.0000,   7.00000,   1683.5625
    327.5000,       5.0000,   7.00000,   1644.0490
    332.5000,       5.0000,   7.00000,   1698.1324
    337.5000,       5.0000,   7.00000,   1897.4264
    342.5000,       5.0000,   7.00000,   1581.1782
    347.5000,       5.0000,   7.00000,   1489.6921
    352.5000,       5.0000,   7.00000,   1780.8295
    357.5000,       5.0000,   7.00000,   1680.9857
    362.5000,       5.0000,   7.00000,   1709.2245
    367.5000,       5.0000,   7.00000,   1787.7001
    372.5000,       5.0000,   7.00000,   1543.0410
    377.5000,       5.0000,   7.00000,   1913.9215
    382.5000,       5.0000,   7.00000,   1677.8944
    387.5000,       5.0000,   7.00000,   1611.9590
    392.5000,       5.0000,   7.00000,   1285.3927
     42.5000,       5.0000,   8.00000,   1009.3749
     47.5000,       5.0000,   8.00000,   1017.3033
     52.5000,       5.0000,   8.00000,   1016.6294
     57.5000,       5.0000,   8.00000,    962.7205
     62.5000,       5.0000,   8.00000,    963.6366
     67.5000,       5.0000,   8.00000,    920.2311
     72.5000,       5.0000,   8.00000,    869.7814
     77.5000,       5.0000,   8.00000,    891.8577
     82.5000,       5.0000,   8.00000,    831.3401
     87.5000,       5.0000,   8.00000,    859.6369
     92.5000,       5.0000,   8.00000,    800.7291
     97.5000,       5.0000,   8.00000,    834.2158
    102.5000,       5.0000,   8.00000,    769.2029
    107.5000,       5.0000,   8.00000,    746.2841
    112.5000,       5.0000,   8.00000,    706.7281
    117.5000,       5.0000,   8.00000,    630.3935
    122.5000,       5.0000,   8.00000,    659.8210
    127.5000,       5.0000,   8.00000,    652.4399
    132.5000,       5.0000,   8.00000,    636.0817
    137.5000,       5.0000,   8.00000,    639.3116
    142.5000,       5.0000,   8.00000,    602.9367
    147.5000,       5.0000,   8.00000,    592.1309
    152.5000,       5.0000,   8.00000,    612.2688
    157.5000,       5.0000,   8.00000,    662.4843
    162.5000,       5.0000,   8.00000,    731.6987
    167.5000,       5.0000,   8.00000,    733.2124
    172.5000,       5.0000,   8.00000,    720.8672
    177.5000,       5.0000,   8.00000,    769.7963
    182.5000,       5.0000,   8.00000,    759.4163
    187.5000,       5.0000,   8.00000,    682.5987
    192.5000,       5.0000,   8.00000,    670.4744
    197.5000,       5.0000,   8.00000,    663.0188
    202.5000,       5.0000,   8.00000,    654.9411
    207.5000,       5.0000,   8.00000,    767.3307
    212.5000,       5.0000,   8.00000,    859.8145
    217.5000,       5.0000,   8.00000,    861.2282
    222.5000,       5.0000,   8.00000,   1050.3014
    227.5000,       5.0000,   8.00000,   1097.1167
    232.5000,       5.0000,   8.00000,   1107.6163
    237.5000,       5.0000,   8.00000,   1009.3104
    242.5000,       5.0000,   8.00000,    950.5860
    247.5000,       5.0000,   8.00000,   1023.1086
    252.5000,       5.0000,   8.00000,    999.5276
    257.5000,       5.0000,   8.00000,    967.4535
    262.5000,       5.0000,   8.00000,    973.3557
    267.5000,       5.0000,   8.00000,    944.4374
    272.5000,       5.0000,   8.00000,   1056.1926
    277.5000,       5.0000,   8.00000,   1229.9764
    282.5000,       5.0000,   8.00000,   1316.7865
    287.5000,       5.0000,   8.00000,   1239.6572
    292.5000,       5.0000,   8.00000,   1385.3315
    297.5000,       5.0000,   8.00000,   1336.7462
    302.5000,       5.0000,   8.00000,   1486.9401
    307.5000,       5.0000,   8.00000,   1359.6227
    312.5000,       5.0000,   8.00000,   1344.6930
    317.5000,       5.0000,   8.00000,   1305.6252
    322.5000,       5.0000,   8.00000,   1463.5409
    327.5000,       5.0000,   8.00000,   1426.0035
    332.5000,       5.0000,   8.00000,   1500.3339
    337.5000,       5.0000,   8.00000,   1612.2543
    342.5000,       5.0000,   8.00000,   1336.5458
    347.5000,       5.0000,   8.00000,   1279.5750
    352.5000,       5.0000,   8.00000,   1594.4109
    357.5000,       5.0000,   8.00000,   1514.4518
    362.5000,       5.0000,   8.00000,   1518.6570
    367.5000,       5.0000,   8.00000,   1615.4653
    372.5000,       5.0000,   8.00000,   1393.6519
    377.5000,       5.0000,   8.00000,   1710.2560
    382.5000,       5.0000,   8.00000,   1558.9303
    387.5000,       5.0000,   8.00000,   1492.3409
     52.5000,      35.0000,   1.00000,    929.8134
     57.5000,      35.0000,   1.00000,    900.4615
     62.5000,      35.0000,   1.00000,    885.4344
     67.5000,      35.0000,   1.00000,    865.6434
     72.5000,      35.0000,   1.00000,    846.1014
     77.5000,      35.0000,   1.00000,    833.6866
     82.5000,      35.0000,   1.00000,    814.4052
     87.5000,      35.0000,   1.00000,    797.4199
     92.5000,      35.0000,   1.00000,    784.6633
     97.5000,      35.0000,   1.00000,    758.9440
    102.5000,      35.0000,   1.00000,    739.9376
    107.5000,      35.0000,   1.00000,    718.9124
    112.5000,      35.0000,   1.00000,    700.2430
    117.5000,      35.0000,   1.00000,    672.8250
    122.5000,      35.0000,   1.00000,    655.4537
    127.5000,      35.0000,   1.00000,    630.1797
    132.5000,      35.0000,   1.00000,    612.4690
    137.5000,      35.0000,   1.00000,    615.3787
    142.5000,      35.0000,   1.00000,    627.0148
    147.5000,      35.0000,   1.00000,    645.4751
    152.5000,      35.0000,   1.00000,    674.5613
    157.5000,      35.0000,   1.00000,    687.0518
    162.5000,      35.0000,   1.00000,    705.6827
    167.5000,      35.0000,   1.00000,    728.1780
    172.5000,      35.0000,   1.00000,    716.7878
    177.5000,      35.0000,   1.00000,    704.1161
    182.5000,      35.0000,   1.00000,    680.6721
    187.5000,      35.0000,   1.00000,    664.2464
    192.5000,      35.0000,   1.00000,    679.7933
    197.5000,      35.0000,   1.00000,    691.8165
    202.5000,      35.0000,   1.00000,    699.3848
    207.5000,      35.0000,   1.00000,    753.1273
    212.5000,      35.0000,   1.00000,    807.1060
    217.5000,      35.0000,   1.00000,    876.7607
    222.5000,      35.0000,   1.00000,    928.7929
    227.5000,      35.0000,   1.00000,    947.1725
    232.5000,      35.0000,   1.00000,    963.8055
    237.5000,      35.0000,   1.00000,    989.2918
    242.5000,      35.0000,   1.00000,    958.3607
    247.5000,      35.0000,   1.00000,    934.3689
    252.5000,      35.0000,   1.00000,    882.2043
    257.5000,      35.0000,   1.00000,    878.2584
    262.5000,      35.0000,   1.00000,    920.6662
    267.5000,      35.0000,   1.00000,    978.0964
    272.5000,      35.0000,   1.00000,   1000.7544
    277.5000,      35.0000,   1.00000,   1078.9420
    282.5000,      35.0000,   1.00000,   1136.0764
    287.5000,      35.0000,   1.00000,   1199.1257
    292.5000,      35.0000,   1.00000,   1235.7637
    297.5000,      35.0000,   1.00000,   1271.2455
    302.5000,      35.0000,   1.00000,   1254.3301
    307.5000,      35.0000,   1.00000,   1283.9324
    312.5000,      35.0000,   1.00000,   1270.5808
    317.5000,      35.0000,   1.00000,   1253.2393
    322.5000,      35.0000,   1.00000,   1260.3671
    327.5000,      35.0000,   1.00000,   1194.8586
    332.5000,      35.0000,   1.00000,   1164.3658
    337.5000,      35.0000,   1.00000,   1195.4104
    342.5000,      35.0000,   1.00000,   1215.3474
    347.5000,      35.0000,   1.00000,   1258.2738
    352.5000,      35.0000,   1.00000,   1296.1572
    357.5000,      35.0000,   1.00000,   1288.5360
    362.5000,      35.0000,   1.00000,   1342.7173
    367.5000,      35.0000,   1.00000,   1385.6348
    372.5000,      35.0000,   1.00000,   1366.6071
    377.5000,      35.0000,   1.00000,   1339.0415
     52.5000,       5.0000,  10.00000,    909.4239
     57.5000,       5.0000,  10.00000,    865.8706
     62.5000,       5.0000,  10.00000,    869.5652
     67.5000,       5.0000,  10.00000,    829.5239
     72.5000,       5.0000,  10.00000,    789.1118
     77.5000,       5.0000,  10.00000,    806.7407
     82.5000,       5.0000,  10.00000,    751.7784
     87.5000,       5.0000,  10.00000,    791.5203
     92.5000,       5.0000,  10.00000,    744.9608
     97.5000,       5.0000,  10.00000,    779.9734
    102.5000,       5.0000,  10.00000,    722.2784
    107.5000,       5.0000,  10.00000,    694.9577
    112.5000,       5.0000,  10.00000,    647.7991
    117.5000,       5.0000,  10.00000,    576.0851
    122.5000,       5.0000,  10.00000,    604.9967
    127.5000,       5.0000,  10.00000,    601.2566
    132.5000,       5.0000,  10.00000,    584.5201
    137.5000,       5.0000,  10.00000,    597.2369
    142.5000,       5.0000,  10.00000,    574.7053
    147.5000,       5.0000,  10.00000,    573.9736
    152.5000,       5.0000,  10.00000,    610.4792
    157.5000,       5.0000,  10.00000,    665.3224
    162.5000,       5.0000,  10.00000,    726.0197
    167.5000,       5.0000,  10.00000,    716.9937
    172.5000,       5.0000,  10.00000,    682.1865
    177.5000,       5.0000,  10.00000,    702.8737
    182.5000,       5.0000,  10.00000,    683.0161
    187.5000,       5.0000,  10.00000,    618.4176
    192.5000,       5.0000,  10.00000,    622.9528
    197.5000,       5.0000,  10.00000,    613.2876
    202.5000,       5.0000,  10.00000,    594.4689
    207.5000,       5.0000,  10.00000,    694.6099
    212.5000,       5.0000,  10.00000,    781.0134
    217.5000,       5.0000,  10.00000,    794.1636
    222.5000,       5.0000,  10.00000,    972.0825
    227.5000,       5.0000,  10.00000,    990.0731
    232.5000,       5.0000,  10.00000,    982.3442
    237.5000,       5.0000,  10.00000,    898.0038
    242.5000,       5.0000,  10.00000,    841.0824
    247.5000,       5.0000,  10.00000,    894.6901
    252.5000,       5.0000,  10.00000,    847.2814
    257.5000,       5.0000,  10.00000,    796.6788
    262.5000,       5.0000,  10.00000,    813.7599
    267.5000,       5.0000,  10.00000,    783.5215
    272.5000,       5.0000,  10.00000,    863.4067
    277.5000,       5.0000,  10.00000,   1009.5420
    282.5000,       5.0000,  10.00000,   1102.3086
    287.5000,       5.0000,  10.00000,   1027.7594
    292.5000,       5.0000,  10.00000,   1143.7654
    297.5000,       5.0000,  10.00000,   1140.4750
    302.5000,       5.0000,  10.00000,   1251.6110
    307.5000,       5.0000,  10.00000,   1105.1973
    312.5000,       5.0000,  10.00000,   1092.3873
    317.5000,       5.0000,  10.00000,   1028.9498
    322.5000,       5.0000,  10.00000,   1136.8741
    327.5000,       5.0000,  10.00000,   1073.7599
    332.5000,       5.0000,  10.00000,   1102.4480
    337.5000,       5.0000,  10.00000,   1192.3827
    342.5000,       5.0000,  10.00000,   1013.6059
    347.5000,       5.0000,  10.00000,   1006.1251
    352.5000,       5.0000,  10.00000,   1277.8218
    357.5000,       5.0000,  10.00000,   1248.8901
    362.5000,       5.0000,  10.00000,   1264.4114
    367.5000,       5.0000,  10.00000,   1326.9423
    372.5000,       5.0000,  10.00000,   1136.3314
    377.5000,       5.0000,  10.00000,   1404.8784
     67.5000,      45.0000,   1.00000,    785.9715
     72.5000,      45.0000,   1.00000,    770.9706
     77.5000,      45.0000,   1.00000,    760.5150
     82.5000,      45.0000,   1.00000,    747.1583
     87.5000,      45.0000,   1.00000,    727.6815
     92.5000,      45.0000,   1.00000,    714.1204
     97.5000,      45.0000,   1.00000,    687.8616
    102.5000,      45.0000,   1.00000,    670.3582
    107.5000,      45.0000,   1.00000,    660.5617
    112.5000,      45.0000,   1.00000,    635.7123
    117.5000,      45.0000,   1.00000,    622.2054
    122.5000,      45.0000,   1.00000,    603.6584
    127.5000,      45.0000,   1.00000,    590.9567
    132.5000,      45.0000,   1.00000,    587.7798
    137.5000,      45.0000,   1.00000,    597.5031
    142.5000,      45.0000,   1.00000,    620.0070
    147.5000,      45.0000,   1.00000,    632.4327
    152.5000,      45.0000,   1.00000,    640.7833
    157.5000,      45.0000,   1.00000,    647.8068
    162.5000,      45.0000,   1.00000,    644.6987
    167.5000,      45.0000,   1.00000,    638.1942
    172.5000,      45.0000,   1.00000,    637.8047
    177.5000,      45.0000,   1.00000,    639.9181
    182.5000,      45.0000,   1.00000,    629.2545
    187.5000,      45.0000,   1.00000,    624.4611
    192.5000,      45.0000,   1.00000,    637.9261
    197.5000,      45.0000,   1.00000,    650.9277
    202.5000,      45.0000,   1.00000,    688.2399
    207.5000,      45.0000,   1.00000,    722.6279
    212.5000,      45.0000,   1.00000,    749.4688
    217.5000,      45.0000,   1.00000,    755.5650
    222.5000,      45.0000,   1.00000,    769.3135
    227.5000,      45.0000,   1.00000,    793.0599
    232.5000,      45.0000,   1.00000,    810.2700
    237.5000,      45.0000,   1.00000,    798.4713
    242.5000,      45.0000,   1.00000,    802.4901
    247.5000,      45.0000,   1.00000,    787.0005
    252.5000,      45.0000,   1.00000,    785.5389
    257.5000,      45.0000,   1.00000,    784.9470
    262.5000,      45.0000,   1.00000,    805.7616
    267.5000,      45.0000,   1.00000,    816.8874
    272.5000,      45.0000,   1.00000,    818.3171
    277.5000,      45.0000,   1.00000,    844.2953
    282.5000,      45.0000,   1.00000,    906.1641
    287.5000,      45.0000,   1.00000,    911.8943
    292.5000,      45.0000,   1.00000,    947.8589
    297.5000,      45.0000,   1.00000,    968.7322
    302.5000,      45.0000,   1.00000,    978.9025
    307.5000,      45.0000,   1.00000,    982.8644
    312.5000,      45.0000,   1.00000,    962.1251
    317.5000,      45.0000,   1.00000,    955.0255
    322.5000,      45.0000,   1.00000,    911.0300
    327.5000,      45.0000,   1.00000,    880.5287
    332.5000,      45.0000,   1.00000,    903.1254
    337.5000,      45.0000,   1.00000,    911.3047
    342.5000,      45.0000,   1.00000,    940.3763
    347.5000,      45.0000,   1.00000,    976.4037
    352.5000,      45.0000,   1.00000,    993.6686
    357.5000,      45.0000,   1.00000,   1028.8510
    362.5000,      45.0000,   1.00000,   1032.4340
     77.5000,       5.0000,  12.00000,    740.9005
    157.5000,       5.0000,  12.00000,    636.0621
    237.5000,       5.0000,  12.00000,    791.8099
    317.5000,       5.0000,  12.00000,    837.5096
     67.5000,      15.0000,   4.00000,    743.4218
     72.5000,      15.0000,   4.00000,    725.0696
     77.5000,      15.0000,   4.00000,    705.2260
     82.5000,      15.0000,   4.00000,    707.9067
     87.5000,      15.0000,   4.00000,    690.4133
     92.5000,      15.0000,   4.00000,    704.0842
     97.5000,      15.0000,   4.00000,    676.7869
    102.5000,      15.0000,   4.00000,    662.3382
    107.5000,      15.0000,   4.00000,    622.5761
    112.5000,      15.0000,   4.00000,    575.1422
    117.5000,      15.0000,   4.00000,    547.9930
    122.5000,      15.0000,   4.00000,    538.8465
    127.5000,      15.0000,   4.00000,    548.5071
    132.5000,      15.0000,   4.00000,    557.0865
    137.5000,      15.0000,   4.00000,    558.2849
    142.5000,      15.0000,   4.00000,    557.7231
    147.5000,      15.0000,   4.00000,    557.5559
    152.5000,      15.0000,   4.00000,    581.4803
    157.5000,      15.0000,   4.00000,    618.9192
    162.5000,      15.0000,   4.00000,    639.3010
    167.5000,      15.0000,   4.00000,    639.9894
    172.5000,      15.0000,   4.00000,    634.9973
    177.5000,      15.0000,   4.00000,    633.9086
    182.5000,      15.0000,   4.00000,    614.5726
    187.5000,      15.0000,   4.00000,    586.6585
    192.5000,      15.0000,   4.00000,    567.0135
    197.5000,      15.0000,   4.00000,    561.5759
    202.5000,      15.0000,   4.00000,    592.4307
    207.5000,      15.0000,   4.00000,    647.6279
    212.5000,      15.0000,   4.00000,    694.2072
    217.5000,      15.0000,   4.00000,    754.3819
    222.5000,      15.0000,   4.00000,    799.4720
    227.5000,      15.0000,   4.00000,    840.2599
    232.5000,      15.0000,   4.00000,    815.1068
    237.5000,      15.0000,   4.00000,    761.2087
    242.5000,      15.0000,   4.00000,    735.1168
    247.5000,      15.0000,   4.00000,    729.9883
    252.5000,      15.0000,   4.00000,    730.0507
    257.5000,      15.0000,   4.00000,    706.5161
    262.5000,      15.0000,   4.00000,    679.2659
    267.5000,      15.0000,   4.00000,    683.6463
    272.5000,      15.0000,   4.00000,    703.6878
    277.5000,      15.0000,   4.00000,    775.6618
    282.5000,      15.0000,   4.00000,    821.5676
    287.5000,      15.0000,   4.00000,    843.3602
    292.5000,      15.0000,   4.00000,    854.9142
    297.5000,      15.0000,   4.00000,    911.6190
    302.5000,      15.0000,   4.00000,    888.2113
    307.5000,      15.0000,   4.00000,    881.2512
    312.5000,      15.0000,   4.00000,    804.9876
    317.5000,      15.0000,   4.00000,    805.9716
    322.5000,      15.0000,   4.00000,    791.4011
    327.5000,      15.0000,   4.00000,    820.6570
    337.5000,      15.0000,   4.00000,    840.9720
    342.5000,      15.0000,   4.00000,    825.3250
    347.5000,      15.0000,   4.00000,    856.3500
    352.5000,      15.0000,   4.00000,    915.7875
    357.5000,      15.0000,   4.00000,    979.7661
    362.5000,      15.0000,   4.00000,    995.9913
     82.5000,      55.0000,   1.00000,    695.9300
     87.5000,      55.0000,   1.00000,    676.5363
     92.5000,      55.0000,   1.00000,    650.4614
     97.5000,      55.0000,   1.00000,    629.8180
    102.5000,      55.0000,   1.00000,    614.3461
    107.5000,      55.0000,   1.00000,    605.5113
    112.5000,      55.0000,   1.00000,    600.5046
    117.5000,      55.0000,   1.00000,    593.1265
    122.5000,      55.0000,   1.00000,    591.2867
    127.5000,      55.0000,   1.00000,    579.0126
    132.5000,      55.0000,   1.00000,    574.5555
    137.5000,      55.0000,   1.00000,    579.6976
    142.5000,      55.0000,   1.00000,    575.6693
    147.5000,      55.0000,   1.00000,    576.2888
    152.5000,      55.0000,   1.00000,    575.0558
    157.5000,      55.0000,   1.00000,    576.5980
    162.5000,      55.0000,   1.00000,    578.3972
    167.5000,      55.0000,   1.00000,    574.5416
    172.5000,      55.0000,   1.00000,    578.2000
    177.5000,      55.0000,   1.00000,    582.6159
    182.5000,      55.0000,   1.00000,    599.3398
    187.5000,      55.0000,   1.00000,    620.6035
    192.5000,      55.0000,   1.00000,    629.9275
    197.5000,      55.0000,   1.00000,    648.9313
    202.5000,      55.0000,   1.00000,    660.5286
    207.5000,      55.0000,   1.00000,    674.6002
    212.5000,      55.0000,   1.00000,    672.4962
    217.5000,      55.0000,   1.00000,    673.6282
    222.5000,      55.0000,   1.00000,    675.4149
    227.5000,      55.0000,   1.00000,    682.3187
    232.5000,      55.0000,   1.00000,    689.4485
    242.5000,      55.0000,   1.00000,    693.9020
    247.5000,      55.0000,   1.00000,    706.7587
    252.5000,      55.0000,   1.00000,    712.0359
    257.5000,      55.0000,   1.00000,    707.1849
    262.5000,      55.0000,   1.00000,    706.8643
    267.5000,      55.0000,   1.00000,    728.8776
    272.5000,      55.0000,   1.00000,    729.1000
    277.5000,      55.0000,   1.00000,    737.3039
    282.5000,      55.0000,   1.00000,    729.0035
    287.5000,      55.0000,   1.00000,    717.8086
    292.5000,      55.0000,   1.00000,    725.0273
    297.5000,      55.0000,   1.00000,    732.3054
    302.5000,      55.0000,   1.00000,    734.4879
    307.5000,      55.0000,   1.00000,    738.9828
    312.5000,      55.0000,   1.00000,    763.2549
    317.5000,      55.0000,   1.00000,    772.3359
    322.5000,      55.0000,   1.00000,    765.8987
    327.5000,      55.0000,   1.00000,    785.9568
    332.5000,      55.0000,   1.00000,    791.4756
    337.5000,      55.0000,   1.00000,    803.0959
    342.5000,      55.0000,   1.00000,    817.0832
    347.5000,      55.0000,   1.00000,    818.9054
    157.5000,       5.0000,  15.00000,    562.0270
    237.5000,       5.0000,  15.00000,    680.9225
    317.5000,       5.0000,  15.00000,    650.5684
     82.5000,      15.0000,   5.00000,    655.0740
     87.5000,      15.0000,   5.00000,    635.9954
     92.5000,      15.0000,   5.00000,    642.2032
     97.5000,      15.0000,   5.00000,    617.5635
    102.5000,      15.0000,   5.00000,    599.6749
    107.5000,      15.0000,   5.00000,    567.8369
    112.5000,      15.0000,   5.00000,    531.0797
    117.5000,      15.0000,   5.00000,    515.2976
    122.5000,      15.0000,   5.00000,    513.0168
    127.5000,      15.0000,   5.00000,    522.3702
    132.5000,      15.0000,   5.00000,    524.9650
    137.5000,      15.0000,   5.00000,    520.1695
    142.5000,      15.0000,   5.00000,    509.9940
    147.5000,      15.0000,   5.00000,    502.3853
    152.5000,      15.0000,   5.00000,    515.1752
    157.5000,      15.0000,   5.00000,    549.3754
    162.5000,      15.0000,   5.00000,    577.8955
    167.5000,      15.0000,   5.00000,    582.6117
    172.5000,      15.0000,   5.00000,    583.8739
    177.5000,      15.0000,   5.00000,    586.4208
    182.5000,      15.0000,   5.00000,    579.1599
    187.5000,      15.0000,   5.00000,    564.9550
    192.5000,      15.0000,   5.00000,    548.6695
    197.5000,      15.0000,   5.00000,    539.6702
    202.5000,      15.0000,   5.00000,    554.6971
    207.5000,      15.0000,   5.00000,    598.7115
    212.5000,      15.0000,   5.00000,    637.9072
    217.5000,      15.0000,   5.00000,    692.8668
    222.5000,      15.0000,   5.00000,    719.8116
    227.5000,      15.0000,   5.00000,    751.4872
    232.5000,      15.0000,   5.00000,    718.7532
    242.5000,      15.0000,   5.00000,    653.1179
    247.5000,      15.0000,   5.00000,    649.5336
    252.5000,      15.0000,   5.00000,    643.0233
    257.5000,      15.0000,   5.00000,    615.9998
    262.5000,      15.0000,   5.00000,    592.9221
    267.5000,      15.0000,   5.00000,    600.7371
    272.5000,      15.0000,   5.00000,    616.6685
    277.5000,      15.0000,   5.00000,    660.6511
    282.5000,      15.0000,   5.00000,    669.5109
    287.5000,      15.0000,   5.00000,    670.5476
    292.5000,      15.0000,   5.00000,    668.7266
    297.5000,      15.0000,   5.00000,    693.6067
    302.5000,      15.0000,   5.00000,    670.3196
    307.5000,      15.0000,   5.00000,    661.1597
    312.5000,      15.0000,   5.00000,    634.2316
    317.5000,      15.0000,   5.00000,    656.1638
    322.5000,      15.0000,   5.00000,    668.7950
    327.5000,      15.0000,   5.00000,    701.1146
    332.5000,      15.0000,   5.00000,    740.1571
    337.5000,      15.0000,   5.00000,    736.2322
    342.5000,      15.0000,   5.00000,    715.9031
    347.5000,      15.0000,   5.00000,    728.1425
     97.5000,      65.0000,   1.00000,    603.5652
    102.5000,      65.0000,   1.00000,    593.7330
    107.5000,      65.0000,   1.00000,    590.0721
    112.5000,      65.0000,   1.00000,    578.1961
    117.5000,      65.0000,   1.00000,    567.3818
    122.5000,      65.0000,   1.00000,    560.0104
    127.5000,      65.0000,   1.00000,    550.3510
    132.5000,      65.0000,   1.00000,    541.8114
    137.5000,      65.0000,   1.00000,    533.2379
    142.5000,      65.0000,   1.00000,    525.5360
    147.5000,      65.0000,   1.00000,    527.3488
    152.5000,      65.0000,   1.00000,    532.5338
    157.5000,      65.0000,   1.00000,    530.4959
    162.5000,      65.0000,   1.00000,    532.8057
    167.5000,      65.0000,   1.00000,    535.7977
    172.5000,      65.0000,   1.00000,    539.9498
    177.5000,      65.0000,   1.00000,    555.7637
    182.5000,      65.0000,   1.00000,    572.7994
    187.5000,      65.0000,   1.00000,    585.5052
    192.5000,      65.0000,   1.00000,    608.8843
    197.5000,      65.0000,   1.00000,    622.8048
    202.5000,      65.0000,   1.00000,    632.5386
    207.5000,      65.0000,   1.00000,    628.0707
    212.5000,      65.0000,   1.00000,    622.7195
    217.5000,      65.0000,   1.00000,    621.4999
    257.5000,      65.0000,   1.00000,    645.7386
    262.5000,      65.0000,   1.00000,    644.5825
    267.5000,      65.0000,   1.00000,    636.7427
    272.5000,      65.0000,   1.00000,    635.8522
    277.5000,      65.0000,   1.00000,    638.7507
    282.5000,      65.0000,   1.00000,    622.3462
    287.5000,      65.0000,   1.00000,    606.4813
    292.5000,      65.0000,   1.00000,    601.0777
    297.5000,      65.0000,   1.00000,    607.2336
    302.5000,      65.0000,   1.00000,    620.3582
    307.5000,      65.0000,   1.00000,    643.8523
    312.5000,      65.0000,   1.00000,    652.1036
    317.5000,      65.0000,   1.00000,    654.2039
    322.5000,      65.0000,   1.00000,    687.0222
    327.5000,      65.0000,   1.00000,    705.4172
    332.5000,      65.0000,   1.00000,    721.4827
    102.5000,      15.0000,   6.00000,    577.5743
    107.5000,      15.0000,   6.00000,    546.0750
    112.5000,      15.0000,   6.00000,    508.7047
    117.5000,      15.0000,   6.00000,    485.6218
    122.5000,      15.0000,   6.00000,    478.8636
    127.5000,      15.0000,   6.00000,    480.1754
    132.5000,      15.0000,   6.00000,    478.2704
    137.5000,      15.0000,   6.00000,    467.1429
    142.5000,      15.0000,   6.00000,    460.0978
    147.5000,      15.0000,   6.00000,    458.5341
    152.5000,      15.0000,   6.00000,    475.6190
    157.5000,      15.0000,   6.00000,    509.8373
    162.5000,      15.0000,   6.00000,    537.8882
    167.5000,      15.0000,   6.00000,    547.5172
    172.5000,      15.0000,   6.00000,    553.0722
    177.5000,      15.0000,   6.00000,    559.3981
    182.5000,      15.0000,   6.00000,    549.4465
    187.5000,      15.0000,   6.00000,    531.7618
    192.5000,      15.0000,   6.00000,    515.8828
    197.5000,      15.0000,   6.00000,    510.4010
    202.5000,      15.0000,   6.00000,    530.4836
    207.5000,      15.0000,   6.00000,    567.0749
    212.5000,      15.0000,   6.00000,    605.8143
    217.5000,      15.0000,   6.00000,    655.2112
    257.5000,      15.0000,   6.00000,    559.7138
    262.5000,      15.0000,   6.00000,    531.7399
    267.5000,      15.0000,   6.00000,    527.0090
    272.5000,      15.0000,   6.00000,    538.5120
    277.5000,      15.0000,   6.00000,    580.8511
    282.5000,      15.0000,   6.00000,    583.5015
    287.5000,      15.0000,   6.00000,    583.5035
    292.5000,      15.0000,   6.00000,    566.6909
    297.5000,      15.0000,   6.00000,    594.1958
    302.5000,      15.0000,   6.00000,    578.7944
    307.5000,      15.0000,   6.00000,    574.7562
    312.5000,      15.0000,   6.00000,    548.9407
    317.5000,      15.0000,   6.00000,    567.3022
    322.5000,      15.0000,   6.00000,    588.3093
    327.5000,      15.0000,   6.00000,    626.5172
    332.5000,      15.0000,   6.00000,    664.9612
    110.0000,      30.0000,   3.00000,    527.7499
    115.0000,      30.0000,   3.00000,    505.1916
    120.0000,      30.0000,   3.00000,    483.2959
    125.0000,      30.0000,   3.00000,    466.6164
    130.0000,      30.0000,   3.00000,    454.3065
    135.0000,      30.0000,   3.00000,    452.5660
    140.0000,      30.0000,   3.00000,    454.0810
    145.0000,      30.0000,   3.00000,    459.3596
    150.0000,      30.0000,   3.00000,    473.2910
    155.0000,      30.0000,   3.00000,    485.8185
    160.0000,      30.0000,   3.00000,    499.9197
    165.0000,      30.0000,   3.00000,    522.0654
    170.0000,      30.0000,   3.00000,    540.4542
    175.0000,      30.0000,   3.00000,    540.2831
    180.0000,      30.0000,   3.00000,    530.4355
    185.0000,      30.0000,   3.00000,    525.3974
    190.0000,      30.0000,   3.00000,    516.8471
    195.0000,      30.0000,   3.00000,    520.5532
    200.0000,      30.0000,   3.00000,    529.6967
    205.0000,      30.0000,   3.00000,    549.2150
    210.0000,      30.0000,   3.00000,    586.5062
    265.0000,      30.0000,   3.00000,    527.3878
    270.0000,      30.0000,   3.00000,    535.8818
    275.0000,      30.0000,   3.00000,    531.5261
    280.0000,      30.0000,   3.00000,    537.4445
    285.0000,      30.0000,   3.00000,    548.0369
    290.0000,      30.0000,   3.00000,    570.5495
    295.0000,      30.0000,   3.00000,    566.9549
    300.0000,      30.0000,   3.00000,    559.0789
    305.0000,      30.0000,   3.00000,    557.5139
    310.0000,      30.0000,   3.00000,    557.8629
    315.0000,      30.0000,   3.00000,    563.0607
    320.0000,      30.0000,   3.00000,    566.0523
    325.0000,      30.0000,   3.00000,    590.5993
    112.5000,      25.0000,   4.00000,    490.0912
    117.5000,      25.0000,   4.00000,    467.4107
    122.5000,      25.0000,   4.00000,    447.4194
    127.5000,      25.0000,   4.00000,    438.9859
    132.5000,      25.0000,   4.00000,    439.1759
    137.5000,      25.0000,   4.00000,    435.1451
    142.5000,      25.0000,   4.00000,    433.9062
    147.5000,      25.0000,   4.00000,    445.4018
    152.5000,      25.0000,   4.00000,    463.3863
    157.5000,      25.0000,   4.00000,    484.5858
    162.5000,      25.0000,   4.00000,    503.1572
    167.5000,      25.0000,   4.00000,    521.4978
    172.5000,      25.0000,   4.00000,    529.2978
    177.5000,      25.0000,   4.00000,    521.7715
    182.5000,      25.0000,   4.00000,    513.4706
    187.5000,      25.0000,   4.00000,    508.1862
    192.5000,      25.0000,   4.00000,    493.3867
    197.5000,      25.0000,   4.00000,    497.6660
    202.5000,      25.0000,   4.00000,    525.0567
    272.5000,      25.0000,   4.00000,    503.9189
    277.5000,      25.0000,   4.00000,    504.5003
    282.5000,      25.0000,   4.00000,    528.9526
    287.5000,      25.0000,   4.00000,    542.4319
    292.5000,      25.0000,   4.00000,    556.6734
    297.5000,      25.0000,   4.00000,    550.5302
    302.5000,      25.0000,   4.00000,    551.2960
    307.5000,      25.0000,   4.00000,    538.3285
    312.5000,      25.0000,   4.00000,    541.3389
    317.5000,      25.0000,   4.00000,    530.7272
    157.5000,      15.0000,   8.00000,    465.0722
    157.5000,      15.0000,  10.00000,    440.3214
   6.31
ITERATION 4
MODEL RESISTIVITY
LAYER 1
84,     2.5000
     10.0000,     680.97
     15.0000,     683.27
     20.0000,     686.46
     25.0000,     776.28
     30.0000,     740.75
     35.0000,     852.26
     40.0000,     896.10
     45.0000,     865.55
     50.0000,     918.39
     55.0000,     969.94
     60.0000,     961.47
     65.0000,     983.55
     70.0000,     943.27
     75.0000,     917.37
     80.0000,     925.25
     85.0000,     831.98
     90.0000,     851.56
     95.0000,     775.60
    100.0000,     792.89
    105.0000,     691.24
    110.0000,     642.57
    115.0000,     591.72
    120.0000,     511.80
    125.0000,     541.87
    130.0000,     546.89
    135.0000,     529.55
    140.0000,     546.55
    145.0000,     512.88
    150.0000,     502.52
    155.0000,     531.46
    160.0000,     605.88
    165.0000,     704.07
    170.0000,     718.94
    175.0000,     719.56
    180.0000,     777.03
    185.0000,     777.56
    190.0000,     703.93
    195.0000,     714.67
    200.0000,     721.48
    205.0000,     725.52
    210.0000,     898.65
    215.0000,     1106.0
    220.0000,     1211.1
    225.0000,     1623.6
    230.0000,     1722.1
    235.0000,     1720.6
    240.0000,     1562.0
    245.0000,     1434.6
    250.0000,     1581.3
    255.0000,     1545.1
    260.0000,     1464.8
    265.0000,     1538.0
    270.0000,     1488.7
    275.0000,     1743.4
    280.0000,     2093.4
    285.0000,     2344.1
    290.0000,     2325.2
    295.0000,     2656.4
    300.0000,     2622.9
    305.0000,     2993.6
    310.0000,     2622.4
    315.0000,     2586.2
    320.0000,     2500.1
    325.0000,     2807.6
    330.0000,     2773.0
    335.0000,     2916.3
    340.0000,     3220.4
    345.0000,     2672.2
    350.0000,     2597.9
    355.0000,     3345.9
    360.0000,     3172.8
    365.0000,     3170.4
    370.0000,     3181.1
    375.0000,     2566.2
    380.0000,     3190.7
    385.0000,     2693.9
    390.0000,     2485.6
    395.0000,     1786.6
    400.0000,     1697.5
    405.0000,     1612.3
    410.0000,     1537.1
    415.0000,     1501.8
    420.0000,     1509.8
             1449.8
LAYER 2
84,     5.2500
     10.0000,     697.48
     15.0000,     696.95
     20.0000,     705.14
     25.0000,     780.25
     30.0000,     778.30
     35.0000,     863.20
     40.0000,     898.54
     45.0000,     891.64
     50.0000,     928.52
     55.0000,     974.84
     60.0000,     975.28
     65.0000,     984.88
     70.0000,     953.60
     75.0000,     930.77
     80.0000,     930.39
     85.0000,     858.89
     90.0000,     859.35
     95.0000,     806.24
    100.0000,     806.02
    105.0000,     715.10
    110.0000,     660.61
    115.0000,     604.05
    120.0000,     547.76
    125.0000,     557.70
    130.0000,     558.81
    135.0000,     553.21
    140.0000,     553.20
    145.0000,     522.50
    150.0000,     516.04
    155.0000,     539.12
    160.0000,     611.32
    165.0000,     708.08
    170.0000,     725.12
    175.0000,     733.22
    180.0000,     783.45
    185.0000,     783.79
    190.0000,     730.85
    195.0000,     730.40
    200.0000,     730.33
    205.0000,     736.25
    210.0000,     902.60
    215.0000,     1106.2
    220.0000,     1209.9
    225.0000,     1555.2
    230.0000,     1677.6
    235.0000,     1693.2
    240.0000,     1562.5
    245.0000,     1523.0
    250.0000,     1581.7
    255.0000,     1562.3
    260.0000,     1520.8
    265.0000,     1538.9
    270.0000,     1505.9
    275.0000,     1743.5
    280.0000,     2092.8
    285.0000,     2329.6
    290.0000,     2326.6
    295.0000,     2628.5
    300.0000,     2625.6
    305.0000,     2902.1
    310.0000,     2623.3
    315.0000,     2587.3
    320.0000,     2516.1
    325.0000,     2785.5
    330.0000,     2780.4
    335.0000,     2920.4
    340.0000,     3218.4
    345.0000,     2676.7
    350.0000,     2637.9
    355.0000,     3274.1
    360.0000,     3179.4
    365.0000,     3179.8
    370.0000,     3193.2
    375.0000,     2726.7
    380.0000,     3189.0
    385.0000,     2706.7
    390.0000,     2487.4
    395.0000,     1787.2
    400.0000,     1697.8
    405.0000,     1612.3
    410.0000,     1537.2
    415.0000,     1501.8
    420.0000,     1504.1
             1455.5
LAYER 3
82,     8.2750
     15.0000,     929.85
     20.0000,     1019.3
     25.0000,     1173.6
     30.0000,     1191.9
     35.0000,     1231.4
     40.0000,     1231.2
     45.0000,     1229.7
     50.0000,     1225.9
     55.0000,     1222.1
     60.0000,     1220.5
     65.0000,     1219.3
     70.0000,     1214.1
     75.0000,     1210.4
     80.0000,     1209.9
     85.0000,     1215.7
     90.0000,     1217.0
     95.0000,     1219.7
    100.0000,     1219.7
    105.0000,     1172.0
    110.0000,     1065.5
    115.0000,     922.84
    120.0000,     781.28
    125.0000,     773.87
    130.0000,     757.03
    135.0000,     713.15
    140.0000,     704.68
    145.0000,     696.60
    150.0000,     696.99
    155.0000,     729.67
    160.0000,     780.32
    165.0000,     813.47
    170.0000,     817.52
    175.0000,     819.00
    180.0000,     821.44
    185.0000,     820.92
    190.0000,     800.23
    195.0000,     799.75
    200.0000,     801.43
    205.0000,     852.61
    210.0000,     1063.8
    215.0000,     1179.0
    220.0000,     1211.0
    225.0000,     1526.2
    230.0000,     1623.5
    235.0000,     1638.1
    240.0000,     1565.1
    245.0000,     1532.0
    250.0000,     1586.7
    255.0000,     1579.5
    260.0000,     1527.7
    265.0000,     1539.8
    270.0000,     1536.3
    275.0000,     1744.7
    280.0000,     2077.6
    285.0000,     2293.0
    290.0000,     2325.9
    295.0000,     2597.1
    300.0000,     2625.8
    305.0000,     2724.6
    310.0000,     2625.5
    315.0000,     2592.6
    320.0000,     2588.5
    325.0000,     2781.8
    330.0000,     2816.7
    335.0000,     2952.9
    340.0000,     3224.5
    345.0000,     2712.9
    350.0000,     2749.6
    355.0000,     3271.9
    360.0000,     3221.6
    365.0000,     3257.3
    370.0000,     3215.2
    375.0000,     3209.2
    380.0000,     3191.8
    385.0000,     2726.4
    390.0000,     2513.4
    395.0000,     1790.3
    400.0000,     1700.4
    405.0000,     1613.7
    410.0000,     1538.2
    415.0000,     1499.8
             1482.7
LAYER 4
80,    11.6025
     20.0000,     1754.9
     25.0000,     1782.5
     30.0000,     1778.9
     35.0000,     1756.1
     40.0000,     1732.4
     45.0000,     1542.6
     50.0000,     1504.8
     55.0000,     1458.1
     60.0000,     1408.1
     65.0000,     1403.1
     70.0000,     1401.8
     75.0000,     1405.2
     80.0000,     1408.8
     85.0000,     1421.7
     90.0000,     1433.8
     95.0000,     1438.8
    100.0000,     1439.5
    105.0000,     1417.2
    110.0000,     1303.4
    115.0000,     1113.6
    120.0000,     929.10
    125.0000,     854.03
    130.0000,     797.74
    135.0000,     756.27
    140.0000,     753.21
    145.0000,     754.42
    150.0000,     757.80
    155.0000,     807.24
    160.0000,     828.41
    165.0000,     826.71
    170.0000,     825.90
    175.0000,     824.83
    180.0000,     823.38
    185.0000,     821.80
    190.0000,     805.65
    195.0000,     805.63
    200.0000,     831.05
    205.0000,     950.68
    210.0000,     1183.9
    215.0000,     1218.3
    220.0000,     1212.8
    225.0000,     1495.7
    230.0000,     1546.8
    235.0000,     1567.2
    240.0000,     1567.1
    245.0000,     1560.4
    250.0000,     1610.3
    255.0000,     1611.0
    260.0000,     1596.2
    265.0000,     1590.6
    270.0000,     1592.4
    275.0000,     1745.7
    280.0000,     2053.2
    285.0000,     2247.5
    290.0000,     2321.5
    295.0000,     2578.0
    300.0000,     2629.1
    305.0000,     2672.1
    310.0000,     2626.0
    315.0000,     2599.8
    320.0000,     2599.5
    325.0000,     2775.3
    330.0000,     2847.0
    335.0000,     3058.5
    340.0000,     3226.8
    345.0000,     2759.3
    350.0000,     2777.2
    355.0000,     3294.2
    360.0000,     3244.6
    365.0000,     3276.3
    370.0000,     3243.7
    375.0000,     3218.7
    380.0000,     3201.1
    385.0000,     2760.1
    390.0000,     2515.8
    395.0000,     1790.2
    400.0000,     1700.2
    405.0000,     1613.6
    410.0000,     1538.0
             1491.6
LAYER 5
76,    15.2628
     30.0000,     2197.3
     35.0000,     2159.8
     40.0000,     2127.3
     45.0000,     1674.8
     50.0000,     1544.7
     55.0000,     1435.6
     60.0000,     1396.5
     65.0000,     1396.4
     70.0000,     1398.8
     75.0000,     1402.2
     80.0000,     1408.9
     85.0000,     1420.9
     90.0000,     1428.0
     95.0000,     1432.2
    100.0000,     1433.0
    105.0000,     1412.3
    110.0000,     1301.1
    115.0000,     1112.0
    120.0000,     928.50
    125.0000,     851.42
    130.0000,     796.07
    135.0000,     753.80
    140.0000,     750.66
    145.0000,     750.68
    150.0000,     755.73
    155.0000,     800.37
    160.0000,     822.32
    165.0000,     822.61
    170.0000,     808.35
    175.0000,     789.96
    180.0000,     786.44
    185.0000,     786.18
    190.0000,     786.89
    195.0000,     804.10
    200.0000,     835.53
    205.0000,     977.63
    210.0000,     1182.8
    215.0000,     1217.2
    220.0000,     1211.6
    225.0000,     1236.3
    230.0000,     1255.2
    235.0000,     1292.9
    240.0000,     1361.5
    245.0000,     1441.5
    250.0000,     1661.9
    255.0000,     1673.9
    260.0000,     1677.3
    265.0000,     1675.8
    270.0000,     1674.8
    275.0000,     1675.8
    280.0000,     1684.3
    285.0000,     1731.3
    290.0000,     1852.9
    295.0000,     2069.3
    300.0000,     2222.0
    305.0000,     2279.2
    310.0000,     2288.4
    315.0000,     2295.1
    320.0000,     2311.8
    325.0000,     2456.2
    330.0000,     2778.9
    335.0000,     3087.3
    340.0000,     3108.0
    345.0000,     3093.0
    350.0000,     3089.6
    355.0000,     3295.4
    360.0000,     3282.1
    365.0000,     3280.3
    370.0000,     3264.3
    375.0000,     3181.7
    380.0000,     2960.5
    385.0000,     2470.7
    390.0000,     2088.6
    395.0000,     1651.9
    400.0000,     1541.0
             1495.0
LAYER 6
72,    19.2890
     40.0000,     2120.2
     45.0000,     1637.4
     50.0000,     1521.6
     55.0000,     1421.5
     60.0000,     1344.7
     65.0000,     1250.2
     70.0000,     1198.8
     75.0000,     1165.6
     80.0000,     1140.7
     85.0000,     1121.5
     90.0000,     1104.3
     95.0000,     1077.1
    100.0000,     1031.2
    105.0000,     958.99
    110.0000,     852.28
    115.0000,     729.51
    120.0000,     621.08
    125.0000,     555.18
    130.0000,     528.93
    135.0000,     525.78
    140.0000,     525.81
    145.0000,     529.60
    150.0000,     550.69
    155.0000,     577.21
    160.0000,     582.94
    165.0000,     583.78
    170.0000,     586.64
    175.0000,     588.36
    180.0000,     590.39
    185.0000,     600.48
    190.0000,     646.18
    195.0000,     730.06
    200.0000,     827.90
    205.0000,     969.98
    210.0000,     1066.6
    215.0000,     1059.1
    220.0000,     1056.4
    225.0000,     1055.4
    230.0000,     1061.6
    235.0000,     1081.3
    240.0000,     1097.3
    245.0000,     1163.9
    250.0000,     1288.1
    255.0000,     1303.8
    260.0000,     1308.3
    265.0000,     1308.2
    270.0000,     1306.4
    275.0000,     1303.7
    280.0000,     1301.0
    285.0000,     1297.3
    290.0000,     1328.2
    295.0000,     1406.3
    300.0000,     1484.6
    305.0000,     1525.6
    310.0000,     1530.1
    315.0000,     1535.6
    320.0000,     1593.0
    325.0000,     1774.2
    330.0000,     2111.7
    335.0000,     2456.3
    340.0000,     2596.6
    345.0000,     2615.7
    350.0000,     2608.9
    355.0000,     2593.8
    360.0000,     2584.9
    365.0000,     2574.5
    370.0000,     2456.2
    375.0000,     2164.2
    380.0000,     1910.9
    385.0000,     1652.6
    390.0000,     1492.0
             1397.9
LAYER 7
68,    23.7179
     50.0000,     1512.3
     55.0000,     1117.6
     60.0000,     981.46
     65.0000,     873.75
     70.0000,     805.15
     75.0000,     748.28
     80.0000,     699.96
     85.0000,     659.33
     90.0000,     624.34
     95.0000,     587.38
    100.0000,     546.31
    105.0000,     502.43
    110.0000,     459.20
    115.0000,     422.21
    120.0000,     397.02
    125.0000,     385.45
    130.0000,     383.48
    135.0000,     383.53
    140.0000,     384.64
    145.0000,     394.45
    150.0000,     418.94
    155.0000,     451.19
    160.0000,     473.56
    165.0000,     476.43
    170.0000,     484.48
    175.0000,     490.86
    180.0000,     499.23
    185.0000,     530.59
    190.0000,     584.67
    195.0000,     669.53
    200.0000,     769.38
    205.0000,     849.88
    210.0000,     862.22
    215.0000,     861.19
    220.0000,     859.41
    225.0000,     857.08
    230.0000,     856.81
    235.0000,     858.39
    240.0000,     860.89
    245.0000,     872.06
    250.0000,     890.22
    255.0000,     894.44
    260.0000,     894.96
    265.0000,     894.37
    270.0000,     893.12
    275.0000,     891.60
    280.0000,     890.28
    285.0000,     886.69
    290.0000,     884.88
    295.0000,     891.77
    300.0000,     904.31
    305.0000,     914.25
    310.0000,     920.48
    315.0000,     935.18
    320.0000,     984.55
    325.0000,     1096.1
    330.0000,     1264.7
    335.0000,     1418.6
    340.0000,     1488.5
    345.0000,     1499.1
    350.0000,     1498.3
    355.0000,     1493.5
    360.0000,     1487.8
    365.0000,     1467.7
    370.0000,     1407.8
    375.0000,     1314.6
    380.0000,     1250.9
             1232.1
LAYER 8
64,    28.5897
     60.0000,     833.04
     65.0000,     676.97
     70.0000,     616.10
     75.0000,     579.37
     80.0000,     525.59
     85.0000,     483.97
     90.0000,     457.04
     95.0000,     433.20
    100.0000,     413.06
    105.0000,     397.84
    110.0000,     387.52
    115.0000,     381.96
    120.0000,     381.17
    125.0000,     380.02
    130.0000,     379.83
    135.0000,     379.95
    140.0000,     382.44
    145.0000,     392.35
    150.0000,     410.77
    155.0000,     431.16
    160.0000,     451.63
    165.0000,     466.65
    170.0000,     476.02
    175.0000,     487.07
    180.0000,     503.29
    185.0000,     524.50
    190.0000,     562.82
    195.0000,     621.48
    200.0000,     677.59
    205.0000,     698.68
    210.0000,     693.38
    215.0000,     691.69
    220.0000,     687.94
    225.0000,     683.73
    230.0000,     678.15
    235.0000,     675.06
    240.0000,     672.37
    245.0000,     669.32
    250.0000,     665.59
    255.0000,     662.29
    260.0000,     658.67
    265.0000,     654.63
    270.0000,     650.25
    275.0000,     646.01
    280.0000,     642.19
    285.0000,     639.06
    290.0000,     636.39
    295.0000,     631.52
    300.0000,     627.25
    305.0000,     625.44
    310.0000,     625.34
    315.0000,     630.76
    320.0000,     653.03
    325.0000,     701.49
    330.0000,     771.22
    335.0000,     840.53
    340.0000,     889.48
    345.0000,     910.98
    350.0000,     916.48
    355.0000,     917.80
    360.0000,     919.12
    365.0000,     920.61
    370.0000,     922.85
           925.2653
LAYER 9
58,    33.9487
     75.0000,     554.84
     80.0000,     464.14
     85.0000,     436.11
     90.0000,     421.96
     95.0000,     404.79
    100.0000,     393.34
    105.0000,     388.53
    110.0000,     386.35
    115.0000,     383.19
    120.0000,     382.59
    125.0000,     381.96
    130.0000,     382.10
    135.0000,     382.61
    140.0000,     386.18
    145.0000,     395.37
    150.0000,     411.20
    155.0000,     431.69
    160.0000,     450.37
    165.0000,     465.57
    170.0000,     476.77
    175.0000,     489.98
    180.0000,     505.63
    185.0000,     523.59
    190.0000,     549.09
    195.0000,     581.02
    200.0000,     601.97
    205.0000,     603.69
    210.0000,     600.75
    215.0000,     597.53
    220.0000,     592.54
    225.0000,     590.03
    230.0000,     584.30
    235.0000,     578.06
    240.0000,     573.33
    245.0000,     569.14
    250.0000,     564.63
    255.0000,     558.36
    260.0000,     548.52
    265.0000,     535.50
    270.0000,     521.50
    275.0000,     509.35
    280.0000,     500.96
    285.0000,     496.41
    290.0000,     494.28
    295.0000,     492.97
    300.0000,     491.89
    305.0000,     491.11
    310.0000,     490.79
    315.0000,     491.21
    320.0000,     497.65
    325.0000,     515.52
    330.0000,     544.42
    335.0000,     580.78
    340.0000,     620.85
    345.0000,     650.85
    350.0000,     666.96
    355.0000,     682.29
           721.4533
LAYER 10
52,    39.8436
     90.0000,     419.67
     95.0000,     397.94
    100.0000,     391.50
    105.0000,     389.39
    110.0000,     387.29
    115.0000,     387.10
    120.0000,     387.06
    125.0000,     387.53
    130.0000,     387.87
    135.0000,     388.79
    140.0000,     392.36
    145.0000,     401.24
    150.0000,     415.37
    155.0000,     432.98
    160.0000,     450.52
    165.0000,     465.83
    170.0000,     479.00
    175.0000,     492.65
    180.0000,     507.58
    185.0000,     523.10
    190.0000,     538.59
    195.0000,     552.84
    200.0000,     558.62
    205.0000,     557.50
    210.0000,     556.78
    215.0000,     554.32
    220.0000,     550.81
    225.0000,     548.60
    230.0000,     545.94
    235.0000,     541.24
    240.0000,     535.36
    245.0000,     528.33
    250.0000,     519.19
    255.0000,     507.05
    260.0000,     492.01
    265.0000,     475.36
    270.0000,     459.05
    275.0000,     445.01
    280.0000,     434.56
    285.0000,     428.01
    290.0000,     424.78
    295.0000,     423.73
    300.0000,     423.15
    305.0000,     422.51
    310.0000,     422.31
    315.0000,     422.49
    320.0000,     424.05
    325.0000,     431.48
    330.0000,     443.05
    335.0000,     462.10
    340.0000,     488.36
           544.8553
LAYER 11
48,    46.3279
    100.0000,     391.12
    105.0000,     390.05
    110.0000,     389.80
    115.0000,     389.68
    120.0000,     389.49
    125.0000,     389.40
    130.0000,     389.40
    135.0000,     390.07
    140.0000,     393.76
    145.0000,     402.23
    150.0000,     416.19
    155.0000,     433.53
    160.0000,     450.80
    165.0000,     466.11
    170.0000,     479.57
    175.0000,     493.33
    180.0000,     508.13
    185.0000,     522.63
    190.0000,     532.15
    195.0000,     537.79
    200.0000,     538.98
    205.0000,     538.18
    210.0000,     537.84
    215.0000,     536.33
    220.0000,     534.31
    225.0000,     532.86
    230.0000,     531.13
    235.0000,     527.02
    240.0000,     520.32
    245.0000,     511.05
    250.0000,     499.14
    255.0000,     484.68
    260.0000,     468.27
    265.0000,     451.04
    270.0000,     434.36
    275.0000,     419.53
    280.0000,     407.46
    285.0000,     398.59
    290.0000,     392.86
    295.0000,     389.87
    300.0000,     388.84
    305.0000,     388.52
    310.0000,     388.11
    315.0000,     388.09
    320.0000,     388.30
    325.0000,     388.99
    330.0000,     392.60
           401.6548
LAYER 12
45,    53.4607
    110.0000,     391.25
    115.0000,     391.35
    120.0000,     391.48
    125.0000,     391.67
    130.0000,     392.52
    135.0000,     394.96
    140.0000,     399.73
    145.0000,     407.98
    150.0000,     420.14
    155.0000,     435.39
    160.0000,     451.55
    165.0000,     466.79
    170.0000,     480.86
    175.0000,     494.80
    180.0000,     508.88
    185.0000,     522.19
    190.0000,     530.04
    195.0000,     532.02
    200.0000,     532.00
    205.0000,     531.61
    210.0000,     531.26
    215.0000,     530.29
    220.0000,     529.15
    225.0000,     528.31
    230.0000,     526.40
    235.0000,     522.00
    240.0000,     514.81
    245.0000,     504.80
    250.0000,     492.14
    255.0000,     477.22
    260.0000,     460.78
    265.0000,     443.81
    270.0000,     427.40
    275.0000,     412.47
    280.0000,     399.64
    285.0000,     389.19
    290.0000,     381.13
    295.0000,     375.24
    300.0000,     371.22
    305.0000,     368.66
    310.0000,     367.11
    315.0000,     366.42
    320.0000,     366.05
    325.0000,     365.90
           365.8425
LAYER 13
43,    61.3068
    115.0000,     392.15
    120.0000,     392.33
    125.0000,     393.54
    130.0000,     395.22
    135.0000,     397.83
    140.0000,     403.02
    145.0000,     411.41
    150.0000,     422.84
    155.0000,     436.88
    160.0000,     452.21
    165.0000,     467.31
    170.0000,     481.65
    175.0000,     495.64
    180.0000,     509.33
    185.0000,     521.85
    190.0000,     529.21
    195.0000,     530.85
    200.0000,     530.42
    205.0000,     530.22
    210.0000,     529.77
    215.0000,     529.06
    220.0000,     528.41
    225.0000,     527.59
    230.0000,     525.21
    235.0000,     520.58
    240.0000,     513.27
    245.0000,     503.16
    250.0000,     490.40
    255.0000,     475.47
    260.0000,     459.16
    265.0000,     442.41
    270.0000,     426.23
    275.0000,     411.43
    280.0000,     398.53
    285.0000,     387.72
    290.0000,     378.92
    295.0000,     371.92
    300.0000,     366.47
    305.0000,     362.44
    310.0000,     360.10
    315.0000,     358.42
    320.0000,     357.42
           357.1277
LAYER 14
41, 
    120.0000,     394.32
    125.0000,     394.70
    130.0000,     396.05
    135.0000,     398.76
    140.0000,     403.43
    145.0000,     412.10
    150.0000,     423.43
    155.0000,     437.23
    160.0000,     452.37
    165.0000,     467.44
    170.0000,     481.85
    175.0000,     495.86
    180.0000,     509.46
    185.0000,     521.69
    190.0000,     528.85
    195.0000,     530.54
    200.0000,     530.22
    205.0000,     530.05
    210.0000,     529.58
    215.0000,     528.92
    220.0000,     528.44
    225.0000,     527.46
    230.0000,     525.01
    235.0000,     520.38
    240.0000,     513.08
    245.0000,     502.97
    250.0000,     490.20
    255.0000,     475.29
    260.0000,     459.00
    265.0000,     442.30
    270.0000,     426.17
    275.0000,     411.41
    280.0000,     398.53
    285.0000,     387.69
    290.0000,     378.81
    295.0000,     371.61
    300.0000,     365.61
    305.0000,     361.87
    310.0000,     358.87
    315.0000,     356.28
           353.9062
CALCULATED APPARENT RESISTIVITY
      7.5000,       5.0000,   1.00000,    763.7565
     12.5000,       5.0000,   1.00000,    779.3296
     17.5000,       5.0000,   1.00000,    774.2513
     22.5000,       5.0000,   1.00000,    865.0101
     27.5000,       5.0000,   1.00000,    834.2716
     32.5000,       5.0000,   1.00000,    924.9561
     37.5000,       5.0000,   1.00000,    942.1013
     42.5000,       5.0000,   1.00000,    942.1440
     47.5000,       5.0000,   1.00000,    984.5997
     52.5000,       5.0000,   1.00000,   1006.1473
     57.5000,       5.0000,   1.00000,    988.7173
     62.5000,       5.0000,   1.00000,   1017.0913
     67.5000,       5.0000,   1.00000,    991.4867
     72.5000,       5.0000,   1.00000,    954.8680
     77.5000,       5.0000,   1.00000,    971.0613
     82.5000,       5.0000,   1.00000,    888.6234
     87.5000,       5.0000,   1.00000,    922.2697
     92.5000,       5.0000,   1.00000,    824.7709
     97.5000,       5.0000,   1.00000,    840.6350
    102.5000,       5.0000,   1.00000,    748.9469
    107.5000,       5.0000,   1.00000,    705.4269
    112.5000,       5.0000,   1.00000,    660.5259
    117.5000,       5.0000,   1.00000,    588.0649
    122.5000,       5.0000,   1.00000,    597.5829
    127.5000,       5.0000,   1.00000,    578.9640
    132.5000,       5.0000,   1.00000,    561.9375
    137.5000,       5.0000,   1.00000,    572.0511
    142.5000,       5.0000,   1.00000,    551.7490
    147.5000,       5.0000,   1.00000,    561.8947
    152.5000,       5.0000,   1.00000,    588.0272
    157.5000,       5.0000,   1.00000,    628.9666
    162.5000,       5.0000,   1.00000,    689.3839
    167.5000,       5.0000,   1.00000,    718.8893
    172.5000,       5.0000,   1.00000,    730.3092
    177.5000,       5.0000,   1.00000,    760.3469
    182.5000,       5.0000,   1.00000,    766.3760
    187.5000,       5.0000,   1.00000,    731.8743
    192.5000,       5.0000,   1.00000,    751.1823
    197.5000,       5.0000,   1.00000,    778.8461
    202.5000,       5.0000,   1.00000,    802.0865
    207.5000,       5.0000,   1.00000,    940.8530
    212.5000,       5.0000,   1.00000,   1119.3960
    217.5000,       5.0000,   1.00000,   1200.6738
    222.5000,       5.0000,   1.00000,   1484.3345
    227.5000,       5.0000,   1.00000,   1509.2281
    232.5000,       5.0000,   1.00000,   1606.6628
    237.5000,       5.0000,   1.00000,   1562.7052
    242.5000,       5.0000,   1.00000,   1499.4614
    247.5000,       5.0000,   1.00000,   1563.7548
    252.5000,       5.0000,   1.00000,   1522.6707
    257.5000,       5.0000,   1.00000,   1494.7977
    262.5000,       5.0000,   1.00000,   1592.4778
    267.5000,       5.0000,   1.00000,   1587.6608
    272.5000,       5.0000,   1.00000,   1787.2671
    277.5000,       5.0000,   1.00000,   1978.0175
    282.5000,       5.0000,   1.00000,   2250.4426
    287.5000,       5.0000,   1.00000,   2252.4119
    292.5000,       5.0000,   1.00000,   2589.4055
    297.5000,       5.0000,   1.00000,   2483.4280
    302.5000,       5.0000,   1.00000,   2770.0627
    307.5000,       5.0000,   1.00000,   2525.1587
    312.5000,       5.0000,   1.00000,   2671.2424
    317.5000,       5.0000,   1.00000,   2539.1113
    322.5000,       5.0000,   1.00000,   2774.5317
    327.5000,       5.0000,   1.00000,   2755.4675
    332.5000,       5.0000,   1.00000,   2780.3076
    337.5000,       5.0000,   1.00000,   3011.8748
    342.5000,       5.0000,   1.00000,   2795.3357
    347.5000,       5.0000,   1.00000,   2750.5635
    352.5000,       5.0000,   1.00000,   3182.0254
    357.5000,       5.0000,   1.00000,   2990.3855
    362.5000,       5.0000,   1.00000,   3026.0698
    367.5000,       5.0000,   1.00000,   3208.6799
    372.5000,       5.0000,   1.00000,   2648.0574
    377.5000,       5.0000,   1.00000,   3028.5281
    382.5000,       5.0000,   1.00000,   2427.1006
    387.5000,       5.0000,   1.00000,   2435.4136
    392.5000,       5.0000,   1.00000,   1864.3324
    397.5000,       5.0000,   1.00000,   1807.9633
    402.5000,       5.0000,   1.00000,   1629.7394
    407.5000,       5.0000,   1.00000,   1548.7703
    412.5000,       5.0000,   1.00000,   1507.3538
    417.5000,       5.0000,   1.00000,   1498.2177
    422.5000,       5.0000,   1.00000,   1454.7714
     12.5000,       5.0000,   2.00000,    910.7009
     17.5000,       5.0000,   2.00000,    922.8314
     22.5000,       5.0000,   2.00000,   1013.5152
     27.5000,       5.0000,   2.00000,    960.0807
     32.5000,       5.0000,   2.00000,   1052.3464
     37.5000,       5.0000,   2.00000,   1075.0950
     42.5000,       5.0000,   2.00000,   1022.1618
     47.5000,       5.0000,   2.00000,   1076.7644
     52.5000,       5.0000,   2.00000,   1094.1111
     57.5000,       5.0000,   2.00000,   1055.6984
     62.5000,       5.0000,   2.00000,   1092.2019
     67.5000,       5.0000,   2.00000,   1056.2826
     72.5000,       5.0000,   2.00000,   1024.6206
     77.5000,       5.0000,   2.00000,   1038.4607
     82.5000,       5.0000,   2.00000,    975.2537
     87.5000,       5.0000,   2.00000,    989.0514
     92.5000,       5.0000,   2.00000,    911.4005
     97.5000,       5.0000,   2.00000,    915.3779
    102.5000,       5.0000,   2.00000,    833.3600
    107.5000,       5.0000,   2.00000,    794.2427
    112.5000,       5.0000,   2.00000,    749.8699
    117.5000,       5.0000,   2.00000,    655.0750
    122.5000,       5.0000,   2.00000,    671.4791
    127.5000,       5.0000,   2.00000,    647.3704
    132.5000,       5.0000,   2.00000,    611.5883
    137.5000,       5.0000,   2.00000,    628.4962
    142.5000,       5.0000,   2.00000,    610.0610
    147.5000,       5.0000,   2.00000,    610.1388
    152.5000,       5.0000,   2.00000,    628.4149
    157.5000,       5.0000,   2.00000,    666.3961
    162.5000,       5.0000,   2.00000,    727.9171
    167.5000,       5.0000,   2.00000,    723.6485
    172.5000,       5.0000,   2.00000,    712.0972
    177.5000,       5.0000,   2.00000,    778.1666
    182.5000,       5.0000,   2.00000,    792.5557
    187.5000,       5.0000,   2.00000,    747.0032
    192.5000,       5.0000,   2.00000,    805.6663
    197.5000,       5.0000,   2.00000,    845.5029
    202.5000,       5.0000,   2.00000,    835.8672
    207.5000,       5.0000,   2.00000,   1013.1478
    212.5000,       5.0000,   2.00000,   1140.0771
    217.5000,       5.0000,   2.00000,   1140.7487
    222.5000,       5.0000,   2.00000,   1375.9497
    227.5000,       5.0000,   2.00000,   1448.9863
    232.5000,       5.0000,   2.00000,   1517.4115
    237.5000,       5.0000,   2.00000,   1479.1713
    242.5000,       5.0000,   2.00000,   1443.3444
    247.5000,       5.0000,   2.00000,   1589.4209
    252.5000,       5.0000,   2.00000,   1542.4420
    257.5000,       5.0000,   2.00000,   1517.3430
    262.5000,       5.0000,   2.00000,   1643.2688
    267.5000,       5.0000,   2.00000,   1600.6200
    272.5000,       5.0000,   2.00000,   1734.7474
    277.5000,       5.0000,   2.00000,   2019.1833
    282.5000,       5.0000,   2.00000,   2159.9990
    287.5000,       5.0000,   2.00000,   2121.6323
    292.5000,       5.0000,   2.00000,   2347.5801
    297.5000,       5.0000,   2.00000,   2397.0408
    302.5000,       5.0000,   2.00000,   2628.8911
    307.5000,       5.0000,   2.00000,   2486.7644
    312.5000,       5.0000,   2.00000,   2516.4465
    317.5000,       5.0000,   2.00000,   2542.7371
    322.5000,       5.0000,   2.00000,   2772.9067
    327.5000,       5.0000,   2.00000,   2613.1348
    332.5000,       5.0000,   2.00000,   2691.5564
    337.5000,       5.0000,   2.00000,   3132.1816
    342.5000,       5.0000,   2.00000,   2666.1118
    347.5000,       5.0000,   2.00000,   2610.3765
    352.5000,       5.0000,   2.00000,   3255.6677
    357.5000,       5.0000,   2.00000,   2898.7410
    362.5000,       5.0000,   2.00000,   2933.0986
    367.5000,       5.0000,   2.00000,   3046.4451
    372.5000,       5.0000,   2.00000,   2511.9531
    377.5000,       5.0000,   2.00000,   2812.5830
    382.5000,       5.0000,   2.00000,   2513.0559
    387.5000,       5.0000,   2.00000,   2308.9802
    392.5000,       5.0000,   2.00000,   1846.1399
    397.5000,       5.0000,   2.00000,   1807.7572
    402.5000,       5.0000,   2.00000,   1729.1420
    407.5000,       5.0000,   2.00000,   1551.3073
    412.5000,       5.0000,   2.00000,   1510.1743
    417.5000,       5.0000,   2.00000,   1506.6497
     17.5000,       5.0000,   3.00000,   1028.4248
     22.5000,       5.0000,   3.00000,   1123.1534
     27.5000,       5.0000,   3.00000,   1068.4844
     32.5000,       5.0000,   3.00000,   1157.2393
     37.5000,       5.0000,   3.00000,   1143.2991
     42.5000,       5.0000,   3.00000,   1101.3568
     47.5000,       5.0000,   3.00000,   1117.9890
     52.5000,       5.0000,   3.00000,   1143.3538
     57.5000,       5.0000,   3.00000,   1119.3615
     62.5000,       5.0000,   3.00000,   1127.8386
     67.5000,       5.0000,   3.00000,   1097.6705
     72.5000,       5.0000,   3.00000,   1053.5281
     77.5000,       5.0000,   3.00000,   1073.8053
     82.5000,       5.0000,   3.00000,    995.3982
     87.5000,       5.0000,   3.00000,   1026.2314
     92.5000,       5.0000,   3.00000,    937.2096
     97.5000,       5.0000,   3.00000,    960.9531
    102.5000,       5.0000,   3.00000,    878.7042
    107.5000,       5.0000,   3.00000,    844.7090
    112.5000,       5.0000,   3.00000,    782.1229
    117.5000,       5.0000,   3.00000,    698.9446
    122.5000,       5.0000,   3.00000,    711.4705
    127.5000,       5.0000,   3.00000,    695.8349
    132.5000,       5.0000,   3.00000,    667.7703
    137.5000,       5.0000,   3.00000,    669.6780
    142.5000,       5.0000,   3.00000,    640.1237
    147.5000,       5.0000,   3.00000,    626.0112
    152.5000,       5.0000,   3.00000,    637.8850
    157.5000,       5.0000,   3.00000,    689.3876
    162.5000,       5.0000,   3.00000,    739.5383
    167.5000,       5.0000,   3.00000,    719.0454
    172.5000,       5.0000,   3.00000,    711.6146
    177.5000,       5.0000,   3.00000,    770.8146
    182.5000,       5.0000,   3.00000,    803.2565
    187.5000,       5.0000,   3.00000,    783.5798
    192.5000,       5.0000,   3.00000,    825.2760
    197.5000,       5.0000,   3.00000,    852.0135
    202.5000,       5.0000,   3.00000,    872.4357
    207.5000,       5.0000,   3.00000,   1002.8089
    212.5000,       5.0000,   3.00000,   1109.9237
    217.5000,       5.0000,   3.00000,   1086.1638
    222.5000,       5.0000,   3.00000,   1301.6177
    227.5000,       5.0000,   3.00000,   1385.4753
    232.5000,       5.0000,   3.00000,   1432.3867
    237.5000,       5.0000,   3.00000,   1344.1381
    242.5000,       5.0000,   3.00000,   1357.9642
    247.5000,       5.0000,   3.00000,   1513.4978
    252.5000,       5.0000,   3.00000,   1550.7938
    257.5000,       5.0000,   3.00000,   1530.1522
    262.5000,       5.0000,   3.00000,   1586.1025
    267.5000,       5.0000,   3.00000,   1519.7990
    272.5000,       5.0000,   3.00000,   1708.1954
    277.5000,       5.0000,   3.00000,   1920.3304
    282.5000,       5.0000,   3.00000,   2082.7402
    287.5000,       5.0000,   3.00000,   1901.6238
    292.5000,       5.0000,   3.00000,   2130.2400
    297.5000,       5.0000,   3.00000,   2175.4043
    302.5000,       5.0000,   3.00000,   2523.4873
    307.5000,       5.0000,   3.00000,   2283.0637
    312.5000,       5.0000,   3.00000,   2380.8677
    317.5000,       5.0000,   3.00000,   2357.3550
    322.5000,       5.0000,   3.00000,   2572.8850
    327.5000,       5.0000,   3.00000,   2511.0247
    332.5000,       5.0000,   3.00000,   2691.8901
    337.5000,       5.0000,   3.00000,   2906.4446
    342.5000,       5.0000,   3.00000,   2522.0508
    347.5000,       5.0000,   3.00000,   2451.1257
    352.5000,       5.0000,   3.00000,   2967.6172
    357.5000,       5.0000,   3.00000,   2917.4106
    362.5000,       5.0000,   3.00000,   2724.5933
    367.5000,       5.0000,   3.00000,   2687.9243
    372.5000,       5.0000,   3.00000,   2244.6428
    377.5000,       5.0000,   3.00000,   2688.7297
    382.5000,       5.0000,   3.00000,   2369.3921
    387.5000,       5.0000,   3.00000,   2300.3989
    392.5000,       5.0000,   3.00000,   1712.2798
    397.5000,       5.0000,   3.00000,   1771.7308
    402.5000,       5.0000,   3.00000,   1689.4711
    407.5000,       5.0000,   3.00000,   1598.4402
    412.5000,       5.0000,   3.00000,   1496.9287
     22.5000,      15.0000,   1.00000,   1108.4230
     27.5000,      15.0000,   1.00000,   1153.0509
     32.5000,      15.0000,   1.00000,   1147.2839
     37.5000,      15.0000,   1.00000,   1149.4772
     42.5000,      15.0000,   1.00000,   1125.9546
     47.5000,      15.0000,   1.00000,   1127.6244
     52.5000,      15.0000,   1.00000,   1127.3019
     57.5000,      15.0000,   1.00000,   1135.3220
     62.5000,      15.0000,   1.00000,   1125.1886
     67.5000,      15.0000,   1.00000,   1087.6438
     72.5000,      15.0000,   1.00000,   1068.6865
     77.5000,      15.0000,   1.00000,   1022.7000
     82.5000,      15.0000,   1.00000,   1010.7957
     87.5000,      15.0000,   1.00000,    968.1844
     92.5000,      15.0000,   1.00000,    959.2476
     97.5000,      15.0000,   1.00000,    919.0082
    102.5000,      15.0000,   1.00000,    896.7078
    107.5000,      15.0000,   1.00000,    829.7007
    112.5000,      15.0000,   1.00000,    780.7400
    117.5000,      15.0000,   1.00000,    737.0084
    122.5000,      15.0000,   1.00000,    717.5090
    127.5000,      15.0000,   1.00000,    715.7529
    132.5000,      15.0000,   1.00000,    708.5490
    137.5000,      15.0000,   1.00000,    683.2014
    142.5000,      15.0000,   1.00000,    649.5297
    147.5000,      15.0000,   1.00000,    633.3735
    152.5000,      15.0000,   1.00000,    652.2179
    157.5000,      15.0000,   1.00000,    685.0806
    162.5000,      15.0000,   1.00000,    708.4835
    167.5000,      15.0000,   1.00000,    722.7358
    172.5000,      15.0000,   1.00000,    735.1928
    177.5000,      15.0000,   1.00000,    757.9163
    182.5000,      15.0000,   1.00000,    793.4382
    187.5000,      15.0000,   1.00000,    821.5557
    192.5000,      15.0000,   1.00000,    823.8009
    197.5000,      15.0000,   1.00000,    852.3170
    202.5000,      15.0000,   1.00000,    906.3922
    207.5000,      15.0000,   1.00000,    976.4891
    212.5000,      15.0000,   1.00000,   1022.4091
    217.5000,      15.0000,   1.00000,   1137.9056
    222.5000,      15.0000,   1.00000,   1230.3668
    227.5000,      15.0000,   1.00000,   1301.7029
    232.5000,      15.0000,   1.00000,   1302.6836
    237.5000,      15.0000,   1.00000,   1304.0853
    242.5000,      15.0000,   1.00000,   1312.3246
    247.5000,      15.0000,   1.00000,   1410.0850
    252.5000,      15.0000,   1.00000,   1497.2584
    257.5000,      15.0000,   1.00000,   1528.9667
    262.5000,      15.0000,   1.00000,   1485.9258
    267.5000,      15.0000,   1.00000,   1553.4263
    272.5000,      15.0000,   1.00000,   1664.7098
    277.5000,      15.0000,   1.00000,   1833.9934
    282.5000,      15.0000,   1.00000,   1834.5861
    287.5000,      15.0000,   1.00000,   1916.1367
    292.5000,      15.0000,   1.00000,   1911.9478
    297.5000,      15.0000,   1.00000,   2114.7568
    302.5000,      15.0000,   1.00000,   2156.5676
    307.5000,      15.0000,   1.00000,   2262.6877
    312.5000,      15.0000,   1.00000,   2199.5054
    317.5000,      15.0000,   1.00000,   2248.2910
    322.5000,      15.0000,   1.00000,   2302.7124
    327.5000,      15.0000,   1.00000,   2534.2400
    332.5000,      15.0000,   1.00000,   2573.8506
    337.5000,      15.0000,   1.00000,   2518.3796
    342.5000,      15.0000,   1.00000,   2457.0208
    347.5000,      15.0000,   1.00000,   2474.4365
    352.5000,      15.0000,   1.00000,   2595.9229
    357.5000,      15.0000,   1.00000,   2641.1833
    362.5000,      15.0000,   1.00000,   2587.5037
    367.5000,      15.0000,   1.00000,   2289.6125
    372.5000,      15.0000,   1.00000,   2297.6797
    377.5000,      15.0000,   1.00000,   2266.3704
    382.5000,      15.0000,   1.00000,   2325.5798
    387.5000,      15.0000,   1.00000,   2055.5864
    392.5000,      15.0000,   1.00000,   1916.6575
    397.5000,      15.0000,   1.00000,   1649.4243
    402.5000,      15.0000,   1.00000,   1658.7537
    407.5000,      15.0000,   1.00000,   1588.9395
     22.5000,       5.0000,   4.00000,   1197.8955
     27.5000,       5.0000,   4.00000,   1126.7788
     32.5000,       5.0000,   4.00000,   1209.9355
     37.5000,       5.0000,   4.00000,   1194.2003
     42.5000,       5.0000,   4.00000,   1114.7736
     47.5000,       5.0000,   4.00000,   1148.9209
     52.5000,       5.0000,   4.00000,   1158.2584
     57.5000,       5.0000,   4.00000,   1126.6714
     62.5000,       5.0000,   4.00000,   1156.7988
     67.5000,       5.0000,   4.00000,   1095.7030
     72.5000,       5.0000,   4.00000,   1055.4857
     77.5000,       5.0000,   4.00000,   1060.6328
     82.5000,       5.0000,   4.00000,    979.4108
     87.5000,       5.0000,   4.00000,   1014.7754
     92.5000,       5.0000,   4.00000,    932.1851
     97.5000,       5.0000,   4.00000,    970.2759
    102.5000,       5.0000,   4.00000,    890.8572
    107.5000,       5.0000,   4.00000,    841.7386
    112.5000,       5.0000,   4.00000,    795.2391
    117.5000,       5.0000,   4.00000,    697.2938
    122.5000,       5.0000,   4.00000,    732.9907
    127.5000,       5.0000,   4.00000,    724.1490
    132.5000,       5.0000,   4.00000,    698.9083
    137.5000,       5.0000,   4.00000,    700.7985
    142.5000,       5.0000,   4.00000,    641.3502
    147.5000,       5.0000,   4.00000,    623.1021
    152.5000,       5.0000,   4.00000,    640.3514
    157.5000,       5.0000,   4.00000,    679.5933
    162.5000,       5.0000,   4.00000,    733.3431
    167.5000,       5.0000,   4.00000,    726.5847
    172.5000,       5.0000,   4.00000,    714.4704
    177.5000,       5.0000,   4.00000,    771.7646
    182.5000,       5.0000,   4.00000,    814.3917
    187.5000,       5.0000,   4.00000,    790.7612
    192.5000,       5.0000,   4.00000,    820.9528
    197.5000,       5.0000,   4.00000,    850.4326
    202.5000,       5.0000,   4.00000,    837.5369
    207.5000,       5.0000,   4.00000,    967.3682
    212.5000,       5.0000,   4.00000,   1051.1998
    217.5000,       5.0000,   4.00000,   1042.4348
    222.5000,       5.0000,   4.00000,   1280.2604
    227.5000,       5.0000,   4.00000,   1297.9523
    232.5000,       5.0000,   4.00000,   1329.3931
    237.5000,       5.0000,   4.00000,   1271.7406
    242.5000,       5.0000,   4.00000,   1235.6071
    247.5000,       5.0000,   4.00000,   1438.8328
    252.5000,       5.0000,   4.00000,   1483.6508
    257.5000,       5.0000,   4.00000,   1463.9069
    262.5000,       5.0000,   4.00000,   1496.6699
    267.5000,       5.0000,   4.00000,   1434.5631
    272.5000,       5.0000,   4.00000,   1592.0081
    277.5000,       5.0000,   4.00000,   1813.5299
    282.5000,       5.0000,   4.00000,   1878.3241
    287.5000,       5.0000,   4.00000,   1769.0067
    292.5000,       5.0000,   4.00000,   1941.5189
    297.5000,       5.0000,   4.00000,   1979.4192
    302.5000,       5.0000,   4.00000,   2261.5642
    307.5000,       5.0000,   4.00000,   2116.2749
    312.5000,       5.0000,   4.00000,   2164.7778
    317.5000,       5.0000,   4.00000,   2091.9175
    322.5000,       5.0000,   4.00000,   2342.6431
    327.5000,       5.0000,   4.00000,   2429.7312
    332.5000,       5.0000,   4.00000,   2470.3088
    337.5000,       5.0000,   4.00000,   2711.1880
    342.5000,       5.0000,   4.00000,   2285.8484
    347.5000,       5.0000,   4.00000,   2203.1282
    352.5000,       5.0000,   4.00000,   2792.1055
    357.5000,       5.0000,   4.00000,   2545.3240
    362.5000,       5.0000,   4.00000,   2510.8921
    367.5000,       5.0000,   4.00000,   2411.6826
    372.5000,       5.0000,   4.00000,   1994.1183
    377.5000,       5.0000,   4.00000,   2491.8931
    382.5000,       5.0000,   4.00000,   2205.7034
    387.5000,       5.0000,   4.00000,   2145.2068
    392.5000,       5.0000,   4.00000,   1666.5122
    397.5000,       5.0000,   4.00000,   1627.0287
    402.5000,       5.0000,   4.00000,   1629.4709
    407.5000,       5.0000,   4.00000,   1543.0431
     30.0000,      20.0000,   1.00000,   1173.7765
     35.0000,      20.0000,   1.00000,   1142.9471
     40.0000,      20.0000,   1.00000,   1148.2723
     45.0000,      20.0000,   1.00000,   1136.4888
     50.0000,      20.0000,   1.00000,   1106.2021
     55.0000,      20.0000,   1.00000,   1128.0367
     60.0000,      20.0000,   1.00000,   1101.7638
     65.0000,      20.0000,   1.00000,   1083.8314
     70.0000,      20.0000,   1.00000,   1058.4126
     75.0000,      20.0000,   1.00000,   1000.9724
     80.0000,      20.0000,   1.00000,    973.5112
     85.0000,      20.0000,   1.00000,    944.1512
     90.0000,      20.0000,   1.00000,    930.0705
     95.0000,      20.0000,   1.00000,    915.2195
    100.0000,      20.0000,   1.00000,    874.0498
    105.0000,      20.0000,   1.00000,    844.4346
    110.0000,      20.0000,   1.00000,    785.4509
    115.0000,      20.0000,   1.00000,    753.2605
    120.0000,      20.0000,   1.00000,    738.8165
    125.0000,      20.0000,   1.00000,    718.3538
    130.0000,      20.0000,   1.00000,    731.2051
    135.0000,      20.0000,   1.00000,    701.9819
    140.0000,      20.0000,   1.00000,    670.4739
    145.0000,      20.0000,   1.00000,    654.1354
    150.0000,      20.0000,   1.00000,    637.1942
    155.0000,      20.0000,   1.00000,    654.1314
    160.0000,      20.0000,   1.00000,    683.4762
    165.0000,      20.0000,   1.00000,    709.2426
    170.0000,      20.0000,   1.00000,    747.7435
    175.0000,      20.0000,   1.00000,    777.5486
    180.0000,      20.0000,   1.00000,    783.0254
    185.0000,      20.0000,   1.00000,    793.3067
    190.0000,      20.0000,   1.00000,    810.3438
    195.0000,      20.0000,   1.00000,    798.1298
    200.0000,      20.0000,   1.00000,    828.9225
    205.0000,      20.0000,   1.00000,    866.0530
    210.0000,      20.0000,   1.00000,    914.8773
    215.0000,      20.0000,   1.00000,   1051.3744
    220.0000,      20.0000,   1.00000,   1124.9594
    225.0000,      20.0000,   1.00000,   1172.8281
    230.0000,      20.0000,   1.00000,   1212.4354
    235.0000,      20.0000,   1.00000,   1183.9456
    240.0000,      20.0000,   1.00000,   1233.1163
    245.0000,      20.0000,   1.00000,   1264.8044
    250.0000,      20.0000,   1.00000,   1272.3297
    255.0000,      20.0000,   1.00000,   1332.2787
    260.0000,      20.0000,   1.00000,   1356.0322
    265.0000,      20.0000,   1.00000,   1395.2670
    270.0000,      20.0000,   1.00000,   1482.2004
    275.0000,      20.0000,   1.00000,   1516.3772
    280.0000,      20.0000,   1.00000,   1591.9213
    285.0000,      20.0000,   1.00000,   1692.5485
    290.0000,      20.0000,   1.00000,   1749.7708
    295.0000,      20.0000,   1.00000,   1815.8778
    300.0000,      20.0000,   1.00000,   1847.1108
    305.0000,      20.0000,   1.00000,   1883.3237
    310.0000,      20.0000,   1.00000,   1884.9158
    315.0000,      20.0000,   1.00000,   1946.6761
    320.0000,      20.0000,   1.00000,   2041.5942
    325.0000,      20.0000,   1.00000,   2088.3445
    330.0000,      20.0000,   1.00000,   2211.0708
    335.0000,      20.0000,   1.00000,   2192.5161
    340.0000,      20.0000,   1.00000,   2109.8914
    345.0000,      20.0000,   1.00000,   2257.1201
    350.0000,      20.0000,   1.00000,   2109.4888
    355.0000,      20.0000,   1.00000,   2117.9807
    360.0000,      20.0000,   1.00000,   2137.9336
    365.0000,      20.0000,   1.00000,   2046.8145
    370.0000,      20.0000,   1.00000,   2123.9192
    375.0000,      20.0000,   1.00000,   2035.1305
    380.0000,      20.0000,   1.00000,   1928.7396
    385.0000,      20.0000,   1.00000,   1961.8240
    390.0000,      20.0000,   1.00000,   1799.8665
    395.0000,      20.0000,   1.00000,   1685.7496
    400.0000,      20.0000,   1.00000,   1536.5757
     27.5000,       5.0000,   5.00000,   1139.5605
     32.5000,       5.0000,   5.00000,   1225.2855
     37.5000,       5.0000,   5.00000,   1198.7402
     42.5000,       5.0000,   5.00000,   1118.5903
     47.5000,       5.0000,   5.00000,   1136.8545
     52.5000,       5.0000,   5.00000,   1151.4327
     57.5000,       5.0000,   5.00000,   1111.4554
     62.5000,       5.0000,   5.00000,   1130.8904
     67.5000,       5.0000,   5.00000,   1088.4275
     72.5000,       5.0000,   5.00000,   1020.4850
     77.5000,       5.0000,   5.00000,   1024.9463
     82.5000,       5.0000,   5.00000,    946.0803
     87.5000,       5.0000,   5.00000,    974.0881
     92.5000,       5.0000,   5.00000,    916.0573
     97.5000,       5.0000,   5.00000,    950.8609
    102.5000,       5.0000,   5.00000,    865.9333
    107.5000,       5.0000,   5.00000,    831.9438
    112.5000,       5.0000,   5.00000,    772.0111
    117.5000,       5.0000,   5.00000,    692.8789
    122.5000,       5.0000,   5.00000,    726.7356
    127.5000,       5.0000,   5.00000,    733.3359
    132.5000,       5.0000,   5.00000,    705.1092
    137.5000,       5.0000,   5.00000,    699.1171
    142.5000,       5.0000,   5.00000,    644.1000
    147.5000,       5.0000,   5.00000,    617.5852
    152.5000,       5.0000,   5.00000,    626.0126
    157.5000,       5.0000,   5.00000,    664.7654
    162.5000,       5.0000,   5.00000,    727.8964
    167.5000,       5.0000,   5.00000,    729.1814
    172.5000,       5.0000,   5.00000,    722.3368
    177.5000,       5.0000,   5.00000,    790.3760
    182.5000,       5.0000,   5.00000,    813.7538
    187.5000,       5.0000,   5.00000,    767.2484
    192.5000,       5.0000,   5.00000,    810.9116
    197.5000,       5.0000,   5.00000,    811.6539
    202.5000,       5.0000,   5.00000,    784.1363
    207.5000,       5.0000,   5.00000,    901.7037
    212.5000,       5.0000,   5.00000,   1010.4541
    217.5000,       5.0000,   5.00000,   1011.0511
    222.5000,       5.0000,   5.00000,   1219.9431
    227.5000,       5.0000,   5.00000,   1242.1113
    232.5000,       5.0000,   5.00000,   1253.2845
    237.5000,       5.0000,   5.00000,   1180.2638
    242.5000,       5.0000,   5.00000,   1181.9286
    247.5000,       5.0000,   5.00000,   1329.1647
    252.5000,       5.0000,   5.00000,   1359.5353
    257.5000,       5.0000,   5.00000,   1328.5131
    262.5000,       5.0000,   5.00000,   1407.9333
    267.5000,       5.0000,   5.00000,   1326.9844
    272.5000,       5.0000,   5.00000,   1455.6559
    277.5000,       5.0000,   5.00000,   1621.3643
    282.5000,       5.0000,   5.00000,   1733.4921
    287.5000,       5.0000,   5.00000,   1619.4340
    292.5000,       5.0000,   5.00000,   1820.3466
    297.5000,       5.0000,   5.00000,   1785.7296
    302.5000,       5.0000,   5.00000,   2026.3208
    307.5000,       5.0000,   5.00000,   1885.7146
    312.5000,       5.0000,   5.00000,   1903.5216
    317.5000,       5.0000,   5.00000,   1878.3799
    322.5000,       5.0000,   5.00000,   2183.6306
    327.5000,       5.0000,   5.00000,   2129.3328
    332.5000,       5.0000,   5.00000,   2250.8083
    337.5000,       5.0000,   5.00000,   2456.8962
    342.5000,       5.0000,   5.00000,   2033.3976
    347.5000,       5.0000,   5.00000,   1996.9957
    352.5000,       5.0000,   5.00000,   2425.0103
    357.5000,       5.0000,   5.00000,   2224.4648
    362.5000,       5.0000,   5.00000,   2134.8206
    367.5000,       5.0000,   5.00000,   2255.1545
    372.5000,       5.0000,   5.00000,   1852.3207
    377.5000,       5.0000,   5.00000,   2203.8005
    382.5000,       5.0000,   5.00000,   2027.7950
    387.5000,       5.0000,   5.00000,   1984.9341
    392.5000,       5.0000,   5.00000,   1526.6971
    397.5000,       5.0000,   5.00000,   1561.3926
    402.5000,       5.0000,   5.00000,   1491.3280
     32.5000,       5.0000,   6.00000,   1203.6447
     37.5000,       5.0000,   6.00000,   1180.1124
     42.5000,       5.0000,   6.00000,   1104.7483
     47.5000,       5.0000,   6.00000,   1113.4503
     52.5000,       5.0000,   6.00000,   1118.2861
     57.5000,       5.0000,   6.00000,   1080.4044
     62.5000,       5.0000,   6.00000,   1091.3051
     67.5000,       5.0000,   6.00000,   1038.7245
     72.5000,       5.0000,   6.00000,    986.4138
     77.5000,       5.0000,   6.00000,    979.5748
     82.5000,       5.0000,   6.00000,    900.5797
     87.5000,       5.0000,   6.00000,    945.4116
     92.5000,       5.0000,   6.00000,    876.0159
     97.5000,       5.0000,   6.00000,    913.5044
    102.5000,       5.0000,   6.00000,    838.6770
    107.5000,       5.0000,   6.00000,    798.4614
    112.5000,       5.0000,   6.00000,    755.2142
    117.5000,       5.0000,   6.00000,    672.8295
    122.5000,       5.0000,   6.00000,    717.0072
    127.5000,       5.0000,   6.00000,    713.7051
    132.5000,       5.0000,   6.00000,    688.7616
    137.5000,       5.0000,   6.00000,    685.9719
    142.5000,       5.0000,   6.00000,    638.5276
    147.5000,       5.0000,   6.00000,    612.1872
    152.5000,       5.0000,   6.00000,    610.6490
    157.5000,       5.0000,   6.00000,    658.0585
    162.5000,       5.0000,   6.00000,    724.6276
    167.5000,       5.0000,   6.00000,    727.5416
    172.5000,       5.0000,   6.00000,    736.6500
    177.5000,       5.0000,   6.00000,    795.0034
    182.5000,       5.0000,   6.00000,    799.4767
    187.5000,       5.0000,   6.00000,    752.5699
    192.5000,       5.0000,   6.00000,    760.7576
    197.5000,       5.0000,   6.00000,    758.4596
    202.5000,       5.0000,   6.00000,    730.1696
    207.5000,       5.0000,   6.00000,    848.7816
    212.5000,       5.0000,   6.00000,    967.4307
    217.5000,       5.0000,   6.00000,    962.5720
    222.5000,       5.0000,   6.00000,   1160.0656
    227.5000,       5.0000,   6.00000,   1189.9861
    232.5000,       5.0000,   6.00000,   1197.1761
    237.5000,       5.0000,   6.00000,   1124.0466
    242.5000,       5.0000,   6.00000,   1108.0687
    247.5000,       5.0000,   6.00000,   1230.5261
    252.5000,       5.0000,   6.00000,   1204.4178
    257.5000,       5.0000,   6.00000,   1206.0651
    262.5000,       5.0000,   6.00000,   1262.2976
    267.5000,       5.0000,   6.00000,   1212.4617
    272.5000,       5.0000,   6.00000,   1300.4821
    277.5000,       5.0000,   6.00000,   1462.1868
    282.5000,       5.0000,   6.00000,   1577.2948
    287.5000,       5.0000,   6.00000,   1505.1234
    292.5000,       5.0000,   6.00000,   1656.6368
    297.5000,       5.0000,   6.00000,   1648.5494
    302.5000,       5.0000,   6.00000,   1829.2084
    307.5000,       5.0000,   6.00000,   1616.7883
    312.5000,       5.0000,   6.00000,   1686.4568
    317.5000,       5.0000,   6.00000,   1732.0073
    322.5000,       5.0000,   6.00000,   1898.8889
    327.5000,       5.0000,   6.00000,   1885.2899
    332.5000,       5.0000,   6.00000,   1960.6219
    337.5000,       5.0000,   6.00000,   2161.1233
    342.5000,       5.0000,   6.00000,   1840.9366
    347.5000,       5.0000,   6.00000,   1716.9714
    352.5000,       5.0000,   6.00000,   2072.4600
    357.5000,       5.0000,   6.00000,   1899.3007
    362.5000,       5.0000,   6.00000,   1904.9342
    367.5000,       5.0000,   6.00000,   1991.7423
    372.5000,       5.0000,   6.00000,   1716.3352
    377.5000,       5.0000,   6.00000,   2051.6831
    382.5000,       5.0000,   6.00000,   1794.3606
    387.5000,       5.0000,   6.00000,   1805.6693
    392.5000,       5.0000,   6.00000,   1396.2908
    397.5000,       5.0000,   6.00000,   1424.4840
     37.5000,      25.0000,   1.00000,   1108.2307
     42.5000,      25.0000,   1.00000,   1112.2950
     47.5000,      25.0000,   1.00000,   1095.7053
     52.5000,      25.0000,   1.00000,   1071.5903
     57.5000,      25.0000,   1.00000,   1059.8801
     62.5000,      25.0000,   1.00000,   1035.5122
     67.5000,      25.0000,   1.00000,   1001.6086
     72.5000,      25.0000,   1.00000,    971.6011
     77.5000,      25.0000,   1.00000,    940.9988
     82.5000,      25.0000,   1.00000,    909.2023
     87.5000,      25.0000,   1.00000,    896.6036
     92.5000,      25.0000,   1.00000,    864.6651
     97.5000,      25.0000,   1.00000,    845.0106
    102.5000,      25.0000,   1.00000,    810.6716
    107.5000,      25.0000,   1.00000,    781.6301
    112.5000,      25.0000,   1.00000,    749.9568
    117.5000,      25.0000,   1.00000,    737.0234
    122.5000,      25.0000,   1.00000,    711.8076
    127.5000,      25.0000,   1.00000,    695.8392
    132.5000,      25.0000,   1.00000,    685.0242
    137.5000,      25.0000,   1.00000,    673.4473
    142.5000,      25.0000,   1.00000,    652.3811
    147.5000,      25.0000,   1.00000,    644.8449
    152.5000,      25.0000,   1.00000,    653.2286
[truncated: 265,071 more chars]
