# Supplementary material for: Electrical resistivity tomography data across the Hockai Fault Zone (Ardenne, Belgium)
Source: Data Brief. 2016 Dec 21;11:1–4. doi: 10.1016/j.dib.2016.12.028 (PMC5220259; doi:10.1016/j.dib.2016.12.028)
Supplement: Supplementary file 2 — Supplementary material [file mmc2.zip › output/INV/20090818-2_combined.INV]

C:\__DATA__\__DATA__\Active Faults\HockaiFZ\Donn�es\ERT\working_dir\20090818-2.DAT
      5.0000
7
1547
1
0
      7.5000,       5.0000,   1.00000,   1516.3251
     12.5000,       5.0000,   1.00000,   1651.7733
     17.5000,       5.0000,   1.00000,   1606.7137
     22.5000,       5.0000,   1.00000,   1673.5698
     27.5000,       5.0000,   1.00000,   2012.8407
     32.5000,       5.0000,   1.00000,   2267.2412
     37.5000,       5.0000,   1.00000,   2597.3352
     42.5000,       5.0000,   1.00000,   3012.6248
     47.5000,       5.0000,   1.00000,   3085.0845
     52.5000,       5.0000,   1.00000,   3190.2239
     57.5000,       5.0000,   1.00000,   3416.7151
     62.5000,       5.0000,   1.00000,   2931.0022
     67.5000,       5.0000,   1.00000,   2799.8535
     72.5000,       5.0000,   1.00000,   2273.3977
     77.5000,       5.0000,   1.00000,   1880.6381
     82.5000,       5.0000,   1.00000,   1620.3623
     87.5000,       5.0000,   1.00000,   1465.7985
     92.5000,       5.0000,   1.00000,   1504.5469
     97.5000,       5.0000,   1.00000,   1434.3617
    102.5000,       5.0000,   1.00000,   1479.4175
    107.5000,       5.0000,   1.00000,   1446.5679
    112.5000,       5.0000,   1.00000,   1512.9406
    117.5000,       5.0000,   1.00000,   1495.2932
    122.5000,       5.0000,   1.00000,   1508.9141
    127.5000,       5.0000,   1.00000,   1465.4080
    132.5000,       5.0000,   1.00000,   1460.6998
    137.5000,       5.0000,   1.00000,   1338.0206
    142.5000,       5.0000,   1.00000,   1351.3047
    147.5000,       5.0000,   1.00000,   1273.3877
    152.5000,       5.0000,   1.00000,   1153.2247
    157.5000,       5.0000,   1.00000,   1122.0238
    162.5000,       5.0000,   1.00000,   1014.3800
    167.5000,       5.0000,   1.00000,   1125.2179
    172.5000,       5.0000,   1.00000,   1013.3180
    177.5000,       5.0000,   1.00000,   1090.5295
    182.5000,       5.0000,   1.00000,    984.1699
    187.5000,       5.0000,   1.00000,    968.5754
    192.5000,       5.0000,   1.00000,    872.5750
    197.5000,       5.0000,   1.00000,    885.3716
    202.5000,       5.0000,   1.00000,    863.6523
    207.5000,       5.0000,   1.00000,   1066.9773
    212.5000,       5.0000,   1.00000,    805.2195
    217.5000,       5.0000,   1.00000,    666.6721
    222.5000,       5.0000,   1.00000,    482.4390
    227.5000,       5.0000,   1.00000,    269.0479
    232.5000,       5.0000,   1.00000,    168.6961
    237.5000,       5.0000,   1.00000,    169.3163
    242.5000,       5.0000,   1.00000,    205.9921
    247.5000,       5.0000,   1.00000,    192.5931
    252.5000,       5.0000,   1.00000,    214.2788
    257.5000,       5.0000,   1.00000,    257.4817
    262.5000,       5.0000,   1.00000,    281.8563
    267.5000,       5.0000,   1.00000,    281.8682
    272.5000,       5.0000,   1.00000,    232.3106
    277.5000,       5.0000,   1.00000,    201.7299
    282.5000,       5.0000,   1.00000,    196.9584
    287.5000,       5.0000,   1.00000,    209.9849
    292.5000,       5.0000,   1.00000,    245.2657
    297.5000,       5.0000,   1.00000,    264.5082
    302.5000,       5.0000,   1.00000,    307.6398
    307.5000,       5.0000,   1.00000,    457.9138
    312.5000,       5.0000,   1.00000,    471.5842
    317.5000,       5.0000,   1.00000,    784.0510
    322.5000,       5.0000,   1.00000,    871.2494
    327.5000,       5.0000,   1.00000,    987.7842
    332.5000,       5.0000,   1.00000,   1103.9781
    337.5000,       5.0000,   1.00000,   1103.8928
    342.5000,       5.0000,   1.00000,   1234.5142
    347.5000,       5.0000,   1.00000,   1247.9845
    352.5000,       5.0000,   1.00000,   1204.1753
    357.5000,       5.0000,   1.00000,   1065.8102
    362.5000,       5.0000,   1.00000,    825.1951
    367.5000,       5.0000,   1.00000,    691.7362
    372.5000,       5.0000,   1.00000,    799.7623
    377.5000,       5.0000,   1.00000,    759.4921
    382.5000,       5.0000,   1.00000,    795.1019
    387.5000,       5.0000,   1.00000,    905.4008
    392.5000,       5.0000,   1.00000,    836.3767
    397.5000,       5.0000,   1.00000,   1104.1525
    402.5000,       5.0000,   1.00000,   1114.7793
    407.5000,       5.0000,   1.00000,   1199.7267
    412.5000,       5.0000,   1.00000,   1120.1909
    417.5000,       5.0000,   1.00000,   1097.4094
    422.5000,       5.0000,   1.00000,    978.8635
    427.5000,       5.0000,   1.00000,    974.2306
    432.5000,       5.0000,   1.00000,    966.4353
    437.5000,       5.0000,   1.00000,    812.2816
    442.5000,       5.0000,   1.00000,    975.9822
    447.5000,       5.0000,   1.00000,    927.8790
    452.5000,       5.0000,   1.00000,   1019.9719
    457.5000,       5.0000,   1.00000,   1100.8850
    462.5000,       5.0000,   1.00000,   1103.7780
    467.5000,       5.0000,   1.00000,   1185.7731
     12.5000,       5.0000,   2.00000,   1870.4014
     17.5000,       5.0000,   2.00000,   1728.5530
     22.5000,       5.0000,   2.00000,   1654.5197
     27.5000,       5.0000,   2.00000,   2037.0151
     32.5000,       5.0000,   2.00000,   2306.0530
     37.5000,       5.0000,   2.00000,   2507.6443
     42.5000,       5.0000,   2.00000,   2802.3982
     47.5000,       5.0000,   2.00000,   2832.0613
     52.5000,       5.0000,   2.00000,   2935.0564
     57.5000,       5.0000,   2.00000,   3022.2983
     62.5000,       5.0000,   2.00000,   2571.1082
     67.5000,       5.0000,   2.00000,   2404.5540
     72.5000,       5.0000,   2.00000,   2192.6074
     77.5000,       5.0000,   2.00000,   1869.1770
     82.5000,       5.0000,   2.00000,   1646.4232
     87.5000,       5.0000,   2.00000,   1590.9489
     92.5000,       5.0000,   2.00000,   1526.8787
     97.5000,       5.0000,   2.00000,   1511.2919
    102.5000,       5.0000,   2.00000,   1605.7744
    107.5000,       5.0000,   2.00000,   1545.5563
    112.5000,       5.0000,   2.00000,   1543.4401
    117.5000,       5.0000,   2.00000,   1512.4094
    122.5000,       5.0000,   2.00000,   1470.9286
    127.5000,       5.0000,   2.00000,   1502.3275
    132.5000,       5.0000,   2.00000,   1429.3168
    137.5000,       5.0000,   2.00000,   1327.4154
    142.5000,       5.0000,   2.00000,   1368.8252
    147.5000,       5.0000,   2.00000,   1298.8699
    152.5000,       5.0000,   2.00000,   1224.5394
    157.5000,       5.0000,   2.00000,   1084.5098
    162.5000,       5.0000,   2.00000,   1041.1146
    167.5000,       5.0000,   2.00000,   1131.9591
    172.5000,       5.0000,   2.00000,    873.0387
    177.5000,       5.0000,   2.00000,    773.7531
    182.5000,       5.0000,   2.00000,    772.6949
    187.5000,       5.0000,   2.00000,    664.7183
    192.5000,       5.0000,   2.00000,    612.2161
    197.5000,       5.0000,   2.00000,    568.7735
    202.5000,       5.0000,   2.00000,    544.8170
    207.5000,       5.0000,   2.00000,    540.0257
    212.5000,       5.0000,   2.00000,    436.6145
    217.5000,       5.0000,   2.00000,    399.4373
    222.5000,       5.0000,   2.00000,    385.0535
    227.5000,       5.0000,   2.00000,    195.8072
    232.5000,       5.0000,   2.00000,    157.8810
    237.5000,       5.0000,   2.00000,    162.4932
    242.5000,       5.0000,   2.00000,    227.0754
    247.5000,       5.0000,   2.00000,    183.6625
    252.5000,       5.0000,   2.00000,    158.9035
    257.5000,       5.0000,   2.00000,    218.7471
    262.5000,       5.0000,   2.00000,    246.1931
    267.5000,       5.0000,   2.00000,    233.7274
    272.5000,       5.0000,   2.00000,    191.3071
    277.5000,       5.0000,   2.00000,    195.7299
    282.5000,       5.0000,   2.00000,    215.9175
    287.5000,       5.0000,   2.00000,    233.4123
    292.5000,       5.0000,   2.00000,    273.8768
    297.5000,       5.0000,   2.00000,    283.7507
    302.5000,       5.0000,   2.00000,    321.8254
    307.5000,       5.0000,   2.00000,    382.4478
    312.5000,       5.0000,   2.00000,    369.5006
    317.5000,       5.0000,   2.00000,    579.1883
    322.5000,       5.0000,   2.00000,    730.5779
    327.5000,       5.0000,   2.00000,    751.9128
    332.5000,       5.0000,   2.00000,    809.7828
    337.5000,       5.0000,   2.00000,    872.1945
    342.5000,       5.0000,   2.00000,    899.6108
    347.5000,       5.0000,   2.00000,    912.0706
    352.5000,       5.0000,   2.00000,   1054.6326
    357.5000,       5.0000,   2.00000,    897.1498
    362.5000,       5.0000,   2.00000,    717.0778
    367.5000,       5.0000,   2.00000,    721.2984
    372.5000,       5.0000,   2.00000,    900.3895
    377.5000,       5.0000,   2.00000,    901.3942
    382.5000,       5.0000,   2.00000,    891.9185
    387.5000,       5.0000,   2.00000,    960.0787
    392.5000,       5.0000,   2.00000,    901.3406
    397.5000,       5.0000,   2.00000,   1110.9392
    402.5000,       5.0000,   2.00000,   1103.7938
    407.5000,       5.0000,   2.00000,   1052.3616
    412.5000,       5.0000,   2.00000,   1092.8916
    417.5000,       5.0000,   2.00000,   1108.1156
    422.5000,       5.0000,   2.00000,   1054.8940
    427.5000,       5.0000,   2.00000,   1155.8679
    432.5000,       5.0000,   2.00000,   1025.8610
    437.5000,       5.0000,   2.00000,    909.8116
    442.5000,       5.0000,   2.00000,   1076.2468
    447.5000,       5.0000,   2.00000,   1033.2916
    452.5000,       5.0000,   2.00000,    984.0470
    457.5000,       5.0000,   2.00000,   1011.9983
    462.5000,       5.0000,   2.00000,   1001.9044
     17.5000,       5.0000,   3.00000,   1696.8568
     22.5000,       5.0000,   3.00000,   1500.8297
     27.5000,       5.0000,   3.00000,   1782.7434
     32.5000,       5.0000,   3.00000,   2193.2019
     37.5000,       5.0000,   3.00000,   2360.9565
     42.5000,       5.0000,   3.00000,   2333.1362
     47.5000,       5.0000,   3.00000,   2327.3345
     52.5000,       5.0000,   3.00000,   2332.3992
     57.5000,       5.0000,   3.00000,   2324.6951
     62.5000,       5.0000,   3.00000,   2132.9717
     67.5000,       5.0000,   3.00000,   2152.9216
     72.5000,       5.0000,   3.00000,   1971.8508
     77.5000,       5.0000,   3.00000,   1862.7808
     82.5000,       5.0000,   3.00000,   1722.9176
     87.5000,       5.0000,   3.00000,   1641.5488
     92.5000,       5.0000,   3.00000,   1541.7754
     97.5000,       5.0000,   3.00000,   1489.9868
    102.5000,       5.0000,   3.00000,   1600.7928
    107.5000,       5.0000,   3.00000,   1584.3384
    112.5000,       5.0000,   3.00000,   1574.9459
    117.5000,       5.0000,   3.00000,   1506.1558
    122.5000,       5.0000,   3.00000,   1513.6698
    127.5000,       5.0000,   3.00000,   1482.1637
    132.5000,       5.0000,   3.00000,   1440.2190
    137.5000,       5.0000,   3.00000,   1330.4115
    142.5000,       5.0000,   3.00000,   1371.6903
    147.5000,       5.0000,   3.00000,   1311.8646
    152.5000,       5.0000,   3.00000,   1163.2749
    157.5000,       5.0000,   3.00000,   1045.6682
    162.5000,       5.0000,   3.00000,    972.0510
    167.5000,       5.0000,   3.00000,   1030.8782
    172.5000,       5.0000,   3.00000,    822.7798
    177.5000,       5.0000,   3.00000,    707.0075
    182.5000,       5.0000,   3.00000,    665.5267
    187.5000,       5.0000,   3.00000,    586.1358
    192.5000,       5.0000,   3.00000,    509.4232
    197.5000,       5.0000,   3.00000,    454.2103
    202.5000,       5.0000,   3.00000,    406.7253
    207.5000,       5.0000,   3.00000,    371.5482
    212.5000,       5.0000,   3.00000,    330.3499
    217.5000,       5.0000,   3.00000,    345.6551
    222.5000,       5.0000,   3.00000,    335.3202
    227.5000,       5.0000,   3.00000,    173.4409
    232.5000,       5.0000,   3.00000,    146.1977
    237.5000,       5.0000,   3.00000,    170.5056
    242.5000,       5.0000,   3.00000,    253.0709
    247.5000,       5.0000,   3.00000,    185.8114
    252.5000,       5.0000,   3.00000,    139.2924
    257.5000,       5.0000,   3.00000,    189.5951
    262.5000,       5.0000,   3.00000,    260.1797
    267.5000,       5.0000,   3.00000,    239.9166
    272.5000,       5.0000,   3.00000,    176.7237
    277.5000,       5.0000,   3.00000,    179.2683
    282.5000,       5.0000,   3.00000,    223.9639
    287.5000,       5.0000,   3.00000,    270.2744
    292.5000,       5.0000,   3.00000,    299.1767
    297.5000,       5.0000,   3.00000,    299.3221
    302.5000,       5.0000,   3.00000,    273.7925
    307.5000,       5.0000,   3.00000,    301.6059
    312.5000,       5.0000,   3.00000,    305.7459
    317.5000,       5.0000,   3.00000,    479.5816
    322.5000,       5.0000,   3.00000,    618.4936
    327.5000,       5.0000,   3.00000,    591.2397
    332.5000,       5.0000,   3.00000,    586.8329
    337.5000,       5.0000,   3.00000,    546.8975
    342.5000,       5.0000,   3.00000,    609.8145
    347.5000,       5.0000,   3.00000,    720.4305
    352.5000,       5.0000,   3.00000,    937.3587
    357.5000,       5.0000,   3.00000,    792.5258
    362.5000,       5.0000,   3.00000,    592.0760
    367.5000,       5.0000,   3.00000,    613.5078
    372.5000,       5.0000,   3.00000,    871.0414
    377.5000,       5.0000,   3.00000,    952.0298
    382.5000,       5.0000,   3.00000,    861.3399
    387.5000,       5.0000,   3.00000,    837.6688
    392.5000,       5.0000,   3.00000,    772.0647
    397.5000,       5.0000,   3.00000,    990.0986
    402.5000,       5.0000,   3.00000,    943.6479
    407.5000,       5.0000,   3.00000,    997.5886
    412.5000,       5.0000,   3.00000,    974.9995
    417.5000,       5.0000,   3.00000,   1014.9943
    422.5000,       5.0000,   3.00000,    998.6111
    427.5000,       5.0000,   3.00000,   1042.8027
    432.5000,       5.0000,   3.00000,    976.5212
    437.5000,       5.0000,   3.00000,    833.1509
    442.5000,       5.0000,   3.00000,    960.9941
    447.5000,       5.0000,   3.00000,    993.4037
    452.5000,       5.0000,   3.00000,   1006.9335
    457.5000,       5.0000,   3.00000,   1006.1964
     22.5000,      15.0000,   1.00000,   1567.2539
     27.5000,      15.0000,   1.00000,   1715.4988
     32.5000,      15.0000,   1.00000,   1954.8972
     37.5000,      15.0000,   1.00000,   2173.3828
     42.5000,      15.0000,   1.00000,   2175.8796
     47.5000,      15.0000,   1.00000,   1974.2406
     52.5000,      15.0000,   1.00000,   1901.9075
     57.5000,      15.0000,   1.00000,   1885.3818
     62.5000,      15.0000,   1.00000,   1891.8376
     67.5000,      15.0000,   1.00000,   1902.0502
     72.5000,      15.0000,   1.00000,   1945.8973
     77.5000,      15.0000,   1.00000,   1886.3804
     82.5000,      15.0000,   1.00000,   1787.4158
     87.5000,      15.0000,   1.00000,   1622.8412
     92.5000,      15.0000,   1.00000,   1532.9063
     97.5000,      15.0000,   1.00000,   1485.9683
    102.5000,      15.0000,   1.00000,   1488.5482
    107.5000,      15.0000,   1.00000,   1538.0900
    112.5000,      15.0000,   1.00000,   1514.9181
    117.5000,      15.0000,   1.00000,   1507.9512
    122.5000,      15.0000,   1.00000,   1448.3036
    127.5000,      15.0000,   1.00000,   1411.9468
    132.5000,      15.0000,   1.00000,   1364.3667
    137.5000,      15.0000,   1.00000,   1329.6744
    142.5000,      15.0000,   1.00000,   1284.3771
    147.5000,      15.0000,   1.00000,   1204.2445
    152.5000,      15.0000,   1.00000,   1086.3051
    157.5000,      15.0000,   1.00000,   1003.1171
    162.5000,      15.0000,   1.00000,    942.9346
    167.5000,      15.0000,   1.00000,    869.7454
    172.5000,      15.0000,   1.00000,    839.9396
    177.5000,      15.0000,   1.00000,    713.3870
    182.5000,      15.0000,   1.00000,    623.8912
    187.5000,      15.0000,   1.00000,    554.2688
    192.5000,      15.0000,   1.00000,    492.5764
    197.5000,      15.0000,   1.00000,    420.7901
    202.5000,      15.0000,   1.00000,    355.4240
    207.5000,      15.0000,   1.00000,    337.2812
    212.5000,      15.0000,   1.00000,    346.0316
    217.5000,      15.0000,   1.00000,    329.2918
    222.5000,      15.0000,   1.00000,    285.3735
    227.5000,      15.0000,   1.00000,    225.6903
    232.5000,      15.0000,   1.00000,    170.0501
    237.5000,      15.0000,   1.00000,    194.5766
    242.5000,      15.0000,   1.00000,    201.1513
    247.5000,      15.0000,   1.00000,    197.3528
    252.5000,      15.0000,   1.00000,    183.8467
    257.5000,      15.0000,   1.00000,    202.0905
    262.5000,      15.0000,   1.00000,    228.2227
    267.5000,      15.0000,   1.00000,    235.1838
    272.5000,      15.0000,   1.00000,    202.3105
    277.5000,      15.0000,   1.00000,    192.1037
    282.5000,      15.0000,   1.00000,    232.2579
    287.5000,      15.0000,   1.00000,    283.0551
    292.5000,      15.0000,   1.00000,    316.9212
    297.5000,      15.0000,   1.00000,    286.8656
    302.5000,      15.0000,   1.00000,    258.9679
    307.5000,      15.0000,   1.00000,    257.7195
    312.5000,      15.0000,   1.00000,    335.3730
    317.5000,      15.0000,   1.00000,    464.5598
    322.5000,      15.0000,   1.00000,    538.5455
    327.5000,      15.0000,   1.00000,    545.1796
    332.5000,      15.0000,   1.00000,    460.9336
    337.5000,      15.0000,   1.00000,    427.1151
    342.5000,      15.0000,   1.00000,    504.5664
    347.5000,      15.0000,   1.00000,    680.7864
    352.5000,      15.0000,   1.00000,    749.6182
    357.5000,      15.0000,   1.00000,    718.7898
    362.5000,      15.0000,   1.00000,    614.7009
    367.5000,      15.0000,   1.00000,    636.4698
    372.5000,      15.0000,   1.00000,    759.4386
    377.5000,      15.0000,   1.00000,    839.1906
    382.5000,      15.0000,   1.00000,    831.8787
    387.5000,      15.0000,   1.00000,    732.3731
    392.5000,      15.0000,   1.00000,    739.3104
    397.5000,      15.0000,   1.00000,    772.9980
    402.5000,      15.0000,   1.00000,    902.9873
    407.5000,      15.0000,   1.00000,    927.3837
    412.5000,      15.0000,   1.00000,    952.5767
    417.5000,      15.0000,   1.00000,    947.4048
    422.5000,      15.0000,   1.00000,    964.5013
    427.5000,      15.0000,   1.00000,    890.8307
    432.5000,      15.0000,   1.00000,    826.6773
    437.5000,      15.0000,   1.00000,    798.9579
    442.5000,      15.0000,   1.00000,    813.2605
    447.5000,      15.0000,   1.00000,    920.4286
    452.5000,      15.0000,   1.00000,    988.5529
     22.5000,       5.0000,   4.00000,   1376.9136
     27.5000,       5.0000,   4.00000,   1604.8271
     32.5000,       5.0000,   4.00000,   1886.4795
     37.5000,       5.0000,   4.00000,   2093.1909
     42.5000,       5.0000,   4.00000,   2062.8738
     47.5000,       5.0000,   4.00000,   1899.8347
     52.5000,       5.0000,   4.00000,   1867.8531
     57.5000,       5.0000,   4.00000,   1934.7095
     62.5000,       5.0000,   4.00000,   1798.8571
     67.5000,       5.0000,   4.00000,   1861.7898
     72.5000,       5.0000,   4.00000,   1770.0062
     77.5000,       5.0000,   4.00000,   1747.7737
     82.5000,       5.0000,   4.00000,   1701.6042
     87.5000,       5.0000,   4.00000,   1641.5250
     92.5000,       5.0000,   4.00000,   1535.2366
     97.5000,       5.0000,   4.00000,   1440.1239
    102.5000,       5.0000,   4.00000,   1530.7186
    107.5000,       5.0000,   4.00000,   1519.3052
    112.5000,       5.0000,   4.00000,   1522.5945
    117.5000,       5.0000,   4.00000,   1490.7317
    122.5000,       5.0000,   4.00000,   1435.5665
    127.5000,       5.0000,   4.00000,   1432.8717
    132.5000,       5.0000,   4.00000,   1383.9679
    137.5000,       5.0000,   4.00000,   1281.0480
    142.5000,       5.0000,   4.00000,   1315.2886
    147.5000,       5.0000,   4.00000,   1179.6738
    152.5000,       5.0000,   4.00000,   1078.7080
    157.5000,       5.0000,   4.00000,    979.0023
    162.5000,       5.0000,   4.00000,    882.5402
    167.5000,       5.0000,   4.00000,    933.9280
    172.5000,       5.0000,   4.00000,    784.1639
    177.5000,       5.0000,   4.00000,    664.6564
    182.5000,       5.0000,   4.00000,    613.3586
    187.5000,       5.0000,   4.00000,    495.3622
    192.5000,       5.0000,   4.00000,    450.5913
    197.5000,       5.0000,   4.00000,    388.9710
    202.5000,       5.0000,   4.00000,    339.2350
    207.5000,       5.0000,   4.00000,    344.3076
    212.5000,       5.0000,   4.00000,    314.1763
    217.5000,       5.0000,   4.00000,    321.3338
    222.5000,       5.0000,   4.00000,    309.0416
    227.5000,       5.0000,   4.00000,    162.5435
    232.5000,       5.0000,   4.00000,    155.0046
    237.5000,       5.0000,   4.00000,    165.9017
    242.5000,       5.0000,   4.00000,    242.1113
    247.5000,       5.0000,   4.00000,    194.9611
    252.5000,       5.0000,   4.00000,    149.5249
    257.5000,       5.0000,   4.00000,    209.1883
    262.5000,       5.0000,   4.00000,    250.4724
    267.5000,       5.0000,   4.00000,    250.2201
    272.5000,       5.0000,   4.00000,    182.6308
    277.5000,       5.0000,   4.00000,    176.0735
    282.5000,       5.0000,   4.00000,    230.1504
    287.5000,       5.0000,   4.00000,    282.9799
    292.5000,       5.0000,   4.00000,    327.7955
    297.5000,       5.0000,   4.00000,    281.7674
    302.5000,       5.0000,   4.00000,    229.3333
    307.5000,       5.0000,   4.00000,    268.3528
    312.5000,       5.0000,   4.00000,    259.9135
    317.5000,       5.0000,   4.00000,    431.8311
    322.5000,       5.0000,   4.00000,    529.7570
    327.5000,       5.0000,   4.00000,    480.2313
    332.5000,       5.0000,   4.00000,    445.8523
    337.5000,       5.0000,   4.00000,    391.8334
    342.5000,       5.0000,   4.00000,    456.9788
    347.5000,       5.0000,   4.00000,    584.4677
    352.5000,       5.0000,   4.00000,    798.8221
    357.5000,       5.0000,   4.00000,    693.4522
    362.5000,       5.0000,   4.00000,    528.3624
    367.5000,       5.0000,   4.00000,    525.4984
    372.5000,       5.0000,   4.00000,    757.5573
    377.5000,       5.0000,   4.00000,    837.7043
    382.5000,       5.0000,   4.00000,    793.4374
    387.5000,       5.0000,   4.00000,    756.4822
    392.5000,       5.0000,   4.00000,    627.0097
    397.5000,       5.0000,   4.00000,    792.3278
    402.5000,       5.0000,   4.00000,    850.1879
    407.5000,       5.0000,   4.00000,    889.9370
    412.5000,       5.0000,   4.00000,    909.1180
    417.5000,       5.0000,   4.00000,    914.3097
    422.5000,       5.0000,   4.00000,    854.5472
    427.5000,       5.0000,   4.00000,    916.4497
    432.5000,       5.0000,   4.00000,    847.0175
    437.5000,       5.0000,   4.00000,    708.7079
    442.5000,       5.0000,   4.00000,    803.7412
    447.5000,       5.0000,   4.00000,    879.2919
    452.5000,       5.0000,   4.00000,    950.6110
     30.0000,      20.0000,   1.00000,   1564.2539
     35.0000,      20.0000,   1.00000,   1697.9979
     40.0000,      20.0000,   1.00000,   1746.9493
     45.0000,      20.0000,   1.00000,   1761.5173
     50.0000,      20.0000,   1.00000,   1687.2819
     55.0000,      20.0000,   1.00000,   1582.5710
     60.0000,      20.0000,   1.00000,   1585.3530
     65.0000,      20.0000,   1.00000,   1592.0583
     70.0000,      20.0000,   1.00000,   1617.8497
     75.0000,      20.0000,   1.00000,   1698.2833
     80.0000,      20.0000,   1.00000,   1683.8263
     85.0000,      20.0000,   1.00000,   1610.2249
     90.0000,      20.0000,   1.00000,   1546.2460
     95.0000,      20.0000,   1.00000,   1502.6207
    100.0000,      20.0000,   1.00000,   1433.8069
    105.0000,      20.0000,   1.00000,   1378.8953
    110.0000,      20.0000,   1.00000,   1399.5980
    115.0000,      20.0000,   1.00000,   1384.1740
    120.0000,      20.0000,   1.00000,   1374.4248
    125.0000,      20.0000,   1.00000,   1328.5648
    130.0000,      20.0000,   1.00000,   1267.0586
    135.0000,      20.0000,   1.00000,   1248.9238
    140.0000,      20.0000,   1.00000,   1168.0621
    145.0000,      20.0000,   1.00000,   1075.0104
    150.0000,      20.0000,   1.00000,   1011.9824
    155.0000,      20.0000,   1.00000,    923.2265
    160.0000,      20.0000,   1.00000,    891.9820
    165.0000,      20.0000,   1.00000,    830.2222
    170.0000,      20.0000,   1.00000,    765.7517
    175.0000,      20.0000,   1.00000,    729.9260
    180.0000,      20.0000,   1.00000,    624.6952
    185.0000,      20.0000,   1.00000,    545.3282
    190.0000,      20.0000,   1.00000,    468.1126
    195.0000,      20.0000,   1.00000,    384.0895
    200.0000,      20.0000,   1.00000,    364.4636
    205.0000,      20.0000,   1.00000,    343.8242
    210.0000,      20.0000,   1.00000,    346.2337
    215.0000,      20.0000,   1.00000,    339.9325
    220.0000,      20.0000,   1.00000,    285.8214
    225.0000,      20.0000,   1.00000,    254.8226
    230.0000,      20.0000,   1.00000,    217.3099
    235.0000,      20.0000,   1.00000,    186.6215
    240.0000,      20.0000,   1.00000,    179.3525
    245.0000,      20.0000,   1.00000,    183.0442
    250.0000,      20.0000,   1.00000,    217.4011
    255.0000,      20.0000,   1.00000,    234.6904
    260.0000,      20.0000,   1.00000,    232.8991
    265.0000,      20.0000,   1.00000,    231.6388
    270.0000,      20.0000,   1.00000,    219.7022
    275.0000,      20.0000,   1.00000,    230.5470
    280.0000,      20.0000,   1.00000,    235.3958
    285.0000,      20.0000,   1.00000,    267.4319
    290.0000,      20.0000,   1.00000,    276.6826
    295.0000,      20.0000,   1.00000,    261.9322
    300.0000,      20.0000,   1.00000,    262.8199
    305.0000,      20.0000,   1.00000,    240.6111
    310.0000,      20.0000,   1.00000,    273.6232
    315.0000,      20.0000,   1.00000,    350.5453
    320.0000,      20.0000,   1.00000,    404.1018
    325.0000,      20.0000,   1.00000,    432.4612
    330.0000,      20.0000,   1.00000,    399.0291
    335.0000,      20.0000,   1.00000,    383.8666
    340.0000,      20.0000,   1.00000,    435.1402
    345.0000,      20.0000,   1.00000,    500.3558
    350.0000,      20.0000,   1.00000,    547.6030
    355.0000,      20.0000,   1.00000,    560.4986
    360.0000,      20.0000,   1.00000,    572.9584
    365.0000,      20.0000,   1.00000,    595.1830
    370.0000,      20.0000,   1.00000,    598.6071
    375.0000,      20.0000,   1.00000,    603.2517
    380.0000,      20.0000,   1.00000,    636.9296
    385.0000,      20.0000,   1.00000,    647.8121
    390.0000,      20.0000,   1.00000,    648.3272
    395.0000,      20.0000,   1.00000,    660.9534
    400.0000,      20.0000,   1.00000,    673.7144
    405.0000,      20.0000,   1.00000,    777.0385
    410.0000,      20.0000,   1.00000,    845.9951
    415.0000,      20.0000,   1.00000,    841.1601
    420.0000,      20.0000,   1.00000,    855.5539
    425.0000,      20.0000,   1.00000,    788.6422
    430.0000,      20.0000,   1.00000,    686.1424
    435.0000,      20.0000,   1.00000,    658.7421
    440.0000,      20.0000,   1.00000,    682.4013
    445.0000,      20.0000,   1.00000,    731.6062
     27.5000,       5.0000,   5.00000,   1452.6965
     32.5000,       5.0000,   5.00000,   1649.4312
     37.5000,       5.0000,   5.00000,   1802.0868
     42.5000,       5.0000,   5.00000,   1780.8649
     47.5000,       5.0000,   5.00000,   1701.2081
     52.5000,       5.0000,   5.00000,   1664.3521
     57.5000,       5.0000,   5.00000,   1728.9097
     62.5000,       5.0000,   5.00000,   1603.5393
     67.5000,       5.0000,   5.00000,   1600.6265
     72.5000,       5.0000,   5.00000,   1585.8246
     77.5000,       5.0000,   5.00000,   1618.6384
     82.5000,       5.0000,   5.00000,   1612.8129
     87.5000,       5.0000,   5.00000,   1619.9032
     92.5000,       5.0000,   5.00000,   1514.4680
     97.5000,       5.0000,   5.00000,   1420.8043
    102.5000,       5.0000,   5.00000,   1441.9667
    107.5000,       5.0000,   5.00000,   1411.5596
    112.5000,       5.0000,   5.00000,   1436.7473
    117.5000,       5.0000,   5.00000,   1390.2587
    122.5000,       5.0000,   5.00000,   1362.0353
    127.5000,       5.0000,   5.00000,   1338.1826
    132.5000,       5.0000,   5.00000,   1313.8025
    137.5000,       5.0000,   5.00000,   1205.5992
    142.5000,       5.0000,   5.00000,   1197.1705
    147.5000,       5.0000,   5.00000,   1057.6775
    152.5000,       5.0000,   5.00000,    986.7791
    157.5000,       5.0000,   5.00000,    909.8378
    162.5000,       5.0000,   5.00000,    806.7927
    167.5000,       5.0000,   5.00000,    870.7930
    172.5000,       5.0000,   5.00000,    723.9478
    177.5000,       5.0000,   5.00000,    636.3642
    182.5000,       5.0000,   5.00000,    583.3802
    187.5000,       5.0000,   5.00000,    424.8132
    192.5000,       5.0000,   5.00000,    402.0386
    197.5000,       5.0000,   5.00000,    353.2245
    202.5000,       5.0000,   5.00000,    328.2277
    207.5000,       5.0000,   5.00000,    348.4408
    212.5000,       5.0000,   5.00000,    305.9735
    217.5000,       5.0000,   5.00000,    319.9023
    222.5000,       5.0000,   5.00000,    305.5136
    227.5000,       5.0000,   5.00000,    171.6162
    232.5000,       5.0000,   5.00000,    158.8283
    237.5000,       5.0000,   5.00000,    162.5016
    242.5000,       5.0000,   5.00000,    228.5334
    247.5000,       5.0000,   5.00000,    195.5802
    252.5000,       5.0000,   5.00000,    168.0818
    257.5000,       5.0000,   5.00000,    231.1831
    262.5000,       5.0000,   5.00000,    268.8983
    267.5000,       5.0000,   5.00000,    239.6064
    272.5000,       5.0000,   5.00000,    194.2378
    277.5000,       5.0000,   5.00000,    191.9789
    282.5000,       5.0000,   5.00000,    234.5631
    287.5000,       5.0000,   5.00000,    288.3393
    292.5000,       5.0000,   5.00000,    310.3643
    297.5000,       5.0000,   5.00000,    260.5452
    302.5000,       5.0000,   5.00000,    223.5252
    307.5000,       5.0000,   5.00000,    249.0078
    312.5000,       5.0000,   5.00000,    238.4649
    317.5000,       5.0000,   5.00000,    371.7165
    322.5000,       5.0000,   5.00000,    476.8409
    327.5000,       5.0000,   5.00000,    383.6100
    332.5000,       5.0000,   5.00000,    380.0106
    337.5000,       5.0000,   5.00000,    372.8924
    342.5000,       5.0000,   5.00000,    411.6027
    347.5000,       5.0000,   5.00000,    480.0252
    352.5000,       5.0000,   5.00000,    666.8806
    357.5000,       5.0000,   5.00000,    611.0034
    362.5000,       5.0000,   5.00000,    477.2433
    367.5000,       5.0000,   5.00000,    493.3507
    372.5000,       5.0000,   5.00000,    641.4751
    377.5000,       5.0000,   5.00000,    676.8329
    382.5000,       5.0000,   5.00000,    673.2487
    387.5000,       5.0000,   5.00000,    693.7608
    392.5000,       5.0000,   5.00000,    554.8947
    397.5000,       5.0000,   5.00000,    685.1509
    402.5000,       5.0000,   5.00000,    733.7938
    407.5000,       5.0000,   5.00000,    795.3269
    412.5000,       5.0000,   5.00000,    839.8444
    417.5000,       5.0000,   5.00000,    841.2116
    422.5000,       5.0000,   5.00000,    762.8032
    427.5000,       5.0000,   5.00000,    823.7266
    432.5000,       5.0000,   5.00000,    718.8730
    437.5000,       5.0000,   5.00000,    587.7270
    442.5000,       5.0000,   5.00000,    702.1689
    447.5000,       5.0000,   5.00000,    789.7482
     32.5000,       5.0000,   6.00000,   1507.2616
     37.5000,       5.0000,   6.00000,   1615.3689
     42.5000,       5.0000,   6.00000,   1536.4459
     47.5000,       5.0000,   6.00000,   1586.5367
     52.5000,       5.0000,   6.00000,   1625.4390
     57.5000,       5.0000,   6.00000,   1613.1219
     62.5000,       5.0000,   6.00000,   1463.6525
     67.5000,       5.0000,   6.00000,   1479.0487
     72.5000,       5.0000,   6.00000,   1408.9999
     77.5000,       5.0000,   6.00000,   1474.3347
     82.5000,       5.0000,   6.00000,   1502.2034
     87.5000,       5.0000,   6.00000,   1515.0601
     92.5000,       5.0000,   6.00000,   1465.3169
     97.5000,       5.0000,   6.00000,   1374.7761
    102.5000,       5.0000,   6.00000,   1380.1425
    107.5000,       5.0000,   6.00000,   1333.4076
    112.5000,       5.0000,   6.00000,   1312.7682
    117.5000,       5.0000,   6.00000,   1292.4615
    122.5000,       5.0000,   6.00000,   1262.7350
    127.5000,       5.0000,   6.00000,   1250.3822
    132.5000,       5.0000,   6.00000,   1221.6188
    137.5000,       5.0000,   6.00000,   1084.1404
    142.5000,       5.0000,   6.00000,   1097.8018
    147.5000,       5.0000,   6.00000,    966.1163
    152.5000,       5.0000,   6.00000,    883.2858
    157.5000,       5.0000,   6.00000,    879.4143
    162.5000,       5.0000,   6.00000,    736.6489
    167.5000,       5.0000,   6.00000,    821.3941
    172.5000,       5.0000,   6.00000,    674.2533
    177.5000,       5.0000,   6.00000,    572.9731
    182.5000,       5.0000,   6.00000,    569.4141
    187.5000,       5.0000,   6.00000,    449.5921
    192.5000,       5.0000,   6.00000,    369.6927
    197.5000,       5.0000,   6.00000,    345.1280
    202.5000,       5.0000,   6.00000,    335.3492
    207.5000,       5.0000,   6.00000,    351.2899
    212.5000,       5.0000,   6.00000,    318.8336
    217.5000,       5.0000,   6.00000,    330.0168
    222.5000,       5.0000,   6.00000,    324.6484
    227.5000,       5.0000,   6.00000,    179.7629
    232.5000,       5.0000,   6.00000,    158.7996
    237.5000,       5.0000,   6.00000,    160.1752
    242.5000,       5.0000,   6.00000,    240.1436
    247.5000,       5.0000,   6.00000,    201.0681
    252.5000,       5.0000,   6.00000,    170.7747
    257.5000,       5.0000,   6.00000,    250.9606
    262.5000,       5.0000,   6.00000,    286.6575
    267.5000,       5.0000,   6.00000,    260.3003
    272.5000,       5.0000,   6.00000,    194.8725
    277.5000,       5.0000,   6.00000,    202.8864
    282.5000,       5.0000,   6.00000,    255.5379
    287.5000,       5.0000,   6.00000,    277.8834
    292.5000,       5.0000,   6.00000,    281.7117
    297.5000,       5.0000,   6.00000,    252.9417
    302.5000,       5.0000,   6.00000,    220.8858
    307.5000,       5.0000,   6.00000,    243.0452
    312.5000,       5.0000,   6.00000,    220.6171
    317.5000,       5.0000,   6.00000,    344.4790
    322.5000,       5.0000,   6.00000,    416.7271
    327.5000,       5.0000,   6.00000,    337.6514
    332.5000,       5.0000,   6.00000,    376.4461
    337.5000,       5.0000,   6.00000,    368.2011
    342.5000,       5.0000,   6.00000,    398.9348
    347.5000,       5.0000,   6.00000,    431.3785
    352.5000,       5.0000,   6.00000,    582.5383
    357.5000,       5.0000,   6.00000,    531.5392
    362.5000,       5.0000,   6.00000,    440.9980
    367.5000,       5.0000,   6.00000,    442.2774
    372.5000,       5.0000,   6.00000,    571.2788
    377.5000,       5.0000,   6.00000,    582.1160
    382.5000,       5.0000,   6.00000,    557.1741
    387.5000,       5.0000,   6.00000,    600.4578
    392.5000,       5.0000,   6.00000,    522.7715
    397.5000,       5.0000,   6.00000,    631.8514
    402.5000,       5.0000,   6.00000,    644.6495
    407.5000,       5.0000,   6.00000,    721.7142
    412.5000,       5.0000,   6.00000,    758.9987
    417.5000,       5.0000,   6.00000,    771.3990
    422.5000,       5.0000,   6.00000,    702.6563
    427.5000,       5.0000,   6.00000,    721.3817
    432.5000,       5.0000,   6.00000,    638.8798
    437.5000,       5.0000,   6.00000,    512.9900
    442.5000,       5.0000,   6.00000,    616.8528
     37.5000,      25.0000,   1.00000,   1451.9536
     42.5000,      25.0000,   1.00000,   1514.0542
     47.5000,      25.0000,   1.00000,   1559.8073
     52.5000,      25.0000,   1.00000,   1541.7755
     57.5000,      25.0000,   1.00000,   1488.4926
     62.5000,      25.0000,   1.00000,   1422.5380
     67.5000,      25.0000,   1.00000,   1437.0327
     72.5000,      25.0000,   1.00000,   1455.6787
     77.5000,      25.0000,   1.00000,   1479.8335
     82.5000,      25.0000,   1.00000,   1468.7566
     87.5000,      25.0000,   1.00000,   1442.6603
     92.5000,      25.0000,   1.00000,   1417.4357
     97.5000,      25.0000,   1.00000,   1388.0300
    102.5000,      25.0000,   1.00000,   1354.5425
    107.5000,      25.0000,   1.00000,   1278.8486
    112.5000,      25.0000,   1.00000,   1247.5406
    117.5000,      25.0000,   1.00000,   1227.1310
    122.5000,      25.0000,   1.00000,   1210.0703
    127.5000,      25.0000,   1.00000,   1185.2418
    132.5000,      25.0000,   1.00000,   1116.8599
    137.5000,      25.0000,   1.00000,   1067.6787
    142.5000,      25.0000,   1.00000,   1007.2624
    147.5000,      25.0000,   1.00000,    911.6941
    152.5000,      25.0000,   1.00000,    880.6437
    157.5000,      25.0000,   1.00000,    824.2300
    162.5000,      25.0000,   1.00000,    792.3278
    167.5000,      25.0000,   1.00000,    746.6539
    172.5000,      25.0000,   1.00000,    676.8112
    177.5000,      25.0000,   1.00000,    636.2439
    182.5000,      25.0000,   1.00000,    547.7100
    187.5000,      25.0000,   1.00000,    482.4587
    192.5000,      25.0000,   1.00000,    434.2090
    197.5000,      25.0000,   1.00000,    379.0139
    202.5000,      25.0000,   1.00000,    365.9458
    207.5000,      25.0000,   1.00000,    357.3560
    212.5000,      25.0000,   1.00000,    349.2912
    217.5000,      25.0000,   1.00000,    322.5110
    222.5000,      25.0000,   1.00000,    282.7619
    227.5000,      25.0000,   1.00000,    244.2413
    232.5000,      25.0000,   1.00000,    221.4481
    237.5000,      25.0000,   1.00000,    190.9188
    242.5000,      25.0000,   1.00000,    189.2741
    247.5000,      25.0000,   1.00000,    210.8726
    252.5000,      25.0000,   1.00000,    236.9097
    257.5000,      25.0000,   1.00000,    244.5385
    262.5000,      25.0000,   1.00000,    244.8424
    267.5000,      25.0000,   1.00000,    250.0372
    272.5000,      25.0000,   1.00000,    252.4848
    277.5000,      25.0000,   1.00000,    257.0518
    282.5000,      25.0000,   1.00000,    261.7380
    287.5000,      25.0000,   1.00000,    247.7485
    292.5000,      25.0000,   1.00000,    241.2988
    297.5000,      25.0000,   1.00000,    245.5590
    302.5000,      25.0000,   1.00000,    246.3615
    307.5000,      25.0000,   1.00000,    261.6191
    312.5000,      25.0000,   1.00000,    300.8130
    317.5000,      25.0000,   1.00000,    314.3571
    322.5000,      25.0000,   1.00000,    334.2812
    327.5000,      25.0000,   1.00000,    377.2503
    332.5000,      25.0000,   1.00000,    402.1579
    337.5000,      25.0000,   1.00000,    406.6857
    342.5000,      25.0000,   1.00000,    460.3550
    347.5000,      25.0000,   1.00000,    482.3201
    352.5000,      25.0000,   1.00000,    460.0280
    357.5000,      25.0000,   1.00000,    471.0056
    362.5000,      25.0000,   1.00000,    515.7283
    367.5000,      25.0000,   1.00000,    517.5414
    372.5000,      25.0000,   1.00000,    503.6808
    377.5000,      25.0000,   1.00000,    512.6820
    382.5000,      25.0000,   1.00000,    503.0467
    387.5000,      25.0000,   1.00000,    531.1841
    392.5000,      25.0000,   1.00000,    587.5780
    397.5000,      25.0000,   1.00000,    624.4540
    402.5000,      25.0000,   1.00000,    662.4396
    407.5000,      25.0000,   1.00000,    695.5210
    412.5000,      25.0000,   1.00000,    733.7939
    417.5000,      25.0000,   1.00000,    763.8335
    422.5000,      25.0000,   1.00000,    716.7528
    427.5000,      25.0000,   1.00000,    642.7829
    432.5000,      25.0000,   1.00000,    585.8343
    437.5000,      25.0000,   1.00000,    607.3360
     37.5000,       5.0000,   7.00000,   1465.1782
     42.5000,       5.0000,   7.00000,   1416.0206
     47.5000,       5.0000,   7.00000,   1472.6128
     52.5000,       5.0000,   7.00000,   1562.3833
     57.5000,       5.0000,   7.00000,   1583.4666
     62.5000,       5.0000,   7.00000,   1379.7908
     67.5000,       5.0000,   7.00000,   1369.3645
     72.5000,       5.0000,   7.00000,   1305.9438
     77.5000,       5.0000,   7.00000,   1358.5969
     82.5000,       5.0000,   7.00000,   1400.5159
     87.5000,       5.0000,   7.00000,   1432.8491
     92.5000,       5.0000,   7.00000,   1358.2651
     97.5000,       5.0000,   7.00000,   1290.8525
    102.5000,       5.0000,   7.00000,   1327.6460
    107.5000,       5.0000,   7.00000,   1257.6417
    112.5000,       5.0000,   7.00000,   1216.1271
    117.5000,       5.0000,   7.00000,   1181.0148
    122.5000,       5.0000,   7.00000,   1161.3108
    127.5000,       5.0000,   7.00000,   1167.1030
    132.5000,       5.0000,   7.00000,   1117.0819
    137.5000,       5.0000,   7.00000,   1000.7706
    142.5000,       5.0000,   7.00000,   1024.2043
    147.5000,       5.0000,   7.00000,    874.7628
    152.5000,       5.0000,   7.00000,    824.8915
    157.5000,       5.0000,   7.00000,    852.9072
    162.5000,       5.0000,   7.00000,    707.0673
    167.5000,       5.0000,   7.00000,    772.0128
    172.5000,       5.0000,   7.00000,    633.3978
    177.5000,       5.0000,   7.00000,    541.0026
    182.5000,       5.0000,   7.00000,    531.9855
    187.5000,       5.0000,   7.00000,    429.8123
    192.5000,       5.0000,   7.00000,    392.7044
    197.5000,       5.0000,   7.00000,    382.6064
    202.5000,       5.0000,   7.00000,    318.8017
    207.5000,       5.0000,   7.00000,    365.7368
    212.5000,       5.0000,   7.00000,    323.8094
    217.5000,       5.0000,   7.00000,    341.7362
    222.5000,       5.0000,   7.00000,    337.2138
    227.5000,       5.0000,   7.00000,    180.5368
    232.5000,       5.0000,   7.00000,    163.2914
    237.5000,       5.0000,   7.00000,    170.6054
    242.5000,       5.0000,   7.00000,    256.4781
    247.5000,       5.0000,   7.00000,    219.1553
    252.5000,       5.0000,   7.00000,    175.7681
    257.5000,       5.0000,   7.00000,    250.6916
    262.5000,       5.0000,   7.00000,    308.5361
    267.5000,       5.0000,   7.00000,    285.9321
    272.5000,       5.0000,   7.00000,    218.8949
    277.5000,       5.0000,   7.00000,    201.8474
    282.5000,       5.0000,   7.00000,    253.1472
    287.5000,       5.0000,   7.00000,    268.6456
    292.5000,       5.0000,   7.00000,    277.8557
    297.5000,       5.0000,   7.00000,    242.5637
    302.5000,       5.0000,   7.00000,    215.8832
    307.5000,       5.0000,   7.00000,    238.2196
    312.5000,       5.0000,   7.00000,    218.3960
    317.5000,       5.0000,   7.00000,    328.2733
    322.5000,       5.0000,   7.00000,    393.1364
    327.5000,       5.0000,   7.00000,    326.3347
    332.5000,       5.0000,   7.00000,    381.4017
    337.5000,       5.0000,   7.00000,    362.1703
    342.5000,       5.0000,   7.00000,    383.8838
    347.5000,       5.0000,   7.00000,    424.1150
    352.5000,       5.0000,   7.00000,    543.6938
    357.5000,       5.0000,   7.00000,    489.7126
    362.5000,       5.0000,   7.00000,    398.3460
    367.5000,       5.0000,   7.00000,    399.9055
    372.5000,       5.0000,   7.00000,    519.4564
    377.5000,       5.0000,   7.00000,    530.1542
    382.5000,       5.0000,   7.00000,    493.6929
    387.5000,       5.0000,   7.00000,    530.3270
    392.5000,       5.0000,   7.00000,    472.7097
    397.5000,       5.0000,   7.00000,    598.1531
    402.5000,       5.0000,   7.00000,    625.7437
    407.5000,       5.0000,   7.00000,    648.9678
    412.5000,       5.0000,   7.00000,    698.7448
    417.5000,       5.0000,   7.00000,    713.0490
    422.5000,       5.0000,   7.00000,    633.1647
    427.5000,       5.0000,   7.00000,    682.0844
    432.5000,       5.0000,   7.00000,    593.7722
    437.5000,       5.0000,   7.00000,    470.7864
     42.5000,       5.0000,   8.00000,   1327.5776
     47.5000,       5.0000,   8.00000,   1380.3267
     52.5000,       5.0000,   8.00000,   1464.4967
     57.5000,       5.0000,   8.00000,   1530.3206
     62.5000,       5.0000,   8.00000,   1350.4095
     67.5000,       5.0000,   8.00000,   1296.9319
     72.5000,       5.0000,   8.00000,   1218.7217
     77.5000,       5.0000,   8.00000,   1269.5532
     82.5000,       5.0000,   8.00000,   1299.7715
     87.5000,       5.0000,   8.00000,   1318.6899
     92.5000,       5.0000,   8.00000,   1253.3466
     97.5000,       5.0000,   8.00000,   1204.6376
    102.5000,       5.0000,   8.00000,   1237.3499
    107.5000,       5.0000,   8.00000,   1207.2607
    112.5000,       5.0000,   8.00000,   1150.5411
    117.5000,       5.0000,   8.00000,   1098.9495
    122.5000,       5.0000,   8.00000,   1060.7576
    127.5000,       5.0000,   8.00000,   1051.1855
    132.5000,       5.0000,   8.00000,   1046.3044
    137.5000,       5.0000,   8.00000,    938.8890
    142.5000,       5.0000,   8.00000,    955.3111
    147.5000,       5.0000,   8.00000,    809.6201
    152.5000,       5.0000,   8.00000,    772.6108
    157.5000,       5.0000,   8.00000,    785.0356
    162.5000,       5.0000,   8.00000,    678.2438
    167.5000,       5.0000,   8.00000,    720.6108
    172.5000,       5.0000,   8.00000,    612.0880
    177.5000,       5.0000,   8.00000,    519.0936
    182.5000,       5.0000,   8.00000,    516.1765
    187.5000,       5.0000,   8.00000,    425.9988
    192.5000,       5.0000,   8.00000,    403.7726
    197.5000,       5.0000,   8.00000,    344.9957
    202.5000,       5.0000,   8.00000,    349.9669
    207.5000,       5.0000,   8.00000,    378.5466
    212.5000,       5.0000,   8.00000,    338.5432
    217.5000,       5.0000,   8.00000,    355.4584
    222.5000,       5.0000,   8.00000,    340.6414
    227.5000,       5.0000,   8.00000,    184.8989
    232.5000,       5.0000,   8.00000,    172.0767
    237.5000,       5.0000,   8.00000,    180.4555
    242.5000,       5.0000,   8.00000,    266.9885
    247.5000,       5.0000,   8.00000,    218.7115
    252.5000,       5.0000,   8.00000,    179.8785
    257.5000,       5.0000,   8.00000,    254.4203
    262.5000,       5.0000,   8.00000,    321.6996
    267.5000,       5.0000,   8.00000,    310.5613
    272.5000,       5.0000,   8.00000,    234.9678
    277.5000,       5.0000,   8.00000,    215.1622
    282.5000,       5.0000,   8.00000,    240.0656
    287.5000,       5.0000,   8.00000,    274.5664
    292.5000,       5.0000,   8.00000,    282.4845
    297.5000,       5.0000,   8.00000,    239.6212
    302.5000,       5.0000,   8.00000,    203.6029
    307.5000,       5.0000,   8.00000,    229.3807
    312.5000,       5.0000,   8.00000,    212.2791
    317.5000,       5.0000,   8.00000,    337.9827
    322.5000,       5.0000,   8.00000,    396.7162
    327.5000,       5.0000,   8.00000,    326.3244
    332.5000,       5.0000,   8.00000,    375.0417
    337.5000,       5.0000,   8.00000,    359.0600
    342.5000,       5.0000,   8.00000,    384.3021
    347.5000,       5.0000,   8.00000,    410.5386
    352.5000,       5.0000,   8.00000,    545.0005
    357.5000,       5.0000,   8.00000,    456.6989
    362.5000,       5.0000,   8.00000,    362.9825
    367.5000,       5.0000,   8.00000,    373.7730
    372.5000,       5.0000,   8.00000,    478.1243
    377.5000,       5.0000,   8.00000,    489.2304
    382.5000,       5.0000,   8.00000,    454.8910
    387.5000,       5.0000,   8.00000,    491.2091
    392.5000,       5.0000,   8.00000,    415.6275
    397.5000,       5.0000,   8.00000,    574.9558
    402.5000,       5.0000,   8.00000,    602.5622
    407.5000,       5.0000,   8.00000,    633.7338
    412.5000,       5.0000,   8.00000,    644.1230
    417.5000,       5.0000,   8.00000,    660.5571
    422.5000,       5.0000,   8.00000,    581.6693
    427.5000,       5.0000,   8.00000,    648.4303
    432.5000,       5.0000,   8.00000,    571.8319
     52.5000,      35.0000,   1.00000,   1310.0773
     57.5000,      35.0000,   1.00000,   1266.8842
     62.5000,      35.0000,   1.00000,   1270.6293
     67.5000,      35.0000,   1.00000,   1294.2925
     72.5000,      35.0000,   1.00000,   1277.9252
     77.5000,      35.0000,   1.00000,   1216.5618
     82.5000,      35.0000,   1.00000,   1180.4149
     87.5000,      35.0000,   1.00000,   1166.7108
     92.5000,      35.0000,   1.00000,   1126.7913
     97.5000,      35.0000,   1.00000,   1120.4663
    102.5000,      35.0000,   1.00000,   1104.2654
    107.5000,      35.0000,   1.00000,   1085.5123
    112.5000,      35.0000,   1.00000,   1079.4370
    117.5000,      35.0000,   1.00000,   1044.4277
    122.5000,      35.0000,   1.00000,    986.7816
    127.5000,      35.0000,   1.00000,    940.4259
    132.5000,      35.0000,   1.00000,    902.0323
    137.5000,      35.0000,   1.00000,    874.6794
    142.5000,      35.0000,   1.00000,    870.7679
    147.5000,      35.0000,   1.00000,    813.5435
    152.5000,      35.0000,   1.00000,    774.1176
    157.5000,      35.0000,   1.00000,    737.3051
    162.5000,      35.0000,   1.00000,    677.1968
    167.5000,      35.0000,   1.00000,    646.9624
    172.5000,      35.0000,   1.00000,    604.3235
    177.5000,      35.0000,   1.00000,    565.2127
    182.5000,      35.0000,   1.00000,    544.5732
    187.5000,      35.0000,   1.00000,    492.3954
    192.5000,      35.0000,   1.00000,    458.8942
    197.5000,      35.0000,   1.00000,    430.9037
    202.5000,      35.0000,   1.00000,    416.1084
    207.5000,      35.0000,   1.00000,    400.0278
    212.5000,      35.0000,   1.00000,    346.2984
    217.5000,      35.0000,   1.00000,    325.0157
    222.5000,      35.0000,   1.00000,    306.7065
    227.5000,      35.0000,   1.00000,    293.4739
    232.5000,      35.0000,   1.00000,    275.2480
    237.5000,      35.0000,   1.00000,    243.3734
    242.5000,      35.0000,   1.00000,    224.6731
    247.5000,      35.0000,   1.00000,    219.9269
    252.5000,      35.0000,   1.00000,    262.1894
    257.5000,      35.0000,   1.00000,    269.0331
    262.5000,      35.0000,   1.00000,    262.9664
    267.5000,      35.0000,   1.00000,    265.2057
    272.5000,      35.0000,   1.00000,    277.7463
    277.5000,      35.0000,   1.00000,    286.4832
    282.5000,      35.0000,   1.00000,    263.6938
    287.5000,      35.0000,   1.00000,    241.3344
    292.5000,      35.0000,   1.00000,    235.4672
    297.5000,      35.0000,   1.00000,    238.2274
    302.5000,      35.0000,   1.00000,    245.2632
    307.5000,      35.0000,   1.00000,    265.8021
    312.5000,      35.0000,   1.00000,    279.3344
    317.5000,      35.0000,   1.00000,    311.9426
    322.5000,      35.0000,   1.00000,    338.0298
    327.5000,      35.0000,   1.00000,    356.8764
    332.5000,      35.0000,   1.00000,    387.3224
    337.5000,      35.0000,   1.00000,    426.3126
    342.5000,      35.0000,   1.00000,    443.1099
    347.5000,      35.0000,   1.00000,    434.6185
    352.5000,      35.0000,   1.00000,    418.9887
    357.5000,      35.0000,   1.00000,    423.3720
    362.5000,      35.0000,   1.00000,    431.9949
    367.5000,      35.0000,   1.00000,    413.8846
    372.5000,      35.0000,   1.00000,    413.9400
    377.5000,      35.0000,   1.00000,    409.0714
    382.5000,      35.0000,   1.00000,    433.3698
    387.5000,      35.0000,   1.00000,    474.4574
    392.5000,      35.0000,   1.00000,    493.8636
    397.5000,      35.0000,   1.00000,    525.5012
    402.5000,      35.0000,   1.00000,    555.5726
    407.5000,      35.0000,   1.00000,    580.7231
    412.5000,      35.0000,   1.00000,    613.7875
    417.5000,      35.0000,   1.00000,    609.8066
    422.5000,      35.0000,   1.00000,    570.0998
     52.5000,       5.0000,  10.00000,   1360.1104
     57.5000,       5.0000,  10.00000,   1395.5402
     62.5000,       5.0000,  10.00000,   1214.2469
     67.5000,       5.0000,  10.00000,   1218.4519
     72.5000,       5.0000,  10.00000,   1135.3663
     77.5000,       5.0000,  10.00000,   1141.2083
     82.5000,       5.0000,  10.00000,   1151.6879
     87.5000,       5.0000,  10.00000,   1158.8602
     92.5000,       5.0000,  10.00000,   1057.8546
     97.5000,       5.0000,  10.00000,   1025.8140
    102.5000,       5.0000,  10.00000,   1068.5421
    107.5000,       5.0000,  10.00000,   1066.5054
    112.5000,       5.0000,  10.00000,   1061.0605
    117.5000,       5.0000,  10.00000,   1004.1324
    122.5000,       5.0000,  10.00000,    932.8185
    127.5000,       5.0000,  10.00000,    932.5009
    132.5000,       5.0000,  10.00000,    928.4384
    137.5000,       5.0000,  10.00000,    845.5391
    142.5000,       5.0000,  10.00000,    884.5076
    147.5000,       5.0000,  10.00000,    736.1127
    152.5000,       5.0000,  10.00000,    713.5824
    157.5000,       5.0000,  10.00000,    712.0056
    162.5000,       5.0000,  10.00000,    622.5086
    167.5000,       5.0000,  10.00000,    660.1175
    172.5000,       5.0000,  10.00000,    561.8878
    177.5000,       5.0000,  10.00000,    459.1136
    182.5000,       5.0000,  10.00000,    515.9539
    187.5000,       5.0000,  10.00000,    424.0726
    192.5000,       5.0000,  10.00000,    415.4438
    197.5000,       5.0000,  10.00000,    366.0746
    202.5000,       5.0000,  10.00000,    364.2219
    207.5000,       5.0000,  10.00000,    396.0836
    212.5000,       5.0000,  10.00000,    330.2175
    217.5000,       5.0000,  10.00000,    375.4916
    222.5000,       5.0000,  10.00000,    362.4059
    227.5000,       5.0000,  10.00000,    119.5546
    232.5000,       5.0000,  10.00000,    195.5780
    237.5000,       5.0000,  10.00000,    195.1619
    242.5000,       5.0000,  10.00000,    299.1077
    247.5000,       5.0000,  10.00000,    251.0973
    252.5000,       5.0000,  10.00000,    197.0727
    257.5000,       5.0000,  10.00000,    285.6279
    262.5000,       5.0000,  10.00000,    346.0900
    267.5000,       5.0000,  10.00000,    321.4464
    272.5000,       5.0000,  10.00000,    238.9138
    277.5000,       5.0000,  10.00000,    225.5244
    282.5000,       5.0000,  10.00000,    253.7323
    287.5000,       5.0000,  10.00000,    278.1252
    292.5000,       5.0000,  10.00000,    284.8821
    297.5000,       5.0000,  10.00000,    248.1641
    302.5000,       5.0000,  10.00000,    195.1181
    307.5000,       5.0000,  10.00000,    206.8431
    312.5000,       5.0000,  10.00000,    209.5369
    317.5000,       5.0000,  10.00000,    364.9464
    322.5000,       5.0000,  10.00000,    425.2935
    327.5000,       5.0000,  10.00000,    331.9586
    332.5000,       5.0000,  10.00000,    363.7994
    337.5000,       5.0000,  10.00000,    351.3352
    342.5000,       5.0000,  10.00000,    378.3770
    347.5000,       5.0000,  10.00000,    411.4688
    352.5000,       5.0000,  10.00000,    511.7134
    357.5000,       5.0000,  10.00000,    436.1043
    362.5000,       5.0000,  10.00000,    338.4138
    367.5000,       5.0000,  10.00000,    330.7733
    372.5000,       5.0000,  10.00000,    443.5806
    377.5000,       5.0000,  10.00000,    457.2301
    382.5000,       5.0000,  10.00000,    428.8743
    387.5000,       5.0000,  10.00000,    476.2618
    392.5000,       5.0000,  10.00000,    390.2088
    397.5000,       5.0000,  10.00000,    498.9251
    402.5000,       5.0000,  10.00000,    526.4307
    407.5000,       5.0000,  10.00000,    582.7426
    412.5000,       5.0000,  10.00000,    610.0880
    417.5000,       5.0000,  10.00000,    624.7371
    422.5000,       5.0000,  10.00000,    533.7892
     67.5000,      45.0000,   1.00000,   1096.0077
     72.5000,      45.0000,   1.00000,   1089.5625
     77.5000,      45.0000,   1.00000,   1043.1594
     82.5000,      45.0000,   1.00000,   1027.7156
     87.5000,      45.0000,   1.00000,   1007.9203
     92.5000,      45.0000,   1.00000,    959.2877
     97.5000,      45.0000,   1.00000,    936.4788
    102.5000,      45.0000,   1.00000,    915.5421
    107.5000,      45.0000,   1.00000,    893.1788
    112.5000,      45.0000,   1.00000,    885.9741
    117.5000,      45.0000,   1.00000,    867.6918
    122.5000,      45.0000,   1.00000,    884.5117
    127.5000,      45.0000,   1.00000,    868.3544
    132.5000,      45.0000,   1.00000,    840.3201
    137.5000,      45.0000,   1.00000,    806.4005
    142.5000,      45.0000,   1.00000,    752.4894
    147.5000,      45.0000,   1.00000,    740.7727
    152.5000,      45.0000,   1.00000,    719.8004
    157.5000,      45.0000,   1.00000,    671.6674
    162.5000,      45.0000,   1.00000,    650.7487
    167.5000,      45.0000,   1.00000,    610.6409
    172.5000,      45.0000,   1.00000,    589.4367
    177.5000,      45.0000,   1.00000,    569.7305
    182.5000,      45.0000,   1.00000,    534.6874
    187.5000,      45.0000,   1.00000,    515.9800
    192.5000,      45.0000,   1.00000,    490.5061
    197.5000,      45.0000,   1.00000,    469.6335
    202.5000,      45.0000,   1.00000,    452.8070
    207.5000,      45.0000,   1.00000,    406.8561
    212.5000,      45.0000,   1.00000,    381.9601
    217.5000,      45.0000,   1.00000,    357.7090
    222.5000,      45.0000,   1.00000,    353.3553
    227.5000,      45.0000,   1.00000,    328.9232
    232.5000,      45.0000,   1.00000,    306.8987
    237.5000,      45.0000,   1.00000,    301.1384
    242.5000,      45.0000,   1.00000,    295.0394
    247.5000,      45.0000,   1.00000,    287.5734
    252.5000,      45.0000,   1.00000,    284.2678
    257.5000,      45.0000,   1.00000,    276.9917
    262.5000,      45.0000,   1.00000,    278.8108
    267.5000,      45.0000,   1.00000,    272.6248
    272.5000,      45.0000,   1.00000,    278.2044
    277.5000,      45.0000,   1.00000,    284.0538
    282.5000,      45.0000,   1.00000,    275.4937
    287.5000,      45.0000,   1.00000,    254.7175
    292.5000,      45.0000,   1.00000,    243.1613
    297.5000,      45.0000,   1.00000,    258.8728
    302.5000,      45.0000,   1.00000,    284.5824
    307.5000,      45.0000,   1.00000,    290.2926
    312.5000,      45.0000,   1.00000,    308.5751
    317.5000,      45.0000,   1.00000,    315.2435
    322.5000,      45.0000,   1.00000,    328.9232
    327.5000,      45.0000,   1.00000,    361.8262
    332.5000,      45.0000,   1.00000,    405.7326
    337.5000,      45.0000,   1.00000,    432.3225
    342.5000,      45.0000,   1.00000,    418.4524
    347.5000,      45.0000,   1.00000,    393.7510
    352.5000,      45.0000,   1.00000,    401.6487
    357.5000,      45.0000,   1.00000,    416.1562
    362.5000,      45.0000,   1.00000,    415.3449
    367.5000,      45.0000,   1.00000,    426.7941
    372.5000,      45.0000,   1.00000,    419.4110
    377.5000,      45.0000,   1.00000,    417.9130
    382.5000,      45.0000,   1.00000,    416.0974
    387.5000,      45.0000,   1.00000,    442.6700
    392.5000,      45.0000,   1.00000,    467.5082
    397.5000,      45.0000,   1.00000,    486.6794
    402.5000,      45.0000,   1.00000,    499.6622
    407.5000,      45.0000,   1.00000,    515.9622
     77.5000,       5.0000,  12.00000,   1046.1700
    157.5000,       5.0000,  12.00000,    679.0830
    237.5000,       5.0000,  12.00000,    215.4539
    317.5000,       5.0000,  12.00000,    366.3025
    397.5000,       5.0000,  12.00000,    472.0202
     67.5000,      15.0000,   4.00000,   1035.9390
     72.5000,      15.0000,   4.00000,   1017.5725
     77.5000,      15.0000,   4.00000,    981.6335
     82.5000,      15.0000,   4.00000,   1002.7248
     87.5000,      15.0000,   4.00000,    983.2267
     92.5000,      15.0000,   4.00000,    924.9702
     97.5000,      15.0000,   4.00000,    885.2847
    102.5000,      15.0000,   4.00000,    870.5914
    107.5000,      15.0000,   4.00000,    877.8187
    112.5000,      15.0000,   4.00000,    875.3928
    117.5000,      15.0000,   4.00000,    853.9924
    122.5000,      15.0000,   4.00000,    851.8524
    127.5000,      15.0000,   4.00000,    860.6017
    132.5000,      15.0000,   4.00000,    854.2137
    137.5000,      15.0000,   4.00000,    823.3578
    142.5000,      15.0000,   4.00000,    744.2563
    147.5000,      15.0000,   4.00000,    708.4701
    152.5000,      15.0000,   4.00000,    658.6133
    157.5000,      15.0000,   4.00000,    630.8498
    162.5000,      15.0000,   4.00000,    625.3503
    167.5000,      15.0000,   4.00000,    586.7952
    172.5000,      15.0000,   4.00000,    620.7881
    177.5000,      15.0000,   4.00000,    546.4220
    182.5000,      15.0000,   4.00000,    502.2638
    187.5000,      15.0000,   4.00000,    486.2803
    192.5000,      15.0000,   4.00000,    430.8007
    197.5000,      15.0000,   4.00000,    378.6786
    202.5000,      15.0000,   4.00000,    383.1849
    207.5000,      15.0000,   4.00000,    395.3118
    212.5000,      15.0000,   4.00000,    417.5114
    217.5000,      15.0000,   4.00000,    412.4135
    222.5000,      15.0000,   4.00000,    362.1413
    227.5000,      15.0000,   4.00000,    281.1767
    232.5000,      15.0000,   4.00000,    220.8396
    237.5000,      15.0000,   4.00000,    265.4728
    242.5000,      15.0000,   4.00000,    284.4233
    247.5000,      15.0000,   4.00000,    318.0926
    252.5000,      15.0000,   4.00000,    284.8594
    257.5000,      15.0000,   4.00000,    303.6471
    262.5000,      15.0000,   4.00000,    335.7036
    267.5000,      15.0000,   4.00000,    314.4640
    272.5000,      15.0000,   4.00000,    269.4065
    277.5000,      15.0000,   4.00000,    240.6349
    282.5000,      15.0000,   4.00000,    264.0564
    287.5000,      15.0000,   4.00000,    283.9112
    292.5000,      15.0000,   4.00000,    284.5443
    297.5000,      15.0000,   4.00000,    256.4474
    302.5000,      15.0000,   4.00000,    230.6912
    307.5000,      15.0000,   4.00000,    217.4239
    312.5000,      15.0000,   4.00000,    276.7777
    317.5000,      15.0000,   4.00000,    345.0210
    322.5000,      15.0000,   4.00000,    374.9500
    327.5000,      15.0000,   4.00000,    389.6075
    332.5000,      15.0000,   4.00000,    372.8521
    337.5000,      15.0000,   4.00000,    382.0921
    342.5000,      15.0000,   4.00000,    384.8277
    347.5000,      15.0000,   4.00000,    420.2195
    352.5000,      15.0000,   4.00000,    429.8245
    357.5000,      15.0000,   4.00000,    416.1771
    362.5000,      15.0000,   4.00000,    373.0148
    367.5000,      15.0000,   4.00000,    388.7191
    372.5000,      15.0000,   4.00000,    428.5000
    377.5000,      15.0000,   4.00000,    451.0492
    382.5000,      15.0000,   4.00000,    445.5432
    387.5000,      15.0000,   4.00000,    418.9852
    392.5000,      15.0000,   4.00000,    429.1363
    397.5000,      15.0000,   4.00000,    437.3384
    402.5000,      15.0000,   4.00000,    490.7811
    407.5000,      15.0000,   4.00000,    532.0417
     82.5000,      55.0000,   1.00000,    895.7288
     87.5000,      55.0000,   1.00000,    861.8392
     92.5000,      55.0000,   1.00000,    842.8325
     97.5000,      55.0000,   1.00000,    831.4983
    102.5000,      55.0000,   1.00000,    808.9606
    107.5000,      55.0000,   1.00000,    791.4360
    112.5000,      55.0000,   1.00000,    781.4968
    117.5000,      55.0000,   1.00000,    769.8138
    122.5000,      55.0000,   1.00000,    764.8442
    127.5000,      55.0000,   1.00000,    770.3369
    132.5000,      55.0000,   1.00000,    763.6235
    137.5000,      55.0000,   1.00000,    753.4663
    142.5000,      55.0000,   1.00000,    750.2841
    147.5000,      55.0000,   1.00000,    735.5276
    152.5000,      55.0000,   1.00000,    713.4913
    157.5000,      55.0000,   1.00000,    679.1398
    162.5000,      55.0000,   1.00000,    647.9269
    167.5000,      55.0000,   1.00000,    628.7677
    172.5000,      55.0000,   1.00000,    604.5516
    177.5000,      55.0000,   1.00000,    579.6902
    182.5000,      55.0000,   1.00000,    558.9531
    187.5000,      55.0000,   1.00000,    531.7568
    192.5000,      55.0000,   1.00000,    521.0705
    197.5000,      55.0000,   1.00000,    507.0117
    202.5000,      55.0000,   1.00000,    471.3742
    207.5000,      55.0000,   1.00000,    441.2948
    212.5000,      55.0000,   1.00000,    403.4122
    217.5000,      55.0000,   1.00000,    394.3448
    222.5000,      55.0000,   1.00000,    384.9287
    227.5000,      55.0000,   1.00000,    370.3250
    232.5000,      55.0000,   1.00000,    366.2272
    242.5000,      55.0000,   1.00000,    333.8524
    247.5000,      55.0000,   1.00000,    315.7533
    252.5000,      55.0000,   1.00000,    290.4620
    257.5000,      55.0000,   1.00000,    303.0169
    262.5000,      55.0000,   1.00000,    293.4858
    267.5000,      55.0000,   1.00000,    304.2811
    272.5000,      55.0000,   1.00000,    285.9283
    277.5000,      55.0000,   1.00000,    275.1608
    282.5000,      55.0000,   1.00000,    276.4686
    287.5000,      55.0000,   1.00000,    271.6733
    292.5000,      55.0000,   1.00000,    276.0211
    297.5000,      55.0000,   1.00000,    290.2215
    302.5000,      55.0000,   1.00000,    300.9698
    307.5000,      55.0000,   1.00000,    318.7076
    312.5000,      55.0000,   1.00000,    329.9656
    317.5000,      55.0000,   1.00000,    342.5124
    322.5000,      55.0000,   1.00000,    344.4741
    327.5000,      55.0000,   1.00000,    370.7390
    332.5000,      55.0000,   1.00000,    387.5879
    337.5000,      55.0000,   1.00000,    386.6942
    342.5000,      55.0000,   1.00000,    399.4888
    347.5000,      55.0000,   1.00000,    413.5335
    352.5000,      55.0000,   1.00000,    420.0254
    357.5000,      55.0000,   1.00000,    429.4536
    362.5000,      55.0000,   1.00000,    435.9547
    367.5000,      55.0000,   1.00000,    435.7380
    372.5000,      55.0000,   1.00000,    438.7010
    377.5000,      55.0000,   1.00000,    447.3106
    382.5000,      55.0000,   1.00000,    440.7417
    387.5000,      55.0000,   1.00000,    448.1607
    392.5000,      55.0000,   1.00000,    470.4151
     77.5000,       5.0000,  15.00000,    887.8710
    157.5000,       5.0000,  15.00000,    667.7698
    317.5000,       5.0000,  15.00000,    381.6859
    397.5000,       5.0000,  15.00000,    448.6302
     82.5000,      15.0000,   5.00000,    851.4692
     87.5000,      15.0000,   5.00000,    835.0467
     92.5000,      15.0000,   5.00000,    795.8899
     97.5000,      15.0000,   5.00000,    782.8585
    102.5000,      15.0000,   5.00000,    776.2510
    107.5000,      15.0000,   5.00000,    778.3654
    112.5000,      15.0000,   5.00000,    779.0776
    117.5000,      15.0000,   5.00000,    765.4415
    122.5000,      15.0000,   5.00000,    777.1335
    127.5000,      15.0000,   5.00000,    784.2158
    132.5000,      15.0000,   5.00000,    802.1749
    137.5000,      15.0000,   5.00000,    789.3182
    142.5000,      15.0000,   5.00000,    737.9550
    147.5000,      15.0000,   5.00000,    702.2877
    152.5000,      15.0000,   5.00000,    659.3674
    157.5000,      15.0000,   5.00000,    618.5039
    162.5000,      15.0000,   5.00000,    626.4149
    167.5000,      15.0000,   5.00000,    595.2700
    172.5000,      15.0000,   5.00000,    582.1086
    177.5000,      15.0000,   5.00000,    560.8124
    182.5000,      15.0000,   5.00000,    566.4030
    187.5000,      15.0000,   5.00000,    529.8601
    192.5000,      15.0000,   5.00000,    448.3371
    197.5000,      15.0000,   5.00000,    419.4092
    202.5000,      15.0000,   5.00000,    429.0495
    207.5000,      15.0000,   5.00000,    425.9559
    212.5000,      15.0000,   5.00000,    446.1014
    217.5000,      15.0000,   5.00000,    451.8018
    222.5000,      15.0000,   5.00000,    396.8871
    227.5000,      15.0000,   5.00000,    332.9536
    232.5000,      15.0000,   5.00000,    254.7231
    242.5000,      15.0000,   5.00000,    311.5343
    247.5000,      15.0000,   5.00000,    307.9461
    252.5000,      15.0000,   5.00000,    294.6460
    257.5000,      15.0000,   5.00000,    326.1515
    262.5000,      15.0000,   5.00000,    361.3706
    267.5000,      15.0000,   5.00000,    341.0643
    272.5000,      15.0000,   5.00000,    354.1756
    277.5000,      15.0000,   5.00000,    265.7209
    282.5000,      15.0000,   5.00000,    275.1727
    287.5000,      15.0000,   5.00000,    300.4202
    292.5000,      15.0000,   5.00000,    306.7500
    297.5000,      15.0000,   5.00000,    269.2876
    302.5000,      15.0000,   5.00000,    244.5005
    307.5000,      15.0000,   5.00000,    237.1292
    312.5000,      15.0000,   5.00000,    294.1655
    317.5000,      15.0000,   5.00000,    358.1881
    322.5000,      15.0000,   5.00000,    391.9847
    327.5000,      15.0000,   5.00000,    404.2120
    332.5000,      15.0000,   5.00000,    373.9115
    337.5000,      15.0000,   5.00000,    374.4132
    342.5000,      15.0000,   5.00000,    380.3689
    347.5000,      15.0000,   5.00000,    423.6694
    352.5000,      15.0000,   5.00000,    442.7058
    357.5000,      15.0000,   5.00000,    427.7661
    362.5000,      15.0000,   5.00000,    394.3187
    367.5000,      15.0000,   5.00000,    418.1102
    372.5000,      15.0000,   5.00000,    453.8655
    377.5000,      15.0000,   5.00000,    478.4110
    382.5000,      15.0000,   5.00000,    473.0367
    387.5000,      15.0000,   5.00000,    426.1378
    392.5000,      15.0000,   5.00000,    427.3025
     97.5000,      65.0000,   1.00000,    739.9271
    102.5000,      65.0000,   1.00000,    737.6539
    107.5000,      65.0000,   1.00000,    724.0462
    112.5000,      65.0000,   1.00000,    728.3155
    117.5000,      65.0000,   1.00000,    727.8136
    122.5000,      65.0000,   1.00000,    702.2858
    127.5000,      65.0000,   1.00000,    703.3934
    132.5000,      65.0000,   1.00000,    703.2231
    137.5000,      65.0000,   1.00000,    715.5262
    142.5000,      65.0000,   1.00000,    700.7144
    147.5000,      65.0000,   1.00000,    707.0256
    152.5000,      65.0000,   1.00000,    702.7495
    157.5000,      65.0000,   1.00000,    722.5844
    162.5000,      65.0000,   1.00000,    746.1545
    167.5000,      65.0000,   1.00000,    650.7407
    172.5000,      65.0000,   1.00000,    614.5742
    177.5000,      65.0000,   1.00000,    580.7863
    182.5000,      65.0000,   1.00000,    575.1619
    187.5000,      65.0000,   1.00000,    565.1156
    192.5000,      65.0000,   1.00000,    551.1281
    197.5000,      65.0000,   1.00000,    524.2350
    202.5000,      65.0000,   1.00000,    488.4853
    207.5000,      65.0000,   1.00000,    461.8255
    212.5000,      65.0000,   1.00000,    455.1174
    217.5000,      65.0000,   1.00000,    432.0988
    257.5000,      65.0000,   1.00000,    301.1901
    262.5000,      65.0000,   1.00000,    305.4066
    267.5000,      65.0000,   1.00000,    308.4463
    272.5000,      65.0000,   1.00000,    304.6853
    277.5000,      65.0000,   1.00000,    292.2177
    282.5000,      65.0000,   1.00000,    292.9390
    287.5000,      65.0000,   1.00000,    315.5044
    292.5000,      65.0000,   1.00000,    308.3432
    297.5000,      65.0000,   1.00000,    317.6682
    302.5000,      65.0000,   1.00000,    315.2983
    307.5000,      65.0000,   1.00000,    322.0721
    312.5000,      65.0000,   1.00000,    332.9440
    317.5000,      65.0000,   1.00000,    345.9319
    322.5000,      65.0000,   1.00000,    364.2159
    327.5000,      65.0000,   1.00000,    370.6219
    332.5000,      65.0000,   1.00000,    372.8712
    337.5000,      65.0000,   1.00000,    379.3773
    342.5000,      65.0000,   1.00000,    409.6664
    347.5000,      65.0000,   1.00000,    435.4085
    352.5000,      65.0000,   1.00000,    432.6078
    357.5000,      65.0000,   1.00000,    438.9143
    362.5000,      65.0000,   1.00000,    440.4903
    367.5000,      65.0000,   1.00000,    440.0524
    372.5000,      65.0000,   1.00000,    446.8788
    377.5000,      65.0000,   1.00000,    461.0208
     97.5000,      15.0000,   6.00000,    685.9184
    102.5000,      15.0000,   6.00000,    694.2910
    107.5000,      15.0000,   6.00000,    712.9236
    112.5000,      15.0000,   6.00000,    723.1870
    117.5000,      15.0000,   6.00000,    722.5468
    122.5000,      15.0000,   6.00000,    709.0196
    127.5000,      15.0000,   6.00000,    734.1716
    132.5000,      15.0000,   6.00000,    745.6454
    137.5000,      15.0000,   6.00000,    758.3745
    142.5000,      15.0000,   6.00000,    731.4101
    147.5000,      15.0000,   6.00000,    678.9792
    152.5000,      15.0000,   6.00000,    645.5014
    157.5000,      15.0000,   6.00000,    656.5582
    162.5000,      15.0000,   6.00000,    650.2239
    167.5000,      15.0000,   6.00000,    581.3969
    172.5000,      15.0000,   6.00000,    585.1536
    177.5000,      15.0000,   6.00000,    560.1207
    182.5000,      15.0000,   6.00000,    536.0882
    187.5000,      15.0000,   6.00000,    528.0731
    192.5000,      15.0000,   6.00000,    469.8801
    197.5000,      15.0000,   6.00000,    437.7441
    202.5000,      15.0000,   6.00000,    438.2968
    207.5000,      15.0000,   6.00000,    447.7842
    212.5000,      15.0000,   6.00000,    488.8603
    217.5000,      15.0000,   6.00000,    499.3338
    257.5000,      15.0000,   6.00000,    299.8486
    262.5000,      15.0000,   6.00000,    383.8559
    267.5000,      15.0000,   6.00000,    362.2755
    272.5000,      15.0000,   6.00000,    309.5916
    277.5000,      15.0000,   6.00000,    276.3854
    282.5000,      15.0000,   6.00000,    286.8979
    287.5000,      15.0000,   6.00000,    310.0336
    292.5000,      15.0000,   6.00000,    295.3958
    297.5000,      15.0000,   6.00000,    278.8821
    302.5000,      15.0000,   6.00000,    251.6769
    307.5000,      15.0000,   6.00000,    238.7513
    312.5000,      15.0000,   6.00000,    296.8584
    317.5000,      15.0000,   6.00000,    369.0132
    322.5000,      15.0000,   6.00000,    401.3222
    327.5000,      15.0000,   6.00000,    410.8016
    332.5000,      15.0000,   6.00000,    381.3097
    337.5000,      15.0000,   6.00000,    385.1102
    342.5000,      15.0000,   6.00000,    400.0365
    347.5000,      15.0000,   6.00000,    439.7948
    352.5000,      15.0000,   6.00000,    451.9052
    357.5000,      15.0000,   6.00000,    432.6109
    362.5000,      15.0000,   6.00000,    403.0437
    367.5000,      15.0000,   6.00000,    424.2196
    372.5000,      15.0000,   6.00000,    468.8814
    377.5000,      15.0000,   6.00000,    489.4718
    105.0000,      30.0000,   3.00000,    670.0334
    110.0000,      30.0000,   3.00000,    673.9720
    115.0000,      30.0000,   3.00000,    688.6797
    120.0000,      30.0000,   3.00000,    709.2396
    125.0000,      30.0000,   3.00000,    712.4219
    130.0000,      30.0000,   3.00000,    729.7515
    135.0000,      30.0000,   3.00000,    725.4667
    140.0000,      30.0000,   3.00000,    708.7235
    145.0000,      30.0000,   3.00000,    704.3565
    150.0000,      30.0000,   3.00000,    665.0432
    155.0000,      30.0000,   3.00000,    666.1926
    160.0000,      30.0000,   3.00000,    635.6512
    165.0000,      30.0000,   3.00000,    633.9918
    170.0000,      30.0000,   3.00000,    618.1678
    175.0000,      30.0000,   3.00000,    587.8333
    180.0000,      30.0000,   3.00000,    570.3088
    185.0000,      30.0000,   3.00000,    527.8751
    190.0000,      30.0000,   3.00000,    503.2356
    195.0000,      30.0000,   3.00000,    496.3816
    200.0000,      30.0000,   3.00000,    477.2625
    205.0000,      30.0000,   3.00000,    484.3170
    210.0000,      30.0000,   3.00000,    484.1755
    265.0000,      30.0000,   3.00000,    336.1280
    270.0000,      30.0000,   3.00000,    336.9840
    275.0000,      30.0000,   3.00000,    327.8116
    280.0000,      30.0000,   3.00000,    311.8743
    285.0000,      30.0000,   3.00000,    293.0420
    290.0000,      30.0000,   3.00000,    285.7659
    295.0000,      30.0000,   3.00000,    283.1978
    300.0000,      30.0000,   3.00000,    274.6003
    305.0000,      30.0000,   3.00000,    284.6245
    310.0000,      30.0000,   3.00000,    303.2666
    315.0000,      30.0000,   3.00000,    315.1575
    320.0000,      30.0000,   3.00000,    347.6548
    325.0000,      30.0000,   3.00000,    373.5222
    330.0000,      30.0000,   3.00000,    407.1058
    335.0000,      30.0000,   3.00000,    417.0091
    340.0000,      30.0000,   3.00000,    423.7339
    345.0000,      30.0000,   3.00000,    427.3141
    350.0000,      30.0000,   3.00000,    424.8055
    355.0000,      30.0000,   3.00000,    422.3954
    360.0000,      30.0000,   3.00000,    432.0644
    365.0000,      30.0000,   3.00000,    454.6508
    370.0000,      30.0000,   3.00000,    454.9304
    112.5000,      25.0000,   4.00000,    662.5385
    117.5000,      25.0000,   4.00000,    675.8940
    122.5000,      25.0000,   4.00000,    687.0970
    127.5000,      25.0000,   4.00000,    720.5104
    132.5000,      25.0000,   4.00000,    723.4072
    137.5000,      25.0000,   4.00000,    711.3136
    142.5000,      25.0000,   4.00000,    689.2199
    147.5000,      25.0000,   4.00000,    682.0367
    152.5000,      25.0000,   4.00000,    653.9984
    157.5000,      25.0000,   4.00000,    619.5112
    162.5000,      25.0000,   4.00000,    624.1776
    167.5000,      25.0000,   4.00000,    626.9699
    172.5000,      25.0000,   4.00000,    608.3146
    177.5000,      25.0000,   4.00000,    587.3273
    182.5000,      25.0000,   4.00000,    553.2594
    187.5000,      25.0000,   4.00000,    525.6953
    192.5000,      25.0000,   4.00000,    501.7655
    197.5000,      25.0000,   4.00000,    467.6180
    202.5000,      25.0000,   4.00000,    484.7129
    272.5000,      25.0000,   4.00000,    342.4054
    277.5000,      25.0000,   4.00000,    311.8797
    282.5000,      25.0000,   4.00000,    305.1530
    287.5000,      25.0000,   4.00000,    302.0045
    292.5000,      25.0000,   4.00000,    292.8312
    297.5000,      25.0000,   4.00000,    280.7809
    302.5000,      25.0000,   4.00000,    260.9652
    307.5000,      25.0000,   4.00000,    274.8976
    312.5000,      25.0000,   4.00000,    311.1033
    317.5000,      25.0000,   4.00000,    337.2993
    322.5000,      25.0000,   4.00000,    373.1666
    327.5000,      25.0000,   4.00000,    410.3430
    332.5000,      25.0000,   4.00000,    415.4242
    337.5000,      25.0000,   4.00000,    411.7938
    342.5000,      25.0000,   4.00000,    430.4837
    347.5000,      25.0000,   4.00000,    427.3132
    352.5000,      25.0000,   4.00000,    419.3872
    357.5000,      25.0000,   4.00000,    417.0094
    362.5000,      25.0000,   4.00000,    444.0077
    157.5000,      15.0000,   8.00000,    614.9156
    317.5000,      15.0000,   8.00000,    379.2140
    157.5000,      15.0000,  10.00000,    588.5900
    317.5000,      15.0000,  10.00000,    385.1467
INVERSION RESULTS
INITIAL RMS ERROR
 65.80
NUMBER OF LAYERS
14
NUMBER OF BLOCKS
992
ITERATION 1
MODEL RESISTIVITY
LAYER 1
93,     2.5000
     10.0000,     1894.4
     15.0000,     2063.1
     20.0000,     1976.4
     25.0000,     1950.1
     30.0000,     2407.1
     35.0000,     3056.3
     40.0000,     3590.8
     45.0000,     3770.9
     50.0000,     3796.9
     55.0000,     3768.3
     60.0000,     3687.4
     65.0000,     3196.8
     70.0000,     3019.3
     75.0000,     2685.9
     80.0000,     2461.1
     85.0000,     2229.9
     90.0000,     2038.6
     95.0000,     1823.3
    100.0000,     1668.8
    105.0000,     1692.1
    110.0000,     1656.1
    115.0000,     1641.3
    120.0000,     1620.5
    125.0000,     1614.0
    130.0000,     1637.9
    135.0000,     1629.1
    140.0000,     1520.4
    145.0000,     1539.8
    150.0000,     1382.3
    155.0000,     1290.8
    160.0000,     1258.6
    165.0000,     1161.7
    170.0000,     1313.3
    175.0000,     1142.9
    180.0000,     1042.5
    185.0000,     1030.8
    190.0000,     873.72
    195.0000,     792.85
    200.0000,     725.44
    205.0000,     675.41
    210.0000,     687.00
    215.0000,     575.44
    220.0000,     543.51
    225.0000,     435.30
    230.0000,     199.05
    235.0000,     156.50
    240.0000,     151.10
    245.0000,     209.01
    250.0000,     164.12
    255.0000,     132.83
    260.0000,     190.86
    265.0000,     244.06
    270.0000,     219.72
    275.0000,     163.59
    280.0000,     158.70
    285.0000,     192.50
    290.0000,     233.67
    295.0000,     264.10
    300.0000,     252.97
    305.0000,     242.85
    310.0000,     313.71
    315.0000,     369.19
    320.0000,     688.12
    325.0000,     974.75
    330.0000,     963.42
    335.0000,     1055.0
    340.0000,     1038.8
    345.0000,     1138.7
    350.0000,     1276.1
    355.0000,     1531.0
    360.0000,     1233.6
    365.0000,     879.30
    370.0000,     816.95
    375.0000,     1023.0
    380.0000,     1033.7
    385.0000,     962.30
    390.0000,     980.34
    395.0000,     871.08
    400.0000,     1128.9
    405.0000,     1218.3
    410.0000,     1336.7
    415.0000,     1372.4
    420.0000,     1365.5
    425.0000,     1210.3
    430.0000,     1186.2
    435.0000,     1012.9
    440.0000,     824.04
    445.0000,     976.36
    450.0000,     1086.5
    455.0000,     1199.1
    460.0000,     1281.5
    465.0000,     1291.1
             1347.9
LAYER 2
93,     5.2500
     10.0000,     1862.5
     15.0000,     1995.5
     20.0000,     1933.8
     25.0000,     1920.2
     30.0000,     2314.8
     35.0000,     2920.8
     40.0000,     3412.5
     45.0000,     3574.6
     50.0000,     3635.4
     55.0000,     3643.5
     60.0000,     3540.7
     65.0000,     3100.2
     70.0000,     2855.3
     75.0000,     2527.6
     80.0000,     2316.5
     85.0000,     2126.7
     90.0000,     1964.0
     95.0000,     1766.9
    100.0000,     1633.6
    105.0000,     1648.0
    110.0000,     1626.6
    115.0000,     1612.5
    120.0000,     1597.5
    125.0000,     1594.5
    130.0000,     1622.6
    135.0000,     1614.9
    140.0000,     1525.6
    145.0000,     1522.3
    150.0000,     1372.0
    155.0000,     1284.5
    160.0000,     1246.4
    165.0000,     1156.6
    170.0000,     1259.8
    175.0000,     1112.3
    180.0000,     1005.3
    185.0000,     980.98
    190.0000,     833.25
    195.0000,     752.07
    200.0000,     685.75
    205.0000,     645.13
    210.0000,     645.15
    215.0000,     555.67
    220.0000,     520.23
    225.0000,     405.32
    230.0000,     192.65
    235.0000,     151.28
    240.0000,     148.86
    245.0000,     199.54
    250.0000,     163.99
    255.0000,     135.83
    260.0000,     191.33
    265.0000,     245.54
    270.0000,     223.26
    275.0000,     168.70
    280.0000,     162.21
    285.0000,     195.19
    290.0000,     237.58
    295.0000,     266.81
    300.0000,     256.45
    305.0000,     248.37
    310.0000,     310.95
    315.0000,     378.09
    320.0000,     666.78
    325.0000,     928.89
    330.0000,     927.98
    335.0000,     1006.5
    340.0000,     1006.2
    345.0000,     1084.5
    350.0000,     1212.2
    355.0000,     1420.4
    360.0000,     1162.5
    365.0000,     849.69
    370.0000,     798.58
    375.0000,     976.36
    380.0000,     1007.1
    385.0000,     952.45
    390.0000,     957.84
    395.0000,     881.44
    400.0000,     1097.1
    405.0000,     1201.2
    410.0000,     1308.2
    415.0000,     1349.1
    420.0000,     1331.4
    425.0000,     1198.6
    430.0000,     1168.9
    435.0000,     1004.1
    440.0000,     836.19
    445.0000,     954.46
    450.0000,     1072.6
    455.0000,     1181.5
    460.0000,     1262.3
    465.0000,     1284.3
             1324.1
LAYER 3
91,     8.2750
     15.0000,     1798.8
     20.0000,     1782.9
     25.0000,     1783.2
     30.0000,     2058.8
     35.0000,     2491.3
     40.0000,     2843.6
     45.0000,     2953.9
     50.0000,     3030.7
     55.0000,     3078.6
     60.0000,     2983.4
     65.0000,     2641.4
     70.0000,     2375.9
     75.0000,     2116.4
     80.0000,     1982.8
     85.0000,     1895.1
     90.0000,     1802.4
     95.0000,     1654.0
    100.0000,     1546.9
    105.0000,     1544.0
    110.0000,     1530.1
    115.0000,     1515.0
    120.0000,     1504.3
    125.0000,     1510.2
    130.0000,     1547.9
    135.0000,     1554.0
    140.0000,     1493.3
    145.0000,     1458.8
    150.0000,     1320.4
    155.0000,     1238.9
    160.0000,     1192.8
    165.0000,     1104.0
    170.0000,     1127.0
    175.0000,     998.36
    180.0000,     888.66
    185.0000,     837.53
    190.0000,     710.11
    195.0000,     624.51
    200.0000,     557.62
    205.0000,     519.58
    210.0000,     506.32
    215.0000,     452.79
    220.0000,     423.84
    225.0000,     328.12
    230.0000,     177.26
    235.0000,     144.23
    240.0000,     148.76
    245.0000,     189.30
    250.0000,     166.14
    255.0000,     144.33
    260.0000,     192.64
    265.0000,     245.12
    270.0000,     230.24
    275.0000,     183.28
    280.0000,     176.66
    285.0000,     209.20
    290.0000,     252.65
    295.0000,     278.08
    300.0000,     265.19
    305.0000,     254.72
    310.0000,     298.76
    315.0000,     364.94
    320.0000,     576.08
    325.0000,     756.13
    330.0000,     764.25
    335.0000,     820.62
    340.0000,     838.69
    345.0000,     887.00
    350.0000,     981.10
    355.0000,     1116.4
    360.0000,     966.46
    365.0000,     765.01
    370.0000,     746.68
    375.0000,     890.57
    380.0000,     938.95
    385.0000,     906.83
    390.0000,     896.59
    395.0000,     849.61
    400.0000,     991.96
    405.0000,     1085.8
    410.0000,     1170.1
    415.0000,     1211.4
    420.0000,     1194.4
    425.0000,     1107.0
    430.0000,     1079.2
    435.0000,     948.10
    440.0000,     818.69
    445.0000,     897.84
    450.0000,     1012.7
    455.0000,     1117.2
    460.0000,     1207.6
             1258.6
LAYER 4
89,    11.6025
     20.0000,     1555.5
     25.0000,     1546.0
     30.0000,     1699.7
     35.0000,     1941.7
     40.0000,     2126.3
     45.0000,     2179.7
     50.0000,     2245.1
     55.0000,     2311.8
     60.0000,     2258.9
     65.0000,     2029.5
     70.0000,     1823.9
     75.0000,     1662.1
     80.0000,     1621.4
     85.0000,     1635.4
     90.0000,     1625.1
     95.0000,     1537.4
    100.0000,     1455.8
    105.0000,     1440.2
    110.0000,     1421.2
    115.0000,     1399.7
    120.0000,     1387.4
    125.0000,     1398.5
    130.0000,     1443.5
    135.0000,     1463.6
    140.0000,     1420.2
    145.0000,     1363.0
    150.0000,     1229.8
    155.0000,     1147.4
    160.0000,     1090.1
    165.0000,     993.54
    170.0000,     958.63
    175.0000,     838.50
    180.0000,     734.20
    185.0000,     669.85
    190.0000,     561.17
    195.0000,     476.62
    200.0000,     411.11
    205.0000,     373.01
    210.0000,     355.68
    215.0000,     327.03
    220.0000,     311.64
    225.0000,     251.39
    230.0000,     157.61
    235.0000,     138.48
    240.0000,     151.08
    245.0000,     187.55
    250.0000,     172.67
    255.0000,     155.44
    260.0000,     196.96
    265.0000,     245.98
    270.0000,     239.10
    275.0000,     201.27
    280.0000,     195.93
    285.0000,     226.94
    290.0000,     267.37
    295.0000,     285.62
    300.0000,     266.59
    305.0000,     248.67
    310.0000,     271.32
    315.0000,     316.44
    320.0000,     442.90
    325.0000,     536.74
    330.0000,     538.62
    335.0000,     574.86
    340.0000,     597.50
    345.0000,     627.20
    350.0000,     688.39
    355.0000,     779.84
    360.0000,     729.59
    365.0000,     641.37
    370.0000,     663.90
    375.0000,     790.00
    380.0000,     843.96
    385.0000,     823.43
    390.0000,     800.27
    395.0000,     757.26
    400.0000,     831.62
    405.0000,     887.80
    410.0000,     939.26
    415.0000,     970.22
    420.0000,     963.55
    425.0000,     920.54
    430.0000,     911.28
    435.0000,     829.24
    440.0000,     746.69
    445.0000,     804.63
    450.0000,     920.97
    455.0000,     1009.9
             1135.9
LAYER 5
85,    15.2628
     30.0000,     1080.0
     35.0000,     1086.6
     40.0000,     1102.7
     45.0000,     1115.1
     50.0000,     1147.1
     55.0000,     1196.6
     60.0000,     1206.6
     65.0000,     1160.9
     70.0000,     1110.7
     75.0000,     1098.0
     80.0000,     1154.8
     85.0000,     1255.7
     90.0000,     1340.6
     95.0000,     1362.0
    100.0000,     1343.4
    105.0000,     1321.2
    110.0000,     1290.3
    115.0000,     1257.4
    120.0000,     1235.8
    125.0000,     1237.0
    130.0000,     1258.3
    135.0000,     1262.6
    140.0000,     1218.3
    145.0000,     1132.7
    150.0000,     1014.9
    155.0000,     917.80
    160.0000,     833.01
    165.0000,     739.16
    170.0000,     659.70
    175.0000,     571.27
    180.0000,     494.59
    185.0000,     430.97
    190.0000,     359.54
    195.0000,     295.57
    200.0000,     245.53
    205.0000,     213.80
    210.0000,     197.07
    215.0000,     187.30
    220.0000,     182.91
    225.0000,     168.35
    230.0000,     146.50
    235.0000,     149.18
    240.0000,     170.27
    245.0000,     197.45
    250.0000,     199.02
    255.0000,     194.98
    260.0000,     217.07
    265.0000,     244.48
    270.0000,     247.92
    275.0000,     233.82
    280.0000,     230.95
    285.0000,     245.05
    290.0000,     260.57
    295.0000,     259.34
    300.0000,     237.97
    305.0000,     215.82
    310.0000,     209.19
    315.0000,     214.78
    320.0000,     235.99
    325.0000,     247.85
    330.0000,     248.22
    335.0000,     260.00
    340.0000,     275.47
    345.0000,     294.01
    350.0000,     324.73
    355.0000,     371.65
    360.0000,     409.39
    365.0000,     447.27
    370.0000,     515.37
    375.0000,     604.42
    380.0000,     651.50
    385.0000,     644.49
    390.0000,     610.67
    395.0000,     567.34
    400.0000,     553.42
    405.0000,     545.79
    410.0000,     545.58
    415.0000,     550.23
    420.0000,     554.48
    425.0000,     559.36
    430.0000,     573.97
    435.0000,     574.13
    440.0000,     585.06
    445.0000,     629.03
           769.6925
LAYER 6
81,    19.2890
     40.0000,     800.67
     45.0000,     809.24
     50.0000,     827.28
     55.0000,     869.51
     60.0000,     898.26
     65.0000,     912.91
     70.0000,     924.68
     75.0000,     960.50
     80.0000,     1035.6
     85.0000,     1139.0
     90.0000,     1235.2
     95.0000,     1291.3
    100.0000,     1306.3
    105.0000,     1295.7
    110.0000,     1268.8
    115.0000,     1235.8
    120.0000,     1208.0
    125.0000,     1192.0
    130.0000,     1181.7
    135.0000,     1155.5
    140.0000,     1094.8
    145.0000,     1002.3
    150.0000,     893.80
    155.0000,     794.28
    160.0000,     705.67
    165.0000,     622.55
    170.0000,     549.29
    175.0000,     481.59
    180.0000,     422.20
    185.0000,     368.65
    190.0000,     314.45
    195.0000,     264.36
    200.0000,     223.85
    205.0000,     196.25
    210.0000,     180.47
    215.0000,     172.92
    220.0000,     170.51
    225.0000,     167.66
    230.0000,     165.98
    235.0000,     176.37
    240.0000,     196.91
    245.0000,     217.72
    250.0000,     225.31
    255.0000,     227.26
    260.0000,     237.25
    265.0000,     248.87
    270.0000,     250.77
    275.0000,     244.30
    280.0000,     239.92
    285.0000,     240.67
    290.0000,     240.26
    295.0000,     231.50
    300.0000,     214.14
    305.0000,     196.21
    310.0000,     184.70
    315.0000,     179.86
    320.0000,     180.63
    325.0000,     181.15
    330.0000,     182.29
    335.0000,     189.70
    340.0000,     202.04
    345.0000,     219.13
    350.0000,     244.99
    355.0000,     283.29
    360.0000,     330.94
    365.0000,     389.07
    370.0000,     460.10
    375.0000,     530.15
    380.0000,     569.35
    385.0000,     567.83
    390.0000,     538.37
    395.0000,     498.41
    400.0000,     466.38
    405.0000,     442.77
    410.0000,     428.90
    415.0000,     424.67
    420.0000,     428.05
    425.0000,     438.50
    430.0000,     457.42
    435.0000,     477.18
           531.1993
LAYER 7
77,    23.7179
     50.0000,     705.77
     55.0000,     762.65
     60.0000,     796.66
     65.0000,     840.04
     70.0000,     879.76
     75.0000,     936.36
     80.0000,     1010.9
     85.0000,     1099.9
     90.0000,     1183.9
     95.0000,     1243.6
    100.0000,     1272.1
    105.0000,     1273.9
    110.0000,     1256.8
    115.0000,     1229.3
    120.0000,     1199.0
    125.0000,     1169.1
    130.0000,     1135.1
    135.0000,     1086.1
    140.0000,     1014.3
    145.0000,     923.14
    150.0000,     824.40
    155.0000,     731.53
    160.0000,     649.10
    165.0000,     576.66
    170.0000,     514.15
    175.0000,     459.40
    180.0000,     410.94
    185.0000,     366.11
    190.0000,     322.37
    195.0000,     281.61
    200.0000,     247.42
    205.0000,     222.44
    210.0000,     206.80
    215.0000,     198.82
    220.0000,     196.30
    225.0000,     196.86
    230.0000,     201.10
    235.0000,     212.18
    240.0000,     228.13
    245.0000,     242.71
    250.0000,     250.02
    255.0000,     252.49
    260.0000,     255.37
    265.0000,     257.44
    270.0000,     255.14
    275.0000,     248.82
    280.0000,     242.01
    285.0000,     236.08
    290.0000,     229.13
    295.0000,     218.88
    300.0000,     205.60
    305.0000,     192.44
    310.0000,     182.42
    315.0000,     176.30
    320.0000,     173.71
    325.0000,     173.36
    330.0000,     175.96
    335.0000,     183.37
    340.0000,     195.76
    345.0000,     213.70
    350.0000,     239.52
    355.0000,     275.83
    360.0000,     323.00
    365.0000,     380.18
    370.0000,     443.04
    375.0000,     499.23
    380.0000,     532.23
    385.0000,     535.26
    390.0000,     514.60
    395.0000,     482.54
    400.0000,     450.95
    405.0000,     425.55
    410.0000,     408.25
    415.0000,     401.16
    420.0000,     401.36
    425.0000,     410.29
           431.5521
LAYER 8
73,    28.5897
     60.0000,     750.63
     65.0000,     826.76
     70.0000,     876.31
     75.0000,     938.84
     80.0000,     1003.1
     85.0000,     1074.7
     90.0000,     1140.5
     95.0000,     1191.7
    100.0000,     1221.1
    105.0000,     1229.4
    110.0000,     1220.6
    115.0000,     1199.6
    120.0000,     1170.3
    125.0000,     1134.0
    130.0000,     1088.5
    135.0000,     1029.6
    140.0000,     956.05
    145.0000,     871.82
    150.0000,     784.70
    155.0000,     702.63
    160.0000,     629.69
    165.0000,     566.69
    170.0000,     512.95
    175.0000,     466.59
    180.0000,     425.54
    185.0000,     387.64
    190.0000,     351.54
    195.0000,     317.99
    200.0000,     289.05
    205.0000,     266.58
    210.0000,     251.13
    215.0000,     242.09
    220.0000,     238.23
    225.0000,     238.33
    230.0000,     242.15
    235.0000,     249.85
    240.0000,     259.55
    245.0000,     267.78
    250.0000,     271.83
    255.0000,     272.23
    260.0000,     270.80
    265.0000,     267.73
    270.0000,     262.29
    275.0000,     254.82
    280.0000,     246.61
    285.0000,     238.39
    290.0000,     229.81
    295.0000,     220.40
    300.0000,     210.44
    305.0000,     201.22
    310.0000,     194.05
    315.0000,     189.60
    320.0000,     187.99
    325.0000,     189.20
    330.0000,     193.80
    335.0000,     202.68
    340.0000,     216.40
    345.0000,     235.72
    350.0000,     261.99
    355.0000,     296.55
    360.0000,     339.51
    365.0000,     389.03
    370.0000,     440.14
    375.0000,     484.21
    380.0000,     511.87
    385.0000,     518.85
    390.0000,     507.77
    395.0000,     486.28
    400.0000,     461.63
    405.0000,     441.32
    410.0000,     425.39
    415.0000,     417.68
           412.3740
LAYER 9
69,    33.9487
     70.0000,     870.68
     75.0000,     947.83
     80.0000,     999.80
     85.0000,     1044.5
     90.0000,     1091.4
     95.0000,     1132.1
    100.0000,     1156.2
    105.0000,     1165.1
    110.0000,     1160.7
    115.0000,     1145.1
    120.0000,     1119.6
    125.0000,     1084.1
    130.0000,     1037.5
    135.0000,     978.91
    140.0000,     910.42
    145.0000,     836.23
    150.0000,     761.49
    155.0000,     691.06
    160.0000,     627.98
    165.0000,     573.19
    170.0000,     526.20
    175.0000,     485.63
    180.0000,     449.78
    185.0000,     417.10
    190.0000,     386.67
    195.0000,     358.68
    200.0000,     334.11
    205.0000,     314.03
    210.0000,     298.95
    215.0000,     288.74
    220.0000,     282.79
    225.0000,     280.36
    230.0000,     280.85
    235.0000,     283.57
    240.0000,     287.11
    245.0000,     289.62
    250.0000,     289.81
    255.0000,     287.62
    260.0000,     283.63
    265.0000,     278.15
    270.0000,     271.30
    275.0000,     263.45
    280.0000,     255.22
    285.0000,     247.06
    290.0000,     239.13
    295.0000,     231.50
    300.0000,     224.43
    305.0000,     218.52
    310.0000,     214.39
    315.0000,     212.53
    320.0000,     213.23
    325.0000,     216.79
    330.0000,     223.67
    335.0000,     234.45
    340.0000,     249.65
    345.0000,     269.83
    350.0000,     295.45
    355.0000,     326.53
    360.0000,     362.53
    365.0000,     401.63
    370.0000,     440.27
    375.0000,     473.60
    380.0000,     496.40
    385.0000,     506.42
    390.0000,     503.39
    395.0000,     493.20
    400.0000,     480.16
    405.0000,     466.29
           449.7434
LAYER 10
63,    39.8436
     85.0000,     1001.9
     90.0000,     1045.8
     95.0000,     1073.1
    100.0000,     1087.4
    105.0000,     1092.9
    110.0000,     1090.3
    115.0000,     1079.4
    120.0000,     1059.7
    125.0000,     1030.2
    130.0000,     989.00
    135.0000,     934.92
    140.0000,     873.89
    145.0000,     810.17
    150.0000,     746.88
    155.0000,     686.97
    160.0000,     632.68
    165.0000,     584.82
    170.0000,     543.13
    175.0000,     506.73
    180.0000,     474.52
    185.0000,     445.45
    190.0000,     418.87
    195.0000,     394.67
    200.0000,     373.20
    205.0000,     354.94
    210.0000,     340.15
    215.0000,     328.83
    220.0000,     320.67
    225.0000,     315.19
    230.0000,     311.82
    235.0000,     309.87
    240.0000,     308.43
    245.0000,     306.55
    250.0000,     303.57
    255.0000,     299.33
    260.0000,     293.96
    265.0000,     287.69
    270.0000,     280.75
    275.0000,     273.46
    280.0000,     266.21
    285.0000,     259.33
    290.0000,     253.06
    295.0000,     247.63
    300.0000,     243.27
    305.0000,     240.34
    310.0000,     239.20
    315.0000,     240.17
    320.0000,     243.53
    325.0000,     249.61
    330.0000,     258.74
    335.0000,     271.26
    340.0000,     287.55
    345.0000,     307.87
    350.0000,     331.74
    355.0000,     357.38
    360.0000,     384.44
    365.0000,     412.10
    370.0000,     438.66
    375.0000,     463.05
    380.0000,     481.22
    385.0000,     494.57
    390.0000,     497.54
           496.0941
LAYER 11
59,    46.3279
     95.0000,     1032.7
    100.0000,     1026.1
    105.0000,     1023.9
    110.0000,     1021.2
    115.0000,     1015.6
    120.0000,     1003.9
    125.0000,     985.00
    130.0000,     954.04
    135.0000,     900.69
    140.0000,     845.24
    145.0000,     790.77
    150.0000,     736.89
    155.0000,     685.07
    160.0000,     637.77
    165.0000,     595.47
    170.0000,     557.89
    175.0000,     524.55
    180.0000,     494.79
    185.0000,     467.99
    190.0000,     443.68
    195.0000,     421.68
    200.0000,     402.00
    205.0000,     384.76
    210.0000,     370.02
    215.0000,     357.74
    220.0000,     347.74
    225.0000,     339.71
    230.0000,     333.24
    235.0000,     327.84
    240.0000,     323.00
    245.0000,     318.22
    250.0000,     313.15
    255.0000,     307.65
    260.0000,     301.74
    265.0000,     295.54
    270.0000,     289.23
    275.0000,     283.05
    280.0000,     277.26
    285.0000,     272.14
    290.0000,     267.90
    295.0000,     264.79
    300.0000,     263.04
    305.0000,     262.89
    310.0000,     264.60
    315.0000,     268.38
    320.0000,     274.44
    325.0000,     283.00
    330.0000,     294.26
    335.0000,     308.16
    340.0000,     325.08
    345.0000,     345.72
    350.0000,     369.10
    355.0000,     387.04
    360.0000,     403.09
    365.0000,     418.71
    370.0000,     432.30
    375.0000,     446.36
    380.0000,     463.06
           489.5065
LAYER 12
45,    53.4607
    130.0000,     958.54
    135.0000,     874.36
    140.0000,     820.81
    145.0000,     777.28
    150.0000,     730.94
    155.0000,     682.76
    160.0000,     640.49
    165.0000,     602.70
    170.0000,     568.15
    175.0000,     536.95
    180.0000,     508.73
    185.0000,     483.16
    190.0000,     460.00
    195.0000,     439.02
    200.0000,     420.13
    205.0000,     403.27
    210.0000,     388.38
    215.0000,     375.36
    220.0000,     364.08
    225.0000,     354.32
    230.0000,     345.82
    235.0000,     338.29
    240.0000,     331.43
    245.0000,     324.98
    250.0000,     318.76
    255.0000,     312.66
    260.0000,     306.70
    265.0000,     300.92
    270.0000,     295.47
    275.0000,     290.49
    280.0000,     286.21
    285.0000,     282.82
    290.0000,     280.55
    295.0000,     279.62
    300.0000,     280.27
    305.0000,     282.72
    310.0000,     287.16
    315.0000,     293.78
    320.0000,     302.50
    325.0000,     313.60
    330.0000,     327.42
    335.0000,     342.12
    340.0000,     358.30
    345.0000,     380.93
           418.2308
LAYER 13
39,    61.3068
    145.0000,     774.94
    150.0000,     716.39
    155.0000,     675.01
    160.0000,     639.11
    165.0000,     606.98
    170.0000,     573.74
    175.0000,     543.97
    180.0000,     516.43
    185.0000,     491.32
    190.0000,     468.53
    195.0000,     447.87
    200.0000,     429.19
    205.0000,     412.35
    210.0000,     397.23
    215.0000,     383.70
    220.0000,     371.63
    225.0000,     360.87
    230.0000,     351.24
    235.0000,     342.55
    240.0000,     334.64
    245.0000,     327.34
    250.0000,     320.57
    255.0000,     314.27
    260.0000,     308.43
    265.0000,     303.09
    270.0000,     298.35
    275.0000,     294.34
    280.0000,     291.24
    285.0000,     289.23
    290.0000,     288.53
    295.0000,     289.39
    300.0000,     292.09
    305.0000,     296.89
    310.0000,     303.97
    315.0000,     313.91
    320.0000,     325.11
    325.0000,     338.45
    330.0000,     352.50
           370.9478
LAYER 14
35, 
    155.0000,     653.52
    160.0000,     628.83
    165.0000,     601.53
    170.0000,     573.68
    175.0000,     547.13
    180.0000,     518.67
    185.0000,     493.25
    190.0000,     470.36
    195.0000,     449.68
    200.0000,     430.95
    205.0000,     414.01
    210.0000,     398.69
    215.0000,     384.84
    220.0000,     372.37
    225.0000,     361.13
    230.0000,     350.98
    235.0000,     341.78
    240.0000,     333.40
    245.0000,     325.73
    250.0000,     318.72
    255.0000,     312.32
    260.0000,     306.55
    265.0000,     301.43
    270.0000,     297.05
    275.0000,     293.52
    280.0000,     291.01
    285.0000,     289.71
    290.0000,     289.85
    295.0000,     291.74
    300.0000,     295.77
    305.0000,     302.52
    310.0000,     311.02
    315.0000,     322.62
    320.0000,     337.57
           356.2754
CALCULATED APPARENT RESISTIVITY
      7.5000,       5.0000,   1.00000,   1815.0706
     12.5000,       5.0000,   1.00000,   1921.6488
     17.5000,       5.0000,   1.00000,   1957.8851
     22.5000,       5.0000,   1.00000,   2033.9077
     27.5000,       5.0000,   1.00000,   2364.6362
     32.5000,       5.0000,   1.00000,   2712.9165
     37.5000,       5.0000,   1.00000,   3057.4692
     42.5000,       5.0000,   1.00000,   3281.6106
     47.5000,       5.0000,   1.00000,   3380.0164
     52.5000,       5.0000,   1.00000,   3322.6382
     57.5000,       5.0000,   1.00000,   3284.5054
     62.5000,       5.0000,   1.00000,   2920.9099
     67.5000,       5.0000,   1.00000,   2793.8838
     72.5000,       5.0000,   1.00000,   2482.0964
     77.5000,       5.0000,   1.00000,   2305.9575
     82.5000,       5.0000,   1.00000,   2090.5820
     87.5000,       5.0000,   1.00000,   1943.3915
     92.5000,       5.0000,   1.00000,   1795.1045
     97.5000,       5.0000,   1.00000,   1674.8530
    102.5000,       5.0000,   1.00000,   1659.9203
    107.5000,       5.0000,   1.00000,   1595.9492
    112.5000,       5.0000,   1.00000,   1601.9454
    117.5000,       5.0000,   1.00000,   1582.7203
    122.5000,       5.0000,   1.00000,   1572.7579
    127.5000,       5.0000,   1.00000,   1567.9004
    132.5000,       5.0000,   1.00000,   1571.4825
    137.5000,       5.0000,   1.00000,   1462.8921
    142.5000,       5.0000,   1.00000,   1475.4309
    147.5000,       5.0000,   1.00000,   1349.0601
    152.5000,       5.0000,   1.00000,   1270.2999
    157.5000,       5.0000,   1.00000,   1258.6725
    162.5000,       5.0000,   1.00000,   1123.2886
    167.5000,       5.0000,   1.00000,   1186.3843
    172.5000,       5.0000,   1.00000,   1050.2773
    177.5000,       5.0000,   1.00000,    978.2956
    182.5000,       5.0000,   1.00000,    932.8499
    187.5000,       5.0000,   1.00000,    801.2122
    192.5000,       5.0000,   1.00000,    746.2237
    197.5000,       5.0000,   1.00000,    680.9818
    202.5000,       5.0000,   1.00000,    609.1544
    207.5000,       5.0000,   1.00000,    604.2012
    212.5000,       5.0000,   1.00000,    502.2258
    217.5000,       5.0000,   1.00000,    426.6143
    222.5000,       5.0000,   1.00000,    365.8349
    227.5000,       5.0000,   1.00000,    216.9179
    232.5000,       5.0000,   1.00000,    194.2356
    237.5000,       5.0000,   1.00000,    161.1088
    242.5000,       5.0000,   1.00000,    180.9247
    247.5000,       5.0000,   1.00000,    166.9624
    252.5000,       5.0000,   1.00000,    164.3305
    257.5000,       5.0000,   1.00000,    193.8920
    262.5000,       5.0000,   1.00000,    199.1855
    267.5000,       5.0000,   1.00000,    206.2153
    272.5000,       5.0000,   1.00000,    187.4281
    277.5000,       5.0000,   1.00000,    187.2762
    282.5000,       5.0000,   1.00000,    207.1165
    287.5000,       5.0000,   1.00000,    224.2751
    292.5000,       5.0000,   1.00000,    249.5423
    297.5000,       5.0000,   1.00000,    260.2790
    302.5000,       5.0000,   1.00000,    271.2296
    307.5000,       5.0000,   1.00000,    353.6216
    312.5000,       5.0000,   1.00000,    395.4015
    317.5000,       5.0000,   1.00000,    600.7496
    322.5000,       5.0000,   1.00000,    752.7307
    327.5000,       5.0000,   1.00000,    813.0864
    332.5000,       5.0000,   1.00000,    960.1718
    337.5000,       5.0000,   1.00000,    970.9028
    342.5000,       5.0000,   1.00000,   1079.4790
    347.5000,       5.0000,   1.00000,   1071.1620
    352.5000,       5.0000,   1.00000,   1152.1169
    357.5000,       5.0000,   1.00000,   1036.2872
    362.5000,       5.0000,   1.00000,    935.5285
    367.5000,       5.0000,   1.00000,    872.9175
    372.5000,       5.0000,   1.00000,    940.5101
    377.5000,       5.0000,   1.00000,    931.4970
    382.5000,       5.0000,   1.00000,    914.0807
    387.5000,       5.0000,   1.00000,    989.6937
    392.5000,       5.0000,   1.00000,    905.5140
    397.5000,       5.0000,   1.00000,   1092.0642
    402.5000,       5.0000,   1.00000,   1108.3948
    407.5000,       5.0000,   1.00000,   1207.7996
    412.5000,       5.0000,   1.00000,   1224.5021
    417.5000,       5.0000,   1.00000,   1245.0240
    422.5000,       5.0000,   1.00000,   1119.0179
    427.5000,       5.0000,   1.00000,   1102.9376
    432.5000,       5.0000,   1.00000,   1009.9362
    437.5000,       5.0000,   1.00000,    903.1410
    442.5000,       5.0000,   1.00000,   1001.7487
    447.5000,       5.0000,   1.00000,   1034.5284
    452.5000,       5.0000,   1.00000,   1127.8939
    457.5000,       5.0000,   1.00000,   1201.9813
    462.5000,       5.0000,   1.00000,   1229.9299
    467.5000,       5.0000,   1.00000,   1281.4183
     12.5000,       5.0000,   2.00000,   1868.2587
     17.5000,       5.0000,   2.00000,   1885.4585
     22.5000,       5.0000,   2.00000,   1847.8593
     27.5000,       5.0000,   2.00000,   2121.4045
     32.5000,       5.0000,   2.00000,   2420.3376
     37.5000,       5.0000,   2.00000,   2603.1199
     42.5000,       5.0000,   2.00000,   2686.6426
     47.5000,       5.0000,   2.00000,   2703.4963
     52.5000,       5.0000,   2.00000,   2788.0457
     57.5000,       5.0000,   2.00000,   2790.1736
     62.5000,       5.0000,   2.00000,   2508.0181
     67.5000,       5.0000,   2.00000,   2421.7356
     72.5000,       5.0000,   2.00000,   2244.0679
     77.5000,       5.0000,   2.00000,   2080.1074
     82.5000,       5.0000,   2.00000,   1946.2970
     87.5000,       5.0000,   2.00000,   1850.1509
     92.5000,       5.0000,   2.00000,   1714.1512
     97.5000,       5.0000,   2.00000,   1613.5797
    102.5000,       5.0000,   2.00000,   1621.7147
    107.5000,       5.0000,   2.00000,   1566.0170
    112.5000,       5.0000,   2.00000,   1551.9131
    117.5000,       5.0000,   2.00000,   1528.1003
    122.5000,       5.0000,   2.00000,   1494.3148
    127.5000,       5.0000,   2.00000,   1516.6415
    132.5000,       5.0000,   2.00000,   1482.5270
    137.5000,       5.0000,   2.00000,   1380.8727
    142.5000,       5.0000,   2.00000,   1416.5138
    147.5000,       5.0000,   2.00000,   1297.3223
    152.5000,       5.0000,   2.00000,   1223.0774
    157.5000,       5.0000,   2.00000,   1176.3256
    162.5000,       5.0000,   2.00000,   1049.4189
    167.5000,       5.0000,   2.00000,   1108.7168
    172.5000,       5.0000,   2.00000,    948.6516
    177.5000,       5.0000,   2.00000,    846.1572
    182.5000,       5.0000,   2.00000,    847.0403
    187.5000,       5.0000,   2.00000,    722.0869
    192.5000,       5.0000,   2.00000,    661.2161
    197.5000,       5.0000,   2.00000,    593.6302
    202.5000,       5.0000,   2.00000,    530.2687
    207.5000,       5.0000,   2.00000,    508.0750
    212.5000,       5.0000,   2.00000,    391.0808
    217.5000,       5.0000,   2.00000,    374.9863
    222.5000,       5.0000,   2.00000,    354.4978
    227.5000,       5.0000,   2.00000,    209.1454
    232.5000,       5.0000,   2.00000,    183.7243
    237.5000,       5.0000,   2.00000,    176.6541
    242.5000,       5.0000,   2.00000,    210.1019
    247.5000,       5.0000,   2.00000,    180.8889
    252.5000,       5.0000,   2.00000,    155.5819
    257.5000,       5.0000,   2.00000,    194.2455
    262.5000,       5.0000,   2.00000,    218.1520
    267.5000,       5.0000,   2.00000,    213.9666
    272.5000,       5.0000,   2.00000,    190.4430
    277.5000,       5.0000,   2.00000,    196.0332
    282.5000,       5.0000,   2.00000,    220.0697
    287.5000,       5.0000,   2.00000,    236.5571
    292.5000,       5.0000,   2.00000,    262.9381
    297.5000,       5.0000,   2.00000,    263.6190
    302.5000,       5.0000,   2.00000,    288.0549
    307.5000,       5.0000,   2.00000,    352.4123
    312.5000,       5.0000,   2.00000,    353.5434
    317.5000,       5.0000,   2.00000,    538.8016
    322.5000,       5.0000,   2.00000,    658.4254
    327.5000,       5.0000,   2.00000,    640.7752
    332.5000,       5.0000,   2.00000,    768.5863
    337.5000,       5.0000,   2.00000,    835.5430
    342.5000,       5.0000,   2.00000,    840.4020
    347.5000,       5.0000,   2.00000,    856.5088
    352.5000,       5.0000,   2.00000,    996.2719
    357.5000,       5.0000,   2.00000,    929.2324
    362.5000,       5.0000,   2.00000,    783.9681
    367.5000,       5.0000,   2.00000,    797.0395
    372.5000,       5.0000,   2.00000,    930.7849
    377.5000,       5.0000,   2.00000,    883.9407
    382.5000,       5.0000,   2.00000,    864.3667
    387.5000,       5.0000,   2.00000,    927.0397
    392.5000,       5.0000,   2.00000,    853.7035
    397.5000,       5.0000,   2.00000,   1013.1128
    402.5000,       5.0000,   2.00000,   1033.7002
    407.5000,       5.0000,   2.00000,   1026.6686
    412.5000,       5.0000,   2.00000,   1087.6270
    417.5000,       5.0000,   2.00000,   1074.5413
    422.5000,       5.0000,   2.00000,    981.3848
    427.5000,       5.0000,   2.00000,   1057.0372
    432.5000,       5.0000,   2.00000,    986.2234
    437.5000,       5.0000,   2.00000,    856.0988
    442.5000,       5.0000,   2.00000,    979.8467
    447.5000,       5.0000,   2.00000,   1022.2797
    452.5000,       5.0000,   2.00000,   1052.6149
    457.5000,       5.0000,   2.00000,   1102.2656
    462.5000,       5.0000,   2.00000,   1123.4584
     17.5000,       5.0000,   3.00000,   1699.2009
     22.5000,       5.0000,   3.00000,   1611.5933
     27.5000,       5.0000,   3.00000,   1800.7349
     32.5000,       5.0000,   3.00000,   2079.8701
     37.5000,       5.0000,   3.00000,   2220.5066
     42.5000,       5.0000,   3.00000,   2141.7388
     47.5000,       5.0000,   3.00000,   2142.5698
     52.5000,       5.0000,   3.00000,   2204.6006
     57.5000,       5.0000,   3.00000,   2285.1372
     62.5000,       5.0000,   3.00000,   2093.7715
     67.5000,       5.0000,   3.00000,   2055.6272
     72.5000,       5.0000,   3.00000,   1927.0482
     77.5000,       5.0000,   3.00000,   1879.7401
     82.5000,       5.0000,   3.00000,   1790.2823
     87.5000,       5.0000,   3.00000,   1723.8967
     92.5000,       5.0000,   3.00000,   1605.8434
     97.5000,       5.0000,   3.00000,   1520.8041
    102.5000,       5.0000,   3.00000,   1548.0980
    107.5000,       5.0000,   3.00000,   1519.2476
    112.5000,       5.0000,   3.00000,   1498.3436
    117.5000,       5.0000,   3.00000,   1440.4370
    122.5000,       5.0000,   3.00000,   1423.6704
    127.5000,       5.0000,   3.00000,   1408.0885
    132.5000,       5.0000,   3.00000,   1388.7029
    137.5000,       5.0000,   3.00000,   1299.4402
    142.5000,       5.0000,   3.00000,   1315.8002
    147.5000,       5.0000,   3.00000,   1222.6869
    152.5000,       5.0000,   3.00000,   1121.4828
    157.5000,       5.0000,   3.00000,   1070.0676
    162.5000,       5.0000,   3.00000,    972.6471
    167.5000,       5.0000,   3.00000,   1004.5391
    172.5000,       5.0000,   3.00000,    851.5547
    177.5000,       5.0000,   3.00000,    761.4874
    182.5000,       5.0000,   3.00000,    732.0868
    187.5000,       5.0000,   3.00000,    650.1428
    192.5000,       5.0000,   3.00000,    575.2697
    197.5000,       5.0000,   3.00000,    509.6919
    202.5000,       5.0000,   3.00000,    450.9612
    207.5000,       5.0000,   3.00000,    409.2421
    212.5000,       5.0000,   3.00000,    353.2660
    217.5000,       5.0000,   3.00000,    353.5768
    222.5000,       5.0000,   3.00000,    333.8426
    227.5000,       5.0000,   3.00000,    193.9501
    232.5000,       5.0000,   3.00000,    174.7357
    237.5000,       5.0000,   3.00000,    184.6445
    242.5000,       5.0000,   3.00000,    241.5859
    247.5000,       5.0000,   3.00000,    191.1634
    252.5000,       5.0000,   3.00000,    154.7207
    257.5000,       5.0000,   3.00000,    196.3521
    262.5000,       5.0000,   3.00000,    242.7473
    267.5000,       5.0000,   3.00000,    236.5476
    272.5000,       5.0000,   3.00000,    190.3162
    277.5000,       5.0000,   3.00000,    188.7574
    282.5000,       5.0000,   3.00000,    223.0386
    287.5000,       5.0000,   3.00000,    258.9521
    292.5000,       5.0000,   3.00000,    279.7078
    297.5000,       5.0000,   3.00000,    278.9577
    302.5000,       5.0000,   3.00000,    272.7307
    307.5000,       5.0000,   3.00000,    307.1436
    312.5000,       5.0000,   3.00000,    317.9614
    317.5000,       5.0000,   3.00000,    475.7138
    322.5000,       5.0000,   3.00000,    573.1141
    327.5000,       5.0000,   3.00000,    547.5115
    332.5000,       5.0000,   3.00000,    592.7943
    337.5000,       5.0000,   3.00000,    592.1575
    342.5000,       5.0000,   3.00000,    645.8569
    347.5000,       5.0000,   3.00000,    712.5662
    352.5000,       5.0000,   3.00000,    895.6525
    357.5000,       5.0000,   3.00000,    794.5654
    362.5000,       5.0000,   3.00000,    657.0554
    367.5000,       5.0000,   3.00000,    668.4279
    372.5000,       5.0000,   3.00000,    843.3727
    377.5000,       5.0000,   3.00000,    880.0562
    382.5000,       5.0000,   3.00000,    809.8813
    387.5000,       5.0000,   3.00000,    819.6383
    392.5000,       5.0000,   3.00000,    754.1768
    397.5000,       5.0000,   3.00000,    907.7844
    402.5000,       5.0000,   3.00000,    902.6464
    407.5000,       5.0000,   3.00000,    938.3870
    412.5000,       5.0000,   3.00000,    909.0840
    417.5000,       5.0000,   3.00000,    921.6785
    422.5000,       5.0000,   3.00000,    890.7156
    427.5000,       5.0000,   3.00000,    957.4446
    432.5000,       5.0000,   3.00000,    899.2399
    437.5000,       5.0000,   3.00000,    790.7979
    442.5000,       5.0000,   3.00000,    894.1965
    447.5000,       5.0000,   3.00000,    959.5663
    452.5000,       5.0000,   3.00000,    994.2252
    457.5000,       5.0000,   3.00000,    990.9530
     22.5000,      15.0000,   1.00000,   1568.7437
     27.5000,      15.0000,   1.00000,   1674.8254
     32.5000,      15.0000,   1.00000,   1829.3090
     37.5000,      15.0000,   1.00000,   1907.5988
     42.5000,      15.0000,   1.00000,   1917.5789
     47.5000,      15.0000,   1.00000,   1860.3761
     52.5000,      15.0000,   1.00000,   1880.2607
     57.5000,      15.0000,   1.00000,   1891.5609
     62.5000,      15.0000,   1.00000,   1906.4803
     67.5000,      15.0000,   1.00000,   1822.8641
     72.5000,      15.0000,   1.00000,   1788.3715
     77.5000,      15.0000,   1.00000,   1747.7484
     82.5000,      15.0000,   1.00000,   1714.5186
     87.5000,      15.0000,   1.00000,   1627.0493
     92.5000,      15.0000,   1.00000,   1552.8271
     97.5000,      15.0000,   1.00000,   1500.6819
    102.5000,      15.0000,   1.00000,   1479.1522
    107.5000,      15.0000,   1.00000,   1479.3715
    112.5000,      15.0000,   1.00000,   1444.4434
    117.5000,      15.0000,   1.00000,   1412.2227
    122.5000,      15.0000,   1.00000,   1357.6295
    127.5000,      15.0000,   1.00000,   1333.2565
    132.5000,      15.0000,   1.00000,   1296.5631
    137.5000,      15.0000,   1.00000,   1267.0851
    142.5000,      15.0000,   1.00000,   1216.1378
    147.5000,      15.0000,   1.00000,   1144.1598
    152.5000,      15.0000,   1.00000,   1066.7166
    157.5000,      15.0000,   1.00000,    998.6123
    162.5000,      15.0000,   1.00000,    951.3162
    167.5000,      15.0000,   1.00000,    885.2890
    172.5000,      15.0000,   1.00000,    829.2300
    177.5000,      15.0000,   1.00000,    740.0385
    182.5000,      15.0000,   1.00000,    673.8159
    187.5000,      15.0000,   1.00000,    605.7917
    192.5000,      15.0000,   1.00000,    546.9454
    197.5000,      15.0000,   1.00000,    475.9508
    202.5000,      15.0000,   1.00000,    408.1554
    207.5000,      15.0000,   1.00000,    381.6906
    212.5000,      15.0000,   1.00000,    369.5936
    217.5000,      15.0000,   1.00000,    347.8865
    222.5000,      15.0000,   1.00000,    294.9685
    227.5000,      15.0000,   1.00000,    240.7434
    232.5000,      15.0000,   1.00000,    191.6614
    237.5000,      15.0000,   1.00000,    206.7065
    242.5000,      15.0000,   1.00000,    211.0838
    247.5000,      15.0000,   1.00000,    206.4819
    252.5000,      15.0000,   1.00000,    193.0527
    257.5000,      15.0000,   1.00000,    209.1002
    262.5000,      15.0000,   1.00000,    232.2123
    267.5000,      15.0000,   1.00000,    233.3183
    272.5000,      15.0000,   1.00000,    210.2684
    277.5000,      15.0000,   1.00000,    198.6956
    282.5000,      15.0000,   1.00000,    225.6064
    287.5000,      15.0000,   1.00000,    263.5756
    292.5000,      15.0000,   1.00000,    291.2609
    297.5000,      15.0000,   1.00000,    283.0680
    302.5000,      15.0000,   1.00000,    272.5636
    307.5000,      15.0000,   1.00000,    279.8349
    312.5000,      15.0000,   1.00000,    355.4776
    317.5000,      15.0000,   1.00000,    444.2238
    322.5000,      15.0000,   1.00000,    498.2976
    327.5000,      15.0000,   1.00000,    523.2901
    332.5000,      15.0000,   1.00000,    483.8143
    337.5000,      15.0000,   1.00000,    476.4842
    342.5000,      15.0000,   1.00000,    551.8988
    347.5000,      15.0000,   1.00000,    695.5947
    352.5000,      15.0000,   1.00000,    726.9043
    357.5000,      15.0000,   1.00000,    709.6951
    362.5000,      15.0000,   1.00000,    647.1083
    367.5000,      15.0000,   1.00000,    651.8941
    372.5000,      15.0000,   1.00000,    730.5378
    377.5000,      15.0000,   1.00000,    805.5316
    382.5000,      15.0000,   1.00000,    804.8257
    387.5000,      15.0000,   1.00000,    737.1525
    392.5000,      15.0000,   1.00000,    753.2711
    397.5000,      15.0000,   1.00000,    776.1616
    402.5000,      15.0000,   1.00000,    849.4288
    407.5000,      15.0000,   1.00000,    846.5994
    412.5000,      15.0000,   1.00000,    848.8996
    417.5000,      15.0000,   1.00000,    837.9141
    422.5000,      15.0000,   1.00000,    868.0461
    427.5000,      15.0000,   1.00000,    849.2686
    432.5000,      15.0000,   1.00000,    822.4272
    437.5000,      15.0000,   1.00000,    815.5391
    442.5000,      15.0000,   1.00000,    833.6205
    447.5000,      15.0000,   1.00000,    890.5303
    452.5000,      15.0000,   1.00000,    933.3019
     22.5000,       5.0000,   4.00000,   1385.8441
     27.5000,       5.0000,   4.00000,   1547.5477
     32.5000,       5.0000,   4.00000,   1747.4365
     37.5000,       5.0000,   4.00000,   1849.8292
     42.5000,       5.0000,   4.00000,   1823.6726
     47.5000,       5.0000,   4.00000,   1752.8214
     52.5000,       5.0000,   4.00000,   1782.7953
     57.5000,       5.0000,   4.00000,   1859.4567
     62.5000,       5.0000,   4.00000,   1746.2399
     67.5000,       5.0000,   4.00000,   1748.0376
     72.5000,       5.0000,   4.00000,   1671.6853
     77.5000,       5.0000,   4.00000,   1672.5858
     82.5000,       5.0000,   4.00000,   1644.0845
     87.5000,       5.0000,   4.00000,   1592.8534
     92.5000,       5.0000,   4.00000,   1499.9866
     97.5000,       5.0000,   4.00000,   1426.4073
    102.5000,       5.0000,   4.00000,   1468.2162
    107.5000,       5.0000,   4.00000,   1441.8505
    112.5000,       5.0000,   4.00000,   1426.6626
    117.5000,       5.0000,   4.00000,   1383.1959
    122.5000,       5.0000,   4.00000,   1325.1268
    127.5000,       5.0000,   4.00000,   1321.2710
    132.5000,       5.0000,   4.00000,   1305.0896
    137.5000,       5.0000,   4.00000,   1210.9674
    142.5000,       5.0000,   4.00000,   1240.2916
    147.5000,       5.0000,   4.00000,   1104.8929
    152.5000,       5.0000,   4.00000,   1022.2231
    157.5000,       5.0000,   4.00000,    993.1264
    162.5000,       5.0000,   4.00000,    871.4181
    167.5000,       5.0000,   4.00000,    926.0341
    172.5000,       5.0000,   4.00000,    782.2245
    177.5000,       5.0000,   4.00000,    692.0360
    182.5000,       5.0000,   4.00000,    674.1891
    187.5000,       5.0000,   4.00000,    560.4678
    192.5000,       5.0000,   4.00000,    516.3744
    197.5000,       5.0000,   4.00000,    445.9711
    202.5000,       5.0000,   4.00000,    375.7541
    207.5000,       5.0000,   4.00000,    384.8016
    212.5000,       5.0000,   4.00000,    339.4436
    217.5000,       5.0000,   4.00000,    347.7504
    222.5000,       5.0000,   4.00000,    316.7343
    227.5000,       5.0000,   4.00000,    182.0927
    232.5000,       5.0000,   4.00000,    177.9291
    237.5000,       5.0000,   4.00000,    186.1565
    242.5000,       5.0000,   4.00000,    243.3864
    247.5000,       5.0000,   4.00000,    204.5333
    252.5000,       5.0000,   4.00000,    167.0551
    257.5000,       5.0000,   4.00000,    215.2490
    262.5000,       5.0000,   4.00000,    253.4162
    267.5000,       5.0000,   4.00000,    250.9512
    272.5000,       5.0000,   4.00000,    196.9087
    277.5000,       5.0000,   4.00000,    186.0436
    282.5000,       5.0000,   4.00000,    224.7076
    287.5000,       5.0000,   4.00000,    266.3667
    292.5000,       5.0000,   4.00000,    305.6151
    297.5000,       5.0000,   4.00000,    278.1628
    302.5000,       5.0000,   4.00000,    244.6393
    307.5000,       5.0000,   4.00000,    275.2235
    312.5000,       5.0000,   4.00000,    277.4568
    317.5000,       5.0000,   4.00000,    429.9825
    322.5000,       5.0000,   4.00000,    515.5253
    327.5000,       5.0000,   4.00000,    470.3123
    332.5000,       5.0000,   4.00000,    465.9583
    337.5000,       5.0000,   4.00000,    432.5561
    342.5000,       5.0000,   4.00000,    511.3665
    347.5000,       5.0000,   4.00000,    627.1810
    352.5000,       5.0000,   4.00000,    767.6219
    357.5000,       5.0000,   4.00000,    687.0298
    362.5000,       5.0000,   4.00000,    568.2291
    367.5000,       5.0000,   4.00000,    571.9877
    372.5000,       5.0000,   4.00000,    746.7586
    377.5000,       5.0000,   4.00000,    799.7645
    382.5000,       5.0000,   4.00000,    758.9715
    387.5000,       5.0000,   4.00000,    745.5410
    392.5000,       5.0000,   4.00000,    644.6198
    397.5000,       5.0000,   4.00000,    783.1291
    402.5000,       5.0000,   4.00000,    811.4840
    407.5000,       5.0000,   4.00000,    822.8900
    412.5000,       5.0000,   4.00000,    826.5822
    417.5000,       5.0000,   4.00000,    834.9556
    422.5000,       5.0000,   4.00000,    801.3070
    427.5000,       5.0000,   4.00000,    856.7830
    432.5000,       5.0000,   4.00000,    798.0756
    437.5000,       5.0000,   4.00000,    700.0379
    442.5000,       5.0000,   4.00000,    813.3642
    447.5000,       5.0000,   4.00000,    859.4500
    452.5000,       5.0000,   4.00000,    911.7271
     30.0000,      20.0000,   1.00000,   1416.3861
     35.0000,      20.0000,   1.00000,   1501.0972
     40.0000,      20.0000,   1.00000,   1544.2041
     45.0000,      20.0000,   1.00000,   1578.8724
     50.0000,      20.0000,   1.00000,   1565.9163
     55.0000,      20.0000,   1.00000,   1505.0150
     60.0000,      20.0000,   1.00000,   1497.8373
     65.0000,      20.0000,   1.00000,   1510.1838
     70.0000,      20.0000,   1.00000,   1512.8542
     75.0000,      20.0000,   1.00000,   1514.8378
     80.0000,      20.0000,   1.00000,   1493.7371
     85.0000,      20.0000,   1.00000,   1468.3875
     90.0000,      20.0000,   1.00000,   1438.4551
     95.0000,      20.0000,   1.00000,   1406.1898
    100.0000,      20.0000,   1.00000,   1373.0868
    105.0000,      20.0000,   1.00000,   1346.1836
    110.0000,      20.0000,   1.00000,   1346.1958
    115.0000,      20.0000,   1.00000,   1309.7948
    120.0000,      20.0000,   1.00000,   1286.0140
    125.0000,      20.0000,   1.00000,   1252.3130
    130.0000,      20.0000,   1.00000,   1197.0604
    135.0000,      20.0000,   1.00000,   1185.0391
    140.0000,      20.0000,   1.00000,   1113.9092
    145.0000,      20.0000,   1.00000,   1044.5745
    150.0000,      20.0000,   1.00000,   1000.0267
    155.0000,      20.0000,   1.00000,    911.2267
    160.0000,      20.0000,   1.00000,    874.9865
    165.0000,      20.0000,   1.00000,    827.6411
    170.0000,      20.0000,   1.00000,    762.4017
    175.0000,      20.0000,   1.00000,    738.3076
    180.0000,      20.0000,   1.00000,    642.9877
    185.0000,      20.0000,   1.00000,    574.7000
    190.0000,      20.0000,   1.00000,    514.2744
    195.0000,      20.0000,   1.00000,    430.9542
    200.0000,      20.0000,   1.00000,    410.1177
    205.0000,      20.0000,   1.00000,    381.8917
    210.0000,      20.0000,   1.00000,    369.4027
    215.0000,      20.0000,   1.00000,    356.1458
    220.0000,      20.0000,   1.00000,    303.3330
    225.0000,      20.0000,   1.00000,    272.3971
    230.0000,      20.0000,   1.00000,    233.9475
    235.0000,      20.0000,   1.00000,    202.3011
    240.0000,      20.0000,   1.00000,    201.0376
    245.0000,      20.0000,   1.00000,    203.1297
    250.0000,      20.0000,   1.00000,    228.3096
    255.0000,      20.0000,   1.00000,    240.0229
    260.0000,      20.0000,   1.00000,    239.5116
    265.0000,      20.0000,   1.00000,    234.3680
    270.0000,      20.0000,   1.00000,    225.3401
    275.0000,      20.0000,   1.00000,    227.8841
    280.0000,      20.0000,   1.00000,    229.7537
    285.0000,      20.0000,   1.00000,    253.7057
    290.0000,      20.0000,   1.00000,    269.4109
    295.0000,      20.0000,   1.00000,    266.6625
    300.0000,      20.0000,   1.00000,    269.5526
    305.0000,      20.0000,   1.00000,    256.0648
    310.0000,      20.0000,   1.00000,    296.9698
    315.0000,      20.0000,   1.00000,    361.1198
    320.0000,      20.0000,   1.00000,    396.6080
    325.0000,      20.0000,   1.00000,    418.2668
    330.0000,      20.0000,   1.00000,    405.3283
    335.0000,      20.0000,   1.00000,    406.5328
    340.0000,      20.0000,   1.00000,    453.1432
    345.0000,      20.0000,   1.00000,    508.2401
    350.0000,      20.0000,   1.00000,    554.4765
    355.0000,      20.0000,   1.00000,    576.3417
    360.0000,      20.0000,   1.00000,    574.7026
    365.0000,      20.0000,   1.00000,    597.2757
    370.0000,      20.0000,   1.00000,    598.3168
    375.0000,      20.0000,   1.00000,    619.3973
    380.0000,      20.0000,   1.00000,    658.0300
    385.0000,      20.0000,   1.00000,    660.9308
    390.0000,      20.0000,   1.00000,    664.1231
    395.0000,      20.0000,   1.00000,    665.0980
    400.0000,      20.0000,   1.00000,    662.9037
    405.0000,      20.0000,   1.00000,    724.1109
    410.0000,      20.0000,   1.00000,    773.2589
    415.0000,      20.0000,   1.00000,    778.3284
    420.0000,      20.0000,   1.00000,    783.2739
    425.0000,      20.0000,   1.00000,    741.6828
    430.0000,      20.0000,   1.00000,    700.2134
    435.0000,      20.0000,   1.00000,    710.5989
    440.0000,      20.0000,   1.00000,    713.2333
    445.0000,      20.0000,   1.00000,    735.1971
     27.5000,       5.0000,   5.00000,   1334.6456
     32.5000,       5.0000,   5.00000,   1487.5319
     37.5000,       5.0000,   5.00000,   1582.9196
     42.5000,       5.0000,   5.00000,   1574.1725
     47.5000,       5.0000,   5.00000,   1540.7240
     52.5000,       5.0000,   5.00000,   1529.6895
     57.5000,       5.0000,   5.00000,   1569.0621
     62.5000,       5.0000,   5.00000,   1472.1169
     67.5000,       5.0000,   5.00000,   1511.4218
     72.5000,       5.0000,   5.00000,   1482.2113
     77.5000,       5.0000,   5.00000,   1491.6324
     82.5000,       5.0000,   5.00000,   1484.7263
     87.5000,       5.0000,   5.00000,   1478.3755
     92.5000,       5.0000,   5.00000,   1396.7802
     97.5000,       5.0000,   5.00000,   1343.4305
    102.5000,       5.0000,   5.00000,   1377.4320
    107.5000,       5.0000,   5.00000,   1350.8931
    112.5000,       5.0000,   5.00000,   1349.8840
    117.5000,       5.0000,   5.00000,   1301.0500
    122.5000,       5.0000,   5.00000,   1257.6841
    127.5000,       5.0000,   5.00000,   1247.2620
    132.5000,       5.0000,   5.00000,   1225.4360
    137.5000,       5.0000,   5.00000,   1143.6506
    142.5000,       5.0000,   5.00000,   1137.9452
    147.5000,       5.0000,   5.00000,   1019.3122
    152.5000,       5.0000,   5.00000,    941.2599
    157.5000,       5.0000,   5.00000,    902.3268
    162.5000,       5.0000,   5.00000,    808.8375
    167.5000,       5.0000,   5.00000,    852.1180
    172.5000,       5.0000,   5.00000,    732.9456
    177.5000,       5.0000,   5.00000,    651.0164
    182.5000,       5.0000,   5.00000,    618.5007
    187.5000,       5.0000,   5.00000,    520.7507
    192.5000,       5.0000,   5.00000,    454.0396
    197.5000,       5.0000,   5.00000,    396.6493
    202.5000,       5.0000,   5.00000,    360.8493
    207.5000,       5.0000,   5.00000,    372.8149
    212.5000,       5.0000,   5.00000,    340.7053
    217.5000,       5.0000,   5.00000,    339.2531
    222.5000,       5.0000,   5.00000,    314.0004
    227.5000,       5.0000,   5.00000,    185.1758
    232.5000,       5.0000,   5.00000,    176.5231
    237.5000,       5.0000,   5.00000,    184.3736
    242.5000,       5.0000,   5.00000,    240.2915
    247.5000,       5.0000,   5.00000,    211.2167
    252.5000,       5.0000,   5.00000,    186.4768
    257.5000,       5.0000,   5.00000,    235.2263
    262.5000,       5.0000,   5.00000,    269.6277
    267.5000,       5.0000,   5.00000,    250.8500
    272.5000,       5.0000,   5.00000,    203.4356
    277.5000,       5.0000,   5.00000,    197.7079
    282.5000,       5.0000,   5.00000,    227.2715
    287.5000,       5.0000,   5.00000,    272.9549
    292.5000,       5.0000,   5.00000,    300.3196
    297.5000,       5.0000,   5.00000,    266.3256
    302.5000,       5.0000,   5.00000,    233.8620
    307.5000,       5.0000,   5.00000,    251.7318
    312.5000,       5.0000,   5.00000,    252.0886
    317.5000,       5.0000,   5.00000,    388.2639
    322.5000,       5.0000,   5.00000,    468.4019
    327.5000,       5.0000,   5.00000,    398.1991
    332.5000,       5.0000,   5.00000,    390.9637
    337.5000,       5.0000,   5.00000,    388.2112
    342.5000,       5.0000,   5.00000,    440.6664
    347.5000,       5.0000,   5.00000,    522.5712
    352.5000,       5.0000,   5.00000,    667.7919
    357.5000,       5.0000,   5.00000,    603.2608
    362.5000,       5.0000,   5.00000,    501.6798
    367.5000,       5.0000,   5.00000,    523.6346
    372.5000,       5.0000,   5.00000,    659.7366
    377.5000,       5.0000,   5.00000,    688.1201
    382.5000,       5.0000,   5.00000,    676.7960
    387.5000,       5.0000,   5.00000,    682.0305
    392.5000,       5.0000,   5.00000,    575.3898
    397.5000,       5.0000,   5.00000,    684.6478
    402.5000,       5.0000,   5.00000,    709.7916
    407.5000,       5.0000,   5.00000,    746.5521
    412.5000,       5.0000,   5.00000,    780.3951
    417.5000,       5.0000,   5.00000,    793.6134
    422.5000,       5.0000,   5.00000,    723.2166
    427.5000,       5.0000,   5.00000,    767.5977
    432.5000,       5.0000,   5.00000,    704.6883
    437.5000,       5.0000,   5.00000,    616.9587
    442.5000,       5.0000,   5.00000,    717.6314
    447.5000,       5.0000,   5.00000,    775.6526
     32.5000,       5.0000,   6.00000,   1317.4478
     37.5000,       5.0000,   6.00000,   1405.1699
     42.5000,       5.0000,   6.00000,   1397.2922
     47.5000,       5.0000,   6.00000,   1389.6593
     52.5000,       5.0000,   6.00000,   1397.6068
     57.5000,       5.0000,   6.00000,   1400.8005
     62.5000,       5.0000,   6.00000,   1295.5433
     67.5000,       5.0000,   6.00000,   1338.2538
     72.5000,       5.0000,   6.00000,   1322.0035
     77.5000,       5.0000,   6.00000,   1348.7086
     82.5000,       5.0000,   6.00000,   1349.6798
     87.5000,       5.0000,   6.00000,   1354.7013
     92.5000,       5.0000,   6.00000,   1309.9423
     97.5000,       5.0000,   6.00000,   1253.3115
    102.5000,       5.0000,   6.00000,   1287.4332
    107.5000,       5.0000,   6.00000,   1267.2887
    112.5000,       5.0000,   6.00000,   1253.9326
    117.5000,       5.0000,   6.00000,   1220.3676
    122.5000,       5.0000,   6.00000,   1196.0511
    127.5000,       5.0000,   6.00000,   1185.2200
    132.5000,       5.0000,   6.00000,   1164.7961
    137.5000,       5.0000,   6.00000,   1061.0105
    142.5000,       5.0000,   6.00000,   1061.6825
    147.5000,       5.0000,   6.00000,    954.0455
    152.5000,       5.0000,   6.00000,    869.7783
    157.5000,       5.0000,   6.00000,    837.4142
    162.5000,       5.0000,   6.00000,    752.6118
    167.5000,       5.0000,   6.00000,    807.9319
    172.5000,       5.0000,   6.00000,    690.2557
    177.5000,       5.0000,   6.00000,    614.9717
    182.5000,       5.0000,   6.00000,    589.7949
    187.5000,       5.0000,   6.00000,    485.9002
    192.5000,       5.0000,   6.00000,    422.1430
    197.5000,       5.0000,   6.00000,    377.9648
    202.5000,       5.0000,   6.00000,    359.0197
    207.5000,       5.0000,   6.00000,    376.7086
    212.5000,       5.0000,   6.00000,    333.2198
    217.5000,       5.0000,   6.00000,    343.5925
    222.5000,       5.0000,   6.00000,    324.8931
    227.5000,       5.0000,   6.00000,    188.2986
    232.5000,       5.0000,   6.00000,    175.6218
    237.5000,       5.0000,   6.00000,    181.1131
    242.5000,       5.0000,   6.00000,    247.9710
    247.5000,       5.0000,   6.00000,    219.0857
    252.5000,       5.0000,   6.00000,    193.6008
    257.5000,       5.0000,   6.00000,    254.1550
    262.5000,       5.0000,   6.00000,    284.3122
    267.5000,       5.0000,   6.00000,    263.1904
    272.5000,       5.0000,   6.00000,    208.6064
    277.5000,       5.0000,   6.00000,    206.1195
    282.5000,       5.0000,   6.00000,    243.3763
    287.5000,       5.0000,   6.00000,    267.4214
    292.5000,       5.0000,   6.00000,    279.1294
    297.5000,       5.0000,   6.00000,    255.4425
    302.5000,       5.0000,   6.00000,    227.5994
    307.5000,       5.0000,   6.00000,    244.7984
    312.5000,       5.0000,   6.00000,    237.2629
    317.5000,       5.0000,   6.00000,    358.0671
    322.5000,       5.0000,   6.00000,    408.7056
    327.5000,       5.0000,   6.00000,    357.6512
    332.5000,       5.0000,   6.00000,    373.1120
    337.5000,       5.0000,   6.00000,    371.3760
    342.5000,       5.0000,   6.00000,    406.2251
    347.5000,       5.0000,   6.00000,    451.8178
    352.5000,       5.0000,   6.00000,    581.7011
    357.5000,       5.0000,   6.00000,    539.8975
    362.5000,       5.0000,   6.00000,    464.3837
    367.5000,       5.0000,   6.00000,    475.7607
    372.5000,       5.0000,   6.00000,    594.3661
    377.5000,       5.0000,   6.00000,    607.1484
    382.5000,       5.0000,   6.00000,    578.0428
    387.5000,       5.0000,   6.00000,    604.0765
    392.5000,       5.0000,   6.00000,    534.4158
    397.5000,       5.0000,   6.00000,    623.3093
    402.5000,       5.0000,   6.00000,    632.3081
    407.5000,       5.0000,   6.00000,    699.4042
    412.5000,       5.0000,   6.00000,    736.7803
    417.5000,       5.0000,   6.00000,    743.3113
    422.5000,       5.0000,   6.00000,    680.8841
    427.5000,       5.0000,   6.00000,    690.4619
    432.5000,       5.0000,   6.00000,    631.8203
    437.5000,       5.0000,   6.00000,    545.0903
    442.5000,       5.0000,   6.00000,    636.3659
     37.5000,      25.0000,   1.00000,   1303.6024
     42.5000,      25.0000,   1.00000,   1358.3883
     47.5000,      25.0000,   1.00000,   1382.8916
     52.5000,      25.0000,   1.00000,   1362.3866
     57.5000,      25.0000,   1.00000,   1337.5968
     62.5000,      25.0000,   1.00000,   1308.9790
     67.5000,      25.0000,   1.00000,   1300.4304
     72.5000,      25.0000,   1.00000,   1295.4719
     77.5000,      25.0000,   1.00000,   1309.6576
     82.5000,      25.0000,   1.00000,   1295.6162
     87.5000,      25.0000,   1.00000,   1281.9656
     92.5000,      25.0000,   1.00000,   1276.0898
     97.5000,      25.0000,   1.00000,   1263.7604
    102.5000,      25.0000,   1.00000,   1238.2667
    107.5000,      25.0000,   1.00000,   1211.8899
    112.5000,      25.0000,   1.00000,   1199.3623
    117.5000,      25.0000,   1.00000,   1188.2485
    122.5000,      25.0000,   1.00000,   1170.3809
    127.5000,      25.0000,   1.00000,   1142.3661
    132.5000,      25.0000,   1.00000,   1093.8353
    137.5000,      25.0000,   1.00000,   1039.3582
    142.5000,      25.0000,   1.00000,    988.6829
    147.5000,      25.0000,   1.00000,    925.1855
    152.5000,      25.0000,   1.00000,    875.2360
    157.5000,      25.0000,   1.00000,    825.4013
    162.5000,      25.0000,   1.00000,    776.7266
    167.5000,      25.0000,   1.00000,    738.6127
    172.5000,      25.0000,   1.00000,    692.8652
    177.5000,      25.0000,   1.00000,    648.7690
    182.5000,      25.0000,   1.00000,    573.6954
    187.5000,      25.0000,   1.00000,    502.3190
    192.5000,      25.0000,   1.00000,    459.5037
    197.5000,      25.0000,   1.00000,    421.9020
    202.5000,      25.0000,   1.00000,    394.1965
    207.5000,      25.0000,   1.00000,    378.2825
    212.5000,      25.0000,   1.00000,    360.9696
    217.5000,      25.0000,   1.00000,    330.9851
    222.5000,      25.0000,   1.00000,    294.5458
    227.5000,      25.0000,   1.00000,    261.4876
    232.5000,      25.0000,   1.00000,    235.9570
    237.5000,      25.0000,   1.00000,    204.9509
    242.5000,      25.0000,   1.00000,    205.5531
    247.5000,      25.0000,   1.00000,    226.5242
    252.5000,      25.0000,   1.00000,    251.3881
    257.5000,      25.0000,   1.00000,    252.6815
    262.5000,      25.0000,   1.00000,    248.3748
    267.5000,      25.0000,   1.00000,    247.5476
    272.5000,      25.0000,   1.00000,    246.9606
    277.5000,      25.0000,   1.00000,    250.9978
    282.5000,      25.0000,   1.00000,    254.6378
    287.5000,      25.0000,   1.00000,    247.8109
    292.5000,      25.0000,   1.00000,    242.9824
    297.5000,      25.0000,   1.00000,    249.0979
    302.5000,      25.0000,   1.00000,    255.1185
    307.5000,      25.0000,   1.00000,    283.5477
    312.5000,      25.0000,   1.00000,    318.1257
    317.5000,      25.0000,   1.00000,    323.3101
    322.5000,      25.0000,   1.00000,    336.6044
    327.5000,      25.0000,   1.00000,    370.9516
    332.5000,      25.0000,   1.00000,    402.2392
    337.5000,      25.0000,   1.00000,    413.0575
    342.5000,      25.0000,   1.00000,    448.9134
    347.5000,      25.0000,   1.00000,    463.8388
    352.5000,      25.0000,   1.00000,    455.0654
    357.5000,      25.0000,   1.00000,    488.6033
    362.5000,      25.0000,   1.00000,    536.7449
    367.5000,      25.0000,   1.00000,    533.9718
    372.5000,      25.0000,   1.00000,    522.0599
    377.5000,      25.0000,   1.00000,    528.4492
    382.5000,      25.0000,   1.00000,    530.2429
    387.5000,      25.0000,   1.00000,    557.1443
    392.5000,      25.0000,   1.00000,    585.3689
    397.5000,      25.0000,   1.00000,    608.2966
    402.5000,      25.0000,   1.00000,    631.9439
    407.5000,      25.0000,   1.00000,    676.2416
    412.5000,      25.0000,   1.00000,    700.8392
    417.5000,      25.0000,   1.00000,    715.9492
    422.5000,      25.0000,   1.00000,    690.5689
    427.5000,      25.0000,   1.00000,    645.5214
    432.5000,      25.0000,   1.00000,    612.9870
    437.5000,      25.0000,   1.00000,    624.5958
     37.5000,       5.0000,   7.00000,   1289.0088
     42.5000,       5.0000,   7.00000,   1289.3472
     47.5000,       5.0000,   7.00000,   1276.7803
     52.5000,       5.0000,   7.00000,   1299.5734
     57.5000,       5.0000,   7.00000,   1320.6713
     62.5000,       5.0000,   7.00000,   1204.2031
     67.5000,       5.0000,   7.00000,   1214.0345
     72.5000,       5.0000,   7.00000,   1195.5009
     77.5000,       5.0000,   7.00000,   1228.9437
     82.5000,       5.0000,   7.00000,   1241.8571
     87.5000,       5.0000,   7.00000,   1251.1161
     92.5000,       5.0000,   7.00000,   1206.1392
     97.5000,       5.0000,   7.00000,   1168.2107
    102.5000,       5.0000,   7.00000,   1203.9918
    107.5000,       5.0000,   7.00000,   1177.9174
    112.5000,       5.0000,   7.00000,   1170.4363
    117.5000,       5.0000,   7.00000,   1146.7822
    122.5000,       5.0000,   7.00000,   1123.8353
    127.5000,       5.0000,   7.00000,   1133.9092
    132.5000,       5.0000,   7.00000,   1096.6134
    137.5000,       5.0000,   7.00000,    999.7386
    142.5000,       5.0000,   7.00000,   1005.8577
    147.5000,       5.0000,   7.00000,    893.1021
    152.5000,       5.0000,   7.00000,    821.3535
    157.5000,       5.0000,   7.00000,    792.3997
    162.5000,       5.0000,   7.00000,    712.1173
    167.5000,       5.0000,   7.00000,    769.1725
    172.5000,       5.0000,   7.00000,    659.2488
    177.5000,       5.0000,   7.00000,    585.8752
    182.5000,       5.0000,   7.00000,    565.3192
    187.5000,       5.0000,   7.00000,    464.2740
    192.5000,       5.0000,   7.00000,    418.7315
    197.5000,       5.0000,   7.00000,    382.0343
    202.5000,       5.0000,   7.00000,    356.2746
    207.5000,       5.0000,   7.00000,    375.1788
    212.5000,       5.0000,   7.00000,    338.1742
    217.5000,       5.0000,   7.00000,    353.8036
    222.5000,       5.0000,   7.00000,    334.3001
    227.5000,       5.0000,   7.00000,    189.2988
    232.5000,       5.0000,   7.00000,    176.4040
    237.5000,       5.0000,   7.00000,    187.4816
    242.5000,       5.0000,   7.00000,    257.5214
    247.5000,       5.0000,   7.00000,    227.0884
    252.5000,       5.0000,   7.00000,    196.7529
    257.5000,       5.0000,   7.00000,    257.6254
    262.5000,       5.0000,   7.00000,    304.5637
    267.5000,       5.0000,   7.00000,    283.6619
    272.5000,       5.0000,   7.00000,    220.1644
    277.5000,       5.0000,   7.00000,    213.3987
    282.5000,       5.0000,   7.00000,    245.5484
    287.5000,       5.0000,   7.00000,    263.4003
    292.5000,       5.0000,   7.00000,    270.9928
    297.5000,       5.0000,   7.00000,    243.3309
    302.5000,       5.0000,   7.00000,    221.6528
    307.5000,       5.0000,   7.00000,    243.1503
    312.5000,       5.0000,   7.00000,    231.7698
    317.5000,       5.0000,   7.00000,    328.5422
    322.5000,       5.0000,   7.00000,    377.3892
    327.5000,       5.0000,   7.00000,    343.7155
    332.5000,       5.0000,   7.00000,    369.1614
    337.5000,       5.0000,   7.00000,    357.1441
    342.5000,       5.0000,   7.00000,    380.9879
    347.5000,       5.0000,   7.00000,    427.3703
    352.5000,       5.0000,   7.00000,    523.8365
    357.5000,       5.0000,   7.00000,    497.3368
    362.5000,       5.0000,   7.00000,    425.9492
    367.5000,       5.0000,   7.00000,    434.7714
    372.5000,       5.0000,   7.00000,    543.6278
    377.5000,       5.0000,   7.00000,    547.2606
    382.5000,       5.0000,   7.00000,    511.9140
    387.5000,       5.0000,   7.00000,    529.5076
    392.5000,       5.0000,   7.00000,    481.4552
    397.5000,       5.0000,   7.00000,    588.4479
    402.5000,       5.0000,   7.00000,    611.8453
    407.5000,       5.0000,   7.00000,    648.2805
    412.5000,       5.0000,   7.00000,    685.9017
    417.5000,       5.0000,   7.00000,    696.7051
    422.5000,       5.0000,   7.00000,    632.5836
    427.5000,       5.0000,   7.00000,    650.2000
    432.5000,       5.0000,   7.00000,    571.2661
    437.5000,       5.0000,   7.00000,    491.8283
     42.5000,       5.0000,   8.00000,   1213.3542
     47.5000,       5.0000,   8.00000,   1205.4036
     52.5000,       5.0000,   8.00000,   1226.2435
     57.5000,       5.0000,   8.00000,   1265.1531
     62.5000,       5.0000,   8.00000,   1153.0245
     67.5000,       5.0000,   8.00000,   1142.3538
     72.5000,       5.0000,   8.00000,   1104.1484
     77.5000,       5.0000,   8.00000,   1131.7118
     82.5000,       5.0000,   8.00000,   1150.9023
     87.5000,       5.0000,   8.00000,   1158.6389
     92.5000,       5.0000,   8.00000,   1110.7382
     97.5000,       5.0000,   8.00000,   1079.8573
    102.5000,       5.0000,   8.00000,   1118.4165
    107.5000,       5.0000,   8.00000,   1098.9821
    112.5000,       5.0000,   8.00000,   1101.4768
    117.5000,       5.0000,   8.00000,   1073.9452
    122.5000,       5.0000,   8.00000,   1063.2607
    127.5000,       5.0000,   8.00000,   1057.9254
    132.5000,       5.0000,   8.00000,   1042.4972
    137.5000,       5.0000,   8.00000,    959.4849
    142.5000,       5.0000,   8.00000,    952.4092
    147.5000,       5.0000,   8.00000,    853.2066
    152.5000,       5.0000,   8.00000,    785.0432
    157.5000,       5.0000,   8.00000,    761.3191
    162.5000,       5.0000,   8.00000,    686.3132
    167.5000,       5.0000,   8.00000,    734.2895
    172.5000,       5.0000,   8.00000,    633.0270
    177.5000,       5.0000,   8.00000,    565.2292
    182.5000,       5.0000,   8.00000,    540.5446
    187.5000,       5.0000,   8.00000,    465.9237
    192.5000,       5.0000,   8.00000,    425.2144
    197.5000,       5.0000,   8.00000,    387.7439
    202.5000,       5.0000,   8.00000,    358.3649
    207.5000,       5.0000,   8.00000,    374.4028
    212.5000,       5.0000,   8.00000,    349.6210
    217.5000,       5.0000,   8.00000,    363.4772
    222.5000,       5.0000,   8.00000,    335.6293
    227.5000,       5.0000,   8.00000,    191.4932
    232.5000,       5.0000,   8.00000,    182.9229
    237.5000,       5.0000,   8.00000,    197.1521
    242.5000,       5.0000,   8.00000,    268.8732
    247.5000,       5.0000,   8.00000,    231.5317
    252.5000,       5.0000,   8.00000,    199.2957
    257.5000,       5.0000,   8.00000,    262.0574
    262.5000,       5.0000,   8.00000,    316.6805
    267.5000,       5.0000,   8.00000,    305.4358
    272.5000,       5.0000,   8.00000,    237.1136
    277.5000,       5.0000,   8.00000,    218.2800
    282.5000,       5.0000,   8.00000,    237.9468
    287.5000,       5.0000,   8.00000,    264.4981
    292.5000,       5.0000,   8.00000,    274.3852
    297.5000,       5.0000,   8.00000,    240.8214
    302.5000,       5.0000,   8.00000,    215.3937
    307.5000,       5.0000,   8.00000,    237.7301
    312.5000,       5.0000,   8.00000,    223.9933
    317.5000,       5.0000,   8.00000,    320.6678
    322.5000,       5.0000,   8.00000,    375.4363
    327.5000,       5.0000,   8.00000,    341.3745
    332.5000,       5.0000,   8.00000,    355.2619
    337.5000,       5.0000,   8.00000,    344.0804
    342.5000,       5.0000,   8.00000,    370.9259
    347.5000,       5.0000,   8.00000,    409.2645
    352.5000,       5.0000,   8.00000,    517.2153
    357.5000,       5.0000,   8.00000,    459.4421
    362.5000,       5.0000,   8.00000,    388.2173
    367.5000,       5.0000,   8.00000,    401.5662
    372.5000,       5.0000,   8.00000,    500.1433
    377.5000,       5.0000,   8.00000,    504.9768
    382.5000,       5.0000,   8.00000,    474.6188
    387.5000,       5.0000,   8.00000,    480.1115
    392.5000,       5.0000,   8.00000,    430.8992
    397.5000,       5.0000,   8.00000,    560.2527
    402.5000,       5.0000,   8.00000,    593.1492
    407.5000,       5.0000,   8.00000,    621.1143
    412.5000,       5.0000,   8.00000,    633.3926
    417.5000,       5.0000,   8.00000,    644.4506
    422.5000,       5.0000,   8.00000,    592.8992
    427.5000,       5.0000,   8.00000,    606.3000
    432.5000,       5.0000,   8.00000,    540.2212
     52.5000,      35.0000,   1.00000,   1185.3739
     57.5000,      35.0000,   1.00000,   1168.7910
     62.5000,      35.0000,   1.00000,   1148.2957
     67.5000,      35.0000,   1.00000,   1134.5063
     72.5000,      35.0000,   1.00000,   1106.0062
     77.5000,      35.0000,   1.00000,   1050.8220
     82.5000,      35.0000,   1.00000,   1016.9829
     87.5000,      35.0000,   1.00000,   1008.8264
     92.5000,      35.0000,   1.00000,   1001.2123
     97.5000,      35.0000,   1.00000,    997.1727
    102.5000,      35.0000,   1.00000,    993.4640
    107.5000,      35.0000,   1.00000,    986.3448
    112.5000,      35.0000,   1.00000,    996.6614
    117.5000,      35.0000,   1.00000,    983.7343
    122.5000,      35.0000,   1.00000,    964.8701
    127.5000,      35.0000,   1.00000,    951.2086
    132.5000,      35.0000,   1.00000,    922.3782
    137.5000,      35.0000,   1.00000,    896.9804
    142.5000,      35.0000,   1.00000,    873.1120
    147.5000,      35.0000,   1.00000,    832.8098
    152.5000,      35.0000,   1.00000,    795.6875
    157.5000,      35.0000,   1.00000,    757.2922
    162.5000,      35.0000,   1.00000,    704.8101
    167.5000,      35.0000,   1.00000,    662.2787
    172.5000,      35.0000,   1.00000,    617.4395
    177.5000,      35.0000,   1.00000,    583.0916
    182.5000,      35.0000,   1.00000,    561.4828
    187.5000,      35.0000,   1.00000,    517.5114
    192.5000,      35.0000,   1.00000,    480.4444
    197.5000,      35.0000,   1.00000,    453.4043
    202.5000,      35.0000,   1.00000,    424.3276
    207.5000,      35.0000,   1.00000,    400.6529
    212.5000,      35.0000,   1.00000,    359.3070
    217.5000,      35.0000,   1.00000,    324.2314
    222.5000,      35.0000,   1.00000,    307.3398
    227.5000,      35.0000,   1.00000,    294.0338
    232.5000,      35.0000,   1.00000,    277.2242
    237.5000,      35.0000,   1.00000,    250.2895
    242.5000,      35.0000,   1.00000,    231.1634
    247.5000,      35.0000,   1.00000,    246.5360
    252.5000,      35.0000,   1.00000,    263.7130
    257.5000,      35.0000,   1.00000,    269.3315
    262.5000,      35.0000,   1.00000,    267.4870
    267.5000,      35.0000,   1.00000,    269.2644
    272.5000,      35.0000,   1.00000,    278.8859
    277.5000,      35.0000,   1.00000,    282.5125
    282.5000,      35.0000,   1.00000,    261.9872
    287.5000,      35.0000,   1.00000,    243.4355
    292.5000,      35.0000,   1.00000,    242.2089
    297.5000,      35.0000,   1.00000,    248.2438
    302.5000,      35.0000,   1.00000,    260.4834
    307.5000,      35.0000,   1.00000,    274.2654
    312.5000,      35.0000,   1.00000,    287.8858
    317.5000,      35.0000,   1.00000,    313.4521
    322.5000,      35.0000,   1.00000,    332.0095
    327.5000,      35.0000,   1.00000,    346.3470
    332.5000,      35.0000,   1.00000,    373.9247
    337.5000,      35.0000,   1.00000,    404.8073
    342.5000,      35.0000,   1.00000,    420.9272
    347.5000,      35.0000,   1.00000,    415.9205
    352.5000,      35.0000,   1.00000,    408.7152
    357.5000,      35.0000,   1.00000,    419.9520
    362.5000,      35.0000,   1.00000,    426.2207
    367.5000,      35.0000,   1.00000,    418.0612
    372.5000,      35.0000,   1.00000,    416.4206
    377.5000,      35.0000,   1.00000,    409.1342
    382.5000,      35.0000,   1.00000,    430.1359
    387.5000,      35.0000,   1.00000,    468.2904
    392.5000,      35.0000,   1.00000,    491.2908
    397.5000,      35.0000,   1.00000,    514.0722
    402.5000,      35.0000,   1.00000,    540.4758
    407.5000,      35.0000,   1.00000,    561.6744
    412.5000,      35.0000,   1.00000,    586.3481
    417.5000,      35.0000,   1.00000,    569.0622
    422.5000,      35.0000,   1.00000,    542.5335
     52.5000,       5.0000,  10.00000,   1144.3633
     57.5000,       5.0000,  10.00000,   1169.8298
     62.5000,       5.0000,  10.00000,   1064.4418
     67.5000,       5.0000,  10.00000,   1063.1677
     72.5000,       5.0000,  10.00000,   1016.8801
     77.5000,       5.0000,  10.00000,   1009.8099
     82.5000,       5.0000,  10.00000,    997.8879
     87.5000,       5.0000,  10.00000,    999.6263
     92.5000,       5.0000,  10.00000,    955.5278
     97.5000,       5.0000,  10.00000,    924.6032
    102.5000,       5.0000,  10.00000,    964.5648
    107.5000,       5.0000,  10.00000,    961.2794
    112.5000,       5.0000,  10.00000,    978.7164
    117.5000,       5.0000,  10.00000,    950.2493
    122.5000,       5.0000,  10.00000,    936.9290
    127.5000,       5.0000,  10.00000,    946.6453
    132.5000,       5.0000,  10.00000,    939.4210
    137.5000,       5.0000,  10.00000,    878.2328
    142.5000,       5.0000,  10.00000,    894.4156
    147.5000,       5.0000,  10.00000,    805.1000
    152.5000,       5.0000,  10.00000,    742.3727
    157.5000,       5.0000,  10.00000,    718.7151
    162.5000,       5.0000,  10.00000,    646.6952
    167.5000,       5.0000,  10.00000,    693.2606
    172.5000,       5.0000,  10.00000,    591.6511
    177.5000,       5.0000,  10.00000,    540.3665
    182.5000,       5.0000,  10.00000,    541.8815
    187.5000,       5.0000,  10.00000,    472.4658
    192.5000,       5.0000,  10.00000,    430.5758
    197.5000,       5.0000,  10.00000,    395.8976
    202.5000,       5.0000,  10.00000,    373.7590
    207.5000,       5.0000,  10.00000,    394.2609
    212.5000,       5.0000,  10.00000,    356.4789
    217.5000,       5.0000,  10.00000,    366.4448
    222.5000,       5.0000,  10.00000,    349.6613
    227.5000,       5.0000,  10.00000,    204.3945
    232.5000,       5.0000,  10.00000,    197.6376
    237.5000,       5.0000,  10.00000,    212.3781
    242.5000,       5.0000,  10.00000,    285.8781
    247.5000,       5.0000,  10.00000,    245.1056
    252.5000,       5.0000,  10.00000,    211.9315
    257.5000,       5.0000,  10.00000,    280.8840
    262.5000,       5.0000,  10.00000,    340.8413
    267.5000,       5.0000,  10.00000,    321.9046
    272.5000,       5.0000,  10.00000,    246.8861
    277.5000,       5.0000,  10.00000,    230.2895
    282.5000,       5.0000,  10.00000,    251.2893
    287.5000,       5.0000,  10.00000,    273.0327
    292.5000,       5.0000,  10.00000,    283.7822
    297.5000,       5.0000,  10.00000,    252.8664
    302.5000,       5.0000,  10.00000,    214.7705
    307.5000,       5.0000,  10.00000,    223.8826
    312.5000,       5.0000,  10.00000,    217.7322
    317.5000,       5.0000,  10.00000,    332.4700
    322.5000,       5.0000,  10.00000,    389.4329
    327.5000,       5.0000,  10.00000,    335.9863
    332.5000,       5.0000,  10.00000,    339.9197
    337.5000,       5.0000,  10.00000,    325.6142
    342.5000,       5.0000,  10.00000,    359.1009
    347.5000,       5.0000,  10.00000,    402.1213
    352.5000,       5.0000,  10.00000,    492.8980
    357.5000,       5.0000,  10.00000,    430.5863
    362.5000,       5.0000,  10.00000,    348.3317
    367.5000,       5.0000,  10.00000,    346.7099
    372.5000,       5.0000,  10.00000,    443.1083
    377.5000,       5.0000,  10.00000,    457.6445
    382.5000,       5.0000,  10.00000,    432.3528
    387.5000,       5.0000,  10.00000,    448.7347
    392.5000,       5.0000,  10.00000,    398.0451
    397.5000,       5.0000,  10.00000,    491.4595
    402.5000,       5.0000,  10.00000,    516.0352
    407.5000,       5.0000,  10.00000,    559.6220
    412.5000,       5.0000,  10.00000,    576.8887
    417.5000,       5.0000,  10.00000,    567.6290
    422.5000,       5.0000,  10.00000,    512.5028
     67.5000,      45.0000,   1.00000,   1009.2578
     72.5000,      45.0000,   1.00000,    977.9797
     77.5000,      45.0000,   1.00000,    930.6712
     82.5000,      45.0000,   1.00000,    893.9069
     87.5000,      45.0000,   1.00000,    866.1503
     92.5000,      45.0000,   1.00000,    834.6895
     97.5000,      45.0000,   1.00000,    823.2689
    102.5000,      45.0000,   1.00000,    810.3240
    107.5000,      45.0000,   1.00000,    811.1843
    112.5000,      45.0000,   1.00000,    812.6399
    117.5000,      45.0000,   1.00000,    808.4674
    122.5000,      45.0000,   1.00000,    819.2175
    127.5000,      45.0000,   1.00000,    821.2081
    132.5000,      45.0000,   1.00000,    811.9980
    137.5000,      45.0000,   1.00000,    803.5218
    142.5000,      45.0000,   1.00000,    784.5338
    147.5000,      45.0000,   1.00000,    775.2170
    152.5000,      45.0000,   1.00000,    748.5761
    157.5000,      45.0000,   1.00000,    711.3236
    162.5000,      45.0000,   1.00000,    687.1359
    167.5000,      45.0000,   1.00000,    647.1390
    172.5000,      45.0000,   1.00000,    617.3442
    177.5000,      45.0000,   1.00000,    584.5721
    182.5000,      45.0000,   1.00000,    552.5811
    187.5000,      45.0000,   1.00000,    535.3216
    192.5000,      45.0000,   1.00000,    496.3728
    197.5000,      45.0000,   1.00000,    468.2210
    202.5000,      45.0000,   1.00000,    443.3345
    207.5000,      45.0000,   1.00000,    400.5683
    212.5000,      45.0000,   1.00000,    371.9765
    217.5000,      45.0000,   1.00000,    346.4087
    222.5000,      45.0000,   1.00000,    333.7767
    227.5000,      45.0000,   1.00000,    318.0328
    232.5000,      45.0000,   1.00000,    294.4368
    237.5000,      45.0000,   1.00000,    290.4379
    242.5000,      45.0000,   1.00000,    285.4285
    247.5000,      45.0000,   1.00000,    279.4612
    252.5000,      45.0000,   1.00000,    280.4856
    257.5000,      45.0000,   1.00000,    277.5328
    262.5000,      45.0000,   1.00000,    281.3099
    267.5000,      45.0000,   1.00000,    278.1512
    272.5000,      45.0000,   1.00000,    283.5209
    277.5000,      45.0000,   1.00000,    291.7748
    282.5000,      45.0000,   1.00000,    286.1285
    287.5000,      45.0000,   1.00000,    272.8848
    292.5000,      45.0000,   1.00000,    260.4369
    297.5000,      45.0000,   1.00000,    269.9478
    302.5000,      45.0000,   1.00000,    291.4922
    307.5000,      45.0000,   1.00000,    298.7485
    312.5000,      45.0000,   1.00000,    307.1042
    317.5000,      45.0000,   1.00000,    308.4462
    322.5000,      45.0000,   1.00000,    315.2282
    327.5000,      45.0000,   1.00000,    343.2141
    332.5000,      45.0000,   1.00000,    380.1907
    337.5000,      45.0000,   1.00000,    403.3381
    342.5000,      45.0000,   1.00000,    392.6898
    347.5000,      45.0000,   1.00000,    376.4286
    352.5000,      45.0000,   1.00000,    382.7444
    357.5000,      45.0000,   1.00000,    392.7707
    362.5000,      45.0000,   1.00000,    396.7403
    367.5000,      45.0000,   1.00000,    400.6830
    372.5000,      45.0000,   1.00000,    399.8604
    377.5000,      45.0000,   1.00000,    401.3089
    382.5000,      45.0000,   1.00000,    406.1985
    387.5000,      45.0000,   1.00000,    428.1936
    392.5000,      45.0000,   1.00000,    453.2979
    397.5000,      45.0000,   1.00000,    461.8831
    402.5000,      45.0000,   1.00000,    460.2111
    407.5000,      45.0000,   1.00000,    463.2142
     77.5000,       5.0000,  12.00000,    936.8607
    157.5000,       5.0000,  12.00000,    691.7000
    237.5000,       5.0000,  12.00000,    222.0470
    317.5000,       5.0000,  12.00000,    326.1626
    397.5000,       5.0000,  12.00000,    456.7630
     67.5000,      15.0000,   4.00000,    943.0547
     72.5000,      15.0000,   4.00000,    922.5771
     77.5000,      15.0000,   4.00000,    893.6022
     82.5000,      15.0000,   4.00000,    883.5787
     87.5000,      15.0000,   4.00000,    856.6110
     92.5000,      15.0000,   4.00000,    815.7874
     97.5000,      15.0000,   4.00000,    798.6696
    102.5000,      15.0000,   4.00000,    790.0668
    107.5000,      15.0000,   4.00000,    804.3903
    112.5000,      15.0000,   4.00000,    807.3215
    117.5000,      15.0000,   4.00000,    807.0128
    122.5000,      15.0000,   4.00000,    815.8499
    127.5000,      15.0000,   4.00000,    832.3477
    132.5000,      15.0000,   4.00000,    827.9343
    137.5000,      15.0000,   4.00000,    825.0540
    142.5000,      15.0000,   4.00000,    789.8781
    147.5000,      15.0000,   4.00000,    760.1336
    152.5000,      15.0000,   4.00000,    710.9257
    157.5000,      15.0000,   4.00000,    665.8206
    162.5000,      15.0000,   4.00000,    660.3966
    167.5000,      15.0000,   4.00000,    631.4109
    172.5000,      15.0000,   4.00000,    611.9749
    177.5000,      15.0000,   4.00000,    560.6788
    182.5000,      15.0000,   4.00000,    519.9841
    187.5000,      15.0000,   4.00000,    487.9813
    192.5000,      15.0000,   4.00000,    439.7729
    197.5000,      15.0000,   4.00000,    407.0298
    202.5000,      15.0000,   4.00000,    393.9208
    207.5000,      15.0000,   4.00000,    384.8444
    212.5000,      15.0000,   4.00000,    393.5853
    217.5000,      15.0000,   4.00000,    382.6719
    222.5000,      15.0000,   4.00000,    330.2855
    227.5000,      15.0000,   4.00000,    268.0285
    232.5000,      15.0000,   4.00000,    217.1737
    237.5000,      15.0000,   4.00000,    251.5908
    242.5000,      15.0000,   4.00000,    272.8547
    247.5000,      15.0000,   4.00000,    277.9599
    252.5000,      15.0000,   4.00000,    275.2002
    257.5000,      15.0000,   4.00000,    299.8097
    262.5000,      15.0000,   4.00000,    332.6782
    267.5000,      15.0000,   4.00000,    316.6763
    272.5000,      15.0000,   4.00000,    279.2846
    277.5000,      15.0000,   4.00000,    259.9291
    282.5000,      15.0000,   4.00000,    273.9178
    287.5000,      15.0000,   4.00000,    295.8098
    292.5000,      15.0000,   4.00000,    295.9781
    297.5000,      15.0000,   4.00000,    271.3253
    302.5000,      15.0000,   4.00000,    249.0786
    307.5000,      15.0000,   4.00000,    233.5018
    312.5000,      15.0000,   4.00000,    269.7701
    317.5000,      15.0000,   4.00000,    315.8440
    322.5000,      15.0000,   4.00000,    345.4556
    327.5000,      15.0000,   4.00000,    353.5406
    332.5000,      15.0000,   4.00000,    336.8926
    337.5000,      15.0000,   4.00000,    341.6917
    342.5000,      15.0000,   4.00000,    352.4474
    347.5000,      15.0000,   4.00000,    397.0449
    352.5000,      15.0000,   4.00000,    414.3614
    357.5000,      15.0000,   4.00000,    400.3438
    362.5000,      15.0000,   4.00000,    361.8742
    367.5000,      15.0000,   4.00000,    372.6177
    372.5000,      15.0000,   4.00000,    411.7904
    377.5000,      15.0000,   4.00000,    434.9669
    382.5000,      15.0000,   4.00000,    426.4308
    387.5000,      15.0000,   4.00000,    401.4184
    392.5000,      15.0000,   4.00000,    414.1277
    397.5000,      15.0000,   4.00000,    423.6257
    402.5000,      15.0000,   4.00000,    457.6281
    407.5000,      15.0000,   4.00000,    469.1306
     82.5000,      55.0000,   1.00000,    820.2122
     87.5000,      55.0000,   1.00000,    785.3021
     92.5000,      55.0000,   1.00000,    763.7368
     97.5000,      55.0000,   1.00000,    748.8801
    102.5000,      55.0000,   1.00000,    733.5495
    107.5000,      55.0000,   1.00000,    719.8093
    112.5000,      55.0000,   1.00000,    711.5756
    117.5000,      55.0000,   1.00000,    715.4147
    122.5000,      55.0000,   1.00000,    723.2078
    127.5000,      55.0000,   1.00000,    727.7429
    132.5000,      55.0000,   1.00000,    729.0212
    137.5000,      55.0000,   1.00000,    724.9289
    142.5000,      55.0000,   1.00000,    724.1552
    147.5000,      55.0000,   1.00000,    720.5155
    152.5000,      55.0000,   1.00000,    714.7007
    157.5000,      55.0000,   1.00000,    701.4066
    162.5000,      55.0000,   1.00000,    674.5370
    167.5000,      55.0000,   1.00000,    651.1970
    172.5000,      55.0000,   1.00000,    620.0980
    177.5000,      55.0000,   1.00000,    587.7291
    182.5000,      55.0000,   1.00000,    557.2853
    187.5000,      55.0000,   1.00000,    526.3221
    192.5000,      55.0000,   1.00000,    508.1488
    197.5000,      55.0000,   1.00000,    478.3545
    202.5000,      55.0000,   1.00000,    442.3272
    207.5000,      55.0000,   1.00000,    410.5596
    212.5000,      55.0000,   1.00000,    378.4768
    217.5000,      55.0000,   1.00000,    364.7329
    222.5000,      55.0000,   1.00000,    350.0707
    227.5000,      55.0000,   1.00000,    336.5446
    232.5000,      55.0000,   1.00000,    333.5772
    242.5000,      55.0000,   1.00000,    318.2487
    247.5000,      55.0000,   1.00000,    299.3704
    252.5000,      55.0000,   1.00000,    283.0400
    257.5000,      55.0000,   1.00000,    289.2471
    262.5000,      55.0000,   1.00000,    299.6829
    267.5000,      55.0000,   1.00000,    310.0946
    272.5000,      55.0000,   1.00000,    301.0698
    277.5000,      55.0000,   1.00000,    294.7907
    282.5000,      55.0000,   1.00000,    298.8416
    287.5000,      55.0000,   1.00000,    295.1318
    292.5000,      55.0000,   1.00000,    296.3652
    297.5000,      55.0000,   1.00000,    302.1595
    302.5000,      55.0000,   1.00000,    311.0909
    307.5000,      55.0000,   1.00000,    321.7544
    312.5000,      55.0000,   1.00000,    324.6489
    317.5000,      55.0000,   1.00000,    324.9328
    322.5000,      55.0000,   1.00000,    329.2236
    327.5000,      55.0000,   1.00000,    350.5102
    332.5000,      55.0000,   1.00000,    362.2817
    337.5000,      55.0000,   1.00000,    360.3419
    342.5000,      55.0000,   1.00000,    369.7642
    347.5000,      55.0000,   1.00000,    381.7714
    352.5000,      55.0000,   1.00000,    388.3250
    357.5000,      55.0000,   1.00000,    396.7699
    362.5000,      55.0000,   1.00000,    401.7314
    367.5000,      55.0000,   1.00000,    401.8881
    372.5000,      55.0000,   1.00000,    410.4257
    377.5000,      55.0000,   1.00000,    415.7027
    382.5000,      55.0000,   1.00000,    412.4117
    387.5000,      55.0000,   1.00000,    410.8338
    392.5000,      55.0000,   1.00000,    417.0417
     77.5000,       5.0000,  15.00000,    834.6913
    157.5000,       5.0000,  15.00000,    669.8375
    317.5000,       5.0000,  15.00000,    339.1623
    397.5000,       5.0000,  15.00000,    419.8230
     82.5000,      15.0000,   5.00000,    805.3694
     87.5000,      15.0000,   5.00000,    780.6295
     92.5000,      15.0000,   5.00000,    751.7299
     97.5000,      15.0000,   5.00000,    737.0070
    102.5000,      15.0000,   5.00000,    725.4251
    107.5000,      15.0000,   5.00000,    725.6501
    112.5000,      15.0000,   5.00000,    721.9132
    117.5000,      15.0000,   5.00000,    728.6624
    122.5000,      15.0000,   5.00000,    743.3938
    127.5000,      15.0000,   5.00000,    758.3975
    132.5000,      15.0000,   5.00000,    761.0638
    137.5000,      15.0000,   5.00000,    760.9625
    142.5000,      15.0000,   5.00000,    736.9905
    147.5000,      15.0000,   5.00000,    717.2623
    152.5000,      15.0000,   5.00000,    684.2881
    157.5000,      15.0000,   5.00000,    653.2811
    162.5000,      15.0000,   5.00000,    650.4584
    167.5000,      15.0000,   5.00000,    626.3295
    172.5000,      15.0000,   5.00000,    609.5693
    177.5000,      15.0000,   5.00000,    561.5049
    182.5000,      15.0000,   5.00000,    515.3474
    187.5000,      15.0000,   5.00000,    477.6189
    192.5000,      15.0000,   5.00000,    431.6124
    197.5000,      15.0000,   5.00000,    405.1044
    202.5000,      15.0000,   5.00000,    397.5155
    207.5000,      15.0000,   5.00000,    390.5281
    212.5000,      15.0000,   5.00000,    397.6841
    217.5000,      15.0000,   5.00000,    390.6151
    222.5000,      15.0000,   5.00000,    342.7900
    227.5000,      15.0000,   5.00000,    283.9958
    232.5000,      15.0000,   5.00000,    235.1100
    242.5000,      15.0000,   5.00000,    288.1095
    247.5000,      15.0000,   5.00000,    289.5981
    252.5000,      15.0000,   5.00000,    288.7139
    257.5000,      15.0000,   5.00000,    322.2579
    262.5000,      15.0000,   5.00000,    362.2870
    267.5000,      15.0000,   5.00000,    348.2805
    272.5000,      15.0000,   5.00000,    302.6600
    277.5000,      15.0000,   5.00000,    276.4796
    282.5000,      15.0000,   5.00000,    290.8123
    287.5000,      15.0000,   5.00000,    317.0948
    292.5000,      15.0000,   5.00000,    316.9113
    297.5000,      15.0000,   5.00000,    291.7336
    302.5000,      15.0000,   5.00000,    268.2221
    307.5000,      15.0000,   5.00000,    252.2128
    312.5000,      15.0000,   5.00000,    284.7506
    317.5000,      15.0000,   5.00000,    327.2197
    322.5000,      15.0000,   5.00000,    355.9529
    327.5000,      15.0000,   5.00000,    354.7051
    332.5000,      15.0000,   5.00000,    328.0970
    337.5000,      15.0000,   5.00000,    324.9961
    342.5000,      15.0000,   5.00000,    340.0575
    347.5000,      15.0000,   5.00000,    391.4558
    352.5000,      15.0000,   5.00000,    418.7781
    357.5000,      15.0000,   5.00000,    410.5092
    362.5000,      15.0000,   5.00000,    374.1071
    367.5000,      15.0000,   5.00000,    387.2356
    372.5000,      15.0000,   5.00000,    424.1777
    377.5000,      15.0000,   5.00000,    445.1532
    382.5000,      15.0000,   5.00000,    432.5557
    387.5000,      15.0000,   5.00000,    394.2382
    392.5000,      15.0000,   5.00000,    392.7309
     97.5000,      65.0000,   1.00000,    715.7856
    102.5000,      65.0000,   1.00000,    711.5588
    107.5000,      65.0000,   1.00000,    707.6332
    112.5000,      65.0000,   1.00000,    704.4991
    117.5000,      65.0000,   1.00000,    694.7027
    122.5000,      65.0000,   1.00000,    676.2682
    127.5000,      65.0000,   1.00000,    666.5150
    132.5000,      65.0000,   1.00000,    673.9974
    137.5000,      65.0000,   1.00000,    686.4784
    142.5000,      65.0000,   1.00000,    691.9898
    147.5000,      65.0000,   1.00000,    686.8389
    152.5000,      65.0000,   1.00000,    684.9520
    157.5000,      65.0000,   1.00000,    680.9229
    162.5000,      65.0000,   1.00000,    660.3893
    167.5000,      65.0000,   1.00000,    631.5916
    172.5000,      65.0000,   1.00000,    603.6401
    177.5000,      65.0000,   1.00000,    577.1624
    182.5000,      65.0000,   1.00000,    555.6806
    187.5000,      65.0000,   1.00000,    537.6785
    192.5000,      65.0000,   1.00000,    513.1450
    197.5000,      65.0000,   1.00000,    479.9088
    202.5000,      65.0000,   1.00000,    441.0947
    207.5000,      65.0000,   1.00000,    414.2159
    212.5000,      65.0000,   1.00000,    399.4931
    217.5000,      65.0000,   1.00000,    379.8654
    257.5000,      65.0000,   1.00000,    300.6227
    262.5000,      65.0000,   1.00000,    308.1822
    267.5000,      65.0000,   1.00000,    318.0954
    272.5000,      65.0000,   1.00000,    321.8153
    277.5000,      65.0000,   1.00000,    314.4830
    282.5000,      65.0000,   1.00000,    310.1358
    287.5000,      65.0000,   1.00000,    320.6884
    292.5000,      65.0000,   1.00000,    328.2281
    297.5000,      65.0000,   1.00000,    326.1221
    302.5000,      65.0000,   1.00000,    323.0052
    307.5000,      65.0000,   1.00000,    326.8484
    312.5000,      65.0000,   1.00000,    333.8595
    317.5000,      65.0000,   1.00000,    342.5974
    322.5000,      65.0000,   1.00000,    356.2216
    327.5000,      65.0000,   1.00000,    357.1657
    332.5000,      65.0000,   1.00000,    352.7923
    337.5000,      65.0000,   1.00000,    357.2466
    342.5000,      65.0000,   1.00000,    379.4957
    347.5000,      65.0000,   1.00000,    398.8523
    352.5000,      65.0000,   1.00000,    401.6599
    357.5000,      65.0000,   1.00000,    401.4019
    362.5000,      65.0000,   1.00000,    399.9940
    367.5000,      65.0000,   1.00000,    405.2700
    372.5000,      65.0000,   1.00000,    408.3339
    377.5000,      65.0000,   1.00000,    411.8845
     97.5000,      15.0000,   6.00000,    707.9505
    102.5000,      15.0000,   6.00000,    709.7145
    107.5000,      15.0000,   6.00000,    721.5108
    112.5000,      15.0000,   6.00000,    720.5538
    117.5000,      15.0000,   6.00000,    717.9602
    122.5000,      15.0000,   6.00000,    712.3352
    127.5000,      15.0000,   6.00000,    715.7529
    132.5000,      15.0000,   6.00000,    723.1121
    137.5000,      15.0000,   6.00000,    733.5539
    142.5000,      15.0000,   6.00000,    717.9373
    147.5000,      15.0000,   6.00000,    696.4031
    152.5000,      15.0000,   6.00000,    664.5668
    157.5000,      15.0000,   6.00000,    639.9094
    162.5000,      15.0000,   6.00000,    638.3051
    167.5000,      15.0000,   6.00000,    610.2723
    172.5000,      15.0000,   6.00000,    585.9932
    177.5000,      15.0000,   6.00000,    543.9453
    182.5000,      15.0000,   6.00000,    508.9192
    187.5000,      15.0000,   6.00000,    477.4800
    192.5000,      15.0000,   6.00000,    431.1358
    197.5000,      15.0000,   6.00000,    400.9043
    202.5000,      15.0000,   6.00000,    393.9618
    207.5000,      15.0000,   6.00000,    390.8466
    212.5000,      15.0000,   6.00000,    402.7984
    217.5000,      15.0000,   6.00000,    399.9373
    257.5000,      15.0000,   6.00000,    337.6665
    262.5000,      15.0000,   6.00000,    378.5283
    267.5000,      15.0000,   6.00000,    367.5913
    272.5000,      15.0000,   6.00000,    325.4196
    277.5000,      15.0000,   6.00000,    298.0755
    282.5000,      15.0000,   6.00000,    311.0906
    287.5000,      15.0000,   6.00000,    335.0391
    292.5000,      15.0000,   6.00000,    331.9102
    297.5000,      15.0000,   6.00000,    305.8946
    302.5000,      15.0000,   6.00000,    277.6216
    307.5000,      15.0000,   6.00000,    259.7367
    312.5000,      15.0000,   6.00000,    293.3407
    317.5000,      15.0000,   6.00000,    340.0253
    322.5000,      15.0000,   6.00000,    371.8736
    327.5000,      15.0000,   6.00000,    363.8391
    332.5000,      15.0000,   6.00000,    333.4957
    337.5000,      15.0000,   6.00000,    332.8203
    342.5000,      15.0000,   6.00000,    352.0095
    347.5000,      15.0000,   6.00000,    405.3336
    352.5000,      15.0000,   6.00000,    430.2134
    357.5000,      15.0000,   6.00000,    418.6850
    362.5000,      15.0000,   6.00000,    381.9708
    367.5000,      15.0000,   6.00000,    393.8329
    372.5000,      15.0000,   6.00000,    427.3594
    377.5000,      15.0000,   6.00000,    445.5402
    105.0000,      30.0000,   3.00000,    710.2174
    110.0000,      30.0000,   3.00000,    711.8488
    115.0000,      30.0000,   3.00000,    716.5931
    120.0000,      30.0000,   3.00000,    718.2920
    125.0000,      30.0000,   3.00000,    720.0352
    130.0000,      30.0000,   3.00000,    720.4755
    135.0000,      30.0000,   3.00000,    716.1822
    140.0000,      30.0000,   3.00000,    706.0378
    145.0000,      30.0000,   3.00000,    695.1372
    150.0000,      30.0000,   3.00000,    674.6315
    155.0000,      30.0000,   3.00000,    664.5937
    160.0000,      30.0000,   3.00000,    633.3205
    165.0000,      30.0000,   3.00000,    607.1874
    170.0000,      30.0000,   3.00000,    587.5583
    175.0000,      30.0000,   3.00000,    559.7172
    180.0000,      30.0000,   3.00000,    534.3859
    185.0000,      30.0000,   3.00000,    490.7497
    190.0000,      30.0000,   3.00000,    457.8458
    195.0000,      30.0000,   3.00000,    438.8571
    200.0000,      30.0000,   3.00000,    414.3929
    205.0000,      30.0000,   3.00000,    405.3930
    210.0000,      30.0000,   3.00000,    401.8278
    265.0000,      30.0000,   3.00000,    337.8983
    270.0000,      30.0000,   3.00000,    346.4904
    275.0000,      30.0000,   3.00000,    347.0911
    280.0000,      30.0000,   3.00000,    336.6939
    285.0000,      30.0000,   3.00000,    320.7176
    290.0000,      30.0000,   3.00000,    315.4034
    295.0000,      30.0000,   3.00000,    313.2254
    300.0000,      30.0000,   3.00000,    302.1000
    305.0000,      30.0000,   3.00000,    304.9180
    310.0000,      30.0000,   3.00000,    313.3088
    315.0000,      30.0000,   3.00000,    319.6046
    320.0000,      30.0000,   3.00000,    334.7011
    325.0000,      30.0000,   3.00000,    344.9527
    330.0000,      30.0000,   3.00000,    364.0074
    335.0000,      30.0000,   3.00000,    369.5099
    340.0000,      30.0000,   3.00000,    382.4126
    345.0000,      30.0000,   3.00000,    394.4170
    350.0000,      30.0000,   3.00000,    394.0205
    355.0000,      30.0000,   3.00000,    395.8726
    360.0000,      30.0000,   3.00000,    411.2398
    365.0000,      30.0000,   3.00000,    423.9955
    370.0000,      30.0000,   3.00000,    417.6282
    112.5000,      25.0000,   4.00000,    716.4531
    117.5000,      25.0000,   4.00000,    727.4259
    122.5000,      25.0000,   4.00000,    739.1158
    127.5000,      25.0000,   4.00000,    741.3693
    132.5000,      25.0000,   4.00000,    739.4380
    137.5000,      25.0000,   4.00000,    724.1035
    142.5000,      25.0000,   4.00000,    703.2391
    147.5000,      25.0000,   4.00000,    679.2936
    152.5000,      25.0000,   4.00000,    652.7689
    157.5000,      25.0000,   4.00000,    629.9298
    162.5000,      25.0000,   4.00000,    608.9564
    167.5000,      25.0000,   4.00000,    589.7343
    172.5000,      25.0000,   4.00000,    570.7540
    177.5000,      25.0000,   4.00000,    545.3360
    182.5000,      25.0000,   4.00000,    499.0676
    187.5000,      25.0000,   4.00000,    464.6609
    192.5000,      25.0000,   4.00000,    438.7571
    197.5000,      25.0000,   4.00000,    416.8608
    202.5000,      25.0000,   4.00000,    405.1449
    272.5000,      25.0000,   4.00000,    350.1008
    277.5000,      25.0000,   4.00000,    334.8785
    282.5000,      25.0000,   4.00000,    330.0846
    287.5000,      25.0000,   4.00000,    330.8329
    292.5000,      25.0000,   4.00000,    326.3444
    297.5000,      25.0000,   4.00000,    317.7528
    302.5000,      25.0000,   4.00000,    297.5387
    307.5000,      25.0000,   4.00000,    297.5321
    312.5000,      25.0000,   4.00000,    318.0720
    317.5000,      25.0000,   4.00000,    334.7686
    322.5000,      25.0000,   4.00000,    352.2913
    327.5000,      25.0000,   4.00000,    372.2413
    332.5000,      25.0000,   4.00000,    373.9672
    337.5000,      25.0000,   4.00000,    371.7649
    342.5000,      25.0000,   4.00000,    395.8511
    347.5000,      25.0000,   4.00000,    407.1052
    352.5000,      25.0000,   4.00000,    406.7217
    357.5000,      25.0000,   4.00000,    407.3281
    362.5000,      25.0000,   4.00000,    420.3999
    157.5000,      15.0000,   8.00000,    606.7187
    317.5000,      15.0000,   8.00000,    367.0878
    157.5000,      15.0000,  10.00000,    642.0352
    317.5000,      15.0000,  10.00000,    384.3499
   7.90
ITERATION 2
MODEL RESISTIVITY
LAYER 1
93,     2.5000
     10.0000,     1515.5
     15.0000,     1869.0
     20.0000,     1620.4
     25.0000,     1511.7
     30.0000,     1994.4
     35.0000,     2641.0
     40.0000,     3208.1
     45.0000,     3390.9
     50.0000,     3337.6
     55.0000,     3233.4
     60.0000,     3150.5
     65.0000,     2706.8
     70.0000,     2703.6
     75.0000,     2542.6
     80.0000,     2350.6
     85.0000,     2022.6
     90.0000,     1748.4
     95.0000,     1515.3
    100.0000,     1354.7
    105.0000,     1369.2
    110.0000,     1321.2
    115.0000,     1305.3
    120.0000,     1283.7
    125.0000,     1275.9
    130.0000,     1284.7
    135.0000,     1262.9
    140.0000,     1155.9
    145.0000,     1194.9
    150.0000,     1076.7
    155.0000,     994.76
    160.0000,     982.64
    165.0000,     996.40
    170.0000,     1289.2
    175.0000,     1212.6
    180.0000,     1228.0
    185.0000,     1322.0
    190.0000,     1214.0
    195.0000,     1190.7
    200.0000,     1181.7
    205.0000,     1177.7
    210.0000,     1313.6
    215.0000,     1110.8
    220.0000,     1061.2
    225.0000,     796.73
    230.0000,     293.17
    235.0000,     185.18
    240.0000,     170.51
    245.0000,     258.48
    250.0000,     194.86
    255.0000,     160.64
    260.0000,     269.26
    265.0000,     368.42
    270.0000,     316.94
    275.0000,     210.66
    280.0000,     193.35
    285.0000,     232.22
    290.0000,     276.22
    295.0000,     300.27
    300.0000,     263.91
    305.0000,     233.87
    310.0000,     300.31
    315.0000,     350.22
    320.0000,     803.56
    325.0000,     1339.0
    330.0000,     1347.8
    335.0000,     1406.6
    340.0000,     1324.1
    345.0000,     1481.0
    350.0000,     1678.9
    355.0000,     1954.4
    360.0000,     1377.6
    365.0000,     808.19
    370.0000,     676.53
    375.0000,     871.42
    380.0000,     870.23
    385.0000,     780.93
    390.0000,     784.45
    395.0000,     691.94
    400.0000,     997.22
    405.0000,     1146.5
    410.0000,     1327.0
    415.0000,     1380.4
    420.0000,     1358.7
    425.0000,     1116.4
    430.0000,     999.47
    435.0000,     785.94
    440.0000,     613.27
    445.0000,     797.78
    450.0000,     924.97
    455.0000,     1065.9
    460.0000,     1184.5
    465.0000,     1135.7
             1154.4
LAYER 2
93,     5.2500
     10.0000,     1460.7
     15.0000,     1792.0
     20.0000,     1666.9
     25.0000,     1580.5
     30.0000,     1984.9
     35.0000,     2634.8
     40.0000,     3134.0
     45.0000,     3270.1
     50.0000,     3555.9
     55.0000,     3649.8
     60.0000,     3528.0
     65.0000,     3120.4
     70.0000,     2733.7
     75.0000,     2182.2
     80.0000,     1919.6
     85.0000,     1728.7
     90.0000,     1641.8
     95.0000,     1445.5
    100.0000,     1369.8
    105.0000,     1424.8
    110.0000,     1442.1
    115.0000,     1433.8
    120.0000,     1443.6
    125.0000,     1422.6
    130.0000,     1452.9
    135.0000,     1424.5
    140.0000,     1339.1
    145.0000,     1342.3
    150.0000,     1162.2
    155.0000,     1149.1
    160.0000,     1124.1
    165.0000,     1014.6
    170.0000,     1213.1
    175.0000,     1121.5
    180.0000,     1000.6
    185.0000,     1094.0
    190.0000,     870.81
    195.0000,     899.39
    200.0000,     895.37
    205.0000,     973.14
    210.0000,     1048.1
    215.0000,     902.18
    220.0000,     805.30
    225.0000,     635.91
    230.0000,     196.26
    235.0000,     165.65
    240.0000,     146.69
    245.0000,     225.02
    250.0000,     189.40
    255.0000,     157.67
    260.0000,     261.69
    265.0000,     345.40
    270.0000,     304.65
    275.0000,     202.91
    280.0000,     178.55
    285.0000,     212.38
    290.0000,     253.20
    295.0000,     278.81
    300.0000,     265.02
    305.0000,     250.77
    310.0000,     320.77
    315.0000,     435.32
    320.0000,     794.34
    325.0000,     1145.9
    330.0000,     1059.3
    335.0000,     1282.0
    340.0000,     1243.8
    345.0000,     1296.3
    350.0000,     1369.7
    355.0000,     1697.0
    360.0000,     1234.0
    365.0000,     785.99
    370.0000,     686.91
    375.0000,     842.38
    380.0000,     896.84
    385.0000,     861.62
    390.0000,     933.41
    395.0000,     864.07
    400.0000,     1107.2
    405.0000,     1250.5
    410.0000,     1353.8
    415.0000,     1394.6
    420.0000,     1329.0
    425.0000,     1108.9
    430.0000,     1142.1
    435.0000,     973.74
    440.0000,     783.26
    445.0000,     853.98
    450.0000,     986.96
    455.0000,     1114.2
    460.0000,     1192.8
    465.0000,     1120.1
             1114.1
LAYER 3
91,     8.2750
     15.0000,     1530.3
     20.0000,     1732.3
     25.0000,     1787.1
     30.0000,     2066.0
     35.0000,     2496.2
     40.0000,     2752.6
     45.0000,     2829.9
     50.0000,     3266.6
     55.0000,     3556.1
     60.0000,     3475.2
     65.0000,     3106.9
     70.0000,     2410.5
     75.0000,     1700.7
     80.0000,     1540.0
     85.0000,     1637.8
     90.0000,     1783.6
     95.0000,     1634.4
    100.0000,     1561.4
    105.0000,     1621.4
    110.0000,     1670.8
    115.0000,     1651.2
    120.0000,     1654.0
    125.0000,     1634.6
    130.0000,     1725.1
    135.0000,     1776.3
    140.0000,     1752.6
    145.0000,     1637.4
    150.0000,     1394.3
    155.0000,     1521.0
    160.0000,     1514.8
    165.0000,     1160.5
    170.0000,     1121.1
    175.0000,     903.64
    180.0000,     699.03
    185.0000,     703.91
    190.0000,     495.66
    195.0000,     478.96
    200.0000,     450.34
    205.0000,     482.28
    210.0000,     490.18
    215.0000,     412.09
    220.0000,     388.60
    225.0000,     336.84
    230.0000,     120.62
    235.0000,     137.20
    240.0000,     132.87
    245.0000,     181.12
    250.0000,     162.11
    255.0000,     137.83
    260.0000,     186.60
    265.0000,     228.34
    270.0000,     227.96
    275.0000,     182.84
    280.0000,     169.84
    285.0000,     205.31
    290.0000,     251.29
    295.0000,     275.54
    300.0000,     268.71
    305.0000,     262.29
    310.0000,     319.87
    315.0000,     484.26
    320.0000,     659.71
    325.0000,     703.74
    330.0000,     620.04
    335.0000,     891.01
    340.0000,     969.52
    345.0000,     893.44
    350.0000,     833.21
    355.0000,     1050.5
    360.0000,     911.66
    365.0000,     731.94
    370.0000,     733.35
    375.0000,     882.26
    380.0000,     948.65
    385.0000,     1001.2
    390.0000,     1180.6
    395.0000,     1120.4
    400.0000,     1214.4
    405.0000,     1305.2
    410.0000,     1347.8
    415.0000,     1387.4
    420.0000,     1316.5
    425.0000,     1178.2
    430.0000,     1414.2
    435.0000,     1370.0
    440.0000,     1085.2
    445.0000,     960.64
    450.0000,     1043.7
    455.0000,     1158.9
    460.0000,     1176.2
             1085.2
LAYER 4
89,    11.6025
     20.0000,     1447.7
     25.0000,     1805.3
     30.0000,     1932.2
     35.0000,     2055.4
     40.0000,     2058.7
     45.0000,     2071.9
     50.0000,     2503.3
     55.0000,     2901.8
     60.0000,     2906.7
     65.0000,     2565.2
     70.0000,     1840.7
     75.0000,     1263.0
     80.0000,     1278.3
     85.0000,     1663.5
     90.0000,     2068.1
     95.0000,     1975.5
    100.0000,     1829.3
    105.0000,     1827.9
    110.0000,     1842.2
    115.0000,     1778.5
    120.0000,     1736.8
    125.0000,     1728.6
    130.0000,     1891.8
    135.0000,     2068.8
    140.0000,     2108.3
    145.0000,     1846.1
    150.0000,     1576.1
    155.0000,     1826.3
    160.0000,     1837.3
    165.0000,     1251.4
    170.0000,     974.02
    175.0000,     678.62
    180.0000,     501.16
    185.0000,     493.93
    190.0000,     333.96
    195.0000,     282.44
    200.0000,     234.04
    205.0000,     231.19
    210.0000,     226.51
    215.0000,     194.41
    220.0000,     203.18
    225.0000,     195.91
    230.0000,      99.63
    235.0000,     129.64
    240.0000,     142.15
    245.0000,     177.82
    250.0000,     155.54
    255.0000,     127.40
    260.0000,     133.49
    265.0000,     149.81
    270.0000,     175.50
    275.0000,     177.54
    280.0000,     179.11
    285.0000,     213.46
    290.0000,     258.07
    295.0000,     279.21
    300.0000,     272.26
    305.0000,     264.15
    310.0000,     305.98
    315.0000,     483.09
    320.0000,     538.33
    325.0000,     439.71
    330.0000,     364.33
    335.0000,     556.25
    340.0000,     660.38
    345.0000,     551.72
    350.0000,     444.91
    355.0000,     531.36
    360.0000,     542.37
    365.0000,     565.15
    370.0000,     684.17
    375.0000,     843.73
    380.0000,     870.16
    385.0000,     938.76
    390.0000,     1137.9
    395.0000,     1068.6
    400.0000,     1033.8
    405.0000,     1063.8
    410.0000,     1077.7
    415.0000,     1107.9
    420.0000,     1072.1
    425.0000,     1047.4
    430.0000,     1412.3
    435.0000,     1531.4
    440.0000,     1211.7
    445.0000,     964.88
    450.0000,     998.28
    455.0000,     1089.9
             1062.3
LAYER 5
85,    15.2628
     30.0000,     1416.2
     35.0000,     1301.8
     40.0000,     1088.4
     45.0000,     908.17
     50.0000,     977.47
     55.0000,     1148.9
     60.0000,     1234.7
     65.0000,     1188.0
     70.0000,     1032.1
     75.0000,     984.79
     80.0000,     1296.3
     85.0000,     1952.7
     90.0000,     2465.5
     95.0000,     2333.1
    100.0000,     2003.2
    105.0000,     1799.3
    110.0000,     1668.9
    115.0000,     1531.9
    120.0000,     1428.0
    125.0000,     1406.9
    130.0000,     1509.1
    135.0000,     1630.2
    140.0000,     1592.0
    145.0000,     1327.9
    150.0000,     1150.8
    155.0000,     1209.1
    160.0000,     1145.9
    165.0000,     828.03
    170.0000,     594.63
    175.0000,     448.59
    180.0000,     414.38
    185.0000,     446.97
    190.0000,     355.46
    195.0000,     252.03
    200.0000,     172.27
    205.0000,     141.81
    210.0000,     134.27
    215.0000,     136.17
    220.0000,     155.76
    225.0000,     160.25
    230.0000,     131.21
    235.0000,     154.71
    240.0000,     191.05
    245.0000,     228.39
    250.0000,     204.35
    255.0000,     158.65
    260.0000,     130.77
    265.0000,     132.69
    270.0000,     170.30
    275.0000,     208.30
    280.0000,     219.67
    285.0000,     226.95
    290.0000,     237.25
    295.0000,     241.65
    300.0000,     233.78
    305.0000,     217.96
    310.0000,     215.51
    315.0000,     253.02
    320.0000,     241.81
    325.0000,     200.77
    330.0000,     196.08
    335.0000,     270.13
    340.0000,     336.23
    345.0000,     304.71
    350.0000,     246.83
    355.0000,     249.61
    360.0000,     283.18
    365.0000,     372.85
    370.0000,     529.31
    375.0000,     650.51
    380.0000,     618.25
    385.0000,     573.22
    390.0000,     560.43
    395.0000,     487.33
    400.0000,     433.47
    405.0000,     435.73
    410.0000,     463.27
    415.0000,     498.43
    420.0000,     516.81
    425.0000,     552.56
    430.0000,     695.96
    435.0000,     781.06
    440.0000,     732.06
    445.0000,     674.87
           783.1357
LAYER 6
81,    19.2890
     40.0000,     1096.9
     45.0000,     819.01
     50.0000,     779.53
     55.0000,     824.90
     60.0000,     892.83
     65.0000,     940.96
     70.0000,     967.32
     75.0000,     1063.4
     80.0000,     1348.5
     85.0000,     1754.8
     90.0000,     1972.2
     95.0000,     1841.7
    100.0000,     1602.1
    105.0000,     1430.5
    110.0000,     1321.2
    115.0000,     1230.5
    120.0000,     1158.7
    125.0000,     1124.7
    130.0000,     1127.9
    135.0000,     1111.2
    140.0000,     1005.8
    145.0000,     827.88
    150.0000,     698.58
    155.0000,     645.26
    160.0000,     578.43
    165.0000,     472.21
    170.0000,     393.04
    175.0000,     363.56
    180.0000,     396.26
    185.0000,     451.29
    190.0000,     411.19
    195.0000,     308.99
    200.0000,     219.81
    205.0000,     177.25
    210.0000,     164.92
    215.0000,     168.90
    220.0000,     183.26
    225.0000,     187.46
    230.0000,     179.60
    235.0000,     202.42
    240.0000,     244.73
    245.0000,     280.14
    250.0000,     262.46
    255.0000,     214.90
    260.0000,     180.27
    265.0000,     178.11
    270.0000,     206.50
    275.0000,     233.35
    280.0000,     232.62
    285.0000,     218.29
    290.0000,     206.79
    295.0000,     200.50
    300.0000,     194.56
    305.0000,     185.73
    310.0000,     180.07
    315.0000,     184.60
    320.0000,     179.29
    325.0000,     171.11
    330.0000,     180.19
    335.0000,     216.06
    340.0000,     251.20
    345.0000,     250.20
    350.0000,     228.27
    355.0000,     226.69
    360.0000,     257.03
    365.0000,     336.97
    370.0000,     460.67
    375.0000,     546.87
    380.0000,     521.60
    385.0000,     453.71
    390.0000,     391.48
    395.0000,     328.76
    400.0000,     289.00
    405.0000,     281.39
    410.0000,     292.47
    415.0000,     308.85
    420.0000,     321.86
    425.0000,     342.56
    430.0000,     387.27
    435.0000,     427.98
           480.7574
LAYER 7
77,    23.7179
     50.0000,     1007.1
     55.0000,     1008.2
     60.0000,     1057.8
     65.0000,     1112.9
     70.0000,     1159.8
     75.0000,     1220.6
     80.0000,     1329.4
     85.0000,     1431.7
     90.0000,     1431.0
     95.0000,     1323.2
    100.0000,     1195.4
    105.0000,     1106.0
    110.0000,     1054.2
    115.0000,     1017.3
    120.0000,     983.23
    125.0000,     950.13
    130.0000,     910.00
    135.0000,     841.30
    140.0000,     731.11
    145.0000,     603.06
    150.0000,     501.77
    155.0000,     436.64
    160.0000,     386.94
    165.0000,     346.15
    170.0000,     327.72
    175.0000,     342.49
    180.0000,     393.30
    185.0000,     448.55
    190.0000,     441.49
    195.0000,     372.45
    200.0000,     295.90
    205.0000,     248.88
    210.0000,     230.30
    215.0000,     229.98
    220.0000,     237.87
    225.0000,     241.07
    230.0000,     241.36
    235.0000,     259.03
    240.0000,     290.12
    245.0000,     312.92
    250.0000,     301.31
    255.0000,     265.86
    260.0000,     235.63
    265.0000,     226.98
    270.0000,     235.08
    275.0000,     238.80
    280.0000,     225.47
    285.0000,     204.39
    290.0000,     187.87
    295.0000,     179.52
    300.0000,     176.48
    305.0000,     174.87
    310.0000,     174.49
    315.0000,     176.86
    320.0000,     178.24
    325.0000,     181.98
    330.0000,     195.15
    335.0000,     219.71
    340.0000,     244.67
    345.0000,     255.16
    350.0000,     254.15
    355.0000,     262.02
    360.0000,     295.20
    365.0000,     365.50
    370.0000,     461.21
    375.0000,     528.12
    380.0000,     520.23
    385.0000,     463.65
    390.0000,     397.59
    395.0000,     338.74
    400.0000,     299.58
    405.0000,     282.98
    410.0000,     280.22
    415.0000,     282.25
    420.0000,     282.99
    425.0000,     292.78
           313.8029
LAYER 8
73,    28.5897
     60.0000,     1389.4
     65.0000,     1437.5
     70.0000,     1438.4
     75.0000,     1368.7
     80.0000,     1307.1
     85.0000,     1233.6
     90.0000,     1134.2
     95.0000,     1031.7
    100.0000,     953.46
    105.0000,     909.59
    110.0000,     892.82
    115.0000,     886.62
    120.0000,     876.09
    125.0000,     851.86
    130.0000,     807.05
    135.0000,     736.58
    140.0000,     643.82
    145.0000,     546.01
    150.0000,     464.00
    155.0000,     405.48
    160.0000,     366.88
    165.0000,     346.61
    170.0000,     348.26
    175.0000,     375.29
    180.0000,     423.32
    185.0000,     468.43
    190.0000,     474.54
    195.0000,     435.96
    200.0000,     381.20
    205.0000,     338.31
    210.0000,     314.55
    215.0000,     305.54
    220.0000,     303.10
    225.0000,     299.94
    230.0000,     297.59
    235.0000,     303.94
    240.0000,     316.84
    245.0000,     324.20
    250.0000,     314.32
    255.0000,     291.05
    260.0000,     267.89
    265.0000,     253.65
    270.0000,     245.65
    275.0000,     234.75
    280.0000,     217.10
    285.0000,     197.89
    290.0000,     183.72
    295.0000,     177.10
    300.0000,     176.68
    305.0000,     179.79
    310.0000,     184.85
    315.0000,     191.69
    320.0000,     199.90
    325.0000,     211.46
    330.0000,     229.25
    335.0000,     253.11
    340.0000,     277.52
    345.0000,     295.81
    350.0000,     309.26
    355.0000,     328.72
    360.0000,     366.03
    365.0000,     427.27
    370.0000,     501.41
    375.0000,     556.59
    380.0000,     565.43
    385.0000,     532.81
    390.0000,     480.88
    395.0000,     429.82
    400.0000,     389.88
    405.0000,     366.93
    410.0000,     352.04
    415.0000,     341.82
           318.6372
LAYER 9
69,    33.9487
     70.0000,     1718.3
     75.0000,     1457.4
     80.0000,     1310.0
     85.0000,     1185.4
     90.0000,     1034.1
     95.0000,     916.62
    100.0000,     847.95
    105.0000,     817.90
    110.0000,     813.43
    115.0000,     819.32
    120.0000,     820.71
    125.0000,     807.13
    130.0000,     773.57
    135.0000,     720.01
    140.0000,     651.16
    145.0000,     578.12
    150.0000,     513.46
    155.0000,     464.78
    160.0000,     434.14
    165.0000,     422.12
    170.0000,     429.54
    175.0000,     455.28
    180.0000,     491.61
    185.0000,     521.46
    190.0000,     525.85
    195.0000,     500.97
    200.0000,     460.66
    205.0000,     421.80
    210.0000,     392.25
    215.0000,     371.78
    220.0000,     356.48
    225.0000,     343.15
    230.0000,     332.37
    235.0000,     326.43
    240.0000,     323.95
    245.0000,     319.58
    250.0000,     308.68
    255.0000,     292.10
    260.0000,     274.41
    265.0000,     259.01
    270.0000,     245.33
    275.0000,     230.82
    280.0000,     215.06
    285.0000,     200.70
    290.0000,     190.91
    295.0000,     187.23
    300.0000,     189.23
    305.0000,     195.54
    310.0000,     204.93
    315.0000,     216.97
    320.0000,     231.73
    325.0000,     250.26
    330.0000,     273.60
    335.0000,     301.00
    340.0000,     329.55
    345.0000,     356.46
    350.0000,     382.27
    355.0000,     411.32
    360.0000,     449.61
    365.0000,     499.80
    370.0000,     555.62
    375.0000,     602.55
    380.0000,     626.29
    385.0000,     623.81
    390.0000,     598.46
    395.0000,     570.01
    400.0000,     542.62
    405.0000,     518.04
           487.4937
LAYER 10
63,    39.8436
     85.0000,     1339.1
     90.0000,     1041.4
     95.0000,     908.16
    100.0000,     830.54
    105.0000,     797.19
    110.0000,     790.77
    115.0000,     797.81
    120.0000,     803.65
    125.0000,     798.57
    130.0000,     779.01
    135.0000,     746.15
    140.0000,     701.96
    145.0000,     652.97
    150.0000,     607.64
    155.0000,     572.47
    160.0000,     550.82
    165.0000,     543.76
    170.0000,     550.53
    175.0000,     567.62
    180.0000,     587.17
    185.0000,     598.03
    190.0000,     590.77
    195.0000,     564.17
    200.0000,     525.58
    205.0000,     484.61
    210.0000,     447.26
    215.0000,     415.32
    220.0000,     388.09
    225.0000,     364.68
    230.0000,     345.15
    235.0000,     329.79
    240.0000,     317.63
    245.0000,     306.41
    250.0000,     294.18
    255.0000,     280.70
    260.0000,     266.96
    265.0000,     253.87
    270.0000,     241.51
    275.0000,     229.57
    280.0000,     218.49
    285.0000,     209.66
    290.0000,     204.59
    295.0000,     204.24
    300.0000,     208.67
    305.0000,     217.39
    310.0000,     229.85
    315.0000,     245.89
    320.0000,     265.72
    325.0000,     289.91
    330.0000,     318.81
    335.0000,     351.57
    340.0000,     386.63
    345.0000,     423.03
    350.0000,     459.90
    355.0000,     494.12
    360.0000,     528.37
    365.0000,     565.68
    370.0000,     605.85
    375.0000,     648.32
    380.0000,     686.67
    385.0000,     722.53
    390.0000,     731.32
           737.6931
LAYER 11
59,    46.3279
     95.0000,     938.40
    100.0000,     843.43
    105.0000,     805.88
    110.0000,     796.82
    115.0000,     800.20
    120.0000,     805.83
    125.0000,     805.56
    130.0000,     796.92
    135.0000,     781.39
    140.0000,     757.80
    145.0000,     730.40
    150.0000,     705.27
    155.0000,     686.55
    160.0000,     676.49
    165.0000,     674.95
    170.0000,     679.66
    175.0000,     686.15
    180.0000,     688.16
    185.0000,     679.34
    190.0000,     655.92
    195.0000,     618.82
    200.0000,     573.09
    205.0000,     524.90
    210.0000,     478.82
    215.0000,     437.22
    220.0000,     400.83
    225.0000,     369.68
    230.0000,     343.64
    235.0000,     322.34
    240.0000,     305.01
    245.0000,     290.44
    250.0000,     277.58
    255.0000,     265.89
    260.0000,     255.21
    265.0000,     245.55
    270.0000,     236.96
    275.0000,     229.50
    280.0000,     223.59
    285.0000,     219.93
    290.0000,     219.27
    295.0000,     222.21
    300.0000,     228.97
    305.0000,     239.60
    310.0000,     254.10
    315.0000,     272.75
    320.0000,     296.04
    325.0000,     324.76
    330.0000,     359.36
    335.0000,     398.37
    340.0000,     440.63
    345.0000,     487.86
    350.0000,     539.29
    355.0000,     571.46
    360.0000,     595.17
    365.0000,     618.02
    370.0000,     641.85
    375.0000,     675.63
    380.0000,     733.36
           854.8318
LAYER 12
45,    53.4607
    130.0000,     800.93
    135.0000,     795.94
    140.0000,     786.31
    145.0000,     775.63
    150.0000,     768.42
    155.0000,     765.97
    160.0000,     770.52
    165.0000,     778.58
    170.0000,     785.62
    175.0000,     786.00
    180.0000,     775.13
    185.0000,     750.26
    190.0000,     711.42
    195.0000,     661.54
    200.0000,     605.48
    205.0000,     548.32
    210.0000,     493.96
    215.0000,     444.78
    220.0000,     401.86
    225.0000,     365.40
    230.0000,     335.11
    235.0000,     310.40
    240.0000,     290.50
    245.0000,     274.49
    250.0000,     261.59
    255.0000,     251.17
    260.0000,     242.80
    265.0000,     236.19
    270.0000,     231.20
    275.0000,     227.83
    280.0000,     226.24
    285.0000,     226.73
    290.0000,     229.66
    295.0000,     235.35
    300.0000,     244.10
    305.0000,     256.21
    310.0000,     272.07
    315.0000,     292.45
    320.0000,     318.04
    325.0000,     350.93
    330.0000,     393.69
    335.0000,     439.82
    340.0000,     485.46
    345.0000,     546.59
           654.5098
LAYER 13
39,    61.3068
    145.0000,     770.75
    150.0000,     775.80
    155.0000,     787.41
    160.0000,     813.67
    165.0000,     839.87
    170.0000,     859.71
    175.0000,     862.88
    180.0000,     846.53
    185.0000,     810.87
    190.0000,     759.25
    195.0000,     696.90
    200.0000,     629.74
    205.0000,     563.06
    210.0000,     500.71
    215.0000,     444.97
    220.0000,     396.87
    225.0000,     356.46
    230.0000,     323.24
    235.0000,     296.41
    240.0000,     275.12
    245.0000,     258.48
    250.0000,     245.71
    255.0000,     236.18
    260.0000,     229.37
    265.0000,     224.87
    270.0000,     222.45
    275.0000,     221.93
    280.0000,     223.29
    285.0000,     226.59
    290.0000,     231.93
    295.0000,     239.50
    300.0000,     249.59
    305.0000,     262.62
    310.0000,     279.16
    315.0000,     301.06
    320.0000,     326.37
    325.0000,     360.21
    330.0000,     406.07
           482.5442
LAYER 14
35, 
    155.0000,     736.58
    160.0000,     820.20
    165.0000,     885.33
    170.0000,     926.15
    175.0000,     939.25
    180.0000,     922.06
    185.0000,     877.30
    190.0000,     812.44
    195.0000,     735.70
    200.0000,     655.01
    205.0000,     576.76
    210.0000,     505.01
    215.0000,     442.01
    220.0000,     388.59
    225.0000,     344.45
    230.0000,     308.71
    235.0000,     280.25
    240.0000,     258.03
    245.0000,     240.99
    250.0000,     228.33
    255.0000,     219.36
    260.0000,     213.51
    265.0000,     210.27
    270.0000,     209.35
    275.0000,     210.48
    280.0000,     213.52
    285.0000,     218.38
    290.0000,     224.99
    295.0000,     233.42
    300.0000,     243.96
    305.0000,     257.26
    310.0000,     271.57
    315.0000,     289.40
    320.0000,     311.14
           337.3118
CALCULATED APPARENT RESISTIVITY
      7.5000,       5.0000,   1.00000,   1476.4280
     12.5000,       5.0000,   1.00000,   1707.7356
     17.5000,       5.0000,   1.00000,   1662.5033
     22.5000,       5.0000,   1.00000,   1730.7118
     27.5000,       5.0000,   1.00000,   2088.4497
     32.5000,       5.0000,   1.00000,   2418.8940
     37.5000,       5.0000,   1.00000,   2786.5261
     42.5000,       5.0000,   1.00000,   3035.4707
     47.5000,       5.0000,   1.00000,   3147.6624
     52.5000,       5.0000,   1.00000,   3099.7690
     57.5000,       5.0000,   1.00000,   3098.8291
     62.5000,       5.0000,   1.00000,   2705.6765
     67.5000,       5.0000,   1.00000,   2600.0493
     72.5000,       5.0000,   1.00000,   2271.4160
     77.5000,       5.0000,   1.00000,   2075.6970
     82.5000,       5.0000,   1.00000,   1845.2542
     87.5000,       5.0000,   1.00000,   1699.4828
     92.5000,       5.0000,   1.00000,   1564.2781
     97.5000,       5.0000,   1.00000,   1449.6669
    102.5000,       5.0000,   1.00000,   1450.6484
    107.5000,       5.0000,   1.00000,   1392.5190
    112.5000,       5.0000,   1.00000,   1403.5026
    117.5000,       5.0000,   1.00000,   1383.6346
    122.5000,       5.0000,   1.00000,   1371.7732
    127.5000,       5.0000,   1.00000,   1361.2957
    132.5000,       5.0000,   1.00000,   1362.2572
    137.5000,       5.0000,   1.00000,   1250.9948
    142.5000,       5.0000,   1.00000,   1278.6281
    147.5000,       5.0000,   1.00000,   1168.9214
    152.5000,       5.0000,   1.00000,   1112.4757
    157.5000,       5.0000,   1.00000,   1118.4561
    162.5000,       5.0000,   1.00000,   1033.0648
    167.5000,       5.0000,   1.00000,   1154.9948
    172.5000,       5.0000,   1.00000,   1050.0291
    177.5000,       5.0000,   1.00000,   1033.2382
    182.5000,       5.0000,   1.00000,   1022.2606
    187.5000,       5.0000,   1.00000,    927.3452
    192.5000,       5.0000,   1.00000,    919.2577
    197.5000,       5.0000,   1.00000,    914.5903
    202.5000,       5.0000,   1.00000,    863.9585
    207.5000,       5.0000,   1.00000,    921.1127
    212.5000,       5.0000,   1.00000,    766.7316
    217.5000,       5.0000,   1.00000,    631.5320
    222.5000,       5.0000,   1.00000,    513.4828
    227.5000,       5.0000,   1.00000,    266.6369
    232.5000,       5.0000,   1.00000,    214.2075
    237.5000,       5.0000,   1.00000,    172.6189
    242.5000,       5.0000,   1.00000,    203.9983
    247.5000,       5.0000,   1.00000,    187.0490
    252.5000,       5.0000,   1.00000,    191.5508
    257.5000,       5.0000,   1.00000,    240.9592
    262.5000,       5.0000,   1.00000,    245.6743
    267.5000,       5.0000,   1.00000,    256.2434
    272.5000,       5.0000,   1.00000,    223.6836
    277.5000,       5.0000,   1.00000,    214.9342
    282.5000,       5.0000,   1.00000,    231.3234
    287.5000,       5.0000,   1.00000,    243.2525
    292.5000,       5.0000,   1.00000,    266.4715
    297.5000,       5.0000,   1.00000,    270.8725
    302.5000,       5.0000,   1.00000,    276.0877
    307.5000,       5.0000,   1.00000,    376.0079
    312.5000,       5.0000,   1.00000,    415.1921
    317.5000,       5.0000,   1.00000,    679.8055
    322.5000,       5.0000,   1.00000,    891.5142
    327.5000,       5.0000,   1.00000,    987.6505
    332.5000,       5.0000,   1.00000,   1181.1754
    337.5000,       5.0000,   1.00000,   1171.9081
    342.5000,       5.0000,   1.00000,   1300.5209
    347.5000,       5.0000,   1.00000,   1239.5554
    352.5000,       5.0000,   1.00000,   1272.3805
    357.5000,       5.0000,   1.00000,   1076.9908
    362.5000,       5.0000,   1.00000,    892.8382
    367.5000,       5.0000,   1.00000,    778.9100
    372.5000,       5.0000,   1.00000,    842.5573
    377.5000,       5.0000,   1.00000,    827.2975
    382.5000,       5.0000,   1.00000,    813.8857
    387.5000,       5.0000,   1.00000,    906.3340
    392.5000,       5.0000,   1.00000,    825.5657
    397.5000,       5.0000,   1.00000,   1062.6854
    402.5000,       5.0000,   1.00000,   1093.1890
    407.5000,       5.0000,   1.00000,   1220.0089
    412.5000,       5.0000,   1.00000,   1226.6576
    417.5000,       5.0000,   1.00000,   1241.4469
    422.5000,       5.0000,   1.00000,   1078.2781
    427.5000,       5.0000,   1.00000,   1037.8387
    432.5000,       5.0000,   1.00000,    925.3799
    437.5000,       5.0000,   1.00000,    792.5822
    442.5000,       5.0000,   1.00000,    910.1240
    447.5000,       5.0000,   1.00000,    934.1734
    452.5000,       5.0000,   1.00000,   1019.9717
    457.5000,       5.0000,   1.00000,   1100.1979
    462.5000,       5.0000,   1.00000,   1086.3864
    467.5000,       5.0000,   1.00000,   1117.7090
     12.5000,       5.0000,   2.00000,   1805.9921
     17.5000,       5.0000,   2.00000,   1720.0470
     22.5000,       5.0000,   2.00000,   1627.2570
     27.5000,       5.0000,   2.00000,   1994.1941
     32.5000,       5.0000,   2.00000,   2308.2976
     37.5000,       5.0000,   2.00000,   2510.5103
     42.5000,       5.0000,   2.00000,   2634.5828
     47.5000,       5.0000,   2.00000,   2662.6853
     52.5000,       5.0000,   2.00000,   2754.3098
     57.5000,       5.0000,   2.00000,   2758.4268
     62.5000,       5.0000,   2.00000,   2425.8137
     67.5000,       5.0000,   2.00000,   2347.9868
     72.5000,       5.0000,   2.00000,   2150.3547
     77.5000,       5.0000,   2.00000,   1941.0431
     82.5000,       5.0000,   2.00000,   1774.2537
     87.5000,       5.0000,   2.00000,   1692.7633
     92.5000,       5.0000,   2.00000,   1587.4102
     97.5000,       5.0000,   2.00000,   1510.8313
    102.5000,       5.0000,   2.00000,   1545.5618
    107.5000,       5.0000,   2.00000,   1493.2708
    112.5000,       5.0000,   2.00000,   1482.5013
    117.5000,       5.0000,   2.00000,   1462.7372
    122.5000,       5.0000,   2.00000,   1429.6160
    127.5000,       5.0000,   2.00000,   1453.6512
    132.5000,       5.0000,   2.00000,   1413.7501
    137.5000,       5.0000,   2.00000,   1305.2067
    142.5000,       5.0000,   2.00000,   1368.7992
    147.5000,       5.0000,   2.00000,   1255.3889
    152.5000,       5.0000,   2.00000,   1177.9806
    157.5000,       5.0000,   2.00000,   1118.0776
    162.5000,       5.0000,   2.00000,   1010.7880
    167.5000,       5.0000,   2.00000,   1105.7946
    172.5000,       5.0000,   2.00000,    919.9689
    177.5000,       5.0000,   2.00000,    813.0891
    182.5000,       5.0000,   2.00000,    830.4083
    187.5000,       5.0000,   2.00000,    711.0563
    192.5000,       5.0000,   2.00000,    681.0336
    197.5000,       5.0000,   2.00000,    632.6564
    202.5000,       5.0000,   2.00000,    585.6288
    207.5000,       5.0000,   2.00000,    589.8392
    212.5000,       5.0000,   2.00000,    438.3614
    217.5000,       5.0000,   2.00000,    424.3340
    222.5000,       5.0000,   2.00000,    411.0277
    227.5000,       5.0000,   2.00000,    216.2508
    232.5000,       5.0000,   2.00000,    180.4133
    237.5000,       5.0000,   2.00000,    175.0260
    242.5000,       5.0000,   2.00000,    228.8441
    247.5000,       5.0000,   2.00000,    189.7100
    252.5000,       5.0000,   2.00000,    157.8503
    257.5000,       5.0000,   2.00000,    211.0361
    262.5000,       5.0000,   2.00000,    239.4155
    267.5000,       5.0000,   2.00000,    231.0450
    272.5000,       5.0000,   2.00000,    200.6280
    277.5000,       5.0000,   2.00000,    206.0154
    282.5000,       5.0000,   2.00000,    232.3486
    287.5000,       5.0000,   2.00000,    247.2271
    292.5000,       5.0000,   2.00000,    276.2166
    297.5000,       5.0000,   2.00000,    275.5060
    302.5000,       5.0000,   2.00000,    304.4040
    307.5000,       5.0000,   2.00000,    380.5973
    312.5000,       5.0000,   2.00000,    355.5251
    317.5000,       5.0000,   2.00000,    572.1206
    322.5000,       5.0000,   2.00000,    742.4298
    327.5000,       5.0000,   2.00000,    720.5394
    332.5000,       5.0000,   2.00000,    846.0871
    337.5000,       5.0000,   2.00000,    894.6280
    342.5000,       5.0000,   2.00000,    895.9595
    347.5000,       5.0000,   2.00000,    900.0285
    352.5000,       5.0000,   2.00000,   1030.7834
    357.5000,       5.0000,   2.00000,    920.6968
    362.5000,       5.0000,   2.00000,    724.1039
    367.5000,       5.0000,   2.00000,    725.0152
    372.5000,       5.0000,   2.00000,    891.6562
    377.5000,       5.0000,   2.00000,    855.2682
    382.5000,       5.0000,   2.00000,    838.4703
    387.5000,       5.0000,   2.00000,    913.3882
    392.5000,       5.0000,   2.00000,    830.8953
    397.5000,       5.0000,   2.00000,   1039.7510
    402.5000,       5.0000,   2.00000,   1068.8483
    407.5000,       5.0000,   2.00000,   1050.8667
    412.5000,       5.0000,   2.00000,   1118.2841
    417.5000,       5.0000,   2.00000,   1116.7927
    422.5000,       5.0000,   2.00000,   1004.6509
    427.5000,       5.0000,   2.00000,   1081.5253
    432.5000,       5.0000,   2.00000,    982.8178
    437.5000,       5.0000,   2.00000,    822.6371
    442.5000,       5.0000,   2.00000,    973.8526
    447.5000,       5.0000,   2.00000,    981.9191
    452.5000,       5.0000,   2.00000,    987.6105
    457.5000,       5.0000,   2.00000,   1040.8802
    462.5000,       5.0000,   2.00000,   1007.8752
     17.5000,       5.0000,   3.00000,   1658.8707
     22.5000,       5.0000,   3.00000,   1503.1681
     27.5000,       5.0000,   3.00000,   1754.5911
     32.5000,       5.0000,   3.00000,   2119.7939
     37.5000,       5.0000,   3.00000,   2300.4609
     42.5000,       5.0000,   3.00000,   2212.7690
     47.5000,       5.0000,   3.00000,   2215.7554
     52.5000,       5.0000,   3.00000,   2236.3882
     57.5000,       5.0000,   3.00000,   2297.2856
     62.5000,       5.0000,   3.00000,   2083.7693
     67.5000,       5.0000,   3.00000,   2090.3713
     72.5000,       5.0000,   3.00000,   1947.3788
     77.5000,       5.0000,   3.00000,   1868.5438
     82.5000,       5.0000,   3.00000,   1744.2297
     87.5000,       5.0000,   3.00000,   1674.2559
     92.5000,       5.0000,   3.00000,   1565.0654
     97.5000,       5.0000,   3.00000,   1500.9479
    102.5000,       5.0000,   3.00000,   1564.2307
    107.5000,       5.0000,   3.00000,   1540.2687
    112.5000,       5.0000,   3.00000,   1520.5991
    117.5000,       5.0000,   3.00000,   1460.5682
    122.5000,       5.0000,   3.00000,   1445.9891
    127.5000,       5.0000,   3.00000,   1426.4650
    132.5000,       5.0000,   3.00000,   1404.9489
    137.5000,       5.0000,   3.00000,   1306.8130
    142.5000,       5.0000,   3.00000,   1349.6207
    147.5000,       5.0000,   3.00000,   1244.8215
    152.5000,       5.0000,   3.00000,   1123.0736
    157.5000,       5.0000,   3.00000,   1049.0360
    162.5000,       5.0000,   3.00000,    955.8293
    167.5000,       5.0000,   3.00000,   1014.0668
    172.5000,       5.0000,   3.00000,    833.9869
    177.5000,       5.0000,   3.00000,    719.5374
    182.5000,       5.0000,   3.00000,    680.2451
    187.5000,       5.0000,   3.00000,    593.1588
    192.5000,       5.0000,   3.00000,    521.1804
    197.5000,       5.0000,   3.00000,    469.4094
    202.5000,       5.0000,   3.00000,    421.1532
    207.5000,       5.0000,   3.00000,    382.9635
    212.5000,       5.0000,   3.00000,    331.7297
    217.5000,       5.0000,   3.00000,    347.6599
    222.5000,       5.0000,   3.00000,    339.9362
    227.5000,       5.0000,   3.00000,    178.5674
    232.5000,       5.0000,   3.00000,    159.4399
    237.5000,       5.0000,   3.00000,    174.5891
    242.5000,       5.0000,   3.00000,    251.9774
    247.5000,       5.0000,   3.00000,    189.6049
    252.5000,       5.0000,   3.00000,    145.7473
    257.5000,       5.0000,   3.00000,    195.8195
    262.5000,       5.0000,   3.00000,    251.8593
    267.5000,       5.0000,   3.00000,    241.7836
    272.5000,       5.0000,   3.00000,    184.5709
    277.5000,       5.0000,   3.00000,    183.3212
    282.5000,       5.0000,   3.00000,    224.9848
    287.5000,       5.0000,   3.00000,    268.4152
    292.5000,       5.0000,   3.00000,    294.4123
    297.5000,       5.0000,   3.00000,    295.5450
    302.5000,       5.0000,   3.00000,    282.4569
    307.5000,       5.0000,   3.00000,    310.9893
    312.5000,       5.0000,   3.00000,    307.5689
    317.5000,       5.0000,   3.00000,    495.0498
    322.5000,       5.0000,   3.00000,    621.8781
    327.5000,       5.0000,   3.00000,    581.2236
    332.5000,       5.0000,   3.00000,    605.6030
    337.5000,       5.0000,   3.00000,    567.4819
    342.5000,       5.0000,   3.00000,    623.3055
    347.5000,       5.0000,   3.00000,    701.8707
    352.5000,       5.0000,   3.00000,    915.7493
    357.5000,       5.0000,   3.00000,    777.5800
    362.5000,       5.0000,   3.00000,    599.2308
    367.5000,       5.0000,   3.00000,    607.9055
    372.5000,       5.0000,   3.00000,    830.4344
    377.5000,       5.0000,   3.00000,    895.9327
    382.5000,       5.0000,   3.00000,    818.6324
    387.5000,       5.0000,   3.00000,    827.5717
    392.5000,       5.0000,   3.00000,    741.9591
    397.5000,       5.0000,   3.00000,    939.0498
    402.5000,       5.0000,   3.00000,    939.1557
    407.5000,       5.0000,   3.00000,    990.5139
    412.5000,       5.0000,   3.00000,    959.6492
    417.5000,       5.0000,   3.00000,    986.7330
    422.5000,       5.0000,   3.00000,    944.5563
    427.5000,       5.0000,   3.00000,   1008.8420
    432.5000,       5.0000,   3.00000,    923.7060
    437.5000,       5.0000,   3.00000,    782.8475
    442.5000,       5.0000,   3.00000,    906.6527
    447.5000,       5.0000,   3.00000,    962.6224
    452.5000,       5.0000,   3.00000,    988.5689
    457.5000,       5.0000,   3.00000,    970.9205
     22.5000,      15.0000,   1.00000,   1562.6179
     27.5000,      15.0000,   1.00000,   1690.5868
     32.5000,      15.0000,   1.00000,   1901.9154
     37.5000,      15.0000,   1.00000,   2051.9504
     42.5000,      15.0000,   1.00000,   2064.5471
     47.5000,      15.0000,   1.00000,   1941.7372
     52.5000,      15.0000,   1.00000,   1916.2307
     57.5000,      15.0000,   1.00000,   1903.2198
     62.5000,      15.0000,   1.00000,   1936.5330
     67.5000,      15.0000,   1.00000,   1882.5938
     72.5000,      15.0000,   1.00000,   1882.1227
     77.5000,      15.0000,   1.00000,   1824.4335
     82.5000,      15.0000,   1.00000,   1753.1323
     87.5000,      15.0000,   1.00000,   1629.9476
     92.5000,      15.0000,   1.00000,   1545.3711
     97.5000,      15.0000,   1.00000,   1505.2690
    102.5000,      15.0000,   1.00000,   1505.1219
    107.5000,      15.0000,   1.00000,   1526.4530
    112.5000,      15.0000,   1.00000,   1496.6455
    117.5000,      15.0000,   1.00000,   1464.1190
    122.5000,      15.0000,   1.00000,   1400.7032
    127.5000,      15.0000,   1.00000,   1373.5406
    132.5000,      15.0000,   1.00000,   1331.1003
    137.5000,      15.0000,   1.00000,   1302.6534
    142.5000,      15.0000,   1.00000,   1246.7106
    147.5000,      15.0000,   1.00000,   1159.7281
    152.5000,      15.0000,   1.00000,   1057.0356
    157.5000,      15.0000,   1.00000,    980.6640
    162.5000,      15.0000,   1.00000,    938.9742
    167.5000,      15.0000,   1.00000,    881.7922
    172.5000,      15.0000,   1.00000,    830.6549
    177.5000,      15.0000,   1.00000,    723.7798
    182.5000,      15.0000,   1.00000,    635.4923
    187.5000,      15.0000,   1.00000,    554.6226
    192.5000,      15.0000,   1.00000,    493.4573
    197.5000,      15.0000,   1.00000,    425.3730
    202.5000,      15.0000,   1.00000,    361.3934
    207.5000,      15.0000,   1.00000,    344.0379
    212.5000,      15.0000,   1.00000,    345.5798
    217.5000,      15.0000,   1.00000,    335.1585
    222.5000,      15.0000,   1.00000,    284.5396
    227.5000,      15.0000,   1.00000,    230.7155
    232.5000,      15.0000,   1.00000,    174.7493
    237.5000,      15.0000,   1.00000,    196.2652
    242.5000,      15.0000,   1.00000,    203.9952
    247.5000,      15.0000,   1.00000,    202.3461
    252.5000,      15.0000,   1.00000,    187.7338
    257.5000,      15.0000,   1.00000,    206.8520
    262.5000,      15.0000,   1.00000,    233.2267
    267.5000,      15.0000,   1.00000,    233.5484
    272.5000,      15.0000,   1.00000,    204.1792
    277.5000,      15.0000,   1.00000,    190.5239
    282.5000,      15.0000,   1.00000,    223.8725
    287.5000,      15.0000,   1.00000,    272.0963
    292.5000,      15.0000,   1.00000,    308.6745
    297.5000,      15.0000,   1.00000,    293.9880
    302.5000,      15.0000,   1.00000,    270.3592
    307.5000,      15.0000,   1.00000,    267.3226
    312.5000,      15.0000,   1.00000,    350.3899
    317.5000,      15.0000,   1.00000,    459.8087
    322.5000,      15.0000,   1.00000,    527.4973
    327.5000,      15.0000,   1.00000,    546.5891
    332.5000,      15.0000,   1.00000,    473.1533
    337.5000,      15.0000,   1.00000,    442.3719
    342.5000,      15.0000,   1.00000,    518.7865
    347.5000,      15.0000,   1.00000,    689.9330
    352.5000,      15.0000,   1.00000,    731.5051
    357.5000,      15.0000,   1.00000,    705.8946
    362.5000,      15.0000,   1.00000,    615.5351
    367.5000,      15.0000,   1.00000,    617.6554
    372.5000,      15.0000,   1.00000,    718.6176
    377.5000,      15.0000,   1.00000,    815.4639
    382.5000,      15.0000,   1.00000,    818.7578
    387.5000,      15.0000,   1.00000,    731.1788
    392.5000,      15.0000,   1.00000,    747.8320
    397.5000,      15.0000,   1.00000,    779.0889
    402.5000,      15.0000,   1.00000,    884.2785
    407.5000,      15.0000,   1.00000,    901.9367
    412.5000,      15.0000,   1.00000,    918.3875
    417.5000,      15.0000,   1.00000,    904.2009
    422.5000,      15.0000,   1.00000,    925.8839
    427.5000,      15.0000,   1.00000,    877.0041
    432.5000,      15.0000,   1.00000,    823.2498
    437.5000,      15.0000,   1.00000,    803.5137
    442.5000,      15.0000,   1.00000,    825.8479
    447.5000,      15.0000,   1.00000,    903.9150
    452.5000,      15.0000,   1.00000,    953.4694
     22.5000,       5.0000,   4.00000,   1376.2600
     27.5000,       5.0000,   4.00000,   1611.0538
     32.5000,       5.0000,   4.00000,   1856.4512
     37.5000,       5.0000,   4.00000,   2021.0541
     42.5000,       5.0000,   4.00000,   1981.7054
     47.5000,       5.0000,   4.00000,   1864.6030
     52.5000,       5.0000,   4.00000,   1860.3954
     57.5000,       5.0000,   4.00000,   1936.0389
     62.5000,       5.0000,   4.00000,   1805.7615
     67.5000,       5.0000,   4.00000,   1841.4457
     72.5000,       5.0000,   4.00000,   1753.7665
     77.5000,       5.0000,   4.00000,   1742.1979
     82.5000,       5.0000,   4.00000,   1694.8158
     87.5000,       5.0000,   4.00000,   1637.1996
     92.5000,       5.0000,   4.00000,   1527.9849
     97.5000,       5.0000,   4.00000,   1452.0541
    102.5000,       5.0000,   4.00000,   1527.4851
    107.5000,       5.0000,   4.00000,   1511.7695
    112.5000,       5.0000,   4.00000,   1501.3842
    117.5000,       5.0000,   4.00000,   1453.3695
    122.5000,       5.0000,   4.00000,   1381.9999
    127.5000,       5.0000,   4.00000,   1378.5011
    132.5000,       5.0000,   4.00000,   1360.8400
    137.5000,       5.0000,   4.00000,   1249.4705
    142.5000,       5.0000,   4.00000,   1292.3733
    147.5000,       5.0000,   4.00000,   1125.2051
    152.5000,       5.0000,   4.00000,   1028.5834
    157.5000,       5.0000,   4.00000,    988.2348
    162.5000,       5.0000,   4.00000,    863.9779
    167.5000,       5.0000,   4.00000,    942.9043
    172.5000,       5.0000,   4.00000,    774.0867
    177.5000,       5.0000,   4.00000,    663.1927
    182.5000,       5.0000,   4.00000,    630.4623
    187.5000,       5.0000,   4.00000,    493.5977
    192.5000,       5.0000,   4.00000,    449.6067
    197.5000,       5.0000,   4.00000,    386.8823
    202.5000,       5.0000,   4.00000,    324.5117
    207.5000,       5.0000,   4.00000,    346.2215
    212.5000,       5.0000,   4.00000,    305.0420
    217.5000,       5.0000,   4.00000,    327.7341
    222.5000,       5.0000,   4.00000,    305.6013
    227.5000,       5.0000,   4.00000,    158.5979
    232.5000,       5.0000,   4.00000,    159.7594
    237.5000,       5.0000,   4.00000,    169.5084
    242.5000,       5.0000,   4.00000,    244.7788
    247.5000,       5.0000,   4.00000,    198.4202
    252.5000,       5.0000,   4.00000,    154.4471
    257.5000,       5.0000,   4.00000,    210.5936
    262.5000,       5.0000,   4.00000,    252.2071
    267.5000,       5.0000,   4.00000,    249.8848
    272.5000,       5.0000,   4.00000,    186.3701
    277.5000,       5.0000,   4.00000,    174.8703
    282.5000,       5.0000,   4.00000,    221.2869
    287.5000,       5.0000,   4.00000,    272.4288
    292.5000,       5.0000,   4.00000,    322.9302
    297.5000,       5.0000,   4.00000,    286.4923
    302.5000,       5.0000,   4.00000,    236.8710
    307.5000,       5.0000,   4.00000,    267.3068
    312.5000,       5.0000,   4.00000,    264.3591
    317.5000,       5.0000,   4.00000,    442.9983
    322.5000,       5.0000,   4.00000,    540.2903
    327.5000,       5.0000,   4.00000,    472.9086
    332.5000,       5.0000,   4.00000,    456.5501
    337.5000,       5.0000,   4.00000,    401.3773
    342.5000,       5.0000,   4.00000,    476.8957
    347.5000,       5.0000,   4.00000,    600.9706
    352.5000,       5.0000,   4.00000,    769.4073
    357.5000,       5.0000,   4.00000,    676.3205
    362.5000,       5.0000,   4.00000,    529.4991
    367.5000,       5.0000,   4.00000,    527.9727
    372.5000,       5.0000,   4.00000,    741.7650
    377.5000,       5.0000,   4.00000,    814.8286
    382.5000,       5.0000,   4.00000,    770.9327
    387.5000,       5.0000,   4.00000,    756.2824
    392.5000,       5.0000,   4.00000,    628.6597
    397.5000,       5.0000,   4.00000,    799.0117
    402.5000,       5.0000,   4.00000,    846.8352
    407.5000,       5.0000,   4.00000,    879.4343
    412.5000,       5.0000,   4.00000,    891.9482
    417.5000,       5.0000,   4.00000,    906.0934
    422.5000,       5.0000,   4.00000,    851.0648
    427.5000,       5.0000,   4.00000,    906.0341
    432.5000,       5.0000,   4.00000,    818.9404
    437.5000,       5.0000,   4.00000,    683.3771
    442.5000,       5.0000,   4.00000,    825.1863
    447.5000,       5.0000,   4.00000,    875.3594
    452.5000,       5.0000,   4.00000,    938.8257
     30.0000,      20.0000,   1.00000,   1558.0133
     35.0000,      20.0000,   1.00000,   1672.9215
     40.0000,      20.0000,   1.00000,   1705.7451
     45.0000,      20.0000,   1.00000,   1745.1549
     50.0000,      20.0000,   1.00000,   1707.1259
     55.0000,      20.0000,   1.00000,   1618.9254
     60.0000,      20.0000,   1.00000,   1606.0609
     65.0000,      20.0000,   1.00000,   1619.6370
     70.0000,      20.0000,   1.00000,   1632.4036
     75.0000,      20.0000,   1.00000,   1647.1533
     80.0000,      20.0000,   1.00000,   1612.2654
     85.0000,      20.0000,   1.00000,   1558.7271
     90.0000,      20.0000,   1.00000,   1508.4258
     95.0000,      20.0000,   1.00000,   1469.3885
    100.0000,      20.0000,   1.00000,   1431.1207
    105.0000,      20.0000,   1.00000,   1406.8564
    110.0000,      20.0000,   1.00000,   1423.3093
    115.0000,      20.0000,   1.00000,   1390.8589
    120.0000,      20.0000,   1.00000,   1367.9075
    125.0000,      20.0000,   1.00000,   1325.6539
    130.0000,      20.0000,   1.00000,   1252.5760
    135.0000,      20.0000,   1.00000,   1229.6105
    140.0000,      20.0000,   1.00000,   1134.2457
    145.0000,      20.0000,   1.00000,   1046.6697
    150.0000,      20.0000,   1.00000,    991.3144
    155.0000,      20.0000,   1.00000,    893.2368
    160.0000,      20.0000,   1.00000,    866.1833
    165.0000,      20.0000,   1.00000,    829.0043
    170.0000,      20.0000,   1.00000,    766.7578
    175.0000,      20.0000,   1.00000,    744.1776
    180.0000,      20.0000,   1.00000,    629.1851
    185.0000,      20.0000,   1.00000,    546.6608
    190.0000,      20.0000,   1.00000,    474.5600
    195.0000,      20.0000,   1.00000,    382.2479
    200.0000,      20.0000,   1.00000,    365.3106
    205.0000,      20.0000,   1.00000,    344.4804
    210.0000,      20.0000,   1.00000,    343.7972
    215.0000,      20.0000,   1.00000,    338.0270
    220.0000,      20.0000,   1.00000,    283.4102
    225.0000,      20.0000,   1.00000,    254.3840
    230.0000,      20.0000,   1.00000,    215.2726
    235.0000,      20.0000,   1.00000,    184.1420
    240.0000,      20.0000,   1.00000,    185.3634
    245.0000,      20.0000,   1.00000,    189.8354
    250.0000,      20.0000,   1.00000,    221.3921
    255.0000,      20.0000,   1.00000,    234.8504
    260.0000,      20.0000,   1.00000,    234.8723
    265.0000,      20.0000,   1.00000,    229.4169
    270.0000,      20.0000,   1.00000,    218.1366
    275.0000,      20.0000,   1.00000,    222.6386
    280.0000,      20.0000,   1.00000,    226.6905
    285.0000,      20.0000,   1.00000,    257.2159
    290.0000,      20.0000,   1.00000,    271.4696
    295.0000,      20.0000,   1.00000,    259.5832
    300.0000,      20.0000,   1.00000,    259.6012
    305.0000,      20.0000,   1.00000,    241.3426
    310.0000,      20.0000,   1.00000,    284.3719
    315.0000,      20.0000,   1.00000,    354.3723
    320.0000,      20.0000,   1.00000,    395.3318
    325.0000,      20.0000,   1.00000,    423.8075
    330.0000,      20.0000,   1.00000,    404.3508
    335.0000,      20.0000,   1.00000,    393.9561
    340.0000,      20.0000,   1.00000,    440.5534
    345.0000,      20.0000,   1.00000,    501.4515
    350.0000,      20.0000,   1.00000,    551.2154
    355.0000,      20.0000,   1.00000,    571.1127
    360.0000,      20.0000,   1.00000,    565.4099
    365.0000,      20.0000,   1.00000,    591.7010
    370.0000,      20.0000,   1.00000,    590.7506
    375.0000,      20.0000,   1.00000,    610.5236
    380.0000,      20.0000,   1.00000,    650.1202
    385.0000,      20.0000,   1.00000,    650.6174
    390.0000,      20.0000,   1.00000,    657.8957
    395.0000,      20.0000,   1.00000,    668.9666
    400.0000,      20.0000,   1.00000,    680.0177
    405.0000,      20.0000,   1.00000,    767.2338
    410.0000,      20.0000,   1.00000,    838.4564
    415.0000,      20.0000,   1.00000,    843.3669
    420.0000,      20.0000,   1.00000,    840.1983
    425.0000,      20.0000,   1.00000,    766.5695
    430.0000,      20.0000,   1.00000,    687.6273
    435.0000,      20.0000,   1.00000,    688.8227
    440.0000,      20.0000,   1.00000,    696.2422
    445.0000,      20.0000,   1.00000,    730.8685
     27.5000,       5.0000,   5.00000,   1479.6340
     32.5000,       5.0000,   5.00000,   1669.8409
     37.5000,       5.0000,   5.00000,   1770.6438
     42.5000,       5.0000,   5.00000,   1755.5886
     47.5000,       5.0000,   5.00000,   1698.1504
     52.5000,       5.0000,   5.00000,   1667.8867
     57.5000,       5.0000,   5.00000,   1720.5814
     62.5000,       5.0000,   5.00000,   1588.4388
     67.5000,       5.0000,   5.00000,   1634.0239
     72.5000,       5.0000,   5.00000,   1585.1285
     77.5000,       5.0000,   5.00000,   1595.2400
     82.5000,       5.0000,   5.00000,   1585.2604
     87.5000,       5.0000,   5.00000,   1582.5951
     92.5000,       5.0000,   5.00000,   1476.4916
     97.5000,       5.0000,   5.00000,   1405.2880
    102.5000,       5.0000,   5.00000,   1455.9530
    107.5000,       5.0000,   5.00000,   1434.8779
    112.5000,       5.0000,   5.00000,   1443.7246
    117.5000,       5.0000,   5.00000,   1387.6536
    122.5000,       5.0000,   5.00000,   1332.7004
    127.5000,       5.0000,   5.00000,   1317.5212
    132.5000,       5.0000,   5.00000,   1287.8328
    137.5000,       5.0000,   5.00000,   1180.1232
    142.5000,       5.0000,   5.00000,   1168.8328
    147.5000,       5.0000,   5.00000,   1022.1338
    152.5000,       5.0000,   5.00000,    939.3179
    157.5000,       5.0000,   5.00000,    897.7924
    162.5000,       5.0000,   5.00000,    809.2525
    167.5000,       5.0000,   5.00000,    872.1647
    172.5000,       5.0000,   5.00000,    728.7937
    177.5000,       5.0000,   5.00000,    628.4798
    182.5000,       5.0000,   5.00000,    589.7838
    187.5000,       5.0000,   5.00000,    467.2031
    192.5000,       5.0000,   5.00000,    397.1556
    197.5000,       5.0000,   5.00000,    343.9368
    202.5000,       5.0000,   5.00000,    316.5613
    207.5000,       5.0000,   5.00000,    341.5996
    212.5000,       5.0000,   5.00000,    312.2691
    217.5000,       5.0000,   5.00000,    320.4218
    222.5000,       5.0000,   5.00000,    303.6199
    227.5000,       5.0000,   5.00000,    161.7009
    232.5000,       5.0000,   5.00000,    157.9552
    237.5000,       5.0000,   5.00000,    165.8230
    242.5000,       5.0000,   5.00000,    238.2640
    247.5000,       5.0000,   5.00000,    203.1397
    252.5000,       5.0000,   5.00000,    172.3832
    257.5000,       5.0000,   5.00000,    228.1403
    262.5000,       5.0000,   5.00000,    265.3466
    267.5000,       5.0000,   5.00000,    244.3604
    272.5000,       5.0000,   5.00000,    192.2653
    277.5000,       5.0000,   5.00000,    187.8051
    282.5000,       5.0000,   5.00000,    223.6181
    287.5000,       5.0000,   5.00000,    277.3983
    292.5000,       5.0000,   5.00000,    305.8628
    297.5000,       5.0000,   5.00000,    259.2660
    302.5000,       5.0000,   5.00000,    219.2704
    307.5000,       5.0000,   5.00000,    240.6425
    312.5000,       5.0000,   5.00000,    238.2689
    317.5000,       5.0000,   5.00000,    392.1005
    322.5000,       5.0000,   5.00000,    479.9082
    327.5000,       5.0000,   5.00000,    389.2009
    332.5000,       5.0000,   5.00000,    382.8844
    337.5000,       5.0000,   5.00000,    375.1129
    342.5000,       5.0000,   5.00000,    420.0661
    347.5000,       5.0000,   5.00000,    497.7640
    352.5000,       5.0000,   5.00000,    664.9621
    357.5000,       5.0000,   5.00000,    596.7421
    362.5000,       5.0000,   5.00000,    477.1074
    367.5000,       5.0000,   5.00000,    497.2010
    372.5000,       5.0000,   5.00000,    657.5309
    377.5000,       5.0000,   5.00000,    689.3825
    382.5000,       5.0000,   5.00000,    675.3679
    387.5000,       5.0000,   5.00000,    687.8207
    392.5000,       5.0000,   5.00000,    560.2503
    397.5000,       5.0000,   5.00000,    696.2404
    402.5000,       5.0000,   5.00000,    739.4365
    407.5000,       5.0000,   5.00000,    796.1322
    412.5000,       5.0000,   5.00000,    842.6834
    417.5000,       5.0000,   5.00000,    857.8444
    422.5000,       5.0000,   5.00000,    761.3352
    427.5000,       5.0000,   5.00000,    803.3635
    432.5000,       5.0000,   5.00000,    707.5822
    437.5000,       5.0000,   5.00000,    593.5443
    442.5000,       5.0000,   5.00000,    721.1913
    447.5000,       5.0000,   5.00000,    789.0573
     32.5000,       5.0000,   6.00000,   1546.0991
     37.5000,       5.0000,   6.00000,   1622.3099
     42.5000,       5.0000,   6.00000,   1574.3535
     47.5000,       5.0000,   6.00000,   1588.4490
     52.5000,       5.0000,   6.00000,   1604.2422
     57.5000,       5.0000,   6.00000,   1604.0229
     62.5000,       5.0000,   6.00000,   1446.4803
     67.5000,       5.0000,   6.00000,   1477.7819
     72.5000,       5.0000,   6.00000,   1428.1196
     77.5000,       5.0000,   6.00000,   1457.8981
     82.5000,       5.0000,   6.00000,   1467.0812
     87.5000,       5.0000,   6.00000,   1482.7468
     92.5000,       5.0000,   6.00000,   1421.2249
     97.5000,       5.0000,   6.00000,   1342.0751
    102.5000,       5.0000,   6.00000,   1381.8738
    107.5000,       5.0000,   6.00000,   1353.1226
    112.5000,       5.0000,   6.00000,   1339.2454
    117.5000,       5.0000,   6.00000,   1305.6687
    122.5000,       5.0000,   6.00000,   1274.8337
    127.5000,       5.0000,   6.00000,   1253.6833
    132.5000,       5.0000,   6.00000,   1215.5718
    137.5000,       5.0000,   6.00000,   1075.4529
    142.5000,       5.0000,   6.00000,   1071.1713
    147.5000,       5.0000,   6.00000,    942.1611
    152.5000,       5.0000,   6.00000,    857.8278
    157.5000,       5.0000,   6.00000,    828.9719
    162.5000,       5.0000,   6.00000,    751.7944
    167.5000,       5.0000,   6.00000,    829.8213
    172.5000,       5.0000,   6.00000,    686.0409
    177.5000,       5.0000,   6.00000,    595.5432
    182.5000,       5.0000,   6.00000,    571.3004
    187.5000,       5.0000,   6.00000,    449.1387
    192.5000,       5.0000,   6.00000,    381.0847
    197.5000,       5.0000,   6.00000,    337.8638
    202.5000,       5.0000,   6.00000,    325.5387
    207.5000,       5.0000,   6.00000,    354.9681
    212.5000,       5.0000,   6.00000,    310.6253
    217.5000,       5.0000,   6.00000,    332.9797
    222.5000,       5.0000,   6.00000,    323.3390
    227.5000,       5.0000,   6.00000,    166.6805
    232.5000,       5.0000,   6.00000,    158.8476
    237.5000,       5.0000,   6.00000,    164.2875
    242.5000,       5.0000,   6.00000,    248.7982
    247.5000,       5.0000,   6.00000,    210.3291
    252.5000,       5.0000,   6.00000,    177.2987
    257.5000,       5.0000,   6.00000,    246.0527
    262.5000,       5.0000,   6.00000,    277.9897
    267.5000,       5.0000,   6.00000,    257.0039
    272.5000,       5.0000,   6.00000,    197.8892
    277.5000,       5.0000,   6.00000,    198.1969
    282.5000,       5.0000,   6.00000,    242.7386
    287.5000,       5.0000,   6.00000,    265.4758
    292.5000,       5.0000,   6.00000,    269.9350
    297.5000,       5.0000,   6.00000,    241.0186
    302.5000,       5.0000,   6.00000,    210.6383
    307.5000,       5.0000,   6.00000,    232.2519
    312.5000,       5.0000,   6.00000,    221.9887
    317.5000,       5.0000,   6.00000,    358.8790
    322.5000,       5.0000,   6.00000,    414.7580
    327.5000,       5.0000,   6.00000,    350.8481
    332.5000,       5.0000,   6.00000,    378.2556
    337.5000,       5.0000,   6.00000,    373.4832
    342.5000,       5.0000,   6.00000,    400.4046
    347.5000,       5.0000,   6.00000,    436.5000
    352.5000,       5.0000,   6.00000,    586.4514
    357.5000,       5.0000,   6.00000,    537.4696
    362.5000,       5.0000,   6.00000,    447.3687
    367.5000,       5.0000,   6.00000,    455.1061
    372.5000,       5.0000,   6.00000,    595.3482
    377.5000,       5.0000,   6.00000,    604.8760
    382.5000,       5.0000,   6.00000,    566.2628
    387.5000,       5.0000,   6.00000,    601.9405
    392.5000,       5.0000,   6.00000,    524.6028
    397.5000,       5.0000,   6.00000,    640.6962
    402.5000,       5.0000,   6.00000,    655.2823
    407.5000,       5.0000,   6.00000,    740.7017
    412.5000,       5.0000,   6.00000,    783.3906
    417.5000,       5.0000,   6.00000,    791.8621
    422.5000,       5.0000,   6.00000,    708.2235
    427.5000,       5.0000,   6.00000,    708.8031
    432.5000,       5.0000,   6.00000,    629.5306
    437.5000,       5.0000,   6.00000,    520.5338
    442.5000,       5.0000,   6.00000,    632.2082
     37.5000,      25.0000,   1.00000,   1502.4482
     42.5000,      25.0000,   1.00000,   1559.1957
     47.5000,      25.0000,   1.00000,   1577.7360
     52.5000,      25.0000,   1.00000,   1558.3429
     57.5000,      25.0000,   1.00000,   1512.4329
     62.5000,      25.0000,   1.00000,   1458.9380
     67.5000,      25.0000,   1.00000,   1443.3923
     72.5000,      25.0000,   1.00000,   1430.9814
     77.5000,      25.0000,   1.00000,   1439.3407
     82.5000,      25.0000,   1.00000,   1405.4313
     87.5000,      25.0000,   1.00000,   1378.5804
     92.5000,      25.0000,   1.00000,   1370.7999
     97.5000,      25.0000,   1.00000,   1360.4120
    102.5000,      25.0000,   1.00000,   1327.9463
    107.5000,      25.0000,   1.00000,   1290.4156
    112.5000,      25.0000,   1.00000,   1276.3032
    117.5000,      25.0000,   1.00000,   1268.6318
    122.5000,      25.0000,   1.00000,   1248.7332
    127.5000,      25.0000,   1.00000,   1204.2808
    132.5000,      25.0000,   1.00000,   1127.2217
    137.5000,      25.0000,   1.00000,   1048.9841
    142.5000,      25.0000,   1.00000,    985.3201
    147.5000,      25.0000,   1.00000,    909.3695
    152.5000,      25.0000,   1.00000,    858.2162
    157.5000,      25.0000,   1.00000,    810.3124
    162.5000,      25.0000,   1.00000,    769.9741
    167.5000,      25.0000,   1.00000,    741.5250
    172.5000,      25.0000,   1.00000,    700.6804
    177.5000,      25.0000,   1.00000,    652.3061
    182.5000,      25.0000,   1.00000,    564.0181
    187.5000,      25.0000,   1.00000,    483.2269
    192.5000,      25.0000,   1.00000,    436.4612
    197.5000,      25.0000,   1.00000,    393.2167
    202.5000,      25.0000,   1.00000,    366.5816
    207.5000,      25.0000,   1.00000,    356.0177
    212.5000,      25.0000,   1.00000,    345.5096
    217.5000,      25.0000,   1.00000,    317.4746
    222.5000,      25.0000,   1.00000,    279.8592
    227.5000,      25.0000,   1.00000,    245.0560
    232.5000,      25.0000,   1.00000,    221.7652
    237.5000,      25.0000,   1.00000,    189.5608
    242.5000,      25.0000,   1.00000,    191.3126
    247.5000,      25.0000,   1.00000,    214.7106
    252.5000,      25.0000,   1.00000,    243.5565
    257.5000,      25.0000,   1.00000,    245.5629
    262.5000,      25.0000,   1.00000,    242.2370
    267.5000,      25.0000,   1.00000,    243.1746
    272.5000,      25.0000,   1.00000,    244.1404
    277.5000,      25.0000,   1.00000,    250.4129
    282.5000,      25.0000,   1.00000,    253.2102
    287.5000,      25.0000,   1.00000,    238.9005
    292.5000,      25.0000,   1.00000,    229.2845
    297.5000,      25.0000,   1.00000,    234.1882
    302.5000,      25.0000,   1.00000,    238.4816
    307.5000,      25.0000,   1.00000,    267.2590
    312.5000,      25.0000,   1.00000,    304.1493
    317.5000,      25.0000,   1.00000,    312.6903
    322.5000,      25.0000,   1.00000,    334.8596
    327.5000,      25.0000,   1.00000,    379.3093
    332.5000,      25.0000,   1.00000,    411.5816
    337.5000,      25.0000,   1.00000,    415.0795
    342.5000,      25.0000,   1.00000,    455.8097
    347.5000,      25.0000,   1.00000,    474.5506
    352.5000,      25.0000,   1.00000,    459.2137
    357.5000,      25.0000,   1.00000,    486.3271
    362.5000,      25.0000,   1.00000,    533.4868
    367.5000,      25.0000,   1.00000,    527.7490
    372.5000,      25.0000,   1.00000,    512.7938
    377.5000,      25.0000,   1.00000,    518.5146
    382.5000,      25.0000,   1.00000,    515.2094
    387.5000,      25.0000,   1.00000,    546.9005
    392.5000,      25.0000,   1.00000,    589.1777
    397.5000,      25.0000,   1.00000,    628.8138
    402.5000,      25.0000,   1.00000,    665.3353
    407.5000,      25.0000,   1.00000,    719.3978
    412.5000,      25.0000,   1.00000,    747.3867
    417.5000,      25.0000,   1.00000,    758.9724
    422.5000,      25.0000,   1.00000,    709.8665
    427.5000,      25.0000,   1.00000,    642.1778
    432.5000,      25.0000,   1.00000,    594.9622
    437.5000,      25.0000,   1.00000,    606.0341
     37.5000,       5.0000,   7.00000,   1533.8518
     42.5000,       5.0000,   7.00000,   1502.7230
     47.5000,       5.0000,   7.00000,   1489.6667
     52.5000,       5.0000,   7.00000,   1537.9956
     57.5000,       5.0000,   7.00000,   1560.7632
     62.5000,       5.0000,   7.00000,   1374.1768
     67.5000,       5.0000,   7.00000,   1357.2515
     72.5000,       5.0000,   7.00000,   1299.3297
     77.5000,       5.0000,   7.00000,   1335.4459
     82.5000,       5.0000,   7.00000,   1359.7766
     87.5000,       5.0000,   7.00000,   1384.9907
     92.5000,       5.0000,   7.00000,   1324.9490
     97.5000,       5.0000,   7.00000,   1270.8076
    102.5000,       5.0000,   7.00000,   1310.9897
    107.5000,       5.0000,   7.00000,   1265.1472
    112.5000,       5.0000,   7.00000,   1247.6798
    117.5000,       5.0000,   7.00000,   1219.8799
    122.5000,       5.0000,   7.00000,   1189.3856
    127.5000,       5.0000,   7.00000,   1191.1937
    132.5000,       5.0000,   7.00000,   1128.1653
    137.5000,       5.0000,   7.00000,    998.5569
    142.5000,       5.0000,   7.00000,   1002.9933
    147.5000,       5.0000,   7.00000,    870.7559
    152.5000,       5.0000,   7.00000,    804.2271
    157.5000,       5.0000,   7.00000,    780.1665
    162.5000,       5.0000,   7.00000,    705.7093
    167.5000,       5.0000,   7.00000,    784.7526
    172.5000,       5.0000,   7.00000,    655.0100
    177.5000,       5.0000,   7.00000,    569.8237
    182.5000,       5.0000,   7.00000,    555.3864
    187.5000,       5.0000,   7.00000,    436.9639
    192.5000,       5.0000,   7.00000,    390.7363
    197.5000,       5.0000,   7.00000,    353.2988
    202.5000,       5.0000,   7.00000,    331.7760
    207.5000,       5.0000,   7.00000,    360.1718
    212.5000,       5.0000,   7.00000,    320.8437
    217.5000,       5.0000,   7.00000,    350.8452
    222.5000,       5.0000,   7.00000,    340.6182
    227.5000,       5.0000,   7.00000,    170.6759
    232.5000,       5.0000,   7.00000,    163.3303
    237.5000,       5.0000,   7.00000,    174.2246
    242.5000,       5.0000,   7.00000,    262.4361
    247.5000,       5.0000,   7.00000,    219.7284
    252.5000,       5.0000,   7.00000,    179.1688
    257.5000,       5.0000,   7.00000,    247.2228
    262.5000,       5.0000,   7.00000,    298.5824
    267.5000,       5.0000,   7.00000,    278.8102
    272.5000,       5.0000,   7.00000,    211.1517
    277.5000,       5.0000,   7.00000,    206.4038
    282.5000,       5.0000,   7.00000,    242.0937
    287.5000,       5.0000,   7.00000,    254.9170
    292.5000,       5.0000,   7.00000,    258.5869
    297.5000,       5.0000,   7.00000,    226.3697
    302.5000,       5.0000,   7.00000,    202.0474
    307.5000,       5.0000,   7.00000,    228.2106
    312.5000,       5.0000,   7.00000,    217.3359
    317.5000,       5.0000,   7.00000,    331.7600
    322.5000,       5.0000,   7.00000,    386.9333
    327.5000,       5.0000,   7.00000,    343.2781
    332.5000,       5.0000,   7.00000,    386.3030
    337.5000,       5.0000,   7.00000,    370.7698
    342.5000,       5.0000,   7.00000,    384.6437
    347.5000,       5.0000,   7.00000,    421.6861
    352.5000,       5.0000,   7.00000,    535.2295
    357.5000,       5.0000,   7.00000,    502.9402
    362.5000,       5.0000,   7.00000,    410.8757
    367.5000,       5.0000,   7.00000,    414.7923
    372.5000,       5.0000,   7.00000,    545.2014
    377.5000,       5.0000,   7.00000,    548.2869
    382.5000,       5.0000,   7.00000,    503.2802
    387.5000,       5.0000,   7.00000,    527.7350
    392.5000,       5.0000,   7.00000,    473.5135
    397.5000,       5.0000,   7.00000,    607.7481
    402.5000,       5.0000,   7.00000,    636.7933
    407.5000,       5.0000,   7.00000,    677.7065
    412.5000,       5.0000,   7.00000,    719.2615
    417.5000,       5.0000,   7.00000,    730.1260
    422.5000,       5.0000,   7.00000,    644.3456
    427.5000,       5.0000,   7.00000,    667.6075
    432.5000,       5.0000,   7.00000,    572.0948
    437.5000,       5.0000,   7.00000,    470.1021
     42.5000,       5.0000,   8.00000,   1453.7047
     47.5000,       5.0000,   8.00000,   1439.9716
     52.5000,       5.0000,   8.00000,   1458.5183
     57.5000,       5.0000,   8.00000,   1515.3302
     62.5000,       5.0000,   8.00000,   1334.7837
     67.5000,       5.0000,   8.00000,   1283.5211
     72.5000,       5.0000,   8.00000,   1201.0636
     77.5000,       5.0000,   8.00000,   1233.3926
     82.5000,       5.0000,   8.00000,   1267.8638
     87.5000,       5.0000,   8.00000,   1289.6829
     92.5000,       5.0000,   8.00000,   1226.3234
     97.5000,       5.0000,   8.00000,   1181.0510
    102.5000,       5.0000,   8.00000,   1227.6194
    107.5000,       5.0000,   8.00000,   1191.3933
    112.5000,       5.0000,   8.00000,   1178.8743
    117.5000,       5.0000,   8.00000,   1133.5491
    122.5000,       5.0000,   8.00000,   1109.8929
    127.5000,       5.0000,   8.00000,   1092.3024
    132.5000,       5.0000,   8.00000,   1062.8727
    137.5000,       5.0000,   8.00000,    954.3979
    142.5000,       5.0000,   8.00000,    942.3830
    147.5000,       5.0000,   8.00000,    827.3900
    152.5000,       5.0000,   8.00000,    765.6030
    157.5000,       5.0000,   8.00000,    745.8765
    162.5000,       5.0000,   8.00000,    674.5212
    167.5000,       5.0000,   8.00000,    741.5748
    172.5000,       5.0000,   8.00000,    626.0090
    177.5000,       5.0000,   8.00000,    552.8961
    182.5000,       5.0000,   8.00000,    536.4464
    187.5000,       5.0000,   8.00000,    446.0621
    192.5000,       5.0000,   8.00000,    404.1711
    197.5000,       5.0000,   8.00000,    367.1693
    202.5000,       5.0000,   8.00000,    340.0031
    207.5000,       5.0000,   8.00000,    364.7110
    212.5000,       5.0000,   8.00000,    337.4362
    217.5000,       5.0000,   8.00000,    365.0256
    222.5000,       5.0000,   8.00000,    346.8358
    227.5000,       5.0000,   8.00000,    176.2128
    232.5000,       5.0000,   8.00000,    174.0153
    237.5000,       5.0000,   8.00000,    187.6474
    242.5000,       5.0000,   8.00000,    278.8856
    247.5000,       5.0000,   8.00000,    226.2938
    252.5000,       5.0000,   8.00000,    182.5024
    257.5000,       5.0000,   8.00000,    250.7421
    262.5000,       5.0000,   8.00000,    309.9072
    267.5000,       5.0000,   8.00000,    302.1010
    272.5000,       5.0000,   8.00000,    228.7237
    277.5000,       5.0000,   8.00000,    209.2688
    282.5000,       5.0000,   8.00000,    229.0878
    287.5000,       5.0000,   8.00000,    255.4792
    292.5000,       5.0000,   8.00000,    262.8887
    297.5000,       5.0000,   8.00000,    223.2183
    302.5000,       5.0000,   8.00000,    193.8344
    307.5000,       5.0000,   8.00000,    221.5798
    312.5000,       5.0000,   8.00000,    211.6529
    317.5000,       5.0000,   8.00000,    330.3045
    322.5000,       5.0000,   8.00000,    391.8355
    327.5000,       5.0000,   8.00000,    347.2201
    332.5000,       5.0000,   8.00000,    379.2476
    337.5000,       5.0000,   8.00000,    365.5331
    342.5000,       5.0000,   8.00000,    383.2069
    347.5000,       5.0000,   8.00000,    408.1569
    352.5000,       5.0000,   8.00000,    534.6290
    357.5000,       5.0000,   8.00000,    466.2223
    362.5000,       5.0000,   8.00000,    375.8650
    367.5000,       5.0000,   8.00000,    383.6739
    372.5000,       5.0000,   8.00000,    501.9682
    377.5000,       5.0000,   8.00000,    509.9992
    382.5000,       5.0000,   8.00000,    476.0309
    387.5000,       5.0000,   8.00000,    487.0453
    392.5000,       5.0000,   8.00000,    423.3914
    397.5000,       5.0000,   8.00000,    577.2397
    402.5000,       5.0000,   8.00000,    615.4753
    407.5000,       5.0000,   8.00000,    647.7019
    412.5000,       5.0000,   8.00000,    656.6780
    417.5000,       5.0000,   8.00000,    664.1940
    422.5000,       5.0000,   8.00000,    601.3468
    427.5000,       5.0000,   8.00000,    626.7685
    432.5000,       5.0000,   8.00000,    549.0259
     52.5000,      35.0000,   1.00000,   1392.2438
     57.5000,      35.0000,   1.00000,   1342.4705
     62.5000,      35.0000,   1.00000,   1300.9830
     67.5000,      35.0000,   1.00000,   1290.5372
     72.5000,      35.0000,   1.00000,   1249.0645
     77.5000,      35.0000,   1.00000,   1166.7308
     82.5000,      35.0000,   1.00000,   1117.9344
     87.5000,      35.0000,   1.00000,   1101.0551
     92.5000,      35.0000,   1.00000,   1089.5457
     97.5000,      35.0000,   1.00000,   1088.9288
    102.5000,      35.0000,   1.00000,   1090.8167
    107.5000,      35.0000,   1.00000,   1081.4312
    112.5000,      35.0000,   1.00000,   1085.1510
    117.5000,      35.0000,   1.00000,   1052.3988
    122.5000,      35.0000,   1.00000,   1009.2982
    127.5000,      35.0000,   1.00000,    977.4698
    132.5000,      35.0000,   1.00000,    936.8902
    137.5000,      35.0000,   1.00000,    906.2470
    142.5000,      35.0000,   1.00000,    876.4961
    147.5000,      35.0000,   1.00000,    827.6307
    152.5000,      35.0000,   1.00000,    784.7657
    157.5000,      35.0000,   1.00000,    745.3961
    162.5000,      35.0000,   1.00000,    692.6978
    167.5000,      35.0000,   1.00000,    656.5990
    172.5000,      35.0000,   1.00000,    615.3104
    177.5000,      35.0000,   1.00000,    584.8354
    182.5000,      35.0000,   1.00000,    564.6060
    187.5000,      35.0000,   1.00000,    514.3094
    192.5000,      35.0000,   1.00000,    472.3488
    197.5000,      35.0000,   1.00000,    443.5701
    202.5000,      35.0000,   1.00000,    414.3078
    207.5000,      35.0000,   1.00000,    394.4193
    212.5000,      35.0000,   1.00000,    351.8256
    217.5000,      35.0000,   1.00000,    317.3273
    222.5000,      35.0000,   1.00000,    301.7434
    227.5000,      35.0000,   1.00000,    291.0218
    232.5000,      35.0000,   1.00000,    275.3984
    237.5000,      35.0000,   1.00000,    246.1880
    242.5000,      35.0000,   1.00000,    223.2928
    247.5000,      35.0000,   1.00000,    241.1460
    252.5000,      35.0000,   1.00000,    260.6385
    257.5000,      35.0000,   1.00000,    267.4637
    262.5000,      35.0000,   1.00000,    263.1673
    267.5000,      35.0000,   1.00000,    262.7685
    272.5000,      35.0000,   1.00000,    271.4373
    277.5000,      35.0000,   1.00000,    274.8692
    282.5000,      35.0000,   1.00000,    251.9538
    287.5000,      35.0000,   1.00000,    230.8911
    292.5000,      35.0000,   1.00000,    228.1536
    297.5000,      35.0000,   1.00000,    233.7550
    302.5000,      35.0000,   1.00000,    247.1420
    307.5000,      35.0000,   1.00000,    263.8018
    312.5000,      35.0000,   1.00000,    282.2098
    317.5000,      35.0000,   1.00000,    318.1855
    322.5000,      35.0000,   1.00000,    344.6825
    327.5000,      35.0000,   1.00000,    362.3454
    332.5000,      35.0000,   1.00000,    392.0941
    337.5000,      35.0000,   1.00000,    425.5609
    342.5000,      35.0000,   1.00000,    441.4471
    347.5000,      35.0000,   1.00000,    431.6049
    352.5000,      35.0000,   1.00000,    416.6160
    357.5000,      35.0000,   1.00000,    423.4771
    362.5000,      35.0000,   1.00000,    426.0552
    367.5000,      35.0000,   1.00000,    414.9946
    372.5000,      35.0000,   1.00000,    413.9183
    377.5000,      35.0000,   1.00000,    406.6087
    382.5000,      35.0000,   1.00000,    433.0079
    387.5000,      35.0000,   1.00000,    480.7324
    392.5000,      35.0000,   1.00000,    507.8421
    397.5000,      35.0000,   1.00000,    533.2863
    402.5000,      35.0000,   1.00000,    562.5394
    407.5000,      35.0000,   1.00000,    584.2259
    412.5000,      35.0000,   1.00000,    615.2755
    417.5000,      35.0000,   1.00000,    593.4216
    422.5000,      35.0000,   1.00000,    556.2941
     52.5000,       5.0000,  10.00000,   1377.0670
     57.5000,       5.0000,  10.00000,   1395.8717
     62.5000,       5.0000,  10.00000,   1222.0038
     67.5000,       5.0000,  10.00000,   1197.6007
     72.5000,       5.0000,  10.00000,   1105.5621
     77.5000,       5.0000,  10.00000,   1098.9606
     82.5000,       5.0000,  10.00000,   1105.4003
     87.5000,       5.0000,  10.00000,   1123.7107
     92.5000,       5.0000,  10.00000,   1060.8218
     97.5000,       5.0000,  10.00000,   1011.9739
    102.5000,       5.0000,  10.00000,   1059.4386
    107.5000,       5.0000,  10.00000,   1046.4900
    112.5000,       5.0000,  10.00000,   1053.4830
    117.5000,       5.0000,  10.00000,   1001.0955
    122.5000,       5.0000,  10.00000,    964.8927
    127.5000,       5.0000,  10.00000,    961.7335
    132.5000,       5.0000,  10.00000,    945.8690
    137.5000,       5.0000,  10.00000,    870.2653
    142.5000,       5.0000,  10.00000,    887.9144
    147.5000,       5.0000,  10.00000,    781.4570
    152.5000,       5.0000,  10.00000,    723.3073
    157.5000,       5.0000,  10.00000,    700.5699
    162.5000,       5.0000,  10.00000,    629.2482
    167.5000,       5.0000,  10.00000,    692.0246
    172.5000,       5.0000,  10.00000,    577.9316
    177.5000,       5.0000,  10.00000,    529.9698
    182.5000,       5.0000,  10.00000,    550.5504
    187.5000,       5.0000,  10.00000,    464.8721
    192.5000,       5.0000,  10.00000,    419.0436
    197.5000,       5.0000,  10.00000,    381.5782
    202.5000,       5.0000,  10.00000,    362.5891
    207.5000,       5.0000,  10.00000,    393.8127
    212.5000,       5.0000,  10.00000,    350.9849
    217.5000,       5.0000,  10.00000,    375.6992
    222.5000,       5.0000,  10.00000,    370.8229
    227.5000,       5.0000,  10.00000,    193.0075
    232.5000,       5.0000,  10.00000,    193.5211
    237.5000,       5.0000,  10.00000,    208.7486
    242.5000,       5.0000,  10.00000,    306.9021
    247.5000,       5.0000,  10.00000,    247.8606
    252.5000,       5.0000,  10.00000,    198.7760
    257.5000,       5.0000,  10.00000,    272.4196
    262.5000,       5.0000,  10.00000,    334.3332
    267.5000,       5.0000,  10.00000,    314.1580
    272.5000,       5.0000,  10.00000,    232.4228
    277.5000,       5.0000,  10.00000,    217.5719
    282.5000,       5.0000,  10.00000,    242.1848
    287.5000,       5.0000,  10.00000,    263.0077
    292.5000,       5.0000,  10.00000,    270.2624
    297.5000,       5.0000,  10.00000,    235.3442
    302.5000,       5.0000,  10.00000,    195.0842
    307.5000,       5.0000,  10.00000,    211.4319
    312.5000,       5.0000,  10.00000,    210.8390
    317.5000,       5.0000,  10.00000,    352.8100
    322.5000,       5.0000,  10.00000,    416.8978
    327.5000,       5.0000,  10.00000,    348.1038
    332.5000,       5.0000,  10.00000,    372.7435
    337.5000,       5.0000,  10.00000,    356.8182
    342.5000,       5.0000,  10.00000,    380.8296
    347.5000,       5.0000,  10.00000,    406.7386
    352.5000,       5.0000,  10.00000,    509.5598
    357.5000,       5.0000,  10.00000,    437.0623
    362.5000,       5.0000,  10.00000,    340.3784
    367.5000,       5.0000,  10.00000,    337.5295
    372.5000,       5.0000,  10.00000,    456.4202
    377.5000,       5.0000,  10.00000,    473.6201
    382.5000,       5.0000,  10.00000,    442.0300
    387.5000,       5.0000,  10.00000,    466.4858
    392.5000,       5.0000,  10.00000,    399.2981
    397.5000,       5.0000,  10.00000,    507.0537
    402.5000,       5.0000,  10.00000,    530.4086
    407.5000,       5.0000,  10.00000,    578.0776
    412.5000,       5.0000,  10.00000,    597.6637
    417.5000,       5.0000,  10.00000,    591.2271
    422.5000,       5.0000,  10.00000,    528.7408
     67.5000,      45.0000,   1.00000,   1147.6509
     72.5000,      45.0000,   1.00000,   1104.4304
     77.5000,      45.0000,   1.00000,   1040.2969
     82.5000,      45.0000,   1.00000,    999.9871
     87.5000,      45.0000,   1.00000,    963.1099
     92.5000,      45.0000,   1.00000,    918.7917
     97.5000,      45.0000,   1.00000,    905.7050
    102.5000,      45.0000,   1.00000,    891.4064
    107.5000,      45.0000,   1.00000,    889.7670
    112.5000,      45.0000,   1.00000,    883.9474
    117.5000,      45.0000,   1.00000,    871.5658
    122.5000,      45.0000,   1.00000,    877.2843
    127.5000,      45.0000,   1.00000,    870.1181
    132.5000,      45.0000,   1.00000,    847.4503
    137.5000,      45.0000,   1.00000,    824.0324
    142.5000,      45.0000,   1.00000,    791.6483
    147.5000,      45.0000,   1.00000,    778.4406
    152.5000,      45.0000,   1.00000,    749.1705
    157.5000,      45.0000,   1.00000,    708.3902
    162.5000,      45.0000,   1.00000,    685.4865
    167.5000,      45.0000,   1.00000,    643.1627
    172.5000,      45.0000,   1.00000,    615.1243
    177.5000,      45.0000,   1.00000,    581.3810
    182.5000,      45.0000,   1.00000,    549.3999
    187.5000,      45.0000,   1.00000,    534.1973
    192.5000,      45.0000,   1.00000,    493.1350
    197.5000,      45.0000,   1.00000,    467.2628
    202.5000,      45.0000,   1.00000,    446.0954
    207.5000,      45.0000,   1.00000,    400.5164
    212.5000,      45.0000,   1.00000,    372.3759
    217.5000,      45.0000,   1.00000,    347.0596
    222.5000,      45.0000,   1.00000,    338.0616
    227.5000,      45.0000,   1.00000,    322.9731
    232.5000,      45.0000,   1.00000,    297.1710
    237.5000,      45.0000,   1.00000,    293.9846
    242.5000,      45.0000,   1.00000,    288.3786
    247.5000,      45.0000,   1.00000,    280.4953
    252.5000,      45.0000,   1.00000,    282.5801
    257.5000,      45.0000,   1.00000,    277.6797
    262.5000,      45.0000,   1.00000,    280.7745
    267.5000,      45.0000,   1.00000,    272.2489
    272.5000,      45.0000,   1.00000,    273.8604
    277.5000,      45.0000,   1.00000,    279.9419
    282.5000,      45.0000,   1.00000,    271.9784
    287.5000,      45.0000,   1.00000,    259.0540
    292.5000,      45.0000,   1.00000,    248.4570
    297.5000,      45.0000,   1.00000,    263.4454
    302.5000,      45.0000,   1.00000,    291.4364
    307.5000,      45.0000,   1.00000,    301.5517
    312.5000,      45.0000,   1.00000,    316.3183
    317.5000,      45.0000,   1.00000,    322.1810
    322.5000,      45.0000,   1.00000,    330.5885
    327.5000,      45.0000,   1.00000,    360.1745
    332.5000,      45.0000,   1.00000,    401.0071
    337.5000,      45.0000,   1.00000,    426.1374
    342.5000,      45.0000,   1.00000,    410.2137
    347.5000,      45.0000,   1.00000,    388.1273
    352.5000,      45.0000,   1.00000,    395.3818
    357.5000,      45.0000,   1.00000,    406.2307
    362.5000,      45.0000,   1.00000,    408.3741
    367.5000,      45.0000,   1.00000,    409.9409
    372.5000,      45.0000,   1.00000,    406.7411
    377.5000,      45.0000,   1.00000,    406.9737
    382.5000,      45.0000,   1.00000,    412.7302
    387.5000,      45.0000,   1.00000,    438.8131
    392.5000,      45.0000,   1.00000,    467.5963
    397.5000,      45.0000,   1.00000,    480.2284
    402.5000,      45.0000,   1.00000,    484.7111
    407.5000,      45.0000,   1.00000,    494.1322
     77.5000,       5.0000,  12.00000,   1021.3362
    157.5000,       5.0000,  12.00000,    677.1550
    237.5000,       5.0000,  12.00000,    221.4962
    317.5000,       5.0000,  12.00000,    351.3836
    397.5000,       5.0000,  12.00000,    473.4012
     67.5000,      15.0000,   4.00000,   1053.1956
     72.5000,      15.0000,   4.00000,   1011.9844
     77.5000,      15.0000,   4.00000,    973.8815
     82.5000,      15.0000,   4.00000,    984.4498
     87.5000,      15.0000,   4.00000,    963.6994
     92.5000,      15.0000,   4.00000,    912.3453
     97.5000,      15.0000,   4.00000,    882.9824
    102.5000,      15.0000,   4.00000,    863.7192
    107.5000,      15.0000,   4.00000,    871.7832
    112.5000,      15.0000,   4.00000,    864.0212
    117.5000,      15.0000,   4.00000,    853.8906
    122.5000,      15.0000,   4.00000,    855.3318
    127.5000,      15.0000,   4.00000,    864.8804
    132.5000,      15.0000,   4.00000,    847.2892
    137.5000,      15.0000,   4.00000,    830.5822
    142.5000,      15.0000,   4.00000,    779.3868
    147.5000,      15.0000,   4.00000,    746.4879
    152.5000,      15.0000,   4.00000,    694.7676
    157.5000,      15.0000,   4.00000,    650.9760
    162.5000,      15.0000,   4.00000,    651.5599
    167.5000,      15.0000,   4.00000,    624.8892
    172.5000,      15.0000,   4.00000,    610.9498
    177.5000,      15.0000,   4.00000,    563.6185
    182.5000,      15.0000,   4.00000,    525.6296
    187.5000,      15.0000,   4.00000,    495.1547
    192.5000,      15.0000,   4.00000,    438.8048
    197.5000,      15.0000,   4.00000,    405.0074
    202.5000,      15.0000,   4.00000,    395.4150
    207.5000,      15.0000,   4.00000,    389.1078
    212.5000,      15.0000,   4.00000,    405.6662
    217.5000,      15.0000,   4.00000,    401.6668
    222.5000,      15.0000,   4.00000,    346.0943
    227.5000,      15.0000,   4.00000,    276.6055
    232.5000,      15.0000,   4.00000,    214.0925
    237.5000,      15.0000,   4.00000,    261.5729
    242.5000,      15.0000,   4.00000,    286.9818
    247.5000,      15.0000,   4.00000,    289.8963
    252.5000,      15.0000,   4.00000,    274.8011
    257.5000,      15.0000,   4.00000,    292.8191
    262.5000,      15.0000,   4.00000,    326.2809
    267.5000,      15.0000,   4.00000,    306.2234
    272.5000,      15.0000,   4.00000,    265.1902
    277.5000,      15.0000,   4.00000,    244.3889
    282.5000,      15.0000,   4.00000,    259.3752
    287.5000,      15.0000,   4.00000,    282.4191
    292.5000,      15.0000,   4.00000,    282.1517
    297.5000,      15.0000,   4.00000,    256.1434
    302.5000,      15.0000,   4.00000,    236.6235
    307.5000,      15.0000,   4.00000,    225.5852
    312.5000,      15.0000,   4.00000,    277.0560
    317.5000,      15.0000,   4.00000,    336.7729
    322.5000,      15.0000,   4.00000,    371.0248
    327.5000,      15.0000,   4.00000,    384.2968
    332.5000,      15.0000,   4.00000,    368.4539
    337.5000,      15.0000,   4.00000,    375.9409
    342.5000,      15.0000,   4.00000,    376.8552
    347.5000,      15.0000,   4.00000,    417.1069
    352.5000,      15.0000,   4.00000,    430.0666
    357.5000,      15.0000,   4.00000,    413.2115
    362.5000,      15.0000,   4.00000,    367.5229
    367.5000,      15.0000,   4.00000,    381.7374
    372.5000,      15.0000,   4.00000,    428.5501
    377.5000,      15.0000,   4.00000,    455.3275
    382.5000,      15.0000,   4.00000,    444.0633
    387.5000,      15.0000,   4.00000,    412.1429
    392.5000,      15.0000,   4.00000,    425.0032
    397.5000,      15.0000,   4.00000,    435.1674
    402.5000,      15.0000,   4.00000,    480.7315
    407.5000,      15.0000,   4.00000,    498.0851
     82.5000,      55.0000,   1.00000,    929.1260
     87.5000,      55.0000,   1.00000,    878.8204
     92.5000,      55.0000,   1.00000,    846.0029
     97.5000,      55.0000,   1.00000,    830.9006
    102.5000,      55.0000,   1.00000,    812.4931
    107.5000,      55.0000,   1.00000,    793.8134
    112.5000,      55.0000,   1.00000,    781.3938
    117.5000,      55.0000,   1.00000,    778.4761
    122.5000,      55.0000,   1.00000,    778.0754
    127.5000,      55.0000,   1.00000,    775.1948
    132.5000,      55.0000,   1.00000,    769.3936
    137.5000,      55.0000,   1.00000,    757.7863
    142.5000,      55.0000,   1.00000,    749.8050
    147.5000,      55.0000,   1.00000,    738.6760
    152.5000,      55.0000,   1.00000,    725.9871
    157.5000,      55.0000,   1.00000,    708.4211
    162.5000,      55.0000,   1.00000,    676.3735
    167.5000,      55.0000,   1.00000,    652.1797
    172.5000,      55.0000,   1.00000,    620.2943
    177.5000,      55.0000,   1.00000,    588.1161
    182.5000,      55.0000,   1.00000,    558.5107
    187.5000,      55.0000,   1.00000,    529.0085
    192.5000,      55.0000,   1.00000,    514.5313
    197.5000,      55.0000,   1.00000,    487.1980
    202.5000,      55.0000,   1.00000,    451.6643
    207.5000,      55.0000,   1.00000,    420.9825
    212.5000,      55.0000,   1.00000,    387.1469
    217.5000,      55.0000,   1.00000,    376.0936
    222.5000,      55.0000,   1.00000,    361.9436
    227.5000,      55.0000,   1.00000,    347.6650
    232.5000,      55.0000,   1.00000,    344.1011
    242.5000,      55.0000,   1.00000,    324.9024
    247.5000,      55.0000,   1.00000,    302.8855
    252.5000,      55.0000,   1.00000,    282.1686
    257.5000,      55.0000,   1.00000,    288.9311
    262.5000,      55.0000,   1.00000,    298.9078
    267.5000,      55.0000,   1.00000,    309.4768
    272.5000,      55.0000,   1.00000,    294.8998
    277.5000,      55.0000,   1.00000,    285.2592
    282.5000,      55.0000,   1.00000,    289.3878
    287.5000,      55.0000,   1.00000,    285.6640
    292.5000,      55.0000,   1.00000,    290.2860
    297.5000,      55.0000,   1.00000,    300.3377
    302.5000,      55.0000,   1.00000,    313.4196
    307.5000,      55.0000,   1.00000,    330.7241
    312.5000,      55.0000,   1.00000,    338.5482
    317.5000,      55.0000,   1.00000,    340.6523
    322.5000,      55.0000,   1.00000,    344.7905
    327.5000,      55.0000,   1.00000,    369.7521
    332.5000,      55.0000,   1.00000,    383.6915
    337.5000,      55.0000,   1.00000,    380.9657
    342.5000,      55.0000,   1.00000,    390.4404
    347.5000,      55.0000,   1.00000,    402.4744
    352.5000,      55.0000,   1.00000,    408.1364
    357.5000,      55.0000,   1.00000,    417.0772
    362.5000,      55.0000,   1.00000,    420.1133
    367.5000,      55.0000,   1.00000,    415.8609
    372.5000,      55.0000,   1.00000,    421.2061
    377.5000,      55.0000,   1.00000,    424.3688
    382.5000,      55.0000,   1.00000,    421.5165
    387.5000,      55.0000,   1.00000,    422.9372
    392.5000,      55.0000,   1.00000,    434.3495
     77.5000,       5.0000,  15.00000,    913.1760
    157.5000,       5.0000,  15.00000,    658.8299
    317.5000,       5.0000,  15.00000,    370.0440
    397.5000,       5.0000,  15.00000,    438.1664
     82.5000,      15.0000,   5.00000,    903.3293
     87.5000,      15.0000,   5.00000,    882.4927
     92.5000,      15.0000,   5.00000,    844.3478
     97.5000,      15.0000,   5.00000,    821.7134
    102.5000,      15.0000,   5.00000,    795.9519
    107.5000,      15.0000,   5.00000,    784.4107
    112.5000,      15.0000,   5.00000,    770.2344
    117.5000,      15.0000,   5.00000,    768.9926
    122.5000,      15.0000,   5.00000,    776.5955
    127.5000,      15.0000,   5.00000,    784.6009
    132.5000,      15.0000,   5.00000,    780.2999
    137.5000,      15.0000,   5.00000,    772.6516
    142.5000,      15.0000,   5.00000,    736.7607
    147.5000,      15.0000,   5.00000,    713.1459
    152.5000,      15.0000,   5.00000,    675.2053
    157.5000,      15.0000,   5.00000,    644.1522
    162.5000,      15.0000,   5.00000,    645.4077
    167.5000,      15.0000,   5.00000,    625.3806
    172.5000,      15.0000,   5.00000,    617.4413
    177.5000,      15.0000,   5.00000,    578.3398
    182.5000,      15.0000,   5.00000,    537.0794
    187.5000,      15.0000,   5.00000,    501.0723
    192.5000,      15.0000,   5.00000,    446.1020
    197.5000,      15.0000,   5.00000,    416.9156
    202.5000,      15.0000,   5.00000,    411.4014
    207.5000,      15.0000,   5.00000,    406.3786
    212.5000,      15.0000,   5.00000,    421.6856
    217.5000,      15.0000,   5.00000,    422.1267
    222.5000,      15.0000,   5.00000,    369.2760
    227.5000,      15.0000,   5.00000,    300.8527
    232.5000,      15.0000,   5.00000,    237.3340
    242.5000,      15.0000,   5.00000,    305.1197
    247.5000,      15.0000,   5.00000,    302.7236
    252.5000,      15.0000,   5.00000,    287.9035
    257.5000,      15.0000,   5.00000,    314.0039
    262.5000,      15.0000,   5.00000,    353.9296
    267.5000,      15.0000,   5.00000,    337.3875
    272.5000,      15.0000,   5.00000,    288.9707
    277.5000,      15.0000,   5.00000,    261.9849
    282.5000,      15.0000,   5.00000,    277.7172
    287.5000,      15.0000,   5.00000,    304.7224
    292.5000,      15.0000,   5.00000,    302.0250
    297.5000,      15.0000,   5.00000,    274.1002
    302.5000,      15.0000,   5.00000,    253.0848
    307.5000,      15.0000,   5.00000,    243.0032
    312.5000,      15.0000,   5.00000,    292.9594
    317.5000,      15.0000,   5.00000,    350.5689
    322.5000,      15.0000,   5.00000,    385.5556
    327.5000,      15.0000,   5.00000,    389.8898
    332.5000,      15.0000,   5.00000,    365.3438
    337.5000,      15.0000,   5.00000,    365.8687
    342.5000,      15.0000,   5.00000,    372.7898
    347.5000,      15.0000,   5.00000,    420.0516
    352.5000,      15.0000,   5.00000,    442.1603
    357.5000,      15.0000,   5.00000,    429.9207
    362.5000,      15.0000,   5.00000,    385.4055
    367.5000,      15.0000,   5.00000,    402.9285
    372.5000,      15.0000,   5.00000,    447.2013
    377.5000,      15.0000,   5.00000,    470.3682
    382.5000,      15.0000,   5.00000,    454.6587
    387.5000,      15.0000,   5.00000,    408.2543
    392.5000,      15.0000,   5.00000,    406.9637
     97.5000,      65.0000,   1.00000,    796.1070
    102.5000,      65.0000,   1.00000,    782.8781
    107.5000,      65.0000,   1.00000,    772.5270
    112.5000,      65.0000,   1.00000,    770.4991
    117.5000,      65.0000,   1.00000,    754.4162
    122.5000,      65.0000,   1.00000,    723.9581
    127.5000,      65.0000,   1.00000,    705.3469
    132.5000,      65.0000,   1.00000,    709.1089
    137.5000,      65.0000,   1.00000,    717.3171
    142.5000,      65.0000,   1.00000,    718.0356
    147.5000,      65.0000,   1.00000,    708.1565
    152.5000,      65.0000,   1.00000,    705.3516
    157.5000,      65.0000,   1.00000,    700.0109
    162.5000,      65.0000,   1.00000,    674.5986
    167.5000,      65.0000,   1.00000,    640.0788
    172.5000,      65.0000,   1.00000,    609.0258
    177.5000,      65.0000,   1.00000,    583.2611
    182.5000,      65.0000,   1.00000,    565.6268
    187.5000,      65.0000,   1.00000,    552.1487
    192.5000,      65.0000,   1.00000,    531.5018
    197.5000,      65.0000,   1.00000,    498.8251
    202.5000,      65.0000,   1.00000,    460.0110
    207.5000,      65.0000,   1.00000,    434.3454
    212.5000,      65.0000,   1.00000,    422.5469
    217.5000,      65.0000,   1.00000,    400.7699
    257.5000,      65.0000,   1.00000,    298.6713
    262.5000,      65.0000,   1.00000,    306.7268
    267.5000,      65.0000,   1.00000,    316.9977
    272.5000,      65.0000,   1.00000,    320.4162
    277.5000,      65.0000,   1.00000,    309.4463
    282.5000,      65.0000,   1.00000,    304.0242
    287.5000,      65.0000,   1.00000,    317.9035
    292.5000,      65.0000,   1.00000,    327.9146
    297.5000,      65.0000,   1.00000,    327.4677
    302.5000,      65.0000,   1.00000,    328.5370
    307.5000,      65.0000,   1.00000,    336.6508
    312.5000,      65.0000,   1.00000,    346.0776
    317.5000,      65.0000,   1.00000,    355.8686
    322.5000,      65.0000,   1.00000,    373.2862
    327.5000,      65.0000,   1.00000,    377.3986
    332.5000,      65.0000,   1.00000,    374.0157
    337.5000,      65.0000,   1.00000,    379.1406
    342.5000,      65.0000,   1.00000,    405.8770
    347.5000,      65.0000,   1.00000,    426.8984
    352.5000,      65.0000,   1.00000,    427.1243
    357.5000,      65.0000,   1.00000,    423.8588
    362.5000,      65.0000,   1.00000,    418.8417
    367.5000,      65.0000,   1.00000,    422.5663
    372.5000,      65.0000,   1.00000,    424.1320
    377.5000,      65.0000,   1.00000,    427.0379
     97.5000,      15.0000,   6.00000,    784.0778
    102.5000,      15.0000,   6.00000,    769.2731
    107.5000,      15.0000,   6.00000,    768.3513
    112.5000,      15.0000,   6.00000,    759.2722
    117.5000,      15.0000,   6.00000,    746.9416
    122.5000,      15.0000,   6.00000,    731.8276
    127.5000,      15.0000,   6.00000,    729.7934
    132.5000,      15.0000,   6.00000,    733.4218
    137.5000,      15.0000,   6.00000,    738.5393
    142.5000,      15.0000,   6.00000,    714.3235
    147.5000,      15.0000,   6.00000,    691.0244
    152.5000,      15.0000,   6.00000,    659.1690
    157.5000,      15.0000,   6.00000,    639.1711
    162.5000,      15.0000,   6.00000,    644.4420
    167.5000,      15.0000,   6.00000,    620.2842
    172.5000,      15.0000,   6.00000,    604.3678
    177.5000,      15.0000,   6.00000,    574.8705
    182.5000,      15.0000,   6.00000,    548.6596
    187.5000,      15.0000,   6.00000,    520.2648
    192.5000,      15.0000,   6.00000,    462.8093
    197.5000,      15.0000,   6.00000,    428.0255
    202.5000,      15.0000,   6.00000,    422.3671
    207.5000,      15.0000,   6.00000,    420.5049
    212.5000,      15.0000,   6.00000,    440.3914
    217.5000,      15.0000,   6.00000,    444.0710
    257.5000,      15.0000,   6.00000,    327.7462
    262.5000,      15.0000,   6.00000,    368.2225
    267.5000,      15.0000,   6.00000,    354.6019
    272.5000,      15.0000,   6.00000,    310.5745
    277.5000,      15.0000,   6.00000,    282.8861
    282.5000,      15.0000,   6.00000,    297.6989
    287.5000,      15.0000,   6.00000,    321.7356
    292.5000,      15.0000,   6.00000,    315.2357
    297.5000,      15.0000,   6.00000,    286.3089
    302.5000,      15.0000,   6.00000,    259.7737
    307.5000,      15.0000,   6.00000,    247.8605
    312.5000,      15.0000,   6.00000,    298.9523
    317.5000,      15.0000,   6.00000,    362.3809
    322.5000,      15.0000,   6.00000,    402.5878
    327.5000,      15.0000,   6.00000,    400.8197
    332.5000,      15.0000,   6.00000,    374.1651
    337.5000,      15.0000,   6.00000,    379.3231
    342.5000,      15.0000,   6.00000,    391.7761
    347.5000,      15.0000,   6.00000,    440.8675
    352.5000,      15.0000,   6.00000,    459.4914
    357.5000,      15.0000,   6.00000,    441.4853
    362.5000,      15.0000,   6.00000,    394.8353
    367.5000,      15.0000,   6.00000,    411.8925
    372.5000,      15.0000,   6.00000,    454.7971
    377.5000,      15.0000,   6.00000,    477.1687
    105.0000,      30.0000,   3.00000,    764.6593
    110.0000,      30.0000,   3.00000,    752.3138
    115.0000,      30.0000,   3.00000,    745.3458
    120.0000,      30.0000,   3.00000,    740.7206
    125.0000,      30.0000,   3.00000,    735.5054
    130.0000,      30.0000,   3.00000,    728.7709
    135.0000,      30.0000,   3.00000,    720.3004
    140.0000,      30.0000,   3.00000,    707.0746
    145.0000,      30.0000,   3.00000,    693.3519
    150.0000,      30.0000,   3.00000,    670.5532
    155.0000,      30.0000,   3.00000,    665.1180
    160.0000,      30.0000,   3.00000,    638.3764
    165.0000,      30.0000,   3.00000,    621.2930
    170.0000,      30.0000,   3.00000,    612.4149
    175.0000,      30.0000,   3.00000,    590.2327
    180.0000,      30.0000,   3.00000,    569.2833
    185.0000,      30.0000,   3.00000,    526.1610
    190.0000,      30.0000,   3.00000,    496.1535
    195.0000,      30.0000,   3.00000,    480.4028
    200.0000,      30.0000,   3.00000,    451.1183
    205.0000,      30.0000,   3.00000,    443.5515
    210.0000,      30.0000,   3.00000,    443.5293
    265.0000,      30.0000,   3.00000,    326.7787
    270.0000,      30.0000,   3.00000,    334.2185
    275.0000,      30.0000,   3.00000,    333.1511
    280.0000,      30.0000,   3.00000,    321.4067
    285.0000,      30.0000,   3.00000,    303.8553
    290.0000,      30.0000,   3.00000,    298.6933
    295.0000,      30.0000,   3.00000,    297.4132
    300.0000,      30.0000,   3.00000,    287.5839
    305.0000,      30.0000,   3.00000,    297.8914
    310.0000,      30.0000,   3.00000,    315.5271
    315.0000,      30.0000,   3.00000,    328.8521
    320.0000,      30.0000,   3.00000,    356.5239
    325.0000,      30.0000,   3.00000,    377.3011
    330.0000,      30.0000,   3.00000,    403.7107
    335.0000,      30.0000,   3.00000,    407.7383
    340.0000,      30.0000,   3.00000,    420.9590
    345.0000,      30.0000,   3.00000,    433.9121
    350.0000,      30.0000,   3.00000,    427.1304
    355.0000,      30.0000,   3.00000,    420.4633
    360.0000,      30.0000,   3.00000,    434.6860
    365.0000,      30.0000,   3.00000,    449.4461
    370.0000,      30.0000,   3.00000,    441.2867
    112.5000,      25.0000,   4.00000,    741.9379
    117.5000,      25.0000,   4.00000,    743.4277
    122.5000,      25.0000,   4.00000,    747.1548
    127.5000,      25.0000,   4.00000,    746.6718
    132.5000,      25.0000,   4.00000,    738.4210
    137.5000,      25.0000,   4.00000,    717.0062
    142.5000,      25.0000,   4.00000,    695.8553
    147.5000,      25.0000,   4.00000,    672.1658
    152.5000,      25.0000,   4.00000,    647.9092
    157.5000,      25.0000,   4.00000,    631.6505
    162.5000,      25.0000,   4.00000,    620.1944
    167.5000,      25.0000,   4.00000,    611.1098
    172.5000,      25.0000,   4.00000,    607.1871
    177.5000,      25.0000,   4.00000,    590.9955
    182.5000,      25.0000,   4.00000,    546.7841
    187.5000,      25.0000,   4.00000,    513.9760
    192.5000,      25.0000,   4.00000,    487.7876
    197.5000,      25.0000,   4.00000,    461.3271
    202.5000,      25.0000,   4.00000,    447.6758
    272.5000,      25.0000,   4.00000,    334.9331
    277.5000,      25.0000,   4.00000,    317.6887
    282.5000,      25.0000,   4.00000,    311.8606
    287.5000,      25.0000,   4.00000,    311.7735
    292.5000,      25.0000,   4.00000,    306.5088
    297.5000,      25.0000,   4.00000,    299.1938
    302.5000,      25.0000,   4.00000,    281.5346
    307.5000,      25.0000,   4.00000,    291.7137
    312.5000,      25.0000,   4.00000,    324.8418
    317.5000,      25.0000,   4.00000,    349.7601
    322.5000,      25.0000,   4.00000,    379.5588
    327.5000,      25.0000,   4.00000,    411.2258
    332.5000,      25.0000,   4.00000,    415.8956
    337.5000,      25.0000,   4.00000,    411.1764
    342.5000,      25.0000,   4.00000,    438.3946
    347.5000,      25.0000,   4.00000,    444.4418
    352.5000,      25.0000,   4.00000,    435.3893
    357.5000,      25.0000,   4.00000,    430.2543
    362.5000,      25.0000,   4.00000,    446.9200
    157.5000,      15.0000,   8.00000,    607.6613
    317.5000,      15.0000,   8.00000,    388.8192
    157.5000,      15.0000,  10.00000,    647.1163
    317.5000,      15.0000,  10.00000,    399.8029
   3.86
ITERATION 3
MODEL RESISTIVITY
LAYER 1
93,     2.5000
     10.0000,     1597.7
     15.0000,     1987.3
     20.0000,     1717.5
     25.0000,     1575.1
     30.0000,     2043.7
     35.0000,     2667.8
     40.0000,     3210.0
     45.0000,     3354.7
     50.0000,     3259.1
     55.0000,     3155.6
     60.0000,     3089.8
     65.0000,     2666.9
     70.0000,     2680.6
     75.0000,     2568.6
     80.0000,     2376.8
     85.0000,     1994.7
     90.0000,     1709.3
     95.0000,     1507.7
    100.0000,     1373.5
    105.0000,     1404.4
    110.0000,     1368.1
    115.0000,     1360.9
    120.0000,     1346.8
    125.0000,     1347.5
    130.0000,     1377.2
    135.0000,     1379.8
    140.0000,     1282.1
    145.0000,     1331.4
    150.0000,     1190.5
    155.0000,     1090.4
    160.0000,     1055.3
    165.0000,     1016.2
    170.0000,     1253.5
    175.0000,     1129.8
    180.0000,     1103.0
    185.0000,     1148.9
    190.0000,     1050.5
    195.0000,     1035.9
    200.0000,     1048.0
    205.0000,     1050.9
    210.0000,     1166.1
    215.0000,     972.70
    220.0000,     910.65
    225.0000,     665.16
    230.0000,     251.64
    235.0000,     160.61
    240.0000,     157.77
    245.0000,     251.68
    250.0000,     194.83
    255.0000,     161.39
    260.0000,     268.16
    265.0000,     362.34
    270.0000,     308.99
    275.0000,     203.31
    280.0000,     184.67
    285.0000,     220.22
    290.0000,     261.18
    295.0000,     284.23
    300.0000,     251.20
    305.0000,     225.01
    310.0000,     293.41
    315.0000,     349.52
    320.0000,     785.02
    325.0000,     1289.9
    330.0000,     1297.9
    335.0000,     1327.3
    340.0000,     1226.9
    345.0000,     1380.0
    350.0000,     1609.1
    355.0000,     1906.3
    360.0000,     1351.9
    365.0000,     793.99
    370.0000,     672.69
    375.0000,     886.09
    380.0000,     901.11
    385.0000,     820.00
    390.0000,     839.07
    395.0000,     741.71
    400.0000,     1056.8
    405.0000,     1204.4
    410.0000,     1383.5
    415.0000,     1430.0
    420.0000,     1399.8
    425.0000,     1149.3
    430.0000,     1045.0
    435.0000,     840.64
    440.0000,     656.15
    445.0000,     839.75
    450.0000,     968.52
    455.0000,     1111.0
    460.0000,     1226.9
    465.0000,     1166.3
             1170.2
LAYER 2
93,     5.2500
     10.0000,     1517.7
     15.0000,     1904.8
     20.0000,     1751.9
     25.0000,     1626.2
     30.0000,     2010.2
     35.0000,     2626.9
     40.0000,     3081.3
     45.0000,     3206.4
     50.0000,     3575.4
     55.0000,     3690.0
     60.0000,     3567.6
     65.0000,     3159.1
     70.0000,     2791.6
     75.0000,     2202.2
     80.0000,     1921.3
     85.0000,     1756.7
     90.0000,     1694.5
     95.0000,     1488.4
    100.0000,     1416.7
    105.0000,     1474.1
    110.0000,     1476.0
    115.0000,     1455.5
    120.0000,     1453.9
    125.0000,     1439.1
    130.0000,     1474.3
    135.0000,     1456.8
    140.0000,     1369.4
    145.0000,     1374.0
    150.0000,     1204.8
    155.0000,     1187.5
    160.0000,     1168.0
    165.0000,     1042.1
    170.0000,     1225.2
    175.0000,     1103.9
    180.0000,     953.24
    185.0000,     1019.3
    190.0000,     776.99
    195.0000,     808.73
    200.0000,     798.23
    205.0000,     882.31
    210.0000,     956.09
    215.0000,     816.58
    220.0000,     696.75
    225.0000,     563.82
    230.0000,     170.79
    235.0000,     156.36
    240.0000,     138.68
    245.0000,     221.88
    250.0000,     188.48
    255.0000,     158.67
    260.0000,     267.68
    265.0000,     348.94
    270.0000,     301.56
    275.0000,     196.15
    280.0000,     170.56
    285.0000,     203.81
    290.0000,     244.61
    295.0000,     271.17
    300.0000,     258.57
    305.0000,     245.56
    310.0000,     322.38
    315.0000,     430.63
    320.0000,     819.83
    325.0000,     1144.8
    330.0000,     1005.8
    335.0000,     1207.8
    340.0000,     1170.4
    345.0000,     1233.3
    350.0000,     1298.3
    355.0000,     1656.0
    360.0000,     1211.0
    365.0000,     773.32
    370.0000,     688.12
    375.0000,     860.22
    380.0000,     926.48
    385.0000,     908.46
    390.0000,     977.89
    395.0000,     896.02
    400.0000,     1149.4
    405.0000,     1279.6
    410.0000,     1373.3
    415.0000,     1408.3
    420.0000,     1347.5
    425.0000,     1137.1
    430.0000,     1187.4
    435.0000,     1008.0
    440.0000,     799.30
    445.0000,     879.69
    450.0000,     1000.1
    455.0000,     1124.7
    460.0000,     1209.9
    465.0000,     1141.9
             1140.6
LAYER 3
91,     8.2750
     15.0000,     1575.6
     20.0000,     1772.4
     25.0000,     1796.2
     30.0000,     2039.8
     35.0000,     2446.6
     40.0000,     2635.1
     45.0000,     2744.4
     50.0000,     3400.2
     55.0000,     3773.8
     60.0000,     3697.0
     65.0000,     3284.2
     70.0000,     2533.8
     75.0000,     1646.3
     80.0000,     1470.2
     85.0000,     1721.7
     90.0000,     1944.3
     95.0000,     1672.5
    100.0000,     1560.5
    105.0000,     1626.8
    110.0000,     1660.0
    115.0000,     1627.4
    120.0000,     1620.3
    125.0000,     1625.1
    130.0000,     1701.1
    135.0000,     1724.6
    140.0000,     1650.4
    145.0000,     1536.5
    150.0000,     1338.9
    155.0000,     1438.2
    160.0000,     1476.4
    165.0000,     1206.8
    170.0000,     1201.7
    175.0000,     964.15
    180.0000,     727.38
    185.0000,     761.74
    190.0000,     500.72
    195.0000,     499.78
    200.0000,     454.92
    205.0000,     504.31
    210.0000,     520.43
    215.0000,     424.55
    220.0000,     387.65
    225.0000,     372.61
    230.0000,     111.06
    235.0000,     146.92
    240.0000,     130.45
    245.0000,     177.75
    250.0000,     155.47
    255.0000,     133.13
    260.0000,     194.15
    265.0000,     246.91
    270.0000,     235.85
    275.0000,     182.26
    280.0000,     168.70
    285.0000,     206.22
    290.0000,     253.32
    295.0000,     278.08
    300.0000,     270.65
    305.0000,     268.37
    310.0000,     348.30
    315.0000,     467.89
    320.0000,     739.20
    325.0000,     762.44
    330.0000,     581.42
    335.0000,     826.86
    340.0000,     951.36
    345.0000,     917.05
    350.0000,     821.56
    355.0000,     1077.4
    360.0000,     902.84
    365.0000,     714.27
    370.0000,     720.69
    375.0000,     853.85
    380.0000,     924.06
    385.0000,     1029.0
    390.0000,     1202.0
    395.0000,     1131.1
    400.0000,     1235.5
    405.0000,     1279.4
    410.0000,     1286.1
    415.0000,     1318.2
    420.0000,     1266.0
    425.0000,     1167.3
    430.0000,     1449.0
    435.0000,     1369.9
    440.0000,     1076.3
    445.0000,     985.96
    450.0000,     1023.8
    455.0000,     1113.1
    460.0000,     1149.1
             1096.0
LAYER 4
89,    11.6025
     20.0000,     1456.1
     25.0000,     1804.0
     30.0000,     1896.3
     35.0000,     2013.4
     40.0000,     1896.6
     45.0000,     1938.3
     50.0000,     2613.0
     55.0000,     3121.6
     60.0000,     3142.3
     65.0000,     2727.2
     70.0000,     1900.7
     75.0000,     1141.4
     80.0000,     1180.4
     85.0000,     1812.1
     90.0000,     2260.9
     95.0000,     1901.0
    100.0000,     1674.9
    105.0000,     1738.9
    110.0000,     1820.5
    115.0000,     1812.0
    120.0000,     1815.4
    125.0000,     1883.3
    130.0000,     2042.0
    135.0000,     2164.7
    140.0000,     2105.9
    145.0000,     1840.7
    150.0000,     1595.0
    155.0000,     1739.8
    160.0000,     1752.3
    165.0000,     1293.4
    170.0000,     1053.0
    175.0000,     722.47
    180.0000,     526.94
    185.0000,     604.58
    190.0000,     383.69
    195.0000,     340.63
    200.0000,     264.03
    205.0000,     271.36
    210.0000,     268.08
    215.0000,     216.20
    220.0000,     233.51
    225.0000,     264.35
    230.0000,      93.06
    235.0000,     143.81
    240.0000,     144.75
    245.0000,     170.13
    250.0000,     138.38
    255.0000,     114.11
    260.0000,     131.05
    265.0000,     160.77
    270.0000,     181.62
    275.0000,     180.05
    280.0000,     184.73
    285.0000,     220.86
    290.0000,     264.57
    295.0000,     287.02
    300.0000,     281.18
    305.0000,     285.18
    310.0000,     370.86
    315.0000,     449.99
    320.0000,     604.99
    325.0000,     477.94
    330.0000,     332.39
    335.0000,     506.46
    340.0000,     677.09
    345.0000,     621.70
    350.0000,     480.12
    355.0000,     616.76
    360.0000,     575.41
    365.0000,     573.84
    370.0000,     684.26
    375.0000,     778.90
    380.0000,     770.51
    385.0000,     898.07
    390.0000,     1121.7
    395.0000,     1071.1
    400.0000,     1040.6
    405.0000,     1003.2
    410.0000,     973.16
    415.0000,     1002.6
    420.0000,     983.21
    425.0000,     990.61
    430.0000,     1431.6
    435.0000,     1561.7
    440.0000,     1276.2
    445.0000,     1055.7
    450.0000,     995.90
    455.0000,     1034.2
             1050.4
LAYER 5
85,    15.2628
     30.0000,     1232.8
     35.0000,     1369.0
     40.0000,     1106.6
     45.0000,     901.35
     50.0000,     952.14
     55.0000,     1091.5
     60.0000,     1168.8
     65.0000,     1117.0
     70.0000,     983.33
     75.0000,     882.04
     80.0000,     1133.9
     85.0000,     1807.3
     90.0000,     2293.0
     95.0000,     2025.1
    100.0000,     1671.7
    105.0000,     1614.8
    110.0000,     1673.2
    115.0000,     1689.6
    120.0000,     1693.0
    125.0000,     1770.0
    130.0000,     1893.8
    135.0000,     1974.7
    140.0000,     1883.2
    145.0000,     1665.0
    150.0000,     1470.6
    155.0000,     1327.5
    160.0000,     1092.5
    165.0000,     742.48
    170.0000,     500.78
    175.0000,     343.11
    180.0000,     316.53
    185.0000,     410.95
    190.0000,     334.17
    195.0000,     249.21
    200.0000,     165.56
    205.0000,     139.91
    210.0000,     133.61
    215.0000,     134.26
    220.0000,     166.50
    225.0000,     185.92
    230.0000,     122.01
    235.0000,     165.51
    240.0000,     207.00
    245.0000,     225.89
    250.0000,     182.30
    255.0000,     141.99
    260.0000,     127.26
    265.0000,     136.22
    270.0000,     172.13
    275.0000,     211.10
    280.0000,     226.48
    285.0000,     228.91
    290.0000,     235.87
    295.0000,     244.28
    300.0000,     239.74
    305.0000,     227.56
    310.0000,     222.32
    315.0000,     187.64
    320.0000,     195.55
    325.0000,     184.60
    330.0000,     193.45
    335.0000,     286.66
    340.0000,     376.64
    345.0000,     332.46
    350.0000,     249.05
    355.0000,     267.88
    360.0000,     295.66
    365.0000,     401.52
    370.0000,     585.11
    375.0000,     640.41
    380.0000,     524.06
    385.0000,     479.02
    390.0000,     492.63
    395.0000,     455.00
    400.0000,     424.55
    405.0000,     434.98
    410.0000,     477.22
    415.0000,     526.38
    420.0000,     527.83
    425.0000,     533.27
    430.0000,     679.01
    435.0000,     801.77
    440.0000,     819.21
    445.0000,     771.61
           820.1712
LAYER 6
81,    19.2890
     40.0000,     1198.2
     45.0000,     970.60
     50.0000,     863.90
     55.0000,     841.94
     60.0000,     885.60
     65.0000,     966.33
     70.0000,     1059.4
     75.0000,     1162.0
     80.0000,     1389.5
     85.0000,     1708.1
     90.0000,     1815.5
     95.0000,     1585.3
    100.0000,     1354.0
    105.0000,     1298.1
    110.0000,     1323.5
    115.0000,     1323.5
    120.0000,     1290.4
    125.0000,     1267.1
    130.0000,     1249.8
    135.0000,     1210.3
    140.0000,     1121.0
    145.0000,     1011.2
    150.0000,     889.47
    155.0000,     735.15
    160.0000,     561.11
    165.0000,     404.44
    170.0000,     304.40
    175.0000,     260.84
    180.0000,     290.58
    185.0000,     372.73
    190.0000,     348.89
    195.0000,     264.38
    200.0000,     187.65
    205.0000,     158.53
    210.0000,     154.28
    215.0000,     165.04
    220.0000,     194.75
    225.0000,     204.64
    230.0000,     173.54
    235.0000,     204.73
    240.0000,     258.44
    245.0000,     294.83
    250.0000,     270.97
    255.0000,     225.51
    260.0000,     195.85
    265.0000,     193.82
    270.0000,     214.59
    275.0000,     235.47
    280.0000,     233.17
    285.0000,     215.12
    290.0000,     202.79
    295.0000,     199.15
    300.0000,     194.24
    305.0000,     183.72
    310.0000,     168.99
    315.0000,     145.88
    320.0000,     146.85
    325.0000,     161.02
    330.0000,     195.08
    335.0000,     260.25
    340.0000,     298.35
    345.0000,     258.75
    350.0000,     206.22
    355.0000,     203.39
    360.0000,     239.65
    365.0000,     355.50
    370.0000,     544.69
    375.0000,     624.01
    380.0000,     519.72
    385.0000,     417.21
    390.0000,     359.11
    395.0000,     312.62
    400.0000,     288.90
    405.0000,     298.86
    410.0000,     332.86
    415.0000,     362.23
    420.0000,     357.34
    425.0000,     347.59
    430.0000,     369.30
    435.0000,     416.28
           511.6074
LAYER 7
77,    23.7179
     50.0000,     1259.5
     55.0000,     1162.7
     60.0000,     1180.1
     65.0000,     1278.3
     70.0000,     1396.1
     75.0000,     1492.3
     80.0000,     1555.4
     85.0000,     1557.5
     90.0000,     1435.7
     95.0000,     1239.9
    100.0000,     1097.4
    105.0000,     1046.1
    110.0000,     1034.6
    115.0000,     1006.4
    120.0000,     949.34
    125.0000,     880.44
    130.0000,     809.05
    135.0000,     738.38
    140.0000,     671.79
    145.0000,     613.17
    150.0000,     547.18
    155.0000,     462.75
    160.0000,     377.25
    165.0000,     312.98
    170.0000,     282.27
    175.0000,     291.06
    180.0000,     347.41
    185.0000,     418.81
    190.0000,     406.87
    195.0000,     327.04
    200.0000,     250.91
    205.0000,     214.94
    210.0000,     208.40
    215.0000,     219.79
    220.0000,     239.44
    225.0000,     241.40
    230.0000,     225.93
    235.0000,     244.34
    240.0000,     289.86
    245.0000,     334.78
    250.0000,     341.56
    255.0000,     313.87
    260.0000,     279.67
    265.0000,     258.32
    270.0000,     249.68
    275.0000,     242.02
    280.0000,     225.00
    285.0000,     202.85
    290.0000,     186.68
    295.0000,     179.11
    300.0000,     175.49
    305.0000,     171.45
    310.0000,     165.08
    315.0000,     157.41
    320.0000,     163.07
    325.0000,     184.30
    330.0000,     221.90
    335.0000,     266.80
    340.0000,     282.37
    345.0000,     253.48
    350.0000,     219.29
    355.0000,     217.02
    360.0000,     258.32
    365.0000,     368.78
    370.0000,     536.47
    375.0000,     636.67
    380.0000,     588.01
    385.0000,     487.57
    390.0000,     404.37
    395.0000,     344.92
    400.0000,     312.79
    405.0000,     308.74
    410.0000,     319.91
    415.0000,     322.82
    420.0000,     302.84
    425.0000,     289.74
           280.8425
LAYER 8
73,    28.5897
     60.0000,     1432.3
     65.0000,     1542.8
     70.0000,     1595.3
     75.0000,     1580.7
     80.0000,     1516.5
     85.0000,     1394.2
     90.0000,     1220.7
     95.0000,     1055.3
    100.0000,     946.22
    105.0000,     890.83
    110.0000,     857.92
    115.0000,     817.73
    120.0000,     760.45
    125.0000,     692.59
    130.0000,     623.39
    135.0000,     561.04
    140.0000,     511.12
    145.0000,     472.66
    150.0000,     435.55
    155.0000,     394.70
    160.0000,     358.65
    165.0000,     340.19
    170.0000,     348.84
    175.0000,     390.82
    180.0000,     461.99
    185.0000,     521.71
    190.0000,     507.21
    195.0000,     430.17
    200.0000,     350.09
    205.0000,     301.30
    210.0000,     281.44
    215.0000,     278.83
    220.0000,     280.45
    225.0000,     273.45
    230.0000,     263.16
    235.0000,     271.99
    240.0000,     301.62
    245.0000,     336.97
    250.0000,     354.43
    255.0000,     344.70
    260.0000,     317.60
    265.0000,     288.20
    270.0000,     263.30
    275.0000,     241.75
    280.0000,     220.55
    285.0000,     200.95
    290.0000,     187.02
    295.0000,     180.30
    300.0000,     178.98
    305.0000,     180.26
    310.0000,     182.28
    315.0000,     186.13
    320.0000,     198.56
    325.0000,     222.80
    330.0000,     256.10
    335.0000,     286.01
    340.0000,     293.67
    345.0000,     277.56
    350.0000,     260.45
    355.0000,     266.65
    360.0000,     311.26
    365.0000,     407.27
    370.0000,     539.78
    375.0000,     639.18
    380.0000,     647.43
    385.0000,     591.23
    390.0000,     519.72
    395.0000,     460.00
    400.0000,     419.48
    405.0000,     400.37
    410.0000,     386.39
    415.0000,     364.49
           302.0950
LAYER 9
69,    33.9487
     70.0000,     1537.9
     75.0000,     1460.7
     80.0000,     1374.0
     85.0000,     1265.8
     90.0000,     1110.1
     95.0000,     969.52
    100.0000,     876.29
    105.0000,     819.77
    110.0000,     779.84
    115.0000,     740.24
    120.0000,     693.09
    125.0000,     639.76
    130.0000,     585.49
    135.0000,     536.47
    140.0000,     497.69
    145.0000,     469.60
    150.0000,     448.23
    155.0000,     432.28
    160.0000,     426.62
    165.0000,     439.21
    170.0000,     476.68
    175.0000,     539.71
    180.0000,     613.08
    185.0000,     657.75
    190.0000,     636.13
    195.0000,     559.79
    200.0000,     473.01
    205.0000,     406.12
    210.0000,     363.13
    215.0000,     336.37
    220.0000,     316.51
    225.0000,     298.10
    230.0000,     284.59
    235.0000,     284.03
    240.0000,     297.12
    245.0000,     315.91
    250.0000,     327.97
    255.0000,     325.25
    260.0000,     308.81
    265.0000,     285.78
    270.0000,     262.49
    275.0000,     241.66
    280.0000,     223.64
    285.0000,     209.13
    290.0000,     199.63
    295.0000,     196.00
    300.0000,     197.70
    305.0000,     203.34
    310.0000,     211.75
    315.0000,     223.35
    320.0000,     240.49
    325.0000,     263.98
    330.0000,     290.28
    335.0000,     311.26
    340.0000,     319.49
    345.0000,     317.25
    350.0000,     317.05
    355.0000,     332.88
    360.0000,     375.34
    365.0000,     449.32
    370.0000,     543.87
    375.0000,     628.22
    380.0000,     672.21
    385.0000,     673.72
    390.0000,     644.53
    395.0000,     614.51
    400.0000,     584.23
    405.0000,     555.91
           513.5277
LAYER 10
63,    39.8436
     85.0000,     1235.6
     90.0000,     1055.1
     95.0000,     946.83
    100.0000,     863.25
    105.0000,     808.95
    110.0000,     767.88
    115.0000,     734.55
    120.0000,     700.38
    125.0000,     663.65
    130.0000,     625.64
    135.0000,     589.52
    140.0000,     560.25
    145.0000,     540.28
    150.0000,     529.78
    155.0000,     530.25
    160.0000,     545.45
    165.0000,     579.76
    170.0000,     634.82
    175.0000,     704.29
    180.0000,     768.14
    185.0000,     795.57
    190.0000,     765.55
    195.0000,     688.00
    200.0000,     593.75
    205.0000,     508.07
    210.0000,     439.83
    215.0000,     387.61
    220.0000,     347.16
    225.0000,     315.92
    230.0000,     294.41
    235.0000,     284.01
    240.0000,     283.52
    245.0000,     288.32
    250.0000,     292.26
    255.0000,     290.62
    260.0000,     282.27
    265.0000,     269.33
    270.0000,     254.97
    275.0000,     241.58
    280.0000,     230.41
    285.0000,     222.37
    290.0000,     218.34
    295.0000,     218.95
    300.0000,     224.16
    305.0000,     233.44
    310.0000,     246.08
    315.0000,     261.84
    320.0000,     280.83
    325.0000,     302.47
    330.0000,     324.46
    335.0000,     343.21
    340.0000,     356.62
    345.0000,     367.30
    350.0000,     381.30
    355.0000,     402.58
    360.0000,     436.69
    365.0000,     486.45
    370.0000,     548.12
    375.0000,     616.30
    380.0000,     677.60
    385.0000,     735.82
    390.0000,     759.10
           791.0457
LAYER 11
59,    46.3279
     95.0000,     939.78
    100.0000,     855.05
    105.0000,     808.25
    110.0000,     779.49
    115.0000,     759.35
    120.0000,     739.83
    125.0000,     720.32
    130.0000,     698.69
    135.0000,     673.08
    140.0000,     652.27
    145.0000,     639.84
    150.0000,     637.96
    155.0000,     649.65
    160.0000,     677.90
    165.0000,     723.86
    170.0000,     784.45
    175.0000,     848.81
    180.0000,     897.47
    185.0000,     908.29
    190.0000,     869.47
    195.0000,     788.78
    200.0000,     687.75
    205.0000,     587.20
    210.0000,     498.91
    215.0000,     426.57
    220.0000,     369.74
    225.0000,     326.88
    230.0000,     296.66
    235.0000,     277.63
    240.0000,     267.57
    245.0000,     263.31
    250.0000,     261.47
    255.0000,     259.34
    260.0000,     255.57
    265.0000,     250.24
    270.0000,     244.33
    275.0000,     238.98
    280.0000,     235.16
    285.0000,     233.65
    290.0000,     235.14
    295.0000,     240.12
    300.0000,     248.78
    305.0000,     260.98
    310.0000,     276.34
    315.0000,     294.49
    320.0000,     314.91
    325.0000,     337.01
    330.0000,     359.91
    335.0000,     382.08
    340.0000,     403.13
    345.0000,     426.20
    350.0000,     454.42
    355.0000,     474.52
    360.0000,     495.33
    365.0000,     522.78
    370.0000,     555.40
    375.0000,     601.68
    380.0000,     678.67
           842.1258
LAYER 12
45,    53.4607
    130.0000,     774.37
    135.0000,     745.04
    140.0000,     728.39
    145.0000,     721.56
    150.0000,     725.59
    155.0000,     745.37
    160.0000,     783.19
    165.0000,     836.50
    170.0000,     899.26
    175.0000,     957.39
    180.0000,     993.44
    185.0000,     991.12
    190.0000,     943.52
    195.0000,     857.41
    200.0000,     749.62
    205.0000,     638.32
    210.0000,     536.52
    215.0000,     450.70
    220.0000,     382.49
    225.0000,     330.86
    230.0000,     293.63
    235.0000,     268.29
    240.0000,     252.20
    245.0000,     242.73
    250.0000,     237.53
    255.0000,     234.72
    260.0000,     233.10
    265.0000,     232.08
    270.0000,     231.66
    275.0000,     232.14
    280.0000,     233.96
    285.0000,     237.58
    290.0000,     243.44
    295.0000,     251.93
    300.0000,     263.32
    305.0000,     277.77
    310.0000,     295.28
    315.0000,     315.84
    320.0000,     338.97
    325.0000,     364.99
    330.0000,     394.51
    335.0000,     423.75
    340.0000,     451.90
    345.0000,     490.64
           562.5864
LAYER 13
39,    61.3068
    145.0000,     743.23
    150.0000,     753.64
    155.0000,     779.28
    160.0000,     834.55
    165.0000,     902.56
    170.0000,     980.84
    175.0000,     1043.6
    180.0000,     1076.9
    185.0000,     1066.9
    190.0000,     1009.8
    195.0000,     913.76
    200.0000,     795.13
    205.0000,     672.04
    210.0000,     558.43
    215.0000,     462.09
    220.0000,     385.40
    225.0000,     327.28
    230.0000,     285.08
    235.0000,     255.70
    240.0000,     236.23
    245.0000,     224.10
    250.0000,     217.25
    255.0000,     214.07
    260.0000,     213.42
    265.0000,     214.53
    270.0000,     217.06
    275.0000,     220.88
    280.0000,     226.07
    285.0000,     232.79
    290.0000,     241.28
    295.0000,     251.84
    300.0000,     264.82
    305.0000,     280.66
    310.0000,     299.69
    315.0000,     323.35
    320.0000,     348.58
    325.0000,     378.66
    330.0000,     412.40
           461.0988
LAYER 14
35, 
    155.0000,     707.42
    160.0000,     835.82
    165.0000,     957.41
    170.0000,     1065.3
    175.0000,     1146.6
    180.0000,     1194.0
    185.0000,     1182.1
    190.0000,     1111.2
    195.0000,     993.99
    200.0000,     851.60
    205.0000,     706.21
    210.0000,     574.16
    215.0000,     464.14
    220.0000,     378.18
    225.0000,     314.21
    230.0000,     268.45
    235.0000,     236.94
    240.0000,     216.22
    245.0000,     203.46
    250.0000,     196.54
    255.0000,     193.85
    260.0000,     194.23
    265.0000,     196.80
    270.0000,     201.09
    275.0000,     206.78
    280.0000,     213.78
    285.0000,     222.05
    290.0000,     231.63
    295.0000,     242.77
    300.0000,     255.98
    305.0000,     272.17
    310.0000,     289.39
    315.0000,     310.86
    320.0000,     337.62
           371.4879
CALCULATED APPARENT RESISTIVITY
      7.5000,       5.0000,   1.00000,   1539.4193
     12.5000,       5.0000,   1.00000,   1784.3595
     17.5000,       5.0000,   1.00000,   1728.3395
     22.5000,       5.0000,   1.00000,   1779.9962
     27.5000,       5.0000,   1.00000,   2120.4719
     32.5000,       5.0000,   1.00000,   2423.8452
     37.5000,       5.0000,   1.00000,   2775.6719
     42.5000,       5.0000,   1.00000,   3019.1726
     47.5000,       5.0000,   1.00000,   3124.8481
     52.5000,       5.0000,   1.00000,   3088.9722
     57.5000,       5.0000,   1.00000,   3099.4651
     62.5000,       5.0000,   1.00000,   2713.2114
     67.5000,       5.0000,   1.00000,   2604.6140
     72.5000,       5.0000,   1.00000,   2283.5234
     77.5000,       5.0000,   1.00000,   2086.0903
     82.5000,       5.0000,   1.00000,   1847.2172
     87.5000,       5.0000,   1.00000,   1706.6952
     92.5000,       5.0000,   1.00000,   1582.6211
     97.5000,       5.0000,   1.00000,   1473.0229
    102.5000,       5.0000,   1.00000,   1478.8148
    107.5000,       5.0000,   1.00000,   1425.2725
    112.5000,       5.0000,   1.00000,   1440.9961
    117.5000,       5.0000,   1.00000,   1427.3058
    122.5000,       5.0000,   1.00000,   1421.9336
    127.5000,       5.0000,   1.00000,   1421.6517
    132.5000,       5.0000,   1.00000,   1433.4309
    137.5000,       5.0000,   1.00000,   1322.6774
    142.5000,       5.0000,   1.00000,   1353.3262
    147.5000,       5.0000,   1.00000,   1232.8424
    152.5000,       5.0000,   1.00000,   1167.6969
    157.5000,       5.0000,   1.00000,   1165.0432
    162.5000,       5.0000,   1.00000,   1049.6482
    167.5000,       5.0000,   1.00000,   1149.6920
    172.5000,       5.0000,   1.00000,   1017.9130
    177.5000,       5.0000,   1.00000,    979.6715
    182.5000,       5.0000,   1.00000,    947.1609
    187.5000,       5.0000,   1.00000,    850.7007
    192.5000,       5.0000,   1.00000,    835.6621
    197.5000,       5.0000,   1.00000,    835.1323
    202.5000,       5.0000,   1.00000,    788.6614
    207.5000,       5.0000,   1.00000,    838.8796
    212.5000,       5.0000,   1.00000,    693.9678
    217.5000,       5.0000,   1.00000,    572.0280
    222.5000,       5.0000,   1.00000,    460.7680
    227.5000,       5.0000,   1.00000,    243.2231
    232.5000,       5.0000,   1.00000,    195.6903
    237.5000,       5.0000,   1.00000,    163.9933
    242.5000,       5.0000,   1.00000,    197.8470
    247.5000,       5.0000,   1.00000,    184.2520
    252.5000,       5.0000,   1.00000,    191.1475
    257.5000,       5.0000,   1.00000,    241.0916
    262.5000,       5.0000,   1.00000,    244.6866
    267.5000,       5.0000,   1.00000,    253.7904
    272.5000,       5.0000,   1.00000,    218.8306
    277.5000,       5.0000,   1.00000,    208.2643
    282.5000,       5.0000,   1.00000,    223.5957
    287.5000,       5.0000,   1.00000,    235.4544
    292.5000,       5.0000,   1.00000,    258.7626
    297.5000,       5.0000,   1.00000,    264.3773
    302.5000,       5.0000,   1.00000,    271.5384
    307.5000,       5.0000,   1.00000,    371.7207
    312.5000,       5.0000,   1.00000,    417.0600
    317.5000,       5.0000,   1.00000,    673.6675
    322.5000,       5.0000,   1.00000,    866.5060
    327.5000,       5.0000,   1.00000,    955.5634
    332.5000,       5.0000,   1.00000,   1127.5623
    337.5000,       5.0000,   1.00000,   1113.8967
    342.5000,       5.0000,   1.00000,   1239.8936
    347.5000,       5.0000,   1.00000,   1198.3978
    352.5000,       5.0000,   1.00000,   1238.9879
    357.5000,       5.0000,   1.00000,   1058.2906
    362.5000,       5.0000,   1.00000,    882.8246
    367.5000,       5.0000,   1.00000,    777.1140
    372.5000,       5.0000,   1.00000,    852.6731
    377.5000,       5.0000,   1.00000,    848.6503
    382.5000,       5.0000,   1.00000,    841.7538
    387.5000,       5.0000,   1.00000,    947.2698
    392.5000,       5.0000,   1.00000,    862.9048
    397.5000,       5.0000,   1.00000,   1102.1201
    402.5000,       5.0000,   1.00000,   1125.4413
    407.5000,       5.0000,   1.00000,   1248.2209
    412.5000,       5.0000,   1.00000,   1250.3503
    417.5000,       5.0000,   1.00000,   1266.8527
    422.5000,       5.0000,   1.00000,   1105.0040
    427.5000,       5.0000,   1.00000,   1071.1383
    432.5000,       5.0000,   1.00000,    964.9195
    437.5000,       5.0000,   1.00000,    826.7530
    442.5000,       5.0000,   1.00000,    941.5009
    447.5000,       5.0000,   1.00000,    962.7026
    452.5000,       5.0000,   1.00000,   1046.1000
    457.5000,       5.0000,   1.00000,   1123.9744
    462.5000,       5.0000,   1.00000,   1109.0859
    467.5000,       5.0000,   1.00000,   1135.7355
     12.5000,       5.0000,   2.00000,   1860.7428
     17.5000,       5.0000,   2.00000,   1764.4949
     22.5000,       5.0000,   2.00000,   1648.8792
     27.5000,       5.0000,   2.00000,   2006.7466
     32.5000,       5.0000,   2.00000,   2311.2205
     37.5000,       5.0000,   2.00000,   2517.0742
     42.5000,       5.0000,   2.00000,   2648.9348
     47.5000,       5.0000,   2.00000,   2673.3894
     52.5000,       5.0000,   2.00000,   2772.5088
     57.5000,       5.0000,   2.00000,   2789.0093
     62.5000,       5.0000,   2.00000,   2447.9673
     67.5000,       5.0000,   2.00000,   2364.8459
     72.5000,       5.0000,   2.00000,   2178.6487
     77.5000,       5.0000,   2.00000,   1962.6797
     82.5000,       5.0000,   2.00000,   1774.6423
     87.5000,       5.0000,   2.00000,   1693.7660
     92.5000,       5.0000,   2.00000,   1604.9927
     97.5000,       5.0000,   2.00000,   1533.9435
    102.5000,       5.0000,   2.00000,   1566.5867
    107.5000,       5.0000,   2.00000,   1515.2072
    112.5000,       5.0000,   2.00000,   1510.1212
    117.5000,       5.0000,   2.00000,   1495.9796
    122.5000,       5.0000,   2.00000,   1465.4293
    127.5000,       5.0000,   2.00000,   1496.0645
    132.5000,       5.0000,   2.00000,   1462.1807
    137.5000,       5.0000,   2.00000,   1351.4967
    142.5000,       5.0000,   2.00000,   1411.4489
    147.5000,       5.0000,   2.00000,   1287.1385
    152.5000,       5.0000,   2.00000,   1210.4519
    157.5000,       5.0000,   2.00000,   1149.6892
    162.5000,       5.0000,   2.00000,   1020.9351
    167.5000,       5.0000,   2.00000,   1106.4637
    172.5000,       5.0000,   2.00000,    915.8549
    177.5000,       5.0000,   2.00000,    802.0428
    182.5000,       5.0000,   2.00000,    808.7552
    187.5000,       5.0000,   2.00000,    686.7398
    192.5000,       5.0000,   2.00000,    655.4013
    197.5000,       5.0000,   2.00000,    609.1282
    202.5000,       5.0000,   2.00000,    561.5124
    207.5000,       5.0000,   2.00000,    564.2791
    212.5000,       5.0000,   2.00000,    421.8847
    217.5000,       5.0000,   2.00000,    407.6758
    222.5000,       5.0000,   2.00000,    394.8062
    227.5000,       5.0000,   2.00000,    208.3114
    232.5000,       5.0000,   2.00000,    172.5122
    237.5000,       5.0000,   2.00000,    169.2168
    242.5000,       5.0000,   2.00000,    224.9809
    247.5000,       5.0000,   2.00000,    187.3011
    252.5000,       5.0000,   2.00000,    156.6661
    257.5000,       5.0000,   2.00000,    210.5647
    262.5000,       5.0000,   2.00000,    239.3042
    267.5000,       5.0000,   2.00000,    230.5414
    272.5000,       5.0000,   2.00000,    199.1888
    277.5000,       5.0000,   2.00000,    203.2851
    282.5000,       5.0000,   2.00000,    229.0986
    287.5000,       5.0000,   2.00000,    244.4225
    292.5000,       5.0000,   2.00000,    274.0775
    297.5000,       5.0000,   2.00000,    273.8125
    302.5000,       5.0000,   2.00000,    302.7009
    307.5000,       5.0000,   2.00000,    380.9149
    312.5000,       5.0000,   2.00000,    358.5447
    317.5000,       5.0000,   2.00000,    567.5892
    322.5000,       5.0000,   2.00000,    725.7126
    327.5000,       5.0000,   2.00000,    707.7003
    332.5000,       5.0000,   2.00000,    831.6442
    337.5000,       5.0000,   2.00000,    867.3093
    342.5000,       5.0000,   2.00000,    869.6028
    347.5000,       5.0000,   2.00000,    885.6968
    352.5000,       5.0000,   2.00000,   1024.4656
    357.5000,       5.0000,   2.00000,    913.8456
    362.5000,       5.0000,   2.00000,    717.1227
    367.5000,       5.0000,   2.00000,    722.3796
    372.5000,       5.0000,   2.00000,    897.7493
    377.5000,       5.0000,   2.00000,    865.1348
    382.5000,       5.0000,   2.00000,    852.2242
    387.5000,       5.0000,   2.00000,    934.6035
    392.5000,       5.0000,   2.00000,    849.5378
    397.5000,       5.0000,   2.00000,   1054.7881
    402.5000,       5.0000,   2.00000,   1080.6995
    407.5000,       5.0000,   2.00000,   1060.2112
    412.5000,       5.0000,   2.00000,   1128.9948
    417.5000,       5.0000,   2.00000,   1127.4404
    422.5000,       5.0000,   2.00000,   1013.8080
    427.5000,       5.0000,   2.00000,   1101.6478
    432.5000,       5.0000,   2.00000,   1013.1208
    437.5000,       5.0000,   2.00000,    845.5588
    442.5000,       5.0000,   2.00000,    992.9400
    447.5000,       5.0000,   2.00000,   1000.7934
    452.5000,       5.0000,   2.00000,   1005.0768
    457.5000,       5.0000,   2.00000,   1058.6320
    462.5000,       5.0000,   2.00000,   1023.4680
     17.5000,       5.0000,   3.00000,   1690.1394
     22.5000,       5.0000,   3.00000,   1515.9172
     27.5000,       5.0000,   3.00000,   1761.8285
     32.5000,       5.0000,   3.00000,   2132.5518
     37.5000,       5.0000,   3.00000,   2321.3899
     42.5000,       5.0000,   3.00000,   2240.3174
     47.5000,       5.0000,   3.00000,   2243.9407
     52.5000,       5.0000,   3.00000,   2260.9675
     57.5000,       5.0000,   3.00000,   2316.8596
     62.5000,       5.0000,   3.00000,   2104.2888
     67.5000,       5.0000,   3.00000,   2117.2478
     72.5000,       5.0000,   3.00000,   1978.3429
     77.5000,       5.0000,   3.00000,   1886.1282
     82.5000,       5.0000,   3.00000,   1743.4937
     87.5000,       5.0000,   3.00000,   1668.3044
     92.5000,       5.0000,   3.00000,   1567.7953
     97.5000,       5.0000,   3.00000,   1515.2178
    102.5000,       5.0000,   3.00000,   1583.7646
    107.5000,       5.0000,   3.00000,   1560.0453
    112.5000,       5.0000,   3.00000,   1541.1766
    117.5000,       5.0000,   3.00000,   1483.3936
    122.5000,       5.0000,   3.00000,   1472.4727
    127.5000,       5.0000,   3.00000,   1459.8848
    132.5000,       5.0000,   3.00000,   1445.2764
    137.5000,       5.0000,   3.00000,   1343.5282
    142.5000,       5.0000,   3.00000,   1378.2773
    147.5000,       5.0000,   3.00000,   1266.7704
    152.5000,       5.0000,   3.00000,   1146.0181
    157.5000,       5.0000,   3.00000,   1071.9675
    162.5000,       5.0000,   3.00000,    962.5487
    167.5000,       5.0000,   3.00000,   1014.5927
    172.5000,       5.0000,   3.00000,    830.9559
    177.5000,       5.0000,   3.00000,    717.5778
    182.5000,       5.0000,   3.00000,    674.8229
    187.5000,       5.0000,   3.00000,    587.3501
    192.5000,       5.0000,   3.00000,    517.5030
    197.5000,       5.0000,   3.00000,    468.9593
    202.5000,       5.0000,   3.00000,    421.5114
    207.5000,       5.0000,   3.00000,    384.4379
    212.5000,       5.0000,   3.00000,    331.6240
    217.5000,       5.0000,   3.00000,    346.7835
    222.5000,       5.0000,   3.00000,    338.8540
    227.5000,       5.0000,   3.00000,    176.8566
    232.5000,       5.0000,   3.00000,    156.1332
    237.5000,       5.0000,   3.00000,    172.2291
    242.5000,       5.0000,   3.00000,    250.2119
    247.5000,       5.0000,   3.00000,    188.1877
    252.5000,       5.0000,   3.00000,    144.3465
    257.5000,       5.0000,   3.00000,    195.8620
    262.5000,       5.0000,   3.00000,    253.0254
    267.5000,       5.0000,   3.00000,    242.2611
    272.5000,       5.0000,   3.00000,    183.9497
    277.5000,       5.0000,   3.00000,    182.8163
    282.5000,       5.0000,   3.00000,    225.0402
    287.5000,       5.0000,   3.00000,    269.0082
    292.5000,       5.0000,   3.00000,    294.9777
    297.5000,       5.0000,   3.00000,    295.2720
    302.5000,       5.0000,   3.00000,    282.7726
    307.5000,       5.0000,   3.00000,    311.2160
    312.5000,       5.0000,   3.00000,    308.2552
    317.5000,       5.0000,   3.00000,    494.5940
    322.5000,       5.0000,   3.00000,    618.7275
    327.5000,       5.0000,   3.00000,    579.7746
    332.5000,       5.0000,   3.00000,    603.9745
    337.5000,       5.0000,   3.00000,    562.1065
    342.5000,       5.0000,   3.00000,    614.6354
    347.5000,       5.0000,   3.00000,    701.0964
    352.5000,       5.0000,   3.00000,    923.6455
    357.5000,       5.0000,   3.00000,    779.5922
    362.5000,       5.0000,   3.00000,    594.5253
    367.5000,       5.0000,   3.00000,    604.0254
    372.5000,       5.0000,   3.00000,    830.9259
    377.5000,       5.0000,   3.00000,    899.4666
    382.5000,       5.0000,   3.00000,    823.2995
    387.5000,       5.0000,   3.00000,    834.0875
    392.5000,       5.0000,   3.00000,    745.5386
    397.5000,       5.0000,   3.00000,    939.4058
    402.5000,       5.0000,   3.00000,    939.2477
    407.5000,       5.0000,   3.00000,    992.8638
    412.5000,       5.0000,   3.00000,    963.2435
    417.5000,       5.0000,   3.00000,    988.1912
    422.5000,       5.0000,   3.00000,    947.4998
    427.5000,       5.0000,   3.00000,   1021.6951
    432.5000,       5.0000,   3.00000,    944.1796
    437.5000,       5.0000,   3.00000,    797.9163
    442.5000,       5.0000,   3.00000,    917.4855
    447.5000,       5.0000,   3.00000,    974.0517
    452.5000,       5.0000,   3.00000,   1002.2032
    457.5000,       5.0000,   3.00000,    986.1086
     22.5000,      15.0000,   1.00000,   1582.3962
     27.5000,      15.0000,   1.00000,   1706.7423
     32.5000,      15.0000,   1.00000,   1921.8984
     37.5000,      15.0000,   1.00000,   2081.5642
     42.5000,      15.0000,   1.00000,   2096.7004
     47.5000,      15.0000,   1.00000,   1966.1097
     52.5000,      15.0000,   1.00000,   1929.1536
     57.5000,      15.0000,   1.00000,   1912.3668
     62.5000,      15.0000,   1.00000,   1950.3920
     67.5000,      15.0000,   1.00000,   1905.2203
     72.5000,      15.0000,   1.00000,   1909.7737
     77.5000,      15.0000,   1.00000,   1844.4297
     82.5000,      15.0000,   1.00000,   1756.8052
     87.5000,      15.0000,   1.00000,   1626.8689
     92.5000,      15.0000,   1.00000,   1547.0591
     97.5000,      15.0000,   1.00000,   1516.4290
    102.5000,      15.0000,   1.00000,   1525.1188
    107.5000,      15.0000,   1.00000,   1547.9211
    112.5000,      15.0000,   1.00000,   1513.0447
    117.5000,      15.0000,   1.00000,   1477.4410
    122.5000,      15.0000,   1.00000,   1416.2129
    127.5000,      15.0000,   1.00000,   1395.7760
    132.5000,      15.0000,   1.00000,   1357.9166
    137.5000,      15.0000,   1.00000,   1328.9545
    142.5000,      15.0000,   1.00000,   1270.8767
    147.5000,      15.0000,   1.00000,   1181.5212
    152.5000,      15.0000,   1.00000,   1077.8701
    157.5000,      15.0000,   1.00000,    998.0684
    162.5000,      15.0000,   1.00000,    949.4325
    167.5000,      15.0000,   1.00000,    882.4249
    172.5000,      15.0000,   1.00000,    827.1146
    177.5000,      15.0000,   1.00000,    717.1985
    182.5000,      15.0000,   1.00000,    629.5629
    187.5000,      15.0000,   1.00000,    549.5840
    192.5000,      15.0000,   1.00000,    490.9030
    197.5000,      15.0000,   1.00000,    426.3679
    202.5000,      15.0000,   1.00000,    365.3411
    207.5000,      15.0000,   1.00000,    347.7648
    212.5000,      15.0000,   1.00000,    348.8436
    217.5000,      15.0000,   1.00000,    336.1257
    222.5000,      15.0000,   1.00000,    283.7911
    227.5000,      15.0000,   1.00000,    229.3663
    232.5000,      15.0000,   1.00000,    172.7263
    237.5000,      15.0000,   1.00000,    194.7191
    242.5000,      15.0000,   1.00000,    203.7657
    247.5000,      15.0000,   1.00000,    201.6831
    252.5000,      15.0000,   1.00000,    187.7164
    257.5000,      15.0000,   1.00000,    207.6529
    262.5000,      15.0000,   1.00000,    234.1434
    267.5000,      15.0000,   1.00000,    234.1108
    272.5000,      15.0000,   1.00000,    204.2700
    277.5000,      15.0000,   1.00000,    190.6089
    282.5000,      15.0000,   1.00000,    224.9354
    287.5000,      15.0000,   1.00000,    273.5761
    292.5000,      15.0000,   1.00000,    309.4019
    297.5000,      15.0000,   1.00000,    294.4934
    302.5000,      15.0000,   1.00000,    269.6706
    307.5000,      15.0000,   1.00000,    266.4238
    312.5000,      15.0000,   1.00000,    350.6372
    317.5000,      15.0000,   1.00000,    459.8206
    322.5000,      15.0000,   1.00000,    529.3217
    327.5000,      15.0000,   1.00000,    549.3216
    332.5000,      15.0000,   1.00000,    472.6926
    337.5000,      15.0000,   1.00000,    439.5370
    342.5000,      15.0000,   1.00000,    517.8412
    347.5000,      15.0000,   1.00000,    691.8950
    352.5000,      15.0000,   1.00000,    734.9383
    357.5000,      15.0000,   1.00000,    708.3496
    362.5000,      15.0000,   1.00000,    614.2449
    367.5000,      15.0000,   1.00000,    613.4162
    372.5000,      15.0000,   1.00000,    716.7929
    377.5000,      15.0000,   1.00000,    817.7532
    382.5000,      15.0000,   1.00000,    821.6774
    387.5000,      15.0000,   1.00000,    732.3100
    392.5000,      15.0000,   1.00000,    746.4089
    397.5000,      15.0000,   1.00000,    775.7003
    402.5000,      15.0000,   1.00000,    882.8030
    407.5000,      15.0000,   1.00000,    903.1218
    412.5000,      15.0000,   1.00000,    919.9101
    417.5000,      15.0000,   1.00000,    906.7032
    422.5000,      15.0000,   1.00000,    931.4773
    427.5000,      15.0000,   1.00000,    885.7689
    432.5000,      15.0000,   1.00000,    834.1470
    437.5000,      15.0000,   1.00000,    814.0455
    442.5000,      15.0000,   1.00000,    832.7164
    447.5000,      15.0000,   1.00000,    911.2742
    452.5000,      15.0000,   1.00000,    964.6275
     22.5000,       5.0000,   4.00000,   1393.1017
     27.5000,       5.0000,   4.00000,   1627.2391
     32.5000,       5.0000,   4.00000,   1872.4319
     37.5000,       5.0000,   4.00000,   2042.0905
     42.5000,       5.0000,   4.00000,   2009.3007
     47.5000,       5.0000,   4.00000,   1892.6135
     52.5000,       5.0000,   4.00000,   1882.7786
     57.5000,       5.0000,   4.00000,   1955.8728
     62.5000,       5.0000,   4.00000,   1824.9082
     67.5000,       5.0000,   4.00000,   1862.0521
     72.5000,       5.0000,   4.00000,   1773.3916
     77.5000,       5.0000,   4.00000,   1752.6632
     82.5000,       5.0000,   4.00000,   1695.2650
     87.5000,       5.0000,   4.00000,   1635.7178
     92.5000,       5.0000,   4.00000,   1528.2838
     97.5000,       5.0000,   4.00000,   1457.8352
    102.5000,       5.0000,   4.00000,   1542.0742
    107.5000,       5.0000,   4.00000,   1529.3936
    112.5000,       5.0000,   4.00000,   1515.4799
    117.5000,       5.0000,   4.00000,   1466.1580
    122.5000,       5.0000,   4.00000,   1397.6722
    127.5000,       5.0000,   4.00000,   1402.6008
    132.5000,       5.0000,   4.00000,   1390.6559
    137.5000,       5.0000,   4.00000,   1275.1802
    142.5000,       5.0000,   4.00000,   1315.5618
    147.5000,       5.0000,   4.00000,   1143.1914
    152.5000,       5.0000,   4.00000,   1047.6228
    157.5000,       5.0000,   4.00000,   1007.9445
    162.5000,       5.0000,   4.00000,    868.8439
    167.5000,       5.0000,   4.00000,    941.7123
    172.5000,       5.0000,   4.00000,    767.0306
    177.5000,       5.0000,   4.00000,    655.6435
    182.5000,       5.0000,   4.00000,    624.2418
    187.5000,       5.0000,   4.00000,    489.7817
    192.5000,       5.0000,   4.00000,    449.3242
    197.5000,       5.0000,   4.00000,    390.5146
    202.5000,       5.0000,   4.00000,    330.0475
    207.5000,       5.0000,   4.00000,    353.4413
    212.5000,       5.0000,   4.00000,    310.5718
    217.5000,       5.0000,   4.00000,    331.2977
    222.5000,       5.0000,   4.00000,    307.9103
    227.5000,       5.0000,   4.00000,    157.7207
    232.5000,       5.0000,   4.00000,    157.6228
    237.5000,       5.0000,   4.00000,    168.4583
    242.5000,       5.0000,   4.00000,    245.1422
    247.5000,       5.0000,   4.00000,    197.3537
    252.5000,       5.0000,   4.00000,    153.4856
    257.5000,       5.0000,   4.00000,    212.2613
    262.5000,       5.0000,   4.00000,    255.4644
    267.5000,       5.0000,   4.00000,    251.6168
    272.5000,       5.0000,   4.00000,    186.2115
    277.5000,       5.0000,   4.00000,    174.7215
    282.5000,       5.0000,   4.00000,    222.4816
    287.5000,       5.0000,   4.00000,    274.2194
    292.5000,       5.0000,   4.00000,    324.1621
    297.5000,       5.0000,   4.00000,    287.0471
    302.5000,       5.0000,   4.00000,    236.5462
    307.5000,       5.0000,   4.00000,    266.5253
    312.5000,       5.0000,   4.00000,    265.4479
    317.5000,       5.0000,   4.00000,    447.5846
    322.5000,       5.0000,   4.00000,    545.1471
    327.5000,       5.0000,   4.00000,    475.4364
    332.5000,       5.0000,   4.00000,    455.4273
    337.5000,       5.0000,   4.00000,    398.9900
    342.5000,       5.0000,   4.00000,    477.6555
    347.5000,       5.0000,   4.00000,    606.4675
    352.5000,       5.0000,   4.00000,    780.1816
    357.5000,       5.0000,   4.00000,    680.8345
    362.5000,       5.0000,   4.00000,    526.6458
    367.5000,       5.0000,   4.00000,    522.3403
    372.5000,       5.0000,   4.00000,    736.7262
    377.5000,       5.0000,   4.00000,    813.6314
    382.5000,       5.0000,   4.00000,    771.2198
    387.5000,       5.0000,   4.00000,    758.3425
    392.5000,       5.0000,   4.00000,    628.0009
    397.5000,       5.0000,   4.00000,    794.7510
    402.5000,       5.0000,   4.00000,    842.7112
    407.5000,       5.0000,   4.00000,    875.4948
    412.5000,       5.0000,   4.00000,    887.8787
    417.5000,       5.0000,   4.00000,    904.0744
    422.5000,       5.0000,   4.00000,    852.7131
    427.5000,       5.0000,   4.00000,    915.5405
    432.5000,       5.0000,   4.00000,    834.4888
    437.5000,       5.0000,   4.00000,    693.8279
    442.5000,       5.0000,   4.00000,    831.5480
    447.5000,       5.0000,   4.00000,    881.0854
    452.5000,       5.0000,   4.00000,    945.8244
     30.0000,      20.0000,   1.00000,   1580.7343
     35.0000,      20.0000,   1.00000,   1695.2406
     40.0000,      20.0000,   1.00000,   1724.4828
     45.0000,      20.0000,   1.00000,   1759.8712
     50.0000,      20.0000,   1.00000,   1721.3333
     55.0000,      20.0000,   1.00000,   1634.6838
     60.0000,      20.0000,   1.00000,   1619.0413
     65.0000,      20.0000,   1.00000,   1628.5216
     70.0000,      20.0000,   1.00000,   1642.0518
     75.0000,      20.0000,   1.00000,   1660.5958
     80.0000,      20.0000,   1.00000,   1623.9886
     85.0000,      20.0000,   1.00000,   1566.1919
     90.0000,      20.0000,   1.00000,   1517.6425
     95.0000,      20.0000,   1.00000,   1483.7123
    100.0000,      20.0000,   1.00000,   1444.7821
    105.0000,      20.0000,   1.00000,   1416.6521
    110.0000,      20.0000,   1.00000,   1431.4923
    115.0000,      20.0000,   1.00000,   1396.0723
    120.0000,      20.0000,   1.00000,   1369.8405
    125.0000,      20.0000,   1.00000,   1326.3851
    130.0000,      20.0000,   1.00000,   1254.5072
    135.0000,      20.0000,   1.00000,   1237.7764
    140.0000,      20.0000,   1.00000,   1147.0746
    145.0000,      20.0000,   1.00000,   1062.6052
    150.0000,      20.0000,   1.00000,   1009.9647
    155.0000,      20.0000,   1.00000,    910.2175
    160.0000,      20.0000,   1.00000,    879.2034
    165.0000,      20.0000,   1.00000,    834.8558
    170.0000,      20.0000,   1.00000,    763.3773
    175.0000,      20.0000,   1.00000,    735.9627
    180.0000,      20.0000,   1.00000,    617.7013
    185.0000,      20.0000,   1.00000,    536.4177
    190.0000,      20.0000,   1.00000,    469.0833
    195.0000,      20.0000,   1.00000,    380.7412
    200.0000,      20.0000,   1.00000,    367.4241
    205.0000,      20.0000,   1.00000,    349.2440
    210.0000,      20.0000,   1.00000,    349.8076
    215.0000,      20.0000,   1.00000,    342.7432
    220.0000,      20.0000,   1.00000,    285.4204
    225.0000,      20.0000,   1.00000,    254.4738
    230.0000,      20.0000,   1.00000,    214.6056
    235.0000,      20.0000,   1.00000,    182.5404
    240.0000,      20.0000,   1.00000,    184.0729
    245.0000,      20.0000,   1.00000,    189.7402
    250.0000,      20.0000,   1.00000,    223.0186
    255.0000,      20.0000,   1.00000,    237.2473
    260.0000,      20.0000,   1.00000,    237.5973
    265.0000,      20.0000,   1.00000,    231.8310
    270.0000,      20.0000,   1.00000,    219.9150
    275.0000,      20.0000,   1.00000,    223.6865
    280.0000,      20.0000,   1.00000,    226.9323
    285.0000,      20.0000,   1.00000,    257.2321
    290.0000,      20.0000,   1.00000,    272.1357
    295.0000,      20.0000,   1.00000,    259.9709
    300.0000,      20.0000,   1.00000,    259.1029
    305.0000,      20.0000,   1.00000,    241.6816
    310.0000,      20.0000,   1.00000,    287.2696
    315.0000,      20.0000,   1.00000,    358.6181
    320.0000,      20.0000,   1.00000,    399.2525
    325.0000,      20.0000,   1.00000,    425.9875
    330.0000,      20.0000,   1.00000,    404.5584
    335.0000,      20.0000,   1.00000,    392.8767
    340.0000,      20.0000,   1.00000,    439.7083
    345.0000,      20.0000,   1.00000,    503.4879
    350.0000,      20.0000,   1.00000,    555.0235
    355.0000,      20.0000,   1.00000,    574.0314
    360.0000,      20.0000,   1.00000,    565.7955
    365.0000,      20.0000,   1.00000,    588.5329
    370.0000,      20.0000,   1.00000,    586.0884
    375.0000,      20.0000,   1.00000,    606.7576
    380.0000,      20.0000,   1.00000,    649.2791
    385.0000,      20.0000,   1.00000,    652.4426
    390.0000,      20.0000,   1.00000,    659.8057
    395.0000,      20.0000,   1.00000,    669.8325
    400.0000,      20.0000,   1.00000,    678.0156
    405.0000,      20.0000,   1.00000,    761.5844
    410.0000,      20.0000,   1.00000,    832.5756
    415.0000,      20.0000,   1.00000,    839.5906
    420.0000,      20.0000,   1.00000,    840.6362
    425.0000,      20.0000,   1.00000,    771.8251
    430.0000,      20.0000,   1.00000,    694.9688
    435.0000,      20.0000,   1.00000,    696.3664
    440.0000,      20.0000,   1.00000,    702.2941
    445.0000,      20.0000,   1.00000,    733.9104
     27.5000,       5.0000,   5.00000,   1500.8258
     32.5000,       5.0000,   5.00000,   1687.2839
     37.5000,       5.0000,   5.00000,   1785.6001
     42.5000,       5.0000,   5.00000,   1773.6349
     47.5000,       5.0000,   5.00000,   1719.7916
     52.5000,       5.0000,   5.00000,   1693.2833
     57.5000,       5.0000,   5.00000,   1747.2742
     62.5000,       5.0000,   5.00000,   1605.9956
     67.5000,       5.0000,   5.00000,   1642.4480
     72.5000,       5.0000,   5.00000,   1591.2869
     77.5000,       5.0000,   5.00000,   1600.4454
     82.5000,       5.0000,   5.00000,   1589.4441
     87.5000,       5.0000,   5.00000,   1588.2776
     92.5000,       5.0000,   5.00000,   1482.5852
     97.5000,       5.0000,   5.00000,   1410.5470
    102.5000,       5.0000,   5.00000,   1462.3082
    107.5000,       5.0000,   5.00000,   1443.4119
    112.5000,       5.0000,   5.00000,   1452.0886
    117.5000,       5.0000,   5.00000,   1393.6084
    122.5000,       5.0000,   5.00000,   1339.3019
    127.5000,       5.0000,   5.00000,   1328.1532
    132.5000,       5.0000,   5.00000,   1302.5768
    137.5000,       5.0000,   5.00000,   1196.2828
    142.5000,       5.0000,   5.00000,   1185.1772
    147.5000,       5.0000,   5.00000,   1037.5651
    152.5000,       5.0000,   5.00000,    956.5753
    157.5000,       5.0000,   5.00000,    915.5504
    162.5000,       5.0000,   5.00000,    812.5093
    167.5000,       5.0000,   5.00000,    867.8898
    172.5000,       5.0000,   5.00000,    717.6248
    177.5000,       5.0000,   5.00000,    615.8616
    182.5000,       5.0000,   5.00000,    577.7172
    187.5000,       5.0000,   5.00000,    460.2613
    192.5000,       5.0000,   5.00000,    395.5427
    197.5000,       5.0000,   5.00000,    345.4188
    202.5000,       5.0000,   5.00000,    320.5620
    207.5000,       5.0000,   5.00000,    349.3251
    212.5000,       5.0000,   5.00000,    318.7238
    217.5000,       5.0000,   5.00000,    324.6083
    222.5000,       5.0000,   5.00000,    306.3029
    227.5000,       5.0000,   5.00000,    160.0929
    232.5000,       5.0000,   5.00000,    155.5816
    237.5000,       5.0000,   5.00000,    164.5343
    242.5000,       5.0000,   5.00000,    238.1635
    247.5000,       5.0000,   5.00000,    202.6194
    252.5000,       5.0000,   5.00000,    171.8777
    257.5000,       5.0000,   5.00000,    231.3460
    262.5000,       5.0000,   5.00000,    270.8397
    267.5000,       5.0000,   5.00000,    247.5857
    272.5000,       5.0000,   5.00000,    192.7576
    277.5000,       5.0000,   5.00000,    187.7693
    282.5000,       5.0000,   5.00000,    223.9511
    287.5000,       5.0000,   5.00000,    278.3192
    292.5000,       5.0000,   5.00000,    307.3082
    297.5000,       5.0000,   5.00000,    259.3729
    302.5000,       5.0000,   5.00000,    218.8135
    307.5000,       5.0000,   5.00000,    241.3420
    312.5000,       5.0000,   5.00000,    240.5409
    317.5000,       5.0000,   5.00000,    398.0787
    322.5000,       5.0000,   5.00000,    485.7137
    327.5000,       5.0000,   5.00000,    390.2461
    332.5000,       5.0000,   5.00000,    380.5219
    337.5000,       5.0000,   5.00000,    372.9090
    342.5000,       5.0000,   5.00000,    421.1547
    347.5000,       5.0000,   5.00000,    504.0217
    352.5000,       5.0000,   5.00000,    675.9550
    357.5000,       5.0000,   5.00000,    600.6968
    362.5000,       5.0000,   5.00000,    473.8299
    367.5000,       5.0000,   5.00000,    490.9210
    372.5000,       5.0000,   5.00000,    650.0705
    377.5000,       5.0000,   5.00000,    683.8167
    382.5000,       5.0000,   5.00000,    674.4617
    387.5000,       5.0000,   5.00000,    691.0190
    392.5000,       5.0000,   5.00000,    561.7592
    397.5000,       5.0000,   5.00000,    694.6979
    402.5000,       5.0000,   5.00000,    734.1528
    407.5000,       5.0000,   5.00000,    787.2363
    412.5000,       5.0000,   5.00000,    833.7980
    417.5000,       5.0000,   5.00000,    852.4113
    422.5000,       5.0000,   5.00000,    760.9680
    427.5000,       5.0000,   5.00000,    811.9178
    432.5000,       5.0000,   5.00000,    721.8571
    437.5000,       5.0000,   5.00000,    602.6743
    442.5000,       5.0000,   5.00000,    725.9458
    447.5000,       5.0000,   5.00000,    790.8853
     32.5000,       5.0000,   6.00000,   1562.2719
     37.5000,       5.0000,   6.00000,   1631.9824
     42.5000,       5.0000,   6.00000,   1582.6669
     47.5000,       5.0000,   6.00000,   1607.9138
     52.5000,       5.0000,   6.00000,   1633.2863
     57.5000,       5.0000,   6.00000,   1630.5132
     62.5000,       5.0000,   6.00000,   1460.8906
     67.5000,       5.0000,   6.00000,   1480.8618
     72.5000,       5.0000,   6.00000,   1426.7222
     77.5000,       5.0000,   6.00000,   1460.0168
     82.5000,       5.0000,   6.00000,   1474.7108
     87.5000,       5.0000,   6.00000,   1493.5223
     92.5000,       5.0000,   6.00000,   1430.9139
     97.5000,       5.0000,   6.00000,   1348.2123
    102.5000,       5.0000,   6.00000,   1383.4922
    107.5000,       5.0000,   6.00000,   1352.6202
    112.5000,       5.0000,   6.00000,   1338.7471
    117.5000,       5.0000,   6.00000,   1305.9493
    122.5000,       5.0000,   6.00000,   1273.7959
    127.5000,       5.0000,   6.00000,   1252.3212
    132.5000,       5.0000,   6.00000,   1218.7865
    137.5000,       5.0000,   6.00000,   1081.5408
    142.5000,       5.0000,   6.00000,   1080.3711
    147.5000,       5.0000,   6.00000,    954.2429
    152.5000,       5.0000,   6.00000,    873.2994
    157.5000,       5.0000,   6.00000,    844.2571
    162.5000,       5.0000,   6.00000,    752.5135
    167.5000,       5.0000,   6.00000,    821.6472
    172.5000,       5.0000,   6.00000,    671.0744
    177.5000,       5.0000,   6.00000,    579.1651
    182.5000,       5.0000,   6.00000,    556.0742
    187.5000,       5.0000,   6.00000,    439.2783
    192.5000,       5.0000,   6.00000,    377.0571
    197.5000,       5.0000,   6.00000,    337.7201
    202.5000,       5.0000,   6.00000,    328.8499
    207.5000,       5.0000,   6.00000,    361.5803
    212.5000,       5.0000,   6.00000,    316.1378
    217.5000,       5.0000,   6.00000,    337.4235
    222.5000,       5.0000,   6.00000,    326.4268
    227.5000,       5.0000,   6.00000,    164.4805
    232.5000,       5.0000,   6.00000,    155.6370
    237.5000,       5.0000,   6.00000,    161.7807
    242.5000,       5.0000,   6.00000,    247.4018
    247.5000,       5.0000,   6.00000,    209.1718
    252.5000,       5.0000,   6.00000,    177.2321
    257.5000,       5.0000,   6.00000,    250.3759
    262.5000,       5.0000,   6.00000,    285.3213
    267.5000,       5.0000,   6.00000,    261.8780
    272.5000,       5.0000,   6.00000,    199.0018
    277.5000,       5.0000,   6.00000,    197.9088
    282.5000,       5.0000,   6.00000,    242.2758
    287.5000,       5.0000,   6.00000,    265.3270
    292.5000,       5.0000,   6.00000,    269.9706
    297.5000,       5.0000,   6.00000,    241.1003
    302.5000,       5.0000,   6.00000,    211.6482
    307.5000,       5.0000,   6.00000,    234.7739
    312.5000,       5.0000,   6.00000,    224.1740
    317.5000,       5.0000,   6.00000,    363.0910
    322.5000,       5.0000,   6.00000,    417.7849
    327.5000,       5.0000,   6.00000,    349.8504
    332.5000,       5.0000,   6.00000,    375.3801
    337.5000,       5.0000,   6.00000,    371.8448
    342.5000,       5.0000,   6.00000,    400.8780
    347.5000,       5.0000,   6.00000,    440.1951
    352.5000,       5.0000,   6.00000,    595.6173
    357.5000,       5.0000,   6.00000,    540.0816
    362.5000,       5.0000,   6.00000,    443.4312
    367.5000,       5.0000,   6.00000,    449.3379
    372.5000,       5.0000,   6.00000,    588.0592
    377.5000,       5.0000,   6.00000,    598.5844
    382.5000,       5.0000,   6.00000,    564.6868
    387.5000,       5.0000,   6.00000,    606.9738
    392.5000,       5.0000,   6.00000,    529.1374
    397.5000,       5.0000,   6.00000,    642.2574
    402.5000,       5.0000,   6.00000,    651.0894
    407.5000,       5.0000,   6.00000,    731.2100
    412.5000,       5.0000,   6.00000,    772.8162
    417.5000,       5.0000,   6.00000,    783.2441
    422.5000,       5.0000,   6.00000,    705.6724
    427.5000,       5.0000,   6.00000,    716.2723
    432.5000,       5.0000,   6.00000,    643.2412
    437.5000,       5.0000,   6.00000,    530.0015
    442.5000,       5.0000,   6.00000,    636.9403
     37.5000,      25.0000,   1.00000,   1514.2162
     42.5000,      25.0000,   1.00000,   1568.7483
     47.5000,      25.0000,   1.00000,   1587.2300
     52.5000,      25.0000,   1.00000,   1568.5846
     57.5000,      25.0000,   1.00000,   1521.0941
     62.5000,      25.0000,   1.00000,   1465.2507
     67.5000,      25.0000,   1.00000,   1450.6929
     72.5000,      25.0000,   1.00000,   1439.1959
     77.5000,      25.0000,   1.00000,   1448.5608
     82.5000,      25.0000,   1.00000,   1416.4766
     87.5000,      25.0000,   1.00000,   1391.3048
     92.5000,      25.0000,   1.00000,   1386.1094
     97.5000,      25.0000,   1.00000,   1375.9231
    102.5000,      25.0000,   1.00000,   1338.4379
    107.5000,      25.0000,   1.00000,   1291.9027
    112.5000,      25.0000,   1.00000,   1271.0071
    117.5000,      25.0000,   1.00000,   1260.5658
    122.5000,      25.0000,   1.00000,   1238.2554
    127.5000,      25.0000,   1.00000,   1193.8698
    132.5000,      25.0000,   1.00000,   1119.0959
    137.5000,      25.0000,   1.00000,   1046.8156
    142.5000,      25.0000,   1.00000,    990.8145
    147.5000,      25.0000,   1.00000,    920.8033
    152.5000,      25.0000,   1.00000,    871.4414
    157.5000,      25.0000,   1.00000,    821.3130
    162.5000,      25.0000,   1.00000,    776.0988
    167.5000,      25.0000,   1.00000,    741.1101
    172.5000,      25.0000,   1.00000,    692.1548
    177.5000,      25.0000,   1.00000,    640.1519
    182.5000,      25.0000,   1.00000,    551.2260
    187.5000,      25.0000,   1.00000,    471.9455
    192.5000,      25.0000,   1.00000,    429.4175
    197.5000,      25.0000,   1.00000,    392.2336
    202.5000,      25.0000,   1.00000,    369.3962
    207.5000,      25.0000,   1.00000,    360.5015
    212.5000,      25.0000,   1.00000,    350.0252
    217.5000,      25.0000,   1.00000,    321.3059
    222.5000,      25.0000,   1.00000,    281.6521
    227.5000,      25.0000,   1.00000,    244.7482
    232.5000,      25.0000,   1.00000,    220.1246
    237.5000,      25.0000,   1.00000,    186.6806
    242.5000,      25.0000,   1.00000,    189.1582
    247.5000,      25.0000,   1.00000,    214.9980
    252.5000,      25.0000,   1.00000,    246.2107
    257.5000,      25.0000,   1.00000,    249.1628
    262.5000,      25.0000,   1.00000,    245.7549
    267.5000,      25.0000,   1.00000,    246.5651
    272.5000,      25.0000,   1.00000,    246.4913
    277.5000,      25.0000,   1.00000,    251.0755
    282.5000,      25.0000,   1.00000,    252.8611
    287.5000,      25.0000,   1.00000,    237.7502
    292.5000,      25.0000,   1.00000,    228.1964
    297.5000,      25.0000,   1.00000,    234.4665
    302.5000,      25.0000,   1.00000,    240.5022
    307.5000,      25.0000,   1.00000,    270.9665
    312.5000,      25.0000,   1.00000,    307.9288
    317.5000,      25.0000,   1.00000,    314.7690
    322.5000,      25.0000,   1.00000,    335.1776
    327.5000,      25.0000,   1.00000,    378.9994
    332.5000,      25.0000,   1.00000,    411.2409
    337.5000,      25.0000,   1.00000,    414.4390
    342.5000,      25.0000,   1.00000,    456.3718
    347.5000,      25.0000,   1.00000,    475.2525
    352.5000,      25.0000,   1.00000,    459.1810
    357.5000,      25.0000,   1.00000,    486.0869
    362.5000,      25.0000,   1.00000,    531.8832
    367.5000,      25.0000,   1.00000,    524.2347
    372.5000,      25.0000,   1.00000,    509.5483
    377.5000,      25.0000,   1.00000,    517.5411
    382.5000,      25.0000,   1.00000,    516.4070
    387.5000,      25.0000,   1.00000,    549.8559
    392.5000,      25.0000,   1.00000,    593.0507
    397.5000,      25.0000,   1.00000,    630.1853
    402.5000,      25.0000,   1.00000,    662.9468
    407.5000,      25.0000,   1.00000,    714.2676
    412.5000,      25.0000,   1.00000,    740.7439
    417.5000,      25.0000,   1.00000,    754.6636
    422.5000,      25.0000,   1.00000,    710.1503
    427.5000,      25.0000,   1.00000,    645.9067
    432.5000,      25.0000,   1.00000,    600.9205
    437.5000,      25.0000,   1.00000,    612.1060
     37.5000,       5.0000,   7.00000,   1539.3993
     42.5000,       5.0000,   7.00000,   1509.7053
     47.5000,       5.0000,   7.00000,   1506.8578
     52.5000,       5.0000,   7.00000,   1562.7383
     57.5000,       5.0000,   7.00000,   1583.8715
     62.5000,       5.0000,   7.00000,   1386.4742
     67.5000,       5.0000,   7.00000,   1359.8477
     72.5000,       5.0000,   7.00000,   1296.9148
     77.5000,       5.0000,   7.00000,   1337.1442
     82.5000,       5.0000,   7.00000,   1368.8353
     87.5000,       5.0000,   7.00000,   1396.5773
     92.5000,       5.0000,   7.00000,   1333.0977
     97.5000,       5.0000,   7.00000,   1273.9474
    102.5000,       5.0000,   7.00000,   1310.2828
    107.5000,       5.0000,   7.00000,   1260.3375
    112.5000,       5.0000,   7.00000,   1239.8809
    117.5000,       5.0000,   7.00000,   1212.0458
    122.5000,       5.0000,   7.00000,   1181.4293
    127.5000,       5.0000,   7.00000,   1185.0126
    132.5000,       5.0000,   7.00000,   1124.4983
    137.5000,       5.0000,   7.00000,    997.6001
    142.5000,       5.0000,   7.00000,   1006.3783
    147.5000,       5.0000,   7.00000,    879.1450
    152.5000,       5.0000,   7.00000,    815.9360
    157.5000,       5.0000,   7.00000,    791.4171
    162.5000,       5.0000,   7.00000,    703.0549
    167.5000,       5.0000,   7.00000,    772.5602
    172.5000,       5.0000,   7.00000,    636.2276
    177.5000,       5.0000,   7.00000,    550.8916
    182.5000,       5.0000,   7.00000,    539.0566
    187.5000,       5.0000,   7.00000,    425.7569
    192.5000,       5.0000,   7.00000,    385.6336
    197.5000,       5.0000,   7.00000,    352.9116
    202.5000,       5.0000,   7.00000,    335.1280
    207.5000,       5.0000,   7.00000,    366.5651
    212.5000,       5.0000,   7.00000,    326.1528
    217.5000,       5.0000,   7.00000,    356.0577
    222.5000,       5.0000,   7.00000,    344.3724
    227.5000,       5.0000,   7.00000,    167.9023
    232.5000,       5.0000,   7.00000,    159.2871
    237.5000,       5.0000,   7.00000,    170.6411
    242.5000,       5.0000,   7.00000,    259.4075
    247.5000,       5.0000,   7.00000,    217.4694
    252.5000,       5.0000,   7.00000,    178.6597
    257.5000,       5.0000,   7.00000,    252.1659
    262.5000,       5.0000,   7.00000,    307.5738
    267.5000,       5.0000,   7.00000,    285.0139
    272.5000,       5.0000,   7.00000,    212.4357
    277.5000,       5.0000,   7.00000,    205.9266
    282.5000,       5.0000,   7.00000,    241.5318
    287.5000,       5.0000,   7.00000,    254.0306
    292.5000,       5.0000,   7.00000,    257.8120
    297.5000,       5.0000,   7.00000,    226.8376
    302.5000,       5.0000,   7.00000,    204.0143
    307.5000,       5.0000,   7.00000,    231.2809
    312.5000,       5.0000,   7.00000,    218.4727
    317.5000,       5.0000,   7.00000,    332.8028
    322.5000,       5.0000,   7.00000,    387.7728
    327.5000,       5.0000,   7.00000,    341.5891
    332.5000,       5.0000,   7.00000,    383.2806
    337.5000,       5.0000,   7.00000,    369.0168
    342.5000,       5.0000,   7.00000,    385.3614
    347.5000,       5.0000,   7.00000,    424.5284
    352.5000,       5.0000,   7.00000,    540.7575
    357.5000,       5.0000,   7.00000,    504.0214
    362.5000,       5.0000,   7.00000,    407.5313
    367.5000,       5.0000,   7.00000,    410.1434
    372.5000,       5.0000,   7.00000,    539.6052
    377.5000,       5.0000,   7.00000,    543.4041
    382.5000,       5.0000,   7.00000,    502.4630
    387.5000,       5.0000,   7.00000,    532.6030
    392.5000,       5.0000,   7.00000,    478.8556
    397.5000,       5.0000,   7.00000,    610.6767
    402.5000,       5.0000,   7.00000,    634.7062
    407.5000,       5.0000,   7.00000,    670.6896
    412.5000,       5.0000,   7.00000,    709.2629
    417.5000,       5.0000,   7.00000,    720.9663
    422.5000,       5.0000,   7.00000,    640.5419
    427.5000,       5.0000,   7.00000,    673.2853
    432.5000,       5.0000,   7.00000,    584.6915
    437.5000,       5.0000,   7.00000,    479.4346
     42.5000,       5.0000,   8.00000,   1459.6746
     47.5000,       5.0000,   8.00000,   1453.6954
     52.5000,       5.0000,   8.00000,   1475.6825
     57.5000,       5.0000,   8.00000,   1533.7998
     62.5000,       5.0000,   8.00000,   1347.2201
     67.5000,       5.0000,   8.00000,   1286.9208
     72.5000,       5.0000,   8.00000,   1199.3854
     77.5000,       5.0000,   8.00000,   1235.9855
     82.5000,       5.0000,   8.00000,   1276.5535
     87.5000,       5.0000,   8.00000,   1297.9156
     92.5000,       5.0000,   8.00000,   1229.2556
     97.5000,       5.0000,   8.00000,   1179.3594
    102.5000,       5.0000,   8.00000,   1222.7998
    107.5000,       5.0000,   8.00000,   1184.4091
    112.5000,       5.0000,   8.00000,   1167.5215
    117.5000,       5.0000,   8.00000,   1118.9159
    122.5000,       5.0000,   8.00000,   1097.4242
    127.5000,       5.0000,   8.00000,   1083.7979
    132.5000,       5.0000,   8.00000,   1058.1051
    137.5000,       5.0000,   8.00000,    951.3521
    142.5000,       5.0000,   8.00000,    942.1422
    147.5000,       5.0000,   8.00000,    831.6242
    152.5000,       5.0000,   8.00000,    772.3929
    157.5000,       5.0000,   8.00000,    751.7783
    162.5000,       5.0000,   8.00000,    667.8394
    167.5000,       5.0000,   8.00000,    725.2679
    172.5000,       5.0000,   8.00000,    604.1906
    177.5000,       5.0000,   8.00000,    532.0766
    182.5000,       5.0000,   8.00000,    519.0664
    187.5000,       5.0000,   8.00000,    434.8390
    192.5000,       5.0000,   8.00000,    399.5580
    197.5000,       5.0000,   8.00000,    366.8712
    202.5000,       5.0000,   8.00000,    343.8935
    207.5000,       5.0000,   8.00000,    372.2761
    212.5000,       5.0000,   8.00000,    344.1964
    217.5000,       5.0000,   8.00000,    371.2202
    222.5000,       5.0000,   8.00000,    350.7875
    227.5000,       5.0000,   8.00000,    173.0182
    232.5000,       5.0000,   8.00000,    169.4863
    237.5000,       5.0000,   8.00000,    183.4267
    242.5000,       5.0000,   8.00000,    274.6041
    247.5000,       5.0000,   8.00000,    222.7341
    252.5000,       5.0000,   8.00000,    181.2124
    257.5000,       5.0000,   8.00000,    255.4363
    262.5000,       5.0000,   8.00000,    319.7413
    267.5000,       5.0000,   8.00000,    308.9684
    272.5000,       5.0000,   8.00000,    230.1594
    277.5000,       5.0000,   8.00000,    209.0042
    282.5000,       5.0000,   8.00000,    228.4274
    287.5000,       5.0000,   8.00000,    254.8121
    292.5000,       5.0000,   8.00000,    262.8143
    297.5000,       5.0000,   8.00000,    223.6666
    302.5000,       5.0000,   8.00000,    195.2270
    307.5000,       5.0000,   8.00000,    223.7645
    312.5000,       5.0000,   8.00000,    211.3846
    317.5000,       5.0000,   8.00000,    329.5562
    322.5000,       5.0000,   8.00000,    392.1032
    327.5000,       5.0000,   8.00000,    345.2198
    332.5000,       5.0000,   8.00000,    376.1744
    337.5000,       5.0000,   8.00000,    364.1769
    342.5000,       5.0000,   8.00000,    384.2591
    347.5000,       5.0000,   8.00000,    410.3643
    352.5000,       5.0000,   8.00000,    539.3066
    357.5000,       5.0000,   8.00000,    466.3947
    362.5000,       5.0000,   8.00000,    373.2568
    367.5000,       5.0000,   8.00000,    380.9166
    372.5000,       5.0000,   8.00000,    498.5732
    377.5000,       5.0000,   8.00000,    506.8112
    382.5000,       5.0000,   8.00000,    476.1646
    387.5000,       5.0000,   8.00000,    491.3032
    392.5000,       5.0000,   8.00000,    427.2194
    397.5000,       5.0000,   8.00000,    580.7620
    402.5000,       5.0000,   8.00000,    615.1453
    407.5000,       5.0000,   8.00000,    642.8190
    412.5000,       5.0000,   8.00000,    649.6365
    417.5000,       5.0000,   8.00000,    656.7871
    422.5000,       5.0000,   8.00000,    597.1122
    427.5000,       5.0000,   8.00000,    630.8745
    432.5000,       5.0000,   8.00000,    559.9568
     52.5000,      35.0000,   1.00000,   1388.7472
     57.5000,      35.0000,   1.00000,   1339.7944
     62.5000,      35.0000,   1.00000,   1303.1112
     67.5000,      35.0000,   1.00000,   1299.4252
     72.5000,      35.0000,   1.00000,   1259.2693
     77.5000,      35.0000,   1.00000,   1173.6383
     82.5000,      35.0000,   1.00000,   1122.4908
     87.5000,      35.0000,   1.00000,   1104.0569
     92.5000,      35.0000,   1.00000,   1091.3535
     97.5000,      35.0000,   1.00000,   1090.2488
    102.5000,      35.0000,   1.00000,   1090.0449
    107.5000,      35.0000,   1.00000,   1075.0630
    112.5000,      35.0000,   1.00000,   1073.9180
    117.5000,      35.0000,   1.00000,   1038.2106
    122.5000,      35.0000,   1.00000,    994.4423
    127.5000,      35.0000,   1.00000,    964.5974
    132.5000,      35.0000,   1.00000,    929.1730
    137.5000,      35.0000,   1.00000,    903.3014
    142.5000,      35.0000,   1.00000,    875.4216
    147.5000,      35.0000,   1.00000,    825.4813
    152.5000,      35.0000,   1.00000,    780.5876
    157.5000,      35.0000,   1.00000,    739.7887
    162.5000,      35.0000,   1.00000,    686.1406
    167.5000,      35.0000,   1.00000,    648.6469
    172.5000,      35.0000,   1.00000,    604.6797
    177.5000,      35.0000,   1.00000,    571.2499
    182.5000,      35.0000,   1.00000,    550.9597
    187.5000,      35.0000,   1.00000,    502.8690
    192.5000,      35.0000,   1.00000,    465.4447
    197.5000,      35.0000,   1.00000,    441.5273
    202.5000,      35.0000,   1.00000,    416.9876
    207.5000,      35.0000,   1.00000,    399.9610
    212.5000,      35.0000,   1.00000,    357.3745
    217.5000,      35.0000,   1.00000,    321.5922
    222.5000,      35.0000,   1.00000,    304.2601
    227.5000,      35.0000,   1.00000,    291.4576
    232.5000,      35.0000,   1.00000,    274.2244
    237.5000,      35.0000,   1.00000,    243.9031
    242.5000,      35.0000,   1.00000,    220.7639
    247.5000,      35.0000,   1.00000,    240.0450
    252.5000,      35.0000,   1.00000,    260.7528
    257.5000,      35.0000,   1.00000,    267.9540
    262.5000,      35.0000,   1.00000,    264.3489
    267.5000,      35.0000,   1.00000,    264.7464
    272.5000,      35.0000,   1.00000,    273.9993
    277.5000,      35.0000,   1.00000,    277.1710
    282.5000,      35.0000,   1.00000,    253.1961
    287.5000,      35.0000,   1.00000,    231.3578
    292.5000,      35.0000,   1.00000,    228.1052
    297.5000,      35.0000,   1.00000,    233.1958
    302.5000,      35.0000,   1.00000,    246.2084
    307.5000,      35.0000,   1.00000,    262.6968
    312.5000,      35.0000,   1.00000,    281.5048
    317.5000,      35.0000,   1.00000,    317.9836
    322.5000,      35.0000,   1.00000,    344.5379
    327.5000,      35.0000,   1.00000,    361.9118
    332.5000,      35.0000,   1.00000,    392.0224
    337.5000,      35.0000,   1.00000,    426.3478
    342.5000,      35.0000,   1.00000,    441.6668
    347.5000,      35.0000,   1.00000,    431.2762
    352.5000,      35.0000,   1.00000,    416.3777
    357.5000,      35.0000,   1.00000,    423.3654
    362.5000,      35.0000,   1.00000,    426.1320
    367.5000,      35.0000,   1.00000,    415.9075
    372.5000,      35.0000,   1.00000,    416.0597
    377.5000,      35.0000,   1.00000,    409.0161
    382.5000,      35.0000,   1.00000,    435.0856
    387.5000,      35.0000,   1.00000,    481.9905
    392.5000,      35.0000,   1.00000,    507.7998
    397.5000,      35.0000,   1.00000,    532.2285
    402.5000,      35.0000,   1.00000,    561.3646
    407.5000,      35.0000,   1.00000,    583.6406
    412.5000,      35.0000,   1.00000,    615.2646
    417.5000,      35.0000,   1.00000,    594.3793
    422.5000,      35.0000,   1.00000,    557.2710
     52.5000,       5.0000,  10.00000,   1389.8083
     57.5000,       5.0000,  10.00000,   1409.1061
     62.5000,       5.0000,  10.00000,   1230.0178
     67.5000,       5.0000,  10.00000,   1200.3853
     72.5000,       5.0000,  10.00000,   1102.6847
     77.5000,       5.0000,  10.00000,   1097.5701
     82.5000,       5.0000,  10.00000,   1108.0088
     87.5000,       5.0000,  10.00000,   1123.3629
     92.5000,       5.0000,  10.00000,   1052.9634
     97.5000,       5.0000,  10.00000,    998.6640
    102.5000,       5.0000,  10.00000,   1043.6096
    107.5000,       5.0000,  10.00000,   1030.8398
    112.5000,       5.0000,  10.00000,   1038.6937
    117.5000,       5.0000,  10.00000,    987.8229
    122.5000,       5.0000,  10.00000,    953.5622
    127.5000,       5.0000,  10.00000,    953.6390
    132.5000,       5.0000,  10.00000,    942.9225
    137.5000,       5.0000,  10.00000,    869.6846
    142.5000,       5.0000,  10.00000,    887.2548
    147.5000,       5.0000,  10.00000,    780.9142
    152.5000,       5.0000,  10.00000,    721.9072
    157.5000,       5.0000,  10.00000,    696.4468
    162.5000,       5.0000,  10.00000,    614.0965
    167.5000,       5.0000,  10.00000,    668.0180
    172.5000,       5.0000,  10.00000,    551.4443
    177.5000,       5.0000,  10.00000,    506.6655
    182.5000,       5.0000,  10.00000,    532.6749
    187.5000,       5.0000,  10.00000,    453.9521
    192.5000,       5.0000,  10.00000,    415.7362
    197.5000,       5.0000,  10.00000,    383.0083
    202.5000,       5.0000,  10.00000,    368.6450
    207.5000,       5.0000,  10.00000,    404.5087
    212.5000,       5.0000,  10.00000,    360.3704
    217.5000,       5.0000,  10.00000,    384.3510
    222.5000,       5.0000,  10.00000,    376.8428
    227.5000,       5.0000,  10.00000,    189.9262
    232.5000,       5.0000,  10.00000,    188.8991
    237.5000,       5.0000,  10.00000,    204.1506
    242.5000,       5.0000,  10.00000,    301.5999
    247.5000,       5.0000,  10.00000,    242.7042
    252.5000,       5.0000,  10.00000,    195.9711
    257.5000,       5.0000,  10.00000,    275.6866
    262.5000,       5.0000,  10.00000,    343.0857
    267.5000,       5.0000,  10.00000,    320.6735
    272.5000,       5.0000,  10.00000,    234.2204
    277.5000,       5.0000,  10.00000,    217.8306
    282.5000,       5.0000,  10.00000,    242.5803
    287.5000,       5.0000,  10.00000,    263.5274
    292.5000,       5.0000,  10.00000,    270.3764
    297.5000,       5.0000,  10.00000,    234.8705
    302.5000,       5.0000,  10.00000,    194.6080
    307.5000,       5.0000,  10.00000,    210.7663
    312.5000,       5.0000,  10.00000,    208.2283
    317.5000,       5.0000,  10.00000,    350.7265
    322.5000,       5.0000,  10.00000,    417.0825
    327.5000,       5.0000,  10.00000,    346.3434
    332.5000,       5.0000,  10.00000,    370.6885
    337.5000,       5.0000,  10.00000,    356.4550
    342.5000,       5.0000,  10.00000,    382.2599
    347.5000,       5.0000,  10.00000,    408.9000
    352.5000,       5.0000,  10.00000,    514.4741
    357.5000,       5.0000,  10.00000,    438.8821
    362.5000,       5.0000,  10.00000,    340.2578
    367.5000,       5.0000,  10.00000,    337.6585
    372.5000,       5.0000,  10.00000,    456.2692
    377.5000,       5.0000,  10.00000,    471.8879
    382.5000,       5.0000,  10.00000,    441.6955
    387.5000,       5.0000,  10.00000,    469.6139
    392.5000,       5.0000,  10.00000,    402.4507
    397.5000,       5.0000,  10.00000,    509.8354
    402.5000,       5.0000,  10.00000,    531.1664
    407.5000,       5.0000,  10.00000,    577.0771
    412.5000,       5.0000,  10.00000,    595.0263
    417.5000,       5.0000,  10.00000,    587.4662
    422.5000,       5.0000,  10.00000,    525.8870
     67.5000,      45.0000,   1.00000,   1144.8439
     72.5000,      45.0000,   1.00000,   1100.4468
     77.5000,      45.0000,   1.00000,   1034.5538
     82.5000,      45.0000,   1.00000,    993.6863
     87.5000,      45.0000,   1.00000,    955.3124
     92.5000,      45.0000,   1.00000,    908.2961
     97.5000,      45.0000,   1.00000,    894.7184
    102.5000,      45.0000,   1.00000,    881.1161
    107.5000,      45.0000,   1.00000,    879.7739
    112.5000,      45.0000,   1.00000,    874.4261
    117.5000,      45.0000,   1.00000,    863.7882
    122.5000,      45.0000,   1.00000,    871.8447
    127.5000,      45.0000,   1.00000,    866.7081
    132.5000,      45.0000,   1.00000,    845.0397
    137.5000,      45.0000,   1.00000,    821.1705
    142.5000,      45.0000,   1.00000,    786.9966
    147.5000,      45.0000,   1.00000,    772.2411
    152.5000,      45.0000,   1.00000,    741.0150
    157.5000,      45.0000,   1.00000,    697.2034
    162.5000,      45.0000,   1.00000,    672.2142
    167.5000,      45.0000,   1.00000,    629.3879
    172.5000,      45.0000,   1.00000,    601.4797
    177.5000,      45.0000,   1.00000,    568.2271
    182.5000,      45.0000,   1.00000,    536.8606
    187.5000,      45.0000,   1.00000,    524.2586
    192.5000,      45.0000,   1.00000,    486.6685
    197.5000,      45.0000,   1.00000,    464.5888
    202.5000,      45.0000,   1.00000,    446.8853
    207.5000,      45.0000,   1.00000,    403.7754
    212.5000,      45.0000,   1.00000,    377.2987
    217.5000,      45.0000,   1.00000,    352.3748
    222.5000,      45.0000,   1.00000,    343.1140
    227.5000,      45.0000,   1.00000,    327.0113
    232.5000,      45.0000,   1.00000,    299.3800
    237.5000,      45.0000,   1.00000,    295.0840
    242.5000,      45.0000,   1.00000,    288.7329
    247.5000,      45.0000,   1.00000,    279.8669
    252.5000,      45.0000,   1.00000,    281.4932
    257.5000,      45.0000,   1.00000,    276.3041
    262.5000,      45.0000,   1.00000,    279.5237
    267.5000,      45.0000,   1.00000,    271.7971
    272.5000,      45.0000,   1.00000,    274.3296
    277.5000,      45.0000,   1.00000,    280.9911
    282.5000,      45.0000,   1.00000,    272.9430
    287.5000,      45.0000,   1.00000,    259.0049
    292.5000,      45.0000,   1.00000,    247.1821
    297.5000,      45.0000,   1.00000,    261.5138
    302.5000,      45.0000,   1.00000,    289.3961
    307.5000,      45.0000,   1.00000,    299.3365
    312.5000,      45.0000,   1.00000,    314.2815
    317.5000,      45.0000,   1.00000,    320.4287
    322.5000,      45.0000,   1.00000,    329.1670
    327.5000,      45.0000,   1.00000,    359.6023
    332.5000,      45.0000,   1.00000,    401.8947
    337.5000,      45.0000,   1.00000,    427.8779
    342.5000,      45.0000,   1.00000,    412.3114
    347.5000,      45.0000,   1.00000,    390.3315
    352.5000,      45.0000,   1.00000,    398.0380
    357.5000,      45.0000,   1.00000,    409.4312
    362.5000,      45.0000,   1.00000,    411.7954
    367.5000,      45.0000,   1.00000,    413.0917
    372.5000,      45.0000,   1.00000,    409.5651
    377.5000,      45.0000,   1.00000,    409.2413
    382.5000,      45.0000,   1.00000,    414.4271
    387.5000,      45.0000,   1.00000,    440.2317
    392.5000,      45.0000,   1.00000,    468.6680
    397.5000,      45.0000,   1.00000,    480.6267
    402.5000,      45.0000,   1.00000,    485.0811
    407.5000,      45.0000,   1.00000,    495.0167
     77.5000,       5.0000,  12.00000,   1011.7558
    157.5000,       5.0000,  12.00000,    669.2868
    237.5000,       5.0000,  12.00000,    217.3503
    317.5000,       5.0000,  12.00000,    347.4020
    397.5000,       5.0000,  12.00000,    478.1304
     67.5000,      15.0000,   4.00000,   1046.8270
     72.5000,      15.0000,   4.00000,   1001.3488
     77.5000,      15.0000,   4.00000,    962.1053
     82.5000,      15.0000,   4.00000,    973.3076
     87.5000,      15.0000,   4.00000,    950.9793
     92.5000,      15.0000,   4.00000,    894.9576
     97.5000,      15.0000,   4.00000,    861.6605
    102.5000,      15.0000,   4.00000,    841.9386
    107.5000,      15.0000,   4.00000,    852.0954
    112.5000,      15.0000,   4.00000,    848.8495
    117.5000,      15.0000,   4.00000,    843.8549
    122.5000,      15.0000,   4.00000,    849.8584
    127.5000,      15.0000,   4.00000,    863.0015
    132.5000,      15.0000,   4.00000,    847.2379
    137.5000,      15.0000,   4.00000,    830.5107
    142.5000,      15.0000,   4.00000,    778.2366
    147.5000,      15.0000,   4.00000,    744.8662
    152.5000,      15.0000,   4.00000,    691.6670
    157.5000,      15.0000,   4.00000,    641.4669
    162.5000,      15.0000,   4.00000,    633.0227
    167.5000,      15.0000,   4.00000,    598.5714
    172.5000,      15.0000,   4.00000,    582.9915
    177.5000,      15.0000,   4.00000,    540.4957
    182.5000,      15.0000,   4.00000,    509.6729
    187.5000,      15.0000,   4.00000,    486.5358
    192.5000,      15.0000,   4.00000,    436.2807
    197.5000,      15.0000,   4.00000,    407.4984
    202.5000,      15.0000,   4.00000,    402.0512
    207.5000,      15.0000,   4.00000,    398.6328
    212.5000,      15.0000,   4.00000,    417.2188
    217.5000,      15.0000,   4.00000,    412.6152
    222.5000,      15.0000,   4.00000,    352.9325
    227.5000,      15.0000,   4.00000,    278.5497
    232.5000,      15.0000,   4.00000,    211.4011
    237.5000,      15.0000,   4.00000,    257.9214
    242.5000,      15.0000,   4.00000,    282.3786
    247.5000,      15.0000,   4.00000,    285.2031
    252.5000,      15.0000,   4.00000,    272.9623
    257.5000,      15.0000,   4.00000,    295.4157
    262.5000,      15.0000,   4.00000,    331.6582
    267.5000,      15.0000,   4.00000,    310.9375
    272.5000,      15.0000,   4.00000,    267.0437
    277.5000,      15.0000,   4.00000,    244.0422
    282.5000,      15.0000,   4.00000,    258.3537
    287.5000,      15.0000,   4.00000,    281.3300
    292.5000,      15.0000,   4.00000,    281.1234
    297.5000,      15.0000,   4.00000,    255.1543
    302.5000,      15.0000,   4.00000,    235.5054
    307.5000,      15.0000,   4.00000,    223.5844
    312.5000,      15.0000,   4.00000,    274.2564
    317.5000,      15.0000,   4.00000,    333.8383
    322.5000,      15.0000,   4.00000,    368.5396
    327.5000,      15.0000,   4.00000,    382.8792
    332.5000,      15.0000,   4.00000,    367.9225
    337.5000,      15.0000,   4.00000,    376.9857
    342.5000,      15.0000,   4.00000,    379.3461
    347.5000,      15.0000,   4.00000,    421.4017
    352.5000,      15.0000,   4.00000,    434.5546
    357.5000,      15.0000,   4.00000,    417.1390
    362.5000,      15.0000,   4.00000,    369.8181
    367.5000,      15.0000,   4.00000,    382.9433
    372.5000,      15.0000,   4.00000,    428.7064
    377.5000,      15.0000,   4.00000,    454.8559
    382.5000,      15.0000,   4.00000,    444.7063
    387.5000,      15.0000,   4.00000,    415.0120
    392.5000,      15.0000,   4.00000,    429.9179
    397.5000,      15.0000,   4.00000,    439.9708
    402.5000,      15.0000,   4.00000,    484.4371
    407.5000,      15.0000,   4.00000,    499.6520
     82.5000,      55.0000,   1.00000,    914.2929
     87.5000,      55.0000,   1.00000,    863.9730
     92.5000,      55.0000,   1.00000,    831.8163
     97.5000,      55.0000,   1.00000,    818.9240
    102.5000,      55.0000,   1.00000,    802.9573
    107.5000,      55.0000,   1.00000,    786.0377
    112.5000,      55.0000,   1.00000,    774.2366
    117.5000,      55.0000,   1.00000,    771.0439
    122.5000,      55.0000,   1.00000,    770.3349
    127.5000,      55.0000,   1.00000,    767.9886
    132.5000,      55.0000,   1.00000,    763.7230
    137.5000,      55.0000,   1.00000,    752.7161
    142.5000,      55.0000,   1.00000,    744.1276
    147.5000,      55.0000,   1.00000,    732.1760
    152.5000,      55.0000,   1.00000,    718.1537
    157.5000,      55.0000,   1.00000,    699.3829
    162.5000,      55.0000,   1.00000,    667.2857
    167.5000,      55.0000,   1.00000,    643.4936
    172.5000,      55.0000,   1.00000,    611.3635
    177.5000,      55.0000,   1.00000,    578.6502
    182.5000,      55.0000,   1.00000,    548.9007
    187.5000,      55.0000,   1.00000,    519.6445
    192.5000,      55.0000,   1.00000,    507.3345
    197.5000,      55.0000,   1.00000,    483.2225
    202.5000,      55.0000,   1.00000,    450.4302
    207.5000,      55.0000,   1.00000,    422.1256
    212.5000,      55.0000,   1.00000,    390.1055
    217.5000,      55.0000,   1.00000,    380.4136
    222.5000,      55.0000,   1.00000,    366.6691
    227.5000,      55.0000,   1.00000,    352.3991
    232.5000,      55.0000,   1.00000,    349.1400
    242.5000,      55.0000,   1.00000,    329.0821
    247.5000,      55.0000,   1.00000,    305.3451
    252.5000,      55.0000,   1.00000,    282.5399
    257.5000,      55.0000,   1.00000,    288.4114
    262.5000,      55.0000,   1.00000,    297.6877
    267.5000,      55.0000,   1.00000,    307.5852
    272.5000,      55.0000,   1.00000,    292.8317
    277.5000,      55.0000,   1.00000,    283.5799
    282.5000,      55.0000,   1.00000,    288.0493
    287.5000,      55.0000,   1.00000,    284.1244
    292.5000,      55.0000,   1.00000,    288.1985
    297.5000,      55.0000,   1.00000,    298.2050
    302.5000,      55.0000,   1.00000,    311.6195
    307.5000,      55.0000,   1.00000,    329.1125
    312.5000,      55.0000,   1.00000,    336.8913
    317.5000,      55.0000,   1.00000,    339.1803
    322.5000,      55.0000,   1.00000,    343.6498
    327.5000,      55.0000,   1.00000,    369.7321
    332.5000,      55.0000,   1.00000,    384.3976
    337.5000,      55.0000,   1.00000,    382.1557
    342.5000,      55.0000,   1.00000,    392.9033
    347.5000,      55.0000,   1.00000,    406.0508
    352.5000,      55.0000,   1.00000,    411.4916
    357.5000,      55.0000,   1.00000,    420.4395
    362.5000,      55.0000,   1.00000,    423.9638
    367.5000,      55.0000,   1.00000,    420.0832
    372.5000,      55.0000,   1.00000,    425.8578
    377.5000,      55.0000,   1.00000,    429.1168
    382.5000,      55.0000,   1.00000,    425.7646
    387.5000,      55.0000,   1.00000,    426.8932
    392.5000,      55.0000,   1.00000,    437.7019
     77.5000,       5.0000,  15.00000,    894.7827
    157.5000,       5.0000,  15.00000,    653.6221
    317.5000,       5.0000,  15.00000,    365.7858
    397.5000,       5.0000,  15.00000,    446.2768
     82.5000,      15.0000,   5.00000,    885.5350
     87.5000,      15.0000,   5.00000,    864.6594
     92.5000,      15.0000,   5.00000,    823.9451
     97.5000,      15.0000,   5.00000,    799.1934
    102.5000,      15.0000,   5.00000,    774.1677
    107.5000,      15.0000,   5.00000,    765.2143
    112.5000,      15.0000,   5.00000,    754.6087
    117.5000,      15.0000,   5.00000,    756.3086
    122.5000,      15.0000,   5.00000,    766.1598
    127.5000,      15.0000,   5.00000,    776.3771
    132.5000,      15.0000,   5.00000,    774.6872
    137.5000,      15.0000,   5.00000,    769.4611
    142.5000,      15.0000,   5.00000,    735.2291
    147.5000,      15.0000,   5.00000,    713.0182
    152.5000,      15.0000,   5.00000,    674.3659
    157.5000,      15.0000,   5.00000,    637.9611
    162.5000,      15.0000,   5.00000,    631.6160
    167.5000,      15.0000,   5.00000,    604.4151
    172.5000,      15.0000,   5.00000,    594.5279
    177.5000,      15.0000,   5.00000,    559.7025
    182.5000,      15.0000,   5.00000,    525.2086
    187.5000,      15.0000,   5.00000,    495.8922
    192.5000,      15.0000,   5.00000,    446.0725
    197.5000,      15.0000,   5.00000,    421.2628
    202.5000,      15.0000,   5.00000,    419.3950
    207.5000,      15.0000,   5.00000,    416.6416
    212.5000,      15.0000,   5.00000,    433.2207
    217.5000,      15.0000,   5.00000,    432.8455
    222.5000,      15.0000,   5.00000,    375.9732
    227.5000,      15.0000,   5.00000,    302.6142
    232.5000,      15.0000,   5.00000,    234.4899
    242.5000,      15.0000,   5.00000,    302.3071
    247.5000,      15.0000,   5.00000,    300.1187
    252.5000,      15.0000,   5.00000,    287.7974
    257.5000,      15.0000,   5.00000,    318.4719
    262.5000,      15.0000,   5.00000,    360.7260
    267.5000,      15.0000,   5.00000,    342.3683
    272.5000,      15.0000,   5.00000,    289.8195
    277.5000,      15.0000,   5.00000,    260.1281
    282.5000,      15.0000,   5.00000,    275.1070
    287.5000,      15.0000,   5.00000,    302.1775
    292.5000,      15.0000,   5.00000,    300.0498
    297.5000,      15.0000,   5.00000,    273.0764
    302.5000,      15.0000,   5.00000,    252.7354
    307.5000,      15.0000,   5.00000,    241.9252
    312.5000,      15.0000,   5.00000,    290.4470
    317.5000,      15.0000,   5.00000,    347.7137
    322.5000,      15.0000,   5.00000,    383.1687
    327.5000,      15.0000,   5.00000,    388.5088
    332.5000,      15.0000,   5.00000,    364.6075
    337.5000,      15.0000,   5.00000,    366.6717
    342.5000,      15.0000,   5.00000,    375.2995
    347.5000,      15.0000,   5.00000,    424.5515
    352.5000,      15.0000,   5.00000,    446.3466
    357.5000,      15.0000,   5.00000,    433.1384
    362.5000,      15.0000,   5.00000,    387.3540
    367.5000,      15.0000,   5.00000,    404.6762
    372.5000,      15.0000,   5.00000,    448.8393
    377.5000,      15.0000,   5.00000,    472.3994
    382.5000,      15.0000,   5.00000,    458.3475
    387.5000,      15.0000,   5.00000,    414.2424
    392.5000,      15.0000,   5.00000,    415.0240
     97.5000,      65.0000,   1.00000,    782.8057
    102.5000,      65.0000,   1.00000,    769.3214
    107.5000,      65.0000,   1.00000,    759.4058
    112.5000,      65.0000,   1.00000,    758.8716
    117.5000,      65.0000,   1.00000,    743.4573
    122.5000,      65.0000,   1.00000,    712.5641
    127.5000,      65.0000,   1.00000,    693.8091
    132.5000,      65.0000,   1.00000,    698.2526
    137.5000,      65.0000,   1.00000,    707.0617
    142.5000,      65.0000,   1.00000,    708.5338
    147.5000,      65.0000,   1.00000,    700.3575
    152.5000,      65.0000,   1.00000,    699.4883
    157.5000,      65.0000,   1.00000,    695.5233
    162.5000,      65.0000,   1.00000,    670.8212
    167.5000,      65.0000,   1.00000,    635.9981
    172.5000,      65.0000,   1.00000,    604.7349
    177.5000,      65.0000,   1.00000,    579.5748
    182.5000,      65.0000,   1.00000,    562.1631
    187.5000,      65.0000,   1.00000,    548.3431
    192.5000,      65.0000,   1.00000,    527.1869
    197.5000,      65.0000,   1.00000,    494.7608
    202.5000,      65.0000,   1.00000,    457.6632
    207.5000,      65.0000,   1.00000,    434.2626
    212.5000,      65.0000,   1.00000,    424.3873
    217.5000,      65.0000,   1.00000,    403.8898
    257.5000,      65.0000,   1.00000,    298.6794
    262.5000,      65.0000,   1.00000,    306.2256
    267.5000,      65.0000,   1.00000,    316.0636
    272.5000,      65.0000,   1.00000,    319.0555
    277.5000,      65.0000,   1.00000,    308.0662
    282.5000,      65.0000,   1.00000,    302.7033
    287.5000,      65.0000,   1.00000,    316.5819
    292.5000,      65.0000,   1.00000,    326.4521
    297.5000,      65.0000,   1.00000,    325.2480
    302.5000,      65.0000,   1.00000,    325.9358
    307.5000,      65.0000,   1.00000,    334.4217
    312.5000,      65.0000,   1.00000,    344.5496
    317.5000,      65.0000,   1.00000,    355.1566
    322.5000,      65.0000,   1.00000,    373.6723
    327.5000,      65.0000,   1.00000,    378.3860
    332.5000,      65.0000,   1.00000,    375.2504
    337.5000,      65.0000,   1.00000,    380.3305
    342.5000,      65.0000,   1.00000,    407.0378
    347.5000,      65.0000,   1.00000,    428.1039
    352.5000,      65.0000,   1.00000,    429.0620
    357.5000,      65.0000,   1.00000,    427.4482
    362.5000,      65.0000,   1.00000,    424.2977
    367.5000,      65.0000,   1.00000,    429.4563
    372.5000,      65.0000,   1.00000,    431.5978
    377.5000,      65.0000,   1.00000,    434.2754
     97.5000,      15.0000,   6.00000,    758.8191
    102.5000,      15.0000,   6.00000,    742.4113
    107.5000,      15.0000,   6.00000,    742.7827
    112.5000,      15.0000,   6.00000,    737.1782
    117.5000,      15.0000,   6.00000,    728.0798
    122.5000,      15.0000,   6.00000,    715.3334
    127.5000,      15.0000,   6.00000,    715.3559
    132.5000,      15.0000,   6.00000,    722.1025
    137.5000,      15.0000,   6.00000,    731.0627
    142.5000,      15.0000,   6.00000,    711.1620
    147.5000,      15.0000,   6.00000,    691.4011
    152.5000,      15.0000,   6.00000,    661.1462
    157.5000,      15.0000,   6.00000,    637.6035
    162.5000,      15.0000,   6.00000,    635.9883
    167.5000,      15.0000,   6.00000,    604.3737
    172.5000,      15.0000,   6.00000,    586.9664
    177.5000,      15.0000,   6.00000,    562.3206
    182.5000,      15.0000,   6.00000,    543.3409
    187.5000,      15.0000,   6.00000,    521.5286
    192.5000,      15.0000,   6.00000,    467.9372
    197.5000,      15.0000,   6.00000,    436.2816
    202.5000,      15.0000,   6.00000,    433.1657
    207.5000,      15.0000,   6.00000,    432.6772
    212.5000,      15.0000,   6.00000,    453.0180
    217.5000,      15.0000,   6.00000,    455.0581
    257.5000,      15.0000,   6.00000,    333.3926
    262.5000,      15.0000,   6.00000,    377.1527
    267.5000,      15.0000,   6.00000,    361.9004
    272.5000,      15.0000,   6.00000,    313.2265
    277.5000,      15.0000,   6.00000,    282.2262
    282.5000,      15.0000,   6.00000,    296.1033
    287.5000,      15.0000,   6.00000,    320.0528
    292.5000,      15.0000,   6.00000,    313.6616
    297.5000,      15.0000,   6.00000,    285.1544
    302.5000,      15.0000,   6.00000,    259.0657
    307.5000,      15.0000,   6.00000,    246.4667
    312.5000,      15.0000,   6.00000,    296.4983
    317.5000,      15.0000,   6.00000,    360.0129
    322.5000,      15.0000,   6.00000,    401.1306
    327.5000,      15.0000,   6.00000,    400.4373
    332.5000,      15.0000,   6.00000,    374.3263
    337.5000,      15.0000,   6.00000,    380.4869
    342.5000,      15.0000,   6.00000,    393.5034
    347.5000,      15.0000,   6.00000,    443.1205
    352.5000,      15.0000,   6.00000,    461.4029
    357.5000,      15.0000,   6.00000,    443.9443
    362.5000,      15.0000,   6.00000,    397.6729
    367.5000,      15.0000,   6.00000,    415.6278
    372.5000,      15.0000,   6.00000,    459.0607
    377.5000,      15.0000,   6.00000,    482.0294
    105.0000,      30.0000,   3.00000,    738.8900
    110.0000,      30.0000,   3.00000,    726.4413
    115.0000,      30.0000,   3.00000,    720.9407
    120.0000,      30.0000,   3.00000,    719.4023
    125.0000,      30.0000,   3.00000,    718.2188
    130.0000,      30.0000,   3.00000,    715.6331
    135.0000,      30.0000,   3.00000,    711.2527
    140.0000,      30.0000,   3.00000,    701.5237
    145.0000,      30.0000,   3.00000,    690.5165
    150.0000,      30.0000,   3.00000,    668.5336
    155.0000,      30.0000,   3.00000,    662.1726
    160.0000,      30.0000,   3.00000,    633.1094
    165.0000,      30.0000,   3.00000,    613.7413
    170.0000,      30.0000,   3.00000,    603.7941
    175.0000,      30.0000,   3.00000,    581.1531
    180.0000,      30.0000,   3.00000,    562.5005
    185.0000,      30.0000,   3.00000,    523.8054
    190.0000,      30.0000,   3.00000,    499.2922
    195.0000,      30.0000,   3.00000,    488.2788
    200.0000,      30.0000,   3.00000,    461.4003
    205.0000,      30.0000,   3.00000,    455.3082
    210.0000,      30.0000,   3.00000,    455.4482
    265.0000,      30.0000,   3.00000,    331.7185
    270.0000,      30.0000,   3.00000,    339.3159
    275.0000,      30.0000,   3.00000,    336.9376
    280.0000,      30.0000,   3.00000,    322.7016
    285.0000,      30.0000,   3.00000,    303.3481
    290.0000,      30.0000,   3.00000,    297.6829
    295.0000,      30.0000,   3.00000,    296.3123
    300.0000,      30.0000,   3.00000,    285.9561
    305.0000,      30.0000,   3.00000,    295.8170
    310.0000,      30.0000,   3.00000,    313.7459
    315.0000,      30.0000,   3.00000,    327.3445
    320.0000,      30.0000,   3.00000,    355.2740
    325.0000,      30.0000,   3.00000,    376.4974
    330.0000,      30.0000,   3.00000,    403.8057
    335.0000,      30.0000,   3.00000,    408.3575
    340.0000,      30.0000,   3.00000,    422.1012
    345.0000,      30.0000,   3.00000,    435.7173
    350.0000,      30.0000,   3.00000,    429.7778
    355.0000,      30.0000,   3.00000,    423.6533
    360.0000,      30.0000,   3.00000,    438.0588
    365.0000,      30.0000,   3.00000,    453.3221
    370.0000,      30.0000,   3.00000,    445.8292
    112.5000,      25.0000,   4.00000,    713.5649
    117.5000,      25.0000,   4.00000,    718.0240
    122.5000,      25.0000,   4.00000,    725.1865
    127.5000,      25.0000,   4.00000,    729.1421
    132.5000,      25.0000,   4.00000,    725.7974
    137.5000,      25.0000,   4.00000,    709.2677
    142.5000,      25.0000,   4.00000,    692.4750
    147.5000,      25.0000,   4.00000,    671.6581
    152.5000,      25.0000,   4.00000,    647.0323
    157.5000,      25.0000,   4.00000,    628.4469
    162.5000,      25.0000,   4.00000,    613.6597
    167.5000,      25.0000,   4.00000,    602.2147
    172.5000,      25.0000,   4.00000,    597.9835
    177.5000,      25.0000,   4.00000,    584.4625
    182.5000,      25.0000,   4.00000,    545.2947
    187.5000,      25.0000,   4.00000,    518.0797
    192.5000,      25.0000,   4.00000,    496.6048
    197.5000,      25.0000,   4.00000,    473.5672
    202.5000,      25.0000,   4.00000,    461.8166
    272.5000,      25.0000,   4.00000,    340.9487
    277.5000,      25.0000,   4.00000,    320.8516
    282.5000,      25.0000,   4.00000,    312.6961
    287.5000,      25.0000,   4.00000,    311.6758
    292.5000,      25.0000,   4.00000,    306.2206
    297.5000,      25.0000,   4.00000,    298.8575
    302.5000,      25.0000,   4.00000,    280.5024
    307.5000,      25.0000,   4.00000,    290.0366
    312.5000,      25.0000,   4.00000,    323.3236
    317.5000,      25.0000,   4.00000,    348.1129
    322.5000,      25.0000,   4.00000,    377.7720
    327.5000,      25.0000,   4.00000,    410.4769
    332.5000,      25.0000,   4.00000,    416.7248
    337.5000,      25.0000,   4.00000,    412.5913
    342.5000,      25.0000,   4.00000,    441.0055
    347.5000,      25.0000,   4.00000,    447.7984
    352.5000,      25.0000,   4.00000,    438.7639
    357.5000,      25.0000,   4.00000,    433.7782
    362.5000,      25.0000,   4.00000,    450.9391
    157.5000,      15.0000,   8.00000,    608.2905
    317.5000,      15.0000,   8.00000,    386.5230
    157.5000,      15.0000,  10.00000,    649.9542
    317.5000,      15.0000,  10.00000,    401.8003
   3.57
ITERATION 4
MODEL RESISTIVITY
LAYER 1
93,     2.5000
     10.0000,     1577.7
     15.0000,     1979.7
     20.0000,     1715.6
     25.0000,     1575.2
     30.0000,     2043.4
     35.0000,     2666.4
     40.0000,     3209.1
     45.0000,     3345.8
     50.0000,     3233.1
     55.0000,     3126.6
     60.0000,     3066.6
     65.0000,     2651.2
     70.0000,     2670.2
     75.0000,     2567.6
     80.0000,     2374.0
     85.0000,     1985.8
     90.0000,     1696.6
     95.0000,     1495.9
    100.0000,     1361.7
    105.0000,     1389.8
    110.0000,     1351.0
    115.0000,     1340.9
    120.0000,     1325.3
    125.0000,     1325.6
    130.0000,     1356.6
    135.0000,     1362.2
    140.0000,     1268.1
    145.0000,     1317.7
    150.0000,     1178.6
    155.0000,     1082.4
    160.0000,     1050.7
    165.0000,     1015.1
    170.0000,     1261.1
    175.0000,     1146.4
    180.0000,     1129.7
    185.0000,     1189.0
    190.0000,     1094.8
    195.0000,     1087.0
    200.0000,     1107.5
    205.0000,     1118.1
    210.0000,     1245.2
    215.0000,     1035.2
    220.0000,     958.08
    225.0000,     691.17
    230.0000,     258.45
    235.0000,     162.98
    240.0000,     160.05
    245.0000,     255.32
    250.0000,     197.81
    255.0000,     163.76
    260.0000,     270.73
    265.0000,     363.97
    270.0000,     309.84
    275.0000,     204.08
    280.0000,     185.73
    285.0000,     221.80
    290.0000,     263.21
    295.0000,     286.33
    300.0000,     252.80
    305.0000,     226.28
    310.0000,     294.90
    315.0000,     351.03
    320.0000,     791.97
    325.0000,     1304.2
    330.0000,     1311.2
    335.0000,     1341.7
    340.0000,     1240.5
    345.0000,     1393.8
    350.0000,     1622.7
    355.0000,     1921.9
    360.0000,     1358.2
    365.0000,     793.97
    370.0000,     670.63
    375.0000,     882.91
    380.0000,     898.84
    385.0000,     818.13
    390.0000,     835.67
    395.0000,     736.82
    400.0000,     1047.4
    405.0000,     1191.0
    410.0000,     1366.6
    415.0000,     1411.6
    420.0000,     1381.4
    425.0000,     1135.0
    430.0000,     1034.4
    435.0000,     833.63
    440.0000,     650.14
    445.0000,     830.53
    450.0000,     957.04
    455.0000,     1098.1
    460.0000,     1213.9
    465.0000,     1155.9
             1163.4
LAYER 2
93,     5.2500
     10.0000,     1494.4
     15.0000,     1898.8
     20.0000,     1752.4
     25.0000,     1627.3
     30.0000,     2008.8
     35.0000,     2621.9
     40.0000,     3060.3
     45.0000,     3178.9
     50.0000,     3583.5
     55.0000,     3698.6
     60.0000,     3569.9
     65.0000,     3154.5
     70.0000,     2787.4
     75.0000,     2189.7
     80.0000,     1910.8
     85.0000,     1754.5
     90.0000,     1696.8
     95.0000,     1489.8
    100.0000,     1417.6
    105.0000,     1469.6
    110.0000,     1466.4
    115.0000,     1444.0
    120.0000,     1442.1
    125.0000,     1427.9
    130.0000,     1463.0
    135.0000,     1447.5
    140.0000,     1362.4
    145.0000,     1369.4
    150.0000,     1202.0
    155.0000,     1186.2
    160.0000,     1167.2
    165.0000,     1041.3
    170.0000,     1229.9
    175.0000,     1115.8
    180.0000,     972.78
    185.0000,     1048.5
    190.0000,     800.78
    195.0000,     832.27
    200.0000,     820.62
    205.0000,     908.23
    210.0000,     988.96
    215.0000,     845.02
    220.0000,     722.36
    225.0000,     584.71
    230.0000,     174.21
    235.0000,     158.35
    240.0000,     139.52
    245.0000,     224.67
    250.0000,     190.60
    255.0000,     159.95
    260.0000,     268.81
    265.0000,     349.11
    270.0000,     301.83
    275.0000,     196.53
    280.0000,     171.10
    285.0000,     204.98
    290.0000,     246.24
    295.0000,     272.80
    300.0000,     259.88
    305.0000,     246.66
    310.0000,     322.98
    315.0000,     431.62
    320.0000,     823.69
    325.0000,     1152.1
    330.0000,     1010.7
    335.0000,     1214.5
    340.0000,     1181.2
    345.0000,     1246.7
    350.0000,     1312.5
    355.0000,     1668.9
    360.0000,     1217.4
    365.0000,     774.14
    370.0000,     687.16
    375.0000,     858.32
    380.0000,     922.48
    385.0000,     903.02
    390.0000,     973.37
    395.0000,     889.81
    400.0000,     1141.5
    405.0000,     1269.7
    410.0000,     1363.2
    415.0000,     1398.2
    420.0000,     1337.7
    425.0000,     1129.5
    430.0000,     1181.1
    435.0000,     1004.7
    440.0000,     796.51
    445.0000,     874.39
    450.0000,     993.24
    455.0000,     1116.5
    460.0000,     1201.3
    465.0000,     1134.9
             1136.9
LAYER 3
91,     8.2750
     15.0000,     1559.2
     20.0000,     1776.3
     25.0000,     1802.3
     30.0000,     2031.8
     35.0000,     2424.1
     40.0000,     2563.5
     45.0000,     2682.5
     50.0000,     3484.1
     55.0000,     3920.7
     60.0000,     3834.4
     65.0000,     3366.0
     70.0000,     2545.5
     75.0000,     1620.5
     80.0000,     1455.6
     85.0000,     1737.0
     90.0000,     1991.2
     95.0000,     1697.4
    100.0000,     1582.5
    105.0000,     1646.0
    110.0000,     1672.8
    115.0000,     1640.1
    120.0000,     1634.9
    125.0000,     1644.7
    130.0000,     1720.6
    135.0000,     1742.3
    140.0000,     1662.9
    145.0000,     1556.6
    150.0000,     1362.3
    155.0000,     1453.5
    160.0000,     1482.5
    165.0000,     1201.7
    170.0000,     1185.6
    175.0000,     948.57
    180.0000,     719.76
    185.0000,     756.31
    190.0000,     499.24
    195.0000,     497.69
    200.0000,     452.14
    205.0000,     502.44
    210.0000,     521.20
    215.0000,     424.02
    220.0000,     389.85
    225.0000,     378.58
    230.0000,     107.64
    235.0000,     149.87
    240.0000,     129.22
    245.0000,     178.37
    250.0000,     155.58
    255.0000,     131.94
    260.0000,     195.31
    265.0000,     249.22
    270.0000,     236.45
    275.0000,     182.06
    280.0000,     168.48
    285.0000,     205.95
    290.0000,     252.73
    295.0000,     277.42
    300.0000,     270.62
    305.0000,     268.96
    310.0000,     347.57
    315.0000,     469.90
    320.0000,     738.99
    325.0000,     763.23
    330.0000,     583.86
    335.0000,     829.32
    340.0000,     956.80
    345.0000,     925.74
    350.0000,     832.13
    355.0000,     1081.2
    360.0000,     905.52
    365.0000,     716.30
    370.0000,     723.33
    375.0000,     857.67
    380.0000,     921.10
    385.0000,     1017.4
    390.0000,     1193.7
    395.0000,     1122.6
    400.0000,     1231.3
    405.0000,     1278.7
    410.0000,     1287.9
    415.0000,     1320.5
    420.0000,     1269.3
    425.0000,     1172.2
    430.0000,     1456.3
    435.0000,     1380.3
    440.0000,     1085.2
    445.0000,     990.31
    450.0000,     1028.5
    455.0000,     1116.3
    460.0000,     1150.8
             1097.7
LAYER 4
89,    11.6025
     20.0000,     1442.0
     25.0000,     1810.0
     30.0000,     1885.1
     35.0000,     1999.5
     40.0000,     1823.8
     45.0000,     1865.3
     50.0000,     2674.1
     55.0000,     3268.7
     60.0000,     3292.8
     65.0000,     2806.0
     70.0000,     1897.5
     75.0000,     1131.2
     80.0000,     1182.5
     85.0000,     1856.7
     90.0000,     2362.6
     95.0000,     1904.1
    100.0000,     1674.3
    105.0000,     1764.8
    110.0000,     1859.3
    115.0000,     1858.9
    120.0000,     1865.7
    125.0000,     1946.4
    130.0000,     2115.9
    135.0000,     2235.5
    140.0000,     2142.1
    145.0000,     1878.1
    150.0000,     1630.2
    155.0000,     1744.7
    160.0000,     1739.3
    165.0000,     1275.9
    170.0000,     1014.0
    175.0000,     687.79
    180.0000,     502.88
    185.0000,     573.72
    190.0000,     372.56
    195.0000,     335.78
    200.0000,     262.19
    205.0000,     271.54
    210.0000,     269.62
    215.0000,     215.76
    220.0000,     234.03
    225.0000,     273.15
    230.0000,      87.49
    235.0000,     151.36
    240.0000,     143.51
    245.0000,     169.11
    250.0000,     135.34
    255.0000,     108.86
    260.0000,     130.93
    265.0000,     167.54
    270.0000,     184.14
    275.0000,     180.20
    280.0000,     184.72
    285.0000,     219.44
    290.0000,     262.08
    295.0000,     285.00
    300.0000,     281.13
    305.0000,     286.89
    310.0000,     370.36
    315.0000,     457.91
    320.0000,     604.88
    325.0000,     479.08
    330.0000,     338.42
    335.0000,     512.25
    340.0000,     676.76
    345.0000,     620.38
    350.0000,     483.26
    355.0000,     609.53
    360.0000,     571.85
    365.0000,     573.93
    370.0000,     689.00
    375.0000,     792.50
    380.0000,     777.64
[truncated: 459,314 more chars]
