# Supplementary material for: Electrical resistivity tomography data across the Hockai Fault Zone (Ardenne, Belgium)
Source: Data Brief. 2016 Dec 21;11:1–4. doi: 10.1016/j.dib.2016.12.028 (PMC5220259; doi:10.1016/j.dib.2016.12.028)
Supplement: Supplementary file 2 — Supplementary material [file mmc2.zip › output/INV/20090818-2_normal.INV]

C:\__DATA__\__DATA__\Active Faults\HockaiFZ\Donn�es\ERT\working_dir\20090818-2.DAT
      5.0000
7
1547
1
0
      7.5000,       5.0000,   1.00000,   1516.3251
     12.5000,       5.0000,   1.00000,   1651.7733
     17.5000,       5.0000,   1.00000,   1606.7137
     22.5000,       5.0000,   1.00000,   1673.5698
     27.5000,       5.0000,   1.00000,   2012.8407
     32.5000,       5.0000,   1.00000,   2267.2412
     37.5000,       5.0000,   1.00000,   2597.3352
     42.5000,       5.0000,   1.00000,   3012.6248
     47.5000,       5.0000,   1.00000,   3085.0845
     52.5000,       5.0000,   1.00000,   3190.2239
     57.5000,       5.0000,   1.00000,   3416.7151
     62.5000,       5.0000,   1.00000,   2931.0022
     67.5000,       5.0000,   1.00000,   2799.8535
     72.5000,       5.0000,   1.00000,   2273.3977
     77.5000,       5.0000,   1.00000,   1880.6381
     82.5000,       5.0000,   1.00000,   1620.3623
     87.5000,       5.0000,   1.00000,   1465.7985
     92.5000,       5.0000,   1.00000,   1504.5469
     97.5000,       5.0000,   1.00000,   1434.3617
    102.5000,       5.0000,   1.00000,   1479.4175
    107.5000,       5.0000,   1.00000,   1446.5679
    112.5000,       5.0000,   1.00000,   1512.9406
    117.5000,       5.0000,   1.00000,   1495.2932
    122.5000,       5.0000,   1.00000,   1508.9141
    127.5000,       5.0000,   1.00000,   1465.4080
    132.5000,       5.0000,   1.00000,   1460.6998
    137.5000,       5.0000,   1.00000,   1338.0206
    142.5000,       5.0000,   1.00000,   1351.3047
    147.5000,       5.0000,   1.00000,   1273.3877
    152.5000,       5.0000,   1.00000,   1153.2247
    157.5000,       5.0000,   1.00000,   1122.0238
    162.5000,       5.0000,   1.00000,   1014.3800
    167.5000,       5.0000,   1.00000,   1125.2179
    172.5000,       5.0000,   1.00000,   1013.3180
    177.5000,       5.0000,   1.00000,   1090.5295
    182.5000,       5.0000,   1.00000,    984.1699
    187.5000,       5.0000,   1.00000,    968.5754
    192.5000,       5.0000,   1.00000,    872.5750
    197.5000,       5.0000,   1.00000,    885.3716
    202.5000,       5.0000,   1.00000,    863.6523
    207.5000,       5.0000,   1.00000,   1066.9773
    212.5000,       5.0000,   1.00000,    805.2195
    217.5000,       5.0000,   1.00000,    666.6721
    222.5000,       5.0000,   1.00000,    482.4390
    227.5000,       5.0000,   1.00000,    269.0479
    232.5000,       5.0000,   1.00000,    168.6961
    237.5000,       5.0000,   1.00000,    169.3163
    242.5000,       5.0000,   1.00000,    205.9921
    247.5000,       5.0000,   1.00000,    192.5931
    252.5000,       5.0000,   1.00000,    214.2788
    257.5000,       5.0000,   1.00000,    257.4817
    262.5000,       5.0000,   1.00000,    281.8563
    267.5000,       5.0000,   1.00000,    281.8682
    272.5000,       5.0000,   1.00000,    232.3106
    277.5000,       5.0000,   1.00000,    201.7299
    282.5000,       5.0000,   1.00000,    196.9584
    287.5000,       5.0000,   1.00000,    209.9849
    292.5000,       5.0000,   1.00000,    245.2657
    297.5000,       5.0000,   1.00000,    264.5082
    302.5000,       5.0000,   1.00000,    307.6398
    307.5000,       5.0000,   1.00000,    457.9138
    312.5000,       5.0000,   1.00000,    471.5842
    317.5000,       5.0000,   1.00000,    784.0510
    322.5000,       5.0000,   1.00000,    871.2494
    327.5000,       5.0000,   1.00000,    987.7842
    332.5000,       5.0000,   1.00000,   1103.9781
    337.5000,       5.0000,   1.00000,   1103.8928
    342.5000,       5.0000,   1.00000,   1234.5142
    347.5000,       5.0000,   1.00000,   1247.9845
    352.5000,       5.0000,   1.00000,   1204.1753
    357.5000,       5.0000,   1.00000,   1065.8102
    362.5000,       5.0000,   1.00000,    825.1951
    367.5000,       5.0000,   1.00000,    691.7362
    372.5000,       5.0000,   1.00000,    799.7623
    377.5000,       5.0000,   1.00000,    759.4921
    382.5000,       5.0000,   1.00000,    795.1019
    387.5000,       5.0000,   1.00000,    905.4008
    392.5000,       5.0000,   1.00000,    836.3767
    397.5000,       5.0000,   1.00000,   1104.1525
    402.5000,       5.0000,   1.00000,   1114.7793
    407.5000,       5.0000,   1.00000,   1199.7267
    412.5000,       5.0000,   1.00000,   1120.1909
    417.5000,       5.0000,   1.00000,   1097.4094
    422.5000,       5.0000,   1.00000,    978.8635
    427.5000,       5.0000,   1.00000,    974.2306
    432.5000,       5.0000,   1.00000,    966.4353
    437.5000,       5.0000,   1.00000,    812.2816
    442.5000,       5.0000,   1.00000,    975.9822
    447.5000,       5.0000,   1.00000,    927.8790
    452.5000,       5.0000,   1.00000,   1019.9719
    457.5000,       5.0000,   1.00000,   1100.8850
    462.5000,       5.0000,   1.00000,   1103.7780
    467.5000,       5.0000,   1.00000,   1185.7731
     12.5000,       5.0000,   2.00000,   1870.4014
     17.5000,       5.0000,   2.00000,   1728.5530
     22.5000,       5.0000,   2.00000,   1654.5197
     27.5000,       5.0000,   2.00000,   2037.0151
     32.5000,       5.0000,   2.00000,   2306.0530
     37.5000,       5.0000,   2.00000,   2507.6443
     42.5000,       5.0000,   2.00000,   2802.3982
     47.5000,       5.0000,   2.00000,   2832.0613
     52.5000,       5.0000,   2.00000,   2935.0564
     57.5000,       5.0000,   2.00000,   3022.2983
     62.5000,       5.0000,   2.00000,   2571.1082
     67.5000,       5.0000,   2.00000,   2404.5540
     72.5000,       5.0000,   2.00000,   2192.6074
     77.5000,       5.0000,   2.00000,   1869.1770
     82.5000,       5.0000,   2.00000,   1646.4232
     87.5000,       5.0000,   2.00000,   1590.9489
     92.5000,       5.0000,   2.00000,   1526.8787
     97.5000,       5.0000,   2.00000,   1511.2919
    102.5000,       5.0000,   2.00000,   1605.7744
    107.5000,       5.0000,   2.00000,   1545.5563
    112.5000,       5.0000,   2.00000,   1543.4401
    117.5000,       5.0000,   2.00000,   1512.4094
    122.5000,       5.0000,   2.00000,   1470.9286
    127.5000,       5.0000,   2.00000,   1502.3275
    132.5000,       5.0000,   2.00000,   1429.3168
    137.5000,       5.0000,   2.00000,   1327.4154
    142.5000,       5.0000,   2.00000,   1368.8252
    147.5000,       5.0000,   2.00000,   1298.8699
    152.5000,       5.0000,   2.00000,   1224.5394
    157.5000,       5.0000,   2.00000,   1084.5098
    162.5000,       5.0000,   2.00000,   1041.1146
    167.5000,       5.0000,   2.00000,   1131.9591
    172.5000,       5.0000,   2.00000,    873.0387
    177.5000,       5.0000,   2.00000,    773.7531
    182.5000,       5.0000,   2.00000,    772.6949
    187.5000,       5.0000,   2.00000,    664.7183
    192.5000,       5.0000,   2.00000,    612.2161
    197.5000,       5.0000,   2.00000,    568.7735
    202.5000,       5.0000,   2.00000,    544.8170
    207.5000,       5.0000,   2.00000,    540.0257
    212.5000,       5.0000,   2.00000,    436.6145
    217.5000,       5.0000,   2.00000,    399.4373
    222.5000,       5.0000,   2.00000,    385.0535
    227.5000,       5.0000,   2.00000,    195.8072
    232.5000,       5.0000,   2.00000,    157.8810
    237.5000,       5.0000,   2.00000,    162.4932
    242.5000,       5.0000,   2.00000,    227.0754
    247.5000,       5.0000,   2.00000,    183.6625
    252.5000,       5.0000,   2.00000,    158.9035
    257.5000,       5.0000,   2.00000,    218.7471
    262.5000,       5.0000,   2.00000,    246.1931
    267.5000,       5.0000,   2.00000,    233.7274
    272.5000,       5.0000,   2.00000,    191.3071
    277.5000,       5.0000,   2.00000,    195.7299
    282.5000,       5.0000,   2.00000,    215.9175
    287.5000,       5.0000,   2.00000,    233.4123
    292.5000,       5.0000,   2.00000,    273.8768
    297.5000,       5.0000,   2.00000,    283.7507
    302.5000,       5.0000,   2.00000,    321.8254
    307.5000,       5.0000,   2.00000,    382.4478
    312.5000,       5.0000,   2.00000,    369.5006
    317.5000,       5.0000,   2.00000,    579.1883
    322.5000,       5.0000,   2.00000,    730.5779
    327.5000,       5.0000,   2.00000,    751.9128
    332.5000,       5.0000,   2.00000,    809.7828
    337.5000,       5.0000,   2.00000,    872.1945
    342.5000,       5.0000,   2.00000,    899.6108
    347.5000,       5.0000,   2.00000,    912.0706
    352.5000,       5.0000,   2.00000,   1054.6326
    357.5000,       5.0000,   2.00000,    897.1498
    362.5000,       5.0000,   2.00000,    717.0778
    367.5000,       5.0000,   2.00000,    721.2984
    372.5000,       5.0000,   2.00000,    900.3895
    377.5000,       5.0000,   2.00000,    901.3942
    382.5000,       5.0000,   2.00000,    891.9185
    387.5000,       5.0000,   2.00000,    960.0787
    392.5000,       5.0000,   2.00000,    901.3406
    397.5000,       5.0000,   2.00000,   1110.9392
    402.5000,       5.0000,   2.00000,   1103.7938
    407.5000,       5.0000,   2.00000,   1052.3616
    412.5000,       5.0000,   2.00000,   1092.8916
    417.5000,       5.0000,   2.00000,   1108.1156
    422.5000,       5.0000,   2.00000,   1054.8940
    427.5000,       5.0000,   2.00000,   1155.8679
    432.5000,       5.0000,   2.00000,   1025.8610
    437.5000,       5.0000,   2.00000,    909.8116
    442.5000,       5.0000,   2.00000,   1076.2468
    447.5000,       5.0000,   2.00000,   1033.2916
    452.5000,       5.0000,   2.00000,    984.0470
    457.5000,       5.0000,   2.00000,   1011.9983
    462.5000,       5.0000,   2.00000,   1001.9044
     17.5000,       5.0000,   3.00000,   1696.8568
     22.5000,       5.0000,   3.00000,   1500.8297
     27.5000,       5.0000,   3.00000,   1782.7434
     32.5000,       5.0000,   3.00000,   2193.2019
     37.5000,       5.0000,   3.00000,   2360.9565
     42.5000,       5.0000,   3.00000,   2333.1362
     47.5000,       5.0000,   3.00000,   2327.3345
     52.5000,       5.0000,   3.00000,   2332.3992
     57.5000,       5.0000,   3.00000,   2324.6951
     62.5000,       5.0000,   3.00000,   2132.9717
     67.5000,       5.0000,   3.00000,   2152.9216
     72.5000,       5.0000,   3.00000,   1971.8508
     77.5000,       5.0000,   3.00000,   1862.7808
     82.5000,       5.0000,   3.00000,   1722.9176
     87.5000,       5.0000,   3.00000,   1641.5488
     92.5000,       5.0000,   3.00000,   1541.7754
     97.5000,       5.0000,   3.00000,   1489.9868
    102.5000,       5.0000,   3.00000,   1600.7928
    107.5000,       5.0000,   3.00000,   1584.3384
    112.5000,       5.0000,   3.00000,   1574.9459
    117.5000,       5.0000,   3.00000,   1506.1558
    122.5000,       5.0000,   3.00000,   1513.6698
    127.5000,       5.0000,   3.00000,   1482.1637
    132.5000,       5.0000,   3.00000,   1440.2190
    137.5000,       5.0000,   3.00000,   1330.4115
    142.5000,       5.0000,   3.00000,   1371.6903
    147.5000,       5.0000,   3.00000,   1311.8646
    152.5000,       5.0000,   3.00000,   1163.2749
    157.5000,       5.0000,   3.00000,   1045.6682
    162.5000,       5.0000,   3.00000,    972.0510
    167.5000,       5.0000,   3.00000,   1030.8782
    172.5000,       5.0000,   3.00000,    822.7798
    177.5000,       5.0000,   3.00000,    707.0075
    182.5000,       5.0000,   3.00000,    665.5267
    187.5000,       5.0000,   3.00000,    586.1358
    192.5000,       5.0000,   3.00000,    509.4232
    197.5000,       5.0000,   3.00000,    454.2103
    202.5000,       5.0000,   3.00000,    406.7253
    207.5000,       5.0000,   3.00000,    371.5482
    212.5000,       5.0000,   3.00000,    330.3499
    217.5000,       5.0000,   3.00000,    345.6551
    222.5000,       5.0000,   3.00000,    335.3202
    227.5000,       5.0000,   3.00000,    173.4409
    232.5000,       5.0000,   3.00000,    146.1977
    237.5000,       5.0000,   3.00000,    170.5056
    242.5000,       5.0000,   3.00000,    253.0709
    247.5000,       5.0000,   3.00000,    185.8114
    252.5000,       5.0000,   3.00000,    139.2924
    257.5000,       5.0000,   3.00000,    189.5951
    262.5000,       5.0000,   3.00000,    260.1797
    267.5000,       5.0000,   3.00000,    239.9166
    272.5000,       5.0000,   3.00000,    176.7237
    277.5000,       5.0000,   3.00000,    179.2683
    282.5000,       5.0000,   3.00000,    223.9639
    287.5000,       5.0000,   3.00000,    270.2744
    292.5000,       5.0000,   3.00000,    299.1767
    297.5000,       5.0000,   3.00000,    299.3221
    302.5000,       5.0000,   3.00000,    273.7925
    307.5000,       5.0000,   3.00000,    301.6059
    312.5000,       5.0000,   3.00000,    305.7459
    317.5000,       5.0000,   3.00000,    479.5816
    322.5000,       5.0000,   3.00000,    618.4936
    327.5000,       5.0000,   3.00000,    591.2397
    332.5000,       5.0000,   3.00000,    586.8329
    337.5000,       5.0000,   3.00000,    546.8975
    342.5000,       5.0000,   3.00000,    609.8145
    347.5000,       5.0000,   3.00000,    720.4305
    352.5000,       5.0000,   3.00000,    937.3587
    357.5000,       5.0000,   3.00000,    792.5258
    362.5000,       5.0000,   3.00000,    592.0760
    367.5000,       5.0000,   3.00000,    613.5078
    372.5000,       5.0000,   3.00000,    871.0414
    377.5000,       5.0000,   3.00000,    952.0298
    382.5000,       5.0000,   3.00000,    861.3399
    387.5000,       5.0000,   3.00000,    837.6688
    392.5000,       5.0000,   3.00000,    772.0647
    397.5000,       5.0000,   3.00000,    990.0986
    402.5000,       5.0000,   3.00000,    943.6479
    407.5000,       5.0000,   3.00000,    997.5886
    412.5000,       5.0000,   3.00000,    974.9995
    417.5000,       5.0000,   3.00000,   1014.9943
    422.5000,       5.0000,   3.00000,    998.6111
    427.5000,       5.0000,   3.00000,   1042.8027
    432.5000,       5.0000,   3.00000,    976.5212
    437.5000,       5.0000,   3.00000,    833.1509
    442.5000,       5.0000,   3.00000,    960.9941
    447.5000,       5.0000,   3.00000,    993.4037
    452.5000,       5.0000,   3.00000,   1006.9335
    457.5000,       5.0000,   3.00000,   1006.1964
     22.5000,      15.0000,   1.00000,   1567.2539
     27.5000,      15.0000,   1.00000,   1715.4988
     32.5000,      15.0000,   1.00000,   1954.8972
     37.5000,      15.0000,   1.00000,   2173.3828
     42.5000,      15.0000,   1.00000,   2175.8796
     47.5000,      15.0000,   1.00000,   1974.2406
     52.5000,      15.0000,   1.00000,   1901.9075
     57.5000,      15.0000,   1.00000,   1885.3818
     62.5000,      15.0000,   1.00000,   1891.8376
     67.5000,      15.0000,   1.00000,   1902.0502
     72.5000,      15.0000,   1.00000,   1945.8973
     77.5000,      15.0000,   1.00000,   1886.3804
     82.5000,      15.0000,   1.00000,   1787.4158
     87.5000,      15.0000,   1.00000,   1622.8412
     92.5000,      15.0000,   1.00000,   1532.9063
     97.5000,      15.0000,   1.00000,   1485.9683
    102.5000,      15.0000,   1.00000,   1488.5482
    107.5000,      15.0000,   1.00000,   1538.0900
    112.5000,      15.0000,   1.00000,   1514.9181
    117.5000,      15.0000,   1.00000,   1507.9512
    122.5000,      15.0000,   1.00000,   1448.3036
    127.5000,      15.0000,   1.00000,   1411.9468
    132.5000,      15.0000,   1.00000,   1364.3667
    137.5000,      15.0000,   1.00000,   1329.6744
    142.5000,      15.0000,   1.00000,   1284.3771
    147.5000,      15.0000,   1.00000,   1204.2445
    152.5000,      15.0000,   1.00000,   1086.3051
    157.5000,      15.0000,   1.00000,   1003.1171
    162.5000,      15.0000,   1.00000,    942.9346
    167.5000,      15.0000,   1.00000,    869.7454
    172.5000,      15.0000,   1.00000,    839.9396
    177.5000,      15.0000,   1.00000,    713.3870
    182.5000,      15.0000,   1.00000,    623.8912
    187.5000,      15.0000,   1.00000,    554.2688
    192.5000,      15.0000,   1.00000,    492.5764
    197.5000,      15.0000,   1.00000,    420.7901
    202.5000,      15.0000,   1.00000,    355.4240
    207.5000,      15.0000,   1.00000,    337.2812
    212.5000,      15.0000,   1.00000,    346.0316
    217.5000,      15.0000,   1.00000,    329.2918
    222.5000,      15.0000,   1.00000,    285.3735
    227.5000,      15.0000,   1.00000,    225.6903
    232.5000,      15.0000,   1.00000,    170.0501
    237.5000,      15.0000,   1.00000,    194.5766
    242.5000,      15.0000,   1.00000,    201.1513
    247.5000,      15.0000,   1.00000,    197.3528
    252.5000,      15.0000,   1.00000,    183.8467
    257.5000,      15.0000,   1.00000,    202.0905
    262.5000,      15.0000,   1.00000,    228.2227
    267.5000,      15.0000,   1.00000,    235.1838
    272.5000,      15.0000,   1.00000,    202.3105
    277.5000,      15.0000,   1.00000,    192.1037
    282.5000,      15.0000,   1.00000,    232.2579
    287.5000,      15.0000,   1.00000,    283.0551
    292.5000,      15.0000,   1.00000,    316.9212
    297.5000,      15.0000,   1.00000,    286.8656
    302.5000,      15.0000,   1.00000,    258.9679
    307.5000,      15.0000,   1.00000,    257.7195
    312.5000,      15.0000,   1.00000,    335.3730
    317.5000,      15.0000,   1.00000,    464.5598
    322.5000,      15.0000,   1.00000,    538.5455
    327.5000,      15.0000,   1.00000,    545.1796
    332.5000,      15.0000,   1.00000,    460.9336
    337.5000,      15.0000,   1.00000,    427.1151
    342.5000,      15.0000,   1.00000,    504.5664
    347.5000,      15.0000,   1.00000,    680.7864
    352.5000,      15.0000,   1.00000,    749.6182
    357.5000,      15.0000,   1.00000,    718.7898
    362.5000,      15.0000,   1.00000,    614.7009
    367.5000,      15.0000,   1.00000,    636.4698
    372.5000,      15.0000,   1.00000,    759.4386
    377.5000,      15.0000,   1.00000,    839.1906
    382.5000,      15.0000,   1.00000,    831.8787
    387.5000,      15.0000,   1.00000,    732.3731
    392.5000,      15.0000,   1.00000,    739.3104
    397.5000,      15.0000,   1.00000,    772.9980
    402.5000,      15.0000,   1.00000,    902.9873
    407.5000,      15.0000,   1.00000,    927.3837
    412.5000,      15.0000,   1.00000,    952.5767
    417.5000,      15.0000,   1.00000,    947.4048
    422.5000,      15.0000,   1.00000,    964.5013
    427.5000,      15.0000,   1.00000,    890.8307
    432.5000,      15.0000,   1.00000,    826.6773
    437.5000,      15.0000,   1.00000,    798.9579
    442.5000,      15.0000,   1.00000,    813.2605
    447.5000,      15.0000,   1.00000,    920.4286
    452.5000,      15.0000,   1.00000,    988.5529
     22.5000,       5.0000,   4.00000,   1376.9136
     27.5000,       5.0000,   4.00000,   1604.8271
     32.5000,       5.0000,   4.00000,   1886.4795
     37.5000,       5.0000,   4.00000,   2093.1909
     42.5000,       5.0000,   4.00000,   2062.8738
     47.5000,       5.0000,   4.00000,   1899.8347
     52.5000,       5.0000,   4.00000,   1867.8531
     57.5000,       5.0000,   4.00000,   1934.7095
     62.5000,       5.0000,   4.00000,   1798.8571
     67.5000,       5.0000,   4.00000,   1861.7898
     72.5000,       5.0000,   4.00000,   1770.0062
     77.5000,       5.0000,   4.00000,   1747.7737
     82.5000,       5.0000,   4.00000,   1701.6042
     87.5000,       5.0000,   4.00000,   1641.5250
     92.5000,       5.0000,   4.00000,   1535.2366
     97.5000,       5.0000,   4.00000,   1440.1239
    102.5000,       5.0000,   4.00000,   1530.7186
    107.5000,       5.0000,   4.00000,   1519.3052
    112.5000,       5.0000,   4.00000,   1522.5945
    117.5000,       5.0000,   4.00000,   1490.7317
    122.5000,       5.0000,   4.00000,   1435.5665
    127.5000,       5.0000,   4.00000,   1432.8717
    132.5000,       5.0000,   4.00000,   1383.9679
    137.5000,       5.0000,   4.00000,   1281.0480
    142.5000,       5.0000,   4.00000,   1315.2886
    147.5000,       5.0000,   4.00000,   1179.6738
    152.5000,       5.0000,   4.00000,   1078.7080
    157.5000,       5.0000,   4.00000,    979.0023
    162.5000,       5.0000,   4.00000,    882.5402
    167.5000,       5.0000,   4.00000,    933.9280
    172.5000,       5.0000,   4.00000,    784.1639
    177.5000,       5.0000,   4.00000,    664.6564
    182.5000,       5.0000,   4.00000,    613.3586
    187.5000,       5.0000,   4.00000,    495.3622
    192.5000,       5.0000,   4.00000,    450.5913
    197.5000,       5.0000,   4.00000,    388.9710
    202.5000,       5.0000,   4.00000,    339.2350
    207.5000,       5.0000,   4.00000,    344.3076
    212.5000,       5.0000,   4.00000,    314.1763
    217.5000,       5.0000,   4.00000,    321.3338
    222.5000,       5.0000,   4.00000,    309.0416
    227.5000,       5.0000,   4.00000,    162.5435
    232.5000,       5.0000,   4.00000,    155.0046
    237.5000,       5.0000,   4.00000,    165.9017
    242.5000,       5.0000,   4.00000,    242.1113
    247.5000,       5.0000,   4.00000,    194.9611
    252.5000,       5.0000,   4.00000,    149.5249
    257.5000,       5.0000,   4.00000,    209.1883
    262.5000,       5.0000,   4.00000,    250.4724
    267.5000,       5.0000,   4.00000,    250.2201
    272.5000,       5.0000,   4.00000,    182.6308
    277.5000,       5.0000,   4.00000,    176.0735
    282.5000,       5.0000,   4.00000,    230.1504
    287.5000,       5.0000,   4.00000,    282.9799
    292.5000,       5.0000,   4.00000,    327.7955
    297.5000,       5.0000,   4.00000,    281.7674
    302.5000,       5.0000,   4.00000,    229.3333
    307.5000,       5.0000,   4.00000,    268.3528
    312.5000,       5.0000,   4.00000,    259.9135
    317.5000,       5.0000,   4.00000,    431.8311
    322.5000,       5.0000,   4.00000,    529.7570
    327.5000,       5.0000,   4.00000,    480.2313
    332.5000,       5.0000,   4.00000,    445.8523
    337.5000,       5.0000,   4.00000,    391.8334
    342.5000,       5.0000,   4.00000,    456.9788
    347.5000,       5.0000,   4.00000,    584.4677
    352.5000,       5.0000,   4.00000,    798.8221
    357.5000,       5.0000,   4.00000,    693.4522
    362.5000,       5.0000,   4.00000,    528.3624
    367.5000,       5.0000,   4.00000,    525.4984
    372.5000,       5.0000,   4.00000,    757.5573
    377.5000,       5.0000,   4.00000,    837.7043
    382.5000,       5.0000,   4.00000,    793.4374
    387.5000,       5.0000,   4.00000,    756.4822
    392.5000,       5.0000,   4.00000,    627.0097
    397.5000,       5.0000,   4.00000,    792.3278
    402.5000,       5.0000,   4.00000,    850.1879
    407.5000,       5.0000,   4.00000,    889.9370
    412.5000,       5.0000,   4.00000,    909.1180
    417.5000,       5.0000,   4.00000,    914.3097
    422.5000,       5.0000,   4.00000,    854.5472
    427.5000,       5.0000,   4.00000,    916.4497
    432.5000,       5.0000,   4.00000,    847.0175
    437.5000,       5.0000,   4.00000,    708.7079
    442.5000,       5.0000,   4.00000,    803.7412
    447.5000,       5.0000,   4.00000,    879.2919
    452.5000,       5.0000,   4.00000,    950.6110
     30.0000,      20.0000,   1.00000,   1564.2539
     35.0000,      20.0000,   1.00000,   1697.9979
     40.0000,      20.0000,   1.00000,   1746.9493
     45.0000,      20.0000,   1.00000,   1761.5173
     50.0000,      20.0000,   1.00000,   1687.2819
     55.0000,      20.0000,   1.00000,   1582.5710
     60.0000,      20.0000,   1.00000,   1585.3530
     65.0000,      20.0000,   1.00000,   1592.0583
     70.0000,      20.0000,   1.00000,   1617.8497
     75.0000,      20.0000,   1.00000,   1698.2833
     80.0000,      20.0000,   1.00000,   1683.8263
     85.0000,      20.0000,   1.00000,   1610.2249
     90.0000,      20.0000,   1.00000,   1546.2460
     95.0000,      20.0000,   1.00000,   1502.6207
    100.0000,      20.0000,   1.00000,   1433.8069
    105.0000,      20.0000,   1.00000,   1378.8953
    110.0000,      20.0000,   1.00000,   1399.5980
    115.0000,      20.0000,   1.00000,   1384.1740
    120.0000,      20.0000,   1.00000,   1374.4248
    125.0000,      20.0000,   1.00000,   1328.5648
    130.0000,      20.0000,   1.00000,   1267.0586
    135.0000,      20.0000,   1.00000,   1248.9238
    140.0000,      20.0000,   1.00000,   1168.0621
    145.0000,      20.0000,   1.00000,   1075.0104
    150.0000,      20.0000,   1.00000,   1011.9824
    155.0000,      20.0000,   1.00000,    923.2265
    160.0000,      20.0000,   1.00000,    891.9820
    165.0000,      20.0000,   1.00000,    830.2222
    170.0000,      20.0000,   1.00000,    765.7517
    175.0000,      20.0000,   1.00000,    729.9260
    180.0000,      20.0000,   1.00000,    624.6952
    185.0000,      20.0000,   1.00000,    545.3282
    190.0000,      20.0000,   1.00000,    468.1126
    195.0000,      20.0000,   1.00000,    384.0895
    200.0000,      20.0000,   1.00000,    364.4636
    205.0000,      20.0000,   1.00000,    343.8242
    210.0000,      20.0000,   1.00000,    346.2337
    215.0000,      20.0000,   1.00000,    339.9325
    220.0000,      20.0000,   1.00000,    285.8214
    225.0000,      20.0000,   1.00000,    254.8226
    230.0000,      20.0000,   1.00000,    217.3099
    235.0000,      20.0000,   1.00000,    186.6215
    240.0000,      20.0000,   1.00000,    179.3525
    245.0000,      20.0000,   1.00000,    183.0442
    250.0000,      20.0000,   1.00000,    217.4011
    255.0000,      20.0000,   1.00000,    234.6904
    260.0000,      20.0000,   1.00000,    232.8991
    265.0000,      20.0000,   1.00000,    231.6388
    270.0000,      20.0000,   1.00000,    219.7022
    275.0000,      20.0000,   1.00000,    230.5470
    280.0000,      20.0000,   1.00000,    235.3958
    285.0000,      20.0000,   1.00000,    267.4319
    290.0000,      20.0000,   1.00000,    276.6826
    295.0000,      20.0000,   1.00000,    261.9322
    300.0000,      20.0000,   1.00000,    262.8199
    305.0000,      20.0000,   1.00000,    240.6111
    310.0000,      20.0000,   1.00000,    273.6232
    315.0000,      20.0000,   1.00000,    350.5453
    320.0000,      20.0000,   1.00000,    404.1018
    325.0000,      20.0000,   1.00000,    432.4612
    330.0000,      20.0000,   1.00000,    399.0291
    335.0000,      20.0000,   1.00000,    383.8666
    340.0000,      20.0000,   1.00000,    435.1402
    345.0000,      20.0000,   1.00000,    500.3558
    350.0000,      20.0000,   1.00000,    547.6030
    355.0000,      20.0000,   1.00000,    560.4986
    360.0000,      20.0000,   1.00000,    572.9584
    365.0000,      20.0000,   1.00000,    595.1830
    370.0000,      20.0000,   1.00000,    598.6071
    375.0000,      20.0000,   1.00000,    603.2517
    380.0000,      20.0000,   1.00000,    636.9296
    385.0000,      20.0000,   1.00000,    647.8121
    390.0000,      20.0000,   1.00000,    648.3272
    395.0000,      20.0000,   1.00000,    660.9534
    400.0000,      20.0000,   1.00000,    673.7144
    405.0000,      20.0000,   1.00000,    777.0385
    410.0000,      20.0000,   1.00000,    845.9951
    415.0000,      20.0000,   1.00000,    841.1601
    420.0000,      20.0000,   1.00000,    855.5539
    425.0000,      20.0000,   1.00000,    788.6422
    430.0000,      20.0000,   1.00000,    686.1424
    435.0000,      20.0000,   1.00000,    658.7421
    440.0000,      20.0000,   1.00000,    682.4013
    445.0000,      20.0000,   1.00000,    731.6062
     27.5000,       5.0000,   5.00000,   1452.6965
     32.5000,       5.0000,   5.00000,   1649.4312
     37.5000,       5.0000,   5.00000,   1802.0868
     42.5000,       5.0000,   5.00000,   1780.8649
     47.5000,       5.0000,   5.00000,   1701.2081
     52.5000,       5.0000,   5.00000,   1664.3521
     57.5000,       5.0000,   5.00000,   1728.9097
     62.5000,       5.0000,   5.00000,   1603.5393
     67.5000,       5.0000,   5.00000,   1600.6265
     72.5000,       5.0000,   5.00000,   1585.8246
     77.5000,       5.0000,   5.00000,   1618.6384
     82.5000,       5.0000,   5.00000,   1612.8129
     87.5000,       5.0000,   5.00000,   1619.9032
     92.5000,       5.0000,   5.00000,   1514.4680
     97.5000,       5.0000,   5.00000,   1420.8043
    102.5000,       5.0000,   5.00000,   1441.9667
    107.5000,       5.0000,   5.00000,   1411.5596
    112.5000,       5.0000,   5.00000,   1436.7473
    117.5000,       5.0000,   5.00000,   1390.2587
    122.5000,       5.0000,   5.00000,   1362.0353
    127.5000,       5.0000,   5.00000,   1338.1826
    132.5000,       5.0000,   5.00000,   1313.8025
    137.5000,       5.0000,   5.00000,   1205.5992
    142.5000,       5.0000,   5.00000,   1197.1705
    147.5000,       5.0000,   5.00000,   1057.6775
    152.5000,       5.0000,   5.00000,    986.7791
    157.5000,       5.0000,   5.00000,    909.8378
    162.5000,       5.0000,   5.00000,    806.7927
    167.5000,       5.0000,   5.00000,    870.7930
    172.5000,       5.0000,   5.00000,    723.9478
    177.5000,       5.0000,   5.00000,    636.3642
    182.5000,       5.0000,   5.00000,    583.3802
    187.5000,       5.0000,   5.00000,    424.8132
    192.5000,       5.0000,   5.00000,    402.0386
    197.5000,       5.0000,   5.00000,    353.2245
    202.5000,       5.0000,   5.00000,    328.2277
    207.5000,       5.0000,   5.00000,    348.4408
    212.5000,       5.0000,   5.00000,    305.9735
    217.5000,       5.0000,   5.00000,    319.9023
    222.5000,       5.0000,   5.00000,    305.5136
    227.5000,       5.0000,   5.00000,    171.6162
    232.5000,       5.0000,   5.00000,    158.8283
    237.5000,       5.0000,   5.00000,    162.5016
    242.5000,       5.0000,   5.00000,    228.5334
    247.5000,       5.0000,   5.00000,    195.5802
    252.5000,       5.0000,   5.00000,    168.0818
    257.5000,       5.0000,   5.00000,    231.1831
    262.5000,       5.0000,   5.00000,    268.8983
    267.5000,       5.0000,   5.00000,    239.6064
    272.5000,       5.0000,   5.00000,    194.2378
    277.5000,       5.0000,   5.00000,    191.9789
    282.5000,       5.0000,   5.00000,    234.5631
    287.5000,       5.0000,   5.00000,    288.3393
    292.5000,       5.0000,   5.00000,    310.3643
    297.5000,       5.0000,   5.00000,    260.5452
    302.5000,       5.0000,   5.00000,    223.5252
    307.5000,       5.0000,   5.00000,    249.0078
    312.5000,       5.0000,   5.00000,    238.4649
    317.5000,       5.0000,   5.00000,    371.7165
    322.5000,       5.0000,   5.00000,    476.8409
    327.5000,       5.0000,   5.00000,    383.6100
    332.5000,       5.0000,   5.00000,    380.0106
    337.5000,       5.0000,   5.00000,    372.8924
    342.5000,       5.0000,   5.00000,    411.6027
    347.5000,       5.0000,   5.00000,    480.0252
    352.5000,       5.0000,   5.00000,    666.8806
    357.5000,       5.0000,   5.00000,    611.0034
    362.5000,       5.0000,   5.00000,    477.2433
    367.5000,       5.0000,   5.00000,    493.3507
    372.5000,       5.0000,   5.00000,    641.4751
    377.5000,       5.0000,   5.00000,    676.8329
    382.5000,       5.0000,   5.00000,    673.2487
    387.5000,       5.0000,   5.00000,    693.7608
    392.5000,       5.0000,   5.00000,    554.8947
    397.5000,       5.0000,   5.00000,    685.1509
    402.5000,       5.0000,   5.00000,    733.7938
    407.5000,       5.0000,   5.00000,    795.3269
    412.5000,       5.0000,   5.00000,    839.8444
    417.5000,       5.0000,   5.00000,    841.2116
    422.5000,       5.0000,   5.00000,    762.8032
    427.5000,       5.0000,   5.00000,    823.7266
    432.5000,       5.0000,   5.00000,    718.8730
    437.5000,       5.0000,   5.00000,    587.7270
    442.5000,       5.0000,   5.00000,    702.1689
    447.5000,       5.0000,   5.00000,    789.7482
     32.5000,       5.0000,   6.00000,   1507.2616
     37.5000,       5.0000,   6.00000,   1615.3689
     42.5000,       5.0000,   6.00000,   1536.4459
     47.5000,       5.0000,   6.00000,   1586.5367
     52.5000,       5.0000,   6.00000,   1625.4390
     57.5000,       5.0000,   6.00000,   1613.1219
     62.5000,       5.0000,   6.00000,   1463.6525
     67.5000,       5.0000,   6.00000,   1479.0487
     72.5000,       5.0000,   6.00000,   1408.9999
     77.5000,       5.0000,   6.00000,   1474.3347
     82.5000,       5.0000,   6.00000,   1502.2034
     87.5000,       5.0000,   6.00000,   1515.0601
     92.5000,       5.0000,   6.00000,   1465.3169
     97.5000,       5.0000,   6.00000,   1374.7761
    102.5000,       5.0000,   6.00000,   1380.1425
    107.5000,       5.0000,   6.00000,   1333.4076
    112.5000,       5.0000,   6.00000,   1312.7682
    117.5000,       5.0000,   6.00000,   1292.4615
    122.5000,       5.0000,   6.00000,   1262.7350
    127.5000,       5.0000,   6.00000,   1250.3822
    132.5000,       5.0000,   6.00000,   1221.6188
    137.5000,       5.0000,   6.00000,   1084.1404
    142.5000,       5.0000,   6.00000,   1097.8018
    147.5000,       5.0000,   6.00000,    966.1163
    152.5000,       5.0000,   6.00000,    883.2858
    157.5000,       5.0000,   6.00000,    879.4143
    162.5000,       5.0000,   6.00000,    736.6489
    167.5000,       5.0000,   6.00000,    821.3941
    172.5000,       5.0000,   6.00000,    674.2533
    177.5000,       5.0000,   6.00000,    572.9731
    182.5000,       5.0000,   6.00000,    569.4141
    187.5000,       5.0000,   6.00000,    449.5921
    192.5000,       5.0000,   6.00000,    369.6927
    197.5000,       5.0000,   6.00000,    345.1280
    202.5000,       5.0000,   6.00000,    335.3492
    207.5000,       5.0000,   6.00000,    351.2899
    212.5000,       5.0000,   6.00000,    318.8336
    217.5000,       5.0000,   6.00000,    330.0168
    222.5000,       5.0000,   6.00000,    324.6484
    227.5000,       5.0000,   6.00000,    179.7629
    232.5000,       5.0000,   6.00000,    158.7996
    237.5000,       5.0000,   6.00000,    160.1752
    242.5000,       5.0000,   6.00000,    240.1436
    247.5000,       5.0000,   6.00000,    201.0681
    252.5000,       5.0000,   6.00000,    170.7747
    257.5000,       5.0000,   6.00000,    250.9606
    262.5000,       5.0000,   6.00000,    286.6575
    267.5000,       5.0000,   6.00000,    260.3003
    272.5000,       5.0000,   6.00000,    194.8725
    277.5000,       5.0000,   6.00000,    202.8864
    282.5000,       5.0000,   6.00000,    255.5379
    287.5000,       5.0000,   6.00000,    277.8834
    292.5000,       5.0000,   6.00000,    281.7117
    297.5000,       5.0000,   6.00000,    252.9417
    302.5000,       5.0000,   6.00000,    220.8858
    307.5000,       5.0000,   6.00000,    243.0452
    312.5000,       5.0000,   6.00000,    220.6171
    317.5000,       5.0000,   6.00000,    344.4790
    322.5000,       5.0000,   6.00000,    416.7271
    327.5000,       5.0000,   6.00000,    337.6514
    332.5000,       5.0000,   6.00000,    376.4461
    337.5000,       5.0000,   6.00000,    368.2011
    342.5000,       5.0000,   6.00000,    398.9348
    347.5000,       5.0000,   6.00000,    431.3785
    352.5000,       5.0000,   6.00000,    582.5383
    357.5000,       5.0000,   6.00000,    531.5392
    362.5000,       5.0000,   6.00000,    440.9980
    367.5000,       5.0000,   6.00000,    442.2774
    372.5000,       5.0000,   6.00000,    571.2788
    377.5000,       5.0000,   6.00000,    582.1160
    382.5000,       5.0000,   6.00000,    557.1741
    387.5000,       5.0000,   6.00000,    600.4578
    392.5000,       5.0000,   6.00000,    522.7715
    397.5000,       5.0000,   6.00000,    631.8514
    402.5000,       5.0000,   6.00000,    644.6495
    407.5000,       5.0000,   6.00000,    721.7142
    412.5000,       5.0000,   6.00000,    758.9987
    417.5000,       5.0000,   6.00000,    771.3990
    422.5000,       5.0000,   6.00000,    702.6563
    427.5000,       5.0000,   6.00000,    721.3817
    432.5000,       5.0000,   6.00000,    638.8798
    437.5000,       5.0000,   6.00000,    512.9900
    442.5000,       5.0000,   6.00000,    616.8528
     37.5000,      25.0000,   1.00000,   1451.9536
     42.5000,      25.0000,   1.00000,   1514.0542
     47.5000,      25.0000,   1.00000,   1559.8073
     52.5000,      25.0000,   1.00000,   1541.7755
     57.5000,      25.0000,   1.00000,   1488.4926
     62.5000,      25.0000,   1.00000,   1422.5380
     67.5000,      25.0000,   1.00000,   1437.0327
     72.5000,      25.0000,   1.00000,   1455.6787
     77.5000,      25.0000,   1.00000,   1479.8335
     82.5000,      25.0000,   1.00000,   1468.7566
     87.5000,      25.0000,   1.00000,   1442.6603
     92.5000,      25.0000,   1.00000,   1417.4357
     97.5000,      25.0000,   1.00000,   1388.0300
    102.5000,      25.0000,   1.00000,   1354.5425
    107.5000,      25.0000,   1.00000,   1278.8486
    112.5000,      25.0000,   1.00000,   1247.5406
    117.5000,      25.0000,   1.00000,   1227.1310
    122.5000,      25.0000,   1.00000,   1210.0703
    127.5000,      25.0000,   1.00000,   1185.2418
    132.5000,      25.0000,   1.00000,   1116.8599
    137.5000,      25.0000,   1.00000,   1067.6787
    142.5000,      25.0000,   1.00000,   1007.2624
    147.5000,      25.0000,   1.00000,    911.6941
    152.5000,      25.0000,   1.00000,    880.6437
    157.5000,      25.0000,   1.00000,    824.2300
    162.5000,      25.0000,   1.00000,    792.3278
    167.5000,      25.0000,   1.00000,    746.6539
    172.5000,      25.0000,   1.00000,    676.8112
    177.5000,      25.0000,   1.00000,    636.2439
    182.5000,      25.0000,   1.00000,    547.7100
    187.5000,      25.0000,   1.00000,    482.4587
    192.5000,      25.0000,   1.00000,    434.2090
    197.5000,      25.0000,   1.00000,    379.0139
    202.5000,      25.0000,   1.00000,    365.9458
    207.5000,      25.0000,   1.00000,    357.3560
    212.5000,      25.0000,   1.00000,    349.2912
    217.5000,      25.0000,   1.00000,    322.5110
    222.5000,      25.0000,   1.00000,    282.7619
    227.5000,      25.0000,   1.00000,    244.2413
    232.5000,      25.0000,   1.00000,    221.4481
    237.5000,      25.0000,   1.00000,    190.9188
    242.5000,      25.0000,   1.00000,    189.2741
    247.5000,      25.0000,   1.00000,    210.8726
    252.5000,      25.0000,   1.00000,    236.9097
    257.5000,      25.0000,   1.00000,    244.5385
    262.5000,      25.0000,   1.00000,    244.8424
    267.5000,      25.0000,   1.00000,    250.0372
    272.5000,      25.0000,   1.00000,    252.4848
    277.5000,      25.0000,   1.00000,    257.0518
    282.5000,      25.0000,   1.00000,    261.7380
    287.5000,      25.0000,   1.00000,    247.7485
    292.5000,      25.0000,   1.00000,    241.2988
    297.5000,      25.0000,   1.00000,    245.5590
    302.5000,      25.0000,   1.00000,    246.3615
    307.5000,      25.0000,   1.00000,    261.6191
    312.5000,      25.0000,   1.00000,    300.8130
    317.5000,      25.0000,   1.00000,    314.3571
    322.5000,      25.0000,   1.00000,    334.2812
    327.5000,      25.0000,   1.00000,    377.2503
    332.5000,      25.0000,   1.00000,    402.1579
    337.5000,      25.0000,   1.00000,    406.6857
    342.5000,      25.0000,   1.00000,    460.3550
    347.5000,      25.0000,   1.00000,    482.3201
    352.5000,      25.0000,   1.00000,    460.0280
    357.5000,      25.0000,   1.00000,    471.0056
    362.5000,      25.0000,   1.00000,    515.7283
    367.5000,      25.0000,   1.00000,    517.5414
    372.5000,      25.0000,   1.00000,    503.6808
    377.5000,      25.0000,   1.00000,    512.6820
    382.5000,      25.0000,   1.00000,    503.0467
    387.5000,      25.0000,   1.00000,    531.1841
    392.5000,      25.0000,   1.00000,    587.5780
    397.5000,      25.0000,   1.00000,    624.4540
    402.5000,      25.0000,   1.00000,    662.4396
    407.5000,      25.0000,   1.00000,    695.5210
    412.5000,      25.0000,   1.00000,    733.7939
    417.5000,      25.0000,   1.00000,    763.8335
    422.5000,      25.0000,   1.00000,    716.7528
    427.5000,      25.0000,   1.00000,    642.7829
    432.5000,      25.0000,   1.00000,    585.8343
    437.5000,      25.0000,   1.00000,    607.3360
     37.5000,       5.0000,   7.00000,   1465.1782
     42.5000,       5.0000,   7.00000,   1416.0206
     47.5000,       5.0000,   7.00000,   1472.6128
     52.5000,       5.0000,   7.00000,   1562.3833
     57.5000,       5.0000,   7.00000,   1583.4666
     62.5000,       5.0000,   7.00000,   1379.7908
     67.5000,       5.0000,   7.00000,   1369.3645
     72.5000,       5.0000,   7.00000,   1305.9438
     77.5000,       5.0000,   7.00000,   1358.5969
     82.5000,       5.0000,   7.00000,   1400.5159
     87.5000,       5.0000,   7.00000,   1432.8491
     92.5000,       5.0000,   7.00000,   1358.2651
     97.5000,       5.0000,   7.00000,   1290.8525
    102.5000,       5.0000,   7.00000,   1327.6460
    107.5000,       5.0000,   7.00000,   1257.6417
    112.5000,       5.0000,   7.00000,   1216.1271
    117.5000,       5.0000,   7.00000,   1181.0148
    122.5000,       5.0000,   7.00000,   1161.3108
    127.5000,       5.0000,   7.00000,   1167.1030
    132.5000,       5.0000,   7.00000,   1117.0819
    137.5000,       5.0000,   7.00000,   1000.7706
    142.5000,       5.0000,   7.00000,   1024.2043
    147.5000,       5.0000,   7.00000,    874.7628
    152.5000,       5.0000,   7.00000,    824.8915
    157.5000,       5.0000,   7.00000,    852.9072
    162.5000,       5.0000,   7.00000,    707.0673
    167.5000,       5.0000,   7.00000,    772.0128
    172.5000,       5.0000,   7.00000,    633.3978
    177.5000,       5.0000,   7.00000,    541.0026
    182.5000,       5.0000,   7.00000,    531.9855
    187.5000,       5.0000,   7.00000,    429.8123
    192.5000,       5.0000,   7.00000,    392.7044
    197.5000,       5.0000,   7.00000,    382.6064
    202.5000,       5.0000,   7.00000,    318.8017
    207.5000,       5.0000,   7.00000,    365.7368
    212.5000,       5.0000,   7.00000,    323.8094
    217.5000,       5.0000,   7.00000,    341.7362
    222.5000,       5.0000,   7.00000,    337.2138
    227.5000,       5.0000,   7.00000,    180.5368
    232.5000,       5.0000,   7.00000,    163.2914
    237.5000,       5.0000,   7.00000,    170.6054
    242.5000,       5.0000,   7.00000,    256.4781
    247.5000,       5.0000,   7.00000,    219.1553
    252.5000,       5.0000,   7.00000,    175.7681
    257.5000,       5.0000,   7.00000,    250.6916
    262.5000,       5.0000,   7.00000,    308.5361
    267.5000,       5.0000,   7.00000,    285.9321
    272.5000,       5.0000,   7.00000,    218.8949
    277.5000,       5.0000,   7.00000,    201.8474
    282.5000,       5.0000,   7.00000,    253.1472
    287.5000,       5.0000,   7.00000,    268.6456
    292.5000,       5.0000,   7.00000,    277.8557
    297.5000,       5.0000,   7.00000,    242.5637
    302.5000,       5.0000,   7.00000,    215.8832
    307.5000,       5.0000,   7.00000,    238.2196
    312.5000,       5.0000,   7.00000,    218.3960
    317.5000,       5.0000,   7.00000,    328.2733
    322.5000,       5.0000,   7.00000,    393.1364
    327.5000,       5.0000,   7.00000,    326.3347
    332.5000,       5.0000,   7.00000,    381.4017
    337.5000,       5.0000,   7.00000,    362.1703
    342.5000,       5.0000,   7.00000,    383.8838
    347.5000,       5.0000,   7.00000,    424.1150
    352.5000,       5.0000,   7.00000,    543.6938
    357.5000,       5.0000,   7.00000,    489.7126
    362.5000,       5.0000,   7.00000,    398.3460
    367.5000,       5.0000,   7.00000,    399.9055
    372.5000,       5.0000,   7.00000,    519.4564
    377.5000,       5.0000,   7.00000,    530.1542
    382.5000,       5.0000,   7.00000,    493.6929
    387.5000,       5.0000,   7.00000,    530.3270
    392.5000,       5.0000,   7.00000,    472.7097
    397.5000,       5.0000,   7.00000,    598.1531
    402.5000,       5.0000,   7.00000,    625.7437
    407.5000,       5.0000,   7.00000,    648.9678
    412.5000,       5.0000,   7.00000,    698.7448
    417.5000,       5.0000,   7.00000,    713.0490
    422.5000,       5.0000,   7.00000,    633.1647
    427.5000,       5.0000,   7.00000,    682.0844
    432.5000,       5.0000,   7.00000,    593.7722
    437.5000,       5.0000,   7.00000,    470.7864
     42.5000,       5.0000,   8.00000,   1327.5776
     47.5000,       5.0000,   8.00000,   1380.3267
     52.5000,       5.0000,   8.00000,   1464.4967
     57.5000,       5.0000,   8.00000,   1530.3206
     62.5000,       5.0000,   8.00000,   1350.4095
     67.5000,       5.0000,   8.00000,   1296.9319
     72.5000,       5.0000,   8.00000,   1218.7217
     77.5000,       5.0000,   8.00000,   1269.5532
     82.5000,       5.0000,   8.00000,   1299.7715
     87.5000,       5.0000,   8.00000,   1318.6899
     92.5000,       5.0000,   8.00000,   1253.3466
     97.5000,       5.0000,   8.00000,   1204.6376
    102.5000,       5.0000,   8.00000,   1237.3499
    107.5000,       5.0000,   8.00000,   1207.2607
    112.5000,       5.0000,   8.00000,   1150.5411
    117.5000,       5.0000,   8.00000,   1098.9495
    122.5000,       5.0000,   8.00000,   1060.7576
    127.5000,       5.0000,   8.00000,   1051.1855
    132.5000,       5.0000,   8.00000,   1046.3044
    137.5000,       5.0000,   8.00000,    938.8890
    142.5000,       5.0000,   8.00000,    955.3111
    147.5000,       5.0000,   8.00000,    809.6201
    152.5000,       5.0000,   8.00000,    772.6108
    157.5000,       5.0000,   8.00000,    785.0356
    162.5000,       5.0000,   8.00000,    678.2438
    167.5000,       5.0000,   8.00000,    720.6108
    172.5000,       5.0000,   8.00000,    612.0880
    177.5000,       5.0000,   8.00000,    519.0936
    182.5000,       5.0000,   8.00000,    516.1765
    187.5000,       5.0000,   8.00000,    425.9988
    192.5000,       5.0000,   8.00000,    403.7726
    197.5000,       5.0000,   8.00000,    344.9957
    202.5000,       5.0000,   8.00000,    349.9669
    207.5000,       5.0000,   8.00000,    378.5466
    212.5000,       5.0000,   8.00000,    338.5432
    217.5000,       5.0000,   8.00000,    355.4584
    222.5000,       5.0000,   8.00000,    340.6414
    227.5000,       5.0000,   8.00000,    184.8989
    232.5000,       5.0000,   8.00000,    172.0767
    237.5000,       5.0000,   8.00000,    180.4555
    242.5000,       5.0000,   8.00000,    266.9885
    247.5000,       5.0000,   8.00000,    218.7115
    252.5000,       5.0000,   8.00000,    179.8785
    257.5000,       5.0000,   8.00000,    254.4203
    262.5000,       5.0000,   8.00000,    321.6996
    267.5000,       5.0000,   8.00000,    310.5613
    272.5000,       5.0000,   8.00000,    234.9678
    277.5000,       5.0000,   8.00000,    215.1622
    282.5000,       5.0000,   8.00000,    240.0656
    287.5000,       5.0000,   8.00000,    274.5664
    292.5000,       5.0000,   8.00000,    282.4845
    297.5000,       5.0000,   8.00000,    239.6212
    302.5000,       5.0000,   8.00000,    203.6029
    307.5000,       5.0000,   8.00000,    229.3807
    312.5000,       5.0000,   8.00000,    212.2791
    317.5000,       5.0000,   8.00000,    337.9827
    322.5000,       5.0000,   8.00000,    396.7162
    327.5000,       5.0000,   8.00000,    326.3244
    332.5000,       5.0000,   8.00000,    375.0417
    337.5000,       5.0000,   8.00000,    359.0600
    342.5000,       5.0000,   8.00000,    384.3021
    347.5000,       5.0000,   8.00000,    410.5386
    352.5000,       5.0000,   8.00000,    545.0005
    357.5000,       5.0000,   8.00000,    456.6989
    362.5000,       5.0000,   8.00000,    362.9825
    367.5000,       5.0000,   8.00000,    373.7730
    372.5000,       5.0000,   8.00000,    478.1243
    377.5000,       5.0000,   8.00000,    489.2304
    382.5000,       5.0000,   8.00000,    454.8910
    387.5000,       5.0000,   8.00000,    491.2091
    392.5000,       5.0000,   8.00000,    415.6275
    397.5000,       5.0000,   8.00000,    574.9558
    402.5000,       5.0000,   8.00000,    602.5622
    407.5000,       5.0000,   8.00000,    633.7338
    412.5000,       5.0000,   8.00000,    644.1230
    417.5000,       5.0000,   8.00000,    660.5571
    422.5000,       5.0000,   8.00000,    581.6693
    427.5000,       5.0000,   8.00000,    648.4303
    432.5000,       5.0000,   8.00000,    571.8319
     52.5000,      35.0000,   1.00000,   1310.0773
     57.5000,      35.0000,   1.00000,   1266.8842
     62.5000,      35.0000,   1.00000,   1270.6293
     67.5000,      35.0000,   1.00000,   1294.2925
     72.5000,      35.0000,   1.00000,   1277.9252
     77.5000,      35.0000,   1.00000,   1216.5618
     82.5000,      35.0000,   1.00000,   1180.4149
     87.5000,      35.0000,   1.00000,   1166.7108
     92.5000,      35.0000,   1.00000,   1126.7913
     97.5000,      35.0000,   1.00000,   1120.4663
    102.5000,      35.0000,   1.00000,   1104.2654
    107.5000,      35.0000,   1.00000,   1085.5123
    112.5000,      35.0000,   1.00000,   1079.4370
    117.5000,      35.0000,   1.00000,   1044.4277
    122.5000,      35.0000,   1.00000,    986.7816
    127.5000,      35.0000,   1.00000,    940.4259
    132.5000,      35.0000,   1.00000,    902.0323
    137.5000,      35.0000,   1.00000,    874.6794
    142.5000,      35.0000,   1.00000,    870.7679
    147.5000,      35.0000,   1.00000,    813.5435
    152.5000,      35.0000,   1.00000,    774.1176
    157.5000,      35.0000,   1.00000,    737.3051
    162.5000,      35.0000,   1.00000,    677.1968
    167.5000,      35.0000,   1.00000,    646.9624
    172.5000,      35.0000,   1.00000,    604.3235
    177.5000,      35.0000,   1.00000,    565.2127
    182.5000,      35.0000,   1.00000,    544.5732
    187.5000,      35.0000,   1.00000,    492.3954
    192.5000,      35.0000,   1.00000,    458.8942
    197.5000,      35.0000,   1.00000,    430.9037
    202.5000,      35.0000,   1.00000,    416.1084
    207.5000,      35.0000,   1.00000,    400.0278
    212.5000,      35.0000,   1.00000,    346.2984
    217.5000,      35.0000,   1.00000,    325.0157
    222.5000,      35.0000,   1.00000,    306.7065
    227.5000,      35.0000,   1.00000,    293.4739
    232.5000,      35.0000,   1.00000,    275.2480
    237.5000,      35.0000,   1.00000,    243.3734
    242.5000,      35.0000,   1.00000,    224.6731
    247.5000,      35.0000,   1.00000,    219.9269
    252.5000,      35.0000,   1.00000,    262.1894
    257.5000,      35.0000,   1.00000,    269.0331
    262.5000,      35.0000,   1.00000,    262.9664
    267.5000,      35.0000,   1.00000,    265.2057
    272.5000,      35.0000,   1.00000,    277.7463
    277.5000,      35.0000,   1.00000,    286.4832
    282.5000,      35.0000,   1.00000,    263.6938
    287.5000,      35.0000,   1.00000,    241.3344
    292.5000,      35.0000,   1.00000,    235.4672
    297.5000,      35.0000,   1.00000,    238.2274
    302.5000,      35.0000,   1.00000,    245.2632
    307.5000,      35.0000,   1.00000,    265.8021
    312.5000,      35.0000,   1.00000,    279.3344
    317.5000,      35.0000,   1.00000,    311.9426
    322.5000,      35.0000,   1.00000,    338.0298
    327.5000,      35.0000,   1.00000,    356.8764
    332.5000,      35.0000,   1.00000,    387.3224
    337.5000,      35.0000,   1.00000,    426.3126
    342.5000,      35.0000,   1.00000,    443.1099
    347.5000,      35.0000,   1.00000,    434.6185
    352.5000,      35.0000,   1.00000,    418.9887
    357.5000,      35.0000,   1.00000,    423.3720
    362.5000,      35.0000,   1.00000,    431.9949
    367.5000,      35.0000,   1.00000,    413.8846
    372.5000,      35.0000,   1.00000,    413.9400
    377.5000,      35.0000,   1.00000,    409.0714
    382.5000,      35.0000,   1.00000,    433.3698
    387.5000,      35.0000,   1.00000,    474.4574
    392.5000,      35.0000,   1.00000,    493.8636
    397.5000,      35.0000,   1.00000,    525.5012
    402.5000,      35.0000,   1.00000,    555.5726
    407.5000,      35.0000,   1.00000,    580.7231
    412.5000,      35.0000,   1.00000,    613.7875
    417.5000,      35.0000,   1.00000,    609.8066
    422.5000,      35.0000,   1.00000,    570.0998
     52.5000,       5.0000,  10.00000,   1360.1104
     57.5000,       5.0000,  10.00000,   1395.5402
     62.5000,       5.0000,  10.00000,   1214.2469
     67.5000,       5.0000,  10.00000,   1218.4519
     72.5000,       5.0000,  10.00000,   1135.3663
     77.5000,       5.0000,  10.00000,   1141.2083
     82.5000,       5.0000,  10.00000,   1151.6879
     87.5000,       5.0000,  10.00000,   1158.8602
     92.5000,       5.0000,  10.00000,   1057.8546
     97.5000,       5.0000,  10.00000,   1025.8140
    102.5000,       5.0000,  10.00000,   1068.5421
    107.5000,       5.0000,  10.00000,   1066.5054
    112.5000,       5.0000,  10.00000,   1061.0605
    117.5000,       5.0000,  10.00000,   1004.1324
    122.5000,       5.0000,  10.00000,    932.8185
    127.5000,       5.0000,  10.00000,    932.5009
    132.5000,       5.0000,  10.00000,    928.4384
    137.5000,       5.0000,  10.00000,    845.5391
    142.5000,       5.0000,  10.00000,    884.5076
    147.5000,       5.0000,  10.00000,    736.1127
    152.5000,       5.0000,  10.00000,    713.5824
    157.5000,       5.0000,  10.00000,    712.0056
    162.5000,       5.0000,  10.00000,    622.5086
    167.5000,       5.0000,  10.00000,    660.1175
    172.5000,       5.0000,  10.00000,    561.8878
    177.5000,       5.0000,  10.00000,    459.1136
    182.5000,       5.0000,  10.00000,    515.9539
    187.5000,       5.0000,  10.00000,    424.0726
    192.5000,       5.0000,  10.00000,    415.4438
    197.5000,       5.0000,  10.00000,    366.0746
    202.5000,       5.0000,  10.00000,    364.2219
    207.5000,       5.0000,  10.00000,    396.0836
    212.5000,       5.0000,  10.00000,    330.2175
    217.5000,       5.0000,  10.00000,    375.4916
    222.5000,       5.0000,  10.00000,    362.4059
    227.5000,       5.0000,  10.00000,    119.5546
    232.5000,       5.0000,  10.00000,    195.5780
    237.5000,       5.0000,  10.00000,    195.1619
    242.5000,       5.0000,  10.00000,    299.1077
    247.5000,       5.0000,  10.00000,    251.0973
    252.5000,       5.0000,  10.00000,    197.0727
    257.5000,       5.0000,  10.00000,    285.6279
    262.5000,       5.0000,  10.00000,    346.0900
    267.5000,       5.0000,  10.00000,    321.4464
    272.5000,       5.0000,  10.00000,    238.9138
    277.5000,       5.0000,  10.00000,    225.5244
    282.5000,       5.0000,  10.00000,    253.7323
    287.5000,       5.0000,  10.00000,    278.1252
    292.5000,       5.0000,  10.00000,    284.8821
    297.5000,       5.0000,  10.00000,    248.1641
    302.5000,       5.0000,  10.00000,    195.1181
    307.5000,       5.0000,  10.00000,    206.8431
    312.5000,       5.0000,  10.00000,    209.5369
    317.5000,       5.0000,  10.00000,    364.9464
    322.5000,       5.0000,  10.00000,    425.2935
    327.5000,       5.0000,  10.00000,    331.9586
    332.5000,       5.0000,  10.00000,    363.7994
    337.5000,       5.0000,  10.00000,    351.3352
    342.5000,       5.0000,  10.00000,    378.3770
    347.5000,       5.0000,  10.00000,    411.4688
    352.5000,       5.0000,  10.00000,    511.7134
    357.5000,       5.0000,  10.00000,    436.1043
    362.5000,       5.0000,  10.00000,    338.4138
    367.5000,       5.0000,  10.00000,    330.7733
    372.5000,       5.0000,  10.00000,    443.5806
    377.5000,       5.0000,  10.00000,    457.2301
    382.5000,       5.0000,  10.00000,    428.8743
    387.5000,       5.0000,  10.00000,    476.2618
    392.5000,       5.0000,  10.00000,    390.2088
    397.5000,       5.0000,  10.00000,    498.9251
    402.5000,       5.0000,  10.00000,    526.4307
    407.5000,       5.0000,  10.00000,    582.7426
    412.5000,       5.0000,  10.00000,    610.0880
    417.5000,       5.0000,  10.00000,    624.7371
    422.5000,       5.0000,  10.00000,    533.7892
     67.5000,      45.0000,   1.00000,   1096.0077
     72.5000,      45.0000,   1.00000,   1089.5625
     77.5000,      45.0000,   1.00000,   1043.1594
     82.5000,      45.0000,   1.00000,   1027.7156
     87.5000,      45.0000,   1.00000,   1007.9203
     92.5000,      45.0000,   1.00000,    959.2877
     97.5000,      45.0000,   1.00000,    936.4788
    102.5000,      45.0000,   1.00000,    915.5421
    107.5000,      45.0000,   1.00000,    893.1788
    112.5000,      45.0000,   1.00000,    885.9741
    117.5000,      45.0000,   1.00000,    867.6918
    122.5000,      45.0000,   1.00000,    884.5117
    127.5000,      45.0000,   1.00000,    868.3544
    132.5000,      45.0000,   1.00000,    840.3201
    137.5000,      45.0000,   1.00000,    806.4005
    142.5000,      45.0000,   1.00000,    752.4894
    147.5000,      45.0000,   1.00000,    740.7727
    152.5000,      45.0000,   1.00000,    719.8004
    157.5000,      45.0000,   1.00000,    671.6674
    162.5000,      45.0000,   1.00000,    650.7487
    167.5000,      45.0000,   1.00000,    610.6409
    172.5000,      45.0000,   1.00000,    589.4367
    177.5000,      45.0000,   1.00000,    569.7305
    182.5000,      45.0000,   1.00000,    534.6874
    187.5000,      45.0000,   1.00000,    515.9800
    192.5000,      45.0000,   1.00000,    490.5061
    197.5000,      45.0000,   1.00000,    469.6335
    202.5000,      45.0000,   1.00000,    452.8070
    207.5000,      45.0000,   1.00000,    406.8561
    212.5000,      45.0000,   1.00000,    381.9601
    217.5000,      45.0000,   1.00000,    357.7090
    222.5000,      45.0000,   1.00000,    353.3553
    227.5000,      45.0000,   1.00000,    328.9232
    232.5000,      45.0000,   1.00000,    306.8987
    237.5000,      45.0000,   1.00000,    301.1384
    242.5000,      45.0000,   1.00000,    295.0394
    247.5000,      45.0000,   1.00000,    287.5734
    252.5000,      45.0000,   1.00000,    284.2678
    257.5000,      45.0000,   1.00000,    276.9917
    262.5000,      45.0000,   1.00000,    278.8108
    267.5000,      45.0000,   1.00000,    272.6248
    272.5000,      45.0000,   1.00000,    278.2044
    277.5000,      45.0000,   1.00000,    284.0538
    282.5000,      45.0000,   1.00000,    275.4937
    287.5000,      45.0000,   1.00000,    254.7175
    292.5000,      45.0000,   1.00000,    243.1613
    297.5000,      45.0000,   1.00000,    258.8728
    302.5000,      45.0000,   1.00000,    284.5824
    307.5000,      45.0000,   1.00000,    290.2926
    312.5000,      45.0000,   1.00000,    308.5751
    317.5000,      45.0000,   1.00000,    315.2435
    322.5000,      45.0000,   1.00000,    328.9232
    327.5000,      45.0000,   1.00000,    361.8262
    332.5000,      45.0000,   1.00000,    405.7326
    337.5000,      45.0000,   1.00000,    432.3225
    342.5000,      45.0000,   1.00000,    418.4524
    347.5000,      45.0000,   1.00000,    393.7510
    352.5000,      45.0000,   1.00000,    401.6487
    357.5000,      45.0000,   1.00000,    416.1562
    362.5000,      45.0000,   1.00000,    415.3449
    367.5000,      45.0000,   1.00000,    426.7941
    372.5000,      45.0000,   1.00000,    419.4110
    377.5000,      45.0000,   1.00000,    417.9130
    382.5000,      45.0000,   1.00000,    416.0974
    387.5000,      45.0000,   1.00000,    442.6700
    392.5000,      45.0000,   1.00000,    467.5082
    397.5000,      45.0000,   1.00000,    486.6794
    402.5000,      45.0000,   1.00000,    499.6622
    407.5000,      45.0000,   1.00000,    515.9622
     77.5000,       5.0000,  12.00000,   1046.1700
    157.5000,       5.0000,  12.00000,    679.0830
    237.5000,       5.0000,  12.00000,    215.4539
    317.5000,       5.0000,  12.00000,    366.3025
    397.5000,       5.0000,  12.00000,    472.0202
     67.5000,      15.0000,   4.00000,   1035.9390
     72.5000,      15.0000,   4.00000,   1017.5725
     77.5000,      15.0000,   4.00000,    981.6335
     82.5000,      15.0000,   4.00000,   1002.7248
     87.5000,      15.0000,   4.00000,    983.2267
     92.5000,      15.0000,   4.00000,    924.9702
     97.5000,      15.0000,   4.00000,    885.2847
    102.5000,      15.0000,   4.00000,    870.5914
    107.5000,      15.0000,   4.00000,    877.8187
    112.5000,      15.0000,   4.00000,    875.3928
    117.5000,      15.0000,   4.00000,    853.9924
    122.5000,      15.0000,   4.00000,    851.8524
    127.5000,      15.0000,   4.00000,    860.6017
    132.5000,      15.0000,   4.00000,    854.2137
    137.5000,      15.0000,   4.00000,    823.3578
    142.5000,      15.0000,   4.00000,    744.2563
    147.5000,      15.0000,   4.00000,    708.4701
    152.5000,      15.0000,   4.00000,    658.6133
    157.5000,      15.0000,   4.00000,    630.8498
    162.5000,      15.0000,   4.00000,    625.3503
    167.5000,      15.0000,   4.00000,    586.7952
    172.5000,      15.0000,   4.00000,    620.7881
    177.5000,      15.0000,   4.00000,    546.4220
    182.5000,      15.0000,   4.00000,    502.2638
    187.5000,      15.0000,   4.00000,    486.2803
    192.5000,      15.0000,   4.00000,    430.8007
    197.5000,      15.0000,   4.00000,    378.6786
    202.5000,      15.0000,   4.00000,    383.1849
    207.5000,      15.0000,   4.00000,    395.3118
    212.5000,      15.0000,   4.00000,    417.5114
    217.5000,      15.0000,   4.00000,    412.4135
    222.5000,      15.0000,   4.00000,    362.1413
    227.5000,      15.0000,   4.00000,    281.1767
    232.5000,      15.0000,   4.00000,    220.8396
    237.5000,      15.0000,   4.00000,    265.4728
    242.5000,      15.0000,   4.00000,    284.4233
    247.5000,      15.0000,   4.00000,    318.0926
    252.5000,      15.0000,   4.00000,    284.8594
    257.5000,      15.0000,   4.00000,    303.6471
    262.5000,      15.0000,   4.00000,    335.7036
    267.5000,      15.0000,   4.00000,    314.4640
    272.5000,      15.0000,   4.00000,    269.4065
    277.5000,      15.0000,   4.00000,    240.6349
    282.5000,      15.0000,   4.00000,    264.0564
    287.5000,      15.0000,   4.00000,    283.9112
    292.5000,      15.0000,   4.00000,    284.5443
    297.5000,      15.0000,   4.00000,    256.4474
    302.5000,      15.0000,   4.00000,    230.6912
    307.5000,      15.0000,   4.00000,    217.4239
    312.5000,      15.0000,   4.00000,    276.7777
    317.5000,      15.0000,   4.00000,    345.0210
    322.5000,      15.0000,   4.00000,    374.9500
    327.5000,      15.0000,   4.00000,    389.6075
    332.5000,      15.0000,   4.00000,    372.8521
    337.5000,      15.0000,   4.00000,    382.0921
    342.5000,      15.0000,   4.00000,    384.8277
    347.5000,      15.0000,   4.00000,    420.2195
    352.5000,      15.0000,   4.00000,    429.8245
    357.5000,      15.0000,   4.00000,    416.1771
    362.5000,      15.0000,   4.00000,    373.0148
    367.5000,      15.0000,   4.00000,    388.7191
    372.5000,      15.0000,   4.00000,    428.5000
    377.5000,      15.0000,   4.00000,    451.0492
    382.5000,      15.0000,   4.00000,    445.5432
    387.5000,      15.0000,   4.00000,    418.9852
    392.5000,      15.0000,   4.00000,    429.1363
    397.5000,      15.0000,   4.00000,    437.3384
    402.5000,      15.0000,   4.00000,    490.7811
    407.5000,      15.0000,   4.00000,    532.0417
     82.5000,      55.0000,   1.00000,    895.7288
     87.5000,      55.0000,   1.00000,    861.8392
     92.5000,      55.0000,   1.00000,    842.8325
     97.5000,      55.0000,   1.00000,    831.4983
    102.5000,      55.0000,   1.00000,    808.9606
    107.5000,      55.0000,   1.00000,    791.4360
    112.5000,      55.0000,   1.00000,    781.4968
    117.5000,      55.0000,   1.00000,    769.8138
    122.5000,      55.0000,   1.00000,    764.8442
    127.5000,      55.0000,   1.00000,    770.3369
    132.5000,      55.0000,   1.00000,    763.6235
    137.5000,      55.0000,   1.00000,    753.4663
    142.5000,      55.0000,   1.00000,    750.2841
    147.5000,      55.0000,   1.00000,    735.5276
    152.5000,      55.0000,   1.00000,    713.4913
    157.5000,      55.0000,   1.00000,    679.1398
    162.5000,      55.0000,   1.00000,    647.9269
    167.5000,      55.0000,   1.00000,    628.7677
    172.5000,      55.0000,   1.00000,    604.5516
    177.5000,      55.0000,   1.00000,    579.6902
    182.5000,      55.0000,   1.00000,    558.9531
    187.5000,      55.0000,   1.00000,    531.7568
    192.5000,      55.0000,   1.00000,    521.0705
    197.5000,      55.0000,   1.00000,    507.0117
    202.5000,      55.0000,   1.00000,    471.3742
    207.5000,      55.0000,   1.00000,    441.2948
    212.5000,      55.0000,   1.00000,    403.4122
    217.5000,      55.0000,   1.00000,    394.3448
    222.5000,      55.0000,   1.00000,    384.9287
    227.5000,      55.0000,   1.00000,    370.3250
    232.5000,      55.0000,   1.00000,    366.2272
    242.5000,      55.0000,   1.00000,    333.8524
    247.5000,      55.0000,   1.00000,    315.7533
    252.5000,      55.0000,   1.00000,    290.4620
    257.5000,      55.0000,   1.00000,    303.0169
    262.5000,      55.0000,   1.00000,    293.4858
    267.5000,      55.0000,   1.00000,    304.2811
    272.5000,      55.0000,   1.00000,    285.9283
    277.5000,      55.0000,   1.00000,    275.1608
    282.5000,      55.0000,   1.00000,    276.4686
    287.5000,      55.0000,   1.00000,    271.6733
    292.5000,      55.0000,   1.00000,    276.0211
    297.5000,      55.0000,   1.00000,    290.2215
    302.5000,      55.0000,   1.00000,    300.9698
    307.5000,      55.0000,   1.00000,    318.7076
    312.5000,      55.0000,   1.00000,    329.9656
    317.5000,      55.0000,   1.00000,    342.5124
    322.5000,      55.0000,   1.00000,    344.4741
    327.5000,      55.0000,   1.00000,    370.7390
    332.5000,      55.0000,   1.00000,    387.5879
    337.5000,      55.0000,   1.00000,    386.6942
    342.5000,      55.0000,   1.00000,    399.4888
    347.5000,      55.0000,   1.00000,    413.5335
    352.5000,      55.0000,   1.00000,    420.0254
    357.5000,      55.0000,   1.00000,    429.4536
    362.5000,      55.0000,   1.00000,    435.9547
    367.5000,      55.0000,   1.00000,    435.7380
    372.5000,      55.0000,   1.00000,    438.7010
    377.5000,      55.0000,   1.00000,    447.3106
    382.5000,      55.0000,   1.00000,    440.7417
    387.5000,      55.0000,   1.00000,    448.1607
    392.5000,      55.0000,   1.00000,    470.4151
     77.5000,       5.0000,  15.00000,    887.8710
    157.5000,       5.0000,  15.00000,    667.7698
    317.5000,       5.0000,  15.00000,    381.6859
    397.5000,       5.0000,  15.00000,    448.6302
     82.5000,      15.0000,   5.00000,    851.4692
     87.5000,      15.0000,   5.00000,    835.0467
     92.5000,      15.0000,   5.00000,    795.8899
     97.5000,      15.0000,   5.00000,    782.8585
    102.5000,      15.0000,   5.00000,    776.2510
    107.5000,      15.0000,   5.00000,    778.3654
    112.5000,      15.0000,   5.00000,    779.0776
    117.5000,      15.0000,   5.00000,    765.4415
    122.5000,      15.0000,   5.00000,    777.1335
    127.5000,      15.0000,   5.00000,    784.2158
    132.5000,      15.0000,   5.00000,    802.1749
    137.5000,      15.0000,   5.00000,    789.3182
    142.5000,      15.0000,   5.00000,    737.9550
    147.5000,      15.0000,   5.00000,    702.2877
    152.5000,      15.0000,   5.00000,    659.3674
    157.5000,      15.0000,   5.00000,    618.5039
    162.5000,      15.0000,   5.00000,    626.4149
    167.5000,      15.0000,   5.00000,    595.2700
    172.5000,      15.0000,   5.00000,    582.1086
    177.5000,      15.0000,   5.00000,    560.8124
    182.5000,      15.0000,   5.00000,    566.4030
    187.5000,      15.0000,   5.00000,    529.8601
    192.5000,      15.0000,   5.00000,    448.3371
    197.5000,      15.0000,   5.00000,    419.4092
    202.5000,      15.0000,   5.00000,    429.0495
    207.5000,      15.0000,   5.00000,    425.9559
    212.5000,      15.0000,   5.00000,    446.1014
    217.5000,      15.0000,   5.00000,    451.8018
    222.5000,      15.0000,   5.00000,    396.8871
    227.5000,      15.0000,   5.00000,    332.9536
    232.5000,      15.0000,   5.00000,    254.7231
    242.5000,      15.0000,   5.00000,    311.5343
    247.5000,      15.0000,   5.00000,    307.9461
    252.5000,      15.0000,   5.00000,    294.6460
    257.5000,      15.0000,   5.00000,    326.1515
    262.5000,      15.0000,   5.00000,    361.3706
    267.5000,      15.0000,   5.00000,    341.0643
    272.5000,      15.0000,   5.00000,    354.1756
    277.5000,      15.0000,   5.00000,    265.7209
    282.5000,      15.0000,   5.00000,    275.1727
    287.5000,      15.0000,   5.00000,    300.4202
    292.5000,      15.0000,   5.00000,    306.7500
    297.5000,      15.0000,   5.00000,    269.2876
    302.5000,      15.0000,   5.00000,    244.5005
    307.5000,      15.0000,   5.00000,    237.1292
    312.5000,      15.0000,   5.00000,    294.1655
    317.5000,      15.0000,   5.00000,    358.1881
    322.5000,      15.0000,   5.00000,    391.9847
    327.5000,      15.0000,   5.00000,    404.2120
    332.5000,      15.0000,   5.00000,    373.9115
    337.5000,      15.0000,   5.00000,    374.4132
    342.5000,      15.0000,   5.00000,    380.3689
    347.5000,      15.0000,   5.00000,    423.6694
    352.5000,      15.0000,   5.00000,    442.7058
    357.5000,      15.0000,   5.00000,    427.7661
    362.5000,      15.0000,   5.00000,    394.3187
    367.5000,      15.0000,   5.00000,    418.1102
    372.5000,      15.0000,   5.00000,    453.8655
    377.5000,      15.0000,   5.00000,    478.4110
    382.5000,      15.0000,   5.00000,    473.0367
    387.5000,      15.0000,   5.00000,    426.1378
    392.5000,      15.0000,   5.00000,    427.3025
     97.5000,      65.0000,   1.00000,    739.9271
    102.5000,      65.0000,   1.00000,    737.6539
    107.5000,      65.0000,   1.00000,    724.0462
    112.5000,      65.0000,   1.00000,    728.3155
    117.5000,      65.0000,   1.00000,    727.8136
    122.5000,      65.0000,   1.00000,    702.2858
    127.5000,      65.0000,   1.00000,    703.3934
    132.5000,      65.0000,   1.00000,    703.2231
    137.5000,      65.0000,   1.00000,    715.5262
    142.5000,      65.0000,   1.00000,    700.7144
    147.5000,      65.0000,   1.00000,    707.0256
    152.5000,      65.0000,   1.00000,    702.7495
    157.5000,      65.0000,   1.00000,    722.5844
    162.5000,      65.0000,   1.00000,    746.1545
    167.5000,      65.0000,   1.00000,    650.7407
    172.5000,      65.0000,   1.00000,    614.5742
    177.5000,      65.0000,   1.00000,    580.7863
    182.5000,      65.0000,   1.00000,    575.1619
    187.5000,      65.0000,   1.00000,    565.1156
    192.5000,      65.0000,   1.00000,    551.1281
    197.5000,      65.0000,   1.00000,    524.2350
    202.5000,      65.0000,   1.00000,    488.4853
    207.5000,      65.0000,   1.00000,    461.8255
    212.5000,      65.0000,   1.00000,    455.1174
    217.5000,      65.0000,   1.00000,    432.0988
    257.5000,      65.0000,   1.00000,    301.1901
    262.5000,      65.0000,   1.00000,    305.4066
    267.5000,      65.0000,   1.00000,    308.4463
    272.5000,      65.0000,   1.00000,    304.6853
    277.5000,      65.0000,   1.00000,    292.2177
    282.5000,      65.0000,   1.00000,    292.9390
    287.5000,      65.0000,   1.00000,    315.5044
    292.5000,      65.0000,   1.00000,    308.3432
    297.5000,      65.0000,   1.00000,    317.6682
    302.5000,      65.0000,   1.00000,    315.2983
    307.5000,      65.0000,   1.00000,    322.0721
    312.5000,      65.0000,   1.00000,    332.9440
    317.5000,      65.0000,   1.00000,    345.9319
    322.5000,      65.0000,   1.00000,    364.2159
    327.5000,      65.0000,   1.00000,    370.6219
    332.5000,      65.0000,   1.00000,    372.8712
    337.5000,      65.0000,   1.00000,    379.3773
    342.5000,      65.0000,   1.00000,    409.6664
    347.5000,      65.0000,   1.00000,    435.4085
    352.5000,      65.0000,   1.00000,    432.6078
    357.5000,      65.0000,   1.00000,    438.9143
    362.5000,      65.0000,   1.00000,    440.4903
    367.5000,      65.0000,   1.00000,    440.0524
    372.5000,      65.0000,   1.00000,    446.8788
    377.5000,      65.0000,   1.00000,    461.0208
     97.5000,      15.0000,   6.00000,    685.9184
    102.5000,      15.0000,   6.00000,    694.2910
    107.5000,      15.0000,   6.00000,    712.9236
    112.5000,      15.0000,   6.00000,    723.1870
    117.5000,      15.0000,   6.00000,    722.5468
    122.5000,      15.0000,   6.00000,    709.0196
    127.5000,      15.0000,   6.00000,    734.1716
    132.5000,      15.0000,   6.00000,    745.6454
    137.5000,      15.0000,   6.00000,    758.3745
    142.5000,      15.0000,   6.00000,    731.4101
    147.5000,      15.0000,   6.00000,    678.9792
    152.5000,      15.0000,   6.00000,    645.5014
    157.5000,      15.0000,   6.00000,    656.5582
    162.5000,      15.0000,   6.00000,    650.2239
    167.5000,      15.0000,   6.00000,    581.3969
    172.5000,      15.0000,   6.00000,    585.1536
    177.5000,      15.0000,   6.00000,    560.1207
    182.5000,      15.0000,   6.00000,    536.0882
    187.5000,      15.0000,   6.00000,    528.0731
    192.5000,      15.0000,   6.00000,    469.8801
    197.5000,      15.0000,   6.00000,    437.7441
    202.5000,      15.0000,   6.00000,    438.2968
    207.5000,      15.0000,   6.00000,    447.7842
    212.5000,      15.0000,   6.00000,    488.8603
    217.5000,      15.0000,   6.00000,    499.3338
    257.5000,      15.0000,   6.00000,    299.8486
    262.5000,      15.0000,   6.00000,    383.8559
    267.5000,      15.0000,   6.00000,    362.2755
    272.5000,      15.0000,   6.00000,    309.5916
    277.5000,      15.0000,   6.00000,    276.3854
    282.5000,      15.0000,   6.00000,    286.8979
    287.5000,      15.0000,   6.00000,    310.0336
    292.5000,      15.0000,   6.00000,    295.3958
    297.5000,      15.0000,   6.00000,    278.8821
    302.5000,      15.0000,   6.00000,    251.6769
    307.5000,      15.0000,   6.00000,    238.7513
    312.5000,      15.0000,   6.00000,    296.8584
    317.5000,      15.0000,   6.00000,    369.0132
    322.5000,      15.0000,   6.00000,    401.3222
    327.5000,      15.0000,   6.00000,    410.8016
    332.5000,      15.0000,   6.00000,    381.3097
    337.5000,      15.0000,   6.00000,    385.1102
    342.5000,      15.0000,   6.00000,    400.0365
    347.5000,      15.0000,   6.00000,    439.7948
    352.5000,      15.0000,   6.00000,    451.9052
    357.5000,      15.0000,   6.00000,    432.6109
    362.5000,      15.0000,   6.00000,    403.0437
    367.5000,      15.0000,   6.00000,    424.2196
    372.5000,      15.0000,   6.00000,    468.8814
    377.5000,      15.0000,   6.00000,    489.4718
    105.0000,      30.0000,   3.00000,    670.0334
    110.0000,      30.0000,   3.00000,    673.9720
    115.0000,      30.0000,   3.00000,    688.6797
    120.0000,      30.0000,   3.00000,    709.2396
    125.0000,      30.0000,   3.00000,    712.4219
    130.0000,      30.0000,   3.00000,    729.7515
    135.0000,      30.0000,   3.00000,    725.4667
    140.0000,      30.0000,   3.00000,    708.7235
    145.0000,      30.0000,   3.00000,    704.3565
    150.0000,      30.0000,   3.00000,    665.0432
    155.0000,      30.0000,   3.00000,    666.1926
    160.0000,      30.0000,   3.00000,    635.6512
    165.0000,      30.0000,   3.00000,    633.9918
    170.0000,      30.0000,   3.00000,    618.1678
    175.0000,      30.0000,   3.00000,    587.8333
    180.0000,      30.0000,   3.00000,    570.3088
    185.0000,      30.0000,   3.00000,    527.8751
    190.0000,      30.0000,   3.00000,    503.2356
    195.0000,      30.0000,   3.00000,    496.3816
    200.0000,      30.0000,   3.00000,    477.2625
    205.0000,      30.0000,   3.00000,    484.3170
    210.0000,      30.0000,   3.00000,    484.1755
    265.0000,      30.0000,   3.00000,    336.1280
    270.0000,      30.0000,   3.00000,    336.9840
    275.0000,      30.0000,   3.00000,    327.8116
    280.0000,      30.0000,   3.00000,    311.8743
    285.0000,      30.0000,   3.00000,    293.0420
    290.0000,      30.0000,   3.00000,    285.7659
    295.0000,      30.0000,   3.00000,    283.1978
    300.0000,      30.0000,   3.00000,    274.6003
    305.0000,      30.0000,   3.00000,    284.6245
    310.0000,      30.0000,   3.00000,    303.2666
    315.0000,      30.0000,   3.00000,    315.1575
    320.0000,      30.0000,   3.00000,    347.6548
    325.0000,      30.0000,   3.00000,    373.5222
    330.0000,      30.0000,   3.00000,    407.1058
    335.0000,      30.0000,   3.00000,    417.0091
    340.0000,      30.0000,   3.00000,    423.7339
    345.0000,      30.0000,   3.00000,    427.3141
    350.0000,      30.0000,   3.00000,    424.8055
    355.0000,      30.0000,   3.00000,    422.3954
    360.0000,      30.0000,   3.00000,    432.0644
    365.0000,      30.0000,   3.00000,    454.6508
    370.0000,      30.0000,   3.00000,    454.9304
    112.5000,      25.0000,   4.00000,    662.5385
    117.5000,      25.0000,   4.00000,    675.8940
    122.5000,      25.0000,   4.00000,    687.0970
    127.5000,      25.0000,   4.00000,    720.5104
    132.5000,      25.0000,   4.00000,    723.4072
    137.5000,      25.0000,   4.00000,    711.3136
    142.5000,      25.0000,   4.00000,    689.2199
    147.5000,      25.0000,   4.00000,    682.0367
    152.5000,      25.0000,   4.00000,    653.9984
    157.5000,      25.0000,   4.00000,    619.5112
    162.5000,      25.0000,   4.00000,    624.1776
    167.5000,      25.0000,   4.00000,    626.9699
    172.5000,      25.0000,   4.00000,    608.3146
    177.5000,      25.0000,   4.00000,    587.3273
    182.5000,      25.0000,   4.00000,    553.2594
    187.5000,      25.0000,   4.00000,    525.6953
    192.5000,      25.0000,   4.00000,    501.7655
    197.5000,      25.0000,   4.00000,    467.6180
    202.5000,      25.0000,   4.00000,    484.7129
    272.5000,      25.0000,   4.00000,    342.4054
    277.5000,      25.0000,   4.00000,    311.8797
    282.5000,      25.0000,   4.00000,    305.1530
    287.5000,      25.0000,   4.00000,    302.0045
    292.5000,      25.0000,   4.00000,    292.8312
    297.5000,      25.0000,   4.00000,    280.7809
    302.5000,      25.0000,   4.00000,    260.9652
    307.5000,      25.0000,   4.00000,    274.8976
    312.5000,      25.0000,   4.00000,    311.1033
    317.5000,      25.0000,   4.00000,    337.2993
    322.5000,      25.0000,   4.00000,    373.1666
    327.5000,      25.0000,   4.00000,    410.3430
    332.5000,      25.0000,   4.00000,    415.4242
    337.5000,      25.0000,   4.00000,    411.7938
    342.5000,      25.0000,   4.00000,    430.4837
    347.5000,      25.0000,   4.00000,    427.3132
    352.5000,      25.0000,   4.00000,    419.3872
    357.5000,      25.0000,   4.00000,    417.0094
    362.5000,      25.0000,   4.00000,    444.0077
    157.5000,      15.0000,   8.00000,    614.9156
    317.5000,      15.0000,   8.00000,    379.2140
    157.5000,      15.0000,  10.00000,    588.5900
    317.5000,      15.0000,  10.00000,    385.1467
INVERSION RESULTS
INITIAL RMS ERROR
 65.80
NUMBER OF LAYERS
14
NUMBER OF BLOCKS
992
ITERATION 1
MODEL RESISTIVITY
LAYER 1
93,     2.5000
     10.0000,     1901.3
     15.0000,     2071.8
     20.0000,     1985.1
     25.0000,     1960.1
     30.0000,     2421.7
     35.0000,     3078.0
     40.0000,     3618.7
     45.0000,     3801.2
     50.0000,     3826.6
     55.0000,     3796.4
     60.0000,     3712.9
     65.0000,     3217.0
     70.0000,     3036.2
     75.0000,     2698.8
     80.0000,     2470.3
     85.0000,     2236.5
     90.0000,     2043.1
     95.0000,     1826.2
    100.0000,     1670.9
    105.0000,     1693.9
    110.0000,     1657.9
    115.0000,     1643.2
    120.0000,     1622.4
    125.0000,     1615.9
    130.0000,     1639.9
    135.0000,     1631.1
    140.0000,     1522.5
    145.0000,     1542.3
    150.0000,     1384.9
    155.0000,     1293.4
    160.0000,     1261.3
    165.0000,     1164.6
    170.0000,     1316.7
    175.0000,     1146.0
    180.0000,     1045.6
    185.0000,     1034.0
    190.0000,     876.75
    195.0000,     795.81
    200.0000,     728.21
    205.0000,     677.85
    210.0000,     689.14
    215.0000,     576.77
    220.0000,     544.16
    225.0000,     435.34
    230.0000,     198.85
    235.0000,     156.13
    240.0000,     150.59
    245.0000,     207.98
    250.0000,     163.20
    255.0000,     132.02
    260.0000,     189.63
    265.0000,     242.46
    270.0000,     218.28
    275.0000,     162.57
    280.0000,     157.78
    285.0000,     191.47
    290.0000,     232.55
    295.0000,     263.08
    300.0000,     252.31
    305.0000,     242.58
    310.0000,     313.80
    315.0000,     369.75
    320.0000,     690.20
    325.0000,     978.10
    330.0000,     967.61
    335.0000,     1060.1
    340.0000,     1044.0
    345.0000,     1144.0
    350.0000,     1281.1
    355.0000,     1535.5
    360.0000,     1236.1
    365.0000,     880.24
    370.0000,     817.03
    375.0000,     1022.2
    380.0000,     1032.7
    385.0000,     961.53
    390.0000,     980.19
    395.0000,     871.63
    400.0000,     1130.3
    405.0000,     1221.1
    410.0000,     1340.6
    415.0000,     1377.2
    420.0000,     1370.7
    425.0000,     1215.2
    430.0000,     1191.1
    435.0000,     1017.0
    440.0000,     827.26
    445.0000,     979.88
    450.0000,     1090.1
    455.0000,     1203.1
    460.0000,     1285.9
    465.0000,     1295.5
             1350.9
LAYER 2
93,     5.2500
     10.0000,     1868.8
     15.0000,     2003.4
     20.0000,     1941.9
     25.0000,     1929.4
     30.0000,     2328.1
     35.0000,     2940.8
     40.0000,     3438.2
     45.0000,     3602.0
     50.0000,     3662.2
     55.0000,     3668.8
     60.0000,     3563.1
     65.0000,     3117.4
     70.0000,     2868.9
     75.0000,     2537.3
     80.0000,     2323.0
     85.0000,     2131.1
     90.0000,     1966.7
     95.0000,     1768.1
    100.0000,     1634.2
    105.0000,     1648.2
    110.0000,     1626.9
    115.0000,     1613.0
    120.0000,     1598.0
    125.0000,     1595.1
    130.0000,     1623.5
    135.0000,     1615.9
    140.0000,     1526.9
    145.0000,     1524.0
    150.0000,     1373.8
    155.0000,     1286.5
    160.0000,     1248.5
    165.0000,     1159.0
    170.0000,     1262.8
    175.0000,     1115.1
    180.0000,     1008.0
    185.0000,     983.99
    190.0000,     836.06
    195.0000,     754.84
    200.0000,     688.39
    205.0000,     647.57
    210.0000,     647.40
    215.0000,     557.23
    220.0000,     521.26
    225.0000,     405.69
    230.0000,     192.53
    235.0000,     150.99
    240.0000,     148.46
    245.0000,     198.80
    250.0000,     163.23
    255.0000,     135.10
    260.0000,     190.30
    265.0000,     244.24
    270.0000,     222.06
    275.0000,     167.78
    280.0000,     161.37
    285.0000,     194.29
    290.0000,     236.65
    295.0000,     265.99
    300.0000,     255.93
    305.0000,     248.17
    310.0000,     311.13
    315.0000,     378.74
    320.0000,     669.14
    325.0000,     932.61
    330.0000,     932.29
    335.0000,     1011.7
    340.0000,     1011.4
    345.0000,     1089.7
    350.0000,     1217.3
    355.0000,     1425.2
    360.0000,     1165.1
    365.0000,     850.52
    370.0000,     798.57
    375.0000,     975.79
    380.0000,     1006.4
    385.0000,     951.84
    390.0000,     957.78
    395.0000,     881.86
    400.0000,     1098.5
    405.0000,     1203.9
    410.0000,     1311.9
    415.0000,     1353.6
    420.0000,     1336.3
    425.0000,     1203.1
    430.0000,     1173.5
    435.0000,     1007.9
    440.0000,     839.07
    445.0000,     957.63
    450.0000,     1076.1
    455.0000,     1185.5
    460.0000,     1266.6
    465.0000,     1288.3
             1326.8
LAYER 3
91,     8.2750
     15.0000,     1803.8
     20.0000,     1789.9
     25.0000,     1792.4
     30.0000,     2071.9
     35.0000,     2510.7
     40.0000,     2868.2
     45.0000,     2979.5
     50.0000,     3055.4
     55.0000,     3102.0
     60.0000,     3003.4
     65.0000,     2655.4
     70.0000,     2385.4
     75.0000,     2121.8
     80.0000,     1985.5
     85.0000,     1896.2
     90.0000,     1802.1
     95.0000,     1652.1
    100.0000,     1543.9
    105.0000,     1540.6
    110.0000,     1526.6
    115.0000,     1511.6
    120.0000,     1501.1
    125.0000,     1507.3
    130.0000,     1545.6
    135.0000,     1552.4
    140.0000,     1492.4
    145.0000,     1458.6
    150.0000,     1320.6
    155.0000,     1239.6
    160.0000,     1194.0
    165.0000,     1105.7
    170.0000,     1129.7
    175.0000,     1001.0
    180.0000,     891.31
    185.0000,     840.60
    190.0000,     712.94
    195.0000,     627.24
    200.0000,     560.17
    205.0000,     522.04
    210.0000,     508.77
    215.0000,     454.79
    220.0000,     425.54
    225.0000,     329.01
    230.0000,     177.25
    235.0000,     144.05
    240.0000,     148.56
    245.0000,     189.02
    250.0000,     165.67
    255.0000,     143.74
    260.0000,     191.98
    265.0000,     244.48
    270.0000,     229.56
    275.0000,     182.58
    280.0000,     176.00
    285.0000,     208.64
    290.0000,     252.28
    295.0000,     277.95
    300.0000,     265.22
    305.0000,     254.93
    310.0000,     299.40
    315.0000,     366.22
    320.0000,     579.53
    325.0000,     761.20
    330.0000,     769.44
    335.0000,     826.44
    340.0000,     844.46
    345.0000,     892.66
    350.0000,     986.74
    355.0000,     1122.1
    360.0000,     969.79
    365.0000,     766.13
    370.0000,     747.00
    375.0000,     890.97
    380.0000,     939.37
    385.0000,     907.20
    390.0000,     897.21
    395.0000,     850.27
    400.0000,     993.56
    405.0000,     1088.7
    410.0000,     1174.0
    415.0000,     1216.1
    420.0000,     1199.4
    425.0000,     1111.6
    430.0000,     1083.9
    435.0000,     951.88
    440.0000,     821.39
    445.0000,     900.98
    450.0000,     1016.6
    455.0000,     1121.9
    460.0000,     1211.8
             1261.0
LAYER 4
89,    11.6025
     20.0000,     1556.8
     25.0000,     1553.4
     30.0000,     1710.4
     35.0000,     1958.3
     40.0000,     2146.9
     45.0000,     2200.9
     50.0000,     2265.8
     55.0000,     2332.0
     60.0000,     2275.9
     65.0000,     2040.5
     70.0000,     1829.9
     75.0000,     1664.3
     80.0000,     1621.4
     85.0000,     1634.5
     90.0000,     1622.9
     95.0000,     1533.1
    100.0000,     1449.8
    105.0000,     1433.2
    110.0000,     1413.6
    115.0000,     1391.9
    120.0000,     1379.5
    125.0000,     1391.2
    130.0000,     1437.3
    135.0000,     1458.9
    140.0000,     1416.6
    145.0000,     1360.7
    150.0000,     1228.0
    155.0000,     1146.5
    160.0000,     1090.2
    165.0000,     994.54
    170.0000,     960.91
    175.0000,     840.84
    180.0000,     736.61
    185.0000,     672.71
    190.0000,     563.68
    195.0000,     478.81
    200.0000,     412.97
    205.0000,     374.75
    210.0000,     357.49
    215.0000,     328.69
    220.0000,     313.26
    225.0000,     252.29
    230.0000,     157.54
    235.0000,     138.30
    240.0000,     151.08
    245.0000,     187.81
    250.0000,     172.63
    255.0000,     155.13
    260.0000,     196.89
    265.0000,     246.35
    270.0000,     239.36
    275.0000,     201.17
    280.0000,     195.82
    285.0000,     227.21
    290.0000,     268.23
    295.0000,     286.85
    300.0000,     267.69
    305.0000,     249.62
    310.0000,     272.60
    315.0000,     318.37
    320.0000,     446.94
    325.0000,     541.95
    330.0000,     543.37
    335.0000,     579.85
    340.0000,     602.34
    345.0000,     631.75
    350.0000,     692.97
    355.0000,     784.79
    360.0000,     732.80
    365.0000,     642.66
    370.0000,     664.83
    375.0000,     791.92
    380.0000,     846.36
    385.0000,     825.51
    390.0000,     802.00
    395.0000,     758.30
    400.0000,     833.21
    405.0000,     890.20
    410.0000,     942.41
    415.0000,     973.91
    420.0000,     967.44
    425.0000,     924.28
    430.0000,     915.36
    435.0000,     832.46
    440.0000,     748.90
    445.0000,     807.43
    450.0000,     924.88
    455.0000,     1014.4
             1137.3
LAYER 5
85,    15.2628
     30.0000,     1071.5
     35.0000,     1082.7
     40.0000,     1100.3
     45.0000,     1114.2
     50.0000,     1147.0
     55.0000,     1197.4
     60.0000,     1207.2
     65.0000,     1160.1
     70.0000,     1108.4
     75.0000,     1095.0
     80.0000,     1152.2
     85.0000,     1254.6
     90.0000,     1340.3
     95.0000,     1360.7
    100.0000,     1339.9
    105.0000,     1315.3
    110.0000,     1282.3
    115.0000,     1247.9
    120.0000,     1225.6
    125.0000,     1227.0
    130.0000,     1249.6
    135.0000,     1255.7
    140.0000,     1212.8
    145.0000,     1128.0
    150.0000,     1010.4
    155.0000,     913.83
    160.0000,     829.88
    165.0000,     736.91
    170.0000,     658.36
    175.0000,     570.39
    180.0000,     494.05
    185.0000,     430.68
    190.0000,     359.07
    195.0000,     294.79
    200.0000,     244.51
    205.0000,     212.72
    210.0000,     196.10
    215.0000,     186.52
    220.0000,     182.37
    225.0000,     167.84
    230.0000,     145.94
    235.0000,     148.94
    240.0000,     170.76
    245.0000,     198.78
    250.0000,     200.45
    255.0000,     196.32
    260.0000,     218.99
    265.0000,     247.21
    270.0000,     250.74
    275.0000,     236.22
    280.0000,     233.30
    285.0000,     247.89
    290.0000,     263.96
    295.0000,     262.64
    300.0000,     240.44
    305.0000,     217.40
    310.0000,     210.24
    315.0000,     215.58
    320.0000,     236.78
    325.0000,     248.21
    330.0000,     247.89
    335.0000,     259.21
    340.0000,     274.30
    345.0000,     292.52
    350.0000,     323.13
    355.0000,     370.26
    360.0000,     408.26
    365.0000,     446.62
    370.0000,     516.00
    375.0000,     607.14
    380.0000,     655.44
    385.0000,     647.95
    390.0000,     612.57
    395.0000,     567.32
    400.0000,     552.09
    405.0000,     543.58
    410.0000,     542.82
    415.0000,     547.26
    420.0000,     551.57
    425.0000,     556.78
    430.0000,     571.95
    435.0000,     572.33
    440.0000,     583.41
    445.0000,     627.55
           767.3857
LAYER 6
81,    19.2890
     40.0000,     786.68
     45.0000,     797.87
     50.0000,     817.02
     55.0000,     861.13
     60.0000,     891.26
     65.0000,     907.29
     70.0000,     920.21
     75.0000,     957.78
     80.0000,     1035.6
     85.0000,     1142.5
     90.0000,     1241.8
     95.0000,     1299.3
    100.0000,     1313.4
    105.0000,     1300.7
    110.0000,     1271.2
    115.0000,     1236.0
    120.0000,     1206.7
    125.0000,     1190.1
    130.0000,     1180.3
    135.0000,     1154.5
    140.0000,     1093.8
    145.0000,     1000.6
    150.0000,     891.22
    155.0000,     791.16
    160.0000,     702.50
    165.0000,     619.65
    170.0000,     546.83
    175.0000,     479.50
    180.0000,     420.40
    185.0000,     366.98
    190.0000,     312.67
    195.0000,     262.34
    200.0000,     221.66
    205.0000,     194.05
    210.0000,     178.38
    215.0000,     171.06
    220.0000,     168.94
    225.0000,     166.38
    230.0000,     165.04
    235.0000,     176.07
    240.0000,     197.63
    245.0000,     219.50
    250.0000,     227.64
    255.0000,     229.85
    260.0000,     240.33
    265.0000,     252.49
    270.0000,     254.47
    275.0000,     247.73
    280.0000,     243.17
    285.0000,     243.94
    290.0000,     243.45
    295.0000,     234.17
    300.0000,     215.85
    305.0000,     196.92
    310.0000,     184.61
    315.0000,     179.14
    320.0000,     179.38
    325.0000,     179.29
    330.0000,     179.82
    335.0000,     186.72
    340.0000,     198.65
    345.0000,     215.44
    350.0000,     241.18
    355.0000,     279.68
    360.0000,     327.92
    365.0000,     387.19
    370.0000,     460.11
    375.0000,     532.46
    380.0000,     573.06
    385.0000,     571.18
    390.0000,     539.98
    395.0000,     497.81
    400.0000,     463.91
    405.0000,     438.93
    410.0000,     424.17
    415.0000,     419.50
    420.0000,     422.80
    425.0000,     433.46
    430.0000,     452.78
    435.0000,     472.77
           526.8281
LAYER 7
77,    23.7179
     50.0000,     688.80
     55.0000,     748.56
     60.0000,     784.52
     65.0000,     831.17
     70.0000,     874.05
     75.0000,     934.83
     80.0000,     1014.1
     85.0000,     1108.5
     90.0000,     1197.7
     95.0000,     1261.1
    100.0000,     1291.0
    105.0000,     1292.3
    110.0000,     1273.4
    115.0000,     1243.7
    120.0000,     1211.4
    125.0000,     1179.9
    130.0000,     1144.7
    135.0000,     1094.2
    140.0000,     1020.5
    145.0000,     927.00
    150.0000,     825.97
    155.0000,     731.35
    160.0000,     647.85
    165.0000,     574.87
    170.0000,     512.19
    175.0000,     457.42
    180.0000,     408.97
    185.0000,     364.07
    190.0000,     320.12
    195.0000,     279.07
    200.0000,     244.65
    205.0000,     219.60
    210.0000,     204.03
    215.0000,     196.25
    220.0000,     194.04
    225.0000,     195.00
    230.0000,     199.78
    235.0000,     211.65
    240.0000,     228.63
    245.0000,     244.23
    250.0000,     252.23
    255.0000,     255.10
    260.0000,     258.29
    265.0000,     260.56
    270.0000,     258.18
    275.0000,     251.57
    280.0000,     244.41
    285.0000,     238.15
    290.0000,     230.76
    295.0000,     219.86
    300.0000,     205.74
    305.0000,     191.72
    310.0000,     180.93
    315.0000,     174.15
    320.0000,     170.96
    325.0000,     170.04
    330.0000,     172.10
    335.0000,     179.04
    340.0000,     191.06
    345.0000,     208.76
    350.0000,     234.54
    355.0000,     271.15
    360.0000,     319.10
    365.0000,     377.69
    370.0000,     442.59
    375.0000,     500.98
    380.0000,     535.33
    385.0000,     538.23
    390.0000,     516.11
    395.0000,     482.03
    400.0000,     448.52
    405.0000,     421.66
    410.0000,     403.36
    415.0000,     395.80
    420.0000,     395.86
    425.0000,     404.93
           426.5625
LAYER 8
73,    28.5897
     60.0000,     733.10
     65.0000,     814.74
     70.0000,     868.47
     75.0000,     937.08
     80.0000,     1007.2
     85.0000,     1085.3
     90.0000,     1157.7
     95.0000,     1214.5
    100.0000,     1247.7
    105.0000,     1257.5
    110.0000,     1248.4
    115.0000,     1225.9
    120.0000,     1194.6
    125.0000,     1156.0
    130.0000,     1107.9
    135.0000,     1046.1
    140.0000,     969.10
    145.0000,     881.30
    150.0000,     790.87
    155.0000,     706.12
    160.0000,     631.25
    165.0000,     566.97
    170.0000,     512.42
    175.0000,     465.56
    180.0000,     424.13
    185.0000,     385.87
    190.0000,     349.35
    195.0000,     315.38
    200.0000,     286.10
    205.0000,     263.43
    210.0000,     247.94
    215.0000,     239.01
    220.0000,     235.40
    225.0000,     235.89
    230.0000,     240.25
    235.0000,     248.66
    240.0000,     259.20
    245.0000,     268.21
    250.0000,     272.82
    255.0000,     273.54
    260.0000,     272.25
    265.0000,     269.15
    270.0000,     263.51
    275.0000,     255.70
    280.0000,     247.09
    285.0000,     238.43
    290.0000,     229.36
    295.0000,     219.36
    300.0000,     208.76
    305.0000,     198.88
    310.0000,     191.09
    315.0000,     186.08
    320.0000,     183.96
    325.0000,     184.70
    330.0000,     188.87
    335.0000,     197.39
    340.0000,     210.86
    345.0000,     230.08
    350.0000,     256.49
    355.0000,     291.54
    360.0000,     335.46
    365.0000,     386.47
    370.0000,     439.50
    375.0000,     485.46
    380.0000,     514.35
    385.0000,     521.43
    390.0000,     509.38
    395.0000,     486.34
    400.0000,     460.06
    405.0000,     438.52
    410.0000,     421.68
    415.0000,     413.57
           408.1349
LAYER 9
69,    33.9487
     70.0000,     857.45
     75.0000,     943.88
     80.0000,     1002.0
     85.0000,     1052.1
     90.0000,     1106.4
     95.0000,     1154.4
    100.0000,     1183.9
    105.0000,     1196.0
    110.0000,     1193.0
    115.0000,     1177.1
    120.0000,     1150.0
    125.0000,     1112.3
    130.0000,     1062.6
    135.0000,     1000.4
    140.0000,     927.98
    145.0000,     849.80
    150.0000,     771.38
    155.0000,     697.86
    160.0000,     632.35
    165.0000,     575.76
    170.0000,     527.46
    175.0000,     485.93
    180.0000,     449.31
    185.0000,     415.94
    190.0000,     384.87
    195.0000,     356.28
    200.0000,     331.20
    205.0000,     310.76
    210.0000,     295.47
    215.0000,     285.21
    220.0000,     279.36
    225.0000,     277.16
    230.0000,     278.02
    235.0000,     281.22
    240.0000,     285.27
    245.0000,     288.24
    250.0000,     288.75
    255.0000,     286.72
    260.0000,     282.73
    265.0000,     277.12
    270.0000,     270.03
    275.0000,     261.87
    280.0000,     253.28
    285.0000,     244.76
    290.0000,     236.44
    295.0000,     228.40
    300.0000,     220.91
    305.0000,     214.58
    310.0000,     210.08
    315.0000,     207.86
    320.0000,     208.24
    325.0000,     211.52
    330.0000,     218.17
    335.0000,     228.80
    340.0000,     243.96
    345.0000,     264.28
    350.0000,     290.27
    355.0000,     322.02
    360.0000,     359.06
    365.0000,     399.55
    370.0000,     439.80
    375.0000,     474.65
    380.0000,     498.49
    385.0000,     508.80
    390.0000,     505.25
    395.0000,     494.15
    400.0000,     480.18
    405.0000,     465.45
           448.0515
LAYER 10
63,    39.8436
     85.0000,     999.30
     90.0000,     1054.6
     95.0000,     1089.4
    100.0000,     1110.3
    105.0000,     1120.2
    110.0000,     1120.1
    115.0000,     1109.9
    120.0000,     1089.6
    125.0000,     1058.4
    130.0000,     1014.6
    135.0000,     957.33
    140.0000,     892.75
    145.0000,     825.41
    150.0000,     758.72
    155.0000,     695.83
    160.0000,     639.07
    165.0000,     589.22
    170.0000,     545.96
    175.0000,     508.29
    180.0000,     475.01
    185.0000,     444.99
    190.0000,     417.54
    195.0000,     392.55
    200.0000,     370.40
    205.0000,     351.59
    210.0000,     336.40
    215.0000,     324.81
    220.0000,     316.53
    225.0000,     311.04
    230.0000,     307.77
    235.0000,     305.99
    240.0000,     304.74
    245.0000,     303.03
    250.0000,     300.14
    255.0000,     295.89
    260.0000,     290.44
    265.0000,     284.01
    270.0000,     276.87
    275.0000,     269.35
    280.0000,     261.86
    285.0000,     254.76
    290.0000,     248.30
    295.0000,     242.68
    300.0000,     238.19
    305.0000,     235.14
    310.0000,     233.93
    315.0000,     234.86
    320.0000,     238.24
    325.0000,     244.35
    330.0000,     253.56
    335.0000,     266.23
    340.0000,     282.76
    345.0000,     303.47
    350.0000,     327.91
    355.0000,     354.31
    360.0000,     382.32
    365.0000,     411.09
    370.0000,     438.84
    375.0000,     464.38
    380.0000,     483.36
    385.0000,     497.19
    390.0000,     500.03
           498.0305
LAYER 11
59,    46.3279
     95.0000,     1039.8
    100.0000,     1041.8
    105.0000,     1044.2
    110.0000,     1043.9
    115.0000,     1039.3
    120.0000,     1027.6
    125.0000,     1008.0
    130.0000,     975.55
    135.0000,     920.00
    140.0000,     862.03
    145.0000,     804.94
    150.0000,     748.48
    155.0000,     694.26
    160.0000,     644.87
    165.0000,     600.79
    170.0000,     561.68
    175.0000,     527.00
    180.0000,     496.03
    185.0000,     468.11
    190.0000,     442.79
    195.0000,     419.84
    200.0000,     399.32
    205.0000,     381.36
    210.0000,     366.02
    215.0000,     353.27
    220.0000,     342.92
    225.0000,     334.64
    230.0000,     328.00
    235.0000,     322.51
    240.0000,     317.60
    245.0000,     312.75
    250.0000,     307.59
    255.0000,     301.98
    260.0000,     295.94
    265.0000,     289.59
    270.0000,     283.13
    275.0000,     276.82
    280.0000,     270.95
    285.0000,     265.78
    290.0000,     261.57
    295.0000,     258.56
    300.0000,     256.98
    305.0000,     257.10
    310.0000,     259.16
    315.0000,     263.37
    320.0000,     269.89
    325.0000,     278.95
    330.0000,     290.70
    335.0000,     305.09
    340.0000,     322.54
    345.0000,     343.79
    350.0000,     367.85
    355.0000,     386.42
    360.0000,     403.12
    365.0000,     419.43
    370.0000,     433.65
    375.0000,     448.38
    380.0000,     465.81
           493.2687
LAYER 12
45,    53.4607
    130.0000,     971.89
    135.0000,     887.03
    140.0000,     832.50
    145.0000,     787.77
    150.0000,     740.08
    155.0000,     690.41
    160.0000,     646.85
    165.0000,     607.87
    170.0000,     572.17
    175.0000,     539.83
    180.0000,     510.47
    185.0000,     483.79
    190.0000,     459.55
    195.0000,     437.55
    200.0000,     417.72
    205.0000,     400.01
    210.0000,     384.37
    215.0000,     370.72
    220.0000,     358.91
    225.0000,     348.71
    230.0000,     339.86
    235.0000,     332.03
    240.0000,     324.93
    245.0000,     318.26
    250.0000,     311.84
    255.0000,     305.57
    260.0000,     299.45
    265.0000,     293.54
    270.0000,     288.00
    275.0000,     283.00
    280.0000,     278.76
    285.0000,     275.52
    290.0000,     273.51
    295.0000,     272.98
    300.0000,     274.17
    305.0000,     277.34
    310.0000,     282.67
    315.0000,     290.33
    320.0000,     300.17
    325.0000,     312.38
    330.0000,     327.20
    335.0000,     342.68
    340.0000,     359.56
    345.0000,     382.97
           421.2129
LAYER 13
39,    61.3068
    145.0000,     779.62
    150.0000,     720.85
    155.0000,     679.28
    160.0000,     643.44
    165.0000,     611.21
    170.0000,     577.54
    175.0000,     547.09
    180.0000,     518.67
    185.0000,     492.58
    190.0000,     468.76
    195.0000,     447.08
    200.0000,     427.43
    205.0000,     409.69
    210.0000,     393.74
    215.0000,     379.49
    220.0000,     366.78
    225.0000,     355.47
    230.0000,     345.37
    235.0000,     336.28
    240.0000,     328.02
    245.0000,     320.43
    250.0000,     313.40
    255.0000,     306.88
    260.0000,     300.88
    265.0000,     295.44
    270.0000,     290.66
    275.0000,     286.71
    280.0000,     283.78
    285.0000,     282.07
    290.0000,     281.84
    295.0000,     283.39
    300.0000,     287.02
    305.0000,     293.06
    310.0000,     301.71
    315.0000,     313.62
    320.0000,     326.86
    325.0000,     342.28
    330.0000,     357.68
           377.0225
LAYER 14
35, 
    155.0000,     652.77
    160.0000,     630.69
    165.0000,     604.80
    170.0000,     577.47
    175.0000,     550.82
    180.0000,     521.80
    185.0000,     495.57
    190.0000,     471.76
    195.0000,     450.11
    200.0000,     430.45
    205.0000,     412.61
    210.0000,     396.45
    215.0000,     381.87
    220.0000,     368.73
    225.0000,     356.91
    230.0000,     346.25
    235.0000,     336.60
    240.0000,     327.84
    245.0000,     319.84
    250.0000,     312.55
    255.0000,     305.93
    260.0000,     300.00
    265.0000,     294.78
    270.0000,     290.38
    275.0000,     286.95
    280.0000,     284.66
    285.0000,     283.75
    290.0000,     284.50
    295.0000,     287.25
    300.0000,     292.53
    305.0000,     301.04
    310.0000,     311.63
    315.0000,     326.07
    320.0000,     344.85
           368.7579
CALCULATED APPARENT RESISTIVITY
      7.5000,       5.0000,   1.00000,   1820.7820
     12.5000,       5.0000,   1.00000,   1928.7372
     17.5000,       5.0000,   1.00000,   1965.8429
     22.5000,       5.0000,   1.00000,   2043.8785
     27.5000,       5.0000,   1.00000,   2378.2734
     32.5000,       5.0000,   1.00000,   2730.7178
     37.5000,       5.0000,   1.00000,   3079.0771
     42.5000,       5.0000,   1.00000,   3305.6799
     47.5000,       5.0000,   1.00000,   3404.4009
     52.5000,       5.0000,   1.00000,   3345.6311
     57.5000,       5.0000,   1.00000,   3305.4224
     62.5000,       5.0000,   1.00000,   2937.5959
     67.5000,       5.0000,   1.00000,   2807.6367
     72.5000,       5.0000,   1.00000,   2492.2786
     77.5000,       5.0000,   1.00000,   2313.1934
     82.5000,       5.0000,   1.00000,   2095.6125
     87.5000,       5.0000,   1.00000,   1946.6073
     92.5000,       5.0000,   1.00000,   1797.0062
     97.5000,       5.0000,   1.00000,   1675.9673
    102.5000,       5.0000,   1.00000,   1660.5195
    107.5000,       5.0000,   1.00000,   1596.3672
    112.5000,       5.0000,   1.00000,   1602.3573
    117.5000,       5.0000,   1.00000,   1583.1993
    122.5000,       5.0000,   1.00000,   1573.3600
    127.5000,       5.0000,   1.00000,   1568.6927
    132.5000,       5.0000,   1.00000,   1572.5137
    137.5000,       5.0000,   1.00000,   1464.1190
    142.5000,       5.0000,   1.00000,   1476.9612
    147.5000,       5.0000,   1.00000,   1350.7864
    152.5000,       5.0000,   1.00000,   1272.2611
    157.5000,       5.0000,   1.00000,   1260.8292
    162.5000,       5.0000,   1.00000,   1125.6125
    167.5000,       5.0000,   1.00000,   1189.0492
    172.5000,       5.0000,   1.00000,   1052.9407
    177.5000,       5.0000,   1.00000,    981.0087
    182.5000,       5.0000,   1.00000,    935.6699
    187.5000,       5.0000,   1.00000,    803.8449
    192.5000,       5.0000,   1.00000,    748.8274
    197.5000,       5.0000,   1.00000,    683.4019
    202.5000,       5.0000,   1.00000,    611.2299
    207.5000,       5.0000,   1.00000,    606.0372
    212.5000,       5.0000,   1.00000,    503.4601
    217.5000,       5.0000,   1.00000,    427.3657
    222.5000,       5.0000,   1.00000,    366.1418
    227.5000,       5.0000,   1.00000,    216.8373
    232.5000,       5.0000,   1.00000,    193.8878
    237.5000,       5.0000,   1.00000,    160.7083
    242.5000,       5.0000,   1.00000,    180.2989
    247.5000,       5.0000,   1.00000,    166.2753
    252.5000,       5.0000,   1.00000,    163.5417
    257.5000,       5.0000,   1.00000,    192.9371
    262.5000,       5.0000,   1.00000,    198.2335
    267.5000,       5.0000,   1.00000,    205.2100
    272.5000,       5.0000,   1.00000,    186.5167
    277.5000,       5.0000,   1.00000,    186.4247
    282.5000,       5.0000,   1.00000,    206.2991
    287.5000,       5.0000,   1.00000,    223.5598
    292.5000,       5.0000,   1.00000,    248.9426
    297.5000,       5.0000,   1.00000,    259.8915
    302.5000,       5.0000,   1.00000,    271.1281
    307.5000,       5.0000,   1.00000,    353.9672
    312.5000,       5.0000,   1.00000,    396.2010
    317.5000,       5.0000,   1.00000,    602.8165
    322.5000,       5.0000,   1.00000,    755.6161
    327.5000,       5.0000,   1.00000,    816.7667
    332.5000,       5.0000,   1.00000,    964.7215
    337.5000,       5.0000,   1.00000,    975.5112
    342.5000,       5.0000,   1.00000,   1084.2953
    347.5000,       5.0000,   1.00000,   1075.2903
    352.5000,       5.0000,   1.00000,   1155.6803
    357.5000,       5.0000,   1.00000,   1038.5977
    362.5000,       5.0000,   1.00000,    936.7364
    367.5000,       5.0000,   1.00000,    873.3245
    372.5000,       5.0000,   1.00000,    940.4220
    377.5000,       5.0000,   1.00000,    931.2807
    382.5000,       5.0000,   1.00000,    913.9116
    387.5000,       5.0000,   1.00000,    989.8669
    392.5000,       5.0000,   1.00000,    906.2366
    397.5000,       5.0000,   1.00000,   1093.4938
    402.5000,       5.0000,   1.00000,   1110.7803
    407.5000,       5.0000,   1.00000,   1210.9753
    412.5000,       5.0000,   1.00000,   1228.3193
    417.5000,       5.0000,   1.00000,   1249.3341
    422.5000,       5.0000,   1.00000,   1123.0784
    427.5000,       5.0000,   1.00000,   1107.0145
    432.5000,       5.0000,   1.00000,   1013.6381
    437.5000,       5.0000,   1.00000,    906.3571
    442.5000,       5.0000,   1.00000,   1005.1579
    447.5000,       5.0000,   1.00000,   1037.8781
    452.5000,       5.0000,   1.00000,   1131.4614
    457.5000,       5.0000,   1.00000,   1205.4712
    462.5000,       5.0000,   1.00000,   1233.4858
    467.5000,       5.0000,   1.00000,   1284.1622
     12.5000,       5.0000,   2.00000,   1873.0990
     17.5000,       5.0000,   2.00000,   1891.2743
     22.5000,       5.0000,   2.00000,   1854.9829
     27.5000,       5.0000,   2.00000,   2131.3716
     32.5000,       5.0000,   2.00000,   2433.3691
     37.5000,       5.0000,   2.00000,   2618.4028
     42.5000,       5.0000,   2.00000,   2703.0251
     47.5000,       5.0000,   2.00000,   2719.7654
     52.5000,       5.0000,   2.00000,   2804.4099
     57.5000,       5.0000,   2.00000,   2805.3269
     62.5000,       5.0000,   2.00000,   2520.0232
     67.5000,       5.0000,   2.00000,   2431.7595
     72.5000,       5.0000,   2.00000,   2251.6501
     77.5000,       5.0000,   2.00000,   2085.1365
     82.5000,       5.0000,   2.00000,   1949.7543
     87.5000,       5.0000,   2.00000,   1852.2010
     92.5000,       5.0000,   2.00000,   1715.0443
     97.5000,       5.0000,   2.00000,   1613.7867
    102.5000,       5.0000,   2.00000,   1621.3231
    107.5000,       5.0000,   2.00000,   1565.3274
    112.5000,       5.0000,   2.00000,   1551.1542
    117.5000,       5.0000,   2.00000,   1527.3551
    122.5000,       5.0000,   2.00000,   1493.6909
    127.5000,       5.0000,   2.00000,   1516.2825
    132.5000,       5.0000,   2.00000,   1482.4504
    137.5000,       5.0000,   2.00000,   1381.0732
    142.5000,       5.0000,   2.00000,   1417.0658
    147.5000,       5.0000,   2.00000,   1298.2356
    152.5000,       5.0000,   2.00000,   1224.2666
    157.5000,       5.0000,   2.00000,   1177.6460
    162.5000,       5.0000,   2.00000,   1051.0140
    167.5000,       5.0000,   2.00000,   1110.7014
    172.5000,       5.0000,   2.00000,    950.5923
    177.5000,       5.0000,   2.00000,    848.1234
    182.5000,       5.0000,   2.00000,    849.2144
    187.5000,       5.0000,   2.00000,    724.1030
    192.5000,       5.0000,   2.00000,    663.1789
    197.5000,       5.0000,   2.00000,    595.4041
    202.5000,       5.0000,   2.00000,    531.7701
    207.5000,       5.0000,   2.00000,    509.3525
    212.5000,       5.0000,   2.00000,    391.8793
    217.5000,       5.0000,   2.00000,    375.5340
    222.5000,       5.0000,   2.00000,    354.8181
    227.5000,       5.0000,   2.00000,    209.1215
    232.5000,       5.0000,   2.00000,    183.5236
    237.5000,       5.0000,   2.00000,    176.3921
    242.5000,       5.0000,   2.00000,    209.6288
    247.5000,       5.0000,   2.00000,    180.3927
    252.5000,       5.0000,   2.00000,    155.1125
    257.5000,       5.0000,   2.00000,    193.6736
    262.5000,       5.0000,   2.00000,    217.5577
    267.5000,       5.0000,   2.00000,    213.3687
    272.5000,       5.0000,   2.00000,    189.8812
    277.5000,       5.0000,   2.00000,    195.5021
    282.5000,       5.0000,   2.00000,    219.5960
    287.5000,       5.0000,   2.00000,    236.2145
    292.5000,       5.0000,   2.00000,    262.7200
    297.5000,       5.0000,   2.00000,    263.5726
    302.5000,       5.0000,   2.00000,    288.2649
    307.5000,       5.0000,   2.00000,    352.9734
    312.5000,       5.0000,   2.00000,    354.3941
    317.5000,       5.0000,   2.00000,    540.7247
    322.5000,       5.0000,   2.00000,    660.7847
    327.5000,       5.0000,   2.00000,    643.3456
    332.5000,       5.0000,   2.00000,    771.9193
    337.5000,       5.0000,   2.00000,    839.1151
    342.5000,       5.0000,   2.00000,    843.7064
    347.5000,       5.0000,   2.00000,    859.4343
    352.5000,       5.0000,   2.00000,    998.9878
    357.5000,       5.0000,   2.00000,    931.1824
    362.5000,       5.0000,   2.00000,    785.2020
    367.5000,       5.0000,   2.00000,    797.8520
    372.5000,       5.0000,   2.00000,    931.2666
    377.5000,       5.0000,   2.00000,    884.2897
    382.5000,       5.0000,   2.00000,    864.7141
    387.5000,       5.0000,   2.00000,    927.6692
    392.5000,       5.0000,   2.00000,    854.5541
    397.5000,       5.0000,   2.00000,   1014.3524
    402.5000,       5.0000,   2.00000,   1035.5737
    407.5000,       5.0000,   2.00000,   1028.8434
    412.5000,       5.0000,   2.00000,   1090.2631
    417.5000,       5.0000,   2.00000,   1077.4156
    422.5000,       5.0000,   2.00000,    984.1136
    427.5000,       5.0000,   2.00000,   1060.1305
    432.5000,       5.0000,   2.00000,    989.1855
    437.5000,       5.0000,   2.00000,    858.6530
    442.5000,       5.0000,   2.00000,    982.6293
    447.5000,       5.0000,   2.00000,   1024.8972
    452.5000,       5.0000,   2.00000,   1055.0259
    457.5000,       5.0000,   2.00000,   1104.8508
    462.5000,       5.0000,   2.00000,   1126.0532
     17.5000,       5.0000,   3.00000,   1701.4603
     22.5000,       5.0000,   3.00000,   1614.7965
     27.5000,       5.0000,   3.00000,   1805.5356
     32.5000,       5.0000,   3.00000,   2087.0115
     37.5000,       5.0000,   3.00000,   2229.0659
     42.5000,       5.0000,   3.00000,   2150.2163
     47.5000,       5.0000,   3.00000,   2151.0039
     52.5000,       5.0000,   3.00000,   2213.3181
     57.5000,       5.0000,   3.00000,   2293.8704
     62.5000,       5.0000,   3.00000,   2101.2710
     67.5000,       5.0000,   3.00000,   2062.1245
     72.5000,       5.0000,   3.00000,   1932.1080
     77.5000,       5.0000,   3.00000,   1883.2592
     82.5000,       5.0000,   3.00000,   1792.6836
     87.5000,       5.0000,   3.00000,   1725.3201
     92.5000,       5.0000,   3.00000,   1606.3989
     97.5000,       5.0000,   3.00000,   1520.7596
    102.5000,       5.0000,   3.00000,   1547.5732
    107.5000,       5.0000,   3.00000,   1518.4730
    112.5000,       5.0000,   3.00000,   1497.4500
    117.5000,       5.0000,   3.00000,   1439.5275
    122.5000,       5.0000,   3.00000,   1422.7906
    127.5000,       5.0000,   3.00000,   1407.3870
    132.5000,       5.0000,   3.00000,   1388.2024
    137.5000,       5.0000,   3.00000,   1299.1926
    142.5000,       5.0000,   3.00000,   1315.8872
    147.5000,       5.0000,   3.00000,   1223.1146
    152.5000,       5.0000,   3.00000,   1122.1047
    157.5000,       5.0000,   3.00000,   1070.7603
    162.5000,       5.0000,   3.00000,    973.6227
    167.5000,       5.0000,   3.00000,   1005.7358
    172.5000,       5.0000,   3.00000,    852.7388
    177.5000,       5.0000,   3.00000,    762.6494
    182.5000,       5.0000,   3.00000,    733.3478
    187.5000,       5.0000,   3.00000,    651.4166
    192.5000,       5.0000,   3.00000,    576.4346
    197.5000,       5.0000,   3.00000,    510.6965
    202.5000,       5.0000,   3.00000,    451.7490
    207.5000,       5.0000,   3.00000,    409.7583
    212.5000,       5.0000,   3.00000,    353.5833
    217.5000,       5.0000,   3.00000,    353.7698
    222.5000,       5.0000,   3.00000,    333.8898
    227.5000,       5.0000,   3.00000,    193.8924
    232.5000,       5.0000,   3.00000,    174.5878
    237.5000,       5.0000,   3.00000,    184.4930
    242.5000,       5.0000,   3.00000,    241.2569
    247.5000,       5.0000,   3.00000,    190.8537
    252.5000,       5.0000,   3.00000,    154.4630
    257.5000,       5.0000,   3.00000,    196.1067
    262.5000,       5.0000,   3.00000,    242.4919
    267.5000,       5.0000,   3.00000,    236.2878
    272.5000,       5.0000,   3.00000,    190.0895
    277.5000,       5.0000,   3.00000,    188.5592
    282.5000,       5.0000,   3.00000,    222.8866
    287.5000,       5.0000,   3.00000,    258.8885
    292.5000,       5.0000,   3.00000,    279.7665
    297.5000,       5.0000,   3.00000,    279.1591
    302.5000,       5.0000,   3.00000,    273.0540
    307.5000,       5.0000,   3.00000,    307.6600
    312.5000,       5.0000,   3.00000,    318.6060
    317.5000,       5.0000,   3.00000,    477.0206
    322.5000,       5.0000,   3.00000,    574.5287
    327.5000,       5.0000,   3.00000,    548.9874
    332.5000,       5.0000,   3.00000,    594.4271
    337.5000,       5.0000,   3.00000,    593.8445
    342.5000,       5.0000,   3.00000,    647.5687
    347.5000,       5.0000,   3.00000,    714.2083
    352.5000,       5.0000,   3.00000,    897.4131
    357.5000,       5.0000,   3.00000,    795.9231
    362.5000,       5.0000,   3.00000,    658.0440
    367.5000,       5.0000,   3.00000,    669.2501
    372.5000,       5.0000,   3.00000,    844.0864
    377.5000,       5.0000,   3.00000,    880.6328
    382.5000,       5.0000,   3.00000,    810.4495
    387.5000,       5.0000,   3.00000,    820.3666
    392.5000,       5.0000,   3.00000,    754.9507
    397.5000,       5.0000,   3.00000,    908.6844
    402.5000,       5.0000,   3.00000,    903.8252
    407.5000,       5.0000,   3.00000,    939.7060
    412.5000,       5.0000,   3.00000,    910.4110
    417.5000,       5.0000,   3.00000,    923.0418
    422.5000,       5.0000,   3.00000,    892.2016
    427.5000,       5.0000,   3.00000,    959.2227
    432.5000,       5.0000,   3.00000,    901.0570
    437.5000,       5.0000,   3.00000,    792.3935
    442.5000,       5.0000,   3.00000,    895.7739
    447.5000,       5.0000,   3.00000,    960.9443
    452.5000,       5.0000,   3.00000,    995.6765
    457.5000,       5.0000,   3.00000,    992.3837
     22.5000,      15.0000,   1.00000,   1569.7657
     27.5000,      15.0000,   1.00000,   1677.1044
     32.5000,      15.0000,   1.00000,   1832.5553
     37.5000,      15.0000,   1.00000,   1911.3948
     42.5000,      15.0000,   1.00000,   1921.5626
     47.5000,      15.0000,   1.00000,   1864.1998
     52.5000,      15.0000,   1.00000,   1884.2512
     57.5000,      15.0000,   1.00000,   1896.1414
     62.5000,      15.0000,   1.00000,   1911.4905
     67.5000,      15.0000,   1.00000,   1827.5190
     72.5000,      15.0000,   1.00000,   1792.3999
     77.5000,      15.0000,   1.00000,   1750.9332
     82.5000,      15.0000,   1.00000,   1716.8093
     87.5000,      15.0000,   1.00000,   1628.5247
     92.5000,      15.0000,   1.00000,   1553.6750
     97.5000,      15.0000,   1.00000,   1501.0176
    102.5000,      15.0000,   1.00000,   1479.1705
    107.5000,      15.0000,   1.00000,   1479.2540
    112.5000,      15.0000,   1.00000,   1444.2533
    117.5000,      15.0000,   1.00000,   1411.9720
    122.5000,      15.0000,   1.00000,   1357.3927
    127.5000,      15.0000,   1.00000,   1333.0187
    132.5000,      15.0000,   1.00000,   1296.3896
    137.5000,      15.0000,   1.00000,   1267.0972
    142.5000,      15.0000,   1.00000,   1216.3555
    147.5000,      15.0000,   1.00000,   1144.5502
    152.5000,      15.0000,   1.00000,   1067.2305
    157.5000,      15.0000,   1.00000,    999.2305
    162.5000,      15.0000,   1.00000,    952.0011
    167.5000,      15.0000,   1.00000,    886.0103
    172.5000,      15.0000,   1.00000,    829.9421
    177.5000,      15.0000,   1.00000,    740.7432
    182.5000,      15.0000,   1.00000,    674.5086
    187.5000,      15.0000,   1.00000,    606.4843
    192.5000,      15.0000,   1.00000,    547.6307
    197.5000,      15.0000,   1.00000,    476.4866
    202.5000,      15.0000,   1.00000,    408.4484
    207.5000,      15.0000,   1.00000,    381.8477
    212.5000,      15.0000,   1.00000,    369.6425
    217.5000,      15.0000,   1.00000,    347.8203
    222.5000,      15.0000,   1.00000,    294.9122
    227.5000,      15.0000,   1.00000,    240.6779
    232.5000,      15.0000,   1.00000,    191.5503
    237.5000,      15.0000,   1.00000,    206.5250
    242.5000,      15.0000,   1.00000,    210.8771
    247.5000,      15.0000,   1.00000,    206.2462
    252.5000,      15.0000,   1.00000,    192.8538
    257.5000,      15.0000,   1.00000,    208.9566
    262.5000,      15.0000,   1.00000,    232.1214
    267.5000,      15.0000,   1.00000,    233.2238
    272.5000,      15.0000,   1.00000,    210.1767
    277.5000,      15.0000,   1.00000,    198.6369
    282.5000,      15.0000,   1.00000,    225.5849
    287.5000,      15.0000,   1.00000,    263.6158
    292.5000,      15.0000,   1.00000,    291.4037
    297.5000,      15.0000,   1.00000,    283.2775
    302.5000,      15.0000,   1.00000,    272.8607
    307.5000,      15.0000,   1.00000,    280.2042
    312.5000,      15.0000,   1.00000,    356.1140
    317.5000,      15.0000,   1.00000,    444.9647
    322.5000,      15.0000,   1.00000,    499.0237
    327.5000,      15.0000,   1.00000,    523.9995
    332.5000,      15.0000,   1.00000,    484.3784
    337.5000,      15.0000,   1.00000,    476.9432
    342.5000,      15.0000,   1.00000,    552.6306
    347.5000,      15.0000,   1.00000,    696.5596
    352.5000,      15.0000,   1.00000,    727.9177
    357.5000,      15.0000,   1.00000,    710.7821
    362.5000,      15.0000,   1.00000,    648.0262
    367.5000,      15.0000,   1.00000,    652.6113
    372.5000,      15.0000,   1.00000,    731.1309
    377.5000,      15.0000,   1.00000,    806.0768
    382.5000,      15.0000,   1.00000,    805.3560
    387.5000,      15.0000,   1.00000,    737.7183
    392.5000,      15.0000,   1.00000,    753.9352
    397.5000,      15.0000,   1.00000,    776.9200
    402.5000,      15.0000,   1.00000,    850.2563
    407.5000,      15.0000,   1.00000,    847.4026
    412.5000,      15.0000,   1.00000,    849.5847
    417.5000,      15.0000,   1.00000,    838.5860
    422.5000,      15.0000,   1.00000,    868.8380
    427.5000,      15.0000,   1.00000,    850.1867
    432.5000,      15.0000,   1.00000,    823.4116
    437.5000,      15.0000,   1.00000,    816.4922
    442.5000,      15.0000,   1.00000,    834.3369
    447.5000,      15.0000,   1.00000,    891.2291
    452.5000,      15.0000,   1.00000,    934.0490
     22.5000,       5.0000,   4.00000,   1385.1722
     27.5000,       5.0000,   4.00000,   1547.8817
     32.5000,       5.0000,   4.00000,   1748.9390
     37.5000,       5.0000,   4.00000,   1852.2007
     42.5000,       5.0000,   4.00000,   1826.3878
     47.5000,       5.0000,   4.00000,   1755.2871
     52.5000,       5.0000,   4.00000,   1785.5898
     57.5000,       5.0000,   4.00000,   1862.8754
     62.5000,       5.0000,   4.00000,   1749.7949
     67.5000,       5.0000,   4.00000,   1751.5868
     72.5000,       5.0000,   4.00000,   1674.7267
     77.5000,       5.0000,   4.00000,   1674.8647
     82.5000,       5.0000,   4.00000,   1645.9502
     87.5000,       5.0000,   4.00000,   1594.0811
     92.5000,       5.0000,   4.00000,   1500.6069
     97.5000,       5.0000,   4.00000,   1426.6497
    102.5000,       5.0000,   4.00000,   1468.1311
    107.5000,       5.0000,   4.00000,   1441.6750
    112.5000,       5.0000,   4.00000,   1426.4388
    117.5000,       5.0000,   4.00000,   1382.8848
    122.5000,       5.0000,   4.00000,   1324.8125
    127.5000,       5.0000,   4.00000,   1321.0063
    132.5000,       5.0000,   4.00000,   1304.9205
    137.5000,       5.0000,   4.00000,   1210.9622
    142.5000,       5.0000,   4.00000,   1240.4822
    147.5000,       5.0000,   4.00000,   1105.2417
    152.5000,       5.0000,   4.00000,   1022.6493
    157.5000,       5.0000,   4.00000,    993.5355
    162.5000,       5.0000,   4.00000,    871.9605
    167.5000,       5.0000,   4.00000,    926.6487
    172.5000,       5.0000,   4.00000,    782.7722
    177.5000,       5.0000,   4.00000,    692.5313
    182.5000,       5.0000,   4.00000,    674.7200
    187.5000,       5.0000,   4.00000,    560.9596
    192.5000,       5.0000,   4.00000,    516.8576
    197.5000,       5.0000,   4.00000,    446.2977
    202.5000,       5.0000,   4.00000,    375.8555
    207.5000,       5.0000,   4.00000,    384.7790
    212.5000,       5.0000,   4.00000,    339.3364
    217.5000,       5.0000,   4.00000,    347.5523
    222.5000,       5.0000,   4.00000,    316.4882
    227.5000,       5.0000,   4.00000,    181.9177
    232.5000,       5.0000,   4.00000,    177.7495
    237.5000,       5.0000,   4.00000,    186.0581
    242.5000,       5.0000,   4.00000,    243.1823
    247.5000,       5.0000,   4.00000,    204.3294
    252.5000,       5.0000,   4.00000,    166.9029
    257.5000,       5.0000,   4.00000,    215.1681
    262.5000,       5.0000,   4.00000,    253.4405
    267.5000,       5.0000,   4.00000,    250.9545
    272.5000,       5.0000,   4.00000,    196.8788
    277.5000,       5.0000,   4.00000,    186.0247
    282.5000,       5.0000,   4.00000,    224.7284
    287.5000,       5.0000,   4.00000,    266.4667
    292.5000,       5.0000,   4.00000,    305.8263
    297.5000,       5.0000,   4.00000,    278.3925
    302.5000,       5.0000,   4.00000,    244.8655
    307.5000,       5.0000,   4.00000,    275.4977
    312.5000,       5.0000,   4.00000,    277.7175
    317.5000,       5.0000,   4.00000,    430.5722
    322.5000,       5.0000,   4.00000,    515.9525
    327.5000,       5.0000,   4.00000,    470.7139
    332.5000,       5.0000,   4.00000,    466.2356
    337.5000,       5.0000,   4.00000,    432.7215
    342.5000,       5.0000,   4.00000,    511.8031
    347.5000,       5.0000,   4.00000,    627.8588
    352.5000,       5.0000,   4.00000,    768.4538
    357.5000,       5.0000,   4.00000,    687.7880
    362.5000,       5.0000,   4.00000,    568.8416
    367.5000,       5.0000,   4.00000,    572.5356
    372.5000,       5.0000,   4.00000,    747.2891
    377.5000,       5.0000,   4.00000,    800.2838
    382.5000,       5.0000,   4.00000,    759.4324
    387.5000,       5.0000,   4.00000,    746.0803
    392.5000,       5.0000,   4.00000,    645.1204
    397.5000,       5.0000,   4.00000,    783.6054
    402.5000,       5.0000,   4.00000,    812.1415
    407.5000,       5.0000,   4.00000,    823.4244
    412.5000,       5.0000,   4.00000,    826.9811
    417.5000,       5.0000,   4.00000,    835.3331
    422.5000,       5.0000,   4.00000,    801.7217
    427.5000,       5.0000,   4.00000,    857.3967
    432.5000,       5.0000,   4.00000,    798.7203
    437.5000,       5.0000,   4.00000,    700.5461
    442.5000,       5.0000,   4.00000,    813.7437
    447.5000,       5.0000,   4.00000,    859.7795
    452.5000,       5.0000,   4.00000,    912.1730
     30.0000,      20.0000,   1.00000,   1414.0868
     35.0000,      20.0000,   1.00000,   1499.0782
     40.0000,      20.0000,   1.00000,   1542.3881
     45.0000,      20.0000,   1.00000,   1577.5226
     50.0000,      20.0000,   1.00000,   1565.0225
     55.0000,      20.0000,   1.00000,   1504.5814
     60.0000,      20.0000,   1.00000,   1498.1797
     65.0000,      20.0000,   1.00000,   1511.3990
     70.0000,      20.0000,   1.00000,   1514.5743
     75.0000,      20.0000,   1.00000,   1516.7858
     80.0000,      20.0000,   1.00000,   1495.5107
     85.0000,      20.0000,   1.00000,   1469.8440
     90.0000,      20.0000,   1.00000,   1439.6517
     95.0000,      20.0000,   1.00000,   1407.0967
    100.0000,      20.0000,   1.00000,   1373.8491
    105.0000,      20.0000,   1.00000,   1346.9465
    110.0000,      20.0000,   1.00000,   1346.9800
    115.0000,      20.0000,   1.00000,   1310.6570
    120.0000,      20.0000,   1.00000,   1286.8965
    125.0000,      20.0000,   1.00000,   1253.1704
    130.0000,      20.0000,   1.00000,   1197.9254
    135.0000,      20.0000,   1.00000,   1185.8947
    140.0000,      20.0000,   1.00000,   1114.7485
    145.0000,      20.0000,   1.00000,   1045.3673
    150.0000,      20.0000,   1.00000,   1000.7513
    155.0000,      20.0000,   1.00000,    911.8552
    160.0000,      20.0000,   1.00000,    875.5115
    165.0000,      20.0000,   1.00000,    828.0016
    170.0000,      20.0000,   1.00000,    762.6530
    175.0000,      20.0000,   1.00000,    738.4704
    180.0000,      20.0000,   1.00000,    643.0648
    185.0000,      20.0000,   1.00000,    574.7285
    190.0000,      20.0000,   1.00000,    514.2596
    195.0000,      20.0000,   1.00000,    430.8551
    200.0000,      20.0000,   1.00000,    409.9391
    205.0000,      20.0000,   1.00000,    381.6186
    210.0000,      20.0000,   1.00000,    369.0337
    215.0000,      20.0000,   1.00000,    355.7286
    220.0000,      20.0000,   1.00000,    302.9389
    225.0000,      20.0000,   1.00000,    272.0634
    230.0000,      20.0000,   1.00000,    233.7077
    235.0000,      20.0000,   1.00000,    202.0906
    240.0000,      20.0000,   1.00000,    200.8308
    245.0000,      20.0000,   1.00000,    202.9494
    250.0000,      20.0000,   1.00000,    228.1479
    255.0000,      20.0000,   1.00000,    239.9335
    260.0000,      20.0000,   1.00000,    239.4859
    265.0000,      20.0000,   1.00000,    234.3592
    270.0000,      20.0000,   1.00000,    225.3415
    275.0000,      20.0000,   1.00000,    227.8784
    280.0000,      20.0000,   1.00000,    229.7549
    285.0000,      20.0000,   1.00000,    253.7383
    290.0000,      20.0000,   1.00000,    269.4331
    295.0000,      20.0000,   1.00000,    266.6893
    300.0000,      20.0000,   1.00000,    269.5928
    305.0000,      20.0000,   1.00000,    256.0648
    310.0000,      20.0000,   1.00000,    296.9925
    315.0000,      20.0000,   1.00000,    361.0212
    320.0000,      20.0000,   1.00000,    396.3932
    325.0000,      20.0000,   1.00000,    417.9187
    330.0000,      20.0000,   1.00000,    404.8387
    335.0000,      20.0000,   1.00000,    406.0457
    340.0000,      20.0000,   1.00000,    452.7959
    345.0000,      20.0000,   1.00000,    508.1104
    350.0000,      20.0000,   1.00000,    554.6413
    355.0000,      20.0000,   1.00000,    576.6475
    360.0000,      20.0000,   1.00000,    575.0446
    365.0000,      20.0000,   1.00000,    597.6042
    370.0000,      20.0000,   1.00000,    598.5315
    375.0000,      20.0000,   1.00000,    619.4798
    380.0000,      20.0000,   1.00000,    658.0796
    385.0000,      20.0000,   1.00000,    661.0583
    390.0000,      20.0000,   1.00000,    664.3010
    395.0000,      20.0000,   1.00000,    665.3533
    400.0000,      20.0000,   1.00000,    663.1385
    405.0000,      20.0000,   1.00000,    724.2959
    410.0000,      20.0000,   1.00000,    773.3947
    415.0000,      20.0000,   1.00000,    778.3463
    420.0000,      20.0000,   1.00000,    783.2418
    425.0000,      20.0000,   1.00000,    741.5701
    430.0000,      20.0000,   1.00000,    700.0073
    435.0000,      20.0000,   1.00000,    710.3408
    440.0000,      20.0000,   1.00000,    712.9808
    445.0000,      20.0000,   1.00000,    734.8937
     27.5000,       5.0000,   5.00000,   1331.4806
     32.5000,       5.0000,   5.00000,   1484.8906
     37.5000,       5.0000,   5.00000,   1580.8832
     42.5000,       5.0000,   5.00000,   1572.7047
     47.5000,       5.0000,   5.00000,   1539.4703
     52.5000,       5.0000,   5.00000,   1528.9344
     57.5000,       5.0000,   5.00000,   1568.9617
     62.5000,       5.0000,   5.00000,   1472.7848
     67.5000,       5.0000,   5.00000,   1512.7302
     72.5000,       5.0000,   5.00000,   1483.7781
     77.5000,       5.0000,   5.00000,   1493.0548
     82.5000,       5.0000,   5.00000,   1486.2413
     87.5000,       5.0000,   5.00000,   1479.6746
     92.5000,       5.0000,   5.00000,   1397.6899
     97.5000,       5.0000,   5.00000,   1344.1357
    102.5000,       5.0000,   5.00000,   1378.0231
    107.5000,       5.0000,   5.00000,   1351.4861
    112.5000,       5.0000,   5.00000,   1350.5234
    117.5000,       5.0000,   5.00000,   1301.6621
    122.5000,       5.0000,   5.00000,   1258.2421
    127.5000,       5.0000,   5.00000,   1247.8839
    132.5000,       5.0000,   5.00000,   1226.1204
    137.5000,       5.0000,   5.00000,   1144.3180
    142.5000,       5.0000,   5.00000,   1138.6763
    147.5000,       5.0000,   5.00000,   1019.9805
    152.5000,       5.0000,   5.00000,    941.8311
    157.5000,       5.0000,   5.00000,    902.7175
    162.5000,       5.0000,   5.00000,    809.2232
    167.5000,       5.0000,   5.00000,    852.4316
    172.5000,       5.0000,   5.00000,    733.1219
    177.5000,       5.0000,   5.00000,    651.0944
    182.5000,       5.0000,   5.00000,    618.5327
    187.5000,       5.0000,   5.00000,    520.7488
    192.5000,       5.0000,   5.00000,    453.9743
    197.5000,       5.0000,   5.00000,    396.4680
    202.5000,       5.0000,   5.00000,    360.5329
    207.5000,       5.0000,   5.00000,    372.3812
    212.5000,       5.0000,   5.00000,    340.2605
    217.5000,       5.0000,   5.00000,    338.7426
    222.5000,       5.0000,   5.00000,    313.4807
    227.5000,       5.0000,   5.00000,    184.8767
    232.5000,       5.0000,   5.00000,    176.2815
    237.5000,       5.0000,   5.00000,    184.2543
    242.5000,       5.0000,   5.00000,    240.1011
    247.5000,       5.0000,   5.00000,    211.0476
    252.5000,       5.0000,   5.00000,    186.3593
    257.5000,       5.0000,   5.00000,    235.2233
    262.5000,       5.0000,   5.00000,    269.7413
    267.5000,       5.0000,   5.00000,    250.9503
    272.5000,       5.0000,   5.00000,    203.4632
    277.5000,       5.0000,   5.00000,    197.7204
    282.5000,       5.0000,   5.00000,    227.3090
    287.5000,       5.0000,   5.00000,    273.0647
    292.5000,       5.0000,   5.00000,    300.4590
    297.5000,       5.0000,   5.00000,    266.4332
    302.5000,       5.0000,   5.00000,    233.9039
    307.5000,       5.0000,   5.00000,    251.6909
    312.5000,       5.0000,   5.00000,    251.9696
    317.5000,       5.0000,   5.00000,    388.1707
    322.5000,       5.0000,   5.00000,    468.0070
    327.5000,       5.0000,   5.00000,    397.7401
    332.5000,       5.0000,   5.00000,    390.3475
    337.5000,       5.0000,   5.00000,    387.6496
    342.5000,       5.0000,   5.00000,    440.2601
    347.5000,       5.0000,   5.00000,    522.5248
    352.5000,       5.0000,   5.00000,    667.9483
    357.5000,       5.0000,   5.00000,    603.4709
    362.5000,       5.0000,   5.00000,    501.8964
    367.5000,       5.0000,   5.00000,    523.8691
    372.5000,       5.0000,   5.00000,    659.9445
    377.5000,       5.0000,   5.00000,    688.2933
    382.5000,       5.0000,   5.00000,    676.9775
    387.5000,       5.0000,   5.00000,    682.2922
    392.5000,       5.0000,   5.00000,    575.5961
    397.5000,       5.0000,   5.00000,    684.7373
    402.5000,       5.0000,   5.00000,    709.9962
    407.5000,       5.0000,   5.00000,    746.5748
    412.5000,       5.0000,   5.00000,    780.2502
    417.5000,       5.0000,   5.00000,    793.3726
    422.5000,       5.0000,   5.00000,    722.9693
    427.5000,       5.0000,   5.00000,    767.3519
    432.5000,       5.0000,   5.00000,    704.4275
    437.5000,       5.0000,   5.00000,    616.6296
    442.5000,       5.0000,   5.00000,    717.2301
    447.5000,       5.0000,   5.00000,    775.2009
     32.5000,       5.0000,   6.00000,   1312.2654
     37.5000,       5.0000,   6.00000,   1400.5033
     42.5000,       5.0000,   6.00000,   1393.3105
     47.5000,       5.0000,   6.00000,   1386.2955
     52.5000,       5.0000,   6.00000,   1394.9519
     57.5000,       5.0000,   6.00000,   1398.8456
     62.5000,       5.0000,   6.00000,   1294.5746
     67.5000,       5.0000,   6.00000,   1338.1523
     72.5000,       5.0000,   6.00000,   1322.6057
     77.5000,       5.0000,   6.00000,   1349.6320
     82.5000,       5.0000,   6.00000,   1351.0415
     87.5000,       5.0000,   6.00000,   1356.1447
     92.5000,       5.0000,   6.00000,   1311.2155
     97.5000,       5.0000,   6.00000,   1254.4800
    102.5000,       5.0000,   6.00000,   1288.6018
    107.5000,       5.0000,   6.00000,   1268.5317
    112.5000,       5.0000,   6.00000,   1255.2904
    117.5000,       5.0000,   6.00000,   1221.7747
    122.5000,       5.0000,   6.00000,   1197.4955
    127.5000,       5.0000,   6.00000,   1186.8296
    132.5000,       5.0000,   6.00000,   1166.4769
    137.5000,       5.0000,   6.00000,   1062.5658
    142.5000,       5.0000,   6.00000,   1063.2017
    147.5000,       5.0000,   6.00000,    955.2911
    152.5000,       5.0000,   6.00000,    870.7242
    157.5000,       5.0000,   6.00000,    838.0236
    162.5000,       5.0000,   6.00000,    753.0671
    167.5000,       5.0000,   6.00000,    808.2261
    172.5000,       5.0000,   6.00000,    690.3412
    177.5000,       5.0000,   6.00000,    614.8842
    182.5000,       5.0000,   6.00000,    589.6074
    187.5000,       5.0000,   6.00000,    485.6518
    192.5000,       5.0000,   6.00000,    421.7800
    197.5000,       5.0000,   6.00000,    377.4720
    202.5000,       5.0000,   6.00000,    358.4268
    207.5000,       5.0000,   6.00000,    375.9816
    212.5000,       5.0000,   6.00000,    332.5308
    217.5000,       5.0000,   6.00000,    342.8477
    222.5000,       5.0000,   6.00000,    324.1577
    227.5000,       5.0000,   6.00000,    187.8898
    232.5000,       5.0000,   6.00000,    175.2954
    237.5000,       5.0000,   6.00000,    180.9290
    242.5000,       5.0000,   6.00000,    247.7177
    247.5000,       5.0000,   6.00000,    218.8794
    252.5000,       5.0000,   6.00000,    193.4679
    257.5000,       5.0000,   6.00000,    254.1260
    262.5000,       5.0000,   6.00000,    284.3713
    267.5000,       5.0000,   6.00000,    263.2078
    272.5000,       5.0000,   6.00000,    208.5677
    277.5000,       5.0000,   6.00000,    206.0606
    282.5000,       5.0000,   6.00000,    243.3351
    287.5000,       5.0000,   6.00000,    267.3566
    292.5000,       5.0000,   6.00000,    279.0400
    297.5000,       5.0000,   6.00000,    255.3477
    302.5000,       5.0000,   6.00000,    227.4481
    307.5000,       5.0000,   6.00000,    244.4996
    312.5000,       5.0000,   6.00000,    236.8363
    317.5000,       5.0000,   6.00000,    357.4635
    322.5000,       5.0000,   6.00000,    407.7123
    327.5000,       5.0000,   6.00000,    356.6903
    332.5000,       5.0000,   6.00000,    372.0172
    337.5000,       5.0000,   6.00000,    370.3865
    342.5000,       5.0000,   6.00000,    405.4350
    347.5000,       5.0000,   6.00000,    451.3015
    352.5000,       5.0000,   6.00000,    581.3929
    357.5000,       5.0000,   6.00000,    539.6910
    362.5000,       5.0000,   6.00000,    464.3116
    367.5000,       5.0000,   6.00000,    475.7386
    372.5000,       5.0000,   6.00000,    594.2636
    377.5000,       5.0000,   6.00000,    607.0022
    382.5000,       5.0000,   6.00000,    577.9132
    387.5000,       5.0000,   6.00000,    604.0656
    392.5000,       5.0000,   6.00000,    534.4044
    397.5000,       5.0000,   6.00000,    623.1036
    402.5000,       5.0000,   6.00000,    632.1425
    407.5000,       5.0000,   6.00000,    699.0869
    412.5000,       5.0000,   6.00000,    736.3229
    417.5000,       5.0000,   6.00000,    742.7337
    422.5000,       5.0000,   6.00000,    680.2540
    427.5000,       5.0000,   6.00000,    689.7556
    432.5000,       5.0000,   6.00000,    631.0526
    437.5000,       5.0000,   6.00000,    544.4092
    442.5000,       5.0000,   6.00000,    635.5472
     37.5000,      25.0000,   1.00000,   1299.0859
     42.5000,      25.0000,   1.00000,   1354.4083
     47.5000,      25.0000,   1.00000,   1379.5660
     52.5000,      25.0000,   1.00000,   1359.7997
     57.5000,      25.0000,   1.00000,   1335.7281
     62.5000,      25.0000,   1.00000,   1307.9188
     67.5000,      25.0000,   1.00000,   1300.1815
     72.5000,      25.0000,   1.00000,   1295.9691
     77.5000,      25.0000,   1.00000,   1310.6256
     82.5000,      25.0000,   1.00000,   1296.7523
     87.5000,      25.0000,   1.00000,   1283.1029
     92.5000,      25.0000,   1.00000,   1277.2341
     97.5000,      25.0000,   1.00000,   1264.8976
    102.5000,      25.0000,   1.00000,   1239.4158
    107.5000,      25.0000,   1.00000,   1213.1519
    112.5000,      25.0000,   1.00000,   1200.7789
    117.5000,      25.0000,   1.00000,   1189.8386
    122.5000,      25.0000,   1.00000,   1172.1908
    127.5000,      25.0000,   1.00000,   1144.2797
    132.5000,      25.0000,   1.00000,   1095.7981
    137.5000,      25.0000,   1.00000,   1041.2767
    142.5000,      25.0000,   1.00000,    990.4415
    147.5000,      25.0000,   1.00000,    926.7015
    152.5000,      25.0000,   1.00000,    876.4759
    157.5000,      25.0000,   1.00000,    826.3387
    162.5000,      25.0000,   1.00000,    777.3569
    167.5000,      25.0000,   1.00000,    738.9851
    172.5000,      25.0000,   1.00000,    693.0565
    177.5000,      25.0000,   1.00000,    648.7996
    182.5000,      25.0000,   1.00000,    573.5870
    187.5000,      25.0000,   1.00000,    502.0926
    192.5000,      25.0000,   1.00000,    459.1696
    197.5000,      25.0000,   1.00000,    421.4599
    202.5000,      25.0000,   1.00000,    393.6764
    207.5000,      25.0000,   1.00000,    377.6961
    212.5000,      25.0000,   1.00000,    360.3151
    217.5000,      25.0000,   1.00000,    330.3462
    222.5000,      25.0000,   1.00000,    293.9645
    227.5000,      25.0000,   1.00000,    260.9901
    232.5000,      25.0000,   1.00000,    235.5452
    237.5000,      25.0000,   1.00000,    204.6291
    242.5000,      25.0000,   1.00000,    205.2667
    247.5000,      25.0000,   1.00000,    226.2883
    252.5000,      25.0000,   1.00000,    251.1884
    257.5000,      25.0000,   1.00000,    252.5124
    262.5000,      25.0000,   1.00000,    248.2045
    267.5000,      25.0000,   1.00000,    247.3728
    272.5000,      25.0000,   1.00000,    246.7893
    277.5000,      25.0000,   1.00000,    250.8476
    282.5000,      25.0000,   1.00000,    254.4499
    287.5000,      25.0000,   1.00000,    247.5620
    292.5000,      25.0000,   1.00000,    242.6919
    297.5000,      25.0000,   1.00000,    248.8030
    302.5000,      25.0000,   1.00000,    254.8292
    307.5000,      25.0000,   1.00000,    283.2037
    312.5000,      25.0000,   1.00000,    317.5700
    317.5000,      25.0000,   1.00000,    322.5865
    322.5000,      25.0000,   1.00000,    335.7523
    327.5000,      25.0000,   1.00000,    370.0537
    332.5000,      25.0000,   1.00000,    401.3582
    337.5000,      25.0000,   1.00000,    412.3255
    342.5000,      25.0000,   1.00000,    448.3630
    347.5000,      25.0000,   1.00000,    463.4616
    352.5000,      25.0000,   1.00000,    454.7986
    357.5000,      25.0000,   1.00000,    488.4735
    362.5000,      25.0000,   1.00000,    536.6487
    367.5000,      25.0000,   1.00000,    533.8309
    372.5000,      25.0000,   1.00000,    521.8133
    377.5000,      25.0000,   1.00000,    528.1110
    382.5000,      25.0000,   1.00000,    529.8981
    387.5000,      25.0000,   1.00000,    556.8582
    392.5000,      25.0000,   1.00000,    585.2026
    397.5000,      25.0000,   1.00000,    608.1542
    402.5000,      25.0000,   1.00000,    631.7418
    407.5000,      25.0000,   1.00000,    676.0323
    412.5000,      25.0000,   1.00000,    700.6536
    417.5000,      25.0000,   1.00000,    715.6793
    422.5000,      25.0000,   1.00000,    690.1429
    427.5000,      25.0000,   1.00000,    644.9480
    432.5000,      25.0000,   1.00000,    612.4018
    437.5000,      25.0000,   1.00000,    623.9605
     37.5000,       5.0000,   7.00000,   1283.0360
     42.5000,       5.0000,   7.00000,   1284.2655
     47.5000,       5.0000,   7.00000,   1272.4122
     52.5000,       5.0000,   7.00000,   1296.0251
     57.5000,       5.0000,   7.00000,   1317.9153
     62.5000,       5.0000,   7.00000,   1202.5801
     67.5000,       5.0000,   7.00000,   1213.3474
     72.5000,       5.0000,   7.00000,   1195.6842
     77.5000,       5.0000,   7.00000,   1229.6805
     82.5000,       5.0000,   7.00000,   1243.2560
     87.5000,       5.0000,   7.00000,   1252.7455
     92.5000,       5.0000,   7.00000,   1207.6898
     97.5000,       5.0000,   7.00000,   1169.7136
    102.5000,       5.0000,   7.00000,   1205.5208
    107.5000,       5.0000,   7.00000,   1179.5496
    112.5000,       5.0000,   7.00000,   1172.2382
    117.5000,       5.0000,   7.00000,   1148.6918
    122.5000,       5.0000,   7.00000,   1125.9454
    127.5000,       5.0000,   7.00000,   1136.3099
    132.5000,       5.0000,   7.00000,   1099.1807
    137.5000,       5.0000,   7.00000,   1002.1528
    142.5000,       5.0000,   7.00000,   1008.2098
    147.5000,       5.0000,   7.00000,    895.0112
    152.5000,       5.0000,   7.00000,    822.7985
    157.5000,       5.0000,   7.00000,    793.3852
    162.5000,       5.0000,   7.00000,    712.8161
    167.5000,       5.0000,   7.00000,    769.6629
    172.5000,       5.0000,   7.00000,    659.4511
    177.5000,       5.0000,   7.00000,    585.8467
    182.5000,       5.0000,   7.00000,    565.1409
    187.5000,       5.0000,   7.00000,    463.9799
    192.5000,       5.0000,   7.00000,    418.2525
    197.5000,       5.0000,   7.00000,    381.3788
    202.5000,       5.0000,   7.00000,    355.4958
    207.5000,       5.0000,   7.00000,    374.2662
    212.5000,       5.0000,   7.00000,    337.3154
    217.5000,       5.0000,   7.00000,    352.8958
    222.5000,       5.0000,   7.00000,    333.3982
    227.5000,       5.0000,   7.00000,    188.7864
    232.5000,       5.0000,   7.00000,    175.9847
    237.5000,       5.0000,   7.00000,    187.2269
    242.5000,       5.0000,   7.00000,    257.1837
    247.5000,       5.0000,   7.00000,    226.7928
    252.5000,       5.0000,   7.00000,    196.5350
    257.5000,       5.0000,   7.00000,    257.4652
    262.5000,       5.0000,   7.00000,    304.4605
    267.5000,       5.0000,   7.00000,    283.5147
    272.5000,       5.0000,   7.00000,    219.9666
    277.5000,       5.0000,   7.00000,    213.1912
    282.5000,       5.0000,   7.00000,    245.3054
    287.5000,       5.0000,   7.00000,    263.1107
    292.5000,       5.0000,   7.00000,    270.6503
    297.5000,       5.0000,   7.00000,    243.0036
    302.5000,       5.0000,   7.00000,    221.3159
    307.5000,       5.0000,   7.00000,    242.6699
    312.5000,       5.0000,   7.00000,    231.1571
    317.5000,       5.0000,   7.00000,    327.6551
    322.5000,       5.0000,   7.00000,    376.0719
    327.5000,       5.0000,   7.00000,    342.4524
    332.5000,       5.0000,   7.00000,    367.7894
    337.5000,       5.0000,   7.00000,    355.9327
    342.5000,       5.0000,   7.00000,    379.9593
    347.5000,       5.0000,   7.00000,    426.5851
    352.5000,       5.0000,   7.00000,    523.1862
    357.5000,       5.0000,   7.00000,    496.9354
    362.5000,       5.0000,   7.00000,    425.6990
    367.5000,       5.0000,   7.00000,    434.5902
    372.5000,       5.0000,   7.00000,    543.3687
    377.5000,       5.0000,   7.00000,    546.9768
    382.5000,       5.0000,   7.00000,    511.6404
    387.5000,       5.0000,   7.00000,    529.2972
    392.5000,       5.0000,   7.00000,    481.2829
    397.5000,       5.0000,   7.00000,    588.0485
    402.5000,       5.0000,   7.00000,    611.4357
    407.5000,       5.0000,   7.00000,    647.7238
    412.5000,       5.0000,   7.00000,    685.2720
    417.5000,       5.0000,   7.00000,    695.9717
    422.5000,       5.0000,   7.00000,    631.8022
    427.5000,       5.0000,   7.00000,    649.3283
    432.5000,       5.0000,   7.00000,    570.4871
    437.5000,       5.0000,   7.00000,    491.0862
     42.5000,       5.0000,   8.00000,   1207.9039
     47.5000,       5.0000,   8.00000,   1200.7759
     52.5000,       5.0000,   8.00000,   1222.5031
     57.5000,       5.0000,   8.00000,   1262.2109
     62.5000,       5.0000,   8.00000,   1151.1962
     67.5000,       5.0000,   8.00000,   1141.5493
     72.5000,       5.0000,   8.00000,   1104.2943
     77.5000,       5.0000,   8.00000,   1132.5255
     82.5000,       5.0000,   8.00000,   1152.4486
     87.5000,       5.0000,   8.00000,   1160.4559
     92.5000,       5.0000,   8.00000,   1112.4470
     97.5000,       5.0000,   8.00000,   1081.5048
    102.5000,       5.0000,   8.00000,   1120.0933
    107.5000,       5.0000,   8.00000,   1100.7491
    112.5000,       5.0000,   8.00000,   1103.4460
    117.5000,       5.0000,   8.00000,   1076.1155
    122.5000,       5.0000,   8.00000,   1065.6813
    127.5000,       5.0000,   8.00000,   1060.7867
    132.5000,       5.0000,   8.00000,   1045.6741
    137.5000,       5.0000,   8.00000,    962.5620
    142.5000,       5.0000,   8.00000,    955.4731
    147.5000,       5.0000,   8.00000,    855.7294
    152.5000,       5.0000,   8.00000,    787.0063
    157.5000,       5.0000,   8.00000,    762.7603
    162.5000,       5.0000,   8.00000,    687.3688
    167.5000,       5.0000,   8.00000,    735.1204
    172.5000,       5.0000,   8.00000,    633.4810
    177.5000,       5.0000,   8.00000,    565.4037
    182.5000,       5.0000,   8.00000,    540.5371
    187.5000,       5.0000,   8.00000,    465.6790
    192.5000,       5.0000,   8.00000,    424.7224
    197.5000,       5.0000,   8.00000,    387.0233
    202.5000,       5.0000,   8.00000,    357.4968
    207.5000,       5.0000,   8.00000,    373.3802
    212.5000,       5.0000,   8.00000,    348.6500
    217.5000,       5.0000,   8.00000,    362.4431
    222.5000,       5.0000,   8.00000,    334.5851
    227.5000,       5.0000,   8.00000,    190.8841
    232.5000,       5.0000,   8.00000,    182.4273
    237.5000,       5.0000,   8.00000,    196.8337
    242.5000,       5.0000,   8.00000,    268.4272
    247.5000,       5.0000,   8.00000,    231.1103
    252.5000,       5.0000,   8.00000,    198.9345
    257.5000,       5.0000,   8.00000,    261.6958
    262.5000,       5.0000,   8.00000,    316.3459
    267.5000,       5.0000,   8.00000,    305.0668
    272.5000,       5.0000,   8.00000,    236.7356
    277.5000,       5.0000,   8.00000,    217.8499
    282.5000,       5.0000,   8.00000,    237.4494
    287.5000,       5.0000,   8.00000,    263.9813
    292.5000,       5.0000,   8.00000,    273.8544
    297.5000,       5.0000,   8.00000,    240.3130
    302.5000,       5.0000,   8.00000,    214.8975
    307.5000,       5.0000,   8.00000,    237.1230
    312.5000,       5.0000,   8.00000,    223.3264
    317.5000,       5.0000,   8.00000,    319.6690
    322.5000,       5.0000,   8.00000,    373.9266
    327.5000,       5.0000,   8.00000,    339.9318
    332.5000,       5.0000,   8.00000,    353.7657
    337.5000,       5.0000,   8.00000,    342.7390
    342.5000,       5.0000,   8.00000,    369.7209
    347.5000,       5.0000,   8.00000,    408.2736
    352.5000,       5.0000,   8.00000,    516.3474
    357.5000,       5.0000,   8.00000,    458.9233
    362.5000,       5.0000,   8.00000,    387.9440
    367.5000,       5.0000,   8.00000,    401.3698
    372.5000,       5.0000,   8.00000,    499.9345
    377.5000,       5.0000,   8.00000,    504.7690
    382.5000,       5.0000,   8.00000,    474.3980
    387.5000,       5.0000,   8.00000,    479.8932
    392.5000,       5.0000,   8.00000,    430.6263
    397.5000,       5.0000,   8.00000,    559.7100
    402.5000,       5.0000,   8.00000,    592.6262
    407.5000,       5.0000,   8.00000,    620.4454
    412.5000,       5.0000,   8.00000,    632.6523
    417.5000,       5.0000,   8.00000,    643.6734
    422.5000,       5.0000,   8.00000,    592.1367
    427.5000,       5.0000,   8.00000,    605.6006
    432.5000,       5.0000,   8.00000,    539.5961
     52.5000,      35.0000,   1.00000,   1182.5575
     57.5000,      35.0000,   1.00000,   1166.7527
     62.5000,      35.0000,   1.00000,   1146.9609
     67.5000,      35.0000,   1.00000,   1133.8446
     72.5000,      35.0000,   1.00000,   1105.9507
     77.5000,      35.0000,   1.00000,   1051.2528
     82.5000,      35.0000,   1.00000,   1017.6036
     87.5000,      35.0000,   1.00000,   1009.5253
     92.5000,      35.0000,   1.00000,   1001.8860
     97.5000,      35.0000,   1.00000,    997.8986
    102.5000,      35.0000,   1.00000,    994.2651
    107.5000,      35.0000,   1.00000,    987.3191
    112.5000,      35.0000,   1.00000,    997.8989
    117.5000,      35.0000,   1.00000,    985.2687
    122.5000,      35.0000,   1.00000,    966.7578
    127.5000,      35.0000,   1.00000,    953.4550
    132.5000,      35.0000,   1.00000,    924.9277
    137.5000,      35.0000,   1.00000,    899.7723
    142.5000,      35.0000,   1.00000,    876.0068
    147.5000,      35.0000,   1.00000,    835.6055
    152.5000,      35.0000,   1.00000,    798.2142
    157.5000,      35.0000,   1.00000,    759.4861
    162.5000,      35.0000,   1.00000,    706.5723
    167.5000,      35.0000,   1.00000,    663.6525
    172.5000,      35.0000,   1.00000,    618.4753
    177.5000,      35.0000,   1.00000,    583.7773
    182.5000,      35.0000,   1.00000,    561.8536
    187.5000,      35.0000,   1.00000,    517.5632
    192.5000,      35.0000,   1.00000,    480.2563
    197.5000,      35.0000,   1.00000,    453.0202
    202.5000,      35.0000,   1.00000,    423.7669
    207.5000,      35.0000,   1.00000,    399.9479
    212.5000,      35.0000,   1.00000,    358.5007
    217.5000,      35.0000,   1.00000,    323.3805
    222.5000,      35.0000,   1.00000,    306.4944
    227.5000,      35.0000,   1.00000,    293.2467
    232.5000,      35.0000,   1.00000,    276.4842
    237.5000,      35.0000,   1.00000,    249.6150
    242.5000,      35.0000,   1.00000,    230.5750
    247.5000,      35.0000,   1.00000,    245.9188
    252.5000,      35.0000,   1.00000,    263.0369
    257.5000,      35.0000,   1.00000,    268.5760
    262.5000,      35.0000,   1.00000,    266.7336
    267.5000,      35.0000,   1.00000,    268.4825
    272.5000,      35.0000,   1.00000,    278.0682
    277.5000,      35.0000,   1.00000,    281.6832
    282.5000,      35.0000,   1.00000,    261.1644
    287.5000,      35.0000,   1.00000,    242.6430
    292.5000,      35.0000,   1.00000,    241.4471
    297.5000,      35.0000,   1.00000,    247.5483
    302.5000,      35.0000,   1.00000,    259.7926
    307.5000,      35.0000,   1.00000,    273.4544
    312.5000,      35.0000,   1.00000,    286.9818
    317.5000,      35.0000,   1.00000,    312.4549
    322.5000,      35.0000,   1.00000,    330.9975
    327.5000,      35.0000,   1.00000,    345.3467
    332.5000,      35.0000,   1.00000,    372.9856
    337.5000,      35.0000,   1.00000,    403.9369
    342.5000,      35.0000,   1.00000,    420.1438
    347.5000,      35.0000,   1.00000,    415.2140
    352.5000,      35.0000,   1.00000,    408.1221
    357.5000,      35.0000,   1.00000,    419.5169
    362.5000,      35.0000,   1.00000,    425.9223
    367.5000,      35.0000,   1.00000,    417.8860
    372.5000,      35.0000,   1.00000,    416.3268
    377.5000,      35.0000,   1.00000,    409.0080
    382.5000,      35.0000,   1.00000,    429.9046
    387.5000,      35.0000,   1.00000,    467.9328
    392.5000,      35.0000,   1.00000,    490.8604
    397.5000,      35.0000,   1.00000,    513.6140
    402.5000,      35.0000,   1.00000,    540.0309
    407.5000,      35.0000,   1.00000,    561.2729
    412.5000,      35.0000,   1.00000,    585.9908
    417.5000,      35.0000,   1.00000,    568.8301
    422.5000,      35.0000,   1.00000,    542.3928
     52.5000,       5.0000,  10.00000,   1141.0837
     57.5000,       5.0000,  10.00000,   1167.4082
     62.5000,       5.0000,  10.00000,   1063.1071
     67.5000,       5.0000,  10.00000,   1062.7709
     72.5000,       5.0000,  10.00000,   1017.4568
     77.5000,       5.0000,  10.00000,   1011.1529
     82.5000,       5.0000,  10.00000,    999.8676
     87.5000,       5.0000,  10.00000,   1001.7263
     92.5000,       5.0000,  10.00000,    957.3285
     97.5000,       5.0000,  10.00000,    926.2095
    102.5000,       5.0000,  10.00000,    966.1226
    107.5000,       5.0000,  10.00000,    962.9011
    112.5000,       5.0000,  10.00000,    980.5399
    117.5000,       5.0000,  10.00000,    952.2538
    122.5000,       5.0000,  10.00000,    939.2610
    127.5000,       5.0000,  10.00000,    949.5074
    132.5000,       5.0000,  10.00000,    942.7711
    137.5000,       5.0000,  10.00000,    881.7285
    142.5000,       5.0000,  10.00000,    898.1648
    147.5000,       5.0000,  10.00000,    808.4020
    152.5000,       5.0000,  10.00000,    745.1386
    157.5000,       5.0000,  10.00000,    721.0020
    162.5000,       5.0000,  10.00000,    648.5204
    167.5000,       5.0000,  10.00000,    694.9139
    172.5000,       5.0000,  10.00000,    592.7921
    177.5000,       5.0000,  10.00000,    541.0444
    182.5000,       5.0000,  10.00000,    542.2335
    187.5000,       5.0000,  10.00000,    472.4452
    192.5000,       5.0000,  10.00000,    430.2259
    197.5000,       5.0000,  10.00000,    395.2339
    202.5000,       5.0000,  10.00000,    372.8596
    207.5000,       5.0000,  10.00000,    393.1433
    212.5000,       5.0000,  10.00000,    355.3763
    217.5000,       5.0000,  10.00000,    365.2221
    222.5000,       5.0000,  10.00000,    348.3897
    227.5000,       5.0000,  10.00000,    203.6592
    232.5000,       5.0000,  10.00000,    197.0199
    237.5000,       5.0000,  10.00000,    211.9046
    242.5000,       5.0000,  10.00000,    285.1435
    247.5000,       5.0000,  10.00000,    244.3722
    252.5000,       5.0000,  10.00000,    211.2710
    257.5000,       5.0000,  10.00000,    280.0972
    262.5000,       5.0000,  10.00000,    339.9826
    267.5000,       5.0000,  10.00000,    321.0019
    272.5000,       5.0000,  10.00000,    246.0833
    277.5000,       5.0000,  10.00000,    229.4872
    282.5000,       5.0000,  10.00000,    250.4140
    287.5000,       5.0000,  10.00000,    272.1599
    292.5000,       5.0000,  10.00000,    282.9837
    297.5000,       5.0000,  10.00000,    252.2394
    302.5000,       5.0000,  10.00000,    214.2305
    307.5000,       5.0000,  10.00000,    223.2274
    312.5000,       5.0000,  10.00000,    216.9849
    317.5000,       5.0000,  10.00000,    331.3531
    322.5000,       5.0000,  10.00000,    387.8259
    327.5000,       5.0000,  10.00000,    334.4608
    332.5000,       5.0000,  10.00000,    338.2796
    337.5000,       5.0000,  10.00000,    324.0941
    342.5000,       5.0000,  10.00000,    357.6665
    347.5000,       5.0000,  10.00000,    400.8845
    352.5000,       5.0000,  10.00000,    491.8191
    357.5000,       5.0000,  10.00000,    430.0056
    362.5000,       5.0000,  10.00000,    348.1954
    367.5000,       5.0000,  10.00000,    346.9129
    372.5000,       5.0000,  10.00000,    443.5508
    377.5000,       5.0000,  10.00000,    458.1053
    382.5000,       5.0000,  10.00000,    432.6995
    387.5000,       5.0000,  10.00000,    448.9130
    392.5000,       5.0000,  10.00000,    397.9640
    397.5000,       5.0000,  10.00000,    491.0393
    402.5000,       5.0000,  10.00000,    515.5714
    407.5000,       5.0000,  10.00000,    559.0326
    412.5000,       5.0000,  10.00000,    576.2509
    417.5000,       5.0000,  10.00000,    567.1076
    422.5000,       5.0000,  10.00000,    512.1774
     67.5000,      45.0000,   1.00000,   1009.1022
     72.5000,      45.0000,   1.00000,    978.0493
     77.5000,      45.0000,   1.00000,    930.8056
     82.5000,      45.0000,   1.00000,    894.1201
     87.5000,      45.0000,   1.00000,    866.3937
     92.5000,      45.0000,   1.00000,    835.0009
     97.5000,      45.0000,   1.00000,    823.5789
    102.5000,      45.0000,   1.00000,    810.6043
    107.5000,      45.0000,   1.00000,    811.5090
    112.5000,      45.0000,   1.00000,    813.0915
    117.5000,      45.0000,   1.00000,    809.0923
    122.5000,      45.0000,   1.00000,    820.0984
    127.5000,      45.0000,   1.00000,    822.4201
    132.5000,      45.0000,   1.00000,    813.5394
    137.5000,      45.0000,   1.00000,    805.4083
    142.5000,      45.0000,   1.00000,    786.7772
    147.5000,      45.0000,   1.00000,    777.7623
    152.5000,      45.0000,   1.00000,    751.3411
    157.5000,      45.0000,   1.00000,    714.1295
    162.5000,      45.0000,   1.00000,    689.7349
    167.5000,      45.0000,   1.00000,    649.3370
    172.5000,      45.0000,   1.00000,    619.1146
    177.5000,      45.0000,   1.00000,    585.9477
    182.5000,      45.0000,   1.00000,    553.5664
    187.5000,      45.0000,   1.00000,    535.9335
    192.5000,      45.0000,   1.00000,    496.6220
    197.5000,      45.0000,   1.00000,    468.1748
    202.5000,      45.0000,   1.00000,    443.0207
    207.5000,      45.0000,   1.00000,    400.0309
    212.5000,      45.0000,   1.00000,    371.2665
    217.5000,      45.0000,   1.00000,    345.5929
    222.5000,      45.0000,   1.00000,    332.8763
    227.5000,      45.0000,   1.00000,    317.0457
    232.5000,      45.0000,   1.00000,    293.4226
    237.5000,      45.0000,   1.00000,    289.3970
    242.5000,      45.0000,   1.00000,    284.4016
    247.5000,      45.0000,   1.00000,    278.4640
    252.5000,      45.0000,   1.00000,    279.4025
    257.5000,      45.0000,   1.00000,    276.3893
    262.5000,      45.0000,   1.00000,    280.0993
    267.5000,      45.0000,   1.00000,    276.9473
    272.5000,      45.0000,   1.00000,    282.3286
    277.5000,      45.0000,   1.00000,    290.6339
    282.5000,      45.0000,   1.00000,    285.1127
    287.5000,      45.0000,   1.00000,    272.0172
    292.5000,      45.0000,   1.00000,    259.6720
    297.5000,      45.0000,   1.00000,    269.1463
    302.5000,      45.0000,   1.00000,    290.5884
    307.5000,      45.0000,   1.00000,    297.8441
    312.5000,      45.0000,   1.00000,    306.1925
    317.5000,      45.0000,   1.00000,    307.4984
    322.5000,      45.0000,   1.00000,    314.2506
    327.5000,      45.0000,   1.00000,    342.2420
    332.5000,      45.0000,   1.00000,    379.2783
    337.5000,      45.0000,   1.00000,    402.4966
    342.5000,      45.0000,   1.00000,    391.9529
    347.5000,      45.0000,   1.00000,    375.8866
    352.5000,      45.0000,   1.00000,    382.4450
    357.5000,      45.0000,   1.00000,    392.7227
    362.5000,      45.0000,   1.00000,    396.9003
    367.5000,      45.0000,   1.00000,    401.0398
    372.5000,      45.0000,   1.00000,    400.3606
    377.5000,      45.0000,   1.00000,    401.9023
    382.5000,      45.0000,   1.00000,    406.8331
    387.5000,      45.0000,   1.00000,    428.7373
    392.5000,      45.0000,   1.00000,    453.6828
    397.5000,      45.0000,   1.00000,    462.1592
    402.5000,      45.0000,   1.00000,    460.4660
    407.5000,      45.0000,   1.00000,    463.4845
     77.5000,       5.0000,  12.00000,    938.4273
    157.5000,       5.0000,  12.00000,    694.3831
    237.5000,       5.0000,  12.00000,    221.3918
    317.5000,       5.0000,  12.00000,    325.0257
    397.5000,       5.0000,  12.00000,    457.0044
     67.5000,      15.0000,   4.00000,    943.3504
     72.5000,      15.0000,   4.00000,    923.5483
     77.5000,      15.0000,   4.00000,    895.1141
     82.5000,      15.0000,   4.00000,    885.4127
     87.5000,      15.0000,   4.00000,    858.5397
     92.5000,      15.0000,   4.00000,    817.5777
     97.5000,      15.0000,   4.00000,    800.2403
    102.5000,      15.0000,   4.00000,    791.3692
    107.5000,      15.0000,   4.00000,    805.5538
    112.5000,      15.0000,   4.00000,    808.4610
    117.5000,      15.0000,   4.00000,    808.2252
    122.5000,      15.0000,   4.00000,    817.3011
    127.5000,      15.0000,   4.00000,    834.1904
    132.5000,      15.0000,   4.00000,    830.1754
    137.5000,      15.0000,   4.00000,    827.6838
    142.5000,      15.0000,   4.00000,    792.7317
    147.5000,      15.0000,   4.00000,    763.0963
    152.5000,      15.0000,   4.00000,    713.7673
    157.5000,      15.0000,   4.00000,    668.4930
    162.5000,      15.0000,   4.00000,    662.8116
    167.5000,      15.0000,   4.00000,    633.4632
    172.5000,      15.0000,   4.00000,    613.6425
    177.5000,      15.0000,   4.00000,    561.8460
    182.5000,      15.0000,   4.00000,    520.7103
    187.5000,      15.0000,   4.00000,    488.2809
    192.5000,      15.0000,   4.00000,    439.6460
    197.5000,      15.0000,   4.00000,    406.5440
    202.5000,      15.0000,   4.00000,    393.1076
    207.5000,      15.0000,   4.00000,    383.8081
    212.5000,      15.0000,   4.00000,    392.3674
    217.5000,      15.0000,   4.00000,    381.3580
    222.5000,      15.0000,   4.00000,    329.0359
    227.5000,      15.0000,   4.00000,    266.9470
    232.5000,      15.0000,   4.00000,    216.3696
    237.5000,      15.0000,   4.00000,    250.7290
    242.5000,      15.0000,   4.00000,    271.9028
    247.5000,      15.0000,   4.00000,    276.9121
    252.5000,      15.0000,   4.00000,    274.1213
    257.5000,      15.0000,   4.00000,    298.6436
    262.5000,      15.0000,   4.00000,    331.3856
    267.5000,      15.0000,   4.00000,    315.4313
    272.5000,      15.0000,   4.00000,    278.1509
    277.5000,      15.0000,   4.00000,    258.8797
    282.5000,      15.0000,   4.00000,    272.9263
    287.5000,      15.0000,   4.00000,    294.9575
    292.5000,      15.0000,   4.00000,    295.3076
    297.5000,      15.0000,   4.00000,    270.7520
    302.5000,      15.0000,   4.00000,    248.4831
    307.5000,      15.0000,   4.00000,    232.8469
    312.5000,      15.0000,   4.00000,    268.9124
    317.5000,      15.0000,   4.00000,    314.6330
    322.5000,      15.0000,   4.00000,    343.9918
    327.5000,      15.0000,   4.00000,    351.8714
    332.5000,      15.0000,   4.00000,    335.2484
    337.5000,      15.0000,   4.00000,    340.0916
    342.5000,      15.0000,   4.00000,    351.0777
    347.5000,      15.0000,   4.00000,    396.0002
    352.5000,      15.0000,   4.00000,    413.7597
    357.5000,      15.0000,   4.00000,    400.2126
    362.5000,      15.0000,   4.00000,    362.2792
    367.5000,      15.0000,   4.00000,    373.6112
    372.5000,      15.0000,   4.00000,    413.2710
    377.5000,      15.0000,   4.00000,    436.6786
    382.5000,      15.0000,   4.00000,    428.1038
    387.5000,      15.0000,   4.00000,    402.7672
    392.5000,      15.0000,   4.00000,    415.1082
    397.5000,      15.0000,   4.00000,    424.2938
    402.5000,      15.0000,   4.00000,    458.1270
    407.5000,      15.0000,   4.00000,    469.5279
     82.5000,      55.0000,   1.00000,    820.2083
     87.5000,      55.0000,   1.00000,    785.3724
     92.5000,      55.0000,   1.00000,    763.8534
     97.5000,      55.0000,   1.00000,    749.0466
    102.5000,      55.0000,   1.00000,    733.7404
    107.5000,      55.0000,   1.00000,    720.0600
    112.5000,      55.0000,   1.00000,    711.8314
    117.5000,      55.0000,   1.00000,    715.6862
    122.5000,      55.0000,   1.00000,    723.5485
    127.5000,      55.0000,   1.00000,    728.2156
    132.5000,      55.0000,   1.00000,    729.6763
    137.5000,      55.0000,   1.00000,    725.8591
    142.5000,      55.0000,   1.00000,    725.3983
    147.5000,      55.0000,   1.00000,    722.0043
    152.5000,      55.0000,   1.00000,    716.4268
    157.5000,      55.0000,   1.00000,    703.2695
    162.5000,      55.0000,   1.00000,    676.4821
    167.5000,      55.0000,   1.00000,    653.1383
    172.5000,      55.0000,   1.00000,    621.8512
    177.5000,      55.0000,   1.00000,    589.2239
    182.5000,      55.0000,   1.00000,    558.4762
    187.5000,      55.0000,   1.00000,    527.2021
    192.5000,      55.0000,   1.00000,    508.7071
    197.5000,      55.0000,   1.00000,    478.5368
    202.5000,      55.0000,   1.00000,    442.2277
    207.5000,      55.0000,   1.00000,    410.2234
    212.5000,      55.0000,   1.00000,    377.9235
    217.5000,      55.0000,   1.00000,    363.9723
    222.5000,      55.0000,   1.00000,    349.1327
    227.5000,      55.0000,   1.00000,    335.4737
    232.5000,      55.0000,   1.00000,    332.4185
    242.5000,      55.0000,   1.00000,    317.0098
    247.5000,      55.0000,   1.00000,    298.1760
    252.5000,      55.0000,   1.00000,    281.9247
    257.5000,      55.0000,   1.00000,    288.1433
    262.5000,      55.0000,   1.00000,    298.6003
    267.5000,      55.0000,   1.00000,    309.0356
    272.5000,      55.0000,   1.00000,    300.1450
    277.5000,      55.0000,   1.00000,    293.9691
    282.5000,      55.0000,   1.00000,    298.0447
    287.5000,      55.0000,   1.00000,    294.3527
    292.5000,      55.0000,   1.00000,    295.5667
    297.5000,      55.0000,   1.00000,    301.2905
    302.5000,      55.0000,   1.00000,    310.1671
    307.5000,      55.0000,   1.00000,    320.7737
    312.5000,      55.0000,   1.00000,    323.6337
    317.5000,      55.0000,   1.00000,    323.9391
    322.5000,      55.0000,   1.00000,    328.2925
    327.5000,      55.0000,   1.00000,    349.6838
    332.5000,      55.0000,   1.00000,    361.6020
    337.5000,      55.0000,   1.00000,    359.8469
    342.5000,      55.0000,   1.00000,    369.4815
    347.5000,      55.0000,   1.00000,    381.7561
    352.5000,      55.0000,   1.00000,    388.6066
    357.5000,      55.0000,   1.00000,    397.3251
    362.5000,      55.0000,   1.00000,    402.5514
    367.5000,      55.0000,   1.00000,    402.8870
    372.5000,      55.0000,   1.00000,    411.5598
    377.5000,      55.0000,   1.00000,    416.9591
    382.5000,      55.0000,   1.00000,    413.8069
    387.5000,      55.0000,   1.00000,    412.3731
    392.5000,      55.0000,   1.00000,    418.6624
     77.5000,       5.0000,  15.00000,    836.2057
    157.5000,       5.0000,  15.00000,    671.7747
    317.5000,       5.0000,  15.00000,    337.9260
    397.5000,       5.0000,  15.00000,    421.6296
     82.5000,      15.0000,   5.00000,    807.2765
     87.5000,      15.0000,   5.00000,    782.6747
     92.5000,      15.0000,   5.00000,    753.6918
     97.5000,      15.0000,   5.00000,    738.7938
    102.5000,      15.0000,   5.00000,    726.9872
    107.5000,      15.0000,   5.00000,    727.0267
    112.5000,      15.0000,   5.00000,    723.1102
    117.5000,      15.0000,   5.00000,    729.7582
    122.5000,      15.0000,   5.00000,    744.5204
    127.5000,      15.0000,   5.00000,    759.6861
    132.5000,      15.0000,   5.00000,    762.5638
    137.5000,      15.0000,   5.00000,    762.6982
    142.5000,      15.0000,   5.00000,    738.8885
    147.5000,      15.0000,   5.00000,    719.1513
    152.5000,      15.0000,   5.00000,    686.0079
    157.5000,      15.0000,   5.00000,    654.8380
    162.5000,      15.0000,   5.00000,    651.9406
    167.5000,      15.0000,   5.00000,    627.7226
    172.5000,      15.0000,   5.00000,    610.8091
    177.5000,      15.0000,   5.00000,    562.3956
    182.5000,      15.0000,   5.00000,    515.9047
    187.5000,      15.0000,   5.00000,    477.8343
    192.5000,      15.0000,   5.00000,    431.4078
    197.5000,      15.0000,   5.00000,    404.5139
    202.5000,      15.0000,   5.00000,    396.5726
    207.5000,      15.0000,   5.00000,    389.3535
    212.5000,      15.0000,   5.00000,    396.3096
    217.5000,      15.0000,   5.00000,    389.1088
    222.5000,      15.0000,   5.00000,    341.3648
    227.5000,      15.0000,   5.00000,    282.7650
    232.5000,      15.0000,   5.00000,    234.1782
    242.5000,      15.0000,   5.00000,    287.0881
    247.5000,      15.0000,   5.00000,    288.5346
    252.5000,      15.0000,   5.00000,    287.6761
    257.5000,      15.0000,   5.00000,    321.2105
    262.5000,      15.0000,   5.00000,    361.2220
    267.5000,      15.0000,   5.00000,    347.3090
    272.5000,      15.0000,   5.00000,    301.8313
    277.5000,      15.0000,   5.00000,    275.7415
    282.5000,      15.0000,   5.00000,    290.1163
    287.5000,      15.0000,   5.00000,    316.4460
    292.5000,      15.0000,   5.00000,    316.3466
    297.5000,      15.0000,   5.00000,    291.2198
    302.5000,      15.0000,   5.00000,    267.6548
    307.5000,      15.0000,   5.00000,    251.5201
    312.5000,      15.0000,   5.00000,    283.7907
    317.5000,      15.0000,   5.00000,    325.9031
    322.5000,      15.0000,   5.00000,    354.4012
    327.5000,      15.0000,   5.00000,    353.0193
    332.5000,      15.0000,   5.00000,    326.5302
    337.5000,      15.0000,   5.00000,    323.6213
    342.5000,      15.0000,   5.00000,    339.0146
    347.5000,      15.0000,   5.00000,    390.8592
    352.5000,      15.0000,   5.00000,    418.7479
    357.5000,      15.0000,   5.00000,    411.0833
    362.5000,      15.0000,   5.00000,    375.3142
    367.5000,      15.0000,   5.00000,    389.1803
    372.5000,      15.0000,   5.00000,    426.7753
    377.5000,      15.0000,   5.00000,    448.1176
    382.5000,      15.0000,   5.00000,    435.5383
    387.5000,      15.0000,   5.00000,    396.9304
    392.5000,      15.0000,   5.00000,    395.1795
     97.5000,      65.0000,   1.00000,    716.0823
    102.5000,      65.0000,   1.00000,    712.0227
    107.5000,      65.0000,   1.00000,    708.2114
    112.5000,      65.0000,   1.00000,    705.1492
    117.5000,      65.0000,   1.00000,    695.3615
    122.5000,      65.0000,   1.00000,    676.9103
    127.5000,      65.0000,   1.00000,    667.1158
    132.5000,      65.0000,   1.00000,    674.5431
    137.5000,      65.0000,   1.00000,    686.9835
    142.5000,      65.0000,   1.00000,    692.4916
    147.5000,      65.0000,   1.00000,    687.3939
    152.5000,      65.0000,   1.00000,    685.5913
    157.5000,      65.0000,   1.00000,    681.6754
    162.5000,      65.0000,   1.00000,    661.2066
    167.5000,      65.0000,   1.00000,    632.4491
    172.5000,      65.0000,   1.00000,    604.5015
    177.5000,      65.0000,   1.00000,    577.9266
    182.5000,      65.0000,   1.00000,    556.3535
    187.5000,      65.0000,   1.00000,    538.2259
    192.5000,      65.0000,   1.00000,    513.4981
    197.5000,      65.0000,   1.00000,    480.0829
    202.5000,      65.0000,   1.00000,    441.0139
    207.5000,      65.0000,   1.00000,    413.9150
    212.5000,      65.0000,   1.00000,    398.9715
    217.5000,      65.0000,   1.00000,    379.1278
    257.5000,      65.0000,   1.00000,    299.9565
    262.5000,      65.0000,   1.00000,    307.6154
    267.5000,      65.0000,   1.00000,    317.5670
    272.5000,      65.0000,   1.00000,    321.2895
    277.5000,      65.0000,   1.00000,    313.9684
    282.5000,      65.0000,   1.00000,    309.5944
    287.5000,      65.0000,   1.00000,    320.0671
    292.5000,      65.0000,   1.00000,    327.4866
    297.5000,      65.0000,   1.00000,    325.2783
    302.5000,      65.0000,   1.00000,    322.0901
    307.5000,      65.0000,   1.00000,    325.8917
    312.5000,      65.0000,   1.00000,    332.9206
    317.5000,      65.0000,   1.00000,    341.7412
    322.5000,      65.0000,   1.00000,    355.5168
    327.5000,      65.0000,   1.00000,    356.6673
    332.5000,      65.0000,   1.00000,    352.5118
    337.5000,      65.0000,   1.00000,    357.2143
    342.5000,      65.0000,   1.00000,    379.7720
    347.5000,      65.0000,   1.00000,    399.4513
    352.5000,      65.0000,   1.00000,    402.5605
    357.5000,      65.0000,   1.00000,    402.5812
    362.5000,      65.0000,   1.00000,    401.3525
    367.5000,      65.0000,   1.00000,    406.8216
    372.5000,      65.0000,   1.00000,    410.1212
    377.5000,      65.0000,   1.00000,    413.8968
     97.5000,      15.0000,   6.00000,    710.1514
    102.5000,      15.0000,   6.00000,    711.8418
    107.5000,      15.0000,   6.00000,    723.5332
    112.5000,      15.0000,   6.00000,    722.4191
    117.5000,      15.0000,   6.00000,    719.6685
    122.5000,      15.0000,   6.00000,    713.9404
    127.5000,      15.0000,   6.00000,    717.3220
    132.5000,      15.0000,   6.00000,    724.6277
    137.5000,      15.0000,   6.00000,    734.9792
    142.5000,      15.0000,   6.00000,    719.1602
    147.5000,      15.0000,   6.00000,    697.3989
    152.5000,      15.0000,   6.00000,    665.2548
    157.5000,      15.0000,   6.00000,    640.3672
    162.5000,      15.0000,   6.00000,    638.5627
    167.5000,      15.0000,   6.00000,    610.4361
    172.5000,      15.0000,   6.00000,    586.0704
    177.5000,      15.0000,   6.00000,    543.8477
    182.5000,      15.0000,   6.00000,    508.6704
    187.5000,      15.0000,   6.00000,    477.0503
    192.5000,      15.0000,   6.00000,    430.4386
    197.5000,      15.0000,   6.00000,    399.9180
    202.5000,      15.0000,   6.00000,    392.6631
    207.5000,      15.0000,   6.00000,    389.3382
    212.5000,      15.0000,   6.00000,    401.1155
    217.5000,      15.0000,   6.00000,    398.1799
    257.5000,      15.0000,   6.00000,    337.1603
    262.5000,      15.0000,   6.00000,    378.1159
    267.5000,      15.0000,   6.00000,    367.2031
    272.5000,      15.0000,   6.00000,    325.0098
    277.5000,      15.0000,   6.00000,    297.6612
    282.5000,      15.0000,   6.00000,    310.6857
    287.5000,      15.0000,   6.00000,    334.6515
    292.5000,      15.0000,   6.00000,    331.5269
    297.5000,      15.0000,   6.00000,    305.4732
    302.5000,      15.0000,   6.00000,    277.1012
    307.5000,      15.0000,   6.00000,    259.0693
    312.5000,      15.0000,   6.00000,    292.4326
    317.5000,      15.0000,   6.00000,    338.7679
    322.5000,      15.0000,   6.00000,    370.3613
    327.5000,      15.0000,   6.00000,    362.2415
    332.5000,      15.0000,   6.00000,    332.0860
    337.5000,      15.0000,   6.00000,    331.6642
    342.5000,      15.0000,   6.00000,    351.2670
    347.5000,      15.0000,   6.00000,    405.2358
    352.5000,      15.0000,   6.00000,    430.8750
    357.5000,      15.0000,   6.00000,    419.9907
    362.5000,      15.0000,   6.00000,    383.8904
    367.5000,      15.0000,   6.00000,    396.6079
    372.5000,      15.0000,   6.00000,    431.0013
    377.5000,      15.0000,   6.00000,    449.7114
    105.0000,      30.0000,   3.00000,    712.4254
    110.0000,      30.0000,   3.00000,    713.9897
    115.0000,      30.0000,   3.00000,    718.6468
    120.0000,      30.0000,   3.00000,    720.2485
    125.0000,      30.0000,   3.00000,    721.8359
    130.0000,      30.0000,   3.00000,    722.0850
    135.0000,      30.0000,   3.00000,    717.5569
    140.0000,      30.0000,   3.00000,    707.1822
    145.0000,      30.0000,   3.00000,    696.0119
    150.0000,      30.0000,   3.00000,    675.2211
    155.0000,      30.0000,   3.00000,    664.8970
    160.0000,      30.0000,   3.00000,    633.3749
    165.0000,      30.0000,   3.00000,    607.0582
    170.0000,      30.0000,   3.00000,    587.2394
    175.0000,      30.0000,   3.00000,    559.2764
    180.0000,      30.0000,   3.00000,    533.8375
    185.0000,      30.0000,   3.00000,    490.0588
    190.0000,      30.0000,   3.00000,    457.0162
    195.0000,      30.0000,   3.00000,    437.8315
    200.0000,      30.0000,   3.00000,    413.1510
    205.0000,      30.0000,   3.00000,    403.9320
    210.0000,      30.0000,   3.00000,    400.1968
    265.0000,      30.0000,   3.00000,    337.6725
    270.0000,      30.0000,   3.00000,    346.2798
    275.0000,      30.0000,   3.00000,    346.8708
    280.0000,      30.0000,   3.00000,    336.4511
    285.0000,      30.0000,   3.00000,    320.4469
    290.0000,      30.0000,   3.00000,    315.0831
    295.0000,      30.0000,   3.00000,    312.8397
    300.0000,      30.0000,   3.00000,    301.6323
    305.0000,      30.0000,   3.00000,    304.3239
    310.0000,      30.0000,   3.00000,    312.5151
    315.0000,      30.0000,   3.00000,    318.6292
    320.0000,      30.0000,   3.00000,    333.5560
    325.0000,      30.0000,   3.00000,    343.7080
    330.0000,      30.0000,   3.00000,    362.7420
    335.0000,      30.0000,   3.00000,    368.4560
    340.0000,      30.0000,   3.00000,    381.8425
    345.0000,      30.0000,   3.00000,    394.4037
    350.0000,      30.0000,   3.00000,    394.5597
    355.0000,      30.0000,   3.00000,    397.0458
    360.0000,      30.0000,   3.00000,    413.2464
    365.0000,      30.0000,   3.00000,    426.7970
    370.0000,      30.0000,   3.00000,    421.0356
    112.5000,      25.0000,   4.00000,    719.0079
    117.5000,      25.0000,   4.00000,    729.8778
    122.5000,      25.0000,   4.00000,    741.4242
    127.5000,      25.0000,   4.00000,    743.4641
    132.5000,      25.0000,   4.00000,    741.2868
    137.5000,      25.0000,   4.00000,    725.6355
    142.5000,      25.0000,   4.00000,    704.3696
    147.5000,      25.0000,   4.00000,    679.9844
    152.5000,      25.0000,   4.00000,    653.0791
    157.5000,      25.0000,   4.00000,    629.8314
    162.5000,      25.0000,   4.00000,    608.5253
    167.5000,      25.0000,   4.00000,    589.0547
    172.5000,      25.0000,   4.00000,    569.8879
    177.5000,      25.0000,   4.00000,    544.3260
    182.5000,      25.0000,   4.00000,    497.9218
    187.5000,      25.0000,   4.00000,    463.3706
    192.5000,      25.0000,   4.00000,    437.3229
    197.5000,      25.0000,   4.00000,    415.2469
    202.5000,      25.0000,   4.00000,    403.3940
    272.5000,      25.0000,   4.00000,    350.0476
    277.5000,      25.0000,   4.00000,    334.7818
    282.5000,      25.0000,   4.00000,    329.9531
    287.5000,      25.0000,   4.00000,    330.6824
    292.5000,      25.0000,   4.00000,    326.1564
    297.5000,      25.0000,   4.00000,    317.4894
    302.5000,      25.0000,   4.00000,    297.1738
    307.5000,      25.0000,   4.00000,    297.0212
    312.5000,      25.0000,   4.00000,    317.3235
    317.5000,      25.0000,   4.00000,    333.8111
    322.5000,      25.0000,   4.00000,    351.1460
    327.5000,      25.0000,   4.00000,    370.9886
    332.5000,      25.0000,   4.00000,    372.7628
    337.5000,      25.0000,   4.00000,    370.8789
    342.5000,      25.0000,   4.00000,    395.5478
    347.5000,      25.0000,   4.00000,    407.5076
    352.5000,      25.0000,   4.00000,    407.8140
    357.5000,      25.0000,   4.00000,    409.1568
    362.5000,      25.0000,   4.00000,    423.1735
    157.5000,      15.0000,   8.00000,    606.4688
    317.5000,      15.0000,   8.00000,    366.3567
    157.5000,      15.0000,  10.00000,    642.3419
    317.5000,      15.0000,  10.00000,    384.2555
   7.91
ITERATION 2
MODEL RESISTIVITY
LAYER 1
93,     2.5000
     10.0000,     1618.4
     15.0000,     1834.0
     20.0000,     1629.5
     25.0000,     1534.6
     30.0000,     1960.7
     35.0000,     2541.1
     40.0000,     3036.9
     45.0000,     3198.5
     50.0000,     3179.3
     55.0000,     3129.1
     60.0000,     3088.4
     65.0000,     2706.2
     70.0000,     2676.5
     75.0000,     2464.9
     80.0000,     2281.0
     85.0000,     2007.8
     90.0000,     1790.7
     95.0000,     1579.1
    100.0000,     1437.9
    105.0000,     1471.1
    110.0000,     1438.1
    115.0000,     1426.5
    120.0000,     1404.6
    125.0000,     1392.1
    130.0000,     1403.7
    135.0000,     1383.1
    140.0000,     1272.2
    145.0000,     1300.1
    150.0000,     1159.2
    155.0000,     1082.1
    160.0000,     1062.4
    165.0000,     1033.9
    170.0000,     1271.6
    175.0000,     1160.7
    180.0000,     1123.5
    185.0000,     1177.5
    190.0000,     1037.1
    195.0000,     993.27
    200.0000,     963.29
    205.0000,     946.71
    210.0000,     1024.6
    215.0000,     854.76
    220.0000,     805.98
    225.0000,     621.07
    230.0000,     241.21
    235.0000,     170.02
    240.0000,     160.60
    245.0000,     240.58
    250.0000,     186.22
    255.0000,     152.64
    260.0000,     243.67
    265.0000,     323.28
    270.0000,     283.03
    275.0000,     195.17
    280.0000,     182.13
    285.0000,     220.36
    290.0000,     264.92
    295.0000,     292.65
    300.0000,     265.20
    305.0000,     240.13
    310.0000,     307.96
    315.0000,     359.93
    320.0000,     762.51
    325.0000,     1187.2
    330.0000,     1180.5
    335.0000,     1273.0
    340.0000,     1219.0
    345.0000,     1347.1
    350.0000,     1520.6
    355.0000,     1814.6
    360.0000,     1339.9
    365.0000,     836.30
    370.0000,     724.38
    375.0000,     930.15
    380.0000,     941.71
    385.0000,     866.04
    390.0000,     885.87
    395.0000,     779.14
    400.0000,     1075.8
    405.0000,     1197.0
    410.0000,     1347.5
    415.0000,     1386.4
    420.0000,     1360.3
    425.0000,     1146.0
    430.0000,     1076.2
    435.0000,     879.06
    440.0000,     689.93
    445.0000,     859.78
    450.0000,     978.96
    455.0000,     1107.3
    460.0000,     1199.8
    465.0000,     1156.2
             1178.9
LAYER 2
93,     5.2500
     10.0000,     1616.9
     15.0000,     1783.6
     20.0000,     1655.9
     25.0000,     1584.5
     30.0000,     1953.2
     35.0000,     2526.5
     40.0000,     2985.6
     45.0000,     3133.7
     50.0000,     3330.2
     55.0000,     3416.3
     60.0000,     3332.8
     65.0000,     2934.1
     70.0000,     2644.9
     75.0000,     2236.0
     80.0000,     2030.6
     85.0000,     1852.3
     90.0000,     1736.1
     95.0000,     1548.7
    100.0000,     1444.2
    105.0000,     1486.5
    110.0000,     1486.5
    115.0000,     1479.6
    120.0000,     1473.7
    125.0000,     1464.2
    130.0000,     1493.4
    135.0000,     1477.7
    140.0000,     1387.4
    145.0000,     1382.8
    150.0000,     1225.6
    155.0000,     1178.3
    160.0000,     1143.6
    165.0000,     1069.1
    170.0000,     1224.6
    175.0000,     1103.0
    180.0000,     1009.4
    185.0000,     1045.0
    190.0000,     872.35
    195.0000,     839.99
    200.0000,     812.12
    205.0000,     828.25
    210.0000,     879.50
    215.0000,     753.93
    220.0000,     696.88
    225.0000,     538.01
    230.0000,     201.76
    235.0000,     157.63
    240.0000,     150.51
    245.0000,     221.97
    250.0000,     182.24
    255.0000,     152.14
    260.0000,     235.85
    265.0000,     311.11
    270.0000,     277.09
    275.0000,     194.75
    280.0000,     178.67
    285.0000,     214.08
    290.0000,     258.05
    295.0000,     284.87
    300.0000,     265.78
    305.0000,     249.19
    310.0000,     313.69
    315.0000,     399.60
    320.0000,     743.15
    325.0000,     1066.8
    330.0000,     1037.2
    335.0000,     1180.7
    340.0000,     1162.2
    345.0000,     1225.7
    350.0000,     1328.8
    355.0000,     1596.5
    360.0000,     1216.0
    365.0000,     804.13
    370.0000,     719.62
    375.0000,     897.94
    380.0000,     938.38
    385.0000,     893.71
    390.0000,     933.06
    395.0000,     860.23
    400.0000,     1107.4
    405.0000,     1234.1
    410.0000,     1351.7
    415.0000,     1390.4
    420.0000,     1343.7
    425.0000,     1159.3
    430.0000,     1140.3
    435.0000,     963.82
    440.0000,     776.98
    445.0000,     878.33
    450.0000,     1001.2
    455.0000,     1121.0
    460.0000,     1192.0
    465.0000,     1147.8
             1151.8
LAYER 3
91,     8.2750
     15.0000,     1710.1
     20.0000,     1740.6
     25.0000,     1717.2
     30.0000,     1981.4
     35.0000,     2392.0
     40.0000,     2684.4
     45.0000,     2792.5
     50.0000,     3175.3
     55.0000,     3475.3
     60.0000,     3392.7
     65.0000,     2923.2
     70.0000,     2337.1
     75.0000,     1815.6
     80.0000,     1686.6
     85.0000,     1720.4
     90.0000,     1771.8
     95.0000,     1634.4
    100.0000,     1537.5
    105.0000,     1573.1
    110.0000,     1594.2
    115.0000,     1588.4
    120.0000,     1590.1
    125.0000,     1600.3
    130.0000,     1674.7
    135.0000,     1706.4
    140.0000,     1647.0
    145.0000,     1566.5
    150.0000,     1390.2
    155.0000,     1387.5
    160.0000,     1331.3
    165.0000,     1148.4
    170.0000,     1123.2
    175.0000,     933.03
    180.0000,     788.79
    185.0000,     764.33
    190.0000,     600.64
    195.0000,     546.54
    200.0000,     506.58
    205.0000,     510.17
    210.0000,     522.09
    215.0000,     457.60
    220.0000,     437.82
    225.0000,     351.87
    230.0000,     148.56
    235.0000,     134.89
    240.0000,     139.62
    245.0000,     192.56
    250.0000,     166.95
    255.0000,     142.58
    260.0000,     196.90
    265.0000,     254.02
    270.0000,     243.09
    275.0000,     191.07
    280.0000,     180.06
    285.0000,     214.30
    290.0000,     258.75
    295.0000,     281.59
    300.0000,     266.57
    305.0000,     257.42
    310.0000,     311.80
    315.0000,     421.78
    320.0000,     636.28
    325.0000,     756.39
    330.0000,     719.29
    335.0000,     876.48
    340.0000,     919.82
    345.0000,     898.43
    350.0000,     899.10
    355.0000,     1065.3
    360.0000,     913.02
    365.0000,     709.15
    370.0000,     698.92
    375.0000,     862.21
    380.0000,     919.20
    385.0000,     919.62
    390.0000,     986.50
    395.0000,     949.25
    400.0000,     1104.8
    405.0000,     1204.3
    410.0000,     1282.3
    415.0000,     1321.0
    420.0000,     1280.9
    425.0000,     1173.5
    430.0000,     1230.0
    435.0000,     1110.3
    440.0000,     912.77
    445.0000,     914.06
    450.0000,     1008.2
    455.0000,     1113.4
    460.0000,     1155.3
             1119.3
LAYER 4
89,    11.6025
     20.0000,     1812.3
     25.0000,     1827.2
     30.0000,     1960.1
     35.0000,     2105.3
     40.0000,     2167.2
     45.0000,     2183.0
     50.0000,     2544.2
     55.0000,     2909.5
     60.0000,     2872.2
     65.0000,     2427.7
     70.0000,     1820.4
     75.0000,     1392.7
     80.0000,     1393.8
     85.0000,     1636.1
     90.0000,     1875.3
     95.0000,     1798.5
    100.0000,     1674.9
    105.0000,     1673.7
    110.0000,     1677.6
    115.0000,     1652.6
    120.0000,     1643.3
    125.0000,     1672.6
    130.0000,     1795.7
    135.0000,     1888.5
    140.0000,     1846.1
    145.0000,     1679.9
    150.0000,     1489.6
    155.0000,     1511.6
    160.0000,     1422.8
    165.0000,     1133.6
    170.0000,     952.77
    175.0000,     723.07
    180.0000,     585.93
    185.0000,     548.16
    190.0000,     417.11
    195.0000,     350.02
    200.0000,     299.70
    205.0000,     285.47
    210.0000,     282.07
    215.0000,     254.41
    220.0000,     260.76
    225.0000,     228.14
    230.0000,     115.94
    235.0000,     122.52
    240.0000,     140.33
    245.0000,     184.68
    250.0000,     161.02
    255.0000,     133.85
    260.0000,     161.12
    265.0000,     201.50
    270.0000,     211.64
    275.0000,     190.78
    280.0000,     188.57
    285.0000,     220.27
    290.0000,     259.74
    295.0000,     276.22
    300.0000,     262.20
    305.0000,     255.69
    310.0000,     298.38
    315.0000,     403.03
    320.0000,     503.99
    325.0000,     493.75
    330.0000,     448.86
    335.0000,     563.35
    340.0000,     619.88
    345.0000,     570.00
    350.0000,     524.20
    355.0000,     604.57
    360.0000,     586.05
    365.0000,     548.79
    370.0000,     617.30
    375.0000,     780.39
    380.0000,     832.02
    385.0000,     845.22
    390.0000,     910.34
    395.0000,     879.55
    400.0000,     944.01
    405.0000,     990.57
    410.0000,     1027.9
    415.0000,     1058.5
    420.0000,     1050.7
    425.0000,     1033.8
    430.0000,     1160.0
    435.0000,     1127.4
    440.0000,     954.18
    445.0000,     895.44
    450.0000,     961.27
    455.0000,     1041.7
             1064.5
LAYER 5
85,    15.2628
     30.0000,     1848.8
     35.0000,     1550.3
     40.0000,     1371.1
     45.0000,     1197.0
     50.0000,     1209.1
     55.0000,     1286.6
     60.0000,     1299.9
     65.0000,     1215.8
     70.0000,     1083.2
     75.0000,     1043.9
     80.0000,     1241.9
     85.0000,     1644.9
     90.0000,     1996.6
     95.0000,     1985.0
    100.0000,     1798.7
    105.0000,     1660.0
    110.0000,     1556.7
    115.0000,     1464.0
    120.0000,     1404.8
    125.0000,     1403.9
    130.0000,     1466.4
    135.0000,     1506.8
    140.0000,     1431.2
    145.0000,     1251.3
    150.0000,     1107.1
    155.0000,     1053.6
    160.0000,     940.53
    165.0000,     741.25
    170.0000,     575.57
    175.0000,     453.78
    180.0000,     402.21
    185.0000,     385.96
    190.0000,     318.03
    195.0000,     245.77
    200.0000,     185.68
    205.0000,     153.69
    210.0000,     141.23
    215.0000,     139.72
    220.0000,     155.94
    225.0000,     158.41
    230.0000,     129.08
    235.0000,     148.06
    240.0000,     180.98
    245.0000,     212.08
    250.0000,     191.48
    255.0000,     156.79
    260.0000,     148.78
    265.0000,     163.62
    270.0000,     187.21
    275.0000,     202.24
    280.0000,     209.89
    285.0000,     220.69
    290.0000,     230.92
    295.0000,     231.50
    300.0000,     222.41
    305.0000,     216.02
    310.0000,     224.89
    315.0000,     252.24
    320.0000,     250.04
    325.0000,     220.79
    330.0000,     212.67
    335.0000,     257.19
    340.0000,     294.58
    345.0000,     282.47
    350.0000,     261.47
    355.0000,     281.87
    360.0000,     315.14
    365.0000,     374.66
    370.0000,     485.85
    375.0000,     610.59
    380.0000,     640.74
    385.0000,     618.36
    390.0000,     595.05
    395.0000,     542.26
    400.0000,     510.86
    405.0000,     498.36
    410.0000,     501.32
    415.0000,     517.98
    420.0000,     540.79
    425.0000,     581.68
    430.0000,     669.31
    435.0000,     715.55
    440.0000,     709.83
    445.0000,     707.69
           806.4632
LAYER 6
81,    19.2890
     40.0000,     1307.8
     45.0000,     1033.6
     50.0000,     965.21
     55.0000,     957.22
     60.0000,     969.17
     65.0000,     975.17
     70.0000,     986.04
     75.0000,     1061.2
     80.0000,     1266.4
     85.0000,     1563.6
     90.0000,     1775.4
     95.0000,     1751.0
    100.0000,     1590.9
    105.0000,     1435.9
    110.0000,     1314.5
    115.0000,     1218.4
    120.0000,     1150.5
    125.0000,     1115.7
    130.0000,     1102.4
    135.0000,     1068.6
    140.0000,     979.75
    145.0000,     854.13
    150.0000,     749.67
    155.0000,     677.54
    160.0000,     596.45
    165.0000,     500.81
    170.0000,     422.54
    175.0000,     375.81
    180.0000,     365.78
    185.0000,     366.13
    190.0000,     329.53
    195.0000,     268.09
    200.0000,     208.92
    205.0000,     171.92
    210.0000,     156.47
    215.0000,     157.59
    220.0000,     172.16
    225.0000,     181.38
    230.0000,     178.15
    235.0000,     198.20
    240.0000,     228.68
    245.0000,     248.03
    250.0000,     229.99
    255.0000,     195.77
    260.0000,     176.15
    265.0000,     177.99
    270.0000,     193.24
    275.0000,     206.48
    280.0000,     209.28
    285.0000,     205.76
    290.0000,     200.56
    295.0000,     194.64
    300.0000,     188.58
    305.0000,     184.54
    310.0000,     185.10
    315.0000,     189.40
    320.0000,     182.64
    325.0000,     171.71
    330.0000,     176.17
    335.0000,     203.28
    340.0000,     229.26
    345.0000,     233.32
    350.0000,     230.73
    355.0000,     247.98
    360.0000,     288.15
    365.0000,     359.80
    370.0000,     464.57
    375.0000,     560.74
    380.0000,     583.72
    385.0000,     548.85
    390.0000,     495.00
    395.0000,     433.89
    400.0000,     387.64
    405.0000,     361.13
    410.0000,     351.52
    415.0000,     356.39
    420.0000,     373.32
    425.0000,     403.96
    430.0000,     453.78
    435.0000,     496.43
           559.6274
LAYER 7
77,    23.7179
     50.0000,     1042.7
     55.0000,     1020.3
     60.0000,     1030.7
     65.0000,     1062.1
     70.0000,     1106.5
     75.0000,     1188.0
     80.0000,     1316.8
     85.0000,     1455.0
     90.0000,     1518.1
     95.0000,     1464.5
    100.0000,     1345.0
    105.0000,     1225.5
    110.0000,     1128.9
    115.0000,     1053.2
    120.0000,     994.12
    125.0000,     947.53
    130.0000,     903.14
    135.0000,     844.28
    140.0000,     762.73
    145.0000,     670.85
    150.0000,     590.57
    155.0000,     527.01
    160.0000,     470.72
    165.0000,     420.78
    170.0000,     386.01
    175.0000,     372.53
    180.0000,     378.85
    185.0000,     386.16
    190.0000,     367.16
    195.0000,     322.13
    200.0000,     271.38
    205.0000,     234.16
    210.0000,     215.65
    215.0000,     213.50
    220.0000,     222.02
    225.0000,     229.89
    230.0000,     234.35
    235.0000,     248.48
    240.0000,     266.58
    245.0000,     273.76
    250.0000,     258.00
    255.0000,     230.10
    260.0000,     208.72
    265.0000,     201.52
    270.0000,     204.08
    275.0000,     206.34
    280.0000,     201.99
    285.0000,     192.86
    290.0000,     183.58
    295.0000,     176.86
    300.0000,     173.23
    305.0000,     172.37
    310.0000,     173.87
    315.0000,     176.55
    320.0000,     176.72
    325.0000,     178.49
    330.0000,     190.17
    335.0000,     213.33
    340.0000,     236.86
    345.0000,     251.07
    350.0000,     262.75
    355.0000,     287.38
    360.0000,     333.56
    365.0000,     406.34
    370.0000,     498.00
    375.0000,     574.08
    380.0000,     594.72
    385.0000,     562.41
    390.0000,     504.33
    395.0000,     441.86
    400.0000,     390.99
    405.0000,     357.38
    410.0000,     339.04
    415.0000,     335.61
    420.0000,     342.33
    425.0000,     362.19
           402.8856
LAYER 8
73,    28.5897
     60.0000,     1175.8
     65.0000,     1240.0
     70.0000,     1280.1
     75.0000,     1316.3
     80.0000,     1354.2
     85.0000,     1376.5
     90.0000,     1351.4
     95.0000,     1279.4
    100.0000,     1186.8
    105.0000,     1100.6
    110.0000,     1030.9
    115.0000,     975.44
    120.0000,     928.12
    125.0000,     882.90
    130.0000,     833.22
    135.0000,     773.35
    140.0000,     703.05
    145.0000,     629.98
    150.0000,     564.24
    155.0000,     510.19
    160.0000,     467.02
    165.0000,     435.28
    170.0000,     417.69
    175.0000,     415.42
    180.0000,     423.96
    185.0000,     429.99
    190.0000,     417.96
    195.0000,     385.97
    200.0000,     345.88
    205.0000,     311.76
    210.0000,     290.23
    215.0000,     281.11
    220.0000,     280.03
    225.0000,     280.82
    230.0000,     281.80
    235.0000,     286.10
    240.0000,     290.62
    245.0000,     287.96
    250.0000,     273.48
    255.0000,     252.10
    260.0000,     232.94
    265.0000,     220.93
    270.0000,     214.45
    275.0000,     208.63
    280.0000,     200.40
    285.0000,     190.67
    290.0000,     182.22
    295.0000,     177.11
    300.0000,     175.85
    305.0000,     177.94
    310.0000,     182.59
    315.0000,     189.04
    320.0000,     196.66
    325.0000,     207.67
    330.0000,     225.49
    335.0000,     250.06
    340.0000,     276.24
    345.0000,     299.90
    350.0000,     324.42
    355.0000,     358.32
    360.0000,     408.07
    365.0000,     474.89
    370.0000,     548.95
    375.0000,     606.67
    380.0000,     624.77
    385.0000,     601.09
    390.0000,     551.34
    395.0000,     495.32
    400.0000,     445.76
    405.0000,     410.88
    410.0000,     385.69
    415.0000,     375.73
           368.5526
LAYER 9
69,    33.9487
     70.0000,     1376.0
     75.0000,     1370.0
     80.0000,     1357.8
     85.0000,     1329.1
     90.0000,     1268.1
     95.0000,     1190.0
    100.0000,     1114.4
    105.0000,     1050.7
    110.0000,     1000.5
    115.0000,     960.61
    120.0000,     924.50
    125.0000,     886.36
    130.0000,     841.99
    135.0000,     789.65
    140.0000,     730.97
    145.0000,     670.95
    150.0000,     615.55
    155.0000,     568.78
    160.0000,     532.27
    165.0000,     506.99
    170.0000,     493.45
    175.0000,     490.31
    180.0000,     492.44
    185.0000,     490.95
    190.0000,     477.46
    195.0000,     450.72
    200.0000,     417.10
    205.0000,     385.11
    210.0000,     360.02
    215.0000,     342.78
    220.0000,     331.34
    225.0000,     322.79
    230.0000,     315.82
    235.0000,     310.37
    240.0000,     304.66
    245.0000,     295.59
    250.0000,     281.58
    255.0000,     264.60
    260.0000,     248.40
    265.0000,     235.41
    270.0000,     225.36
    275.0000,     216.53
    280.0000,     207.84
    285.0000,     199.79
    290.0000,     193.83
    295.0000,     191.20
    300.0000,     192.36
    305.0000,     197.10
    310.0000,     204.97
    315.0000,     215.66
    320.0000,     229.28
    325.0000,     246.95
    330.0000,     269.92
    335.0000,     297.80
    340.0000,     328.34
    345.0000,     359.96
    350.0000,     393.86
    355.0000,     433.07
    360.0000,     480.06
    365.0000,     533.74
    370.0000,     586.68
    375.0000,     625.95
    380.0000,     639.47
    385.0000,     624.60
    390.0000,     586.90
    395.0000,     545.05
    400.0000,     510.99
    405.0000,     479.25
           439.9967
LAYER 10
63,    39.8436
     85.0000,     1312.2
     90.0000,     1220.2
     95.0000,     1154.0
    100.0000,     1092.5
    105.0000,     1045.7
    110.0000,     1008.3
    115.0000,     980.88
    120.0000,     955.67
    125.0000,     927.32
    130.0000,     892.50
    135.0000,     850.32
    140.0000,     803.04
    145.0000,     754.18
    150.0000,     707.74
    155.0000,     666.92
    160.0000,     633.72
    165.0000,     608.93
    170.0000,     592.12
    175.0000,     581.19
    180.0000,     571.96
    185.0000,     559.14
    190.0000,     538.64
    195.0000,     510.14
    200.0000,     477.05
    205.0000,     444.13
    210.0000,     414.80
    215.0000,     390.30
    220.0000,     370.16
    225.0000,     353.25
    230.0000,     338.70
    235.0000,     325.89
    240.0000,     313.79
    245.0000,     301.14
    250.0000,     287.34
    255.0000,     273.05
    260.0000,     259.55
    265.0000,     247.83
    270.0000,     238.01
    275.0000,     229.69
    280.0000,     222.68
    285.0000,     217.31
    290.0000,     214.34
    295.0000,     214.46
    300.0000,     218.04
    305.0000,     225.14
    310.0000,     235.63
    315.0000,     249.55
    320.0000,     267.11
    325.0000,     288.88
    330.0000,     315.21
    335.0000,     345.60
    340.0000,     379.02
    345.0000,     414.75
    350.0000,     452.19
    355.0000,     489.26
    360.0000,     526.28
    365.0000,     562.48
    370.0000,     594.24
    375.0000,     616.98
    380.0000,     624.54
    385.0000,     617.34
    390.0000,     593.02
           552.2000
LAYER 11
59,    46.3279
     95.0000,     1137.5
    100.0000,     1078.9
    105.0000,     1044.7
    110.0000,     1023.6
    115.0000,     1009.6
    120.0000,     995.81
    125.0000,     979.61
    130.0000,     956.92
    135.0000,     923.15
    140.0000,     885.47
    145.0000,     846.58
    150.0000,     808.37
    155.0000,     772.50
    160.0000,     740.79
    165.0000,     713.66
    170.0000,     690.33
    175.0000,     669.08
    180.0000,     647.32
    185.0000,     622.42
    190.0000,     592.85
    195.0000,     558.91
    200.0000,     522.65
    205.0000,     486.71
    210.0000,     453.20
    215.0000,     423.24
    220.0000,     397.01
    225.0000,     374.19
    230.0000,     354.32
    235.0000,     336.87
    240.0000,     321.25
    245.0000,     306.85
    250.0000,     293.34
    255.0000,     280.81
    260.0000,     269.57
    265.0000,     259.94
    270.0000,     252.03
    275.0000,     245.82
    280.0000,     241.39
    285.0000,     238.98
    290.0000,     238.97
    295.0000,     241.75
    300.0000,     247.61
    305.0000,     256.70
    310.0000,     269.10
    315.0000,     284.97
    320.0000,     304.53
    325.0000,     328.10
    330.0000,     355.67
    335.0000,     386.21
    340.0000,     419.16
    345.0000,     454.91
    350.0000,     492.25
    355.0000,     519.05
    360.0000,     540.46
    365.0000,     558.76
    370.0000,     571.87
    375.0000,     581.47
    380.0000,     587.91
           594.8177
LAYER 12
45,    53.4607
    130.0000,     1021.5
    135.0000,     980.87
    140.0000,     949.68
    145.0000,     921.37
    150.0000,     891.72
    155.0000,     859.12
    160.0000,     828.39
    165.0000,     798.84
    170.0000,     769.17
    175.0000,     738.77
    180.0000,     706.47
    185.0000,     671.52
    190.0000,     633.83
    195.0000,     594.14
    200.0000,     553.88
    205.0000,     514.70
    210.0000,     477.94
    215.0000,     444.44
    220.0000,     414.56
    225.0000,     388.27
    230.0000,     365.32
    235.0000,     345.38
    240.0000,     328.06
    245.0000,     312.96
    250.0000,     299.83
    255.0000,     288.54
    260.0000,     279.07
    265.0000,     271.44
    270.0000,     265.69
    275.0000,     261.83
    280.0000,     259.94
    285.0000,     260.18
    290.0000,     262.73
    295.0000,     267.83
    300.0000,     275.65
    305.0000,     286.36
    310.0000,     300.08
    315.0000,     317.02
    320.0000,     337.08
    325.0000,     360.84
    330.0000,     388.80
    335.0000,     416.40
    340.0000,     443.90
    345.0000,     477.71
           529.0999
LAYER 13
39,    61.3068
    145.0000,     964.83
    150.0000,     937.87
    155.0000,     912.96
    160.0000,     885.60
    165.0000,     856.66
    170.0000,     821.81
    175.0000,     785.24
    180.0000,     745.59
    185.0000,     703.65
    190.0000,     660.20
    195.0000,     616.20
    200.0000,     572.82
    205.0000,     531.24
    210.0000,     492.39
    215.0000,     456.92
    220.0000,     425.14
    225.0000,     397.09
    230.0000,     372.65
    235.0000,     351.57
    240.0000,     333.54
    245.0000,     318.26
    250.0000,     305.50
    255.0000,     295.06
    260.0000,     286.81
    265.0000,     280.66
    270.0000,     276.56
    275.0000,     274.52
    280.0000,     274.56
    285.0000,     276.76
    290.0000,     281.22
    295.0000,     288.07
    300.0000,     297.48
    305.0000,     309.57
    310.0000,     324.35
    315.0000,     342.58
    320.0000,     361.50
    325.0000,     383.16
    330.0000,     406.50
           436.2220
LAYER 14
35, 
    155.0000,     938.27
    160.0000,     913.30
    165.0000,     883.72
    170.0000,     849.87
    175.0000,     813.02
    180.0000,     767.58
    185.0000,     721.17
    190.0000,     674.23
    195.0000,     627.55
    200.0000,     582.16
    205.0000,     539.02
    210.0000,     498.90
    215.0000,     462.35
    220.0000,     429.63
    225.0000,     400.79
    230.0000,     375.72
    235.0000,     354.18
    240.0000,     335.91
    245.0000,     320.64
    250.0000,     308.11
    255.0000,     298.12
    260.0000,     290.51
    265.0000,     285.15
    270.0000,     281.96
    275.0000,     280.90
    280.0000,     281.98
    285.0000,     285.23
    290.0000,     290.74
    295.0000,     298.65
    300.0000,     309.21
    305.0000,     322.83
    310.0000,     337.19
    315.0000,     354.11
    320.0000,     373.00
           393.2872
CALCULATED APPARENT RESISTIVITY
      7.5000,       5.0000,   1.00000,   1604.3857
     12.5000,       5.0000,   1.00000,   1744.7046
     17.5000,       5.0000,   1.00000,   1706.3184
     22.5000,       5.0000,   1.00000,   1741.2186
     27.5000,       5.0000,   1.00000,   2054.8171
     32.5000,       5.0000,   1.00000,   2360.1069
     37.5000,       5.0000,   1.00000,   2690.4861
     42.5000,       5.0000,   1.00000,   2915.1497
     47.5000,       5.0000,   1.00000,   3022.7959
     52.5000,       5.0000,   1.00000,   2992.0376
     57.5000,       5.0000,   1.00000,   2995.6069
     62.5000,       5.0000,   1.00000,   2652.5518
     67.5000,       5.0000,   1.00000,   2560.7988
     72.5000,       5.0000,   1.00000,   2259.0986
     77.5000,       5.0000,   1.00000,   2096.3684
     82.5000,       5.0000,   1.00000,   1883.5258
     87.5000,       5.0000,   1.00000,   1752.9584
     92.5000,       5.0000,   1.00000,   1619.2997
     97.5000,       5.0000,   1.00000,   1511.0469
    102.5000,       5.0000,   1.00000,   1512.7726
    107.5000,       5.0000,   1.00000,   1457.3358
    112.5000,       5.0000,   1.00000,   1469.2185
    117.5000,       5.0000,   1.00000,   1451.4275
    122.5000,       5.0000,   1.00000,   1439.1862
    127.5000,       5.0000,   1.00000,   1430.7069
    132.5000,       5.0000,   1.00000,   1430.4762
    137.5000,       5.0000,   1.00000,   1317.4799
    142.5000,       5.0000,   1.00000,   1338.6200
    147.5000,       5.0000,   1.00000,   1215.8767
    152.5000,       5.0000,   1.00000,   1156.3065
    157.5000,       5.0000,   1.00000,   1153.7350
    162.5000,       5.0000,   1.00000,   1050.6942
    167.5000,       5.0000,   1.00000,   1151.5100
    172.5000,       5.0000,   1.00000,   1038.3474
    177.5000,       5.0000,   1.00000,    997.9933
    182.5000,       5.0000,   1.00000,    982.3927
    187.5000,       5.0000,   1.00000,    867.6705
    192.5000,       5.0000,   1.00000,    845.0821
    197.5000,       5.0000,   1.00000,    812.4243
    202.5000,       5.0000,   1.00000,    754.1962
    207.5000,       5.0000,   1.00000,    785.7427
    212.5000,       5.0000,   1.00000,    653.3130
    217.5000,       5.0000,   1.00000,    543.9145
    222.5000,       5.0000,   1.00000,    454.9987
    227.5000,       5.0000,   1.00000,    243.6202
    232.5000,       5.0000,   1.00000,    207.3488
    237.5000,       5.0000,   1.00000,    167.8715
    242.5000,       5.0000,   1.00000,    197.1826
    247.5000,       5.0000,   1.00000,    181.9868
    252.5000,       5.0000,   1.00000,    183.8913
    257.5000,       5.0000,   1.00000,    227.7719
    262.5000,       5.0000,   1.00000,    232.2589
    267.5000,       5.0000,   1.00000,    242.4344
    272.5000,       5.0000,   1.00000,    214.4695
    277.5000,       5.0000,   1.00000,    209.0615
    282.5000,       5.0000,   1.00000,    227.5815
    287.5000,       5.0000,   1.00000,    241.3579
    292.5000,       5.0000,   1.00000,    264.8846
    297.5000,       5.0000,   1.00000,    270.5998
    302.5000,       5.0000,   1.00000,    275.7252
    307.5000,       5.0000,   1.00000,    367.5343
    312.5000,       5.0000,   1.00000,    408.0201
    317.5000,       5.0000,   1.00000,    653.5926
    322.5000,       5.0000,   1.00000,    845.9641
    327.5000,       5.0000,   1.00000,    923.7446
    332.5000,       5.0000,   1.00000,   1105.7683
    337.5000,       5.0000,   1.00000,   1101.3173
    342.5000,       5.0000,   1.00000,   1222.3884
    347.5000,       5.0000,   1.00000,   1178.5778
    352.5000,       5.0000,   1.00000,   1234.1793
    357.5000,       5.0000,   1.00000,   1061.9237
    362.5000,       5.0000,   1.00000,    906.3454
    367.5000,       5.0000,   1.00000,    809.2575
    372.5000,       5.0000,   1.00000,    877.2903
    377.5000,       5.0000,   1.00000,    866.6393
    382.5000,       5.0000,   1.00000,    853.4627
    387.5000,       5.0000,   1.00000,    946.8836
    392.5000,       5.0000,   1.00000,    862.0671
    397.5000,       5.0000,   1.00000,   1086.2821
    402.5000,       5.0000,   1.00000,   1109.5469
    407.5000,       5.0000,   1.00000,   1227.0372
    412.5000,       5.0000,   1.00000,   1236.1389
    417.5000,       5.0000,   1.00000,   1250.5195
    422.5000,       5.0000,   1.00000,   1094.3752
    427.5000,       5.0000,   1.00000,   1062.7850
    432.5000,       5.0000,   1.00000,    954.6371
    437.5000,       5.0000,   1.00000,    825.9149
    442.5000,       5.0000,   1.00000,    934.6738
    447.5000,       5.0000,   1.00000,    959.6447
    452.5000,       5.0000,   1.00000,   1045.3705
    457.5000,       5.0000,   1.00000,   1116.3508
    462.5000,       5.0000,   1.00000,   1110.7222
    467.5000,       5.0000,   1.00000,   1143.4812
     12.5000,       5.0000,   2.00000,   1864.1458
     17.5000,       5.0000,   2.00000,   1788.4807
     22.5000,       5.0000,   2.00000,   1695.2233
     27.5000,       5.0000,   2.00000,   2005.4773
     32.5000,       5.0000,   2.00000,   2295.8933
     37.5000,       5.0000,   2.00000,   2481.4841
     42.5000,       5.0000,   2.00000,   2584.2749
     47.5000,       5.0000,   2.00000,   2603.8672
     52.5000,       5.0000,   2.00000,   2689.6609
     57.5000,       5.0000,   2.00000,   2698.8667
     62.5000,       5.0000,   2.00000,   2404.7815
     67.5000,       5.0000,   2.00000,   2329.0134
     72.5000,       5.0000,   2.00000,   2138.4612
     77.5000,       5.0000,   2.00000,   1961.1354
     82.5000,       5.0000,   2.00000,   1813.3812
     87.5000,       5.0000,   2.00000,   1735.9467
     92.5000,       5.0000,   2.00000,   1622.6953
     97.5000,       5.0000,   2.00000,   1539.0945
    102.5000,       5.0000,   2.00000,   1569.0450
    107.5000,       5.0000,   2.00000,   1518.1432
    112.5000,       5.0000,   2.00000,   1507.9397
    117.5000,       5.0000,   2.00000,   1487.3466
    122.5000,       5.0000,   2.00000,   1453.1741
    127.5000,       5.0000,   2.00000,   1477.1720
    132.5000,       5.0000,   2.00000,   1438.9598
    137.5000,       5.0000,   2.00000,   1331.7346
    142.5000,       5.0000,   2.00000,   1380.1412
    147.5000,       5.0000,   2.00000,   1258.3495
    152.5000,       5.0000,   2.00000,   1186.7743
    157.5000,       5.0000,   2.00000,   1128.6969
    162.5000,       5.0000,   2.00000,   1013.0564
    167.5000,       5.0000,   2.00000,   1096.0797
    172.5000,       5.0000,   2.00000,    921.7861
    177.5000,       5.0000,   2.00000,    820.8374
    182.5000,       5.0000,   2.00000,    838.0035
    187.5000,       5.0000,   2.00000,    715.4794
    192.5000,       5.0000,   2.00000,    675.5884
    197.5000,       5.0000,   2.00000,    621.7067
    202.5000,       5.0000,   2.00000,    570.3759
    207.5000,       5.0000,   2.00000,    566.1965
    212.5000,       5.0000,   2.00000,    423.1030
    217.5000,       5.0000,   2.00000,    410.9379
    222.5000,       5.0000,   2.00000,    397.6631
    227.5000,       5.0000,   2.00000,    214.6945
    232.5000,       5.0000,   2.00000,    183.0266
    237.5000,       5.0000,   2.00000,    176.6579
    242.5000,       5.0000,   2.00000,    224.4241
    247.5000,       5.0000,   2.00000,    188.4248
    252.5000,       5.0000,   2.00000,    158.8644
    257.5000,       5.0000,   2.00000,    208.8777
    262.5000,       5.0000,   2.00000,    236.1439
    267.5000,       5.0000,   2.00000,    229.4812
    272.5000,       5.0000,   2.00000,    201.0191
    277.5000,       5.0000,   2.00000,    206.2505
    282.5000,       5.0000,   2.00000,    231.8821
    287.5000,       5.0000,   2.00000,    246.6474
    292.5000,       5.0000,   2.00000,    274.1632
    297.5000,       5.0000,   2.00000,    272.7686
    302.5000,       5.0000,   2.00000,    298.3678
    307.5000,       5.0000,   2.00000,    369.9776
    312.5000,       5.0000,   2.00000,    356.7187
    317.5000,       5.0000,   2.00000,    568.4521
    322.5000,       5.0000,   2.00000,    718.6917
    327.5000,       5.0000,   2.00000,    693.1805
    332.5000,       5.0000,   2.00000,    827.4409
    337.5000,       5.0000,   2.00000,    884.9664
    342.5000,       5.0000,   2.00000,    877.6528
    347.5000,       5.0000,   2.00000,    880.7895
    352.5000,       5.0000,   2.00000,   1019.4913
    357.5000,       5.0000,   2.00000,    921.4281
    362.5000,       5.0000,   2.00000,    737.4052
    367.5000,       5.0000,   2.00000,    741.5395
    372.5000,       5.0000,   2.00000,    898.3846
    377.5000,       5.0000,   2.00000,    856.4871
    382.5000,       5.0000,   2.00000,    840.4819
    387.5000,       5.0000,   2.00000,    917.7087
    392.5000,       5.0000,   2.00000,    837.8305
    397.5000,       5.0000,   2.00000,   1031.8138
    402.5000,       5.0000,   2.00000,   1058.6788
    407.5000,       5.0000,   2.00000,   1048.1128
    412.5000,       5.0000,   2.00000,   1116.2921
    417.5000,       5.0000,   2.00000,   1105.0493
    422.5000,       5.0000,   2.00000,    993.2787
    427.5000,       5.0000,   2.00000,   1072.4420
    432.5000,       5.0000,   2.00000,    984.7167
    437.5000,       5.0000,   2.00000,    826.3573
    442.5000,       5.0000,   2.00000,    962.1027
    447.5000,       5.0000,   2.00000,    983.5298
    452.5000,       5.0000,   2.00000,   1000.2333
    457.5000,       5.0000,   2.00000,   1048.9381
    462.5000,       5.0000,   2.00000,   1030.0068
     17.5000,       5.0000,   3.00000,   1754.9768
     22.5000,       5.0000,   3.00000,   1602.2878
     27.5000,       5.0000,   3.00000,   1835.5645
     32.5000,       5.0000,   3.00000,   2162.3403
     37.5000,       5.0000,   3.00000,   2319.7341
     42.5000,       5.0000,   3.00000,   2223.5415
     47.5000,       5.0000,   3.00000,   2209.3384
     52.5000,       5.0000,   3.00000,   2237.4685
     57.5000,       5.0000,   3.00000,   2305.3547
     62.5000,       5.0000,   3.00000,   2098.5764
     67.5000,       5.0000,   3.00000,   2084.2498
     72.5000,       5.0000,   3.00000,   1937.8081
     77.5000,       5.0000,   3.00000,   1874.1233
     82.5000,       5.0000,   3.00000,   1760.2811
     87.5000,       5.0000,   3.00000,   1695.9626
     92.5000,       5.0000,   3.00000,   1583.3693
     97.5000,       5.0000,   3.00000,   1512.3826
    102.5000,       5.0000,   3.00000,   1565.4504
    107.5000,       5.0000,   3.00000,   1542.1031
    112.5000,       5.0000,   3.00000,   1522.0066
    117.5000,       5.0000,   3.00000,   1460.1827
    122.5000,       5.0000,   3.00000,   1442.4342
    127.5000,       5.0000,   3.00000,   1424.7595
    132.5000,       5.0000,   3.00000,   1404.3687
    137.5000,       5.0000,   3.00000,   1305.0983
    142.5000,       5.0000,   3.00000,   1334.4017
    147.5000,       5.0000,   3.00000,   1228.4805
    152.5000,       5.0000,   3.00000,   1117.8999
    157.5000,       5.0000,   3.00000,   1048.2203
    162.5000,       5.0000,   3.00000,    953.8903
    167.5000,       5.0000,   3.00000,    999.2985
    172.5000,       5.0000,   3.00000,    830.3099
    177.5000,       5.0000,   3.00000,    728.6354
    182.5000,       5.0000,   3.00000,    698.7172
    187.5000,       5.0000,   3.00000,    613.5363
    192.5000,       5.0000,   3.00000,    542.6799
    197.5000,       5.0000,   3.00000,    488.1656
    202.5000,       5.0000,   3.00000,    438.9197
    207.5000,       5.0000,   3.00000,    399.0840
    212.5000,       5.0000,   3.00000,    344.3658
    217.5000,       5.0000,   3.00000,    355.5826
    222.5000,       5.0000,   3.00000,    344.9777
    227.5000,       5.0000,   3.00000,    184.8052
    232.5000,       5.0000,   3.00000,    164.7423
    237.5000,       5.0000,   3.00000,    178.6795
    242.5000,       5.0000,   3.00000,    251.7623
    247.5000,       5.0000,   3.00000,    191.4938
    252.5000,       5.0000,   3.00000,    149.1807
    257.5000,       5.0000,   3.00000,    198.1776
    262.5000,       5.0000,   3.00000,    252.0764
    267.5000,       5.0000,   3.00000,    242.9114
    272.5000,       5.0000,   3.00000,    187.9079
    277.5000,       5.0000,   3.00000,    186.3837
    282.5000,       5.0000,   3.00000,    225.7812
    287.5000,       5.0000,   3.00000,    266.7050
    292.5000,       5.0000,   3.00000,    290.2344
    297.5000,       5.0000,   3.00000,    289.6779
    302.5000,       5.0000,   3.00000,    278.7259
    307.5000,       5.0000,   3.00000,    310.8614
    312.5000,       5.0000,   3.00000,    313.6760
    317.5000,       5.0000,   3.00000,    493.8733
    322.5000,       5.0000,   3.00000,    610.7670
    327.5000,       5.0000,   3.00000,    572.6653
    332.5000,       5.0000,   3.00000,    607.4421
    337.5000,       5.0000,   3.00000,    582.0765
    342.5000,       5.0000,   3.00000,    633.4017
    347.5000,       5.0000,   3.00000,    702.8447
    352.5000,       5.0000,   3.00000,    908.5620
    357.5000,       5.0000,   3.00000,    780.7404
    362.5000,       5.0000,   3.00000,    611.6343
    367.5000,       5.0000,   3.00000,    618.7236
    372.5000,       5.0000,   3.00000,    824.7946
    377.5000,       5.0000,   3.00000,    879.8107
    382.5000,       5.0000,   3.00000,    806.8868
    387.5000,       5.0000,   3.00000,    822.1036
    392.5000,       5.0000,   3.00000,    744.3294
    397.5000,       5.0000,   3.00000,    928.3959
    402.5000,       5.0000,   3.00000,    926.0739
    407.5000,       5.0000,   3.00000,    975.0442
    412.5000,       5.0000,   3.00000,    944.1805
    417.5000,       5.0000,   3.00000,    963.1149
    422.5000,       5.0000,   3.00000,    922.2073
    427.5000,       5.0000,   3.00000,    992.1799
    432.5000,       5.0000,   3.00000,    918.9006
    437.5000,       5.0000,   3.00000,    781.6765
    442.5000,       5.0000,   3.00000,    892.7823
    447.5000,       5.0000,   3.00000,    952.4780
    452.5000,       5.0000,   3.00000,    986.1607
    457.5000,       5.0000,   3.00000,    972.1801
     22.5000,      15.0000,   1.00000,   1665.8467
     27.5000,      15.0000,   1.00000,   1783.8920
     32.5000,      15.0000,   1.00000,   1983.6088
     37.5000,      15.0000,   1.00000,   2097.8347
     42.5000,      15.0000,   1.00000,   2090.3582
     47.5000,      15.0000,   1.00000,   1974.2864
     52.5000,      15.0000,   1.00000,   1954.9497
     57.5000,      15.0000,   1.00000,   1943.2451
     62.5000,      15.0000,   1.00000,   1965.5433
     67.5000,      15.0000,   1.00000,   1894.2128
     72.5000,      15.0000,   1.00000,   1873.9557
     77.5000,      15.0000,   1.00000,   1814.7678
     82.5000,      15.0000,   1.00000,   1755.1416
     87.5000,      15.0000,   1.00000,   1641.9282
     92.5000,      15.0000,   1.00000,   1560.3495
     97.5000,      15.0000,   1.00000,   1516.4224
    102.5000,      15.0000,   1.00000,   1510.7875
    107.5000,      15.0000,   1.00000,   1524.8387
    112.5000,      15.0000,   1.00000,   1491.7081
    117.5000,      15.0000,   1.00000,   1455.9343
    122.5000,      15.0000,   1.00000,   1392.4851
    127.5000,      15.0000,   1.00000,   1364.9388
    132.5000,      15.0000,   1.00000,   1321.9098
    137.5000,      15.0000,   1.00000,   1291.2266
    142.5000,      15.0000,   1.00000,   1233.4658
    147.5000,      15.0000,   1.00000,   1150.6376
    152.5000,      15.0000,   1.00000,   1056.7924
    157.5000,      15.0000,   1.00000,    983.9847
    162.5000,      15.0000,   1.00000,    936.3189
    167.5000,      15.0000,   1.00000,    875.0467
    172.5000,      15.0000,   1.00000,    820.6469
    177.5000,      15.0000,   1.00000,    722.0190
    182.5000,      15.0000,   1.00000,    644.4024
    187.5000,      15.0000,   1.00000,    570.5433
    192.5000,      15.0000,   1.00000,    512.0245
    197.5000,      15.0000,   1.00000,    445.3757
    202.5000,      15.0000,   1.00000,    380.3123
    207.5000,      15.0000,   1.00000,    361.4719
    212.5000,      15.0000,   1.00000,    358.6250
    217.5000,      15.0000,   1.00000,    343.8118
    222.5000,      15.0000,   1.00000,    290.7184
    227.5000,      15.0000,   1.00000,    235.5252
    232.5000,      15.0000,   1.00000,    180.3388
    237.5000,      15.0000,   1.00000,    200.6146
    242.5000,      15.0000,   1.00000,    207.7770
    247.5000,      15.0000,   1.00000,    205.2525
    252.5000,      15.0000,   1.00000,    190.3565
    257.5000,      15.0000,   1.00000,    208.5376
    262.5000,      15.0000,   1.00000,    233.8797
    267.5000,      15.0000,   1.00000,    234.2370
    272.5000,      15.0000,   1.00000,    206.2011
    277.5000,      15.0000,   1.00000,    192.4677
    282.5000,      15.0000,   1.00000,    224.1826
    287.5000,      15.0000,   1.00000,    269.3799
    292.5000,      15.0000,   1.00000,    302.8386
    297.5000,      15.0000,   1.00000,    290.4758
    302.5000,      15.0000,   1.00000,    272.0523
    307.5000,      15.0000,   1.00000,    273.3604
    312.5000,      15.0000,   1.00000,    355.5720
    317.5000,      15.0000,   1.00000,    458.6080
    322.5000,      15.0000,   1.00000,    520.5305
    327.5000,      15.0000,   1.00000,    542.4325
    332.5000,      15.0000,   1.00000,    480.0423
    337.5000,      15.0000,   1.00000,    455.8901
    342.5000,      15.0000,   1.00000,    531.3452
    347.5000,      15.0000,   1.00000,    693.4189
    352.5000,      15.0000,   1.00000,    729.9963
    357.5000,      15.0000,   1.00000,    706.4307
    362.5000,      15.0000,   1.00000,    622.6514
    367.5000,      15.0000,   1.00000,    622.8577
    372.5000,      15.0000,   1.00000,    714.5573
    377.5000,      15.0000,   1.00000,    805.0233
    382.5000,      15.0000,   1.00000,    810.8080
    387.5000,      15.0000,   1.00000,    733.0845
    392.5000,      15.0000,   1.00000,    752.2961
    397.5000,      15.0000,   1.00000,    780.6982
    402.5000,      15.0000,   1.00000,    874.0927
    407.5000,      15.0000,   1.00000,    881.4799
    412.5000,      15.0000,   1.00000,    891.3441
    417.5000,      15.0000,   1.00000,    877.7933
    422.5000,      15.0000,   1.00000,    905.3870
    427.5000,      15.0000,   1.00000,    871.3989
    432.5000,      15.0000,   1.00000,    828.6437
    437.5000,      15.0000,   1.00000,    810.5400
    442.5000,      15.0000,   1.00000,    826.9957
    447.5000,      15.0000,   1.00000,    896.2393
    452.5000,      15.0000,   1.00000,    943.3529
     22.5000,       5.0000,   4.00000,   1489.8640
     27.5000,       5.0000,   4.00000,   1709.2870
     32.5000,       5.0000,   4.00000,   1950.7532
     37.5000,       5.0000,   4.00000,   2083.6409
     42.5000,       5.0000,   4.00000,   2027.0825
     47.5000,       5.0000,   4.00000,   1907.0234
     52.5000,       5.0000,   4.00000,   1907.9205
     57.5000,       5.0000,   4.00000,   1975.6204
     62.5000,       5.0000,   4.00000,   1837.6067
     67.5000,       5.0000,   4.00000,   1851.1707
     72.5000,       5.0000,   4.00000,   1754.7842
     77.5000,       5.0000,   4.00000,   1748.0421
     82.5000,       5.0000,   4.00000,   1698.7632
     87.5000,       5.0000,   4.00000,   1642.4685
     92.5000,       5.0000,   4.00000,   1535.8060
     97.5000,       5.0000,   4.00000,   1458.7386
    102.5000,       5.0000,   4.00000,   1525.0399
    107.5000,       5.0000,   4.00000,   1504.5332
    112.5000,       5.0000,   4.00000,   1490.8374
    117.5000,       5.0000,   4.00000,   1440.6848
    122.5000,       5.0000,   4.00000,   1370.4769
    127.5000,       5.0000,   4.00000,   1366.3831
    132.5000,       5.0000,   4.00000,   1346.0519
    137.5000,       5.0000,   4.00000,   1237.6298
    142.5000,       5.0000,   4.00000,   1272.4917
    147.5000,       5.0000,   4.00000,   1112.6736
    152.5000,       5.0000,   4.00000,   1024.6805
    157.5000,       5.0000,   4.00000,    983.1839
    162.5000,       5.0000,   4.00000,    858.8987
    167.5000,       5.0000,   4.00000,    926.9066
    172.5000,       5.0000,   4.00000,    765.3442
    177.5000,       5.0000,   4.00000,    664.8015
    182.5000,       5.0000,   4.00000,    641.7297
    187.5000,       5.0000,   4.00000,    514.4937
    192.5000,       5.0000,   4.00000,    472.7873
    197.5000,       5.0000,   4.00000,    408.7528
    202.5000,       5.0000,   4.00000,    343.5435
    207.5000,       5.0000,   4.00000,    363.8656
    212.5000,       5.0000,   4.00000,    320.8622
    217.5000,       5.0000,   4.00000,    339.8065
    222.5000,       5.0000,   4.00000,    313.5408
    227.5000,       5.0000,   4.00000,    165.1903
    232.5000,       5.0000,   4.00000,    163.8459
    237.5000,       5.0000,   4.00000,    174.6016
    242.5000,       5.0000,   4.00000,    246.5403
    247.5000,       5.0000,   4.00000,    201.2441
    252.5000,       5.0000,   4.00000,    158.0380
    257.5000,       5.0000,   4.00000,    212.8703
    262.5000,       5.0000,   4.00000,    253.8894
    267.5000,       5.0000,   4.00000,    250.9330
    272.5000,       5.0000,   4.00000,    188.9301
    277.5000,       5.0000,   4.00000,    177.0502
    282.5000,       5.0000,   4.00000,    221.6210
    287.5000,       5.0000,   4.00000,    270.1972
    292.5000,       5.0000,   4.00000,    316.7989
    297.5000,       5.0000,   4.00000,    283.3408
    302.5000,       5.0000,   4.00000,    239.7159
    307.5000,       5.0000,   4.00000,    271.1089
    312.5000,       5.0000,   4.00000,    269.4216
    317.5000,       5.0000,   4.00000,    441.9238
    322.5000,       5.0000,   4.00000,    537.9482
    327.5000,       5.0000,   4.00000,    477.1753
    332.5000,       5.0000,   4.00000,    463.8920
    337.5000,       5.0000,   4.00000,    413.2759
    342.5000,       5.0000,   4.00000,    489.7752
    347.5000,       5.0000,   4.00000,    611.5330
    352.5000,       5.0000,   4.00000,    772.0374
    357.5000,       5.0000,   4.00000,    678.6357
    362.5000,       5.0000,   4.00000,    536.1483
    367.5000,       5.0000,   4.00000,    534.7880
    372.5000,       5.0000,   4.00000,    737.0499
    377.5000,       5.0000,   4.00000,    803.7206
    382.5000,       5.0000,   4.00000,    762.8356
    387.5000,       5.0000,   4.00000,    753.2332
    392.5000,       5.0000,   4.00000,    634.4384
    397.5000,       5.0000,   4.00000,    797.3009
    402.5000,       5.0000,   4.00000,    836.4001
    407.5000,       5.0000,   4.00000,    859.9650
    412.5000,       5.0000,   4.00000,    868.7834
    417.5000,       5.0000,   4.00000,    880.9230
    422.5000,       5.0000,   4.00000,    833.9161
    427.5000,       5.0000,   4.00000,    892.8972
    432.5000,       5.0000,   4.00000,    817.9559
    437.5000,       5.0000,   4.00000,    690.0777
    442.5000,       5.0000,   4.00000,    820.4831
    447.5000,       5.0000,   4.00000,    869.6304
    452.5000,       5.0000,   4.00000,    930.9819
     30.0000,      20.0000,   1.00000,   1649.6721
     35.0000,      20.0000,   1.00000,   1757.7787
     40.0000,      20.0000,   1.00000,   1794.6675
     45.0000,      20.0000,   1.00000,   1820.9595
     50.0000,      20.0000,   1.00000,   1774.2283
     55.0000,      20.0000,   1.00000,   1678.2134
     60.0000,      20.0000,   1.00000,   1655.3264
     65.0000,      20.0000,   1.00000,   1657.2722
     70.0000,      20.0000,   1.00000,   1655.2103
     75.0000,      20.0000,   1.00000,   1653.9518
     80.0000,      20.0000,   1.00000,   1615.6289
     85.0000,      20.0000,   1.00000,   1567.6995
     90.0000,      20.0000,   1.00000,   1518.0557
     95.0000,      20.0000,   1.00000,   1477.7905
    100.0000,      20.0000,   1.00000,   1438.7947
    105.0000,      20.0000,   1.00000,   1411.6785
    110.0000,      20.0000,   1.00000,   1420.5659
    115.0000,      20.0000,   1.00000,   1382.8203
    120.0000,      20.0000,   1.00000,   1356.4883
    125.0000,      20.0000,   1.00000,   1312.1017
    130.0000,      20.0000,   1.00000,   1241.8993
    135.0000,      20.0000,   1.00000,   1220.5927
    140.0000,      20.0000,   1.00000,   1131.2513
    145.0000,      20.0000,   1.00000,   1049.0259
    150.0000,      20.0000,   1.00000,    996.2247
    155.0000,      20.0000,   1.00000,    899.8284
    160.0000,      20.0000,   1.00000,    867.8220
    165.0000,      20.0000,   1.00000,    822.8821
    170.0000,      20.0000,   1.00000,    758.0962
    175.0000,      20.0000,   1.00000,    734.4998
    180.0000,      20.0000,   1.00000,    626.0612
    185.0000,      20.0000,   1.00000,    550.7639
    190.0000,      20.0000,   1.00000,    484.9445
    195.0000,      20.0000,   1.00000,    396.6685
    200.0000,      20.0000,   1.00000,    380.1588
    205.0000,      20.0000,   1.00000,    358.2712
    210.0000,      20.0000,   1.00000,    355.0043
    215.0000,      20.0000,   1.00000,    346.8457
    220.0000,      20.0000,   1.00000,    290.9375
    225.0000,      20.0000,   1.00000,    260.1194
    230.0000,      20.0000,   1.00000,    220.4839
    235.0000,      20.0000,   1.00000,    188.3047
    240.0000,      20.0000,   1.00000,    188.9409
    245.0000,      20.0000,   1.00000,    193.4205
    250.0000,      20.0000,   1.00000,    224.2745
    255.0000,      20.0000,   1.00000,    237.1147
    260.0000,      20.0000,   1.00000,    235.7463
    265.0000,      20.0000,   1.00000,    229.4427
    270.0000,      20.0000,   1.00000,    218.5694
    275.0000,      20.0000,   1.00000,    222.3373
    280.0000,      20.0000,   1.00000,    225.2064
    285.0000,      20.0000,   1.00000,    253.6656
    290.0000,      20.0000,   1.00000,    269.8757
    295.0000,      20.0000,   1.00000,    262.3856
    300.0000,      20.0000,   1.00000,    263.5092
    305.0000,      20.0000,   1.00000,    246.1410
    310.0000,      20.0000,   1.00000,    289.7379
    315.0000,      20.0000,   1.00000,    359.7760
    320.0000,      20.0000,   1.00000,    399.1463
    325.0000,      20.0000,   1.00000,    424.5090
    330.0000,      20.0000,   1.00000,    406.9590
    335.0000,      20.0000,   1.00000,    400.6931
    340.0000,      20.0000,   1.00000,    447.3147
    345.0000,      20.0000,   1.00000,    506.3386
    350.0000,      20.0000,   1.00000,    555.6440
    355.0000,      20.0000,   1.00000,    575.8403
    360.0000,      20.0000,   1.00000,    569.4194
    365.0000,      20.0000,   1.00000,    592.4378
    370.0000,      20.0000,   1.00000,    591.5362
    375.0000,      20.0000,   1.00000,    613.3342
    380.0000,      20.0000,   1.00000,    655.9401
    385.0000,      20.0000,   1.00000,    659.2761
    390.0000,      20.0000,   1.00000,    667.0878
    395.0000,      20.0000,   1.00000,    674.1896
    400.0000,      20.0000,   1.00000,    677.9742
    405.0000,      20.0000,   1.00000,    754.0287
    410.0000,      20.0000,   1.00000,    816.0325
    415.0000,      20.0000,   1.00000,    820.6711
    420.0000,      20.0000,   1.00000,    822.1606
    425.0000,      20.0000,   1.00000,    762.7742
    430.0000,      20.0000,   1.00000,    699.7588
    435.0000,      20.0000,   1.00000,    705.7112
    440.0000,      20.0000,   1.00000,    710.8729
    445.0000,      20.0000,   1.00000,    739.9299
     27.5000,       5.0000,   5.00000,   1577.0679
     32.5000,       5.0000,   5.00000,   1766.7145
     37.5000,       5.0000,   5.00000,   1868.6405
     42.5000,       5.0000,   5.00000,   1837.0195
     47.5000,       5.0000,   5.00000,   1769.6703
     52.5000,       5.0000,   5.00000,   1733.0419
     57.5000,       5.0000,   5.00000,   1768.1929
     62.5000,       5.0000,   5.00000,   1626.7062
     67.5000,       5.0000,   5.00000,   1657.7865
     72.5000,       5.0000,   5.00000,   1601.1724
     77.5000,       5.0000,   5.00000,   1609.0762
     82.5000,       5.0000,   5.00000,   1591.2906
     87.5000,       5.0000,   5.00000,   1584.3485
     92.5000,       5.0000,   5.00000,   1480.3468
     97.5000,       5.0000,   5.00000,   1410.8281
    102.5000,       5.0000,   5.00000,   1455.8385
    107.5000,       5.0000,   5.00000,   1430.6317
    112.5000,       5.0000,   5.00000,   1432.5027
    117.5000,       5.0000,   5.00000,   1375.0673
    122.5000,       5.0000,   5.00000,   1320.5182
    127.5000,       5.0000,   5.00000,   1303.3524
    132.5000,       5.0000,   5.00000,   1273.6415
    137.5000,       5.0000,   5.00000,   1171.2711
    142.5000,       5.0000,   5.00000,   1159.3774
    147.5000,       5.0000,   5.00000,   1019.9249
    152.5000,       5.0000,   5.00000,    941.1717
    157.5000,       5.0000,   5.00000,    894.0854
    162.5000,       5.0000,   5.00000,    802.5435
    167.5000,       5.0000,   5.00000,    855.6118
    172.5000,       5.0000,   5.00000,    719.3710
    177.5000,       5.0000,   5.00000,    627.1978
    182.5000,       5.0000,   5.00000,    593.1059
    187.5000,       5.0000,   5.00000,    481.4431
    192.5000,       5.0000,   5.00000,    414.5477
    197.5000,       5.0000,   5.00000,    360.0559
    202.5000,       5.0000,   5.00000,    330.8924
    207.5000,       5.0000,   5.00000,    354.2361
    212.5000,       5.0000,   5.00000,    324.9070
    217.5000,       5.0000,   5.00000,    330.0794
    222.5000,       5.0000,   5.00000,    308.7307
    227.5000,       5.0000,   5.00000,    166.5537
    232.5000,       5.0000,   5.00000,    160.0267
    237.5000,       5.0000,   5.00000,    169.8586
    242.5000,       5.0000,   5.00000,    239.0388
    247.5000,       5.0000,   5.00000,    205.2933
    252.5000,       5.0000,   5.00000,    175.9650
    257.5000,       5.0000,   5.00000,    230.3113
    262.5000,       5.0000,   5.00000,    266.5025
    267.5000,       5.0000,   5.00000,    245.0050
    272.5000,       5.0000,   5.00000,    193.4620
    277.5000,       5.0000,   5.00000,    188.1762
    282.5000,       5.0000,   5.00000,    222.0065
    287.5000,       5.0000,   5.00000,    274.0915
    292.5000,       5.0000,   5.00000,    303.3785
    297.5000,       5.0000,   5.00000,    261.4284
    302.5000,       5.0000,   5.00000,    223.7891
    307.5000,       5.0000,   5.00000,    244.0084
    312.5000,       5.0000,   5.00000,    242.5072
    317.5000,       5.0000,   5.00000,    393.6059
    322.5000,       5.0000,   5.00000,    482.3793
    327.5000,       5.0000,   5.00000,    397.2974
    332.5000,       5.0000,   5.00000,    389.1643
    337.5000,       5.0000,   5.00000,    381.1554
    342.5000,       5.0000,   5.00000,    428.7085
    347.5000,       5.0000,   5.00000,    509.6988
    352.5000,       5.0000,   5.00000,    673.2025
    357.5000,       5.0000,   5.00000,    600.2910
    362.5000,       5.0000,   5.00000,    480.6972
    367.5000,       5.0000,   5.00000,    501.0442
    372.5000,       5.0000,   5.00000,    657.7377
    377.5000,       5.0000,   5.00000,    689.9980
    382.5000,       5.0000,   5.00000,    678.3036
    387.5000,       5.0000,   5.00000,    691.6160
    392.5000,       5.0000,   5.00000,    569.0965
    397.5000,       5.0000,   5.00000,    699.0367
    402.5000,       5.0000,   5.00000,    732.9686
    407.5000,       5.0000,   5.00000,    780.9439
    412.5000,       5.0000,   5.00000,    823.0438
    417.5000,       5.0000,   5.00000,    839.0260
    422.5000,       5.0000,   5.00000,    751.0693
    427.5000,       5.0000,   5.00000,    797.4382
    432.5000,       5.0000,   5.00000,    715.7123
    437.5000,       5.0000,   5.00000,    606.7869
    442.5000,       5.0000,   5.00000,    726.4138
    447.5000,       5.0000,   5.00000,    792.4351
     32.5000,       5.0000,   6.00000,   1635.8063
     37.5000,       5.0000,   6.00000,   1722.9994
     42.5000,       5.0000,   6.00000,   1683.5190
     47.5000,       5.0000,   6.00000,   1673.4398
     52.5000,       5.0000,   6.00000,   1673.7959
     57.5000,       5.0000,   6.00000,   1656.7421
     62.5000,       5.0000,   6.00000,   1489.3833
     67.5000,       5.0000,   6.00000,   1510.3918
     72.5000,       5.0000,   6.00000,   1457.0928
     77.5000,       5.0000,   6.00000,   1483.3914
     82.5000,       5.0000,   6.00000,   1481.1671
     87.5000,       5.0000,   6.00000,   1491.4863
     92.5000,       5.0000,   6.00000,   1428.2673
     97.5000,       5.0000,   6.00000,   1349.0704
    102.5000,       5.0000,   6.00000,   1385.2159
    107.5000,       5.0000,   6.00000,   1355.6453
    112.5000,       5.0000,   6.00000,   1338.9346
    117.5000,       5.0000,   6.00000,   1300.0990
    122.5000,       5.0000,   6.00000,   1266.4041
    127.5000,       5.0000,   6.00000,   1246.8683
    132.5000,       5.0000,   6.00000,   1211.6241
    137.5000,       5.0000,   6.00000,   1079.7128
    142.5000,       5.0000,   6.00000,   1074.6885
    147.5000,       5.0000,   6.00000,    949.7137
    152.5000,       5.0000,   6.00000,    866.4443
    157.5000,       5.0000,   6.00000,    829.5231
    162.5000,       5.0000,   6.00000,    747.8870
    167.5000,       5.0000,   6.00000,    814.5580
    172.5000,       5.0000,   6.00000,    678.0320
    177.5000,       5.0000,   6.00000,    594.2912
    182.5000,       5.0000,   6.00000,    571.1653
    187.5000,       5.0000,   6.00000,    457.2286
    192.5000,       5.0000,   6.00000,    391.7907
    197.5000,       5.0000,   6.00000,    349.7152
    202.5000,       5.0000,   6.00000,    336.1542
    207.5000,       5.0000,   6.00000,    364.3118
    212.5000,       5.0000,   6.00000,    320.2186
    217.5000,       5.0000,   6.00000,    338.8799
    222.5000,       5.0000,   6.00000,    324.3148
    227.5000,       5.0000,   6.00000,    169.9878
    232.5000,       5.0000,   6.00000,    158.9811
    237.5000,       5.0000,   6.00000,    166.0946
    242.5000,       5.0000,   6.00000,    246.8165
    247.5000,       5.0000,   6.00000,    211.4153
    252.5000,       5.0000,   6.00000,    180.7664
    257.5000,       5.0000,   6.00000,    248.1707
    262.5000,       5.0000,   6.00000,    279.4334
    267.5000,       5.0000,   6.00000,    256.7986
    272.5000,       5.0000,   6.00000,    198.0730
    277.5000,       5.0000,   6.00000,    197.2123
    282.5000,       5.0000,   6.00000,    239.3141
    287.5000,       5.0000,   6.00000,    263.5324
    292.5000,       5.0000,   6.00000,    271.8216
    297.5000,       5.0000,   6.00000,    244.7166
    302.5000,       5.0000,   6.00000,    214.7532
    307.5000,       5.0000,   6.00000,    235.5305
    312.5000,       5.0000,   6.00000,    226.6181
    317.5000,       5.0000,   6.00000,    361.3740
    322.5000,       5.0000,   6.00000,    418.3042
    327.5000,       5.0000,   6.00000,    358.6555
    332.5000,       5.0000,   6.00000,    381.2182
    337.5000,       5.0000,   6.00000,    376.1531
    342.5000,       5.0000,   6.00000,    406.3197
    347.5000,       5.0000,   6.00000,    446.9018
    352.5000,       5.0000,   6.00000,    593.2938
    357.5000,       5.0000,   6.00000,    542.1198
    362.5000,       5.0000,   6.00000,    451.2271
    367.5000,       5.0000,   6.00000,    460.4211
    372.5000,       5.0000,   6.00000,    599.4257
    377.5000,       5.0000,   6.00000,    612.5237
    382.5000,       5.0000,   6.00000,    577.9401
    387.5000,       5.0000,   6.00000,    613.2637
    392.5000,       5.0000,   6.00000,    534.9752
    397.5000,       5.0000,   6.00000,    643.6378
    402.5000,       5.0000,   6.00000,    653.2405
    407.5000,       5.0000,   6.00000,    732.5792
    412.5000,       5.0000,   6.00000,    774.0042
    417.5000,       5.0000,   6.00000,    781.8219
    422.5000,       5.0000,   6.00000,    704.4133
    427.5000,       5.0000,   6.00000,    710.9319
    432.5000,       5.0000,   6.00000,    641.6172
    437.5000,       5.0000,   6.00000,    536.9935
    442.5000,       5.0000,   6.00000,    644.1164
     37.5000,      25.0000,   1.00000,   1591.0999
     42.5000,      25.0000,   1.00000,   1650.9205
     47.5000,      25.0000,   1.00000,   1668.6027
     52.5000,      25.0000,   1.00000,   1632.6169
     57.5000,      25.0000,   1.00000,   1576.5792
     62.5000,      25.0000,   1.00000,   1514.4070
     67.5000,      25.0000,   1.00000,   1486.5675
     72.5000,      25.0000,   1.00000,   1462.0460
     77.5000,      25.0000,   1.00000,   1462.7427
     82.5000,      25.0000,   1.00000,   1427.8834
     87.5000,      25.0000,   1.00000,   1400.7330
     92.5000,      25.0000,   1.00000,   1388.2147
     97.5000,      25.0000,   1.00000,   1371.7413
    102.5000,      25.0000,   1.00000,   1336.4644
    107.5000,      25.0000,   1.00000,   1299.4197
    112.5000,      25.0000,   1.00000,   1282.7896
    117.5000,      25.0000,   1.00000,   1269.1096
    122.5000,      25.0000,   1.00000,   1245.7135
    127.5000,      25.0000,   1.00000,   1203.7516
    132.5000,      25.0000,   1.00000,   1134.2609
    137.5000,      25.0000,   1.00000,   1061.5065
    142.5000,      25.0000,   1.00000,    999.4377
    147.5000,      25.0000,   1.00000,    924.2012
    152.5000,      25.0000,   1.00000,    870.7855
    157.5000,      25.0000,   1.00000,    819.3988
    162.5000,      25.0000,   1.00000,    773.3746
    167.5000,      25.0000,   1.00000,    737.5085
    172.5000,      25.0000,   1.00000,    692.9735
    177.5000,      25.0000,   1.00000,    645.3977
    182.5000,      25.0000,   1.00000,    561.9686
    187.5000,      25.0000,   1.00000,    485.2233
    192.5000,      25.0000,   1.00000,    441.4317
    197.5000,      25.0000,   1.00000,    402.2319
    202.5000,      25.0000,   1.00000,    377.2187
    207.5000,      25.0000,   1.00000,    365.3092
    212.5000,      25.0000,   1.00000,    352.2666
    217.5000,      25.0000,   1.00000,    322.4901
    222.5000,      25.0000,   1.00000,    283.7897
    227.5000,      25.0000,   1.00000,    248.7372
    232.5000,      25.0000,   1.00000,    223.7659
    237.5000,      25.0000,   1.00000,    190.9149
    242.5000,      25.0000,   1.00000,    192.6411
    247.5000,      25.0000,   1.00000,    216.8477
    252.5000,      25.0000,   1.00000,    245.6471
    257.5000,      25.0000,   1.00000,    247.1939
    262.5000,      25.0000,   1.00000,    242.9993
    267.5000,      25.0000,   1.00000,    242.8096
    272.5000,      25.0000,   1.00000,    242.7385
    277.5000,      25.0000,   1.00000,    248.0134
    282.5000,      25.0000,   1.00000,    251.3988
    287.5000,      25.0000,   1.00000,    240.1667
    292.5000,      25.0000,   1.00000,    232.3967
    297.5000,      25.0000,   1.00000,    237.9889
    302.5000,      25.0000,   1.00000,    243.1754
    307.5000,      25.0000,   1.00000,    273.2323
    312.5000,      25.0000,   1.00000,    311.3314
    317.5000,      25.0000,   1.00000,    318.7764
    322.5000,      25.0000,   1.00000,    337.8460
    327.5000,      25.0000,   1.00000,    379.5614
    332.5000,      25.0000,   1.00000,    412.9192
    337.5000,      25.0000,   1.00000,    419.8058
    342.5000,      25.0000,   1.00000,    459.3178
    347.5000,      25.0000,   1.00000,    475.6004
    352.5000,      25.0000,   1.00000,    460.8527
    357.5000,      25.0000,   1.00000,    490.4683
    362.5000,      25.0000,   1.00000,    539.3807
    367.5000,      25.0000,   1.00000,    534.0249
    372.5000,      25.0000,   1.00000,    520.3595
    377.5000,      25.0000,   1.00000,    528.8467
    382.5000,      25.0000,   1.00000,    529.6204
    387.5000,      25.0000,   1.00000,    561.2703
    392.5000,      25.0000,   1.00000,    597.9545
    397.5000,      25.0000,   1.00000,    629.9020
    402.5000,      25.0000,   1.00000,    660.3040
    407.5000,      25.0000,   1.00000,    710.8679
    412.5000,      25.0000,   1.00000,    736.6628
    417.5000,      25.0000,   1.00000,    749.1007
    422.5000,      25.0000,   1.00000,    709.9266
    427.5000,      25.0000,   1.00000,    651.9506
    432.5000,      25.0000,   1.00000,    611.7357
    437.5000,      25.0000,   1.00000,    624.7652
     37.5000,       5.0000,   7.00000,   1630.5137
     42.5000,       5.0000,   7.00000,   1605.7582
     47.5000,       5.0000,   7.00000,   1583.9832
     52.5000,       5.0000,   7.00000,   1614.1016
     57.5000,       5.0000,   7.00000,   1618.9863
     62.5000,       5.0000,   7.00000,   1422.3564
     67.5000,       5.0000,   7.00000,   1397.4108
     72.5000,       5.0000,   7.00000,   1337.5227
     77.5000,       5.0000,   7.00000,   1370.8469
     82.5000,       5.0000,   7.00000,   1384.0669
     87.5000,       5.0000,   7.00000,   1402.9813
     92.5000,       5.0000,   7.00000,   1341.0356
     97.5000,       5.0000,   7.00000,   1283.8883
    102.5000,       5.0000,   7.00000,   1319.7988
    107.5000,       5.0000,   7.00000,   1276.3202
    112.5000,       5.0000,   7.00000,   1258.2227
    117.5000,       5.0000,   7.00000,   1225.6222
    122.5000,       5.0000,   7.00000,   1193.1965
    127.5000,       5.0000,   7.00000,   1196.5262
    132.5000,       5.0000,   7.00000,   1140.0101
    137.5000,       5.0000,   7.00000,   1016.2390
    142.5000,       5.0000,   7.00000,   1017.8782
    147.5000,       5.0000,   7.00000,    887.5682
    152.5000,       5.0000,   7.00000,    819.0116
    157.5000,       5.0000,   7.00000,    785.9596
    162.5000,       5.0000,   7.00000,    707.3785
    167.5000,       5.0000,   7.00000,    775.3771
    172.5000,       5.0000,   7.00000,    649.3691
    177.5000,       5.0000,   7.00000,    569.2572
    182.5000,       5.0000,   7.00000,    553.8022
    187.5000,       5.0000,   7.00000,    442.8185
    192.5000,       5.0000,   7.00000,    398.2514
    197.5000,       5.0000,   7.00000,    362.4643
    202.5000,       5.0000,   7.00000,    340.7085
    207.5000,       5.0000,   7.00000,    367.8673
    212.5000,       5.0000,   7.00000,    329.1675
    217.5000,       5.0000,   7.00000,    354.7793
    222.5000,       5.0000,   7.00000,    338.8461
    227.5000,       5.0000,   7.00000,    172.6382
    232.5000,       5.0000,   7.00000,    161.4331
    237.5000,       5.0000,   7.00000,    174.0713
    242.5000,       5.0000,   7.00000,    257.8826
    247.5000,       5.0000,   7.00000,    219.3245
    252.5000,       5.0000,   7.00000,    182.3176
    257.5000,       5.0000,   7.00000,    249.6713
    262.5000,       5.0000,   7.00000,    300.5099
    267.5000,       5.0000,   7.00000,    278.6962
    272.5000,       5.0000,   7.00000,    210.6596
    277.5000,       5.0000,   7.00000,    204.9287
    282.5000,       5.0000,   7.00000,    239.8404
    287.5000,       5.0000,   7.00000,    255.0815
    292.5000,       5.0000,   7.00000,    260.2576
    297.5000,       5.0000,   7.00000,    229.6094
    302.5000,       5.0000,   7.00000,    206.6932
    307.5000,       5.0000,   7.00000,    232.4887
    312.5000,       5.0000,   7.00000,    221.8685
    317.5000,       5.0000,   7.00000,    333.0980
    322.5000,       5.0000,   7.00000,    389.7994
    327.5000,       5.0000,   7.00000,    350.4740
    332.5000,       5.0000,   7.00000,    387.0015
    337.5000,       5.0000,   7.00000,    371.1930
    342.5000,       5.0000,   7.00000,    389.0697
    347.5000,       5.0000,   7.00000,    430.8560
    352.5000,       5.0000,   7.00000,    540.9682
    357.5000,       5.0000,   7.00000,    506.4326
    362.5000,       5.0000,   7.00000,    416.4996
    367.5000,       5.0000,   7.00000,    422.7955
    372.5000,       5.0000,   7.00000,    552.6498
    377.5000,       5.0000,   7.00000,    558.5845
    382.5000,       5.0000,   7.00000,    517.5375
    387.5000,       5.0000,   7.00000,    541.6460
    392.5000,       5.0000,   7.00000,    485.5510
    397.5000,       5.0000,   7.00000,    613.1293
    402.5000,       5.0000,   7.00000,    637.8319
    407.5000,       5.0000,   7.00000,    677.0859
    412.5000,       5.0000,   7.00000,    717.4977
    417.5000,       5.0000,   7.00000,    728.0251
    422.5000,       5.0000,   7.00000,    648.3164
    427.5000,       5.0000,   7.00000,    672.0792
    432.5000,       5.0000,   7.00000,    583.7265
    437.5000,       5.0000,   7.00000,    486.7535
     42.5000,       5.0000,   8.00000,   1549.0480
     47.5000,       5.0000,   8.00000,   1528.9290
     52.5000,       5.0000,   8.00000,   1544.4247
     57.5000,       5.0000,   8.00000,   1580.8557
     62.5000,       5.0000,   8.00000,   1388.6199
     67.5000,       5.0000,   8.00000,   1331.1320
     72.5000,       5.0000,   8.00000,   1247.3850
     77.5000,       5.0000,   8.00000,   1276.6766
     82.5000,       5.0000,   8.00000,   1299.9684
     87.5000,       5.0000,   8.00000,   1316.9421
     92.5000,       5.0000,   8.00000,   1252.2711
     97.5000,       5.0000,   8.00000,   1204.5059
    102.5000,       5.0000,   8.00000,   1246.8488
    107.5000,       5.0000,   8.00000,   1210.6013
    112.5000,       5.0000,   8.00000,   1197.6204
    117.5000,       5.0000,   8.00000,   1152.6146
    122.5000,       5.0000,   8.00000,   1129.4962
    127.5000,       5.0000,   8.00000,   1115.0441
    132.5000,       5.0000,   8.00000,   1088.3453
    137.5000,       5.0000,   8.00000,    982.1304
    142.5000,       5.0000,   8.00000,    968.0405
    147.5000,       5.0000,   8.00000,    852.3209
    152.5000,       5.0000,   8.00000,    786.6755
    157.5000,       5.0000,   8.00000,    757.7932
    162.5000,       5.0000,   8.00000,    682.6030
    167.5000,       5.0000,   8.00000,    739.8505
    172.5000,       5.0000,   8.00000,    624.9730
    177.5000,       5.0000,   8.00000,    553.5090
    182.5000,       5.0000,   8.00000,    534.8347
    187.5000,       5.0000,   8.00000,    451.5468
    192.5000,       5.0000,   8.00000,    411.4362
    197.5000,       5.0000,   8.00000,    375.5649
    202.5000,       5.0000,   8.00000,    348.0986
    207.5000,       5.0000,   8.00000,    372.3069
    212.5000,       5.0000,   8.00000,    345.7383
    217.5000,       5.0000,   8.00000,    369.0041
    222.5000,       5.0000,   8.00000,    344.2743
    227.5000,       5.0000,   8.00000,    177.1586
    232.5000,       5.0000,   8.00000,    170.4864
    237.5000,       5.0000,   8.00000,    186.0711
    242.5000,       5.0000,   8.00000,    272.4689
    247.5000,       5.0000,   8.00000,    224.7053
    252.5000,       5.0000,   8.00000,    184.9889
    257.5000,       5.0000,   8.00000,    253.3856
    262.5000,       5.0000,   8.00000,    312.6885
    267.5000,       5.0000,   8.00000,    302.4716
    272.5000,       5.0000,   8.00000,    228.5411
    277.5000,       5.0000,   8.00000,    208.9839
    282.5000,       5.0000,   8.00000,    229.1510
    287.5000,       5.0000,   8.00000,    255.5633
    292.5000,       5.0000,   8.00000,    263.4297
    297.5000,       5.0000,   8.00000,    226.1686
    302.5000,       5.0000,   8.00000,    199.2457
    307.5000,       5.0000,   8.00000,    226.7192
    312.5000,       5.0000,   8.00000,    215.5750
    317.5000,       5.0000,   8.00000,    329.9997
    322.5000,       5.0000,   8.00000,    394.3188
    327.5000,       5.0000,   8.00000,    354.2952
    332.5000,       5.0000,   8.00000,    379.0124
    337.5000,       5.0000,   8.00000,    364.3019
    342.5000,       5.0000,   8.00000,    385.7162
    347.5000,       5.0000,   8.00000,    417.0368
    352.5000,       5.0000,   8.00000,    540.8044
    357.5000,       5.0000,   8.00000,    470.7045
    362.5000,       5.0000,   8.00000,    381.7437
    367.5000,       5.0000,   8.00000,    392.5432
    372.5000,       5.0000,   8.00000,    511.6420
    377.5000,       5.0000,   8.00000,    521.5258
    382.5000,       5.0000,   8.00000,    488.8168
    387.5000,       5.0000,   8.00000,    499.2711
    392.5000,       5.0000,   8.00000,    436.7949
    397.5000,       5.0000,   8.00000,    586.8572
    402.5000,       5.0000,   8.00000,    621.1255
    407.5000,       5.0000,   8.00000,    650.6788
    412.5000,       5.0000,   8.00000,    659.4729
    417.5000,       5.0000,   8.00000,    668.5434
    422.5000,       5.0000,   8.00000,    608.3117
    427.5000,       5.0000,   8.00000,    630.8957
    432.5000,       5.0000,   8.00000,    558.0074
     52.5000,      35.0000,   1.00000,   1474.3984
     57.5000,      35.0000,   1.00000,   1426.6228
     62.5000,      35.0000,   1.00000,   1383.2333
     67.5000,      35.0000,   1.00000,   1358.8472
     72.5000,      35.0000,   1.00000,   1307.0155
     77.5000,      35.0000,   1.00000,   1217.6068
     82.5000,      35.0000,   1.00000,   1163.3555
     87.5000,      35.0000,   1.00000,   1143.3416
     92.5000,      35.0000,   1.00000,   1130.9572
     97.5000,      35.0000,   1.00000,   1126.7001
    102.5000,      35.0000,   1.00000,   1123.2972
    107.5000,      35.0000,   1.00000,   1111.3289
    112.5000,      35.0000,   1.00000,   1113.7524
    117.5000,      35.0000,   1.00000,   1084.6520
    122.5000,      35.0000,   1.00000,   1046.2582
    127.5000,      35.0000,   1.00000,   1016.9980
    132.5000,      35.0000,   1.00000,    976.3489
    137.5000,      35.0000,   1.00000,    943.1375
    142.5000,      35.0000,   1.00000,    910.9118
    147.5000,      35.0000,   1.00000,    859.4999
    152.5000,      35.0000,   1.00000,    812.5310
    157.5000,      35.0000,   1.00000,    767.9150
    162.5000,      35.0000,   1.00000,    710.3761
    167.5000,      35.0000,   1.00000,    668.1057
    172.5000,      35.0000,   1.00000,    621.6234
    177.5000,      35.0000,   1.00000,    587.5811
    182.5000,      35.0000,   1.00000,    565.6183
    187.5000,      35.0000,   1.00000,    517.1688
    192.5000,      35.0000,   1.00000,    478.0873
    197.5000,      35.0000,   1.00000,    451.0160
    202.5000,      35.0000,   1.00000,    422.8094
    207.5000,      35.0000,   1.00000,    401.9213
    212.5000,      35.0000,   1.00000,    358.4373
    217.5000,      35.0000,   1.00000,    322.2377
    222.5000,      35.0000,   1.00000,    304.8576
    227.5000,      35.0000,   1.00000,    291.9415
    232.5000,      35.0000,   1.00000,    274.6868
    237.5000,      35.0000,   1.00000,    245.0100
    242.5000,      35.0000,   1.00000,    223.0537
    247.5000,      35.0000,   1.00000,    240.7315
    252.5000,      35.0000,   1.00000,    260.3582
    257.5000,      35.0000,   1.00000,    267.3348
    262.5000,      35.0000,   1.00000,    263.9958
    267.5000,      35.0000,   1.00000,    264.9333
    272.5000,      35.0000,   1.00000,    274.6776
    277.5000,      35.0000,   1.00000,    277.8371
    282.5000,      35.0000,   1.00000,    254.5288
    287.5000,      35.0000,   1.00000,    233.5942
    292.5000,      35.0000,   1.00000,    231.6195
    297.5000,      35.0000,   1.00000,    237.5123
    302.5000,      35.0000,   1.00000,    251.3929
    307.5000,      35.0000,   1.00000,    268.8937
    312.5000,      35.0000,   1.00000,    287.5857
    317.5000,      35.0000,   1.00000,    321.6314
    322.5000,      35.0000,   1.00000,    346.3243
    327.5000,      35.0000,   1.00000,    363.5634
    332.5000,      35.0000,   1.00000,    393.3406
    337.5000,      35.0000,   1.00000,    426.8302
    342.5000,      35.0000,   1.00000,    442.7476
    347.5000,      35.0000,   1.00000,    433.0325
    352.5000,      35.0000,   1.00000,    419.6908
    357.5000,      35.0000,   1.00000,    428.8259
    362.5000,      35.0000,   1.00000,    433.8447
    367.5000,      35.0000,   1.00000,    424.5318
    372.5000,      35.0000,   1.00000,    424.0678
    377.5000,      35.0000,   1.00000,    417.3931
    382.5000,      35.0000,   1.00000,    443.7262
    387.5000,      35.0000,   1.00000,    489.9866
    392.5000,      35.0000,   1.00000,    516.4770
    397.5000,      35.0000,   1.00000,    541.0637
    402.5000,      35.0000,   1.00000,    568.8718
    407.5000,      35.0000,   1.00000,    589.4763
    412.5000,      35.0000,   1.00000,    618.0054
    417.5000,      35.0000,   1.00000,    596.7501
    422.5000,      35.0000,   1.00000,    562.1828
     52.5000,       5.0000,  10.00000,   1459.6171
     57.5000,       5.0000,  10.00000,   1470.1526
     62.5000,       5.0000,  10.00000,   1290.7444
     67.5000,       5.0000,  10.00000,   1258.1772
     72.5000,       5.0000,  10.00000,   1165.8932
     77.5000,       5.0000,  10.00000,   1156.7355
     82.5000,       5.0000,  10.00000,   1151.0963
     87.5000,       5.0000,  10.00000,   1165.2439
     92.5000,       5.0000,  10.00000,   1104.7019
     97.5000,       5.0000,  10.00000,   1056.2560
    102.5000,       5.0000,  10.00000,   1101.1416
    107.5000,       5.0000,  10.00000,   1087.2800
    112.5000,       5.0000,  10.00000,   1093.5062
    117.5000,       5.0000,  10.00000,   1042.9626
    122.5000,       5.0000,  10.00000,   1010.4308
    127.5000,       5.0000,  10.00000,   1010.3211
    132.5000,       5.0000,  10.00000,    994.3978
    137.5000,       5.0000,  10.00000,    915.3716
    142.5000,       5.0000,  10.00000,    929.5629
    147.5000,       5.0000,  10.00000,    821.1873
    152.5000,       5.0000,  10.00000,    757.8556
    157.5000,       5.0000,  10.00000,    726.0653
    162.5000,       5.0000,  10.00000,    650.2695
    167.5000,       5.0000,  10.00000,    704.5438
    172.5000,       5.0000,  10.00000,    588.1379
    177.5000,       5.0000,  10.00000,    536.7564
    182.5000,       5.0000,  10.00000,    550.1608
    187.5000,       5.0000,  10.00000,    470.9888
    192.5000,       5.0000,  10.00000,    427.4586
    197.5000,       5.0000,  10.00000,    391.8932
    202.5000,       5.0000,  10.00000,    372.1797
    207.5000,       5.0000,  10.00000,    402.6882
    212.5000,       5.0000,  10.00000,    361.0279
    217.5000,       5.0000,  10.00000,    381.4383
    222.5000,       5.0000,  10.00000,    368.9072
    227.5000,       5.0000,  10.00000,    194.3613
    232.5000,       5.0000,  10.00000,    189.5007
    237.5000,       5.0000,  10.00000,    206.4978
    242.5000,       5.0000,  10.00000,    298.8068
    247.5000,       5.0000,  10.00000,    244.8486
    252.5000,       5.0000,  10.00000,    200.5460
    257.5000,       5.0000,  10.00000,    274.8460
    262.5000,       5.0000,  10.00000,    338.2888
    267.5000,       5.0000,  10.00000,    317.7868
    272.5000,       5.0000,  10.00000,    236.0925
    277.5000,       5.0000,  10.00000,    219.7124
    282.5000,       5.0000,  10.00000,    242.9059
    287.5000,       5.0000,  10.00000,    264.1223
    292.5000,       5.0000,  10.00000,    272.7691
    297.5000,       5.0000,  10.00000,    239.1022
    302.5000,       5.0000,  10.00000,    200.2050
    307.5000,       5.0000,  10.00000,    215.9410
    312.5000,       5.0000,  10.00000,    214.3751
    317.5000,       5.0000,  10.00000,    352.2672
    322.5000,       5.0000,  10.00000,    419.5712
    327.5000,       5.0000,  10.00000,    355.5525
    332.5000,       5.0000,  10.00000,    370.8396
    337.5000,       5.0000,  10.00000,    352.8975
    342.5000,       5.0000,  10.00000,    381.1820
    347.5000,       5.0000,  10.00000,    415.4198
    352.5000,       5.0000,  10.00000,    518.0675
    357.5000,       5.0000,  10.00000,    443.5228
    362.5000,       5.0000,  10.00000,    345.9814
    367.5000,       5.0000,  10.00000,    344.1045
    372.5000,       5.0000,  10.00000,    462.9866
    377.5000,       5.0000,  10.00000,    483.0681
    382.5000,       5.0000,  10.00000,    453.8932
    387.5000,       5.0000,  10.00000,    477.3846
    392.5000,       5.0000,  10.00000,    412.1210
    397.5000,       5.0000,  10.00000,    519.4357
    402.5000,       5.0000,  10.00000,    540.7653
    407.5000,       5.0000,  10.00000,    586.4393
    412.5000,       5.0000,  10.00000,    604.0297
    417.5000,       5.0000,  10.00000,    595.6851
    422.5000,       5.0000,  10.00000,    533.1656
     67.5000,      45.0000,   1.00000,   1224.5680
     72.5000,      45.0000,   1.00000,   1178.9502
     77.5000,      45.0000,   1.00000,   1113.1893
     82.5000,      45.0000,   1.00000,   1064.0873
     87.5000,      45.0000,   1.00000,   1022.3796
     92.5000,      45.0000,   1.00000,    976.7016
     97.5000,      45.0000,   1.00000,    961.8126
    102.5000,      45.0000,   1.00000,    946.7950
    107.5000,      45.0000,   1.00000,    946.0922
    112.5000,      45.0000,   1.00000,    941.7557
    117.5000,      45.0000,   1.00000,    930.2660
    122.5000,      45.0000,   1.00000,    935.6362
    127.5000,      45.0000,   1.00000,    926.9185
    132.5000,      45.0000,   1.00000,    902.9374
    137.5000,      45.0000,   1.00000,    878.4434
    142.5000,      45.0000,   1.00000,    844.6454
    147.5000,      45.0000,   1.00000,    827.2714
    152.5000,      45.0000,   1.00000,    792.0672
    157.5000,      45.0000,   1.00000,    745.8979
    162.5000,      45.0000,   1.00000,    716.8513
    167.5000,      45.0000,   1.00000,    669.9758
    172.5000,      45.0000,   1.00000,    636.8480
    177.5000,      45.0000,   1.00000,    599.0925
    182.5000,      45.0000,   1.00000,    564.2227
    187.5000,      45.0000,   1.00000,    546.5717
    192.5000,      45.0000,   1.00000,    504.9493
    197.5000,      45.0000,   1.00000,    478.2157
    202.5000,      45.0000,   1.00000,    455.6432
    207.5000,      45.0000,   1.00000,    410.1627
    212.5000,      45.0000,   1.00000,    380.8460
    217.5000,      45.0000,   1.00000,    354.5961
    222.5000,      45.0000,   1.00000,    343.8234
    227.5000,      45.0000,   1.00000,    327.7857
    232.5000,      45.0000,   1.00000,    301.5483
    237.5000,      45.0000,   1.00000,    296.9185
    242.5000,      45.0000,   1.00000,    290.2480
    247.5000,      45.0000,   1.00000,    281.8638
    252.5000,      45.0000,   1.00000,    283.5398
    257.5000,      45.0000,   1.00000,    279.7510
    262.5000,      45.0000,   1.00000,    283.0348
    267.5000,      45.0000,   1.00000,    275.8568
    272.5000,      45.0000,   1.00000,    278.7787
    277.5000,      45.0000,   1.00000,    286.0343
    282.5000,      45.0000,   1.00000,    278.8956
    287.5000,      45.0000,   1.00000,    265.3698
    292.5000,      45.0000,   1.00000,    253.5834
    297.5000,      45.0000,   1.00000,    267.7964
    302.5000,      45.0000,   1.00000,    295.6795
    307.5000,      45.0000,   1.00000,    306.1860
    312.5000,      45.0000,   1.00000,    319.2519
    317.5000,      45.0000,   1.00000,    323.8625
    322.5000,      45.0000,   1.00000,    332.2042
    327.5000,      45.0000,   1.00000,    362.3534
    332.5000,      45.0000,   1.00000,    402.9312
    337.5000,      45.0000,   1.00000,    427.3323
    342.5000,      45.0000,   1.00000,    412.2791
    347.5000,      45.0000,   1.00000,    391.3733
    352.5000,      45.0000,   1.00000,    398.6092
    357.5000,      45.0000,   1.00000,    409.9122
    362.5000,      45.0000,   1.00000,    413.4984
    367.5000,      45.0000,   1.00000,    416.9383
    372.5000,      45.0000,   1.00000,    415.1876
    377.5000,      45.0000,   1.00000,    416.3798
    382.5000,      45.0000,   1.00000,    422.1343
    387.5000,      45.0000,   1.00000,    448.0834
    392.5000,      45.0000,   1.00000,    477.5948
    397.5000,      45.0000,   1.00000,    489.7503
    402.5000,      45.0000,   1.00000,    491.7826
    407.5000,      45.0000,   1.00000,    498.3102
     77.5000,       5.0000,  12.00000,   1091.6791
    157.5000,       5.0000,  12.00000,    714.7290
    237.5000,       5.0000,  12.00000,    221.4983
    317.5000,       5.0000,  12.00000,    350.9891
    397.5000,       5.0000,  12.00000,    485.6362
     67.5000,      15.0000,   4.00000,   1122.8202
     72.5000,      15.0000,   4.00000,   1083.5651
     77.5000,      15.0000,   4.00000,   1047.4695
     82.5000,      15.0000,   4.00000,   1052.9506
     87.5000,      15.0000,   4.00000,   1027.7948
     92.5000,      15.0000,   4.00000,    975.9148
     97.5000,      15.0000,   4.00000,    946.9164
    102.5000,      15.0000,   4.00000,    929.1489
    107.5000,      15.0000,   4.00000,    939.2281
    112.5000,      15.0000,   4.00000,    932.1089
    117.5000,      15.0000,   4.00000,    921.9106
    122.5000,      15.0000,   4.00000,    922.7601
    127.5000,      15.0000,   4.00000,    931.7913
    132.5000,      15.0000,   4.00000,    913.3394
    137.5000,      15.0000,   4.00000,    895.6072
    142.5000,      15.0000,   4.00000,    841.9156
    147.5000,      15.0000,   4.00000,    804.2826
    152.5000,      15.0000,   4.00000,    745.5759
    157.5000,      15.0000,   4.00000,    695.2775
    162.5000,      15.0000,   4.00000,    688.3265
    167.5000,      15.0000,   4.00000,    654.9225
    172.5000,      15.0000,   4.00000,    633.1617
    177.5000,      15.0000,   4.00000,    578.5190
    182.5000,      15.0000,   4.00000,    536.9390
    187.5000,      15.0000,   4.00000,    504.8075
    192.5000,      15.0000,   4.00000,    450.9284
    197.5000,      15.0000,   4.00000,    417.5372
    202.5000,      15.0000,   4.00000,    408.0126
    207.5000,      15.0000,   4.00000,    401.8666
    212.5000,      15.0000,   4.00000,    417.6008
    217.5000,      15.0000,   4.00000,    410.6575
    222.5000,      15.0000,   4.00000,    351.9763
    227.5000,      15.0000,   4.00000,    278.8706
    232.5000,      15.0000,   4.00000,    216.1617
    237.5000,      15.0000,   4.00000,    260.2434
    242.5000,      15.0000,   4.00000,    285.4268
    247.5000,      15.0000,   4.00000,    288.6506
    252.5000,      15.0000,   4.00000,    276.9982
    257.5000,      15.0000,   4.00000,    298.4299
    262.5000,      15.0000,   4.00000,    332.5955
    267.5000,      15.0000,   4.00000,    312.7860
    272.5000,      15.0000,   4.00000,    270.9960
    277.5000,      15.0000,   4.00000,    249.6043
    282.5000,      15.0000,   4.00000,    264.5094
    287.5000,      15.0000,   4.00000,    287.4125
    292.5000,      15.0000,   4.00000,    287.0721
    297.5000,      15.0000,   4.00000,    261.7062
    302.5000,      15.0000,   4.00000,    242.2974
    307.5000,      15.0000,   4.00000,    230.8285
    312.5000,      15.0000,   4.00000,    279.8587
    317.5000,      15.0000,   4.00000,    338.7350
    322.5000,      15.0000,   4.00000,    373.9024
    327.5000,      15.0000,   4.00000,    385.9290
    332.5000,      15.0000,   4.00000,    367.6042
    337.5000,      15.0000,   4.00000,    372.5338
    342.5000,      15.0000,   4.00000,    377.0700
    347.5000,      15.0000,   4.00000,    421.5291
    352.5000,      15.0000,   4.00000,    436.4854
    357.5000,      15.0000,   4.00000,    418.2095
    362.5000,      15.0000,   4.00000,    371.5488
    367.5000,      15.0000,   4.00000,    385.4502
    372.5000,      15.0000,   4.00000,    433.6990
    377.5000,      15.0000,   4.00000,    462.9816
    382.5000,      15.0000,   4.00000,    453.9191
    387.5000,      15.0000,   4.00000,    423.7294
    392.5000,      15.0000,   4.00000,    437.6906
    397.5000,      15.0000,   4.00000,    447.0533
    402.5000,      15.0000,   4.00000,    488.8444
    407.5000,      15.0000,   4.00000,    502.2113
     82.5000,      55.0000,   1.00000,   1002.3703
     87.5000,      55.0000,   1.00000,    952.2976
     92.5000,      55.0000,   1.00000,    921.8365
     97.5000,      55.0000,   1.00000,    904.7105
    102.5000,      55.0000,   1.00000,    885.9085
    107.5000,      55.0000,   1.00000,    866.2202
    112.5000,      55.0000,   1.00000,    852.9937
    117.5000,      55.0000,   1.00000,    850.4706
    122.5000,      55.0000,   1.00000,    850.8115
    127.5000,      55.0000,   1.00000,    847.7924
    132.5000,      55.0000,   1.00000,    839.8416
    137.5000,      55.0000,   1.00000,    825.5275
    142.5000,      55.0000,   1.00000,    814.1475
    147.5000,      55.0000,   1.00000,    798.9017
    152.5000,      55.0000,   1.00000,    782.0062
    157.5000,      55.0000,   1.00000,    758.9386
    162.5000,      55.0000,   1.00000,    722.2139
    167.5000,      55.0000,   1.00000,    692.8485
    172.5000,      55.0000,   1.00000,    656.1332
    177.5000,      55.0000,   1.00000,    619.5993
    182.5000,      55.0000,   1.00000,    585.6669
    187.5000,      55.0000,   1.00000,    552.5681
    192.5000,      55.0000,   1.00000,    534.5379
    197.5000,      55.0000,   1.00000,    503.9584
    202.5000,      55.0000,   1.00000,    466.1946
    207.5000,      55.0000,   1.00000,    433.4865
    212.5000,      55.0000,   1.00000,    399.2681
    217.5000,      55.0000,   1.00000,    386.9935
    222.5000,      55.0000,   1.00000,    372.0730
    227.5000,      55.0000,   1.00000,    357.2360
    232.5000,      55.0000,   1.00000,    353.2653
    242.5000,      55.0000,   1.00000,    333.5511
    247.5000,      55.0000,   1.00000,    310.3865
    252.5000,      55.0000,   1.00000,    288.9853
    257.5000,      55.0000,   1.00000,    295.0220
    262.5000,      55.0000,   1.00000,    305.1367
    267.5000,      55.0000,   1.00000,    315.2440
    272.5000,      55.0000,   1.00000,    301.5150
    277.5000,      55.0000,   1.00000,    292.4848
    282.5000,      55.0000,   1.00000,    296.8837
    287.5000,      55.0000,   1.00000,    293.2725
    292.5000,      55.0000,   1.00000,    297.3413
    297.5000,      55.0000,   1.00000,    307.1687
    302.5000,      55.0000,   1.00000,    319.6782
    307.5000,      55.0000,   1.00000,    334.8749
    312.5000,      55.0000,   1.00000,    341.1406
    317.5000,      55.0000,   1.00000,    342.5253
    322.5000,      55.0000,   1.00000,    347.2176
    327.5000,      55.0000,   1.00000,    371.9532
    332.5000,      55.0000,   1.00000,    385.4546
    337.5000,      55.0000,   1.00000,    382.6245
    342.5000,      55.0000,   1.00000,    392.0668
    347.5000,      55.0000,   1.00000,    405.0092
    352.5000,      55.0000,   1.00000,    411.7780
    357.5000,      55.0000,   1.00000,    421.2204
    362.5000,      55.0000,   1.00000,    425.6939
    367.5000,      55.0000,   1.00000,    423.4338
    372.5000,      55.0000,   1.00000,    430.7117
    377.5000,      55.0000,   1.00000,    434.9364
    382.5000,      55.0000,   1.00000,    431.6898
    387.5000,      55.0000,   1.00000,    432.2139
    392.5000,      55.0000,   1.00000,    442.6613
     77.5000,       5.0000,  15.00000,    993.1298
    157.5000,       5.0000,  15.00000,    712.1193
    317.5000,       5.0000,  15.00000,    369.6789
    397.5000,       5.0000,  15.00000,    449.4692
     82.5000,      15.0000,   5.00000,    982.9382
     87.5000,      15.0000,   5.00000,    963.0189
     92.5000,      15.0000,   5.00000,    928.3719
     97.5000,      15.0000,   5.00000,    905.7747
    102.5000,      15.0000,   5.00000,    881.2334
    107.5000,      15.0000,   5.00000,    870.5011
    112.5000,      15.0000,   5.00000,    854.9250
    117.5000,      15.0000,   5.00000,    852.7275
    122.5000,      15.0000,   5.00000,    860.4384
    127.5000,      15.0000,   5.00000,    869.1423
    132.5000,      15.0000,   5.00000,    863.3527
    137.5000,      15.0000,   5.00000,    853.6657
    142.5000,      15.0000,   5.00000,    814.0218
    147.5000,      15.0000,   5.00000,    785.2429
    152.5000,      15.0000,   5.00000,    740.3561
    157.5000,      15.0000,   5.00000,    702.1132
    162.5000,      15.0000,   5.00000,    696.3903
    167.5000,      15.0000,   5.00000,    668.2469
    172.5000,      15.0000,   5.00000,    650.8447
    177.5000,      15.0000,   5.00000,    601.2443
    182.5000,      15.0000,   5.00000,    554.3993
    187.5000,      15.0000,   5.00000,    515.6561
    192.5000,      15.0000,   5.00000,    462.1512
    197.5000,      15.0000,   5.00000,    433.1810
    202.5000,      15.0000,   5.00000,    428.1763
    207.5000,      15.0000,   5.00000,    423.7204
    212.5000,      15.0000,   5.00000,    438.7651
    217.5000,      15.0000,   5.00000,    436.4370
    222.5000,      15.0000,   5.00000,    379.9593
    227.5000,      15.0000,   5.00000,    306.9157
    232.5000,      15.0000,   5.00000,    242.4359
    242.5000,      15.0000,   5.00000,    309.4344
    247.5000,      15.0000,   5.00000,    307.7040
    252.5000,      15.0000,   5.00000,    295.7595
    257.5000,      15.0000,   5.00000,    325.2646
    262.5000,      15.0000,   5.00000,    366.3307
    267.5000,      15.0000,   5.00000,    348.4776
    272.5000,      15.0000,   5.00000,    297.5512
    277.5000,      15.0000,   5.00000,    268.7911
    282.5000,      15.0000,   5.00000,    284.2057
    287.5000,      15.0000,   5.00000,    311.7124
    292.5000,      15.0000,   5.00000,    309.8925
    297.5000,      15.0000,   5.00000,    282.6530
    302.5000,      15.0000,   5.00000,    261.3176
    307.5000,      15.0000,   5.00000,    249.9269
    312.5000,      15.0000,   5.00000,    297.1501
    317.5000,      15.0000,   5.00000,    353.4281
    322.5000,      15.0000,   5.00000,    388.9134
    327.5000,      15.0000,   5.00000,    391.1651
    332.5000,      15.0000,   5.00000,    363.4644
    337.5000,      15.0000,   5.00000,    361.3260
    342.5000,      15.0000,   5.00000,    371.9302
    347.5000,      15.0000,   5.00000,    424.1909
    352.5000,      15.0000,   5.00000,    449.2129
    357.5000,      15.0000,   5.00000,    435.9619
    362.5000,      15.0000,   5.00000,    390.1953
    367.5000,      15.0000,   5.00000,    407.0013
    372.5000,      15.0000,   5.00000,    452.9379
    377.5000,      15.0000,   5.00000,    479.3098
    382.5000,      15.0000,   5.00000,    465.9363
    387.5000,      15.0000,   5.00000,    420.7257
    392.5000,      15.0000,   5.00000,    419.1554
     97.5000,      65.0000,   1.00000,    878.6104
    102.5000,      65.0000,   1.00000,    868.4266
    107.5000,      65.0000,   1.00000,    861.1001
    112.5000,      65.0000,   1.00000,    857.1860
    117.5000,      65.0000,   1.00000,    839.8336
    122.5000,      65.0000,   1.00000,    808.0451
    127.5000,      65.0000,   1.00000,    787.8593
    132.5000,      65.0000,   1.00000,    789.7801
    137.5000,      65.0000,   1.00000,    796.0314
    142.5000,      65.0000,   1.00000,    793.8606
    147.5000,      65.0000,   1.00000,    780.0927
    152.5000,      65.0000,   1.00000,    772.2114
    157.5000,      65.0000,   1.00000,    761.6419
    162.5000,      65.0000,   1.00000,    731.1877
    167.5000,      65.0000,   1.00000,    692.0073
    172.5000,      65.0000,   1.00000,    656.5271
    177.5000,      65.0000,   1.00000,    625.7528
    182.5000,      65.0000,   1.00000,    602.9718
    187.5000,      65.0000,   1.00000,    584.7509
    192.5000,      65.0000,   1.00000,    560.0300
    197.5000,      65.0000,   1.00000,    523.7150
    202.5000,      65.0000,   1.00000,    480.9638
    207.5000,      65.0000,   1.00000,    452.4260
    212.5000,      65.0000,   1.00000,    438.2860
    217.5000,      65.0000,   1.00000,    415.7718
    257.5000,      65.0000,   1.00000,    310.0809
    262.5000,      65.0000,   1.00000,    317.5311
    267.5000,      65.0000,   1.00000,    327.4029
    272.5000,      65.0000,   1.00000,    330.2894
    277.5000,      65.0000,   1.00000,    319.2791
    282.5000,      65.0000,   1.00000,    313.1769
    287.5000,      65.0000,   1.00000,    326.2677
    292.5000,      65.0000,   1.00000,    336.0525
    297.5000,      65.0000,   1.00000,    335.1696
    302.5000,      65.0000,   1.00000,    334.4523
    307.5000,      65.0000,   1.00000,    340.9620
    312.5000,      65.0000,   1.00000,    349.8335
    317.5000,      65.0000,   1.00000,    360.0027
    322.5000,      65.0000,   1.00000,    377.3757
    327.5000,      65.0000,   1.00000,    381.0428
    332.5000,      65.0000,   1.00000,    377.2752
    337.5000,      65.0000,   1.00000,    382.4066
    342.5000,      65.0000,   1.00000,    408.7769
    347.5000,      65.0000,   1.00000,    430.5847
    352.5000,      65.0000,   1.00000,    432.5785
    357.5000,      65.0000,   1.00000,    430.9348
    362.5000,      65.0000,   1.00000,    427.4507
    367.5000,      65.0000,   1.00000,    432.4513
    372.5000,      65.0000,   1.00000,    435.0997
    377.5000,      65.0000,   1.00000,    438.5284
     97.5000,      15.0000,   6.00000,    881.7870
    102.5000,      15.0000,   6.00000,    870.6365
    107.5000,      15.0000,   6.00000,    873.4435
    112.5000,      15.0000,   6.00000,    862.0154
    117.5000,      15.0000,   6.00000,    847.3380
    122.5000,      15.0000,   6.00000,    830.1019
    127.5000,      15.0000,   6.00000,    826.9915
    132.5000,      15.0000,   6.00000,    828.7595
    137.5000,      15.0000,   6.00000,    832.9825
    142.5000,      15.0000,   6.00000,    805.3726
    147.5000,      15.0000,   6.00000,    777.1993
    152.5000,      15.0000,   6.00000,    736.9244
    157.5000,      15.0000,   6.00000,    708.0851
    162.5000,      15.0000,   6.00000,    704.9874
    167.5000,      15.0000,   6.00000,    671.6407
    172.5000,      15.0000,   6.00000,    645.3193
    177.5000,      15.0000,   6.00000,    602.9896
    182.5000,      15.0000,   6.00000,    569.2484
    187.5000,      15.0000,   6.00000,    537.6821
    192.5000,      15.0000,   6.00000,    482.2332
    197.5000,      15.0000,   6.00000,    448.2449
    202.5000,      15.0000,   6.00000,    443.6508
    207.5000,      15.0000,   6.00000,    442.7070
    212.5000,      15.0000,   6.00000,    462.7557
    217.5000,      15.0000,   6.00000,    463.6804
    257.5000,      15.0000,   6.00000,    345.1184
    262.5000,      15.0000,   6.00000,    387.3267
    267.5000,      15.0000,   6.00000,    371.9334
    272.5000,      15.0000,   6.00000,    323.9221
    277.5000,      15.0000,   6.00000,    293.2379
    282.5000,      15.0000,   6.00000,    306.8129
    287.5000,      15.0000,   6.00000,    330.9141
    292.5000,      15.0000,   6.00000,    324.9479
    297.5000,      15.0000,   6.00000,    296.4712
    302.5000,      15.0000,   6.00000,    269.6960
    307.5000,      15.0000,   6.00000,    256.6331
    312.5000,      15.0000,   6.00000,    305.2262
    317.5000,      15.0000,   6.00000,    367.7346
    322.5000,      15.0000,   6.00000,    408.8072
    327.5000,      15.0000,   6.00000,    405.2677
    332.5000,      15.0000,   6.00000,    374.7124
    337.5000,      15.0000,   6.00000,    376.5601
    342.5000,      15.0000,   6.00000,    392.4720
    347.5000,      15.0000,   6.00000,    447.2126
    352.5000,      15.0000,   6.00000,    469.1957
    357.5000,      15.0000,   6.00000,    450.6477
    362.5000,      15.0000,   6.00000,    402.9659
    367.5000,      15.0000,   6.00000,    419.3142
    372.5000,      15.0000,   6.00000,    463.9409
    377.5000,      15.0000,   6.00000,    489.1195
    105.0000,      30.0000,   3.00000,    868.8541
    110.0000,      30.0000,   3.00000,    858.3032
    115.0000,      30.0000,   3.00000,    853.5654
    120.0000,      30.0000,   3.00000,    847.2992
    125.0000,      30.0000,   3.00000,    839.7278
    130.0000,      30.0000,   3.00000,    830.8645
    135.0000,      30.0000,   3.00000,    819.2432
    140.0000,      30.0000,   3.00000,    802.6859
    145.0000,      30.0000,   3.00000,    784.5239
    150.0000,      30.0000,   3.00000,    755.8802
    155.0000,      30.0000,   3.00000,    743.6752
    160.0000,      30.0000,   3.00000,    707.3745
    165.0000,      30.0000,   3.00000,    679.7784
    170.0000,      30.0000,   3.00000,    659.7156
    175.0000,      30.0000,   3.00000,    629.0129
    180.0000,      30.0000,   3.00000,    601.3270
    185.0000,      30.0000,   3.00000,    552.5540
    190.0000,      30.0000,   3.00000,    518.8552
    195.0000,      30.0000,   3.00000,    501.7003
    200.0000,      30.0000,   3.00000,    473.7304
    205.0000,      30.0000,   3.00000,    466.6644
    210.0000,      30.0000,   3.00000,    465.9710
    265.0000,      30.0000,   3.00000,    344.0925
    270.0000,      30.0000,   3.00000,    351.1618
    275.0000,      30.0000,   3.00000,    348.7852
    280.0000,      30.0000,   3.00000,    334.8777
    285.0000,      30.0000,   3.00000,    315.5449
    290.0000,      30.0000,   3.00000,    309.3115
    295.0000,      30.0000,   3.00000,    307.6339
    300.0000,      30.0000,   3.00000,    297.3655
    305.0000,      30.0000,   3.00000,    306.6604
    310.0000,      30.0000,   3.00000,    323.9841
    315.0000,      30.0000,   3.00000,    337.5005
    320.0000,      30.0000,   3.00000,    362.9652
    325.0000,      30.0000,   3.00000,    381.3816
    330.0000,      30.0000,   3.00000,    406.7866
    335.0000,      30.0000,   3.00000,    412.3887
    340.0000,      30.0000,   3.00000,    426.4927
    345.0000,      30.0000,   3.00000,    439.0388
    350.0000,      30.0000,   3.00000,    433.3437
    355.0000,      30.0000,   3.00000,    429.2884
    360.0000,      30.0000,   3.00000,    445.2935
    365.0000,      30.0000,   3.00000,    460.9020
    370.0000,      30.0000,   3.00000,    453.4421
    112.5000,      25.0000,   4.00000,    855.4049
    117.5000,      25.0000,   4.00000,    857.3018
    122.5000,      25.0000,   4.00000,    861.9871
    127.5000,      25.0000,   4.00000,    858.4448
    132.5000,      25.0000,   4.00000,    848.5828
    137.5000,      25.0000,   4.00000,    823.5396
    142.5000,      25.0000,   4.00000,    796.2632
    147.5000,      25.0000,   4.00000,    765.6951
    152.5000,      25.0000,   4.00000,    734.7338
    157.5000,      25.0000,   4.00000,    709.7819
    162.5000,      25.0000,   4.00000,    688.1197
    167.5000,      25.0000,   4.00000,    668.0410
    172.5000,      25.0000,   4.00000,    652.2808
    177.5000,      25.0000,   4.00000,    626.7181
    182.5000,      25.0000,   4.00000,    574.6213
    187.5000,      25.0000,   4.00000,    537.4464
    192.5000,      25.0000,   4.00000,    509.4261
    197.5000,      25.0000,   4.00000,    484.2671
    202.5000,      25.0000,   4.00000,    471.9641
    272.5000,      25.0000,   4.00000,    353.6591
    277.5000,      25.0000,   4.00000,    333.9804
    282.5000,      25.0000,   4.00000,    326.1891
    287.5000,      25.0000,   4.00000,    325.1728
    292.5000,      25.0000,   4.00000,    319.3867
    297.5000,      25.0000,   4.00000,    311.4080
    302.5000,      25.0000,   4.00000,    292.9154
    307.5000,      25.0000,   4.00000,    301.6663
    312.5000,      25.0000,   4.00000,    334.4112
    317.5000,      25.0000,   4.00000,    359.8795
    322.5000,      25.0000,   4.00000,    387.7724
    327.5000,      25.0000,   4.00000,    417.2024
    332.5000,      25.0000,   4.00000,    421.4438
    337.5000,      25.0000,   4.00000,    417.5475
    342.5000,      25.0000,   4.00000,    445.3428
    347.5000,      25.0000,   4.00000,    453.7391
    352.5000,      25.0000,   4.00000,    447.1266
    357.5000,      25.0000,   4.00000,    443.4962
    362.5000,      25.0000,   4.00000,    459.8383
    157.5000,      15.0000,   8.00000,    691.4631
    317.5000,      15.0000,   8.00000,    402.0955
    157.5000,      15.0000,  10.00000,    743.9050
    317.5000,      15.0000,  10.00000,    426.6306
   5.77
ITERATION 3
MODEL RESISTIVITY
LAYER 1
93,     2.5000
     10.0000,     1626.8
     15.0000,     1913.3
     20.0000,     1688.3
     25.0000,     1577.4
     30.0000,     2026.0
     35.0000,     2638.7
     40.0000,     3161.3
     45.0000,     3313.1
     50.0000,     3254.4
     55.0000,     3162.8
     60.0000,     3099.4
     65.0000,     2695.4
     70.0000,     2669.0
     75.0000,     2474.0
     80.0000,     2280.5
     85.0000,     1986.5
     90.0000,     1756.3
     95.0000,     1549.9
    100.0000,     1413.3
    105.0000,     1445.7
    110.0000,     1409.6
    115.0000,     1395.1
    120.0000,     1372.4
    125.0000,     1362.2
    130.0000,     1379.5
    135.0000,     1367.5
    140.0000,     1262.4
    145.0000,     1295.8
    150.0000,     1156.8
    155.0000,     1076.9
    160.0000,     1057.8
    165.0000,     1025.4
    170.0000,     1268.3
    175.0000,     1158.9
    180.0000,     1127.8
    185.0000,     1185.2
    190.0000,     1052.1
    195.0000,     1016.9
    200.0000,     997.14
    205.0000,     985.42
    210.0000,     1071.3
    215.0000,     888.79
    220.0000,     832.20
    225.0000,     633.34
    230.0000,     243.52
    235.0000,     168.26
    240.0000,     160.04
    245.0000,     244.02
    250.0000,     189.24
    255.0000,     155.30
    260.0000,     250.05
    265.0000,     332.29
    270.0000,     288.73
    275.0000,     196.67
    280.0000,     182.29
    285.0000,     219.95
    290.0000,     263.50
    295.0000,     289.67
    300.0000,     260.50
    305.0000,     235.29
    310.0000,     303.73
    315.0000,     356.56
    320.0000,     767.89
    325.0000,     1211.1
    330.0000,     1206.4
    335.0000,     1287.4
    340.0000,     1221.8
    345.0000,     1354.8
    350.0000,     1540.8
    355.0000,     1839.3
    360.0000,     1343.4
    365.0000,     824.21
    370.0000,     709.18
    375.0000,     917.24
    380.0000,     931.61
    385.0000,     856.00
    390.0000,     876.27
    395.0000,     770.74
    400.0000,     1073.1
    405.0000,     1200.3
    410.0000,     1357.7
    415.0000,     1398.5
    420.0000,     1370.7
    425.0000,     1147.7
    430.0000,     1072.1
    435.0000,     872.80
    440.0000,     683.50
    445.0000,     857.64
    450.0000,     980.48
    455.0000,     1113.6
    460.0000,     1211.3
    465.0000,     1159.6
             1172.5
LAYER 2
93,     5.2500
     10.0000,     1579.4
     15.0000,     1830.5
     20.0000,     1700.6
     25.0000,     1613.4
     30.0000,     1999.6
     35.0000,     2596.3
     40.0000,     3051.4
     45.0000,     3182.0
     50.0000,     3403.6
     55.0000,     3468.2
     60.0000,     3364.8
     65.0000,     2955.9
     70.0000,     2655.7
     75.0000,     2216.5
     80.0000,     1991.8
     85.0000,     1823.0
     90.0000,     1716.9
     95.0000,     1526.7
    100.0000,     1428.9
    105.0000,     1472.3
    110.0000,     1470.9
    115.0000,     1458.8
    120.0000,     1451.1
    125.0000,     1440.2
    130.0000,     1471.3
    135.0000,     1457.9
    140.0000,     1370.3
    145.0000,     1369.3
    150.0000,     1214.6
    155.0000,     1171.6
    160.0000,     1146.2
    165.0000,     1060.6
    170.0000,     1225.3
    175.0000,     1103.6
    180.0000,     1001.5
    185.0000,     1044.6
    190.0000,     857.93
    195.0000,     838.57
    200.0000,     817.26
    205.0000,     848.39
    210.0000,     907.41
    215.0000,     772.22
    220.0000,     702.23
    225.0000,     546.20
    230.0000,     195.55
    235.0000,     156.99
    240.0000,     148.35
    245.0000,     223.39
    250.0000,     184.31
    255.0000,     154.27
    260.0000,     243.21
    265.0000,     319.84
    270.0000,     282.67
    275.0000,     195.23
    280.0000,     177.08
    285.0000,     211.94
    290.0000,     254.88
    295.0000,     281.00
    300.0000,     262.88
    305.0000,     247.23
    310.0000,     313.47
    315.0000,     404.15
    320.0000,     758.16
    325.0000,     1083.4
    330.0000,     1034.5
    335.0000,     1188.1
    340.0000,     1165.8
    345.0000,     1228.5
    350.0000,     1324.2
    355.0000,     1608.0
    360.0000,     1212.7
    365.0000,     793.33
    370.0000,     708.41
    375.0000,     887.38
    380.0000,     932.42
    385.0000,     893.16
    390.0000,     939.69
    395.0000,     865.21
    400.0000,     1115.3
    405.0000,     1243.7
    410.0000,     1359.4
    415.0000,     1397.5
    420.0000,     1347.7
    425.0000,     1157.0
    430.0000,     1148.9
    435.0000,     972.17
    440.0000,     780.68
    445.0000,     879.43
    450.0000,     1003.8
    455.0000,     1126.3
    460.0000,     1200.3
    465.0000,     1147.9
             1145.2
LAYER 3
91,     8.2750
     15.0000,     1622.1
     20.0000,     1718.4
     25.0000,     1712.4
     30.0000,     1994.3
     35.0000,     2409.7
     40.0000,     2648.7
     45.0000,     2730.6
     50.0000,     3204.2
     55.0000,     3548.9
     60.0000,     3471.9
     65.0000,     2987.7
     70.0000,     2355.7
     75.0000,     1764.4
     80.0000,     1628.2
     85.0000,     1724.1
     90.0000,     1816.3
     95.0000,     1645.0
    100.0000,     1536.3
    105.0000,     1571.2
    110.0000,     1595.1
    115.0000,     1587.3
    120.0000,     1589.3
    125.0000,     1600.0
    130.0000,     1674.4
    135.0000,     1702.8
    140.0000,     1639.8
    145.0000,     1557.3
    150.0000,     1381.4
    155.0000,     1389.5
    160.0000,     1357.6
    165.0000,     1156.6
    170.0000,     1131.6
    175.0000,     927.07
    180.0000,     766.43
    185.0000,     753.08
    190.0000,     572.13
    195.0000,     527.82
    200.0000,     490.14
    205.0000,     505.94
    210.0000,     522.86
    215.0000,     449.05
    220.0000,     427.54
    225.0000,     356.18
    230.0000,     137.90
    235.0000,     135.90
    240.0000,     137.40
    245.0000,     190.42
    250.0000,     164.13
    255.0000,     140.53
    260.0000,     198.41
    265.0000,     256.03
    270.0000,     244.52
    275.0000,     190.41
    280.0000,     178.22
    285.0000,     212.75
    290.0000,     257.05
    295.0000,     280.24
    300.0000,     268.04
    305.0000,     260.89
    310.0000,     317.64
    315.0000,     433.47
    320.0000,     659.46
    325.0000,     759.37
    330.0000,     691.11
    335.0000,     866.16
    340.0000,     927.40
    345.0000,     901.79
    350.0000,     880.33
    355.0000,     1060.2
    360.0000,     905.39
    365.0000,     703.70
    370.0000,     697.28
    375.0000,     858.92
    380.0000,     915.37
    385.0000,     931.23
    390.0000,     1017.9
    395.0000,     977.18
    400.0000,     1127.2
    405.0000,     1219.3
    410.0000,     1285.7
    415.0000,     1321.2
    420.0000,     1280.1
    425.0000,     1176.3
    430.0000,     1267.8
    435.0000,     1154.9
    440.0000,     940.12
    445.0000,     925.45
    450.0000,     1011.4
    455.0000,     1114.3
    460.0000,     1152.9
             1109.9
LAYER 4
89,    11.6025
     20.0000,     1614.5
     25.0000,     1731.6
     30.0000,     1893.8
     35.0000,     2051.7
     40.0000,     2048.9
     45.0000,     2035.7
     50.0000,     2505.6
     55.0000,     2987.0
     60.0000,     3000.3
     65.0000,     2521.6
     70.0000,     1838.2
     75.0000,     1339.6
     80.0000,     1356.6
     85.0000,     1711.5
     90.0000,     2021.4
     95.0000,     1853.8
    100.0000,     1680.1
    105.0000,     1678.7
    110.0000,     1705.5
    115.0000,     1701.9
    120.0000,     1711.8
    125.0000,     1760.3
    130.0000,     1897.9
    135.0000,     1995.6
    140.0000,     1943.0
    145.0000,     1758.7
    150.0000,     1547.9
    155.0000,     1565.2
    160.0000,     1491.5
    165.0000,     1164.1
    170.0000,     958.00
    175.0000,     702.00
    180.0000,     555.88
    185.0000,     540.22
    190.0000,     398.45
    195.0000,     336.91
    200.0000,     284.82
    205.0000,     277.48
    210.0000,     277.14
    215.0000,     243.40
    220.0000,     254.87
    225.0000,     237.06
    230.0000,     105.66
    235.0000,     125.41
    240.0000,     139.67
    245.0000,     180.37
    250.0000,     152.51
    255.0000,     125.99
    260.0000,     155.59
    265.0000,     197.43
    270.0000,     209.85
    275.0000,     190.54
    280.0000,     188.76
    285.0000,     221.15
    290.0000,     261.10
    295.0000,     279.89
    300.0000,     270.66
    305.0000,     266.84
    310.0000,     312.12
    315.0000,     419.03
    320.0000,     530.19
    325.0000,     494.48
    330.0000,     423.08
    335.0000,     550.19
    340.0000,     632.50
    345.0000,     580.07
    350.0000,     512.63
    355.0000,     601.71
    360.0000,     582.23
    365.0000,     550.13
    370.0000,     626.70
    375.0000,     784.56
    380.0000,     820.79
    385.0000,     847.31
    390.0000,     938.06
    395.0000,     907.34
    400.0000,     961.42
    405.0000,     996.12
    410.0000,     1019.2
    415.0000,     1044.9
    420.0000,     1038.5
    425.0000,     1034.6
    430.0000,     1213.2
    435.0000,     1202.6
    440.0000,     1005.2
    445.0000,     917.74
    450.0000,     962.40
    455.0000,     1033.9
             1046.9
LAYER 5
85,    15.2628
     30.0000,     1560.9
     35.0000,     1457.5
     40.0000,     1305.5
     45.0000,     1135.1
     50.0000,     1182.0
     55.0000,     1312.4
     60.0000,     1360.5
     65.0000,     1272.1
     70.0000,     1111.4
     75.0000,     1043.7
     80.0000,     1266.6
     85.0000,     1767.9
     90.0000,     2162.7
     95.0000,     2041.5
    100.0000,     1789.8
    105.0000,     1667.6
    110.0000,     1620.1
    115.0000,     1581.3
    120.0000,     1562.1
    125.0000,     1595.1
    130.0000,     1684.6
    135.0000,     1740.6
    140.0000,     1654.0
    145.0000,     1440.0
    150.0000,     1247.3
    155.0000,     1142.0
    160.0000,     987.19
    165.0000,     746.45
    170.0000,     554.26
    175.0000,     420.97
    180.0000,     377.49
    185.0000,     387.20
    190.0000,     321.77
    195.0000,     247.32
    200.0000,     181.09
    205.0000,     149.24
    210.0000,     137.83
    215.0000,     137.01
    220.0000,     162.36
    225.0000,     171.57
    230.0000,     124.02
    235.0000,     149.27
    240.0000,     181.32
    245.0000,     207.64
    250.0000,     180.32
    255.0000,     144.64
    260.0000,     138.93
    265.0000,     156.80
    270.0000,     184.61
    275.0000,     204.30
    280.0000,     213.96
    285.0000,     224.58
    290.0000,     235.34
    295.0000,     239.27
    300.0000,     233.51
    305.0000,     225.54
    310.0000,     227.70
    315.0000,     242.95
    320.0000,     242.95
    325.0000,     214.99
    330.0000,     207.22
    335.0000,     260.10
    340.0000,     309.61
    345.0000,     293.16
    350.0000,     259.60
    355.0000,     280.69
    360.0000,     315.91
    365.0000,     384.18
    370.0000,     509.15
    375.0000,     629.24
    380.0000,     629.40
    385.0000,     595.24
    390.0000,     577.35
    395.0000,     529.13
    400.0000,     499.89
    405.0000,     490.78
    410.0000,     496.52
    415.0000,     515.09
    420.0000,     537.68
    425.0000,     581.37
    430.0000,     685.91
    435.0000,     744.44
    440.0000,     734.66
    445.0000,     717.83
           794.0736
LAYER 6
81,    19.2890
     40.0000,     1272.7
     45.0000,     1044.0
     50.0000,     988.39
     55.0000,     998.38
     60.0000,     1026.2
     65.0000,     1035.8
     70.0000,     1037.2
     75.0000,     1101.0
     80.0000,     1322.3
     85.0000,     1663.9
     90.0000,     1878.4
     95.0000,     1787.3
    100.0000,     1584.1
    105.0000,     1436.1
    110.0000,     1345.7
    115.0000,     1277.9
    120.0000,     1225.6
    125.0000,     1197.5
    130.0000,     1185.4
    135.0000,     1152.4
    140.0000,     1062.9
    145.0000,     930.36
    150.0000,     804.98
    155.0000,     702.27
    160.0000,     596.05
    165.0000,     484.34
    170.0000,     398.72
    175.0000,     353.26
    180.0000,     356.81
    185.0000,     379.38
    190.0000,     347.68
    195.0000,     278.81
    200.0000,     210.06
    205.0000,     170.05
    210.0000,     155.34
    215.0000,     159.82
    220.0000,     182.87
    225.0000,     194.74
    230.0000,     178.50
    235.0000,     198.99
    240.0000,     231.24
    245.0000,     250.83
    250.0000,     229.45
    255.0000,     193.03
    260.0000,     173.91
    265.0000,     177.22
    270.0000,     194.31
    275.0000,     209.42
    280.0000,     212.50
    285.0000,     207.93
    290.0000,     202.57
    295.0000,     198.02
    300.0000,     192.38
    305.0000,     184.93
    310.0000,     178.30
    315.0000,     174.56
    320.0000,     170.61
    325.0000,     167.23
    330.0000,     178.61
    335.0000,     212.53
    340.0000,     241.71
    345.0000,     238.72
    350.0000,     225.91
    355.0000,     240.24
    360.0000,     282.58
    365.0000,     364.41
    370.0000,     484.93
    375.0000,     582.47
    380.0000,     583.03
    385.0000,     530.80
    390.0000,     473.93
    395.0000,     415.93
    400.0000,     374.40
    405.0000,     353.26
    410.0000,     348.00
    415.0000,     354.62
    420.0000,     369.90
    425.0000,     398.27
    430.0000,     448.07
    435.0000,     492.32
           555.8569
LAYER 7
77,    23.7179
     50.0000,     1094.8
     55.0000,     1068.4
     60.0000,     1080.4
     65.0000,     1105.6
     70.0000,     1138.5
     75.0000,     1205.0
     80.0000,     1330.0
     85.0000,     1473.2
     90.0000,     1526.4
     95.0000,     1444.6
    100.0000,     1306.6
    105.0000,     1187.2
    110.0000,     1099.2
    115.0000,     1028.8
    120.0000,     967.95
    125.0000,     915.37
    130.0000,     866.18
    135.0000,     809.53
    140.0000,     737.67
    145.0000,     656.21
    150.0000,     578.33
    155.0000,     509.98
    160.0000,     449.72
    165.0000,     400.20
    170.0000,     370.31
    175.0000,     367.06
    180.0000,     390.70
    185.0000,     416.36
    190.0000,     400.33
    195.0000,     344.34
    200.0000,     280.75
    205.0000,     237.26
    210.0000,     218.38
    215.0000,     219.99
    220.0000,     234.77
    225.0000,     243.59
    230.0000,     240.85
    235.0000,     254.10
    240.0000,     275.73
    245.0000,     286.93
    250.0000,     271.46
    255.0000,     241.12
    260.0000,     217.18
    265.0000,     207.77
    270.0000,     208.34
    275.0000,     208.93
    280.0000,     202.97
    285.0000,     192.49
    290.0000,     182.69
    295.0000,     176.01
    300.0000,     171.57
    305.0000,     167.80
    310.0000,     164.76
    315.0000,     164.02
    320.0000,     167.34
    325.0000,     176.75
    330.0000,     196.14
    335.0000,     224.04
    340.0000,     246.14
    345.0000,     251.73
    350.0000,     253.40
    355.0000,     273.05
    360.0000,     320.48
    365.0000,     402.50
    370.0000,     508.51
    375.0000,     590.44
    380.0000,     600.40
    385.0000,     554.79
    390.0000,     491.07
    395.0000,     428.99
    400.0000,     381.04
    405.0000,     350.82
    410.0000,     334.83
    415.0000,     331.34
    420.0000,     335.34
    425.0000,     352.11
           389.4709
LAYER 8
73,    28.5897
     60.0000,     1180.1
     65.0000,     1209.9
     70.0000,     1229.4
     75.0000,     1243.9
     80.0000,     1269.7
     85.0000,     1288.6
     90.0000,     1260.5
     95.0000,     1184.0
    100.0000,     1089.9
    105.0000,     1005.3
    110.0000,     936.58
    115.0000,     878.40
    120.0000,     825.01
    125.0000,     773.93
    130.0000,     723.36
    135.0000,     671.12
    140.0000,     616.39
    145.0000,     561.60
    150.0000,     510.86
    155.0000,     467.66
    160.0000,     434.45
    165.0000,     414.23
    170.0000,     410.71
    175.0000,     425.77
    180.0000,     453.90
    185.0000,     474.98
    190.0000,     463.92
    195.0000,     420.29
    200.0000,     366.03
    205.0000,     322.96
    210.0000,     298.76
    215.0000,     291.43
    220.0000,     293.68
    225.0000,     294.97
    230.0000,     293.28
    235.0000,     297.79
    240.0000,     305.97
    245.0000,     307.58
    250.0000,     294.49
    255.0000,     270.98
    260.0000,     247.72
    265.0000,     231.04
    270.0000,     220.12
    275.0000,     210.71
    280.0000,     199.95
    285.0000,     188.70
    290.0000,     179.54
    295.0000,     174.00
    300.0000,     171.86
    305.0000,     172.19
    310.0000,     174.77
    315.0000,     180.60
    320.0000,     191.41
    325.0000,     208.59
    330.0000,     232.37
    335.0000,     259.24
    340.0000,     281.76
    345.0000,     296.51
    350.0000,     311.22
    355.0000,     339.07
    360.0000,     388.77
    365.0000,     462.49
    370.0000,     547.70
    375.0000,     612.86
    380.0000,     629.28
    385.0000,     599.50
    390.0000,     545.52
    395.0000,     488.50
    400.0000,     439.68
    405.0000,     405.58
    410.0000,     380.33
    415.0000,     368.99
           357.7461
LAYER 9
69,    33.9487
     70.0000,     1237.6
     75.0000,     1199.9
     80.0000,     1178.5
     85.0000,     1151.9
     90.0000,     1095.6
     95.0000,     1024.8
    100.0000,     956.25
    105.0000,     897.36
    110.0000,     848.12
    115.0000,     805.47
    120.0000,     765.10
    125.0000,     724.80
    130.0000,     683.95
    135.0000,     642.77
    140.0000,     602.16
    145.0000,     563.83
    150.0000,     530.07
    155.0000,     503.46
    160.0000,     486.49
    165.0000,     481.28
    170.0000,     488.93
    175.0000,     507.66
    180.0000,     529.75
    185.0000,     540.86
    190.0000,     527.92
    195.0000,     491.58
    200.0000,     445.24
    205.0000,     403.48
    210.0000,     373.43
    215.0000,     355.06
    220.0000,     344.13
    225.0000,     335.58
    230.0000,     328.08
    235.0000,     323.55
    240.0000,     320.52
    245.0000,     314.31
    250.0000,     301.30
    255.0000,     282.66
    260.0000,     262.74
    265.0000,     245.08
    270.0000,     230.46
    275.0000,     217.89
    280.0000,     206.62
    285.0000,     197.06
    290.0000,     190.33
    295.0000,     187.25
    300.0000,     187.91
    305.0000,     192.00
    310.0000,     199.51
    315.0000,     211.04
    320.0000,     227.54
    325.0000,     249.46
    330.0000,     275.93
    335.0000,     304.08
    340.0000,     330.31
    345.0000,     353.90
    350.0000,     379.08
    355.0000,     412.28
    360.0000,     458.09
    365.0000,     515.87
    370.0000,     576.19
    375.0000,     621.98
    380.0000,     638.02
    385.0000,     622.54
    390.0000,     583.49
    395.0000,     541.02
    400.0000,     506.77
    405.0000,     474.34
           433.2961
LAYER 10
63,    39.8436
     85.0000,     1084.7
     90.0000,     995.62
     95.0000,     937.40
    100.0000,     884.97
    105.0000,     844.37
    110.0000,     809.54
    115.0000,     781.35
    120.0000,     754.71
    125.0000,     727.36
    130.0000,     698.60
    135.0000,     668.91
    140.0000,     639.99
    145.0000,     613.65
    150.0000,     591.74
    155.0000,     576.19
    160.0000,     568.54
    165.0000,     569.51
    170.0000,     578.18
    175.0000,     591.02
    180.0000,     601.15
    185.0000,     599.85
    190.0000,     581.25
    195.0000,     546.83
    200.0000,     504.50
    205.0000,     463.10
    210.0000,     427.99
    215.0000,     400.38
    220.0000,     378.81
    225.0000,     361.20
    230.0000,     346.51
    235.0000,     334.49
    240.0000,     324.00
    245.0000,     312.95
    250.0000,     299.74
    255.0000,     284.47
    260.0000,     268.59
    265.0000,     253.66
    270.0000,     240.56
    275.0000,     229.46
    280.0000,     220.44
    285.0000,     213.86
    290.0000,     210.27
    295.0000,     210.14
    300.0000,     213.66
    305.0000,     220.89
    310.0000,     231.96
    315.0000,     247.22
    320.0000,     267.02
    325.0000,     291.29
    330.0000,     319.13
    335.0000,     348.64
    340.0000,     378.10
    345.0000,     407.47
    350.0000,     438.06
    355.0000,     470.14
    360.0000,     505.40
    365.0000,     543.34
    370.0000,     579.14
    375.0000,     606.30
    380.0000,     616.70
    385.0000,     611.00
    390.0000,     587.26
           546.6981
LAYER 11
59,    46.3279
     95.0000,     891.81
    100.0000,     843.32
    105.0000,     814.70
    110.0000,     795.96
    115.0000,     782.27
    120.0000,     768.63
    125.0000,     754.40
    130.0000,     737.66
    135.0000,     716.17
    140.0000,     695.42
    145.0000,     677.41
    150.0000,     663.36
    155.0000,     654.14
    160.0000,     650.24
    165.0000,     651.07
    170.0000,     654.63
    175.0000,     657.39
    180.0000,     654.56
    185.0000,     641.62
    190.0000,     616.51
    195.0000,     580.95
    200.0000,     539.70
    205.0000,     498.04
    210.0000,     459.71
    215.0000,     426.36
    220.0000,     398.05
    225.0000,     374.15
    230.0000,     354.02
    235.0000,     337.04
    240.0000,     322.39
    245.0000,     309.01
    250.0000,     296.06
    255.0000,     283.33
    260.0000,     271.14
    265.0000,     260.01
    270.0000,     250.44
    275.0000,     242.74
    280.0000,     237.20
    285.0000,     234.12
    290.0000,     233.82
    295.0000,     236.63
    300.0000,     242.75
    305.0000,     252.36
    310.0000,     265.61
    315.0000,     282.71
    320.0000,     303.73
    325.0000,     328.53
    330.0000,     356.42
    335.0000,     385.71
    340.0000,     415.58
    345.0000,     446.79
    350.0000,     479.23
    355.0000,     502.72
    360.0000,     522.69
    365.0000,     541.41
    370.0000,     556.05
    375.0000,     567.60
    380.0000,     575.77
           584.0408
LAYER 12
45,    53.4607
    130.0000,     788.66
    135.0000,     761.72
    140.0000,     743.88
    145.0000,     731.18
    150.0000,     721.73
    155.0000,     714.75
    160.0000,     710.88
    165.0000,     708.56
    170.0000,     705.40
    175.0000,     698.66
    180.0000,     685.45
    185.0000,     663.82
    190.0000,     633.53
    195.0000,     596.26
    200.0000,     555.09
    205.0000,     513.39
    210.0000,     473.78
    215.0000,     437.87
    220.0000,     406.29
    225.0000,     379.07
    230.0000,     355.90
    235.0000,     336.32
    240.0000,     319.76
    245.0000,     305.56
    250.0000,     293.22
    255.0000,     282.41
    260.0000,     273.08
    265.0000,     265.28
    270.0000,     259.19
    275.0000,     254.98
    280.0000,     252.85
    285.0000,     253.01
    290.0000,     255.66
    295.0000,     261.01
    300.0000,     269.25
    305.0000,     280.52
    310.0000,     294.97
    315.0000,     312.72
    320.0000,     333.53
    325.0000,     357.66
    330.0000,     385.27
    335.0000,     411.68
    340.0000,     437.17
    345.0000,     468.01
           515.2231
LAYER 13
39,    61.3068
    145.0000,     760.86
    150.0000,     754.09
    155.0000,     749.15
    160.0000,     744.90
    165.0000,     739.99
    170.0000,     731.65
    175.0000,     718.61
    180.0000,     698.82
    185.0000,     671.90
    190.0000,     638.41
    195.0000,     599.95
    200.0000,     558.80
    205.0000,     517.37
    210.0000,     477.65
    215.0000,     441.04
    220.0000,     408.35
    225.0000,     379.82
    230.0000,     355.39
    235.0000,     334.76
    240.0000,     317.53
    245.0000,     303.25
    250.0000,     291.53
    255.0000,     282.05
    260.0000,     274.61
    265.0000,     269.11
    270.0000,     265.54
    275.0000,     263.92
    280.0000,     264.34
    285.0000,     266.92
    290.0000,     271.76
    295.0000,     279.01
    300.0000,     288.83
    305.0000,     301.36
    310.0000,     316.55
    315.0000,     335.10
    320.0000,     354.10
    325.0000,     375.53
    330.0000,     398.27
           426.8934
LAYER 14
35, 
    155.0000,     761.28
    160.0000,     758.15
    165.0000,     752.47
    170.0000,     742.89
    175.0000,     728.39
    180.0000,     704.92
    185.0000,     675.19
    190.0000,     639.89
    195.0000,     600.47
    200.0000,     558.93
    205.0000,     517.32
    210.0000,     477.41
    215.0000,     440.49
    220.0000,     407.36
    225.0000,     378.36
    230.0000,     353.50
    235.0000,     332.56
    240.0000,     315.21
    245.0000,     301.06
    250.0000,     289.76
    255.0000,     281.01
    260.0000,     274.57
    265.0000,     270.26
    270.0000,     268.00
    275.0000,     267.75
    280.0000,     269.54
    285.0000,     273.41
    290.0000,     279.45
    295.0000,     287.81
    300.0000,     298.73
    305.0000,     312.63
    310.0000,     327.10
    315.0000,     343.93
    320.0000,     362.41
           381.8505
CALCULATED APPARENT RESISTIVITY
      7.5000,       5.0000,   1.00000,   1581.8932
     12.5000,       5.0000,   1.00000,   1764.1445
     17.5000,       5.0000,   1.00000,   1724.0090
     22.5000,       5.0000,   1.00000,   1771.1622
     27.5000,       5.0000,   1.00000,   2099.2424
     32.5000,       5.0000,   1.00000,   2409.6619
     37.5000,       5.0000,   1.00000,   2748.0620
     42.5000,       5.0000,   1.00000,   2974.6543
     47.5000,       5.0000,   1.00000,   3074.3376
     52.5000,       5.0000,   1.00000,   3027.5632
     57.5000,       5.0000,   1.00000,   3023.8357
     62.5000,       5.0000,   1.00000,   2662.1899
     67.5000,       5.0000,   1.00000,   2561.5186
     72.5000,       5.0000,   1.00000,   2254.6497
     77.5000,       5.0000,   1.00000,   2081.7476
     82.5000,       5.0000,   1.00000,   1865.8497
     87.5000,       5.0000,   1.00000,   1732.9895
     92.5000,       5.0000,   1.00000,   1601.8872
     97.5000,       5.0000,   1.00000,   1493.4692
    102.5000,       5.0000,   1.00000,   1494.8206
    107.5000,       5.0000,   1.00000,   1438.7285
    112.5000,       5.0000,   1.00000,   1449.7887
    117.5000,       5.0000,   1.00000,   1432.1355
    122.5000,       5.0000,   1.00000,   1421.4091
    127.5000,       5.0000,   1.00000,   1415.7446
    132.5000,       5.0000,   1.00000,   1419.8593
    137.5000,       5.0000,   1.00000,   1309.3743
    142.5000,       5.0000,   1.00000,   1333.7999
    147.5000,       5.0000,   1.00000,   1213.5129
    152.5000,       5.0000,   1.00000,   1153.0381
    157.5000,       5.0000,   1.00000,   1153.7250
    162.5000,       5.0000,   1.00000,   1046.6112
    167.5000,       5.0000,   1.00000,   1150.6760
    172.5000,       5.0000,   1.00000,   1034.5122
    177.5000,       5.0000,   1.00000,    996.1393
    182.5000,       5.0000,   1.00000,    979.3990
    187.5000,       5.0000,   1.00000,    868.5273
    192.5000,       5.0000,   1.00000,    849.7152
    197.5000,       5.0000,   1.00000,    824.6049
    202.5000,       5.0000,   1.00000,    768.7416
    207.5000,       5.0000,   1.00000,    804.6879
    212.5000,       5.0000,   1.00000,    667.3690
    217.5000,       5.0000,   1.00000,    553.0173
    222.5000,       5.0000,   1.00000,    458.6003
    227.5000,       5.0000,   1.00000,    243.6981
    232.5000,       5.0000,   1.00000,    205.0114
    237.5000,       5.0000,   1.00000,    167.0009
    242.5000,       5.0000,   1.00000,    197.7501
    247.5000,       5.0000,   1.00000,    182.9911
    252.5000,       5.0000,   1.00000,    186.0240
    257.5000,       5.0000,   1.00000,    231.4867
    262.5000,       5.0000,   1.00000,    235.5823
    267.5000,       5.0000,   1.00000,    245.4966
    272.5000,       5.0000,   1.00000,    215.6761
    277.5000,       5.0000,   1.00000,    208.9369
    282.5000,       5.0000,   1.00000,    226.6169
    287.5000,       5.0000,   1.00000,    239.7234
    292.5000,       5.0000,   1.00000,    262.9937
    297.5000,       5.0000,   1.00000,    268.3965
    302.5000,       5.0000,   1.00000,    273.7532
    307.5000,       5.0000,   1.00000,    367.6374
    312.5000,       5.0000,   1.00000,    409.0361
    317.5000,       5.0000,   1.00000,    658.1553
    322.5000,       5.0000,   1.00000,    851.6661
    327.5000,       5.0000,   1.00000,    931.5419
    332.5000,       5.0000,   1.00000,   1112.7358
    337.5000,       5.0000,   1.00000,   1105.1541
    342.5000,       5.0000,   1.00000,   1227.2791
    347.5000,       5.0000,   1.00000,   1182.6941
    352.5000,       5.0000,   1.00000,   1235.0016
    357.5000,       5.0000,   1.00000,   1059.1610
    362.5000,       5.0000,   1.00000,    898.3293
    367.5000,       5.0000,   1.00000,    799.0568
    372.5000,       5.0000,   1.00000,    869.1187
    377.5000,       5.0000,   1.00000,    860.3387
    382.5000,       5.0000,   1.00000,    848.9156
    387.5000,       5.0000,   1.00000,    945.7171
    392.5000,       5.0000,   1.00000,    860.9260
    397.5000,       5.0000,   1.00000,   1089.8378
    402.5000,       5.0000,   1.00000,   1113.4680
    407.5000,       5.0000,   1.00000,   1233.1818
    412.5000,       5.0000,   1.00000,   1241.3671
    417.5000,       5.0000,   1.00000,   1256.2518
    422.5000,       5.0000,   1.00000,   1097.6906
    427.5000,       5.0000,   1.00000,   1065.9246
    432.5000,       5.0000,   1.00000,    957.6608
    437.5000,       5.0000,   1.00000,    826.4370
    442.5000,       5.0000,   1.00000,    937.4107
    447.5000,       5.0000,   1.00000,    962.1177
    452.5000,       5.0000,   1.00000,   1047.5557
    457.5000,       5.0000,   1.00000,   1119.5300
    462.5000,       5.0000,   1.00000,   1110.2156
    467.5000,       5.0000,   1.00000,   1138.4847
     12.5000,       5.0000,   2.00000,   1850.0885
     17.5000,       5.0000,   2.00000,   1774.0974
     22.5000,       5.0000,   2.00000,   1677.0580
     27.5000,       5.0000,   2.00000,   2005.2324
     32.5000,       5.0000,   2.00000,   2303.2922
     37.5000,       5.0000,   2.00000,   2494.7930
     42.5000,       5.0000,   2.00000,   2607.5193
     47.5000,       5.0000,   2.00000,   2627.5771
     52.5000,       5.0000,   2.00000,   2709.2930
     57.5000,       5.0000,   2.00000,   2719.7681
     62.5000,       5.0000,   2.00000,   2414.3103
     67.5000,       5.0000,   2.00000,   2335.9412
     72.5000,       5.0000,   2.00000,   2145.1479
     77.5000,       5.0000,   2.00000,   1956.0696
     82.5000,       5.0000,   2.00000,   1801.5728
     87.5000,       5.0000,   2.00000,   1722.9919
     92.5000,       5.0000,   2.00000,   1614.0176
     97.5000,       5.0000,   2.00000,   1533.2106
    102.5000,       5.0000,   2.00000,   1562.8176
    107.5000,       5.0000,   2.00000,   1511.1147
    112.5000,       5.0000,   2.00000,   1501.5302
    117.5000,       5.0000,   2.00000,   1482.4214
    122.5000,       5.0000,   2.00000,   1449.7947
    127.5000,       5.0000,   2.00000,   1476.4587
    132.5000,       5.0000,   2.00000,   1441.1176
    137.5000,       5.0000,   2.00000,   1333.5381
    142.5000,       5.0000,   2.00000,   1384.8600
    147.5000,       5.0000,   2.00000,   1262.4469
    152.5000,       5.0000,   2.00000,   1189.7012
    157.5000,       5.0000,   2.00000,   1133.0265
    162.5000,       5.0000,   2.00000,   1011.3134
    167.5000,       5.0000,   2.00000,   1095.8505
    172.5000,       5.0000,   2.00000,    918.2820
    177.5000,       5.0000,   2.00000,    814.4602
    182.5000,       5.0000,   2.00000,    830.3288
    187.5000,       5.0000,   2.00000,    707.9900
    192.5000,       5.0000,   2.00000,    671.3515
    197.5000,       5.0000,   2.00000,    619.8494
    202.5000,       5.0000,   2.00000,    569.8967
    207.5000,       5.0000,   2.00000,    568.3027
    212.5000,       5.0000,   2.00000,    423.9012
    217.5000,       5.0000,   2.00000,    411.1506
    222.5000,       5.0000,   2.00000,    398.5065
    227.5000,       5.0000,   2.00000,    213.2950
    232.5000,       5.0000,   2.00000,    180.3981
    237.5000,       5.0000,   2.00000,    174.5067
    242.5000,       5.0000,   2.00000,    224.4431
    247.5000,       5.0000,   2.00000,    188.1834
    252.5000,       5.0000,   2.00000,    158.4587
    257.5000,       5.0000,   2.00000,    209.7234
    262.5000,       5.0000,   2.00000,    237.4408
    267.5000,       5.0000,   2.00000,    230.2859
    272.5000,       5.0000,   2.00000,    200.9908
    277.5000,       5.0000,   2.00000,    205.8731
    282.5000,       5.0000,   2.00000,    231.5779
    287.5000,       5.0000,   2.00000,    246.3941
    292.5000,       5.0000,   2.00000,    274.2074
    297.5000,       5.0000,   2.00000,    272.6915
    302.5000,       5.0000,   2.00000,    298.8997
    307.5000,       5.0000,   2.00000,    372.2648
    312.5000,       5.0000,   2.00000,    356.8772
    317.5000,       5.0000,   2.00000,    569.1049
    322.5000,       5.0000,   2.00000,    721.2105
    327.5000,       5.0000,   2.00000,    696.7933
    332.5000,       5.0000,   2.00000,    829.6843
    337.5000,       5.0000,   2.00000,    882.0043
    342.5000,       5.0000,   2.00000,    875.4683
    347.5000,       5.0000,   2.00000,    880.9520
    352.5000,       5.0000,   2.00000,   1020.1201
    357.5000,       5.0000,   2.00000,    918.3395
    362.5000,       5.0000,   2.00000,    730.3846
    367.5000,       5.0000,   2.00000,    734.4217
    372.5000,       5.0000,   2.00000,    895.6910
    377.5000,       5.0000,   2.00000,    855.8392
    382.5000,       5.0000,   2.00000,    840.7665
    387.5000,       5.0000,   2.00000,    919.8094
    392.5000,       5.0000,   2.00000,    838.6611
    397.5000,       5.0000,   2.00000,   1036.1497
    402.5000,       5.0000,   2.00000,   1063.1406
    407.5000,       5.0000,   2.00000,   1051.3798
    412.5000,       5.0000,   2.00000,   1120.8867
    417.5000,       5.0000,   2.00000,   1111.1444
    422.5000,       5.0000,   2.00000,    997.8354
    427.5000,       5.0000,   2.00000,   1079.6565
    432.5000,       5.0000,   2.00000,    991.7078
    437.5000,       5.0000,   2.00000,    830.0956
    442.5000,       5.0000,   2.00000,    968.3188
    447.5000,       5.0000,   2.00000,    986.6021
    452.5000,       5.0000,   2.00000,   1000.3950
    457.5000,       5.0000,   2.00000,   1050.6392
    462.5000,       5.0000,   2.00000,   1026.5950
     17.5000,       5.0000,   3.00000,   1712.7692
     22.5000,       5.0000,   3.00000,   1556.6803
     27.5000,       5.0000,   3.00000,   1792.9474
     32.5000,       5.0000,   3.00000,   2136.6426
     37.5000,       5.0000,   3.00000,   2306.9736
     42.5000,       5.0000,   3.00000,   2218.8254
     47.5000,       5.0000,   3.00000,   2212.7012
     52.5000,       5.0000,   3.00000,   2236.5442
     57.5000,       5.0000,   3.00000,   2304.3118
     62.5000,       5.0000,   3.00000,   2099.6689
     67.5000,       5.0000,   3.00000,   2094.5447
     72.5000,       5.0000,   3.00000,   1949.6824
     77.5000,       5.0000,   3.00000,   1875.8098
     82.5000,       5.0000,   3.00000,   1756.3259
     87.5000,       5.0000,   3.00000,   1688.5630
     92.5000,       5.0000,   3.00000,   1578.3777
     97.5000,       5.0000,   3.00000,   1511.6746
    102.5000,       5.0000,   3.00000,   1568.6345
    107.5000,       5.0000,   3.00000,   1545.2717
    112.5000,       5.0000,   3.00000,   1525.0507
    117.5000,       5.0000,   3.00000,   1463.9822
    122.5000,       5.0000,   3.00000,   1448.4121
    127.5000,       5.0000,   3.00000,   1433.6450
    132.5000,       5.0000,   3.00000,   1416.1843
    137.5000,       5.0000,   3.00000,   1316.3187
    142.5000,       5.0000,   3.00000,   1346.2180
    147.5000,       5.0000,   3.00000,   1238.7408
    152.5000,       5.0000,   3.00000,   1124.4418
    157.5000,       5.0000,   3.00000,   1055.2153
    162.5000,       5.0000,   3.00000,    953.9106
    167.5000,       5.0000,   3.00000,   1000.7141
    172.5000,       5.0000,   3.00000,    827.3173
    177.5000,       5.0000,   3.00000,    723.2092
    182.5000,       5.0000,   3.00000,    690.4978
    187.5000,       5.0000,   3.00000,    604.7533
    192.5000,       5.0000,   3.00000,    534.8129
    197.5000,       5.0000,   3.00000,    482.5964
    202.5000,       5.0000,   3.00000,    434.8894
    207.5000,       5.0000,   3.00000,    395.9494
    212.5000,       5.0000,   3.00000,    341.3247
    217.5000,       5.0000,   3.00000,    353.6756
    222.5000,       5.0000,   3.00000,    344.1935
    227.5000,       5.0000,   3.00000,    182.6497
    232.5000,       5.0000,   3.00000,    162.1810
    237.5000,       5.0000,   3.00000,    176.5366
    242.5000,       5.0000,   3.00000,    251.1008
    247.5000,       5.0000,   3.00000,    190.3648
    252.5000,       5.0000,   3.00000,    147.7774
    257.5000,       5.0000,   3.00000,    197.7738
    262.5000,       5.0000,   3.00000,    252.6780
    267.5000,       5.0000,   3.00000,    243.0536
    272.5000,       5.0000,   3.00000,    187.0486
    277.5000,       5.0000,   3.00000,    185.7603
    282.5000,       5.0000,   3.00000,    226.1282
    287.5000,       5.0000,   3.00000,    267.8108
    292.5000,       5.0000,   3.00000,    291.6590
    297.5000,       5.0000,   3.00000,    291.0210
    302.5000,       5.0000,   3.00000,    279.5276
    307.5000,       5.0000,   3.00000,    311.1529
    312.5000,       5.0000,   3.00000,    312.5818
    317.5000,       5.0000,   3.00000,    494.8378
    322.5000,       5.0000,   3.00000,    613.4398
    327.5000,       5.0000,   3.00000,    574.7050
    332.5000,       5.0000,   3.00000,    607.1320
    337.5000,       5.0000,   3.00000,    577.3779
    342.5000,       5.0000,   3.00000,    628.7158
    347.5000,       5.0000,   3.00000,    701.8718
    352.5000,       5.0000,   3.00000,    912.3132
    357.5000,       5.0000,   3.00000,    780.1092
    362.5000,       5.0000,   3.00000,    606.0712
    367.5000,       5.0000,   3.00000,    613.0989
    372.5000,       5.0000,   3.00000,    824.1213
    377.5000,       5.0000,   3.00000,    882.3837
    382.5000,       5.0000,   3.00000,    808.9752
    387.5000,       5.0000,   3.00000,    823.9696
    392.5000,       5.0000,   3.00000,    743.4920
    397.5000,       5.0000,   3.00000,    930.1898
    402.5000,       5.0000,   3.00000,    928.3370
    407.5000,       5.0000,   3.00000,    979.3826
    412.5000,       5.0000,   3.00000,    948.9872
    417.5000,       5.0000,   3.00000,    968.9393
    422.5000,       5.0000,   3.00000,    927.3214
    427.5000,       5.0000,   3.00000,    998.8819
    432.5000,       5.0000,   3.00000,    924.8334
    437.5000,       5.0000,   3.00000,    784.4626
    442.5000,       5.0000,   3.00000,    896.3993
    447.5000,       5.0000,   3.00000,    954.9882
    452.5000,       5.0000,   3.00000,    988.1665
    457.5000,       5.0000,   3.00000,    973.6637
     22.5000,      15.0000,   1.00000,   1613.2179
     27.5000,      15.0000,   1.00000,   1734.2852
     32.5000,      15.0000,   1.00000,   1939.0033
     37.5000,      15.0000,   1.00000,   2071.1921
     42.5000,      15.0000,   1.00000,   2074.8596
     47.5000,      15.0000,   1.00000,   1957.8683
     52.5000,      15.0000,   1.00000,   1937.1259
     57.5000,      15.0000,   1.00000,   1927.2885
     62.5000,      15.0000,   1.00000,   1957.0634
     67.5000,      15.0000,   1.00000,   1895.2844
     72.5000,      15.0000,   1.00000,   1881.8350
     77.5000,      15.0000,   1.00000,   1820.2017
     82.5000,      15.0000,   1.00000,   1752.3926
     87.5000,      15.0000,   1.00000,   1635.2849
     92.5000,      15.0000,   1.00000,   1554.8259
     97.5000,      15.0000,   1.00000,   1515.3595
    102.5000,      15.0000,   1.00000,   1514.0419
    107.5000,      15.0000,   1.00000,   1530.6454
    112.5000,      15.0000,   1.00000,   1496.4504
    117.5000,      15.0000,   1.00000,   1459.9558
    122.5000,      15.0000,   1.00000,   1397.0353
    127.5000,      15.0000,   1.00000,   1371.8485
    132.5000,      15.0000,   1.00000,   1331.2172
    137.5000,      15.0000,   1.00000,   1301.2533
    142.5000,      15.0000,   1.00000,   1243.5969
    147.5000,      15.0000,   1.00000,   1158.7688
    152.5000,      15.0000,   1.00000,   1063.1163
    157.5000,      15.0000,   1.00000,    987.9022
    162.5000,      15.0000,   1.00000,    939.5449
    167.5000,      15.0000,   1.00000,    875.5984
    172.5000,      15.0000,   1.00000,    820.3831
    177.5000,      15.0000,   1.00000,    718.4327
    182.5000,      15.0000,   1.00000,    638.7328
    187.5000,      15.0000,   1.00000,    563.3340
    192.5000,      15.0000,   1.00000,    505.2094
    197.5000,      15.0000,   1.00000,    439.9552
    202.5000,      15.0000,   1.00000,    376.2718
    207.5000,      15.0000,   1.00000,    358.2026
    212.5000,      15.0000,   1.00000,    356.4724
    217.5000,      15.0000,   1.00000,    342.0949
    222.5000,      15.0000,   1.00000,    289.0580
    227.5000,      15.0000,   1.00000,    233.9893
    232.5000,      15.0000,   1.00000,    178.0391
    237.5000,      15.0000,   1.00000,    198.7792
    242.5000,      15.0000,   1.00000,    206.4931
    247.5000,      15.0000,   1.00000,    204.1490
    252.5000,      15.0000,   1.00000,    189.5712
    257.5000,      15.0000,   1.00000,    208.3630
    262.5000,      15.0000,   1.00000,    233.9821
    267.5000,      15.0000,   1.00000,    234.1225
    272.5000,      15.0000,   1.00000,    205.6237
    277.5000,      15.0000,   1.00000,    192.0123
    282.5000,      15.0000,   1.00000,    224.6148
    287.5000,      15.0000,   1.00000,    270.7624
    292.5000,      15.0000,   1.00000,    304.7061
    297.5000,      15.0000,   1.00000,    291.4053
    302.5000,      15.0000,   1.00000,    271.4697
    307.5000,      15.0000,   1.00000,    271.8189
    312.5000,      15.0000,   1.00000,    354.7581
    317.5000,      15.0000,   1.00000,    459.5109
    322.5000,      15.0000,   1.00000,    523.1634
    327.5000,      15.0000,   1.00000,    544.3456
    332.5000,      15.0000,   1.00000,    478.1813
    337.5000,      15.0000,   1.00000,    451.6455
    342.5000,      15.0000,   1.00000,    527.8027
    347.5000,      15.0000,   1.00000,    693.2691
    352.5000,      15.0000,   1.00000,    731.5340
    357.5000,      15.0000,   1.00000,    706.8271
    362.5000,      15.0000,   1.00000,    619.6385
    367.5000,      15.0000,   1.00000,    618.9033
    372.5000,      15.0000,   1.00000,    712.9905
    377.5000,      15.0000,   1.00000,    806.4184
    382.5000,      15.0000,   1.00000,    812.7770
    387.5000,      15.0000,   1.00000,    732.6201
    392.5000,      15.0000,   1.00000,    750.8872
    397.5000,      15.0000,   1.00000,    779.3859
    402.5000,      15.0000,   1.00000,    875.8401
    407.5000,      15.0000,   1.00000,    885.8596
    412.5000,      15.0000,   1.00000,    897.2338
    417.5000,      15.0000,   1.00000,    883.4339
    422.5000,      15.0000,   1.00000,    910.4892
    427.5000,      15.0000,   1.00000,    874.1151
    432.5000,      15.0000,   1.00000,    829.4197
    437.5000,      15.0000,   1.00000,    810.2729
    442.5000,      15.0000,   1.00000,    826.4545
    447.5000,      15.0000,   1.00000,    897.6798
    452.5000,      15.0000,   1.00000,    946.2377
     22.5000,       5.0000,   4.00000,   1431.1036
     27.5000,       5.0000,   4.00000,   1654.3904
     32.5000,       5.0000,   4.00000,   1898.6112
     37.5000,       5.0000,   4.00000,   2045.6025
     42.5000,       5.0000,   4.00000,   2001.1058
     47.5000,       5.0000,   4.00000,   1888.5360
     52.5000,       5.0000,   4.00000,   1889.2310
     57.5000,       5.0000,   4.00000,   1963.2460
     62.5000,       5.0000,   4.00000,   1829.4536
     67.5000,       5.0000,   4.00000,   1851.3075
     72.5000,       5.0000,   4.00000,   1759.3844
     77.5000,       5.0000,   4.00000,   1746.8921
     82.5000,       5.0000,   4.00000,   1697.3812
     87.5000,       5.0000,   4.00000,   1639.3993
     92.5000,       5.0000,   4.00000,   1532.3636
     97.5000,       5.0000,   4.00000,   1457.7386
    102.5000,       5.0000,   4.00000,   1528.5920
    107.5000,       5.0000,   4.00000,   1510.8141
    112.5000,       5.0000,   4.00000,   1497.0315
    117.5000,       5.0000,   4.00000,   1446.8434
    122.5000,       5.0000,   4.00000,   1377.1519
    127.5000,       5.0000,   4.00000,   1375.8868
    132.5000,       5.0000,   4.00000,   1359.1936
    137.5000,       5.0000,   4.00000,   1248.9680
    142.5000,       5.0000,   4.00000,   1285.6526
    147.5000,       5.0000,   4.00000,   1122.3214
    152.5000,       5.0000,   4.00000,   1031.0463
    157.5000,       5.0000,   4.00000,    991.5685
    162.5000,       5.0000,   4.00000,    860.5349
    167.5000,       5.0000,   4.00000,    929.7836
    172.5000,       5.0000,   4.00000,    763.5020
    177.5000,       5.0000,   4.00000,    659.8101
    182.5000,       5.0000,   4.00000,    635.3975
    187.5000,       5.0000,   4.00000,    506.2460
    192.5000,       5.0000,   4.00000,    465.3766
    197.5000,       5.0000,   4.00000,    403.3832
    202.5000,       5.0000,   4.00000,    339.8181
    207.5000,       5.0000,   4.00000,    361.6757
    212.5000,       5.0000,   4.00000,    318.5063
    217.5000,       5.0000,   4.00000,    338.1586
    222.5000,       5.0000,   4.00000,    312.5594
    227.5000,       5.0000,   4.00000,    162.7669
    232.5000,       5.0000,   4.00000,    161.6042
    237.5000,       5.0000,   4.00000,    172.5218
    242.5000,       5.0000,   4.00000,    245.9583
    247.5000,       5.0000,   4.00000,    199.8069
    252.5000,       5.0000,   4.00000,    156.4384
    257.5000,       5.0000,   4.00000,    212.6706
    262.5000,       5.0000,   4.00000,    254.4491
    267.5000,       5.0000,   4.00000,    251.1340
    272.5000,       5.0000,   4.00000,    188.0867
    277.5000,       5.0000,   4.00000,    176.3829
    282.5000,       5.0000,   4.00000,    222.0525
    287.5000,       5.0000,   4.00000,    271.5534
    292.5000,       5.0000,   4.00000,    318.9679
    297.5000,       5.0000,   4.00000,    284.3042
    302.5000,       5.0000,   4.00000,    238.9301
    307.5000,       5.0000,   4.00000,    270.1268
    312.5000,       5.0000,   4.00000,    268.3968
    317.5000,       5.0000,   4.00000,    443.9115
    322.5000,       5.0000,   4.00000,    540.5359
    327.5000,       5.0000,   4.00000,    477.1584
    332.5000,       5.0000,   4.00000,    461.9504
    337.5000,       5.0000,   4.00000,    409.4697
    342.5000,       5.0000,   4.00000,    486.5945
    347.5000,       5.0000,   4.00000,    610.5093
    352.5000,       5.0000,   4.00000,    774.8672
    357.5000,       5.0000,   4.00000,    679.1966
    362.5000,       5.0000,   4.00000,    532.7139
    367.5000,       5.0000,   4.00000,    530.2112
    372.5000,       5.0000,   4.00000,    735.6799
    377.5000,       5.0000,   4.00000,    805.0074
    382.5000,       5.0000,   4.00000,    764.1944
    387.5000,       5.0000,   4.00000,    754.3011
    392.5000,       5.0000,   4.00000,    632.3877
    397.5000,       5.0000,   4.00000,    796.7905
    402.5000,       5.0000,   4.00000,    837.5898
    407.5000,       5.0000,   4.00000,    863.2595
    412.5000,       5.0000,   4.00000,    872.8933
    417.5000,       5.0000,   4.00000,    885.7322
    422.5000,       5.0000,   4.00000,    837.3137
    427.5000,       5.0000,   4.00000,    897.4553
    432.5000,       5.0000,   4.00000,    821.0704
    437.5000,       5.0000,   4.00000,    689.3844
    442.5000,       5.0000,   4.00000,    820.8574
    447.5000,       5.0000,   4.00000,    870.1842
    452.5000,       5.0000,   4.00000,    932.6004
     30.0000,      20.0000,   1.00000,   1592.7925
     35.0000,      20.0000,   1.00000,   1702.9240
     40.0000,      20.0000,   1.00000,   1740.0812
     45.0000,      20.0000,   1.00000,   1774.1992
     50.0000,      20.0000,   1.00000,   1735.0305
     55.0000,      20.0000,   1.00000,   1645.2308
     60.0000,      20.0000,   1.00000,   1627.2562
     65.0000,      20.0000,   1.00000,   1634.7749
     70.0000,      20.0000,   1.00000,   1638.3993
     75.0000,      20.0000,   1.00000,   1643.7784
     80.0000,      20.0000,   1.00000,   1607.6194
     85.0000,      20.0000,   1.00000,   1558.2351
     90.0000,      20.0000,   1.00000,   1510.9816
     95.0000,      20.0000,   1.00000,   1473.3375
    100.0000,      20.0000,   1.00000,   1435.7219
    105.0000,      20.0000,   1.00000,   1409.2872
    110.0000,      20.0000,   1.00000,   1419.6241
    115.0000,      20.0000,   1.00000,   1382.3333
    120.0000,      20.0000,   1.00000,   1355.5311
    125.0000,      20.0000,   1.00000,   1311.2905
    130.0000,      20.0000,   1.00000,   1240.4971
    135.0000,      20.0000,   1.00000,   1221.2246
    140.0000,      20.0000,   1.00000,   1132.5538
    145.0000,      20.0000,   1.00000,   1050.8606
    150.0000,      20.0000,   1.00000,    999.5109
    155.0000,      20.0000,   1.00000,    902.5062
    160.0000,      20.0000,   1.00000,    870.5587
    165.0000,      20.0000,   1.00000,    825.7759
    170.0000,      20.0000,   1.00000,    758.4291
    175.0000,      20.0000,   1.00000,    733.6583
    180.0000,      20.0000,   1.00000,    622.0452
    185.0000,      20.0000,   1.00000,    545.2051
    190.0000,      20.0000,   1.00000,    479.6666
    195.0000,      20.0000,   1.00000,    391.5480
    200.0000,      20.0000,   1.00000,    376.4126
    205.0000,      20.0000,   1.00000,    355.9277
    210.0000,      20.0000,   1.00000,    354.0167
    215.0000,      20.0000,   1.00000,    346.2391
    220.0000,      20.0000,   1.00000,    289.6559
    225.0000,      20.0000,   1.00000,    258.6033
    230.0000,      20.0000,   1.00000,    218.7409
    235.0000,      20.0000,   1.00000,    186.3350
    240.0000,      20.0000,   1.00000,    187.3159
    245.0000,      20.0000,   1.00000,    192.2599
    250.0000,      20.0000,   1.00000,    223.9706
    255.0000,      20.0000,   1.00000,    237.1522
    260.0000,      20.0000,   1.00000,    236.1261
    265.0000,      20.0000,   1.00000,    229.8280
    270.0000,      20.0000,   1.00000,    218.6373
    275.0000,      20.0000,   1.00000,    222.3488
    280.0000,      20.0000,   1.00000,    225.2535
    285.0000,      20.0000,   1.00000,    254.2566
    290.0000,      20.0000,   1.00000,    270.2070
    295.0000,      20.0000,   1.00000,    261.6079
    300.0000,      20.0000,   1.00000,    262.2307
    305.0000,      20.0000,   1.00000,    244.7141
    310.0000,      20.0000,   1.00000,    288.9657
    315.0000,      20.0000,   1.00000,    359.6332
    320.0000,      20.0000,   1.00000,    399.4089
    325.0000,      20.0000,   1.00000,    425.0627
    330.0000,      20.0000,   1.00000,    406.3562
    335.0000,      20.0000,   1.00000,    398.6730
    340.0000,      20.0000,   1.00000,    445.4407
    345.0000,      20.0000,   1.00000,    505.7706
    350.0000,      20.0000,   1.00000,    555.6307
    355.0000,      20.0000,   1.00000,    575.2873
    360.0000,      20.0000,   1.00000,    567.9085
    365.0000,      20.0000,   1.00000,    590.4082
    370.0000,      20.0000,   1.00000,    588.7898
    375.0000,      20.0000,   1.00000,    610.5336
    380.0000,      20.0000,   1.00000,    653.7251
    385.0000,      20.0000,   1.00000,    657.6042
    390.0000,      20.0000,   1.00000,    665.7256
    395.0000,      20.0000,   1.00000,    673.4061
    400.0000,      20.0000,   1.00000,    677.7695
    405.0000,      20.0000,   1.00000,    755.1974
    410.0000,      20.0000,   1.00000,    818.7852
    415.0000,      20.0000,   1.00000,    823.4915
    420.0000,      20.0000,   1.00000,    824.6656
    425.0000,      20.0000,   1.00000,    762.9030
    430.0000,      20.0000,   1.00000,    696.6829
    435.0000,      20.0000,   1.00000,    701.5222
    440.0000,      20.0000,   1.00000,    707.0663
    445.0000,      20.0000,   1.00000,    736.8047
     27.5000,       5.0000,   5.00000,   1517.1283
     32.5000,       5.0000,   5.00000,   1706.0500
     37.5000,       5.0000,   5.00000,   1806.7167
     42.5000,       5.0000,   5.00000,   1787.2190
     47.5000,       5.0000,   5.00000,   1732.4500
     52.5000,       5.0000,   5.00000,   1703.0460
     57.5000,       5.0000,   5.00000,   1747.3561
     62.5000,       5.0000,   5.00000,   1608.5416
     67.5000,       5.0000,   5.00000,   1642.4962
     72.5000,       5.0000,   5.00000,   1590.4153
     77.5000,       5.0000,   5.00000,   1598.3170
     82.5000,       5.0000,   5.00000,   1585.3583
     87.5000,       5.0000,   5.00000,   1580.4243
     92.5000,       5.0000,   5.00000,   1475.9648
     97.5000,       5.0000,   5.00000,   1406.5936
    102.5000,       5.0000,   5.00000,   1453.7382
    107.5000,       5.0000,   5.00000,   1430.7554
    112.5000,       5.0000,   5.00000,   1435.1545
    117.5000,       5.0000,   5.00000,   1377.5780
    122.5000,       5.0000,   5.00000,   1322.9143
    127.5000,       5.0000,   5.00000,   1307.6537
    132.5000,       5.0000,   5.00000,   1279.6199
    137.5000,       5.0000,   5.00000,   1177.2610
    142.5000,       5.0000,   5.00000,   1166.2896
    147.5000,       5.0000,   5.00000,   1025.5403
    152.5000,       5.0000,   5.00000,    945.2330
    157.5000,       5.0000,   5.00000,    901.1966
    162.5000,       5.0000,   5.00000,    804.4428
    167.5000,       5.0000,   5.00000,    858.2662
    172.5000,       5.0000,   5.00000,    717.3613
    177.5000,       5.0000,   5.00000,    622.2853
    182.5000,       5.0000,   5.00000,    587.2773
    187.5000,       5.0000,   5.00000,    474.7589
    192.5000,       5.0000,   5.00000,    408.7853
    197.5000,       5.0000,   5.00000,    355.7442
    202.5000,       5.0000,   5.00000,    328.1963
    207.5000,       5.0000,   5.00000,    353.6785
    212.5000,       5.0000,   5.00000,    324.0185
    217.5000,       5.0000,   5.00000,    329.6056
    222.5000,       5.0000,   5.00000,    308.6959
    227.5000,       5.0000,   5.00000,    164.2466
    232.5000,       5.0000,   5.00000,    158.0756
    237.5000,       5.0000,   5.00000,    167.9695
    242.5000,       5.0000,   5.00000,    238.5955
    247.5000,       5.0000,   5.00000,    204.1427
    252.5000,       5.0000,   5.00000,    174.4024
    257.5000,       5.0000,   5.00000,    230.4189
    262.5000,       5.0000,   5.00000,    267.6741
    267.5000,       5.0000,   5.00000,    245.5822
    272.5000,       5.0000,   5.00000,    192.9494
    277.5000,       5.0000,   5.00000,    187.6780
    282.5000,       5.0000,   5.00000,    222.1808
    287.5000,       5.0000,   5.00000,    275.1029
    292.5000,       5.0000,   5.00000,    304.3693
    297.5000,       5.0000,   5.00000,    260.8579
    302.5000,       5.0000,   5.00000,    222.3986
    307.5000,       5.0000,   5.00000,    243.0288
    312.5000,       5.0000,   5.00000,    241.6687
    317.5000,       5.0000,   5.00000,    395.0408
    322.5000,       5.0000,   5.00000,    483.9149
    327.5000,       5.0000,   5.00000,    395.9169
    332.5000,       5.0000,   5.00000,    387.0194
    337.5000,       5.0000,   5.00000,    378.8553
    342.5000,       5.0000,   5.00000,    426.7294
    347.5000,       5.0000,   5.00000,    508.6105
    352.5000,       5.0000,   5.00000,    674.7906
    357.5000,       5.0000,   5.00000,    600.4246
    362.5000,       5.0000,   5.00000,    477.9427
    367.5000,       5.0000,   5.00000,    497.3103
    372.5000,       5.0000,   5.00000,    655.2063
    377.5000,       5.0000,   5.00000,    688.0255
    382.5000,       5.0000,   5.00000,    677.2014
    387.5000,       5.0000,   5.00000,    691.7010
    392.5000,       5.0000,   5.00000,    567.1078
    397.5000,       5.0000,   5.00000,    698.3558
    402.5000,       5.0000,   5.00000,    733.1078
    407.5000,       5.0000,   5.00000,    781.8922
    412.5000,       5.0000,   5.00000,    824.7887
    417.5000,       5.0000,   5.00000,    841.2252
    422.5000,       5.0000,   5.00000,    751.9154
    427.5000,       5.0000,   5.00000,    799.3173
    432.5000,       5.0000,   5.00000,    715.5127
    437.5000,       5.0000,   5.00000,    603.7225
    442.5000,       5.0000,   5.00000,    724.2319
    447.5000,       5.0000,   5.00000,    790.4141
     32.5000,       5.0000,   6.00000,   1567.8960
     37.5000,       5.0000,   6.00000,   1650.0034
     42.5000,       5.0000,   6.00000,   1612.6520
     47.5000,       5.0000,   6.00000,   1621.7910
     52.5000,       5.0000,   6.00000,   1633.3303
     57.5000,       5.0000,   6.00000,   1623.6649
     62.5000,       5.0000,   6.00000,   1458.8295
     67.5000,       5.0000,   6.00000,   1481.0511
     72.5000,       5.0000,   6.00000,   1431.0574
     77.5000,       5.0000,   6.00000,   1458.9266
     82.5000,       5.0000,   6.00000,   1465.3165
     87.5000,       5.0000,   6.00000,   1479.4175
     92.5000,       5.0000,   6.00000,   1417.8860
     97.5000,       5.0000,   6.00000,   1338.5062
    102.5000,       5.0000,   6.00000,   1374.0992
    107.5000,       5.0000,   6.00000,   1345.5317
    112.5000,       5.0000,   6.00000,   1330.2631
    117.5000,       5.0000,   6.00000,   1293.8813
    122.5000,       5.0000,   6.00000,   1261.3848
    127.5000,       5.0000,   6.00000,   1241.4729
    132.5000,       5.0000,   6.00000,   1207.7245
    137.5000,       5.0000,   6.00000,   1075.3547
    142.5000,       5.0000,   6.00000,   1072.5798
    147.5000,       5.0000,   6.00000,    949.1095
    152.5000,       5.0000,   6.00000,    865.9790
    157.5000,       5.0000,   6.00000,    832.8774
    162.5000,       5.0000,   6.00000,    747.0526
    167.5000,       5.0000,   6.00000,    814.8549
    172.5000,       5.0000,   6.00000,    674.1608
    177.5000,       5.0000,   6.00000,    588.2538
    182.5000,       5.0000,   6.00000,    565.4293
    187.5000,       5.0000,   6.00000,    451.1476
    192.5000,       5.0000,   6.00000,    387.1007
    197.5000,       5.0000,   6.00000,    346.2301
    202.5000,       5.0000,   6.00000,    334.4121
    207.5000,       5.0000,   6.00000,    364.5774
    212.5000,       5.0000,   6.00000,    319.9608
    217.5000,       5.0000,   6.00000,    339.7835
    222.5000,       5.0000,   6.00000,    325.7524
    227.5000,       5.0000,   6.00000,    167.9748
    232.5000,       5.0000,   6.00000,    157.2915
    237.5000,       5.0000,   6.00000,    164.3677
    242.5000,       5.0000,   6.00000,    246.6222
    247.5000,       5.0000,   6.00000,    210.3238
    252.5000,       5.0000,   6.00000,    179.3765
    257.5000,       5.0000,   6.00000,    248.6168
    262.5000,       5.0000,   6.00000,    281.0882
    267.5000,       5.0000,   6.00000,    258.0392
    272.5000,       5.0000,   6.00000,    197.8932
    277.5000,       5.0000,   6.00000,    196.7798
    282.5000,       5.0000,   6.00000,    239.4380
    287.5000,       5.0000,   6.00000,    263.3392
    292.5000,       5.0000,   6.00000,    270.7833
    297.5000,       5.0000,   6.00000,    243.3462
    302.5000,       5.0000,   6.00000,    213.4984
    307.5000,       5.0000,   6.00000,    234.7052
    312.5000,       5.0000,   6.00000,    225.4319
    317.5000,       5.0000,   6.00000,    361.7954
    322.5000,       5.0000,   6.00000,    418.4273
    327.5000,       5.0000,   6.00000,    356.7287
    332.5000,       5.0000,   6.00000,    379.7620
    337.5000,       5.0000,   6.00000,    374.8539
    342.5000,       5.0000,   6.00000,    404.7994
    347.5000,       5.0000,   6.00000,    445.2489
    352.5000,       5.0000,   6.00000,    594.1797
    357.5000,       5.0000,   6.00000,    541.3558
    362.5000,       5.0000,   6.00000,    448.1776
    367.5000,       5.0000,   6.00000,    456.3591
    372.5000,       5.0000,   6.00000,    595.9443
    377.5000,       5.0000,   6.00000,    608.6235
    382.5000,       5.0000,   6.00000,    574.2738
    387.5000,       5.0000,   6.00000,    611.7911
    392.5000,       5.0000,   6.00000,    533.2899
    397.5000,       5.0000,   6.00000,    643.2900
    402.5000,       5.0000,   6.00000,    652.1482
    407.5000,       5.0000,   6.00000,    731.5202
    412.5000,       5.0000,   6.00000,    772.5489
    417.5000,       5.0000,   6.00000,    780.5668
    422.5000,       5.0000,   6.00000,    702.6224
    427.5000,       5.0000,   6.00000,    709.6911
    432.5000,       5.0000,   6.00000,    639.6396
    437.5000,       5.0000,   6.00000,    533.0363
    442.5000,       5.0000,   6.00000,    640.0452
     37.5000,      25.0000,   1.00000,   1523.6249
     42.5000,      25.0000,   1.00000,   1584.2480
     47.5000,      25.0000,   1.00000,   1603.8363
     52.5000,      25.0000,   1.00000,   1576.3286
     57.5000,      25.0000,   1.00000,   1526.3715
     62.5000,      25.0000,   1.00000,   1469.5631
     67.5000,      25.0000,   1.00000,   1448.3542
     72.5000,      25.0000,   1.00000,   1430.1267
     77.5000,      25.0000,   1.00000,   1434.6132
     82.5000,      25.0000,   1.00000,   1402.5854
     87.5000,      25.0000,   1.00000,   1378.7314
     92.5000,      25.0000,   1.00000,   1371.0743
     97.5000,      25.0000,   1.00000,   1358.3361
    102.5000,      25.0000,   1.00000,   1323.5553
    107.5000,      25.0000,   1.00000,   1284.5183
    112.5000,      25.0000,   1.00000,   1266.9225
    117.5000,      25.0000,   1.00000,   1254.3572
    122.5000,      25.0000,   1.00000,   1231.7122
    127.5000,      25.0000,   1.00000,   1190.1920
    132.5000,      25.0000,   1.00000,   1119.9041
    137.5000,      25.0000,   1.00000,   1048.4354
    142.5000,      25.0000,   1.00000,    989.5023
    147.5000,      25.0000,   1.00000,    917.6260
    152.5000,      25.0000,   1.00000,    866.8340
    157.5000,      25.0000,   1.00000,    816.7291
    162.5000,      25.0000,   1.00000,    771.2525
    167.5000,      25.0000,   1.00000,    736.0333
    172.5000,      25.0000,   1.00000,    690.1317
    177.5000,      25.0000,   1.00000,    641.6772
    182.5000,      25.0000,   1.00000,    556.7623
    187.5000,      25.0000,   1.00000,    479.4535
    192.5000,      25.0000,   1.00000,    436.4988
    197.5000,      25.0000,   1.00000,    398.7498
    202.5000,      25.0000,   1.00000,    374.8252
    207.5000,      25.0000,   1.00000,    364.0311
    212.5000,      25.0000,   1.00000,    351.8451
    217.5000,      25.0000,   1.00000,    322.3814
    222.5000,      25.0000,   1.00000,    283.3645
    227.5000,      25.0000,   1.00000,    247.7663
    232.5000,      25.0000,   1.00000,    222.5591
    237.5000,      25.0000,   1.00000,    189.1819
    242.5000,      25.0000,   1.00000,    191.2168
    247.5000,      25.0000,   1.00000,    216.2348
    252.5000,      25.0000,   1.00000,    245.9810
    257.5000,      25.0000,   1.00000,    247.8356
    262.5000,      25.0000,   1.00000,    243.6408
    267.5000,      25.0000,   1.00000,    243.5377
    272.5000,      25.0000,   1.00000,    243.3262
    277.5000,      25.0000,   1.00000,    248.3404
    282.5000,      25.0000,   1.00000,    251.0889
    287.5000,      25.0000,   1.00000,    238.6928
    292.5000,      25.0000,   1.00000,    230.3842
    297.5000,      25.0000,   1.00000,    236.1934
    302.5000,      25.0000,   1.00000,    241.7646
    307.5000,      25.0000,   1.00000,    272.1855
    312.5000,      25.0000,   1.00000,    310.2314
    317.5000,      25.0000,   1.00000,    317.4917
    322.5000,      25.0000,   1.00000,    336.9082
    327.5000,      25.0000,   1.00000,    379.3345
    332.5000,      25.0000,   1.00000,    412.5870
    337.5000,      25.0000,   1.00000,    418.5467
    342.5000,      25.0000,   1.00000,    458.4813
    347.5000,      25.0000,   1.00000,    475.0223
    352.5000,      25.0000,   1.00000,    459.4743
    357.5000,      25.0000,   1.00000,    488.3188
    362.5000,      25.0000,   1.00000,    536.3931
    367.5000,      25.0000,   1.00000,    530.1603
    372.5000,      25.0000,   1.00000,    516.1169
    377.5000,      25.0000,   1.00000,    524.7543
    382.5000,      25.0000,   1.00000,    525.5450
    387.5000,      25.0000,   1.00000,    558.0875
    392.5000,      25.0000,   1.00000,    596.4258
    397.5000,      25.0000,   1.00000,    629.3584
    402.5000,      25.0000,   1.00000,    659.9193
    407.5000,      25.0000,   1.00000,    710.3461
    412.5000,      25.0000,   1.00000,    735.7413
    417.5000,      25.0000,   1.00000,    747.7853
    422.5000,      25.0000,   1.00000,    706.8452
    427.5000,      25.0000,   1.00000,    647.3664
    432.5000,      25.0000,   1.00000,    606.3226
    437.5000,      25.0000,   1.00000,    619.2856
     37.5000,       5.0000,   7.00000,   1548.2314
     42.5000,       5.0000,   7.00000,   1527.8295
     47.5000,       5.0000,   7.00000,   1518.5033
     52.5000,       5.0000,   7.00000,   1559.4669
     57.5000,       5.0000,   7.00000,   1571.8833
     62.5000,       5.0000,   7.00000,   1378.9221
     67.5000,       5.0000,   7.00000,   1354.8842
     72.5000,       5.0000,   7.00000,   1298.6932
     77.5000,       5.0000,   7.00000,   1333.2080
     82.5000,       5.0000,   7.00000,   1354.7167
     87.5000,       5.0000,   7.00000,   1378.0031
     92.5000,       5.0000,   7.00000,   1318.3593
     97.5000,       5.0000,   7.00000,   1262.7190
    102.5000,       5.0000,   7.00000,   1298.0409
    107.5000,       5.0000,   7.00000,   1253.9698
    112.5000,       5.0000,   7.00000,   1236.5015
    117.5000,       5.0000,   7.00000,   1206.7777
    122.5000,       5.0000,   7.00000,   1176.3472
    127.5000,       5.0000,   7.00000,   1181.1608
    132.5000,       5.0000,   7.00000,   1124.7391
    137.5000,       5.0000,   7.00000,   1001.8118
    142.5000,       5.0000,   7.00000,   1006.4875
    147.5000,       5.0000,   7.00000,    879.2390
    152.5000,       5.0000,   7.00000,    812.1552
    157.5000,       5.0000,   7.00000,    783.4783
    162.5000,       5.0000,   7.00000,    701.6066
    167.5000,       5.0000,   7.00000,    770.5905
    172.5000,       5.0000,   7.00000,    642.1609
    177.5000,       5.0000,   7.00000,    561.1924
    182.5000,       5.0000,   7.00000,    547.1014
    187.5000,       5.0000,   7.00000,    436.2412
    192.5000,       5.0000,   7.00000,    393.4917
    197.5000,       5.0000,   7.00000,    359.4063
    202.5000,       5.0000,   7.00000,    339.2011
    207.5000,       5.0000,   7.00000,    368.2447
    212.5000,       5.0000,   7.00000,    329.1335
    217.5000,       5.0000,   7.00000,    356.4805
    222.5000,       5.0000,   7.00000,    341.3569
    227.5000,       5.0000,   7.00000,    170.8886
    232.5000,       5.0000,   7.00000,    160.0143
    237.5000,       5.0000,   7.00000,    172.4712
    242.5000,       5.0000,   7.00000,    257.7036
    247.5000,       5.0000,   7.00000,    218.1971
    252.5000,       5.0000,   7.00000,    180.8722
    257.5000,       5.0000,   7.00000,    250.3198
    262.5000,       5.0000,   7.00000,    302.6652
    267.5000,       5.0000,   7.00000,    280.3672
    272.5000,       5.0000,   7.00000,    210.6614
    277.5000,       5.0000,   7.00000,    204.5421
    282.5000,       5.0000,   7.00000,    239.4043
    287.5000,       5.0000,   7.00000,    253.7311
    292.5000,       5.0000,   7.00000,    258.4460
    297.5000,       5.0000,   7.00000,    227.9145
    302.5000,       5.0000,   7.00000,    205.2548
    307.5000,       5.0000,   7.00000,    231.3394
    312.5000,       5.0000,   7.00000,    220.2416
    317.5000,       5.0000,   7.00000,    332.5880
    322.5000,       5.0000,   7.00000,    389.1111
    327.5000,       5.0000,   7.00000,    348.3438
    332.5000,       5.0000,   7.00000,    385.9625
    337.5000,       5.0000,   7.00000,    370.2054
    342.5000,       5.0000,   7.00000,    387.5781
    347.5000,       5.0000,   7.00000,    428.8679
    352.5000,       5.0000,   7.00000,    540.5162
    357.5000,       5.0000,   7.00000,    505.0767
    362.5000,       5.0000,   7.00000,    412.7396
    367.5000,       5.0000,   7.00000,    417.9042
    372.5000,       5.0000,   7.00000,    548.1176
    377.5000,       5.0000,   7.00000,    553.7946
    382.5000,       5.0000,   7.00000,    512.9067
    387.5000,       5.0000,   7.00000,    538.7189
    392.5000,       5.0000,   7.00000,    483.0650
    397.5000,       5.0000,   7.00000,    611.9511
    402.5000,       5.0000,   7.00000,    635.9964
    407.5000,       5.0000,   7.00000,    674.0417
    412.5000,       5.0000,   7.00000,    713.5533
    417.5000,       5.0000,   7.00000,    723.8417
    422.5000,       5.0000,   7.00000,    643.5455
    427.5000,       5.0000,   7.00000,    669.1818
    432.5000,       5.0000,   7.00000,    581.1041
    437.5000,       5.0000,   7.00000,    482.3042
     42.5000,       5.0000,   8.00000,   1464.0527
     47.5000,       5.0000,   8.00000,   1455.1741
     52.5000,       5.0000,   8.00000,   1474.3882
     57.5000,       5.0000,   8.00000,   1519.0992
     62.5000,       5.0000,   8.00000,   1333.2997
     67.5000,       5.0000,   8.00000,   1276.4551
     72.5000,       5.0000,   8.00000,   1196.6971
     77.5000,       5.0000,   8.00000,   1227.1184
     82.5000,       5.0000,   8.00000,   1257.2673
     87.5000,       5.0000,   8.00000,   1276.3578
     92.5000,       5.0000,   8.00000,   1214.2135
     97.5000,       5.0000,   8.00000,   1169.1965
    102.5000,       5.0000,   8.00000,   1211.6069
    107.5000,       5.0000,   8.00000,   1176.0430
    112.5000,       5.0000,   8.00000,   1163.6112
    117.5000,       5.0000,   8.00000,   1119.9930
    122.5000,       5.0000,   8.00000,   1099.7903
    127.5000,       5.0000,   8.00000,   1087.3927
    132.5000,       5.0000,   8.00000,   1063.2914
    137.5000,       5.0000,   8.00000,    959.5453
    142.5000,       5.0000,   8.00000,    947.6631
    147.5000,       5.0000,   8.00000,    835.9122
    152.5000,       5.0000,   8.00000,    772.1877
    157.5000,       5.0000,   8.00000,    747.9423
    162.5000,       5.0000,   8.00000,    670.5875
    167.5000,       5.0000,   8.00000,    728.3981
    172.5000,       5.0000,   8.00000,    613.1349
    177.5000,       5.0000,   8.00000,    542.4289
    182.5000,       5.0000,   8.00000,    525.7281
    187.5000,       5.0000,   8.00000,    443.9172
    192.5000,       5.0000,   8.00000,    406.0349
    197.5000,       5.0000,   8.00000,    371.8801
    202.5000,       5.0000,   8.00000,    346.2577
    207.5000,       5.0000,   8.00000,    372.3515
    212.5000,       5.0000,   8.00000,    345.7974
    217.5000,       5.0000,   8.00000,    370.7970
    222.5000,       5.0000,   8.00000,    346.8409
    227.5000,       5.0000,   8.00000,    175.4666
    232.5000,       5.0000,   8.00000,    169.2182
    237.5000,       5.0000,   8.00000,    184.5392
    242.5000,       5.0000,   8.00000,    272.2904
    247.5000,       5.0000,   8.00000,    223.3520
    252.5000,       5.0000,   8.00000,    183.3992
    257.5000,       5.0000,   8.00000,    253.8895
    262.5000,       5.0000,   8.00000,    314.9937
    267.5000,       5.0000,   8.00000,    304.3596
    272.5000,       5.0000,   8.00000,    228.5844
    277.5000,       5.0000,   8.00000,    208.2915
    282.5000,       5.0000,   8.00000,    228.0111
    287.5000,       5.0000,   8.00000,    254.0286
    292.5000,       5.0000,   8.00000,    261.6894
    297.5000,       5.0000,   8.00000,    224.2097
    302.5000,       5.0000,   8.00000,    197.2118
    307.5000,       5.0000,   8.00000,    224.8712
    312.5000,       5.0000,   8.00000,    213.5038
    317.5000,       5.0000,   8.00000,    329.0789
    322.5000,       5.0000,   8.00000,    393.2523
    327.5000,       5.0000,   8.00000,    351.8960
    332.5000,       5.0000,   8.00000,    377.7820
    337.5000,       5.0000,   8.00000,    363.3102
    342.5000,       5.0000,   8.00000,    384.2536
    347.5000,       5.0000,   8.00000,    414.4206
    352.5000,       5.0000,   8.00000,    539.5062
    357.5000,       5.0000,   8.00000,    468.0869
    362.5000,       5.0000,   8.00000,    377.3819
    367.5000,       5.0000,   8.00000,    387.1476
    372.5000,       5.0000,   8.00000,    506.1943
    377.5000,       5.0000,   8.00000,    516.0677
    382.5000,       5.0000,   8.00000,    483.9478
    387.5000,       5.0000,   8.00000,    495.5901
    392.5000,       5.0000,   8.00000,    432.7119
    397.5000,       5.0000,   8.00000,    583.9373
    402.5000,       5.0000,   8.00000,    617.8772
    407.5000,       5.0000,   8.00000,    646.2955
    412.5000,       5.0000,   8.00000,    653.7765
    417.5000,       5.0000,   8.00000,    662.0464
    422.5000,       5.0000,   8.00000,    601.9954
    427.5000,       5.0000,   8.00000,    627.1752
    432.5000,       5.0000,   8.00000,    555.0532
     52.5000,      35.0000,   1.00000,   1387.2467
     57.5000,      35.0000,   1.00000,   1342.2513
     62.5000,      35.0000,   1.00000,   1303.4012
     67.5000,      35.0000,   1.00000,   1288.0692
     72.5000,      35.0000,   1.00000,   1242.4250
     77.5000,      35.0000,   1.00000,   1156.4005
     82.5000,      35.0000,   1.00000,   1104.1663
     87.5000,      35.0000,   1.00000,   1085.7646
     92.5000,      35.0000,   1.00000,   1074.4874
     97.5000,      35.0000,   1.00000,   1073.6531
    102.5000,      35.0000,   1.00000,   1074.5896
    107.5000,      35.0000,   1.00000,   1064.8032
    112.5000,      35.0000,   1.00000,   1068.4924
    117.5000,      35.0000,   1.00000,   1038.8193
    122.5000,      35.0000,   1.00000,   1001.1539
    127.5000,      35.0000,   1.00000,    974.4285
    132.5000,      35.0000,   1.00000,    938.0231
    137.5000,      35.0000,   1.00000,    909.6422
    142.5000,      35.0000,   1.00000,    881.2012
    147.5000,      35.0000,   1.00000,    832.2922
    152.5000,      35.0000,   1.00000,    787.6062
    157.5000,      35.0000,   1.00000,    745.5898
    162.5000,      35.0000,   1.00000,    690.8743
    167.5000,      35.0000,   1.00000,    651.0112
    172.5000,      35.0000,   1.00000,    606.4387
    177.5000,      35.0000,   1.00000,    573.8049
    182.5000,      35.0000,   1.00000,    553.7805
    187.5000,      35.0000,   1.00000,    506.8777
    192.5000,      35.0000,   1.00000,    469.3879
    197.5000,      35.0000,   1.00000,    444.3401
    202.5000,      35.0000,   1.00000,    418.2155
    207.5000,      35.0000,   1.00000,    399.0039
    212.5000,      35.0000,   1.00000,    356.4027
    217.5000,      35.0000,   1.00000,    320.6460
    222.5000,      35.0000,   1.00000,    303.6868
    227.5000,      35.0000,   1.00000,    290.8714
    232.5000,      35.0000,   1.00000,    273.7359
    237.5000,      35.0000,   1.00000,    243.9357
    242.5000,      35.0000,   1.00000,    221.6110
    247.5000,      35.0000,   1.00000,    239.9383
    252.5000,      35.0000,   1.00000,    260.0487
    257.5000,      35.0000,   1.00000,    267.2061
    262.5000,      35.0000,   1.00000,    263.8620
    267.5000,      35.0000,   1.00000,    264.7091
    272.5000,      35.0000,   1.00000,    274.3360
    277.5000,      35.0000,   1.00000,    277.2495
    282.5000,      35.0000,   1.00000,    253.4001
    287.5000,      35.0000,   1.00000,    231.9578
    292.5000,      35.0000,   1.00000,    229.4940
    297.5000,      35.0000,   1.00000,    235.0331
    302.5000,      35.0000,   1.00000,    248.6711
    307.5000,      35.0000,   1.00000,    266.0363
    312.5000,      35.0000,   1.00000,    285.0057
    317.5000,      35.0000,   1.00000,    319.8438
    322.5000,      35.0000,   1.00000,    344.9532
    327.5000,      35.0000,   1.00000,    362.0724
    332.5000,      35.0000,   1.00000,    391.8012
    337.5000,      35.0000,   1.00000,    425.3306
    342.5000,      35.0000,   1.00000,    440.8731
    347.5000,      35.0000,   1.00000,    430.3842
    352.5000,      35.0000,   1.00000,    416.1294
    357.5000,      35.0000,   1.00000,    424.3465
    362.5000,      35.0000,   1.00000,    428.5463
    367.5000,      35.0000,   1.00000,    418.8823
    372.5000,      35.0000,   1.00000,    418.6172
    377.5000,      35.0000,   1.00000,    411.9311
    382.5000,      35.0000,   1.00000,    438.2740
    387.5000,      35.0000,   1.00000,    484.8255
    392.5000,      35.0000,   1.00000,    511.1992
    397.5000,      35.0000,   1.00000,    535.6279
    402.5000,      35.0000,   1.00000,    563.5131
    407.5000,      35.0000,   1.00000,    584.2287
    412.5000,      35.0000,   1.00000,    613.1712
    417.5000,      35.0000,   1.00000,    591.8022
    422.5000,      35.0000,   1.00000,    556.4887
     52.5000,       5.0000,  10.00000,   1372.8824
     57.5000,       5.0000,  10.00000,   1386.6761
     62.5000,       5.0000,  10.00000,   1212.7443
     67.5000,       5.0000,  10.00000,   1181.7944
     72.5000,       5.0000,  10.00000,   1093.4225
     77.5000,       5.0000,  10.00000,   1083.8820
     82.5000,       5.0000,  10.00000,   1083.4396
     87.5000,       5.0000,  10.00000,   1097.1078
     92.5000,       5.0000,  10.00000,   1036.9784
     97.5000,       5.0000,  10.00000,    990.9053
    102.5000,       5.0000,  10.00000,   1036.1963
    107.5000,       5.0000,  10.00000,   1026.0575
    112.5000,       5.0000,  10.00000,   1035.6650
    117.5000,       5.0000,  10.00000,    988.3957
    122.5000,       5.0000,  10.00000,    958.6878
    127.5000,       5.0000,  10.00000,    961.2688
    132.5000,       5.0000,  10.00000,    949.9348
    137.5000,       5.0000,  10.00000,    877.2377
    142.5000,       5.0000,  10.00000,    893.8826
    147.5000,       5.0000,  10.00000,    789.8289
    152.5000,       5.0000,  10.00000,    728.2034
    157.5000,       5.0000,  10.00000,    700.5110
    162.5000,       5.0000,  10.00000,    624.3579
    167.5000,       5.0000,  10.00000,    678.6236
    172.5000,       5.0000,  10.00000,    564.9793
    177.5000,       5.0000,  10.00000,    517.6470
    182.5000,       5.0000,  10.00000,    535.6434
    187.5000,       5.0000,  10.00000,    459.5308
    192.5000,       5.0000,  10.00000,    418.7639
    197.5000,       5.0000,  10.00000,    385.4308
    202.5000,       5.0000,  10.00000,    368.2103
    207.5000,       5.0000,  10.00000,    401.0847
    212.5000,       5.0000,  10.00000,    359.5742
    217.5000,       5.0000,  10.00000,    381.7453
    222.5000,       5.0000,  10.00000,    370.5474
    227.5000,       5.0000,  10.00000,    191.8550
    232.5000,       5.0000,  10.00000,    187.6790
    237.5000,       5.0000,  10.00000,    204.5720
    242.5000,       5.0000,  10.00000,    298.3395
    247.5000,       5.0000,  10.00000,    243.0126
    252.5000,       5.0000,  10.00000,    198.2680
    257.5000,       5.0000,  10.00000,    274.5171
    262.5000,       5.0000,  10.00000,    339.7651
    267.5000,       5.0000,  10.00000,    318.7818
    272.5000,       5.0000,  10.00000,    235.3478
    277.5000,       5.0000,  10.00000,    218.5584
    282.5000,       5.0000,  10.00000,    241.8105
    287.5000,       5.0000,  10.00000,    262.6609
    292.5000,       5.0000,  10.00000,    270.6988
    297.5000,       5.0000,  10.00000,    236.6269
    302.5000,       5.0000,  10.00000,    197.4339
    307.5000,       5.0000,  10.00000,    212.9064
    312.5000,       5.0000,  10.00000,    211.2374
    317.5000,       5.0000,  10.00000,    350.4183
    322.5000,       5.0000,  10.00000,    417.6446
    327.5000,       5.0000,  10.00000,    352.1692
    332.5000,       5.0000,  10.00000,    369.0240
    337.5000,       5.0000,  10.00000,    351.5858
    342.5000,       5.0000,  10.00000,    379.1667
    347.5000,       5.0000,  10.00000,    411.6315
    352.5000,       5.0000,  10.00000,    514.4451
    357.5000,       5.0000,  10.00000,    439.0532
    362.5000,       5.0000,  10.00000,    340.7185
    367.5000,       5.0000,  10.00000,    338.3791
    372.5000,       5.0000,  10.00000,    457.0256
    377.5000,       5.0000,  10.00000,    476.3921
    382.5000,       5.0000,  10.00000,    447.0900
    387.5000,       5.0000,  10.00000,    471.6371
    392.5000,       5.0000,  10.00000,    406.2346
    397.5000,       5.0000,  10.00000,    513.2025
    402.5000,       5.0000,  10.00000,    533.9869
    407.5000,       5.0000,  10.00000,    579.0302
    412.5000,       5.0000,  10.00000,    596.0417
    417.5000,       5.0000,  10.00000,    588.0052
    422.5000,       5.0000,  10.00000,    526.3848
     67.5000,      45.0000,   1.00000,   1131.0957
     72.5000,      45.0000,   1.00000,   1087.1110
     77.5000,      45.0000,   1.00000,   1022.5839
     82.5000,      45.0000,   1.00000,    976.9353
     87.5000,      45.0000,   1.00000,    937.2351
     92.5000,      45.0000,   1.00000,    892.9096
     97.5000,      45.0000,   1.00000,    879.8578
    102.5000,      45.0000,   1.00000,    867.4177
    107.5000,      45.0000,   1.00000,    869.1276
    112.5000,      45.0000,   1.00000,    868.0560
    117.5000,      45.0000,   1.00000,    860.6678
    122.5000,      45.0000,   1.00000,    869.8643
    127.5000,      45.0000,   1.00000,    865.4227
    132.5000,      45.0000,   1.00000,    845.1096
    137.5000,      45.0000,   1.00000,    824.1489
    142.5000,      45.0000,   1.00000,    793.7487
    147.5000,      45.0000,   1.00000,    780.2172
    152.5000,      45.0000,   1.00000,    749.1828
    157.5000,      45.0000,   1.00000,    706.2648
    162.5000,      45.0000,   1.00000,    680.5826
    167.5000,      45.0000,   1.00000,    637.2190
    172.5000,      45.0000,   1.00000,    607.4072
    177.5000,      45.0000,   1.00000,    572.8396
    182.5000,      45.0000,   1.00000,    540.8806
    187.5000,      45.0000,   1.00000,    526.6667
    192.5000,      45.0000,   1.00000,    488.3034
    197.5000,      45.0000,   1.00000,    464.5129
    202.5000,      45.0000,   1.00000,    444.6786
    207.5000,      45.0000,   1.00000,    401.4464
    212.5000,      45.0000,   1.00000,    374.1201
    217.5000,      45.0000,   1.00000,    349.2079
    222.5000,      45.0000,   1.00000,    339.4297
    227.5000,      45.0000,   1.00000,    324.0837
    232.5000,      45.0000,   1.00000,    298.0883
    237.5000,      45.0000,   1.00000,    294.1091
    242.5000,      45.0000,   1.00000,    287.7748
    247.5000,      45.0000,   1.00000,    279.3803
    252.5000,      45.0000,   1.00000,    281.4044
    257.5000,      45.0000,   1.00000,    277.6021
    262.5000,      45.0000,   1.00000,    281.0443
    267.5000,      45.0000,   1.00000,    273.7592
    272.5000,      45.0000,   1.00000,    276.7051
    277.5000,      45.0000,   1.00000,    284.0813
    282.5000,      45.0000,   1.00000,    276.8188
    287.5000,      45.0000,   1.00000,    263.0276
    292.5000,      45.0000,   1.00000,    250.9354
    297.5000,      45.0000,   1.00000,    264.9550
    302.5000,      45.0000,   1.00000,    292.7112
    307.5000,      45.0000,   1.00000,    302.9238
    312.5000,      45.0000,   1.00000,    316.1421
    317.5000,      45.0000,   1.00000,    320.8578
    322.5000,      45.0000,   1.00000,    329.0350
    327.5000,      45.0000,   1.00000,    359.0638
    332.5000,      45.0000,   1.00000,    399.7581
    337.5000,      45.0000,   1.00000,    424.0751
    342.5000,      45.0000,   1.00000,    408.3958
    347.5000,      45.0000,   1.00000,    386.8592
    352.5000,      45.0000,   1.00000,    393.8244
    357.5000,      45.0000,   1.00000,    404.8328
    362.5000,      45.0000,   1.00000,    407.8590
    367.5000,      45.0000,   1.00000,    410.5510
    372.5000,      45.0000,   1.00000,    408.2232
    377.5000,      45.0000,   1.00000,    408.9032
    382.5000,      45.0000,   1.00000,    414.3017
    387.5000,      45.0000,   1.00000,    440.0056
    392.5000,      45.0000,   1.00000,    469.1607
    397.5000,      45.0000,   1.00000,    481.2916
    402.5000,      45.0000,   1.00000,    484.0744
    407.5000,      45.0000,   1.00000,    491.4271
     77.5000,       5.0000,  12.00000,    998.2297
    157.5000,       5.0000,  12.00000,    676.4668
    237.5000,       5.0000,  12.00000,    218.1474
    317.5000,       5.0000,  12.00000,    347.5912
    397.5000,       5.0000,  12.00000,    477.5785
     67.5000,      15.0000,   4.00000,   1026.6499
     72.5000,      15.0000,   4.00000,    986.0081
     77.5000,      15.0000,   4.00000,    949.2470
     82.5000,      15.0000,   4.00000,    954.0956
     87.5000,      15.0000,   4.00000,    930.3900
     92.5000,      15.0000,   4.00000,    880.0096
     97.5000,      15.0000,   4.00000,    852.3830
    102.5000,      15.0000,   4.00000,    836.2598
    107.5000,      15.0000,   4.00000,    847.8605
    112.5000,      15.0000,   4.00000,    845.6872
    117.5000,      15.0000,   4.00000,    841.4850
    122.5000,      15.0000,   4.00000,    847.8069
    127.5000,      15.0000,   4.00000,    861.1923
    132.5000,      15.0000,   4.00000,    847.2220
    137.5000,      15.0000,   4.00000,    833.4756
    142.5000,      15.0000,   4.00000,    785.0712
    147.5000,      15.0000,   4.00000,    752.0863
    152.5000,      15.0000,   4.00000,    698.8309
    157.5000,      15.0000,   4.00000,    651.0353
    162.5000,      15.0000,   4.00000,    645.7184
    167.5000,      15.0000,   4.00000,    614.5660
    172.5000,      15.0000,   4.00000,    596.9431
    177.5000,      15.0000,   4.00000,    548.4930
    182.5000,      15.0000,   4.00000,    512.5301
    187.5000,      15.0000,   4.00000,    485.3228
    192.5000,      15.0000,   4.00000,    435.2791
    197.5000,      15.0000,   4.00000,    404.9907
    202.5000,      15.0000,   4.00000,    398.0570
    207.5000,      15.0000,   4.00000,    394.0667
    212.5000,      15.0000,   4.00000,    411.8540
    217.5000,      15.0000,   4.00000,    406.5195
    222.5000,      15.0000,   4.00000,    348.4730
    227.5000,      15.0000,   4.00000,    275.4930
    232.5000,      15.0000,   4.00000,    211.8171
    237.5000,      15.0000,   4.00000,    256.3726
    242.5000,      15.0000,   4.00000,    281.5393
    247.5000,      15.0000,   4.00000,    285.0392
    252.5000,      15.0000,   4.00000,    273.7675
    257.5000,      15.0000,   4.00000,    296.0797
    262.5000,      15.0000,   4.00000,    331.2890
    267.5000,      15.0000,   4.00000,    311.5656
    272.5000,      15.0000,   4.00000,    269.2276
    277.5000,      15.0000,   4.00000,    247.3078
    282.5000,      15.0000,   4.00000,    261.9600
    287.5000,      15.0000,   4.00000,    284.7778
    292.5000,      15.0000,   4.00000,    284.3156
    297.5000,      15.0000,   4.00000,    258.6394
    302.5000,      15.0000,   4.00000,    238.9265
    307.5000,      15.0000,   4.00000,    227.0876
    312.5000,      15.0000,   4.00000,    276.0735
    317.5000,      15.0000,   4.00000,    334.7745
    322.5000,      15.0000,   4.00000,    369.5941
    327.5000,      15.0000,   4.00000,    382.0150
    332.5000,      15.0000,   4.00000,    364.2886
    337.5000,      15.0000,   4.00000,    369.7282
    342.5000,      15.0000,   4.00000,    373.5242
    347.5000,      15.0000,   4.00000,    417.0063
    352.5000,      15.0000,   4.00000,    431.1378
    357.5000,      15.0000,   4.00000,    412.6222
    362.5000,      15.0000,   4.00000,    365.5370
    367.5000,      15.0000,   4.00000,    378.7143
    372.5000,      15.0000,   4.00000,    425.8687
    377.5000,      15.0000,   4.00000,    454.1662
    382.5000,      15.0000,   4.00000,    444.8548
    387.5000,      15.0000,   4.00000,    415.1029
    392.5000,      15.0000,   4.00000,    429.1729
    397.5000,      15.0000,   4.00000,    438.3984
    402.5000,      15.0000,   4.00000,    480.1856
    407.5000,      15.0000,   4.00000,    493.4634
     82.5000,      55.0000,   1.00000,    899.8638
     87.5000,      55.0000,   1.00000,    851.3058
     92.5000,      55.0000,   1.00000,    821.1260
     97.5000,      55.0000,   1.00000,    806.2713
    102.5000,      55.0000,   1.00000,    789.6830
    107.5000,      55.0000,   1.00000,    773.2003
    112.5000,      55.0000,   1.00000,    762.9662
    117.5000,      55.0000,   1.00000,    762.9837
    122.5000,      55.0000,   1.00000,    765.8163
    127.5000,      55.0000,   1.00000,    765.9684
    132.5000,      55.0000,   1.00000,    763.1172
    137.5000,      55.0000,   1.00000,    753.5697
    142.5000,      55.0000,   1.00000,    746.3569
    147.5000,      55.0000,   1.00000,    735.6488
    152.5000,      55.0000,   1.00000,    723.2272
    157.5000,      55.0000,   1.00000,    705.2628
    162.5000,      55.0000,   1.00000,    673.3925
    167.5000,      55.0000,   1.00000,    648.6895
    172.5000,      55.0000,   1.00000,    616.3445
    177.5000,      55.0000,   1.00000,    583.1834
    182.5000,      55.0000,   1.00000,    552.5996
    187.5000,      55.0000,   1.00000,    522.5875
    192.5000,      55.0000,   1.00000,    508.1877
    197.5000,      55.0000,   1.00000,    481.7483
    202.5000,      55.0000,   1.00000,    447.4253
    207.5000,      55.0000,   1.00000,    417.7682
    212.5000,      55.0000,   1.00000,    386.0737
    217.5000,      55.0000,   1.00000,    375.7946
    222.5000,      55.0000,   1.00000,    362.3801
    227.5000,      55.0000,   1.00000,    348.8492
    232.5000,      55.0000,   1.00000,    346.0158
    242.5000,      55.0000,   1.00000,    327.8270
    247.5000,      55.0000,   1.00000,    305.0264
    252.5000,      55.0000,   1.00000,    283.7562
    257.5000,      55.0000,   1.00000,    290.1764
    262.5000,      55.0000,   1.00000,    300.5262
    267.5000,      55.0000,   1.00000,    310.9875
    272.5000,      55.0000,   1.00000,    297.2561
    277.5000,      55.0000,   1.00000,    288.3809
    282.5000,      55.0000,   1.00000,    292.9460
    287.5000,      55.0000,   1.00000,    289.3589
    292.5000,      55.0000,   1.00000,    293.4065
    297.5000,      55.0000,   1.00000,    303.1166
    302.5000,      55.0000,   1.00000,    315.7189
    307.5000,      55.0000,   1.00000,    331.1712
    312.5000,      55.0000,   1.00000,    337.4161
    317.5000,      55.0000,   1.00000,    338.5834
    322.5000,      55.0000,   1.00000,    342.8214
    327.5000,      55.0000,   1.00000,    367.3192
    332.5000,      55.0000,   1.00000,    380.5517
    337.5000,      55.0000,   1.00000,    377.4719
    342.5000,      55.0000,   1.00000,    386.8583
    347.5000,      55.0000,   1.00000,    399.4940
    352.5000,      55.0000,   1.00000,    405.5912
    357.5000,      55.0000,   1.00000,    414.5048
    362.5000,      55.0000,   1.00000,    418.4502
    367.5000,      55.0000,   1.00000,    415.6568
    372.5000,      55.0000,   1.00000,    422.3280
    377.5000,      55.0000,   1.00000,    426.0202
    382.5000,      55.0000,   1.00000,    422.4687
    387.5000,      55.0000,   1.00000,    422.9822
    392.5000,      55.0000,   1.00000,    433.4422
     77.5000,       5.0000,  15.00000,    882.1475
    157.5000,       5.0000,  15.00000,    659.5181
    317.5000,       5.0000,  15.00000,    365.1045
    397.5000,       5.0000,  15.00000,    440.1835
     82.5000,      15.0000,   5.00000,    869.0396
     87.5000,      15.0000,   5.00000,    849.2122
     92.5000,      15.0000,   5.00000,    814.6800
     97.5000,      15.0000,   5.00000,    793.1711
    102.5000,      15.0000,   5.00000,    770.5086
    107.5000,      15.0000,   5.00000,    761.8335
    112.5000,      15.0000,   5.00000,    750.9429
    117.5000,      15.0000,   5.00000,    753.0363
    122.5000,      15.0000,   5.00000,    764.3784
    127.5000,      15.0000,   5.00000,    776.5806
    132.5000,      15.0000,   5.00000,    776.3907
    137.5000,      15.0000,   5.00000,    772.1255
    142.5000,      15.0000,   5.00000,    739.3261
    147.5000,      15.0000,   5.00000,    716.6202
    152.5000,      15.0000,   5.00000,    678.8119
    157.5000,      15.0000,   5.00000,    645.3856
    162.5000,      15.0000,   5.00000,    642.2661
    167.5000,      15.0000,   5.00000,    617.8310
    172.5000,      15.0000,   5.00000,    605.6130
    177.5000,      15.0000,   5.00000,    563.7513
    182.5000,      15.0000,   5.00000,    523.1885
    187.5000,      15.0000,   5.00000,    489.4357
    192.5000,      15.0000,   5.00000,    440.3425
    197.5000,      15.0000,   5.00000,    414.8085
    202.5000,      15.0000,   5.00000,    412.3946
    207.5000,      15.0000,   5.00000,    410.0278
    212.5000,      15.0000,   5.00000,    426.8087
    217.5000,      15.0000,   5.00000,    426.3521
    222.5000,      15.0000,   5.00000,    371.4150
    227.5000,      15.0000,   5.00000,    299.5343
    232.5000,      15.0000,   5.00000,    235.0577
    242.5000,      15.0000,   5.00000,    301.9398
    247.5000,      15.0000,   5.00000,    300.5365
    252.5000,      15.0000,   5.00000,    289.3206
    257.5000,      15.0000,   5.00000,    319.8655
    262.5000,      15.0000,   5.00000,    361.9513
    267.5000,      15.0000,   5.00000,    344.7419
    272.5000,      15.0000,   5.00000,    293.6867
    277.5000,      15.0000,   5.00000,    264.6135
    282.5000,      15.0000,   5.00000,    279.7607
    287.5000,      15.0000,   5.00000,    307.0348
    292.5000,      15.0000,   5.00000,    305.2170
    297.5000,      15.0000,   5.00000,    278.1514
    302.5000,      15.0000,   5.00000,    256.9523
    307.5000,      15.0000,   5.00000,    245.4335
    312.5000,      15.0000,   5.00000,    292.3440
    317.5000,      15.0000,   5.00000,    348.2597
    322.5000,      15.0000,   5.00000,    383.3131
    327.5000,      15.0000,   5.00000,    385.9140
    332.5000,      15.0000,   5.00000,    358.9850
    337.5000,      15.0000,   5.00000,    357.5225
    342.5000,      15.0000,   5.00000,    367.5195
    347.5000,      15.0000,   5.00000,    418.5071
    352.5000,      15.0000,   5.00000,    442.2242
    357.5000,      15.0000,   5.00000,    428.4605
    362.5000,      15.0000,   5.00000,    382.4328
    367.5000,      15.0000,   5.00000,    398.6783
    372.5000,      15.0000,   5.00000,    443.5696
    377.5000,      15.0000,   5.00000,    469.0060
    382.5000,      15.0000,   5.00000,    455.5474
    387.5000,      15.0000,   5.00000,    411.0653
    392.5000,      15.0000,   5.00000,    409.8217
     97.5000,      65.0000,   1.00000,    772.0878
    102.5000,      65.0000,   1.00000,    761.7397
    107.5000,      65.0000,   1.00000,    754.4179
    112.5000,      65.0000,   1.00000,    752.6719
    117.5000,      65.0000,   1.00000,    738.3929
    122.5000,      65.0000,   1.00000,    710.3674
    127.5000,      65.0000,   1.00000,    693.5127
    132.5000,      65.0000,   1.00000,    698.7192
    137.5000,      65.0000,   1.00000,    708.8676
    142.5000,      65.0000,   1.00000,    711.5668
    147.5000,      65.0000,   1.00000,    703.6227
    152.5000,      65.0000,   1.00000,    701.6822
    157.5000,      65.0000,   1.00000,    696.8036
    162.5000,      65.0000,   1.00000,    671.8616
    167.5000,      65.0000,   1.00000,    637.6382
    172.5000,      65.0000,   1.00000,    606.7382
    177.5000,      65.0000,   1.00000,    581.0002
    182.5000,      65.0000,   1.00000,    562.6096
    187.5000,      65.0000,   1.00000,    548.2386
    192.5000,      65.0000,   1.00000,    526.7882
    197.5000,      65.0000,   1.00000,    493.7352
    202.5000,      65.0000,   1.00000,    455.0675
    207.5000,      65.0000,   1.00000,    430.0024
    212.5000,      65.0000,   1.00000,    418.6895
    217.5000,      65.0000,   1.00000,    398.6372
    257.5000,      65.0000,   1.00000,    301.5986
    262.5000,      65.0000,   1.00000,    309.3703
    267.5000,      65.0000,   1.00000,    319.7336
    272.5000,      65.0000,   1.00000,    323.1270
    277.5000,      65.0000,   1.00000,    312.5185
    282.5000,      65.0000,   1.00000,    306.9839
    287.5000,      65.0000,   1.00000,    320.4578
    292.5000,      65.0000,   1.00000,    330.3106
    297.5000,      65.0000,   1.00000,    329.3133
    302.5000,      65.0000,   1.00000,    328.7129
    307.5000,      65.0000,   1.00000,    335.5401
    312.5000,      65.0000,   1.00000,    344.5579
    317.5000,      65.0000,   1.00000,    354.7218
    322.5000,      65.0000,   1.00000,    372.0546
    327.5000,      65.0000,   1.00000,    375.4919
    332.5000,      65.0000,   1.00000,    371.3909
    337.5000,      65.0000,   1.00000,    375.9765
    342.5000,      65.0000,   1.00000,    401.7716
    347.5000,      65.0000,   1.00000,    422.8494
    352.5000,      65.0000,   1.00000,    424.2443
    357.5000,      65.0000,   1.00000,    422.3520
    362.5000,      65.0000,   1.00000,    418.8271
    367.5000,      65.0000,   1.00000,    423.6665
    372.5000,      65.0000,   1.00000,    426.0562
    377.5000,      65.0000,   1.00000,    429.1012
     97.5000,      15.0000,   6.00000,    759.2813
    102.5000,      15.0000,   6.00000,    747.3768
    107.5000,      15.0000,   6.00000,    749.4120
    112.5000,      15.0000,   6.00000,    741.9926
    117.5000,      15.0000,   6.00000,    732.2799
    122.5000,      15.0000,   6.00000,    720.0145
    127.5000,      15.0000,   6.00000,    720.4298
    132.5000,      15.0000,   6.00000,    727.0947
    137.5000,      15.0000,   6.00000,    736.4073
    142.5000,      15.0000,   6.00000,    717.0817
    147.5000,      15.0000,   6.00000,    696.2191
    152.5000,      15.0000,   6.00000,    664.9400
    157.5000,      15.0000,   6.00000,    642.3430
    162.5000,      15.0000,   6.00000,    642.9487
    167.5000,      15.0000,   6.00000,    613.9397
    172.5000,      15.0000,   6.00000,    593.5417
    177.5000,      15.0000,   6.00000,    560.4240
    182.5000,      15.0000,   6.00000,    534.3178
    187.5000,      15.0000,   6.00000,    508.3097
    192.5000,      15.0000,   6.00000,    457.2069
    197.5000,      15.0000,   6.00000,    426.3097
    202.5000,      15.0000,   6.00000,    423.8238
    207.5000,      15.0000,   6.00000,    424.6783
    212.5000,      15.0000,   6.00000,    446.0827
    217.5000,      15.0000,   6.00000,    448.7087
    257.5000,      15.0000,   6.00000,    335.6748
    262.5000,      15.0000,   6.00000,    378.6549
    267.5000,      15.0000,   6.00000,    364.3492
    272.5000,      15.0000,   6.00000,    317.0098
    277.5000,      15.0000,   6.00000,    286.5624
    282.5000,      15.0000,   6.00000,    300.1557
    287.5000,      15.0000,   6.00000,    324.0625
    292.5000,      15.0000,   6.00000,    318.1364
    297.5000,      15.0000,   6.00000,    289.9857
    302.5000,      15.0000,   6.00000,    263.4443
    307.5000,      15.0000,   6.00000,    250.4442
    312.5000,      15.0000,   6.00000,    298.7904
    317.5000,      15.0000,   6.00000,    361.1098
    322.5000,      15.0000,   6.00000,    402.0551
    327.5000,      15.0000,   6.00000,    398.9426
    332.5000,      15.0000,   6.00000,    369.3317
    337.5000,      15.0000,   6.00000,    371.7702
    342.5000,      15.0000,   6.00000,    386.6991
    347.5000,      15.0000,   6.00000,    439.4371
    352.5000,      15.0000,   6.00000,    459.8757
    357.5000,      15.0000,   6.00000,    441.1410
    362.5000,      15.0000,   6.00000,    393.6953
    367.5000,      15.0000,   6.00000,    409.7748
    372.5000,      15.0000,   6.00000,    453.6002
    377.5000,      15.0000,   6.00000,    478.0783
    105.0000,      30.0000,   3.00000,    744.5494
    110.0000,      30.0000,   3.00000,    735.0807
    115.0000,      30.0000,   3.00000,    731.2120
    120.0000,      30.0000,   3.00000,    728.3352
    125.0000,      30.0000,   3.00000,    726.0168
    130.0000,      30.0000,   3.00000,    722.9902
    135.0000,      30.0000,   3.00000,    717.6636
    140.0000,      30.0000,   3.00000,    707.0280
    145.0000,      30.0000,   3.00000,    695.6260
    150.0000,      30.0000,   3.00000,    674.5458
    155.0000,      30.0000,   3.00000,    668.4057
    160.0000,      30.0000,   3.00000,    639.3859
    165.0000,      30.0000,   3.00000,    618.1225
    170.0000,      30.0000,   3.00000,    604.6401
    175.0000,      30.0000,   3.00000,    580.0443
    180.0000,      30.0000,   3.00000,    558.2458
    185.0000,      30.0000,   3.00000,    516.4454
    190.0000,      30.0000,   3.00000,    488.3695
    195.0000,      30.0000,   3.00000,    475.3650
    200.0000,      30.0000,   3.00000,    450.7540
    205.0000,      30.0000,   3.00000,    445.9953
    210.0000,      30.0000,   3.00000,    447.0452
    265.0000,      30.0000,   3.00000,    334.2310
    270.0000,      30.0000,   3.00000,    341.8867
    275.0000,      30.0000,   3.00000,    340.0636
    280.0000,      30.0000,   3.00000,    326.4592
    285.0000,      30.0000,   3.00000,    307.4641
    290.0000,      30.0000,   3.00000,    301.6738
    295.0000,      30.0000,   3.00000,    300.1443
    300.0000,      30.0000,   3.00000,    289.9886
    305.0000,      30.0000,   3.00000,    299.2957
    310.0000,      30.0000,   3.00000,    316.5777
    315.0000,      30.0000,   3.00000,    330.0912
    320.0000,      30.0000,   3.00000,    355.8655
    325.0000,      30.0000,   3.00000,    374.8217
    330.0000,      30.0000,   3.00000,    400.4410
    335.0000,      30.0000,   3.00000,    405.5091
    340.0000,      30.0000,   3.00000,    419.0127
    345.0000,      30.0000,   3.00000,    431.2053
    350.0000,      30.0000,   3.00000,    425.0786
    355.0000,      30.0000,   3.00000,    420.1409
    360.0000,      30.0000,   3.00000,    435.1577
    365.0000,      30.0000,   3.00000,    450.2817
    370.0000,      30.0000,   3.00000,    442.7257
    112.5000,      25.0000,   4.00000,    727.0833
    117.5000,      25.0000,   4.00000,    731.5585
    122.5000,      25.0000,   4.00000,    739.0828
    127.5000,      25.0000,   4.00000,    740.9474
    132.5000,      25.0000,   4.00000,    736.4820
    137.5000,      25.0000,   4.00000,    718.8908
    142.5000,      25.0000,   4.00000,    699.9121
    147.5000,      25.0000,   4.00000,    677.6147
    152.5000,      25.0000,   4.00000,    653.2093
    157.5000,      25.0000,   4.00000,    634.9325
    162.5000,      25.0000,   4.00000,    619.8161
    167.5000,      25.0000,   4.00000,    606.7387
    172.5000,      25.0000,   4.00000,    597.8074
    177.5000,      25.0000,   4.00000,    579.1401
    182.5000,      25.0000,   4.00000,    535.2080
    187.5000,      25.0000,   4.00000,    504.3260
    192.5000,      25.0000,   4.00000,    481.0909
    197.5000,      25.0000,   4.00000,    459.7260
    202.5000,      25.0000,   4.00000,    449.9208
    272.5000,      25.0000,   4.00000,    343.0039
    277.5000,      25.0000,   4.00000,    323.7896
    282.5000,      25.0000,   4.00000,    316.2847
    287.5000,      25.0000,   4.00000,    315.5160
    292.5000,      25.0000,   4.00000,    310.1798
    297.5000,      25.0000,   4.00000,    302.6841
    302.5000,      25.0000,   4.00000,    284.6259
    307.5000,      25.0000,   4.00000,    293.5101
    312.5000,      25.0000,   4.00000,    325.9823
    317.5000,      25.0000,   4.00000,    351.0714
    322.5000,      25.0000,   4.00000,    379.1915
    327.5000,      25.0000,   4.00000,    409.1993
    332.5000,      25.0000,   4.00000,    413.9800
    337.5000,      25.0000,   4.00000,    410.0529
    342.5000,      25.0000,   4.00000,    437.3111
    347.5000,      25.0000,   4.00000,    444.8544
    352.5000,      25.0000,   4.00000,    437.3610
    357.5000,      25.0000,   4.00000,    433.1359
    362.5000,      25.0000,   4.00000,    449.0146
    157.5000,      15.0000,   8.00000,    614.5469
    317.5000,      15.0000,   8.00000,    390.1713
    157.5000,      15.0000,  10.00000,    659.7596
    317.5000,      15.0000,  10.00000,    408.0623
   4.18
ITERATION 4
MODEL RESISTIVITY
LAYER 1
93,     2.5000
     10.0000,     1629.3
     15.0000,     1931.9
     20.0000,     1696.7
     25.0000,     1578.8
     30.0000,     2032.2
     35.0000,     2649.0
     40.0000,     3175.5
     45.0000,     3322.0
     50.0000,     3252.4
     55.0000,     3157.0
     60.0000,     3094.4
     65.0000,     2689.6
     70.0000,     2672.0
     75.0000,     2489.6
     80.0000,     2295.1
     85.0000,     1987.1
     90.0000,     1747.6
     95.0000,     1542.2
    100.0000,     1407.6
    105.0000,     1441.4
    110.0000,     1405.6
    115.0000,     1392.1
    120.0000,     1370.7
    125.0000,     1362.2
    130.0000,     1381.8
    135.0000,     1372.4
    140.0000,     1268.1
    145.0000,     1303.6
    150.0000,     1163.3
    155.0000,     1080.8
    160.0000,     1058.6
    165.0000,     1023.5
    170.0000,     1266.4
    175.0000,     1155.5
    180.0000,     1125.2
    185.0000,     1181.7
    190.0000,     1051.9
    195.0000,     1021.2
    200.0000,     1007.5
    205.0000,     999.56
    210.0000,     1090.7
    215.0000,     903.40
    220.0000,     843.69
    225.0000,     638.09
    230.0000,     243.76
    235.0000,     166.66
    240.0000,     159.24
    245.0000,     245.47
    250.0000,     190.46
    255.0000,     156.28
    260.0000,     252.90
    265.0000,     336.60
    270.0000,     291.38
    275.0000,     197.17
    280.0000,     182.16
    285.0000,     219.59
    290.0000,     262.67
    295.0000,     288.05
    300.0000,     257.97
    305.0000,     232.66
    310.0000,     301.43
    315.0000,     354.69
    320.0000,     771.03
    325.0000,     1225.5
    330.0000,     1221.8
    335.0000,     1295.7
    340.0000,     1223.3
    345.0000,     1359.9
    350.0000,     1554.7
    355.0000,     1857.4
    360.0000,     1348.1
    365.0000,     818.86
    370.0000,     701.83
    375.0000,     911.59
    380.0000,     927.70
    385.0000,     852.05
    390.0000,     872.58
    395.0000,     767.30
    400.0000,     1073.3
    405.0000,     1203.3
    410.0000,     1364.1
    415.0000,     1404.9
    420.0000,     1374.9
    425.0000,     1146.6
    430.0000,     1067.6
    435.0000,     867.48
    440.0000,     678.42
    445.0000,     854.52
    450.0000,     979.19
    455.0000,     1114.6
    460.0000,     1214.8
    465.0000,     1158.5
             1166.8
LAYER 2
93,     5.2500
     10.0000,     1576.2
     15.0000,     1844.9
     20.0000,     1709.1
     25.0000,     1612.8
     30.0000,     2000.6
     35.0000,     2601.0
     40.0000,     3054.3
     45.0000,     3184.2
     50.0000,     3424.2
     55.0000,     3493.7
     60.0000,     3389.7
     65.0000,     2984.0
     70.0000,     2679.1
     75.0000,     2218.7
     80.0000,     1984.2
     85.0000,     1815.2
     90.0000,     1714.6
     95.0000,     1522.7
    100.0000,     1428.2
    105.0000,     1474.8
    110.0000,     1473.6
    115.0000,     1459.6
    120.0000,     1452.0
    125.0000,     1440.4
    130.0000,     1472.8
    135.0000,     1459.8
    140.0000,     1372.2
    145.0000,     1372.7
    150.0000,     1215.8
    155.0000,     1176.5
    160.0000,     1151.2
    165.0000,     1059.6
    170.0000,     1226.7
    175.0000,     1103.3
    180.0000,     995.58
    185.0000,     1040.9
    190.0000,     846.51
    195.0000,     833.89
    200.0000,     816.43
    205.0000,     856.17
    210.0000,     919.58
    215.0000,     780.41
    220.0000,     703.67
    225.0000,     549.53
    230.0000,     191.76
    235.0000,     156.23
    240.0000,     146.87
    245.0000,     223.78
    250.0000,     185.12
    255.0000,     155.10
    260.0000,     246.77
    265.0000,     324.03
    270.0000,     285.34
    275.0000,     195.25
    280.0000,     176.01
    285.0000,     210.62
    290.0000,     253.07
    295.0000,     278.91
    300.0000,     261.33
    305.0000,     246.17
    310.0000,     313.44
    315.0000,     406.84
    320.0000,     767.27
    325.0000,     1093.8
    330.0000,     1032.6
    335.0000,     1192.0
    340.0000,     1167.5
    345.0000,     1230.2
    350.0000,     1322.4
    355.0000,     1617.1
    360.0000,     1212.8
    365.0000,     788.15
    370.0000,     702.84
    375.0000,     882.77
    380.0000,     930.44
    385.0000,     894.31
    390.0000,     945.25
    395.0000,     869.30
    400.0000,     1121.8
    405.0000,     1250.2
    410.0000,     1364.1
    415.0000,     1401.1
    420.0000,     1349.0
    425.0000,     1154.8
    430.0000,     1152.2
    435.0000,     975.74
    440.0000,     781.83
    445.0000,     878.50
    450.0000,     1003.2
    455.0000,     1126.9
    460.0000,     1202.7
    465.0000,     1146.7
             1142.4
LAYER 3
91,     8.2750
     15.0000,     1620.3
     20.0000,     1724.3
     25.0000,     1708.7
     30.0000,     1984.1
     35.0000,     2392.6
     40.0000,     2617.6
     45.0000,     2713.0
     50.0000,     3243.8
     55.0000,     3628.2
     60.0000,     3558.7
     65.0000,     3064.6
     70.0000,     2393.1
     75.0000,     1748.5
     80.0000,     1603.1
     85.0000,     1724.4
     90.0000,     1842.3
     95.0000,     1656.1
    100.0000,     1543.5
    105.0000,     1583.8
    110.0000,     1609.7
    115.0000,     1598.1
    120.0000,     1598.8
    125.0000,     1608.8
    130.0000,     1685.0
    135.0000,     1713.5
    140.0000,     1647.9
    145.0000,     1563.2
    150.0000,     1384.1
    155.0000,     1404.0
    160.0000,     1380.5
    165.0000,     1168.3
    170.0000,     1140.6
    175.0000,     927.19
    180.0000,     757.95
    185.0000,     749.96
    190.0000,     559.11
    195.0000,     519.62
    200.0000,     483.44
    205.0000,     505.97
    210.0000,     525.34
    215.0000,     446.52
    220.0000,     423.14
    225.0000,     358.81
    230.0000,     132.74
    235.0000,     136.68
    240.0000,     136.35
    245.0000,     189.14
    250.0000,     162.71
    255.0000,     139.66
    260.0000,     199.29
    265.0000,     256.91
    270.0000,     245.21
    275.0000,     190.10
    280.0000,     177.23
    285.0000,     211.87
    290.0000,     256.08
    295.0000,     279.52
    300.0000,     268.91
    305.0000,     262.92
    310.0000,     321.12
    315.0000,     440.61
    320.0000,     674.38
    325.0000,     762.03
    330.0000,     674.31
    335.0000,     859.21
    340.0000,     930.94
    345.0000,     903.00
    350.0000,     869.04
    355.0000,     1058.8
    360.0000,     902.06
    365.0000,     700.60
    370.0000,     696.24
    375.0000,     857.58
    380.0000,     913.37
    385.0000,     938.25
    390.0000,     1037.6
    395.0000,     994.52
    400.0000,     1142.2
    405.0000,     1228.7
    410.0000,     1287.9
    415.0000,     1321.4
    420.0000,     1280.2
    425.0000,     1179.2
    430.0000,     1290.5
    435.0000,     1182.1
    440.0000,     956.94
    445.0000,     931.49
    450.0000,     1011.7
    455.0000,     1113.4
    460.0000,     1152.8
             1109.7
LAYER 4
89,    11.6025
     20.0000,     1603.6
     25.0000,     1715.2
     30.0000,     1864.3
     35.0000,     2004.9
     40.0000,     1981.2
     45.0000,     1988.8
     50.0000,     2523.7
     55.0000,     3071.7
     60.0000,     3102.0
     65.0000,     2588.2
     70.0000,     1847.2
     75.0000,     1302.8
     80.0000,     1322.7
     85.0000,     1727.7
     90.0000,     2079.7
     95.0000,     1868.3
    100.0000,     1676.0
    105.0000,     1685.6
    110.0000,     1726.3
    115.0000,     1728.2
    120.0000,     1743.6
    125.0000,     1799.5
    130.0000,     1947.4
    135.0000,     2050.7
    140.0000,     1991.3
    145.0000,     1795.0
    150.0000,     1572.8
    155.0000,     1602.0
    160.0000,     1538.3
    165.0000,     1187.8
    170.0000,     965.33
    175.0000,     694.90
    180.0000,     545.17
    185.0000,     541.41
    190.0000,     392.45
    195.0000,     332.93
    200.0000,     279.91
    205.0000,     276.31
    210.0000,     277.42
    215.0000,     240.24
    220.0000,     253.37
    225.0000,     242.91
    230.0000,     101.36
    235.0000,     128.12
    240.0000,     140.21
    245.0000,     178.40
    250.0000,     148.71
    255.0000,     122.82
    260.0000,     153.40
    265.0000,     195.55
    270.0000,     209.19
    275.0000,     191.01
    280.0000,     189.50
    285.0000,     222.16
    290.0000,     262.28
    295.0000,     282.32
    300.0000,     275.89
    305.0000,     273.71
    310.0000,     320.65
    315.0000,     429.19
    320.0000,     547.36
    325.0000,     494.95
    330.0000,     406.85
    335.0000,     540.97
    340.0000,     638.78
    345.0000,     584.75
    350.0000,     504.66
    355.0000,     600.60
    360.0000,     580.42
    365.0000,     550.24
    370.0000,     631.26
    375.0000,     786.37
    380.0000,     812.44
[truncated: 459,136 more chars]
