# Supplementary material for: Electrical resistivity tomography data across the Hockai Fault Zone (Ardenne, Belgium)
Source: Data Brief. 2016 Dec 21;11:1–4. doi: 10.1016/j.dib.2016.12.028 (PMC5220259; doi:10.1016/j.dib.2016.12.028)
Supplement: Supplementary file 2 — Supplementary material [file mmc2.zip › output/INV/20090818-2_robust.INV]

C:\__DATA__\__DATA__\Active Faults\HockaiFZ\Donn�es\ERT\working_dir\20090818-2.DAT
      5.0000
7
1547
1
0
      7.5000,       5.0000,   1.00000,   1516.3251
     12.5000,       5.0000,   1.00000,   1651.7733
     17.5000,       5.0000,   1.00000,   1606.7137
     22.5000,       5.0000,   1.00000,   1673.5698
     27.5000,       5.0000,   1.00000,   2012.8407
     32.5000,       5.0000,   1.00000,   2267.2412
     37.5000,       5.0000,   1.00000,   2597.3352
     42.5000,       5.0000,   1.00000,   3012.6248
     47.5000,       5.0000,   1.00000,   3085.0845
     52.5000,       5.0000,   1.00000,   3190.2239
     57.5000,       5.0000,   1.00000,   3416.7151
     62.5000,       5.0000,   1.00000,   2931.0022
     67.5000,       5.0000,   1.00000,   2799.8535
     72.5000,       5.0000,   1.00000,   2273.3977
     77.5000,       5.0000,   1.00000,   1880.6381
     82.5000,       5.0000,   1.00000,   1620.3623
     87.5000,       5.0000,   1.00000,   1465.7985
     92.5000,       5.0000,   1.00000,   1504.5469
     97.5000,       5.0000,   1.00000,   1434.3617
    102.5000,       5.0000,   1.00000,   1479.4175
    107.5000,       5.0000,   1.00000,   1446.5679
    112.5000,       5.0000,   1.00000,   1512.9406
    117.5000,       5.0000,   1.00000,   1495.2932
    122.5000,       5.0000,   1.00000,   1508.9141
    127.5000,       5.0000,   1.00000,   1465.4080
    132.5000,       5.0000,   1.00000,   1460.6998
    137.5000,       5.0000,   1.00000,   1338.0206
    142.5000,       5.0000,   1.00000,   1351.3047
    147.5000,       5.0000,   1.00000,   1273.3877
    152.5000,       5.0000,   1.00000,   1153.2247
    157.5000,       5.0000,   1.00000,   1122.0238
    162.5000,       5.0000,   1.00000,   1014.3800
    167.5000,       5.0000,   1.00000,   1125.2179
    172.5000,       5.0000,   1.00000,   1013.3180
    177.5000,       5.0000,   1.00000,   1090.5295
    182.5000,       5.0000,   1.00000,    984.1699
    187.5000,       5.0000,   1.00000,    968.5754
    192.5000,       5.0000,   1.00000,    872.5750
    197.5000,       5.0000,   1.00000,    885.3716
    202.5000,       5.0000,   1.00000,    863.6523
    207.5000,       5.0000,   1.00000,   1066.9773
    212.5000,       5.0000,   1.00000,    805.2195
    217.5000,       5.0000,   1.00000,    666.6721
    222.5000,       5.0000,   1.00000,    482.4390
    227.5000,       5.0000,   1.00000,    269.0479
    232.5000,       5.0000,   1.00000,    168.6961
    237.5000,       5.0000,   1.00000,    169.3163
    242.5000,       5.0000,   1.00000,    205.9921
    247.5000,       5.0000,   1.00000,    192.5931
    252.5000,       5.0000,   1.00000,    214.2788
    257.5000,       5.0000,   1.00000,    257.4817
    262.5000,       5.0000,   1.00000,    281.8563
    267.5000,       5.0000,   1.00000,    281.8682
    272.5000,       5.0000,   1.00000,    232.3106
    277.5000,       5.0000,   1.00000,    201.7299
    282.5000,       5.0000,   1.00000,    196.9584
    287.5000,       5.0000,   1.00000,    209.9849
    292.5000,       5.0000,   1.00000,    245.2657
    297.5000,       5.0000,   1.00000,    264.5082
    302.5000,       5.0000,   1.00000,    307.6398
    307.5000,       5.0000,   1.00000,    457.9138
    312.5000,       5.0000,   1.00000,    471.5842
    317.5000,       5.0000,   1.00000,    784.0510
    322.5000,       5.0000,   1.00000,    871.2494
    327.5000,       5.0000,   1.00000,    987.7842
    332.5000,       5.0000,   1.00000,   1103.9781
    337.5000,       5.0000,   1.00000,   1103.8928
    342.5000,       5.0000,   1.00000,   1234.5142
    347.5000,       5.0000,   1.00000,   1247.9845
    352.5000,       5.0000,   1.00000,   1204.1753
    357.5000,       5.0000,   1.00000,   1065.8102
    362.5000,       5.0000,   1.00000,    825.1951
    367.5000,       5.0000,   1.00000,    691.7362
    372.5000,       5.0000,   1.00000,    799.7623
    377.5000,       5.0000,   1.00000,    759.4921
    382.5000,       5.0000,   1.00000,    795.1019
    387.5000,       5.0000,   1.00000,    905.4008
    392.5000,       5.0000,   1.00000,    836.3767
    397.5000,       5.0000,   1.00000,   1104.1525
    402.5000,       5.0000,   1.00000,   1114.7793
    407.5000,       5.0000,   1.00000,   1199.7267
    412.5000,       5.0000,   1.00000,   1120.1909
    417.5000,       5.0000,   1.00000,   1097.4094
    422.5000,       5.0000,   1.00000,    978.8635
    427.5000,       5.0000,   1.00000,    974.2306
    432.5000,       5.0000,   1.00000,    966.4353
    437.5000,       5.0000,   1.00000,    812.2816
    442.5000,       5.0000,   1.00000,    975.9822
    447.5000,       5.0000,   1.00000,    927.8790
    452.5000,       5.0000,   1.00000,   1019.9719
    457.5000,       5.0000,   1.00000,   1100.8850
    462.5000,       5.0000,   1.00000,   1103.7780
    467.5000,       5.0000,   1.00000,   1185.7731
     12.5000,       5.0000,   2.00000,   1870.4014
     17.5000,       5.0000,   2.00000,   1728.5530
     22.5000,       5.0000,   2.00000,   1654.5197
     27.5000,       5.0000,   2.00000,   2037.0151
     32.5000,       5.0000,   2.00000,   2306.0530
     37.5000,       5.0000,   2.00000,   2507.6443
     42.5000,       5.0000,   2.00000,   2802.3982
     47.5000,       5.0000,   2.00000,   2832.0613
     52.5000,       5.0000,   2.00000,   2935.0564
     57.5000,       5.0000,   2.00000,   3022.2983
     62.5000,       5.0000,   2.00000,   2571.1082
     67.5000,       5.0000,   2.00000,   2404.5540
     72.5000,       5.0000,   2.00000,   2192.6074
     77.5000,       5.0000,   2.00000,   1869.1770
     82.5000,       5.0000,   2.00000,   1646.4232
     87.5000,       5.0000,   2.00000,   1590.9489
     92.5000,       5.0000,   2.00000,   1526.8787
     97.5000,       5.0000,   2.00000,   1511.2919
    102.5000,       5.0000,   2.00000,   1605.7744
    107.5000,       5.0000,   2.00000,   1545.5563
    112.5000,       5.0000,   2.00000,   1543.4401
    117.5000,       5.0000,   2.00000,   1512.4094
    122.5000,       5.0000,   2.00000,   1470.9286
    127.5000,       5.0000,   2.00000,   1502.3275
    132.5000,       5.0000,   2.00000,   1429.3168
    137.5000,       5.0000,   2.00000,   1327.4154
    142.5000,       5.0000,   2.00000,   1368.8252
    147.5000,       5.0000,   2.00000,   1298.8699
    152.5000,       5.0000,   2.00000,   1224.5394
    157.5000,       5.0000,   2.00000,   1084.5098
    162.5000,       5.0000,   2.00000,   1041.1146
    167.5000,       5.0000,   2.00000,   1131.9591
    172.5000,       5.0000,   2.00000,    873.0387
    177.5000,       5.0000,   2.00000,    773.7531
    182.5000,       5.0000,   2.00000,    772.6949
    187.5000,       5.0000,   2.00000,    664.7183
    192.5000,       5.0000,   2.00000,    612.2161
    197.5000,       5.0000,   2.00000,    568.7735
    202.5000,       5.0000,   2.00000,    544.8170
    207.5000,       5.0000,   2.00000,    540.0257
    212.5000,       5.0000,   2.00000,    436.6145
    217.5000,       5.0000,   2.00000,    399.4373
    222.5000,       5.0000,   2.00000,    385.0535
    227.5000,       5.0000,   2.00000,    195.8072
    232.5000,       5.0000,   2.00000,    157.8810
    237.5000,       5.0000,   2.00000,    162.4932
    242.5000,       5.0000,   2.00000,    227.0754
    247.5000,       5.0000,   2.00000,    183.6625
    252.5000,       5.0000,   2.00000,    158.9035
    257.5000,       5.0000,   2.00000,    218.7471
    262.5000,       5.0000,   2.00000,    246.1931
    267.5000,       5.0000,   2.00000,    233.7274
    272.5000,       5.0000,   2.00000,    191.3071
    277.5000,       5.0000,   2.00000,    195.7299
    282.5000,       5.0000,   2.00000,    215.9175
    287.5000,       5.0000,   2.00000,    233.4123
    292.5000,       5.0000,   2.00000,    273.8768
    297.5000,       5.0000,   2.00000,    283.7507
    302.5000,       5.0000,   2.00000,    321.8254
    307.5000,       5.0000,   2.00000,    382.4478
    312.5000,       5.0000,   2.00000,    369.5006
    317.5000,       5.0000,   2.00000,    579.1883
    322.5000,       5.0000,   2.00000,    730.5779
    327.5000,       5.0000,   2.00000,    751.9128
    332.5000,       5.0000,   2.00000,    809.7828
    337.5000,       5.0000,   2.00000,    872.1945
    342.5000,       5.0000,   2.00000,    899.6108
    347.5000,       5.0000,   2.00000,    912.0706
    352.5000,       5.0000,   2.00000,   1054.6326
    357.5000,       5.0000,   2.00000,    897.1498
    362.5000,       5.0000,   2.00000,    717.0778
    367.5000,       5.0000,   2.00000,    721.2984
    372.5000,       5.0000,   2.00000,    900.3895
    377.5000,       5.0000,   2.00000,    901.3942
    382.5000,       5.0000,   2.00000,    891.9185
    387.5000,       5.0000,   2.00000,    960.0787
    392.5000,       5.0000,   2.00000,    901.3406
    397.5000,       5.0000,   2.00000,   1110.9392
    402.5000,       5.0000,   2.00000,   1103.7938
    407.5000,       5.0000,   2.00000,   1052.3616
    412.5000,       5.0000,   2.00000,   1092.8916
    417.5000,       5.0000,   2.00000,   1108.1156
    422.5000,       5.0000,   2.00000,   1054.8940
    427.5000,       5.0000,   2.00000,   1155.8679
    432.5000,       5.0000,   2.00000,   1025.8610
    437.5000,       5.0000,   2.00000,    909.8116
    442.5000,       5.0000,   2.00000,   1076.2468
    447.5000,       5.0000,   2.00000,   1033.2916
    452.5000,       5.0000,   2.00000,    984.0470
    457.5000,       5.0000,   2.00000,   1011.9983
    462.5000,       5.0000,   2.00000,   1001.9044
     17.5000,       5.0000,   3.00000,   1696.8568
     22.5000,       5.0000,   3.00000,   1500.8297
     27.5000,       5.0000,   3.00000,   1782.7434
     32.5000,       5.0000,   3.00000,   2193.2019
     37.5000,       5.0000,   3.00000,   2360.9565
     42.5000,       5.0000,   3.00000,   2333.1362
     47.5000,       5.0000,   3.00000,   2327.3345
     52.5000,       5.0000,   3.00000,   2332.3992
     57.5000,       5.0000,   3.00000,   2324.6951
     62.5000,       5.0000,   3.00000,   2132.9717
     67.5000,       5.0000,   3.00000,   2152.9216
     72.5000,       5.0000,   3.00000,   1971.8508
     77.5000,       5.0000,   3.00000,   1862.7808
     82.5000,       5.0000,   3.00000,   1722.9176
     87.5000,       5.0000,   3.00000,   1641.5488
     92.5000,       5.0000,   3.00000,   1541.7754
     97.5000,       5.0000,   3.00000,   1489.9868
    102.5000,       5.0000,   3.00000,   1600.7928
    107.5000,       5.0000,   3.00000,   1584.3384
    112.5000,       5.0000,   3.00000,   1574.9459
    117.5000,       5.0000,   3.00000,   1506.1558
    122.5000,       5.0000,   3.00000,   1513.6698
    127.5000,       5.0000,   3.00000,   1482.1637
    132.5000,       5.0000,   3.00000,   1440.2190
    137.5000,       5.0000,   3.00000,   1330.4115
    142.5000,       5.0000,   3.00000,   1371.6903
    147.5000,       5.0000,   3.00000,   1311.8646
    152.5000,       5.0000,   3.00000,   1163.2749
    157.5000,       5.0000,   3.00000,   1045.6682
    162.5000,       5.0000,   3.00000,    972.0510
    167.5000,       5.0000,   3.00000,   1030.8782
    172.5000,       5.0000,   3.00000,    822.7798
    177.5000,       5.0000,   3.00000,    707.0075
    182.5000,       5.0000,   3.00000,    665.5267
    187.5000,       5.0000,   3.00000,    586.1358
    192.5000,       5.0000,   3.00000,    509.4232
    197.5000,       5.0000,   3.00000,    454.2103
    202.5000,       5.0000,   3.00000,    406.7253
    207.5000,       5.0000,   3.00000,    371.5482
    212.5000,       5.0000,   3.00000,    330.3499
    217.5000,       5.0000,   3.00000,    345.6551
    222.5000,       5.0000,   3.00000,    335.3202
    227.5000,       5.0000,   3.00000,    173.4409
    232.5000,       5.0000,   3.00000,    146.1977
    237.5000,       5.0000,   3.00000,    170.5056
    242.5000,       5.0000,   3.00000,    253.0709
    247.5000,       5.0000,   3.00000,    185.8114
    252.5000,       5.0000,   3.00000,    139.2924
    257.5000,       5.0000,   3.00000,    189.5951
    262.5000,       5.0000,   3.00000,    260.1797
    267.5000,       5.0000,   3.00000,    239.9166
    272.5000,       5.0000,   3.00000,    176.7237
    277.5000,       5.0000,   3.00000,    179.2683
    282.5000,       5.0000,   3.00000,    223.9639
    287.5000,       5.0000,   3.00000,    270.2744
    292.5000,       5.0000,   3.00000,    299.1767
    297.5000,       5.0000,   3.00000,    299.3221
    302.5000,       5.0000,   3.00000,    273.7925
    307.5000,       5.0000,   3.00000,    301.6059
    312.5000,       5.0000,   3.00000,    305.7459
    317.5000,       5.0000,   3.00000,    479.5816
    322.5000,       5.0000,   3.00000,    618.4936
    327.5000,       5.0000,   3.00000,    591.2397
    332.5000,       5.0000,   3.00000,    586.8329
    337.5000,       5.0000,   3.00000,    546.8975
    342.5000,       5.0000,   3.00000,    609.8145
    347.5000,       5.0000,   3.00000,    720.4305
    352.5000,       5.0000,   3.00000,    937.3587
    357.5000,       5.0000,   3.00000,    792.5258
    362.5000,       5.0000,   3.00000,    592.0760
    367.5000,       5.0000,   3.00000,    613.5078
    372.5000,       5.0000,   3.00000,    871.0414
    377.5000,       5.0000,   3.00000,    952.0298
    382.5000,       5.0000,   3.00000,    861.3399
    387.5000,       5.0000,   3.00000,    837.6688
    392.5000,       5.0000,   3.00000,    772.0647
    397.5000,       5.0000,   3.00000,    990.0986
    402.5000,       5.0000,   3.00000,    943.6479
    407.5000,       5.0000,   3.00000,    997.5886
    412.5000,       5.0000,   3.00000,    974.9995
    417.5000,       5.0000,   3.00000,   1014.9943
    422.5000,       5.0000,   3.00000,    998.6111
    427.5000,       5.0000,   3.00000,   1042.8027
    432.5000,       5.0000,   3.00000,    976.5212
    437.5000,       5.0000,   3.00000,    833.1509
    442.5000,       5.0000,   3.00000,    960.9941
    447.5000,       5.0000,   3.00000,    993.4037
    452.5000,       5.0000,   3.00000,   1006.9335
    457.5000,       5.0000,   3.00000,   1006.1964
     22.5000,      15.0000,   1.00000,   1567.2539
     27.5000,      15.0000,   1.00000,   1715.4988
     32.5000,      15.0000,   1.00000,   1954.8972
     37.5000,      15.0000,   1.00000,   2173.3828
     42.5000,      15.0000,   1.00000,   2175.8796
     47.5000,      15.0000,   1.00000,   1974.2406
     52.5000,      15.0000,   1.00000,   1901.9075
     57.5000,      15.0000,   1.00000,   1885.3818
     62.5000,      15.0000,   1.00000,   1891.8376
     67.5000,      15.0000,   1.00000,   1902.0502
     72.5000,      15.0000,   1.00000,   1945.8973
     77.5000,      15.0000,   1.00000,   1886.3804
     82.5000,      15.0000,   1.00000,   1787.4158
     87.5000,      15.0000,   1.00000,   1622.8412
     92.5000,      15.0000,   1.00000,   1532.9063
     97.5000,      15.0000,   1.00000,   1485.9683
    102.5000,      15.0000,   1.00000,   1488.5482
    107.5000,      15.0000,   1.00000,   1538.0900
    112.5000,      15.0000,   1.00000,   1514.9181
    117.5000,      15.0000,   1.00000,   1507.9512
    122.5000,      15.0000,   1.00000,   1448.3036
    127.5000,      15.0000,   1.00000,   1411.9468
    132.5000,      15.0000,   1.00000,   1364.3667
    137.5000,      15.0000,   1.00000,   1329.6744
    142.5000,      15.0000,   1.00000,   1284.3771
    147.5000,      15.0000,   1.00000,   1204.2445
    152.5000,      15.0000,   1.00000,   1086.3051
    157.5000,      15.0000,   1.00000,   1003.1171
    162.5000,      15.0000,   1.00000,    942.9346
    167.5000,      15.0000,   1.00000,    869.7454
    172.5000,      15.0000,   1.00000,    839.9396
    177.5000,      15.0000,   1.00000,    713.3870
    182.5000,      15.0000,   1.00000,    623.8912
    187.5000,      15.0000,   1.00000,    554.2688
    192.5000,      15.0000,   1.00000,    492.5764
    197.5000,      15.0000,   1.00000,    420.7901
    202.5000,      15.0000,   1.00000,    355.4240
    207.5000,      15.0000,   1.00000,    337.2812
    212.5000,      15.0000,   1.00000,    346.0316
    217.5000,      15.0000,   1.00000,    329.2918
    222.5000,      15.0000,   1.00000,    285.3735
    227.5000,      15.0000,   1.00000,    225.6903
    232.5000,      15.0000,   1.00000,    170.0501
    237.5000,      15.0000,   1.00000,    194.5766
    242.5000,      15.0000,   1.00000,    201.1513
    247.5000,      15.0000,   1.00000,    197.3528
    252.5000,      15.0000,   1.00000,    183.8467
    257.5000,      15.0000,   1.00000,    202.0905
    262.5000,      15.0000,   1.00000,    228.2227
    267.5000,      15.0000,   1.00000,    235.1838
    272.5000,      15.0000,   1.00000,    202.3105
    277.5000,      15.0000,   1.00000,    192.1037
    282.5000,      15.0000,   1.00000,    232.2579
    287.5000,      15.0000,   1.00000,    283.0551
    292.5000,      15.0000,   1.00000,    316.9212
    297.5000,      15.0000,   1.00000,    286.8656
    302.5000,      15.0000,   1.00000,    258.9679
    307.5000,      15.0000,   1.00000,    257.7195
    312.5000,      15.0000,   1.00000,    335.3730
    317.5000,      15.0000,   1.00000,    464.5598
    322.5000,      15.0000,   1.00000,    538.5455
    327.5000,      15.0000,   1.00000,    545.1796
    332.5000,      15.0000,   1.00000,    460.9336
    337.5000,      15.0000,   1.00000,    427.1151
    342.5000,      15.0000,   1.00000,    504.5664
    347.5000,      15.0000,   1.00000,    680.7864
    352.5000,      15.0000,   1.00000,    749.6182
    357.5000,      15.0000,   1.00000,    718.7898
    362.5000,      15.0000,   1.00000,    614.7009
    367.5000,      15.0000,   1.00000,    636.4698
    372.5000,      15.0000,   1.00000,    759.4386
    377.5000,      15.0000,   1.00000,    839.1906
    382.5000,      15.0000,   1.00000,    831.8787
    387.5000,      15.0000,   1.00000,    732.3731
    392.5000,      15.0000,   1.00000,    739.3104
    397.5000,      15.0000,   1.00000,    772.9980
    402.5000,      15.0000,   1.00000,    902.9873
    407.5000,      15.0000,   1.00000,    927.3837
    412.5000,      15.0000,   1.00000,    952.5767
    417.5000,      15.0000,   1.00000,    947.4048
    422.5000,      15.0000,   1.00000,    964.5013
    427.5000,      15.0000,   1.00000,    890.8307
    432.5000,      15.0000,   1.00000,    826.6773
    437.5000,      15.0000,   1.00000,    798.9579
    442.5000,      15.0000,   1.00000,    813.2605
    447.5000,      15.0000,   1.00000,    920.4286
    452.5000,      15.0000,   1.00000,    988.5529
     22.5000,       5.0000,   4.00000,   1376.9136
     27.5000,       5.0000,   4.00000,   1604.8271
     32.5000,       5.0000,   4.00000,   1886.4795
     37.5000,       5.0000,   4.00000,   2093.1909
     42.5000,       5.0000,   4.00000,   2062.8738
     47.5000,       5.0000,   4.00000,   1899.8347
     52.5000,       5.0000,   4.00000,   1867.8531
     57.5000,       5.0000,   4.00000,   1934.7095
     62.5000,       5.0000,   4.00000,   1798.8571
     67.5000,       5.0000,   4.00000,   1861.7898
     72.5000,       5.0000,   4.00000,   1770.0062
     77.5000,       5.0000,   4.00000,   1747.7737
     82.5000,       5.0000,   4.00000,   1701.6042
     87.5000,       5.0000,   4.00000,   1641.5250
     92.5000,       5.0000,   4.00000,   1535.2366
     97.5000,       5.0000,   4.00000,   1440.1239
    102.5000,       5.0000,   4.00000,   1530.7186
    107.5000,       5.0000,   4.00000,   1519.3052
    112.5000,       5.0000,   4.00000,   1522.5945
    117.5000,       5.0000,   4.00000,   1490.7317
    122.5000,       5.0000,   4.00000,   1435.5665
    127.5000,       5.0000,   4.00000,   1432.8717
    132.5000,       5.0000,   4.00000,   1383.9679
    137.5000,       5.0000,   4.00000,   1281.0480
    142.5000,       5.0000,   4.00000,   1315.2886
    147.5000,       5.0000,   4.00000,   1179.6738
    152.5000,       5.0000,   4.00000,   1078.7080
    157.5000,       5.0000,   4.00000,    979.0023
    162.5000,       5.0000,   4.00000,    882.5402
    167.5000,       5.0000,   4.00000,    933.9280
    172.5000,       5.0000,   4.00000,    784.1639
    177.5000,       5.0000,   4.00000,    664.6564
    182.5000,       5.0000,   4.00000,    613.3586
    187.5000,       5.0000,   4.00000,    495.3622
    192.5000,       5.0000,   4.00000,    450.5913
    197.5000,       5.0000,   4.00000,    388.9710
    202.5000,       5.0000,   4.00000,    339.2350
    207.5000,       5.0000,   4.00000,    344.3076
    212.5000,       5.0000,   4.00000,    314.1763
    217.5000,       5.0000,   4.00000,    321.3338
    222.5000,       5.0000,   4.00000,    309.0416
    227.5000,       5.0000,   4.00000,    162.5435
    232.5000,       5.0000,   4.00000,    155.0046
    237.5000,       5.0000,   4.00000,    165.9017
    242.5000,       5.0000,   4.00000,    242.1113
    247.5000,       5.0000,   4.00000,    194.9611
    252.5000,       5.0000,   4.00000,    149.5249
    257.5000,       5.0000,   4.00000,    209.1883
    262.5000,       5.0000,   4.00000,    250.4724
    267.5000,       5.0000,   4.00000,    250.2201
    272.5000,       5.0000,   4.00000,    182.6308
    277.5000,       5.0000,   4.00000,    176.0735
    282.5000,       5.0000,   4.00000,    230.1504
    287.5000,       5.0000,   4.00000,    282.9799
    292.5000,       5.0000,   4.00000,    327.7955
    297.5000,       5.0000,   4.00000,    281.7674
    302.5000,       5.0000,   4.00000,    229.3333
    307.5000,       5.0000,   4.00000,    268.3528
    312.5000,       5.0000,   4.00000,    259.9135
    317.5000,       5.0000,   4.00000,    431.8311
    322.5000,       5.0000,   4.00000,    529.7570
    327.5000,       5.0000,   4.00000,    480.2313
    332.5000,       5.0000,   4.00000,    445.8523
    337.5000,       5.0000,   4.00000,    391.8334
    342.5000,       5.0000,   4.00000,    456.9788
    347.5000,       5.0000,   4.00000,    584.4677
    352.5000,       5.0000,   4.00000,    798.8221
    357.5000,       5.0000,   4.00000,    693.4522
    362.5000,       5.0000,   4.00000,    528.3624
    367.5000,       5.0000,   4.00000,    525.4984
    372.5000,       5.0000,   4.00000,    757.5573
    377.5000,       5.0000,   4.00000,    837.7043
    382.5000,       5.0000,   4.00000,    793.4374
    387.5000,       5.0000,   4.00000,    756.4822
    392.5000,       5.0000,   4.00000,    627.0097
    397.5000,       5.0000,   4.00000,    792.3278
    402.5000,       5.0000,   4.00000,    850.1879
    407.5000,       5.0000,   4.00000,    889.9370
    412.5000,       5.0000,   4.00000,    909.1180
    417.5000,       5.0000,   4.00000,    914.3097
    422.5000,       5.0000,   4.00000,    854.5472
    427.5000,       5.0000,   4.00000,    916.4497
    432.5000,       5.0000,   4.00000,    847.0175
    437.5000,       5.0000,   4.00000,    708.7079
    442.5000,       5.0000,   4.00000,    803.7412
    447.5000,       5.0000,   4.00000,    879.2919
    452.5000,       5.0000,   4.00000,    950.6110
     30.0000,      20.0000,   1.00000,   1564.2539
     35.0000,      20.0000,   1.00000,   1697.9979
     40.0000,      20.0000,   1.00000,   1746.9493
     45.0000,      20.0000,   1.00000,   1761.5173
     50.0000,      20.0000,   1.00000,   1687.2819
     55.0000,      20.0000,   1.00000,   1582.5710
     60.0000,      20.0000,   1.00000,   1585.3530
     65.0000,      20.0000,   1.00000,   1592.0583
     70.0000,      20.0000,   1.00000,   1617.8497
     75.0000,      20.0000,   1.00000,   1698.2833
     80.0000,      20.0000,   1.00000,   1683.8263
     85.0000,      20.0000,   1.00000,   1610.2249
     90.0000,      20.0000,   1.00000,   1546.2460
     95.0000,      20.0000,   1.00000,   1502.6207
    100.0000,      20.0000,   1.00000,   1433.8069
    105.0000,      20.0000,   1.00000,   1378.8953
    110.0000,      20.0000,   1.00000,   1399.5980
    115.0000,      20.0000,   1.00000,   1384.1740
    120.0000,      20.0000,   1.00000,   1374.4248
    125.0000,      20.0000,   1.00000,   1328.5648
    130.0000,      20.0000,   1.00000,   1267.0586
    135.0000,      20.0000,   1.00000,   1248.9238
    140.0000,      20.0000,   1.00000,   1168.0621
    145.0000,      20.0000,   1.00000,   1075.0104
    150.0000,      20.0000,   1.00000,   1011.9824
    155.0000,      20.0000,   1.00000,    923.2265
    160.0000,      20.0000,   1.00000,    891.9820
    165.0000,      20.0000,   1.00000,    830.2222
    170.0000,      20.0000,   1.00000,    765.7517
    175.0000,      20.0000,   1.00000,    729.9260
    180.0000,      20.0000,   1.00000,    624.6952
    185.0000,      20.0000,   1.00000,    545.3282
    190.0000,      20.0000,   1.00000,    468.1126
    195.0000,      20.0000,   1.00000,    384.0895
    200.0000,      20.0000,   1.00000,    364.4636
    205.0000,      20.0000,   1.00000,    343.8242
    210.0000,      20.0000,   1.00000,    346.2337
    215.0000,      20.0000,   1.00000,    339.9325
    220.0000,      20.0000,   1.00000,    285.8214
    225.0000,      20.0000,   1.00000,    254.8226
    230.0000,      20.0000,   1.00000,    217.3099
    235.0000,      20.0000,   1.00000,    186.6215
    240.0000,      20.0000,   1.00000,    179.3525
    245.0000,      20.0000,   1.00000,    183.0442
    250.0000,      20.0000,   1.00000,    217.4011
    255.0000,      20.0000,   1.00000,    234.6904
    260.0000,      20.0000,   1.00000,    232.8991
    265.0000,      20.0000,   1.00000,    231.6388
    270.0000,      20.0000,   1.00000,    219.7022
    275.0000,      20.0000,   1.00000,    230.5470
    280.0000,      20.0000,   1.00000,    235.3958
    285.0000,      20.0000,   1.00000,    267.4319
    290.0000,      20.0000,   1.00000,    276.6826
    295.0000,      20.0000,   1.00000,    261.9322
    300.0000,      20.0000,   1.00000,    262.8199
    305.0000,      20.0000,   1.00000,    240.6111
    310.0000,      20.0000,   1.00000,    273.6232
    315.0000,      20.0000,   1.00000,    350.5453
    320.0000,      20.0000,   1.00000,    404.1018
    325.0000,      20.0000,   1.00000,    432.4612
    330.0000,      20.0000,   1.00000,    399.0291
    335.0000,      20.0000,   1.00000,    383.8666
    340.0000,      20.0000,   1.00000,    435.1402
    345.0000,      20.0000,   1.00000,    500.3558
    350.0000,      20.0000,   1.00000,    547.6030
    355.0000,      20.0000,   1.00000,    560.4986
    360.0000,      20.0000,   1.00000,    572.9584
    365.0000,      20.0000,   1.00000,    595.1830
    370.0000,      20.0000,   1.00000,    598.6071
    375.0000,      20.0000,   1.00000,    603.2517
    380.0000,      20.0000,   1.00000,    636.9296
    385.0000,      20.0000,   1.00000,    647.8121
    390.0000,      20.0000,   1.00000,    648.3272
    395.0000,      20.0000,   1.00000,    660.9534
    400.0000,      20.0000,   1.00000,    673.7144
    405.0000,      20.0000,   1.00000,    777.0385
    410.0000,      20.0000,   1.00000,    845.9951
    415.0000,      20.0000,   1.00000,    841.1601
    420.0000,      20.0000,   1.00000,    855.5539
    425.0000,      20.0000,   1.00000,    788.6422
    430.0000,      20.0000,   1.00000,    686.1424
    435.0000,      20.0000,   1.00000,    658.7421
    440.0000,      20.0000,   1.00000,    682.4013
    445.0000,      20.0000,   1.00000,    731.6062
     27.5000,       5.0000,   5.00000,   1452.6965
     32.5000,       5.0000,   5.00000,   1649.4312
     37.5000,       5.0000,   5.00000,   1802.0868
     42.5000,       5.0000,   5.00000,   1780.8649
     47.5000,       5.0000,   5.00000,   1701.2081
     52.5000,       5.0000,   5.00000,   1664.3521
     57.5000,       5.0000,   5.00000,   1728.9097
     62.5000,       5.0000,   5.00000,   1603.5393
     67.5000,       5.0000,   5.00000,   1600.6265
     72.5000,       5.0000,   5.00000,   1585.8246
     77.5000,       5.0000,   5.00000,   1618.6384
     82.5000,       5.0000,   5.00000,   1612.8129
     87.5000,       5.0000,   5.00000,   1619.9032
     92.5000,       5.0000,   5.00000,   1514.4680
     97.5000,       5.0000,   5.00000,   1420.8043
    102.5000,       5.0000,   5.00000,   1441.9667
    107.5000,       5.0000,   5.00000,   1411.5596
    112.5000,       5.0000,   5.00000,   1436.7473
    117.5000,       5.0000,   5.00000,   1390.2587
    122.5000,       5.0000,   5.00000,   1362.0353
    127.5000,       5.0000,   5.00000,   1338.1826
    132.5000,       5.0000,   5.00000,   1313.8025
    137.5000,       5.0000,   5.00000,   1205.5992
    142.5000,       5.0000,   5.00000,   1197.1705
    147.5000,       5.0000,   5.00000,   1057.6775
    152.5000,       5.0000,   5.00000,    986.7791
    157.5000,       5.0000,   5.00000,    909.8378
    162.5000,       5.0000,   5.00000,    806.7927
    167.5000,       5.0000,   5.00000,    870.7930
    172.5000,       5.0000,   5.00000,    723.9478
    177.5000,       5.0000,   5.00000,    636.3642
    182.5000,       5.0000,   5.00000,    583.3802
    187.5000,       5.0000,   5.00000,    424.8132
    192.5000,       5.0000,   5.00000,    402.0386
    197.5000,       5.0000,   5.00000,    353.2245
    202.5000,       5.0000,   5.00000,    328.2277
    207.5000,       5.0000,   5.00000,    348.4408
    212.5000,       5.0000,   5.00000,    305.9735
    217.5000,       5.0000,   5.00000,    319.9023
    222.5000,       5.0000,   5.00000,    305.5136
    227.5000,       5.0000,   5.00000,    171.6162
    232.5000,       5.0000,   5.00000,    158.8283
    237.5000,       5.0000,   5.00000,    162.5016
    242.5000,       5.0000,   5.00000,    228.5334
    247.5000,       5.0000,   5.00000,    195.5802
    252.5000,       5.0000,   5.00000,    168.0818
    257.5000,       5.0000,   5.00000,    231.1831
    262.5000,       5.0000,   5.00000,    268.8983
    267.5000,       5.0000,   5.00000,    239.6064
    272.5000,       5.0000,   5.00000,    194.2378
    277.5000,       5.0000,   5.00000,    191.9789
    282.5000,       5.0000,   5.00000,    234.5631
    287.5000,       5.0000,   5.00000,    288.3393
    292.5000,       5.0000,   5.00000,    310.3643
    297.5000,       5.0000,   5.00000,    260.5452
    302.5000,       5.0000,   5.00000,    223.5252
    307.5000,       5.0000,   5.00000,    249.0078
    312.5000,       5.0000,   5.00000,    238.4649
    317.5000,       5.0000,   5.00000,    371.7165
    322.5000,       5.0000,   5.00000,    476.8409
    327.5000,       5.0000,   5.00000,    383.6100
    332.5000,       5.0000,   5.00000,    380.0106
    337.5000,       5.0000,   5.00000,    372.8924
    342.5000,       5.0000,   5.00000,    411.6027
    347.5000,       5.0000,   5.00000,    480.0252
    352.5000,       5.0000,   5.00000,    666.8806
    357.5000,       5.0000,   5.00000,    611.0034
    362.5000,       5.0000,   5.00000,    477.2433
    367.5000,       5.0000,   5.00000,    493.3507
    372.5000,       5.0000,   5.00000,    641.4751
    377.5000,       5.0000,   5.00000,    676.8329
    382.5000,       5.0000,   5.00000,    673.2487
    387.5000,       5.0000,   5.00000,    693.7608
    392.5000,       5.0000,   5.00000,    554.8947
    397.5000,       5.0000,   5.00000,    685.1509
    402.5000,       5.0000,   5.00000,    733.7938
    407.5000,       5.0000,   5.00000,    795.3269
    412.5000,       5.0000,   5.00000,    839.8444
    417.5000,       5.0000,   5.00000,    841.2116
    422.5000,       5.0000,   5.00000,    762.8032
    427.5000,       5.0000,   5.00000,    823.7266
    432.5000,       5.0000,   5.00000,    718.8730
    437.5000,       5.0000,   5.00000,    587.7270
    442.5000,       5.0000,   5.00000,    702.1689
    447.5000,       5.0000,   5.00000,    789.7482
     32.5000,       5.0000,   6.00000,   1507.2616
     37.5000,       5.0000,   6.00000,   1615.3689
     42.5000,       5.0000,   6.00000,   1536.4459
     47.5000,       5.0000,   6.00000,   1586.5367
     52.5000,       5.0000,   6.00000,   1625.4390
     57.5000,       5.0000,   6.00000,   1613.1219
     62.5000,       5.0000,   6.00000,   1463.6525
     67.5000,       5.0000,   6.00000,   1479.0487
     72.5000,       5.0000,   6.00000,   1408.9999
     77.5000,       5.0000,   6.00000,   1474.3347
     82.5000,       5.0000,   6.00000,   1502.2034
     87.5000,       5.0000,   6.00000,   1515.0601
     92.5000,       5.0000,   6.00000,   1465.3169
     97.5000,       5.0000,   6.00000,   1374.7761
    102.5000,       5.0000,   6.00000,   1380.1425
    107.5000,       5.0000,   6.00000,   1333.4076
    112.5000,       5.0000,   6.00000,   1312.7682
    117.5000,       5.0000,   6.00000,   1292.4615
    122.5000,       5.0000,   6.00000,   1262.7350
    127.5000,       5.0000,   6.00000,   1250.3822
    132.5000,       5.0000,   6.00000,   1221.6188
    137.5000,       5.0000,   6.00000,   1084.1404
    142.5000,       5.0000,   6.00000,   1097.8018
    147.5000,       5.0000,   6.00000,    966.1163
    152.5000,       5.0000,   6.00000,    883.2858
    157.5000,       5.0000,   6.00000,    879.4143
    162.5000,       5.0000,   6.00000,    736.6489
    167.5000,       5.0000,   6.00000,    821.3941
    172.5000,       5.0000,   6.00000,    674.2533
    177.5000,       5.0000,   6.00000,    572.9731
    182.5000,       5.0000,   6.00000,    569.4141
    187.5000,       5.0000,   6.00000,    449.5921
    192.5000,       5.0000,   6.00000,    369.6927
    197.5000,       5.0000,   6.00000,    345.1280
    202.5000,       5.0000,   6.00000,    335.3492
    207.5000,       5.0000,   6.00000,    351.2899
    212.5000,       5.0000,   6.00000,    318.8336
    217.5000,       5.0000,   6.00000,    330.0168
    222.5000,       5.0000,   6.00000,    324.6484
    227.5000,       5.0000,   6.00000,    179.7629
    232.5000,       5.0000,   6.00000,    158.7996
    237.5000,       5.0000,   6.00000,    160.1752
    242.5000,       5.0000,   6.00000,    240.1436
    247.5000,       5.0000,   6.00000,    201.0681
    252.5000,       5.0000,   6.00000,    170.7747
    257.5000,       5.0000,   6.00000,    250.9606
    262.5000,       5.0000,   6.00000,    286.6575
    267.5000,       5.0000,   6.00000,    260.3003
    272.5000,       5.0000,   6.00000,    194.8725
    277.5000,       5.0000,   6.00000,    202.8864
    282.5000,       5.0000,   6.00000,    255.5379
    287.5000,       5.0000,   6.00000,    277.8834
    292.5000,       5.0000,   6.00000,    281.7117
    297.5000,       5.0000,   6.00000,    252.9417
    302.5000,       5.0000,   6.00000,    220.8858
    307.5000,       5.0000,   6.00000,    243.0452
    312.5000,       5.0000,   6.00000,    220.6171
    317.5000,       5.0000,   6.00000,    344.4790
    322.5000,       5.0000,   6.00000,    416.7271
    327.5000,       5.0000,   6.00000,    337.6514
    332.5000,       5.0000,   6.00000,    376.4461
    337.5000,       5.0000,   6.00000,    368.2011
    342.5000,       5.0000,   6.00000,    398.9348
    347.5000,       5.0000,   6.00000,    431.3785
    352.5000,       5.0000,   6.00000,    582.5383
    357.5000,       5.0000,   6.00000,    531.5392
    362.5000,       5.0000,   6.00000,    440.9980
    367.5000,       5.0000,   6.00000,    442.2774
    372.5000,       5.0000,   6.00000,    571.2788
    377.5000,       5.0000,   6.00000,    582.1160
    382.5000,       5.0000,   6.00000,    557.1741
    387.5000,       5.0000,   6.00000,    600.4578
    392.5000,       5.0000,   6.00000,    522.7715
    397.5000,       5.0000,   6.00000,    631.8514
    402.5000,       5.0000,   6.00000,    644.6495
    407.5000,       5.0000,   6.00000,    721.7142
    412.5000,       5.0000,   6.00000,    758.9987
    417.5000,       5.0000,   6.00000,    771.3990
    422.5000,       5.0000,   6.00000,    702.6563
    427.5000,       5.0000,   6.00000,    721.3817
    432.5000,       5.0000,   6.00000,    638.8798
    437.5000,       5.0000,   6.00000,    512.9900
    442.5000,       5.0000,   6.00000,    616.8528
     37.5000,      25.0000,   1.00000,   1451.9536
     42.5000,      25.0000,   1.00000,   1514.0542
     47.5000,      25.0000,   1.00000,   1559.8073
     52.5000,      25.0000,   1.00000,   1541.7755
     57.5000,      25.0000,   1.00000,   1488.4926
     62.5000,      25.0000,   1.00000,   1422.5380
     67.5000,      25.0000,   1.00000,   1437.0327
     72.5000,      25.0000,   1.00000,   1455.6787
     77.5000,      25.0000,   1.00000,   1479.8335
     82.5000,      25.0000,   1.00000,   1468.7566
     87.5000,      25.0000,   1.00000,   1442.6603
     92.5000,      25.0000,   1.00000,   1417.4357
     97.5000,      25.0000,   1.00000,   1388.0300
    102.5000,      25.0000,   1.00000,   1354.5425
    107.5000,      25.0000,   1.00000,   1278.8486
    112.5000,      25.0000,   1.00000,   1247.5406
    117.5000,      25.0000,   1.00000,   1227.1310
    122.5000,      25.0000,   1.00000,   1210.0703
    127.5000,      25.0000,   1.00000,   1185.2418
    132.5000,      25.0000,   1.00000,   1116.8599
    137.5000,      25.0000,   1.00000,   1067.6787
    142.5000,      25.0000,   1.00000,   1007.2624
    147.5000,      25.0000,   1.00000,    911.6941
    152.5000,      25.0000,   1.00000,    880.6437
    157.5000,      25.0000,   1.00000,    824.2300
    162.5000,      25.0000,   1.00000,    792.3278
    167.5000,      25.0000,   1.00000,    746.6539
    172.5000,      25.0000,   1.00000,    676.8112
    177.5000,      25.0000,   1.00000,    636.2439
    182.5000,      25.0000,   1.00000,    547.7100
    187.5000,      25.0000,   1.00000,    482.4587
    192.5000,      25.0000,   1.00000,    434.2090
    197.5000,      25.0000,   1.00000,    379.0139
    202.5000,      25.0000,   1.00000,    365.9458
    207.5000,      25.0000,   1.00000,    357.3560
    212.5000,      25.0000,   1.00000,    349.2912
    217.5000,      25.0000,   1.00000,    322.5110
    222.5000,      25.0000,   1.00000,    282.7619
    227.5000,      25.0000,   1.00000,    244.2413
    232.5000,      25.0000,   1.00000,    221.4481
    237.5000,      25.0000,   1.00000,    190.9188
    242.5000,      25.0000,   1.00000,    189.2741
    247.5000,      25.0000,   1.00000,    210.8726
    252.5000,      25.0000,   1.00000,    236.9097
    257.5000,      25.0000,   1.00000,    244.5385
    262.5000,      25.0000,   1.00000,    244.8424
    267.5000,      25.0000,   1.00000,    250.0372
    272.5000,      25.0000,   1.00000,    252.4848
    277.5000,      25.0000,   1.00000,    257.0518
    282.5000,      25.0000,   1.00000,    261.7380
    287.5000,      25.0000,   1.00000,    247.7485
    292.5000,      25.0000,   1.00000,    241.2988
    297.5000,      25.0000,   1.00000,    245.5590
    302.5000,      25.0000,   1.00000,    246.3615
    307.5000,      25.0000,   1.00000,    261.6191
    312.5000,      25.0000,   1.00000,    300.8130
    317.5000,      25.0000,   1.00000,    314.3571
    322.5000,      25.0000,   1.00000,    334.2812
    327.5000,      25.0000,   1.00000,    377.2503
    332.5000,      25.0000,   1.00000,    402.1579
    337.5000,      25.0000,   1.00000,    406.6857
    342.5000,      25.0000,   1.00000,    460.3550
    347.5000,      25.0000,   1.00000,    482.3201
    352.5000,      25.0000,   1.00000,    460.0280
    357.5000,      25.0000,   1.00000,    471.0056
    362.5000,      25.0000,   1.00000,    515.7283
    367.5000,      25.0000,   1.00000,    517.5414
    372.5000,      25.0000,   1.00000,    503.6808
    377.5000,      25.0000,   1.00000,    512.6820
    382.5000,      25.0000,   1.00000,    503.0467
    387.5000,      25.0000,   1.00000,    531.1841
    392.5000,      25.0000,   1.00000,    587.5780
    397.5000,      25.0000,   1.00000,    624.4540
    402.5000,      25.0000,   1.00000,    662.4396
    407.5000,      25.0000,   1.00000,    695.5210
    412.5000,      25.0000,   1.00000,    733.7939
    417.5000,      25.0000,   1.00000,    763.8335
    422.5000,      25.0000,   1.00000,    716.7528
    427.5000,      25.0000,   1.00000,    642.7829
    432.5000,      25.0000,   1.00000,    585.8343
    437.5000,      25.0000,   1.00000,    607.3360
     37.5000,       5.0000,   7.00000,   1465.1782
     42.5000,       5.0000,   7.00000,   1416.0206
     47.5000,       5.0000,   7.00000,   1472.6128
     52.5000,       5.0000,   7.00000,   1562.3833
     57.5000,       5.0000,   7.00000,   1583.4666
     62.5000,       5.0000,   7.00000,   1379.7908
     67.5000,       5.0000,   7.00000,   1369.3645
     72.5000,       5.0000,   7.00000,   1305.9438
     77.5000,       5.0000,   7.00000,   1358.5969
     82.5000,       5.0000,   7.00000,   1400.5159
     87.5000,       5.0000,   7.00000,   1432.8491
     92.5000,       5.0000,   7.00000,   1358.2651
     97.5000,       5.0000,   7.00000,   1290.8525
    102.5000,       5.0000,   7.00000,   1327.6460
    107.5000,       5.0000,   7.00000,   1257.6417
    112.5000,       5.0000,   7.00000,   1216.1271
    117.5000,       5.0000,   7.00000,   1181.0148
    122.5000,       5.0000,   7.00000,   1161.3108
    127.5000,       5.0000,   7.00000,   1167.1030
    132.5000,       5.0000,   7.00000,   1117.0819
    137.5000,       5.0000,   7.00000,   1000.7706
    142.5000,       5.0000,   7.00000,   1024.2043
    147.5000,       5.0000,   7.00000,    874.7628
    152.5000,       5.0000,   7.00000,    824.8915
    157.5000,       5.0000,   7.00000,    852.9072
    162.5000,       5.0000,   7.00000,    707.0673
    167.5000,       5.0000,   7.00000,    772.0128
    172.5000,       5.0000,   7.00000,    633.3978
    177.5000,       5.0000,   7.00000,    541.0026
    182.5000,       5.0000,   7.00000,    531.9855
    187.5000,       5.0000,   7.00000,    429.8123
    192.5000,       5.0000,   7.00000,    392.7044
    197.5000,       5.0000,   7.00000,    382.6064
    202.5000,       5.0000,   7.00000,    318.8017
    207.5000,       5.0000,   7.00000,    365.7368
    212.5000,       5.0000,   7.00000,    323.8094
    217.5000,       5.0000,   7.00000,    341.7362
    222.5000,       5.0000,   7.00000,    337.2138
    227.5000,       5.0000,   7.00000,    180.5368
    232.5000,       5.0000,   7.00000,    163.2914
    237.5000,       5.0000,   7.00000,    170.6054
    242.5000,       5.0000,   7.00000,    256.4781
    247.5000,       5.0000,   7.00000,    219.1553
    252.5000,       5.0000,   7.00000,    175.7681
    257.5000,       5.0000,   7.00000,    250.6916
    262.5000,       5.0000,   7.00000,    308.5361
    267.5000,       5.0000,   7.00000,    285.9321
    272.5000,       5.0000,   7.00000,    218.8949
    277.5000,       5.0000,   7.00000,    201.8474
    282.5000,       5.0000,   7.00000,    253.1472
    287.5000,       5.0000,   7.00000,    268.6456
    292.5000,       5.0000,   7.00000,    277.8557
    297.5000,       5.0000,   7.00000,    242.5637
    302.5000,       5.0000,   7.00000,    215.8832
    307.5000,       5.0000,   7.00000,    238.2196
    312.5000,       5.0000,   7.00000,    218.3960
    317.5000,       5.0000,   7.00000,    328.2733
    322.5000,       5.0000,   7.00000,    393.1364
    327.5000,       5.0000,   7.00000,    326.3347
    332.5000,       5.0000,   7.00000,    381.4017
    337.5000,       5.0000,   7.00000,    362.1703
    342.5000,       5.0000,   7.00000,    383.8838
    347.5000,       5.0000,   7.00000,    424.1150
    352.5000,       5.0000,   7.00000,    543.6938
    357.5000,       5.0000,   7.00000,    489.7126
    362.5000,       5.0000,   7.00000,    398.3460
    367.5000,       5.0000,   7.00000,    399.9055
    372.5000,       5.0000,   7.00000,    519.4564
    377.5000,       5.0000,   7.00000,    530.1542
    382.5000,       5.0000,   7.00000,    493.6929
    387.5000,       5.0000,   7.00000,    530.3270
    392.5000,       5.0000,   7.00000,    472.7097
    397.5000,       5.0000,   7.00000,    598.1531
    402.5000,       5.0000,   7.00000,    625.7437
    407.5000,       5.0000,   7.00000,    648.9678
    412.5000,       5.0000,   7.00000,    698.7448
    417.5000,       5.0000,   7.00000,    713.0490
    422.5000,       5.0000,   7.00000,    633.1647
    427.5000,       5.0000,   7.00000,    682.0844
    432.5000,       5.0000,   7.00000,    593.7722
    437.5000,       5.0000,   7.00000,    470.7864
     42.5000,       5.0000,   8.00000,   1327.5776
     47.5000,       5.0000,   8.00000,   1380.3267
     52.5000,       5.0000,   8.00000,   1464.4967
     57.5000,       5.0000,   8.00000,   1530.3206
     62.5000,       5.0000,   8.00000,   1350.4095
     67.5000,       5.0000,   8.00000,   1296.9319
     72.5000,       5.0000,   8.00000,   1218.7217
     77.5000,       5.0000,   8.00000,   1269.5532
     82.5000,       5.0000,   8.00000,   1299.7715
     87.5000,       5.0000,   8.00000,   1318.6899
     92.5000,       5.0000,   8.00000,   1253.3466
     97.5000,       5.0000,   8.00000,   1204.6376
    102.5000,       5.0000,   8.00000,   1237.3499
    107.5000,       5.0000,   8.00000,   1207.2607
    112.5000,       5.0000,   8.00000,   1150.5411
    117.5000,       5.0000,   8.00000,   1098.9495
    122.5000,       5.0000,   8.00000,   1060.7576
    127.5000,       5.0000,   8.00000,   1051.1855
    132.5000,       5.0000,   8.00000,   1046.3044
    137.5000,       5.0000,   8.00000,    938.8890
    142.5000,       5.0000,   8.00000,    955.3111
    147.5000,       5.0000,   8.00000,    809.6201
    152.5000,       5.0000,   8.00000,    772.6108
    157.5000,       5.0000,   8.00000,    785.0356
    162.5000,       5.0000,   8.00000,    678.2438
    167.5000,       5.0000,   8.00000,    720.6108
    172.5000,       5.0000,   8.00000,    612.0880
    177.5000,       5.0000,   8.00000,    519.0936
    182.5000,       5.0000,   8.00000,    516.1765
    187.5000,       5.0000,   8.00000,    425.9988
    192.5000,       5.0000,   8.00000,    403.7726
    197.5000,       5.0000,   8.00000,    344.9957
    202.5000,       5.0000,   8.00000,    349.9669
    207.5000,       5.0000,   8.00000,    378.5466
    212.5000,       5.0000,   8.00000,    338.5432
    217.5000,       5.0000,   8.00000,    355.4584
    222.5000,       5.0000,   8.00000,    340.6414
    227.5000,       5.0000,   8.00000,    184.8989
    232.5000,       5.0000,   8.00000,    172.0767
    237.5000,       5.0000,   8.00000,    180.4555
    242.5000,       5.0000,   8.00000,    266.9885
    247.5000,       5.0000,   8.00000,    218.7115
    252.5000,       5.0000,   8.00000,    179.8785
    257.5000,       5.0000,   8.00000,    254.4203
    262.5000,       5.0000,   8.00000,    321.6996
    267.5000,       5.0000,   8.00000,    310.5613
    272.5000,       5.0000,   8.00000,    234.9678
    277.5000,       5.0000,   8.00000,    215.1622
    282.5000,       5.0000,   8.00000,    240.0656
    287.5000,       5.0000,   8.00000,    274.5664
    292.5000,       5.0000,   8.00000,    282.4845
    297.5000,       5.0000,   8.00000,    239.6212
    302.5000,       5.0000,   8.00000,    203.6029
    307.5000,       5.0000,   8.00000,    229.3807
    312.5000,       5.0000,   8.00000,    212.2791
    317.5000,       5.0000,   8.00000,    337.9827
    322.5000,       5.0000,   8.00000,    396.7162
    327.5000,       5.0000,   8.00000,    326.3244
    332.5000,       5.0000,   8.00000,    375.0417
    337.5000,       5.0000,   8.00000,    359.0600
    342.5000,       5.0000,   8.00000,    384.3021
    347.5000,       5.0000,   8.00000,    410.5386
    352.5000,       5.0000,   8.00000,    545.0005
    357.5000,       5.0000,   8.00000,    456.6989
    362.5000,       5.0000,   8.00000,    362.9825
    367.5000,       5.0000,   8.00000,    373.7730
    372.5000,       5.0000,   8.00000,    478.1243
    377.5000,       5.0000,   8.00000,    489.2304
    382.5000,       5.0000,   8.00000,    454.8910
    387.5000,       5.0000,   8.00000,    491.2091
    392.5000,       5.0000,   8.00000,    415.6275
    397.5000,       5.0000,   8.00000,    574.9558
    402.5000,       5.0000,   8.00000,    602.5622
    407.5000,       5.0000,   8.00000,    633.7338
    412.5000,       5.0000,   8.00000,    644.1230
    417.5000,       5.0000,   8.00000,    660.5571
    422.5000,       5.0000,   8.00000,    581.6693
    427.5000,       5.0000,   8.00000,    648.4303
    432.5000,       5.0000,   8.00000,    571.8319
     52.5000,      35.0000,   1.00000,   1310.0773
     57.5000,      35.0000,   1.00000,   1266.8842
     62.5000,      35.0000,   1.00000,   1270.6293
     67.5000,      35.0000,   1.00000,   1294.2925
     72.5000,      35.0000,   1.00000,   1277.9252
     77.5000,      35.0000,   1.00000,   1216.5618
     82.5000,      35.0000,   1.00000,   1180.4149
     87.5000,      35.0000,   1.00000,   1166.7108
     92.5000,      35.0000,   1.00000,   1126.7913
     97.5000,      35.0000,   1.00000,   1120.4663
    102.5000,      35.0000,   1.00000,   1104.2654
    107.5000,      35.0000,   1.00000,   1085.5123
    112.5000,      35.0000,   1.00000,   1079.4370
    117.5000,      35.0000,   1.00000,   1044.4277
    122.5000,      35.0000,   1.00000,    986.7816
    127.5000,      35.0000,   1.00000,    940.4259
    132.5000,      35.0000,   1.00000,    902.0323
    137.5000,      35.0000,   1.00000,    874.6794
    142.5000,      35.0000,   1.00000,    870.7679
    147.5000,      35.0000,   1.00000,    813.5435
    152.5000,      35.0000,   1.00000,    774.1176
    157.5000,      35.0000,   1.00000,    737.3051
    162.5000,      35.0000,   1.00000,    677.1968
    167.5000,      35.0000,   1.00000,    646.9624
    172.5000,      35.0000,   1.00000,    604.3235
    177.5000,      35.0000,   1.00000,    565.2127
    182.5000,      35.0000,   1.00000,    544.5732
    187.5000,      35.0000,   1.00000,    492.3954
    192.5000,      35.0000,   1.00000,    458.8942
    197.5000,      35.0000,   1.00000,    430.9037
    202.5000,      35.0000,   1.00000,    416.1084
    207.5000,      35.0000,   1.00000,    400.0278
    212.5000,      35.0000,   1.00000,    346.2984
    217.5000,      35.0000,   1.00000,    325.0157
    222.5000,      35.0000,   1.00000,    306.7065
    227.5000,      35.0000,   1.00000,    293.4739
    232.5000,      35.0000,   1.00000,    275.2480
    237.5000,      35.0000,   1.00000,    243.3734
    242.5000,      35.0000,   1.00000,    224.6731
    247.5000,      35.0000,   1.00000,    219.9269
    252.5000,      35.0000,   1.00000,    262.1894
    257.5000,      35.0000,   1.00000,    269.0331
    262.5000,      35.0000,   1.00000,    262.9664
    267.5000,      35.0000,   1.00000,    265.2057
    272.5000,      35.0000,   1.00000,    277.7463
    277.5000,      35.0000,   1.00000,    286.4832
    282.5000,      35.0000,   1.00000,    263.6938
    287.5000,      35.0000,   1.00000,    241.3344
    292.5000,      35.0000,   1.00000,    235.4672
    297.5000,      35.0000,   1.00000,    238.2274
    302.5000,      35.0000,   1.00000,    245.2632
    307.5000,      35.0000,   1.00000,    265.8021
    312.5000,      35.0000,   1.00000,    279.3344
    317.5000,      35.0000,   1.00000,    311.9426
    322.5000,      35.0000,   1.00000,    338.0298
    327.5000,      35.0000,   1.00000,    356.8764
    332.5000,      35.0000,   1.00000,    387.3224
    337.5000,      35.0000,   1.00000,    426.3126
    342.5000,      35.0000,   1.00000,    443.1099
    347.5000,      35.0000,   1.00000,    434.6185
    352.5000,      35.0000,   1.00000,    418.9887
    357.5000,      35.0000,   1.00000,    423.3720
    362.5000,      35.0000,   1.00000,    431.9949
    367.5000,      35.0000,   1.00000,    413.8846
    372.5000,      35.0000,   1.00000,    413.9400
    377.5000,      35.0000,   1.00000,    409.0714
    382.5000,      35.0000,   1.00000,    433.3698
    387.5000,      35.0000,   1.00000,    474.4574
    392.5000,      35.0000,   1.00000,    493.8636
    397.5000,      35.0000,   1.00000,    525.5012
    402.5000,      35.0000,   1.00000,    555.5726
    407.5000,      35.0000,   1.00000,    580.7231
    412.5000,      35.0000,   1.00000,    613.7875
    417.5000,      35.0000,   1.00000,    609.8066
    422.5000,      35.0000,   1.00000,    570.0998
     52.5000,       5.0000,  10.00000,   1360.1104
     57.5000,       5.0000,  10.00000,   1395.5402
     62.5000,       5.0000,  10.00000,   1214.2469
     67.5000,       5.0000,  10.00000,   1218.4519
     72.5000,       5.0000,  10.00000,   1135.3663
     77.5000,       5.0000,  10.00000,   1141.2083
     82.5000,       5.0000,  10.00000,   1151.6879
     87.5000,       5.0000,  10.00000,   1158.8602
     92.5000,       5.0000,  10.00000,   1057.8546
     97.5000,       5.0000,  10.00000,   1025.8140
    102.5000,       5.0000,  10.00000,   1068.5421
    107.5000,       5.0000,  10.00000,   1066.5054
    112.5000,       5.0000,  10.00000,   1061.0605
    117.5000,       5.0000,  10.00000,   1004.1324
    122.5000,       5.0000,  10.00000,    932.8185
    127.5000,       5.0000,  10.00000,    932.5009
    132.5000,       5.0000,  10.00000,    928.4384
    137.5000,       5.0000,  10.00000,    845.5391
    142.5000,       5.0000,  10.00000,    884.5076
    147.5000,       5.0000,  10.00000,    736.1127
    152.5000,       5.0000,  10.00000,    713.5824
    157.5000,       5.0000,  10.00000,    712.0056
    162.5000,       5.0000,  10.00000,    622.5086
    167.5000,       5.0000,  10.00000,    660.1175
    172.5000,       5.0000,  10.00000,    561.8878
    177.5000,       5.0000,  10.00000,    459.1136
    182.5000,       5.0000,  10.00000,    515.9539
    187.5000,       5.0000,  10.00000,    424.0726
    192.5000,       5.0000,  10.00000,    415.4438
    197.5000,       5.0000,  10.00000,    366.0746
    202.5000,       5.0000,  10.00000,    364.2219
    207.5000,       5.0000,  10.00000,    396.0836
    212.5000,       5.0000,  10.00000,    330.2175
    217.5000,       5.0000,  10.00000,    375.4916
    222.5000,       5.0000,  10.00000,    362.4059
    227.5000,       5.0000,  10.00000,    119.5546
    232.5000,       5.0000,  10.00000,    195.5780
    237.5000,       5.0000,  10.00000,    195.1619
    242.5000,       5.0000,  10.00000,    299.1077
    247.5000,       5.0000,  10.00000,    251.0973
    252.5000,       5.0000,  10.00000,    197.0727
    257.5000,       5.0000,  10.00000,    285.6279
    262.5000,       5.0000,  10.00000,    346.0900
    267.5000,       5.0000,  10.00000,    321.4464
    272.5000,       5.0000,  10.00000,    238.9138
    277.5000,       5.0000,  10.00000,    225.5244
    282.5000,       5.0000,  10.00000,    253.7323
    287.5000,       5.0000,  10.00000,    278.1252
    292.5000,       5.0000,  10.00000,    284.8821
    297.5000,       5.0000,  10.00000,    248.1641
    302.5000,       5.0000,  10.00000,    195.1181
    307.5000,       5.0000,  10.00000,    206.8431
    312.5000,       5.0000,  10.00000,    209.5369
    317.5000,       5.0000,  10.00000,    364.9464
    322.5000,       5.0000,  10.00000,    425.2935
    327.5000,       5.0000,  10.00000,    331.9586
    332.5000,       5.0000,  10.00000,    363.7994
    337.5000,       5.0000,  10.00000,    351.3352
    342.5000,       5.0000,  10.00000,    378.3770
    347.5000,       5.0000,  10.00000,    411.4688
    352.5000,       5.0000,  10.00000,    511.7134
    357.5000,       5.0000,  10.00000,    436.1043
    362.5000,       5.0000,  10.00000,    338.4138
    367.5000,       5.0000,  10.00000,    330.7733
    372.5000,       5.0000,  10.00000,    443.5806
    377.5000,       5.0000,  10.00000,    457.2301
    382.5000,       5.0000,  10.00000,    428.8743
    387.5000,       5.0000,  10.00000,    476.2618
    392.5000,       5.0000,  10.00000,    390.2088
    397.5000,       5.0000,  10.00000,    498.9251
    402.5000,       5.0000,  10.00000,    526.4307
    407.5000,       5.0000,  10.00000,    582.7426
    412.5000,       5.0000,  10.00000,    610.0880
    417.5000,       5.0000,  10.00000,    624.7371
    422.5000,       5.0000,  10.00000,    533.7892
     67.5000,      45.0000,   1.00000,   1096.0077
     72.5000,      45.0000,   1.00000,   1089.5625
     77.5000,      45.0000,   1.00000,   1043.1594
     82.5000,      45.0000,   1.00000,   1027.7156
     87.5000,      45.0000,   1.00000,   1007.9203
     92.5000,      45.0000,   1.00000,    959.2877
     97.5000,      45.0000,   1.00000,    936.4788
    102.5000,      45.0000,   1.00000,    915.5421
    107.5000,      45.0000,   1.00000,    893.1788
    112.5000,      45.0000,   1.00000,    885.9741
    117.5000,      45.0000,   1.00000,    867.6918
    122.5000,      45.0000,   1.00000,    884.5117
    127.5000,      45.0000,   1.00000,    868.3544
    132.5000,      45.0000,   1.00000,    840.3201
    137.5000,      45.0000,   1.00000,    806.4005
    142.5000,      45.0000,   1.00000,    752.4894
    147.5000,      45.0000,   1.00000,    740.7727
    152.5000,      45.0000,   1.00000,    719.8004
    157.5000,      45.0000,   1.00000,    671.6674
    162.5000,      45.0000,   1.00000,    650.7487
    167.5000,      45.0000,   1.00000,    610.6409
    172.5000,      45.0000,   1.00000,    589.4367
    177.5000,      45.0000,   1.00000,    569.7305
    182.5000,      45.0000,   1.00000,    534.6874
    187.5000,      45.0000,   1.00000,    515.9800
    192.5000,      45.0000,   1.00000,    490.5061
    197.5000,      45.0000,   1.00000,    469.6335
    202.5000,      45.0000,   1.00000,    452.8070
    207.5000,      45.0000,   1.00000,    406.8561
    212.5000,      45.0000,   1.00000,    381.9601
    217.5000,      45.0000,   1.00000,    357.7090
    222.5000,      45.0000,   1.00000,    353.3553
    227.5000,      45.0000,   1.00000,    328.9232
    232.5000,      45.0000,   1.00000,    306.8987
    237.5000,      45.0000,   1.00000,    301.1384
    242.5000,      45.0000,   1.00000,    295.0394
    247.5000,      45.0000,   1.00000,    287.5734
    252.5000,      45.0000,   1.00000,    284.2678
    257.5000,      45.0000,   1.00000,    276.9917
    262.5000,      45.0000,   1.00000,    278.8108
    267.5000,      45.0000,   1.00000,    272.6248
    272.5000,      45.0000,   1.00000,    278.2044
    277.5000,      45.0000,   1.00000,    284.0538
    282.5000,      45.0000,   1.00000,    275.4937
    287.5000,      45.0000,   1.00000,    254.7175
    292.5000,      45.0000,   1.00000,    243.1613
    297.5000,      45.0000,   1.00000,    258.8728
    302.5000,      45.0000,   1.00000,    284.5824
    307.5000,      45.0000,   1.00000,    290.2926
    312.5000,      45.0000,   1.00000,    308.5751
    317.5000,      45.0000,   1.00000,    315.2435
    322.5000,      45.0000,   1.00000,    328.9232
    327.5000,      45.0000,   1.00000,    361.8262
    332.5000,      45.0000,   1.00000,    405.7326
    337.5000,      45.0000,   1.00000,    432.3225
    342.5000,      45.0000,   1.00000,    418.4524
    347.5000,      45.0000,   1.00000,    393.7510
    352.5000,      45.0000,   1.00000,    401.6487
    357.5000,      45.0000,   1.00000,    416.1562
    362.5000,      45.0000,   1.00000,    415.3449
    367.5000,      45.0000,   1.00000,    426.7941
    372.5000,      45.0000,   1.00000,    419.4110
    377.5000,      45.0000,   1.00000,    417.9130
    382.5000,      45.0000,   1.00000,    416.0974
    387.5000,      45.0000,   1.00000,    442.6700
    392.5000,      45.0000,   1.00000,    467.5082
    397.5000,      45.0000,   1.00000,    486.6794
    402.5000,      45.0000,   1.00000,    499.6622
    407.5000,      45.0000,   1.00000,    515.9622
     77.5000,       5.0000,  12.00000,   1046.1700
    157.5000,       5.0000,  12.00000,    679.0830
    237.5000,       5.0000,  12.00000,    215.4539
    317.5000,       5.0000,  12.00000,    366.3025
    397.5000,       5.0000,  12.00000,    472.0202
     67.5000,      15.0000,   4.00000,   1035.9390
     72.5000,      15.0000,   4.00000,   1017.5725
     77.5000,      15.0000,   4.00000,    981.6335
     82.5000,      15.0000,   4.00000,   1002.7248
     87.5000,      15.0000,   4.00000,    983.2267
     92.5000,      15.0000,   4.00000,    924.9702
     97.5000,      15.0000,   4.00000,    885.2847
    102.5000,      15.0000,   4.00000,    870.5914
    107.5000,      15.0000,   4.00000,    877.8187
    112.5000,      15.0000,   4.00000,    875.3928
    117.5000,      15.0000,   4.00000,    853.9924
    122.5000,      15.0000,   4.00000,    851.8524
    127.5000,      15.0000,   4.00000,    860.6017
    132.5000,      15.0000,   4.00000,    854.2137
    137.5000,      15.0000,   4.00000,    823.3578
    142.5000,      15.0000,   4.00000,    744.2563
    147.5000,      15.0000,   4.00000,    708.4701
    152.5000,      15.0000,   4.00000,    658.6133
    157.5000,      15.0000,   4.00000,    630.8498
    162.5000,      15.0000,   4.00000,    625.3503
    167.5000,      15.0000,   4.00000,    586.7952
    172.5000,      15.0000,   4.00000,    620.7881
    177.5000,      15.0000,   4.00000,    546.4220
    182.5000,      15.0000,   4.00000,    502.2638
    187.5000,      15.0000,   4.00000,    486.2803
    192.5000,      15.0000,   4.00000,    430.8007
    197.5000,      15.0000,   4.00000,    378.6786
    202.5000,      15.0000,   4.00000,    383.1849
    207.5000,      15.0000,   4.00000,    395.3118
    212.5000,      15.0000,   4.00000,    417.5114
    217.5000,      15.0000,   4.00000,    412.4135
    222.5000,      15.0000,   4.00000,    362.1413
    227.5000,      15.0000,   4.00000,    281.1767
    232.5000,      15.0000,   4.00000,    220.8396
    237.5000,      15.0000,   4.00000,    265.4728
    242.5000,      15.0000,   4.00000,    284.4233
    247.5000,      15.0000,   4.00000,    318.0926
    252.5000,      15.0000,   4.00000,    284.8594
    257.5000,      15.0000,   4.00000,    303.6471
    262.5000,      15.0000,   4.00000,    335.7036
    267.5000,      15.0000,   4.00000,    314.4640
    272.5000,      15.0000,   4.00000,    269.4065
    277.5000,      15.0000,   4.00000,    240.6349
    282.5000,      15.0000,   4.00000,    264.0564
    287.5000,      15.0000,   4.00000,    283.9112
    292.5000,      15.0000,   4.00000,    284.5443
    297.5000,      15.0000,   4.00000,    256.4474
    302.5000,      15.0000,   4.00000,    230.6912
    307.5000,      15.0000,   4.00000,    217.4239
    312.5000,      15.0000,   4.00000,    276.7777
    317.5000,      15.0000,   4.00000,    345.0210
    322.5000,      15.0000,   4.00000,    374.9500
    327.5000,      15.0000,   4.00000,    389.6075
    332.5000,      15.0000,   4.00000,    372.8521
    337.5000,      15.0000,   4.00000,    382.0921
    342.5000,      15.0000,   4.00000,    384.8277
    347.5000,      15.0000,   4.00000,    420.2195
    352.5000,      15.0000,   4.00000,    429.8245
    357.5000,      15.0000,   4.00000,    416.1771
    362.5000,      15.0000,   4.00000,    373.0148
    367.5000,      15.0000,   4.00000,    388.7191
    372.5000,      15.0000,   4.00000,    428.5000
    377.5000,      15.0000,   4.00000,    451.0492
    382.5000,      15.0000,   4.00000,    445.5432
    387.5000,      15.0000,   4.00000,    418.9852
    392.5000,      15.0000,   4.00000,    429.1363
    397.5000,      15.0000,   4.00000,    437.3384
    402.5000,      15.0000,   4.00000,    490.7811
    407.5000,      15.0000,   4.00000,    532.0417
     82.5000,      55.0000,   1.00000,    895.7288
     87.5000,      55.0000,   1.00000,    861.8392
     92.5000,      55.0000,   1.00000,    842.8325
     97.5000,      55.0000,   1.00000,    831.4983
    102.5000,      55.0000,   1.00000,    808.9606
    107.5000,      55.0000,   1.00000,    791.4360
    112.5000,      55.0000,   1.00000,    781.4968
    117.5000,      55.0000,   1.00000,    769.8138
    122.5000,      55.0000,   1.00000,    764.8442
    127.5000,      55.0000,   1.00000,    770.3369
    132.5000,      55.0000,   1.00000,    763.6235
    137.5000,      55.0000,   1.00000,    753.4663
    142.5000,      55.0000,   1.00000,    750.2841
    147.5000,      55.0000,   1.00000,    735.5276
    152.5000,      55.0000,   1.00000,    713.4913
    157.5000,      55.0000,   1.00000,    679.1398
    162.5000,      55.0000,   1.00000,    647.9269
    167.5000,      55.0000,   1.00000,    628.7677
    172.5000,      55.0000,   1.00000,    604.5516
    177.5000,      55.0000,   1.00000,    579.6902
    182.5000,      55.0000,   1.00000,    558.9531
    187.5000,      55.0000,   1.00000,    531.7568
    192.5000,      55.0000,   1.00000,    521.0705
    197.5000,      55.0000,   1.00000,    507.0117
    202.5000,      55.0000,   1.00000,    471.3742
    207.5000,      55.0000,   1.00000,    441.2948
    212.5000,      55.0000,   1.00000,    403.4122
    217.5000,      55.0000,   1.00000,    394.3448
    222.5000,      55.0000,   1.00000,    384.9287
    227.5000,      55.0000,   1.00000,    370.3250
    232.5000,      55.0000,   1.00000,    366.2272
    242.5000,      55.0000,   1.00000,    333.8524
    247.5000,      55.0000,   1.00000,    315.7533
    252.5000,      55.0000,   1.00000,    290.4620
    257.5000,      55.0000,   1.00000,    303.0169
    262.5000,      55.0000,   1.00000,    293.4858
    267.5000,      55.0000,   1.00000,    304.2811
    272.5000,      55.0000,   1.00000,    285.9283
    277.5000,      55.0000,   1.00000,    275.1608
    282.5000,      55.0000,   1.00000,    276.4686
    287.5000,      55.0000,   1.00000,    271.6733
    292.5000,      55.0000,   1.00000,    276.0211
    297.5000,      55.0000,   1.00000,    290.2215
    302.5000,      55.0000,   1.00000,    300.9698
    307.5000,      55.0000,   1.00000,    318.7076
    312.5000,      55.0000,   1.00000,    329.9656
    317.5000,      55.0000,   1.00000,    342.5124
    322.5000,      55.0000,   1.00000,    344.4741
    327.5000,      55.0000,   1.00000,    370.7390
    332.5000,      55.0000,   1.00000,    387.5879
    337.5000,      55.0000,   1.00000,    386.6942
    342.5000,      55.0000,   1.00000,    399.4888
    347.5000,      55.0000,   1.00000,    413.5335
    352.5000,      55.0000,   1.00000,    420.0254
    357.5000,      55.0000,   1.00000,    429.4536
    362.5000,      55.0000,   1.00000,    435.9547
    367.5000,      55.0000,   1.00000,    435.7380
    372.5000,      55.0000,   1.00000,    438.7010
    377.5000,      55.0000,   1.00000,    447.3106
    382.5000,      55.0000,   1.00000,    440.7417
    387.5000,      55.0000,   1.00000,    448.1607
    392.5000,      55.0000,   1.00000,    470.4151
     77.5000,       5.0000,  15.00000,    887.8710
    157.5000,       5.0000,  15.00000,    667.7698
    317.5000,       5.0000,  15.00000,    381.6859
    397.5000,       5.0000,  15.00000,    448.6302
     82.5000,      15.0000,   5.00000,    851.4692
     87.5000,      15.0000,   5.00000,    835.0467
     92.5000,      15.0000,   5.00000,    795.8899
     97.5000,      15.0000,   5.00000,    782.8585
    102.5000,      15.0000,   5.00000,    776.2510
    107.5000,      15.0000,   5.00000,    778.3654
    112.5000,      15.0000,   5.00000,    779.0776
    117.5000,      15.0000,   5.00000,    765.4415
    122.5000,      15.0000,   5.00000,    777.1335
    127.5000,      15.0000,   5.00000,    784.2158
    132.5000,      15.0000,   5.00000,    802.1749
    137.5000,      15.0000,   5.00000,    789.3182
    142.5000,      15.0000,   5.00000,    737.9550
    147.5000,      15.0000,   5.00000,    702.2877
    152.5000,      15.0000,   5.00000,    659.3674
    157.5000,      15.0000,   5.00000,    618.5039
    162.5000,      15.0000,   5.00000,    626.4149
    167.5000,      15.0000,   5.00000,    595.2700
    172.5000,      15.0000,   5.00000,    582.1086
    177.5000,      15.0000,   5.00000,    560.8124
    182.5000,      15.0000,   5.00000,    566.4030
    187.5000,      15.0000,   5.00000,    529.8601
    192.5000,      15.0000,   5.00000,    448.3371
    197.5000,      15.0000,   5.00000,    419.4092
    202.5000,      15.0000,   5.00000,    429.0495
    207.5000,      15.0000,   5.00000,    425.9559
    212.5000,      15.0000,   5.00000,    446.1014
    217.5000,      15.0000,   5.00000,    451.8018
    222.5000,      15.0000,   5.00000,    396.8871
    227.5000,      15.0000,   5.00000,    332.9536
    232.5000,      15.0000,   5.00000,    254.7231
    242.5000,      15.0000,   5.00000,    311.5343
    247.5000,      15.0000,   5.00000,    307.9461
    252.5000,      15.0000,   5.00000,    294.6460
    257.5000,      15.0000,   5.00000,    326.1515
    262.5000,      15.0000,   5.00000,    361.3706
    267.5000,      15.0000,   5.00000,    341.0643
    272.5000,      15.0000,   5.00000,    354.1756
    277.5000,      15.0000,   5.00000,    265.7209
    282.5000,      15.0000,   5.00000,    275.1727
    287.5000,      15.0000,   5.00000,    300.4202
    292.5000,      15.0000,   5.00000,    306.7500
    297.5000,      15.0000,   5.00000,    269.2876
    302.5000,      15.0000,   5.00000,    244.5005
    307.5000,      15.0000,   5.00000,    237.1292
    312.5000,      15.0000,   5.00000,    294.1655
    317.5000,      15.0000,   5.00000,    358.1881
    322.5000,      15.0000,   5.00000,    391.9847
    327.5000,      15.0000,   5.00000,    404.2120
    332.5000,      15.0000,   5.00000,    373.9115
    337.5000,      15.0000,   5.00000,    374.4132
    342.5000,      15.0000,   5.00000,    380.3689
    347.5000,      15.0000,   5.00000,    423.6694
    352.5000,      15.0000,   5.00000,    442.7058
    357.5000,      15.0000,   5.00000,    427.7661
    362.5000,      15.0000,   5.00000,    394.3187
    367.5000,      15.0000,   5.00000,    418.1102
    372.5000,      15.0000,   5.00000,    453.8655
    377.5000,      15.0000,   5.00000,    478.4110
    382.5000,      15.0000,   5.00000,    473.0367
    387.5000,      15.0000,   5.00000,    426.1378
    392.5000,      15.0000,   5.00000,    427.3025
     97.5000,      65.0000,   1.00000,    739.9271
    102.5000,      65.0000,   1.00000,    737.6539
    107.5000,      65.0000,   1.00000,    724.0462
    112.5000,      65.0000,   1.00000,    728.3155
    117.5000,      65.0000,   1.00000,    727.8136
    122.5000,      65.0000,   1.00000,    702.2858
    127.5000,      65.0000,   1.00000,    703.3934
    132.5000,      65.0000,   1.00000,    703.2231
    137.5000,      65.0000,   1.00000,    715.5262
    142.5000,      65.0000,   1.00000,    700.7144
    147.5000,      65.0000,   1.00000,    707.0256
    152.5000,      65.0000,   1.00000,    702.7495
    157.5000,      65.0000,   1.00000,    722.5844
    162.5000,      65.0000,   1.00000,    746.1545
    167.5000,      65.0000,   1.00000,    650.7407
    172.5000,      65.0000,   1.00000,    614.5742
    177.5000,      65.0000,   1.00000,    580.7863
    182.5000,      65.0000,   1.00000,    575.1619
    187.5000,      65.0000,   1.00000,    565.1156
    192.5000,      65.0000,   1.00000,    551.1281
    197.5000,      65.0000,   1.00000,    524.2350
    202.5000,      65.0000,   1.00000,    488.4853
    207.5000,      65.0000,   1.00000,    461.8255
    212.5000,      65.0000,   1.00000,    455.1174
    217.5000,      65.0000,   1.00000,    432.0988
    257.5000,      65.0000,   1.00000,    301.1901
    262.5000,      65.0000,   1.00000,    305.4066
    267.5000,      65.0000,   1.00000,    308.4463
    272.5000,      65.0000,   1.00000,    304.6853
    277.5000,      65.0000,   1.00000,    292.2177
    282.5000,      65.0000,   1.00000,    292.9390
    287.5000,      65.0000,   1.00000,    315.5044
    292.5000,      65.0000,   1.00000,    308.3432
    297.5000,      65.0000,   1.00000,    317.6682
    302.5000,      65.0000,   1.00000,    315.2983
    307.5000,      65.0000,   1.00000,    322.0721
    312.5000,      65.0000,   1.00000,    332.9440
    317.5000,      65.0000,   1.00000,    345.9319
    322.5000,      65.0000,   1.00000,    364.2159
    327.5000,      65.0000,   1.00000,    370.6219
    332.5000,      65.0000,   1.00000,    372.8712
    337.5000,      65.0000,   1.00000,    379.3773
    342.5000,      65.0000,   1.00000,    409.6664
    347.5000,      65.0000,   1.00000,    435.4085
    352.5000,      65.0000,   1.00000,    432.6078
    357.5000,      65.0000,   1.00000,    438.9143
    362.5000,      65.0000,   1.00000,    440.4903
    367.5000,      65.0000,   1.00000,    440.0524
    372.5000,      65.0000,   1.00000,    446.8788
    377.5000,      65.0000,   1.00000,    461.0208
     97.5000,      15.0000,   6.00000,    685.9184
    102.5000,      15.0000,   6.00000,    694.2910
    107.5000,      15.0000,   6.00000,    712.9236
    112.5000,      15.0000,   6.00000,    723.1870
    117.5000,      15.0000,   6.00000,    722.5468
    122.5000,      15.0000,   6.00000,    709.0196
    127.5000,      15.0000,   6.00000,    734.1716
    132.5000,      15.0000,   6.00000,    745.6454
    137.5000,      15.0000,   6.00000,    758.3745
    142.5000,      15.0000,   6.00000,    731.4101
    147.5000,      15.0000,   6.00000,    678.9792
    152.5000,      15.0000,   6.00000,    645.5014
    157.5000,      15.0000,   6.00000,    656.5582
    162.5000,      15.0000,   6.00000,    650.2239
    167.5000,      15.0000,   6.00000,    581.3969
    172.5000,      15.0000,   6.00000,    585.1536
    177.5000,      15.0000,   6.00000,    560.1207
    182.5000,      15.0000,   6.00000,    536.0882
    187.5000,      15.0000,   6.00000,    528.0731
    192.5000,      15.0000,   6.00000,    469.8801
    197.5000,      15.0000,   6.00000,    437.7441
    202.5000,      15.0000,   6.00000,    438.2968
    207.5000,      15.0000,   6.00000,    447.7842
    212.5000,      15.0000,   6.00000,    488.8603
    217.5000,      15.0000,   6.00000,    499.3338
    257.5000,      15.0000,   6.00000,    299.8486
    262.5000,      15.0000,   6.00000,    383.8559
    267.5000,      15.0000,   6.00000,    362.2755
    272.5000,      15.0000,   6.00000,    309.5916
    277.5000,      15.0000,   6.00000,    276.3854
    282.5000,      15.0000,   6.00000,    286.8979
    287.5000,      15.0000,   6.00000,    310.0336
    292.5000,      15.0000,   6.00000,    295.3958
    297.5000,      15.0000,   6.00000,    278.8821
    302.5000,      15.0000,   6.00000,    251.6769
    307.5000,      15.0000,   6.00000,    238.7513
    312.5000,      15.0000,   6.00000,    296.8584
    317.5000,      15.0000,   6.00000,    369.0132
    322.5000,      15.0000,   6.00000,    401.3222
    327.5000,      15.0000,   6.00000,    410.8016
    332.5000,      15.0000,   6.00000,    381.3097
    337.5000,      15.0000,   6.00000,    385.1102
    342.5000,      15.0000,   6.00000,    400.0365
    347.5000,      15.0000,   6.00000,    439.7948
    352.5000,      15.0000,   6.00000,    451.9052
    357.5000,      15.0000,   6.00000,    432.6109
    362.5000,      15.0000,   6.00000,    403.0437
    367.5000,      15.0000,   6.00000,    424.2196
    372.5000,      15.0000,   6.00000,    468.8814
    377.5000,      15.0000,   6.00000,    489.4718
    105.0000,      30.0000,   3.00000,    670.0334
    110.0000,      30.0000,   3.00000,    673.9720
    115.0000,      30.0000,   3.00000,    688.6797
    120.0000,      30.0000,   3.00000,    709.2396
    125.0000,      30.0000,   3.00000,    712.4219
    130.0000,      30.0000,   3.00000,    729.7515
    135.0000,      30.0000,   3.00000,    725.4667
    140.0000,      30.0000,   3.00000,    708.7235
    145.0000,      30.0000,   3.00000,    704.3565
    150.0000,      30.0000,   3.00000,    665.0432
    155.0000,      30.0000,   3.00000,    666.1926
    160.0000,      30.0000,   3.00000,    635.6512
    165.0000,      30.0000,   3.00000,    633.9918
    170.0000,      30.0000,   3.00000,    618.1678
    175.0000,      30.0000,   3.00000,    587.8333
    180.0000,      30.0000,   3.00000,    570.3088
    185.0000,      30.0000,   3.00000,    527.8751
    190.0000,      30.0000,   3.00000,    503.2356
    195.0000,      30.0000,   3.00000,    496.3816
    200.0000,      30.0000,   3.00000,    477.2625
    205.0000,      30.0000,   3.00000,    484.3170
    210.0000,      30.0000,   3.00000,    484.1755
    265.0000,      30.0000,   3.00000,    336.1280
    270.0000,      30.0000,   3.00000,    336.9840
    275.0000,      30.0000,   3.00000,    327.8116
    280.0000,      30.0000,   3.00000,    311.8743
    285.0000,      30.0000,   3.00000,    293.0420
    290.0000,      30.0000,   3.00000,    285.7659
    295.0000,      30.0000,   3.00000,    283.1978
    300.0000,      30.0000,   3.00000,    274.6003
    305.0000,      30.0000,   3.00000,    284.6245
    310.0000,      30.0000,   3.00000,    303.2666
    315.0000,      30.0000,   3.00000,    315.1575
    320.0000,      30.0000,   3.00000,    347.6548
    325.0000,      30.0000,   3.00000,    373.5222
    330.0000,      30.0000,   3.00000,    407.1058
    335.0000,      30.0000,   3.00000,    417.0091
    340.0000,      30.0000,   3.00000,    423.7339
    345.0000,      30.0000,   3.00000,    427.3141
    350.0000,      30.0000,   3.00000,    424.8055
    355.0000,      30.0000,   3.00000,    422.3954
    360.0000,      30.0000,   3.00000,    432.0644
    365.0000,      30.0000,   3.00000,    454.6508
    370.0000,      30.0000,   3.00000,    454.9304
    112.5000,      25.0000,   4.00000,    662.5385
    117.5000,      25.0000,   4.00000,    675.8940
    122.5000,      25.0000,   4.00000,    687.0970
    127.5000,      25.0000,   4.00000,    720.5104
    132.5000,      25.0000,   4.00000,    723.4072
    137.5000,      25.0000,   4.00000,    711.3136
    142.5000,      25.0000,   4.00000,    689.2199
    147.5000,      25.0000,   4.00000,    682.0367
    152.5000,      25.0000,   4.00000,    653.9984
    157.5000,      25.0000,   4.00000,    619.5112
    162.5000,      25.0000,   4.00000,    624.1776
    167.5000,      25.0000,   4.00000,    626.9699
    172.5000,      25.0000,   4.00000,    608.3146
    177.5000,      25.0000,   4.00000,    587.3273
    182.5000,      25.0000,   4.00000,    553.2594
    187.5000,      25.0000,   4.00000,    525.6953
    192.5000,      25.0000,   4.00000,    501.7655
    197.5000,      25.0000,   4.00000,    467.6180
    202.5000,      25.0000,   4.00000,    484.7129
    272.5000,      25.0000,   4.00000,    342.4054
    277.5000,      25.0000,   4.00000,    311.8797
    282.5000,      25.0000,   4.00000,    305.1530
    287.5000,      25.0000,   4.00000,    302.0045
    292.5000,      25.0000,   4.00000,    292.8312
    297.5000,      25.0000,   4.00000,    280.7809
    302.5000,      25.0000,   4.00000,    260.9652
    307.5000,      25.0000,   4.00000,    274.8976
    312.5000,      25.0000,   4.00000,    311.1033
    317.5000,      25.0000,   4.00000,    337.2993
    322.5000,      25.0000,   4.00000,    373.1666
    327.5000,      25.0000,   4.00000,    410.3430
    332.5000,      25.0000,   4.00000,    415.4242
    337.5000,      25.0000,   4.00000,    411.7938
    342.5000,      25.0000,   4.00000,    430.4837
    347.5000,      25.0000,   4.00000,    427.3132
    352.5000,      25.0000,   4.00000,    419.3872
    357.5000,      25.0000,   4.00000,    417.0094
    362.5000,      25.0000,   4.00000,    444.0077
    157.5000,      15.0000,   8.00000,    614.9156
    317.5000,      15.0000,   8.00000,    379.2140
    157.5000,      15.0000,  10.00000,    588.5900
    317.5000,      15.0000,  10.00000,    385.1467
INVERSION RESULTS
INITIAL RMS ERROR
 65.80
NUMBER OF LAYERS
14
NUMBER OF BLOCKS
992
ITERATION 1
MODEL RESISTIVITY
LAYER 1
93,     2.5000
     10.0000,     1901.3
     15.0000,     2071.8
     20.0000,     1985.1
     25.0000,     1960.1
     30.0000,     2421.7
     35.0000,     3078.0
     40.0000,     3618.7
     45.0000,     3801.2
     50.0000,     3826.6
     55.0000,     3796.4
     60.0000,     3712.9
     65.0000,     3217.0
     70.0000,     3036.2
     75.0000,     2698.8
     80.0000,     2470.3
     85.0000,     2236.5
     90.0000,     2043.1
     95.0000,     1826.2
    100.0000,     1670.9
    105.0000,     1693.9
    110.0000,     1657.9
    115.0000,     1643.2
    120.0000,     1622.4
    125.0000,     1615.9
    130.0000,     1639.9
    135.0000,     1631.1
    140.0000,     1522.5
    145.0000,     1542.3
    150.0000,     1384.9
    155.0000,     1293.4
    160.0000,     1261.3
    165.0000,     1164.6
    170.0000,     1316.7
    175.0000,     1146.0
    180.0000,     1045.6
    185.0000,     1034.0
    190.0000,     876.75
    195.0000,     795.81
    200.0000,     728.21
    205.0000,     677.85
    210.0000,     689.14
    215.0000,     576.77
    220.0000,     544.16
    225.0000,     435.34
    230.0000,     198.85
    235.0000,     156.13
    240.0000,     150.59
    245.0000,     207.98
    250.0000,     163.20
    255.0000,     132.02
    260.0000,     189.63
    265.0000,     242.46
    270.0000,     218.28
    275.0000,     162.57
    280.0000,     157.78
    285.0000,     191.47
    290.0000,     232.55
    295.0000,     263.08
    300.0000,     252.31
    305.0000,     242.58
    310.0000,     313.80
    315.0000,     369.75
    320.0000,     690.20
    325.0000,     978.10
    330.0000,     967.61
    335.0000,     1060.1
    340.0000,     1044.0
    345.0000,     1144.0
    350.0000,     1281.1
    355.0000,     1535.5
    360.0000,     1236.1
    365.0000,     880.24
    370.0000,     817.03
    375.0000,     1022.2
    380.0000,     1032.7
    385.0000,     961.53
    390.0000,     980.19
    395.0000,     871.63
    400.0000,     1130.3
    405.0000,     1221.1
    410.0000,     1340.6
    415.0000,     1377.2
    420.0000,     1370.7
    425.0000,     1215.2
    430.0000,     1191.1
    435.0000,     1017.0
    440.0000,     827.26
    445.0000,     979.88
    450.0000,     1090.1
    455.0000,     1203.1
    460.0000,     1285.9
    465.0000,     1295.5
             1350.9
LAYER 2
93,     5.2500
     10.0000,     1868.8
     15.0000,     2003.4
     20.0000,     1941.9
     25.0000,     1929.4
     30.0000,     2328.1
     35.0000,     2940.8
     40.0000,     3438.2
     45.0000,     3602.0
     50.0000,     3662.2
     55.0000,     3668.8
     60.0000,     3563.1
     65.0000,     3117.4
     70.0000,     2868.9
     75.0000,     2537.3
     80.0000,     2323.0
     85.0000,     2131.1
     90.0000,     1966.7
     95.0000,     1768.1
    100.0000,     1634.2
    105.0000,     1648.2
    110.0000,     1626.9
    115.0000,     1613.0
    120.0000,     1598.0
    125.0000,     1595.1
    130.0000,     1623.5
    135.0000,     1615.9
    140.0000,     1526.9
    145.0000,     1524.0
    150.0000,     1373.8
    155.0000,     1286.5
    160.0000,     1248.5
    165.0000,     1159.0
    170.0000,     1262.8
    175.0000,     1115.1
    180.0000,     1008.0
    185.0000,     983.99
    190.0000,     836.06
    195.0000,     754.84
    200.0000,     688.39
    205.0000,     647.57
    210.0000,     647.40
    215.0000,     557.23
    220.0000,     521.26
    225.0000,     405.69
    230.0000,     192.53
    235.0000,     150.99
    240.0000,     148.46
    245.0000,     198.80
    250.0000,     163.23
    255.0000,     135.10
    260.0000,     190.30
    265.0000,     244.24
    270.0000,     222.06
    275.0000,     167.78
    280.0000,     161.37
    285.0000,     194.29
    290.0000,     236.65
    295.0000,     265.99
    300.0000,     255.93
    305.0000,     248.17
    310.0000,     311.13
    315.0000,     378.74
    320.0000,     669.14
    325.0000,     932.61
    330.0000,     932.29
    335.0000,     1011.7
    340.0000,     1011.4
    345.0000,     1089.7
    350.0000,     1217.3
    355.0000,     1425.2
    360.0000,     1165.1
    365.0000,     850.52
    370.0000,     798.57
    375.0000,     975.79
    380.0000,     1006.4
    385.0000,     951.84
    390.0000,     957.78
    395.0000,     881.86
    400.0000,     1098.5
    405.0000,     1203.9
    410.0000,     1311.9
    415.0000,     1353.6
    420.0000,     1336.3
    425.0000,     1203.1
    430.0000,     1173.5
    435.0000,     1007.9
    440.0000,     839.07
    445.0000,     957.63
    450.0000,     1076.1
    455.0000,     1185.5
    460.0000,     1266.6
    465.0000,     1288.3
             1326.8
LAYER 3
91,     8.2750
     15.0000,     1803.8
     20.0000,     1789.9
     25.0000,     1792.4
     30.0000,     2071.9
     35.0000,     2510.7
     40.0000,     2868.2
     45.0000,     2979.5
     50.0000,     3055.4
     55.0000,     3102.0
     60.0000,     3003.4
     65.0000,     2655.4
     70.0000,     2385.4
     75.0000,     2121.8
     80.0000,     1985.5
     85.0000,     1896.2
     90.0000,     1802.1
     95.0000,     1652.1
    100.0000,     1543.9
    105.0000,     1540.6
    110.0000,     1526.6
    115.0000,     1511.6
    120.0000,     1501.1
    125.0000,     1507.3
    130.0000,     1545.6
    135.0000,     1552.4
    140.0000,     1492.4
    145.0000,     1458.6
    150.0000,     1320.6
    155.0000,     1239.6
    160.0000,     1194.0
    165.0000,     1105.7
    170.0000,     1129.7
    175.0000,     1001.0
    180.0000,     891.31
    185.0000,     840.60
    190.0000,     712.94
    195.0000,     627.24
    200.0000,     560.17
    205.0000,     522.04
    210.0000,     508.77
    215.0000,     454.79
    220.0000,     425.54
    225.0000,     329.01
    230.0000,     177.25
    235.0000,     144.05
    240.0000,     148.56
    245.0000,     189.02
    250.0000,     165.67
    255.0000,     143.74
    260.0000,     191.98
    265.0000,     244.48
    270.0000,     229.56
    275.0000,     182.58
    280.0000,     176.00
    285.0000,     208.64
    290.0000,     252.28
    295.0000,     277.95
    300.0000,     265.22
    305.0000,     254.93
    310.0000,     299.40
    315.0000,     366.22
    320.0000,     579.53
    325.0000,     761.20
    330.0000,     769.44
    335.0000,     826.44
    340.0000,     844.46
    345.0000,     892.66
    350.0000,     986.74
    355.0000,     1122.1
    360.0000,     969.79
    365.0000,     766.13
    370.0000,     747.00
    375.0000,     890.97
    380.0000,     939.37
    385.0000,     907.20
    390.0000,     897.21
    395.0000,     850.27
    400.0000,     993.56
    405.0000,     1088.7
    410.0000,     1174.0
    415.0000,     1216.1
    420.0000,     1199.4
    425.0000,     1111.6
    430.0000,     1083.9
    435.0000,     951.88
    440.0000,     821.39
    445.0000,     900.98
    450.0000,     1016.6
    455.0000,     1121.9
    460.0000,     1211.8
             1261.0
LAYER 4
89,    11.6025
     20.0000,     1556.8
     25.0000,     1553.4
     30.0000,     1710.4
     35.0000,     1958.3
     40.0000,     2146.9
     45.0000,     2200.9
     50.0000,     2265.8
     55.0000,     2332.0
     60.0000,     2275.9
     65.0000,     2040.5
     70.0000,     1829.9
     75.0000,     1664.3
     80.0000,     1621.4
     85.0000,     1634.5
     90.0000,     1622.9
     95.0000,     1533.1
    100.0000,     1449.8
    105.0000,     1433.2
    110.0000,     1413.6
    115.0000,     1391.9
    120.0000,     1379.5
    125.0000,     1391.2
    130.0000,     1437.3
    135.0000,     1458.9
    140.0000,     1416.6
    145.0000,     1360.7
    150.0000,     1228.0
    155.0000,     1146.5
    160.0000,     1090.2
    165.0000,     994.54
    170.0000,     960.91
    175.0000,     840.84
    180.0000,     736.61
    185.0000,     672.71
    190.0000,     563.68
    195.0000,     478.81
    200.0000,     412.97
    205.0000,     374.75
    210.0000,     357.49
    215.0000,     328.69
    220.0000,     313.26
    225.0000,     252.29
    230.0000,     157.54
    235.0000,     138.30
    240.0000,     151.08
    245.0000,     187.81
    250.0000,     172.63
    255.0000,     155.13
    260.0000,     196.89
    265.0000,     246.35
    270.0000,     239.36
    275.0000,     201.17
    280.0000,     195.82
    285.0000,     227.21
    290.0000,     268.23
    295.0000,     286.85
    300.0000,     267.69
    305.0000,     249.62
    310.0000,     272.60
    315.0000,     318.37
    320.0000,     446.94
    325.0000,     541.95
    330.0000,     543.37
    335.0000,     579.85
    340.0000,     602.34
    345.0000,     631.75
    350.0000,     692.97
    355.0000,     784.79
    360.0000,     732.80
    365.0000,     642.66
    370.0000,     664.83
    375.0000,     791.92
    380.0000,     846.36
    385.0000,     825.51
    390.0000,     802.00
    395.0000,     758.30
    400.0000,     833.21
    405.0000,     890.20
    410.0000,     942.41
    415.0000,     973.91
    420.0000,     967.44
    425.0000,     924.28
    430.0000,     915.36
    435.0000,     832.46
    440.0000,     748.90
    445.0000,     807.43
    450.0000,     924.88
    455.0000,     1014.4
             1137.3
LAYER 5
85,    15.2628
     30.0000,     1071.5
     35.0000,     1082.7
     40.0000,     1100.3
     45.0000,     1114.2
     50.0000,     1147.0
     55.0000,     1197.4
     60.0000,     1207.2
     65.0000,     1160.1
     70.0000,     1108.4
     75.0000,     1095.0
     80.0000,     1152.2
     85.0000,     1254.6
     90.0000,     1340.3
     95.0000,     1360.7
    100.0000,     1339.9
    105.0000,     1315.3
    110.0000,     1282.3
    115.0000,     1247.9
    120.0000,     1225.6
    125.0000,     1227.0
    130.0000,     1249.6
    135.0000,     1255.7
    140.0000,     1212.8
    145.0000,     1128.0
    150.0000,     1010.4
    155.0000,     913.83
    160.0000,     829.88
    165.0000,     736.91
    170.0000,     658.36
    175.0000,     570.39
    180.0000,     494.05
    185.0000,     430.68
    190.0000,     359.07
    195.0000,     294.79
    200.0000,     244.51
    205.0000,     212.72
    210.0000,     196.10
    215.0000,     186.52
    220.0000,     182.37
    225.0000,     167.84
    230.0000,     145.94
    235.0000,     148.94
    240.0000,     170.76
    245.0000,     198.78
    250.0000,     200.45
    255.0000,     196.32
    260.0000,     218.99
    265.0000,     247.21
    270.0000,     250.74
    275.0000,     236.22
    280.0000,     233.30
    285.0000,     247.89
    290.0000,     263.96
    295.0000,     262.64
    300.0000,     240.44
    305.0000,     217.40
    310.0000,     210.24
    315.0000,     215.58
    320.0000,     236.78
    325.0000,     248.21
    330.0000,     247.89
    335.0000,     259.21
    340.0000,     274.30
    345.0000,     292.52
    350.0000,     323.13
    355.0000,     370.26
    360.0000,     408.26
    365.0000,     446.62
    370.0000,     516.00
    375.0000,     607.14
    380.0000,     655.44
    385.0000,     647.95
    390.0000,     612.57
    395.0000,     567.32
    400.0000,     552.09
    405.0000,     543.58
    410.0000,     542.82
    415.0000,     547.26
    420.0000,     551.57
    425.0000,     556.78
    430.0000,     571.95
    435.0000,     572.33
    440.0000,     583.41
    445.0000,     627.55
           767.3857
LAYER 6
81,    19.2890
     40.0000,     786.68
     45.0000,     797.87
     50.0000,     817.02
     55.0000,     861.13
     60.0000,     891.26
     65.0000,     907.29
     70.0000,     920.21
     75.0000,     957.78
     80.0000,     1035.6
     85.0000,     1142.5
     90.0000,     1241.8
     95.0000,     1299.3
    100.0000,     1313.4
    105.0000,     1300.7
    110.0000,     1271.2
    115.0000,     1236.0
    120.0000,     1206.7
    125.0000,     1190.1
    130.0000,     1180.3
    135.0000,     1154.5
    140.0000,     1093.8
    145.0000,     1000.6
    150.0000,     891.22
    155.0000,     791.16
    160.0000,     702.50
    165.0000,     619.65
    170.0000,     546.83
    175.0000,     479.50
    180.0000,     420.40
    185.0000,     366.98
    190.0000,     312.67
    195.0000,     262.34
    200.0000,     221.66
    205.0000,     194.05
    210.0000,     178.38
    215.0000,     171.06
    220.0000,     168.94
    225.0000,     166.38
    230.0000,     165.04
    235.0000,     176.07
    240.0000,     197.63
    245.0000,     219.50
    250.0000,     227.64
    255.0000,     229.85
    260.0000,     240.33
    265.0000,     252.49
    270.0000,     254.47
    275.0000,     247.73
    280.0000,     243.17
    285.0000,     243.94
    290.0000,     243.45
    295.0000,     234.17
    300.0000,     215.85
    305.0000,     196.92
    310.0000,     184.61
    315.0000,     179.14
    320.0000,     179.38
    325.0000,     179.29
    330.0000,     179.82
    335.0000,     186.72
    340.0000,     198.65
    345.0000,     215.44
    350.0000,     241.18
    355.0000,     279.68
    360.0000,     327.92
    365.0000,     387.19
    370.0000,     460.11
    375.0000,     532.46
    380.0000,     573.06
    385.0000,     571.18
    390.0000,     539.98
    395.0000,     497.81
    400.0000,     463.91
    405.0000,     438.93
    410.0000,     424.17
    415.0000,     419.50
    420.0000,     422.80
    425.0000,     433.46
    430.0000,     452.78
    435.0000,     472.77
           526.8281
LAYER 7
77,    23.7179
     50.0000,     688.80
     55.0000,     748.56
     60.0000,     784.52
     65.0000,     831.17
     70.0000,     874.05
     75.0000,     934.83
     80.0000,     1014.1
     85.0000,     1108.5
     90.0000,     1197.7
     95.0000,     1261.1
    100.0000,     1291.0
    105.0000,     1292.3
    110.0000,     1273.4
    115.0000,     1243.7
    120.0000,     1211.4
    125.0000,     1179.9
    130.0000,     1144.7
    135.0000,     1094.2
    140.0000,     1020.5
    145.0000,     927.00
    150.0000,     825.97
    155.0000,     731.35
    160.0000,     647.85
    165.0000,     574.87
    170.0000,     512.19
    175.0000,     457.42
    180.0000,     408.97
    185.0000,     364.07
    190.0000,     320.12
    195.0000,     279.07
    200.0000,     244.65
    205.0000,     219.60
    210.0000,     204.03
    215.0000,     196.25
    220.0000,     194.04
    225.0000,     195.00
    230.0000,     199.78
    235.0000,     211.65
    240.0000,     228.63
    245.0000,     244.23
    250.0000,     252.23
    255.0000,     255.10
    260.0000,     258.29
    265.0000,     260.56
    270.0000,     258.18
    275.0000,     251.57
    280.0000,     244.41
    285.0000,     238.15
    290.0000,     230.76
    295.0000,     219.86
    300.0000,     205.74
    305.0000,     191.72
    310.0000,     180.93
    315.0000,     174.15
    320.0000,     170.96
    325.0000,     170.04
    330.0000,     172.10
    335.0000,     179.04
    340.0000,     191.06
    345.0000,     208.76
    350.0000,     234.54
    355.0000,     271.15
    360.0000,     319.10
    365.0000,     377.69
    370.0000,     442.59
    375.0000,     500.98
    380.0000,     535.33
    385.0000,     538.23
    390.0000,     516.11
    395.0000,     482.03
    400.0000,     448.52
    405.0000,     421.66
    410.0000,     403.36
    415.0000,     395.80
    420.0000,     395.86
    425.0000,     404.93
           426.5625
LAYER 8
73,    28.5897
     60.0000,     733.10
     65.0000,     814.74
     70.0000,     868.47
     75.0000,     937.08
     80.0000,     1007.2
     85.0000,     1085.3
     90.0000,     1157.7
     95.0000,     1214.5
    100.0000,     1247.7
    105.0000,     1257.5
    110.0000,     1248.4
    115.0000,     1225.9
    120.0000,     1194.6
    125.0000,     1156.0
    130.0000,     1107.9
    135.0000,     1046.1
    140.0000,     969.10
    145.0000,     881.30
    150.0000,     790.87
    155.0000,     706.12
    160.0000,     631.25
    165.0000,     566.97
    170.0000,     512.42
    175.0000,     465.56
    180.0000,     424.13
    185.0000,     385.87
    190.0000,     349.35
    195.0000,     315.38
    200.0000,     286.10
    205.0000,     263.43
    210.0000,     247.94
    215.0000,     239.01
    220.0000,     235.40
    225.0000,     235.89
    230.0000,     240.25
    235.0000,     248.66
    240.0000,     259.20
    245.0000,     268.21
    250.0000,     272.82
    255.0000,     273.54
    260.0000,     272.25
    265.0000,     269.15
    270.0000,     263.51
    275.0000,     255.70
    280.0000,     247.09
    285.0000,     238.43
    290.0000,     229.36
    295.0000,     219.36
    300.0000,     208.76
    305.0000,     198.88
    310.0000,     191.09
    315.0000,     186.08
    320.0000,     183.96
    325.0000,     184.70
    330.0000,     188.87
    335.0000,     197.39
    340.0000,     210.86
    345.0000,     230.08
    350.0000,     256.49
    355.0000,     291.54
    360.0000,     335.46
    365.0000,     386.47
    370.0000,     439.50
    375.0000,     485.46
    380.0000,     514.35
    385.0000,     521.43
    390.0000,     509.38
    395.0000,     486.34
    400.0000,     460.06
    405.0000,     438.52
    410.0000,     421.68
    415.0000,     413.57
           408.1349
LAYER 9
69,    33.9487
     70.0000,     857.45
     75.0000,     943.88
     80.0000,     1002.0
     85.0000,     1052.1
     90.0000,     1106.4
     95.0000,     1154.4
    100.0000,     1183.9
    105.0000,     1196.0
    110.0000,     1193.0
    115.0000,     1177.1
    120.0000,     1150.0
    125.0000,     1112.3
    130.0000,     1062.6
    135.0000,     1000.4
    140.0000,     927.98
    145.0000,     849.80
    150.0000,     771.38
    155.0000,     697.86
    160.0000,     632.35
    165.0000,     575.76
    170.0000,     527.46
    175.0000,     485.93
    180.0000,     449.31
    185.0000,     415.94
    190.0000,     384.87
    195.0000,     356.28
    200.0000,     331.20
    205.0000,     310.76
    210.0000,     295.47
    215.0000,     285.21
    220.0000,     279.36
    225.0000,     277.16
    230.0000,     278.02
    235.0000,     281.22
    240.0000,     285.27
    245.0000,     288.24
    250.0000,     288.75
    255.0000,     286.72
    260.0000,     282.73
    265.0000,     277.12
    270.0000,     270.03
    275.0000,     261.87
    280.0000,     253.28
    285.0000,     244.76
    290.0000,     236.44
    295.0000,     228.40
    300.0000,     220.91
    305.0000,     214.58
    310.0000,     210.08
    315.0000,     207.86
    320.0000,     208.24
    325.0000,     211.52
    330.0000,     218.17
    335.0000,     228.80
    340.0000,     243.96
    345.0000,     264.28
    350.0000,     290.27
    355.0000,     322.02
    360.0000,     359.06
    365.0000,     399.55
    370.0000,     439.80
    375.0000,     474.65
    380.0000,     498.49
    385.0000,     508.80
    390.0000,     505.25
    395.0000,     494.15
    400.0000,     480.18
    405.0000,     465.45
           448.0515
LAYER 10
63,    39.8436
     85.0000,     999.30
     90.0000,     1054.6
     95.0000,     1089.4
    100.0000,     1110.3
    105.0000,     1120.2
    110.0000,     1120.1
    115.0000,     1109.9
    120.0000,     1089.6
    125.0000,     1058.4
    130.0000,     1014.6
    135.0000,     957.33
    140.0000,     892.75
    145.0000,     825.41
    150.0000,     758.72
    155.0000,     695.83
    160.0000,     639.07
    165.0000,     589.22
    170.0000,     545.96
    175.0000,     508.29
    180.0000,     475.01
    185.0000,     444.99
    190.0000,     417.54
    195.0000,     392.55
    200.0000,     370.40
    205.0000,     351.59
    210.0000,     336.40
    215.0000,     324.81
    220.0000,     316.53
    225.0000,     311.04
    230.0000,     307.77
    235.0000,     305.99
    240.0000,     304.74
    245.0000,     303.03
    250.0000,     300.14
    255.0000,     295.89
    260.0000,     290.44
    265.0000,     284.01
    270.0000,     276.87
    275.0000,     269.35
    280.0000,     261.86
    285.0000,     254.76
    290.0000,     248.30
    295.0000,     242.68
    300.0000,     238.19
    305.0000,     235.14
    310.0000,     233.93
    315.0000,     234.86
    320.0000,     238.24
    325.0000,     244.35
    330.0000,     253.56
    335.0000,     266.23
    340.0000,     282.76
    345.0000,     303.47
    350.0000,     327.91
    355.0000,     354.31
    360.0000,     382.32
    365.0000,     411.09
    370.0000,     438.84
    375.0000,     464.38
    380.0000,     483.36
    385.0000,     497.19
    390.0000,     500.03
           498.0305
LAYER 11
59,    46.3279
     95.0000,     1039.8
    100.0000,     1041.8
    105.0000,     1044.2
    110.0000,     1043.9
    115.0000,     1039.3
    120.0000,     1027.6
    125.0000,     1008.0
    130.0000,     975.55
    135.0000,     920.00
    140.0000,     862.03
    145.0000,     804.94
    150.0000,     748.48
    155.0000,     694.26
    160.0000,     644.87
    165.0000,     600.79
    170.0000,     561.68
    175.0000,     527.00
    180.0000,     496.03
    185.0000,     468.11
    190.0000,     442.79
    195.0000,     419.84
    200.0000,     399.32
    205.0000,     381.36
    210.0000,     366.02
    215.0000,     353.27
    220.0000,     342.92
    225.0000,     334.64
    230.0000,     328.00
    235.0000,     322.51
    240.0000,     317.60
    245.0000,     312.75
    250.0000,     307.59
    255.0000,     301.98
    260.0000,     295.94
    265.0000,     289.59
    270.0000,     283.13
    275.0000,     276.82
    280.0000,     270.95
    285.0000,     265.78
    290.0000,     261.57
    295.0000,     258.56
    300.0000,     256.98
    305.0000,     257.10
    310.0000,     259.16
    315.0000,     263.37
    320.0000,     269.89
    325.0000,     278.95
    330.0000,     290.70
    335.0000,     305.09
    340.0000,     322.54
    345.0000,     343.79
    350.0000,     367.85
    355.0000,     386.42
    360.0000,     403.12
    365.0000,     419.43
    370.0000,     433.65
    375.0000,     448.38
    380.0000,     465.81
           493.2687
LAYER 12
45,    53.4607
    130.0000,     971.89
    135.0000,     887.03
    140.0000,     832.50
    145.0000,     787.77
    150.0000,     740.08
    155.0000,     690.41
    160.0000,     646.85
    165.0000,     607.87
    170.0000,     572.17
    175.0000,     539.83
    180.0000,     510.47
    185.0000,     483.79
    190.0000,     459.55
    195.0000,     437.55
    200.0000,     417.72
    205.0000,     400.01
    210.0000,     384.37
    215.0000,     370.72
    220.0000,     358.91
    225.0000,     348.71
    230.0000,     339.86
    235.0000,     332.03
    240.0000,     324.93
    245.0000,     318.26
    250.0000,     311.84
    255.0000,     305.57
    260.0000,     299.45
    265.0000,     293.54
    270.0000,     288.00
    275.0000,     283.00
    280.0000,     278.76
    285.0000,     275.52
    290.0000,     273.51
    295.0000,     272.98
    300.0000,     274.17
    305.0000,     277.34
    310.0000,     282.67
    315.0000,     290.33
    320.0000,     300.17
    325.0000,     312.38
    330.0000,     327.20
    335.0000,     342.68
    340.0000,     359.56
    345.0000,     382.97
           421.2129
LAYER 13
39,    61.3068
    145.0000,     779.62
    150.0000,     720.85
    155.0000,     679.28
    160.0000,     643.44
    165.0000,     611.21
    170.0000,     577.54
    175.0000,     547.09
    180.0000,     518.67
    185.0000,     492.58
    190.0000,     468.76
    195.0000,     447.08
    200.0000,     427.43
    205.0000,     409.69
    210.0000,     393.74
    215.0000,     379.49
    220.0000,     366.78
    225.0000,     355.47
    230.0000,     345.37
    235.0000,     336.28
    240.0000,     328.02
    245.0000,     320.43
    250.0000,     313.40
    255.0000,     306.88
    260.0000,     300.88
    265.0000,     295.44
    270.0000,     290.66
    275.0000,     286.71
    280.0000,     283.78
    285.0000,     282.07
    290.0000,     281.84
    295.0000,     283.39
    300.0000,     287.02
    305.0000,     293.06
    310.0000,     301.71
    315.0000,     313.62
    320.0000,     326.86
    325.0000,     342.28
    330.0000,     357.68
           377.0225
LAYER 14
35, 
    155.0000,     652.77
    160.0000,     630.69
    165.0000,     604.80
    170.0000,     577.47
    175.0000,     550.82
    180.0000,     521.80
    185.0000,     495.57
    190.0000,     471.76
    195.0000,     450.11
    200.0000,     430.45
    205.0000,     412.61
    210.0000,     396.45
    215.0000,     381.87
    220.0000,     368.73
    225.0000,     356.91
    230.0000,     346.25
    235.0000,     336.60
    240.0000,     327.84
    245.0000,     319.84
    250.0000,     312.55
    255.0000,     305.93
    260.0000,     300.00
    265.0000,     294.78
    270.0000,     290.38
    275.0000,     286.95
    280.0000,     284.66
    285.0000,     283.75
    290.0000,     284.50
    295.0000,     287.25
    300.0000,     292.53
    305.0000,     301.04
    310.0000,     311.63
    315.0000,     326.07
    320.0000,     344.85
           368.7579
CALCULATED APPARENT RESISTIVITY
      7.5000,       5.0000,   1.00000,   1820.7820
     12.5000,       5.0000,   1.00000,   1928.7372
     17.5000,       5.0000,   1.00000,   1965.8429
     22.5000,       5.0000,   1.00000,   2043.8785
     27.5000,       5.0000,   1.00000,   2378.2734
     32.5000,       5.0000,   1.00000,   2730.7178
     37.5000,       5.0000,   1.00000,   3079.0771
     42.5000,       5.0000,   1.00000,   3305.6799
     47.5000,       5.0000,   1.00000,   3404.4009
     52.5000,       5.0000,   1.00000,   3345.6311
     57.5000,       5.0000,   1.00000,   3305.4224
     62.5000,       5.0000,   1.00000,   2937.5959
     67.5000,       5.0000,   1.00000,   2807.6367
     72.5000,       5.0000,   1.00000,   2492.2786
     77.5000,       5.0000,   1.00000,   2313.1934
     82.5000,       5.0000,   1.00000,   2095.6125
     87.5000,       5.0000,   1.00000,   1946.6073
     92.5000,       5.0000,   1.00000,   1797.0062
     97.5000,       5.0000,   1.00000,   1675.9673
    102.5000,       5.0000,   1.00000,   1660.5195
    107.5000,       5.0000,   1.00000,   1596.3672
    112.5000,       5.0000,   1.00000,   1602.3573
    117.5000,       5.0000,   1.00000,   1583.1993
    122.5000,       5.0000,   1.00000,   1573.3600
    127.5000,       5.0000,   1.00000,   1568.6927
    132.5000,       5.0000,   1.00000,   1572.5137
    137.5000,       5.0000,   1.00000,   1464.1190
    142.5000,       5.0000,   1.00000,   1476.9612
    147.5000,       5.0000,   1.00000,   1350.7864
    152.5000,       5.0000,   1.00000,   1272.2611
    157.5000,       5.0000,   1.00000,   1260.8292
    162.5000,       5.0000,   1.00000,   1125.6125
    167.5000,       5.0000,   1.00000,   1189.0492
    172.5000,       5.0000,   1.00000,   1052.9407
    177.5000,       5.0000,   1.00000,    981.0087
    182.5000,       5.0000,   1.00000,    935.6699
    187.5000,       5.0000,   1.00000,    803.8449
    192.5000,       5.0000,   1.00000,    748.8274
    197.5000,       5.0000,   1.00000,    683.4019
    202.5000,       5.0000,   1.00000,    611.2299
    207.5000,       5.0000,   1.00000,    606.0372
    212.5000,       5.0000,   1.00000,    503.4601
    217.5000,       5.0000,   1.00000,    427.3657
    222.5000,       5.0000,   1.00000,    366.1418
    227.5000,       5.0000,   1.00000,    216.8373
    232.5000,       5.0000,   1.00000,    193.8878
    237.5000,       5.0000,   1.00000,    160.7083
    242.5000,       5.0000,   1.00000,    180.2989
    247.5000,       5.0000,   1.00000,    166.2753
    252.5000,       5.0000,   1.00000,    163.5417
    257.5000,       5.0000,   1.00000,    192.9371
    262.5000,       5.0000,   1.00000,    198.2335
    267.5000,       5.0000,   1.00000,    205.2100
    272.5000,       5.0000,   1.00000,    186.5167
    277.5000,       5.0000,   1.00000,    186.4247
    282.5000,       5.0000,   1.00000,    206.2991
    287.5000,       5.0000,   1.00000,    223.5598
    292.5000,       5.0000,   1.00000,    248.9426
    297.5000,       5.0000,   1.00000,    259.8915
    302.5000,       5.0000,   1.00000,    271.1281
    307.5000,       5.0000,   1.00000,    353.9672
    312.5000,       5.0000,   1.00000,    396.2010
    317.5000,       5.0000,   1.00000,    602.8165
    322.5000,       5.0000,   1.00000,    755.6161
    327.5000,       5.0000,   1.00000,    816.7667
    332.5000,       5.0000,   1.00000,    964.7215
    337.5000,       5.0000,   1.00000,    975.5112
    342.5000,       5.0000,   1.00000,   1084.2953
    347.5000,       5.0000,   1.00000,   1075.2903
    352.5000,       5.0000,   1.00000,   1155.6803
    357.5000,       5.0000,   1.00000,   1038.5977
    362.5000,       5.0000,   1.00000,    936.7364
    367.5000,       5.0000,   1.00000,    873.3245
    372.5000,       5.0000,   1.00000,    940.4220
    377.5000,       5.0000,   1.00000,    931.2807
    382.5000,       5.0000,   1.00000,    913.9116
    387.5000,       5.0000,   1.00000,    989.8669
    392.5000,       5.0000,   1.00000,    906.2366
    397.5000,       5.0000,   1.00000,   1093.4938
    402.5000,       5.0000,   1.00000,   1110.7803
    407.5000,       5.0000,   1.00000,   1210.9753
    412.5000,       5.0000,   1.00000,   1228.3193
    417.5000,       5.0000,   1.00000,   1249.3341
    422.5000,       5.0000,   1.00000,   1123.0784
    427.5000,       5.0000,   1.00000,   1107.0145
    432.5000,       5.0000,   1.00000,   1013.6381
    437.5000,       5.0000,   1.00000,    906.3571
    442.5000,       5.0000,   1.00000,   1005.1579
    447.5000,       5.0000,   1.00000,   1037.8781
    452.5000,       5.0000,   1.00000,   1131.4614
    457.5000,       5.0000,   1.00000,   1205.4712
    462.5000,       5.0000,   1.00000,   1233.4858
    467.5000,       5.0000,   1.00000,   1284.1622
     12.5000,       5.0000,   2.00000,   1873.0990
     17.5000,       5.0000,   2.00000,   1891.2743
     22.5000,       5.0000,   2.00000,   1854.9829
     27.5000,       5.0000,   2.00000,   2131.3716
     32.5000,       5.0000,   2.00000,   2433.3691
     37.5000,       5.0000,   2.00000,   2618.4028
     42.5000,       5.0000,   2.00000,   2703.0251
     47.5000,       5.0000,   2.00000,   2719.7654
     52.5000,       5.0000,   2.00000,   2804.4099
     57.5000,       5.0000,   2.00000,   2805.3269
     62.5000,       5.0000,   2.00000,   2520.0232
     67.5000,       5.0000,   2.00000,   2431.7595
     72.5000,       5.0000,   2.00000,   2251.6501
     77.5000,       5.0000,   2.00000,   2085.1365
     82.5000,       5.0000,   2.00000,   1949.7543
     87.5000,       5.0000,   2.00000,   1852.2010
     92.5000,       5.0000,   2.00000,   1715.0443
     97.5000,       5.0000,   2.00000,   1613.7867
    102.5000,       5.0000,   2.00000,   1621.3231
    107.5000,       5.0000,   2.00000,   1565.3274
    112.5000,       5.0000,   2.00000,   1551.1542
    117.5000,       5.0000,   2.00000,   1527.3551
    122.5000,       5.0000,   2.00000,   1493.6909
    127.5000,       5.0000,   2.00000,   1516.2825
    132.5000,       5.0000,   2.00000,   1482.4504
    137.5000,       5.0000,   2.00000,   1381.0732
    142.5000,       5.0000,   2.00000,   1417.0658
    147.5000,       5.0000,   2.00000,   1298.2356
    152.5000,       5.0000,   2.00000,   1224.2666
    157.5000,       5.0000,   2.00000,   1177.6460
    162.5000,       5.0000,   2.00000,   1051.0140
    167.5000,       5.0000,   2.00000,   1110.7014
    172.5000,       5.0000,   2.00000,    950.5923
    177.5000,       5.0000,   2.00000,    848.1234
    182.5000,       5.0000,   2.00000,    849.2144
    187.5000,       5.0000,   2.00000,    724.1030
    192.5000,       5.0000,   2.00000,    663.1789
    197.5000,       5.0000,   2.00000,    595.4041
    202.5000,       5.0000,   2.00000,    531.7701
    207.5000,       5.0000,   2.00000,    509.3525
    212.5000,       5.0000,   2.00000,    391.8793
    217.5000,       5.0000,   2.00000,    375.5340
    222.5000,       5.0000,   2.00000,    354.8181
    227.5000,       5.0000,   2.00000,    209.1215
    232.5000,       5.0000,   2.00000,    183.5236
    237.5000,       5.0000,   2.00000,    176.3921
    242.5000,       5.0000,   2.00000,    209.6288
    247.5000,       5.0000,   2.00000,    180.3927
    252.5000,       5.0000,   2.00000,    155.1125
    257.5000,       5.0000,   2.00000,    193.6736
    262.5000,       5.0000,   2.00000,    217.5577
    267.5000,       5.0000,   2.00000,    213.3687
    272.5000,       5.0000,   2.00000,    189.8812
    277.5000,       5.0000,   2.00000,    195.5021
    282.5000,       5.0000,   2.00000,    219.5960
    287.5000,       5.0000,   2.00000,    236.2145
    292.5000,       5.0000,   2.00000,    262.7200
    297.5000,       5.0000,   2.00000,    263.5726
    302.5000,       5.0000,   2.00000,    288.2649
    307.5000,       5.0000,   2.00000,    352.9734
    312.5000,       5.0000,   2.00000,    354.3941
    317.5000,       5.0000,   2.00000,    540.7247
    322.5000,       5.0000,   2.00000,    660.7847
    327.5000,       5.0000,   2.00000,    643.3456
    332.5000,       5.0000,   2.00000,    771.9193
    337.5000,       5.0000,   2.00000,    839.1151
    342.5000,       5.0000,   2.00000,    843.7064
    347.5000,       5.0000,   2.00000,    859.4343
    352.5000,       5.0000,   2.00000,    998.9878
    357.5000,       5.0000,   2.00000,    931.1824
    362.5000,       5.0000,   2.00000,    785.2020
    367.5000,       5.0000,   2.00000,    797.8520
    372.5000,       5.0000,   2.00000,    931.2666
    377.5000,       5.0000,   2.00000,    884.2897
    382.5000,       5.0000,   2.00000,    864.7141
    387.5000,       5.0000,   2.00000,    927.6692
    392.5000,       5.0000,   2.00000,    854.5541
    397.5000,       5.0000,   2.00000,   1014.3524
    402.5000,       5.0000,   2.00000,   1035.5737
    407.5000,       5.0000,   2.00000,   1028.8434
    412.5000,       5.0000,   2.00000,   1090.2631
    417.5000,       5.0000,   2.00000,   1077.4156
    422.5000,       5.0000,   2.00000,    984.1136
    427.5000,       5.0000,   2.00000,   1060.1305
    432.5000,       5.0000,   2.00000,    989.1855
    437.5000,       5.0000,   2.00000,    858.6530
    442.5000,       5.0000,   2.00000,    982.6293
    447.5000,       5.0000,   2.00000,   1024.8972
    452.5000,       5.0000,   2.00000,   1055.0259
    457.5000,       5.0000,   2.00000,   1104.8508
    462.5000,       5.0000,   2.00000,   1126.0532
     17.5000,       5.0000,   3.00000,   1701.4603
     22.5000,       5.0000,   3.00000,   1614.7965
     27.5000,       5.0000,   3.00000,   1805.5356
     32.5000,       5.0000,   3.00000,   2087.0115
     37.5000,       5.0000,   3.00000,   2229.0659
     42.5000,       5.0000,   3.00000,   2150.2163
     47.5000,       5.0000,   3.00000,   2151.0039
     52.5000,       5.0000,   3.00000,   2213.3181
     57.5000,       5.0000,   3.00000,   2293.8704
     62.5000,       5.0000,   3.00000,   2101.2710
     67.5000,       5.0000,   3.00000,   2062.1245
     72.5000,       5.0000,   3.00000,   1932.1080
     77.5000,       5.0000,   3.00000,   1883.2592
     82.5000,       5.0000,   3.00000,   1792.6836
     87.5000,       5.0000,   3.00000,   1725.3201
     92.5000,       5.0000,   3.00000,   1606.3989
     97.5000,       5.0000,   3.00000,   1520.7596
    102.5000,       5.0000,   3.00000,   1547.5732
    107.5000,       5.0000,   3.00000,   1518.4730
    112.5000,       5.0000,   3.00000,   1497.4500
    117.5000,       5.0000,   3.00000,   1439.5275
    122.5000,       5.0000,   3.00000,   1422.7906
    127.5000,       5.0000,   3.00000,   1407.3870
    132.5000,       5.0000,   3.00000,   1388.2024
    137.5000,       5.0000,   3.00000,   1299.1926
    142.5000,       5.0000,   3.00000,   1315.8872
    147.5000,       5.0000,   3.00000,   1223.1146
    152.5000,       5.0000,   3.00000,   1122.1047
    157.5000,       5.0000,   3.00000,   1070.7603
    162.5000,       5.0000,   3.00000,    973.6227
    167.5000,       5.0000,   3.00000,   1005.7358
    172.5000,       5.0000,   3.00000,    852.7388
    177.5000,       5.0000,   3.00000,    762.6494
    182.5000,       5.0000,   3.00000,    733.3478
    187.5000,       5.0000,   3.00000,    651.4166
    192.5000,       5.0000,   3.00000,    576.4346
    197.5000,       5.0000,   3.00000,    510.6965
    202.5000,       5.0000,   3.00000,    451.7490
    207.5000,       5.0000,   3.00000,    409.7583
    212.5000,       5.0000,   3.00000,    353.5833
    217.5000,       5.0000,   3.00000,    353.7698
    222.5000,       5.0000,   3.00000,    333.8898
    227.5000,       5.0000,   3.00000,    193.8924
    232.5000,       5.0000,   3.00000,    174.5878
    237.5000,       5.0000,   3.00000,    184.4930
    242.5000,       5.0000,   3.00000,    241.2569
    247.5000,       5.0000,   3.00000,    190.8537
    252.5000,       5.0000,   3.00000,    154.4630
    257.5000,       5.0000,   3.00000,    196.1067
    262.5000,       5.0000,   3.00000,    242.4919
    267.5000,       5.0000,   3.00000,    236.2878
    272.5000,       5.0000,   3.00000,    190.0895
    277.5000,       5.0000,   3.00000,    188.5592
    282.5000,       5.0000,   3.00000,    222.8866
    287.5000,       5.0000,   3.00000,    258.8885
    292.5000,       5.0000,   3.00000,    279.7665
    297.5000,       5.0000,   3.00000,    279.1591
    302.5000,       5.0000,   3.00000,    273.0540
    307.5000,       5.0000,   3.00000,    307.6600
    312.5000,       5.0000,   3.00000,    318.6060
    317.5000,       5.0000,   3.00000,    477.0206
    322.5000,       5.0000,   3.00000,    574.5287
    327.5000,       5.0000,   3.00000,    548.9874
    332.5000,       5.0000,   3.00000,    594.4271
    337.5000,       5.0000,   3.00000,    593.8445
    342.5000,       5.0000,   3.00000,    647.5687
    347.5000,       5.0000,   3.00000,    714.2083
    352.5000,       5.0000,   3.00000,    897.4131
    357.5000,       5.0000,   3.00000,    795.9231
    362.5000,       5.0000,   3.00000,    658.0440
    367.5000,       5.0000,   3.00000,    669.2501
    372.5000,       5.0000,   3.00000,    844.0864
    377.5000,       5.0000,   3.00000,    880.6328
    382.5000,       5.0000,   3.00000,    810.4495
    387.5000,       5.0000,   3.00000,    820.3666
    392.5000,       5.0000,   3.00000,    754.9507
    397.5000,       5.0000,   3.00000,    908.6844
    402.5000,       5.0000,   3.00000,    903.8252
    407.5000,       5.0000,   3.00000,    939.7060
    412.5000,       5.0000,   3.00000,    910.4110
    417.5000,       5.0000,   3.00000,    923.0418
    422.5000,       5.0000,   3.00000,    892.2016
    427.5000,       5.0000,   3.00000,    959.2227
    432.5000,       5.0000,   3.00000,    901.0570
    437.5000,       5.0000,   3.00000,    792.3935
    442.5000,       5.0000,   3.00000,    895.7739
    447.5000,       5.0000,   3.00000,    960.9443
    452.5000,       5.0000,   3.00000,    995.6765
    457.5000,       5.0000,   3.00000,    992.3837
     22.5000,      15.0000,   1.00000,   1569.7657
     27.5000,      15.0000,   1.00000,   1677.1044
     32.5000,      15.0000,   1.00000,   1832.5553
     37.5000,      15.0000,   1.00000,   1911.3948
     42.5000,      15.0000,   1.00000,   1921.5626
     47.5000,      15.0000,   1.00000,   1864.1998
     52.5000,      15.0000,   1.00000,   1884.2512
     57.5000,      15.0000,   1.00000,   1896.1414
     62.5000,      15.0000,   1.00000,   1911.4905
     67.5000,      15.0000,   1.00000,   1827.5190
     72.5000,      15.0000,   1.00000,   1792.3999
     77.5000,      15.0000,   1.00000,   1750.9332
     82.5000,      15.0000,   1.00000,   1716.8093
     87.5000,      15.0000,   1.00000,   1628.5247
     92.5000,      15.0000,   1.00000,   1553.6750
     97.5000,      15.0000,   1.00000,   1501.0176
    102.5000,      15.0000,   1.00000,   1479.1705
    107.5000,      15.0000,   1.00000,   1479.2540
    112.5000,      15.0000,   1.00000,   1444.2533
    117.5000,      15.0000,   1.00000,   1411.9720
    122.5000,      15.0000,   1.00000,   1357.3927
    127.5000,      15.0000,   1.00000,   1333.0187
    132.5000,      15.0000,   1.00000,   1296.3896
    137.5000,      15.0000,   1.00000,   1267.0972
    142.5000,      15.0000,   1.00000,   1216.3555
    147.5000,      15.0000,   1.00000,   1144.5502
    152.5000,      15.0000,   1.00000,   1067.2305
    157.5000,      15.0000,   1.00000,    999.2305
    162.5000,      15.0000,   1.00000,    952.0011
    167.5000,      15.0000,   1.00000,    886.0103
    172.5000,      15.0000,   1.00000,    829.9421
    177.5000,      15.0000,   1.00000,    740.7432
    182.5000,      15.0000,   1.00000,    674.5086
    187.5000,      15.0000,   1.00000,    606.4843
    192.5000,      15.0000,   1.00000,    547.6307
    197.5000,      15.0000,   1.00000,    476.4866
    202.5000,      15.0000,   1.00000,    408.4484
    207.5000,      15.0000,   1.00000,    381.8477
    212.5000,      15.0000,   1.00000,    369.6425
    217.5000,      15.0000,   1.00000,    347.8203
    222.5000,      15.0000,   1.00000,    294.9122
    227.5000,      15.0000,   1.00000,    240.6779
    232.5000,      15.0000,   1.00000,    191.5503
    237.5000,      15.0000,   1.00000,    206.5250
    242.5000,      15.0000,   1.00000,    210.8771
    247.5000,      15.0000,   1.00000,    206.2462
    252.5000,      15.0000,   1.00000,    192.8538
    257.5000,      15.0000,   1.00000,    208.9566
    262.5000,      15.0000,   1.00000,    232.1214
    267.5000,      15.0000,   1.00000,    233.2238
    272.5000,      15.0000,   1.00000,    210.1767
    277.5000,      15.0000,   1.00000,    198.6369
    282.5000,      15.0000,   1.00000,    225.5849
    287.5000,      15.0000,   1.00000,    263.6158
    292.5000,      15.0000,   1.00000,    291.4037
    297.5000,      15.0000,   1.00000,    283.2775
    302.5000,      15.0000,   1.00000,    272.8607
    307.5000,      15.0000,   1.00000,    280.2042
    312.5000,      15.0000,   1.00000,    356.1140
    317.5000,      15.0000,   1.00000,    444.9647
    322.5000,      15.0000,   1.00000,    499.0237
    327.5000,      15.0000,   1.00000,    523.9995
    332.5000,      15.0000,   1.00000,    484.3784
    337.5000,      15.0000,   1.00000,    476.9432
    342.5000,      15.0000,   1.00000,    552.6306
    347.5000,      15.0000,   1.00000,    696.5596
    352.5000,      15.0000,   1.00000,    727.9177
    357.5000,      15.0000,   1.00000,    710.7821
    362.5000,      15.0000,   1.00000,    648.0262
    367.5000,      15.0000,   1.00000,    652.6113
    372.5000,      15.0000,   1.00000,    731.1309
    377.5000,      15.0000,   1.00000,    806.0768
    382.5000,      15.0000,   1.00000,    805.3560
    387.5000,      15.0000,   1.00000,    737.7183
    392.5000,      15.0000,   1.00000,    753.9352
    397.5000,      15.0000,   1.00000,    776.9200
    402.5000,      15.0000,   1.00000,    850.2563
    407.5000,      15.0000,   1.00000,    847.4026
    412.5000,      15.0000,   1.00000,    849.5847
    417.5000,      15.0000,   1.00000,    838.5860
    422.5000,      15.0000,   1.00000,    868.8380
    427.5000,      15.0000,   1.00000,    850.1867
    432.5000,      15.0000,   1.00000,    823.4116
    437.5000,      15.0000,   1.00000,    816.4922
    442.5000,      15.0000,   1.00000,    834.3369
    447.5000,      15.0000,   1.00000,    891.2291
    452.5000,      15.0000,   1.00000,    934.0490
     22.5000,       5.0000,   4.00000,   1385.1722
     27.5000,       5.0000,   4.00000,   1547.8817
     32.5000,       5.0000,   4.00000,   1748.9390
     37.5000,       5.0000,   4.00000,   1852.2007
     42.5000,       5.0000,   4.00000,   1826.3878
     47.5000,       5.0000,   4.00000,   1755.2871
     52.5000,       5.0000,   4.00000,   1785.5898
     57.5000,       5.0000,   4.00000,   1862.8754
     62.5000,       5.0000,   4.00000,   1749.7949
     67.5000,       5.0000,   4.00000,   1751.5868
     72.5000,       5.0000,   4.00000,   1674.7267
     77.5000,       5.0000,   4.00000,   1674.8647
     82.5000,       5.0000,   4.00000,   1645.9502
     87.5000,       5.0000,   4.00000,   1594.0811
     92.5000,       5.0000,   4.00000,   1500.6069
     97.5000,       5.0000,   4.00000,   1426.6497
    102.5000,       5.0000,   4.00000,   1468.1311
    107.5000,       5.0000,   4.00000,   1441.6750
    112.5000,       5.0000,   4.00000,   1426.4388
    117.5000,       5.0000,   4.00000,   1382.8848
    122.5000,       5.0000,   4.00000,   1324.8125
    127.5000,       5.0000,   4.00000,   1321.0063
    132.5000,       5.0000,   4.00000,   1304.9205
    137.5000,       5.0000,   4.00000,   1210.9622
    142.5000,       5.0000,   4.00000,   1240.4822
    147.5000,       5.0000,   4.00000,   1105.2417
    152.5000,       5.0000,   4.00000,   1022.6493
    157.5000,       5.0000,   4.00000,    993.5355
    162.5000,       5.0000,   4.00000,    871.9605
    167.5000,       5.0000,   4.00000,    926.6487
    172.5000,       5.0000,   4.00000,    782.7722
    177.5000,       5.0000,   4.00000,    692.5313
    182.5000,       5.0000,   4.00000,    674.7200
    187.5000,       5.0000,   4.00000,    560.9596
    192.5000,       5.0000,   4.00000,    516.8576
    197.5000,       5.0000,   4.00000,    446.2977
    202.5000,       5.0000,   4.00000,    375.8555
    207.5000,       5.0000,   4.00000,    384.7790
    212.5000,       5.0000,   4.00000,    339.3364
    217.5000,       5.0000,   4.00000,    347.5523
    222.5000,       5.0000,   4.00000,    316.4882
    227.5000,       5.0000,   4.00000,    181.9177
    232.5000,       5.0000,   4.00000,    177.7495
    237.5000,       5.0000,   4.00000,    186.0581
    242.5000,       5.0000,   4.00000,    243.1823
    247.5000,       5.0000,   4.00000,    204.3294
    252.5000,       5.0000,   4.00000,    166.9029
    257.5000,       5.0000,   4.00000,    215.1681
    262.5000,       5.0000,   4.00000,    253.4405
    267.5000,       5.0000,   4.00000,    250.9545
    272.5000,       5.0000,   4.00000,    196.8788
    277.5000,       5.0000,   4.00000,    186.0247
    282.5000,       5.0000,   4.00000,    224.7284
    287.5000,       5.0000,   4.00000,    266.4667
    292.5000,       5.0000,   4.00000,    305.8263
    297.5000,       5.0000,   4.00000,    278.3925
    302.5000,       5.0000,   4.00000,    244.8655
    307.5000,       5.0000,   4.00000,    275.4977
    312.5000,       5.0000,   4.00000,    277.7175
    317.5000,       5.0000,   4.00000,    430.5722
    322.5000,       5.0000,   4.00000,    515.9525
    327.5000,       5.0000,   4.00000,    470.7139
    332.5000,       5.0000,   4.00000,    466.2356
    337.5000,       5.0000,   4.00000,    432.7215
    342.5000,       5.0000,   4.00000,    511.8031
    347.5000,       5.0000,   4.00000,    627.8588
    352.5000,       5.0000,   4.00000,    768.4538
    357.5000,       5.0000,   4.00000,    687.7880
    362.5000,       5.0000,   4.00000,    568.8416
    367.5000,       5.0000,   4.00000,    572.5356
    372.5000,       5.0000,   4.00000,    747.2891
    377.5000,       5.0000,   4.00000,    800.2838
    382.5000,       5.0000,   4.00000,    759.4324
    387.5000,       5.0000,   4.00000,    746.0803
    392.5000,       5.0000,   4.00000,    645.1204
    397.5000,       5.0000,   4.00000,    783.6054
    402.5000,       5.0000,   4.00000,    812.1415
    407.5000,       5.0000,   4.00000,    823.4244
    412.5000,       5.0000,   4.00000,    826.9811
    417.5000,       5.0000,   4.00000,    835.3331
    422.5000,       5.0000,   4.00000,    801.7217
    427.5000,       5.0000,   4.00000,    857.3967
    432.5000,       5.0000,   4.00000,    798.7203
    437.5000,       5.0000,   4.00000,    700.5461
    442.5000,       5.0000,   4.00000,    813.7437
    447.5000,       5.0000,   4.00000,    859.7795
    452.5000,       5.0000,   4.00000,    912.1730
     30.0000,      20.0000,   1.00000,   1414.0868
     35.0000,      20.0000,   1.00000,   1499.0782
     40.0000,      20.0000,   1.00000,   1542.3881
     45.0000,      20.0000,   1.00000,   1577.5226
     50.0000,      20.0000,   1.00000,   1565.0225
     55.0000,      20.0000,   1.00000,   1504.5814
     60.0000,      20.0000,   1.00000,   1498.1797
     65.0000,      20.0000,   1.00000,   1511.3990
     70.0000,      20.0000,   1.00000,   1514.5743
     75.0000,      20.0000,   1.00000,   1516.7858
     80.0000,      20.0000,   1.00000,   1495.5107
     85.0000,      20.0000,   1.00000,   1469.8440
     90.0000,      20.0000,   1.00000,   1439.6517
     95.0000,      20.0000,   1.00000,   1407.0967
    100.0000,      20.0000,   1.00000,   1373.8491
    105.0000,      20.0000,   1.00000,   1346.9465
    110.0000,      20.0000,   1.00000,   1346.9800
    115.0000,      20.0000,   1.00000,   1310.6570
    120.0000,      20.0000,   1.00000,   1286.8965
    125.0000,      20.0000,   1.00000,   1253.1704
    130.0000,      20.0000,   1.00000,   1197.9254
    135.0000,      20.0000,   1.00000,   1185.8947
    140.0000,      20.0000,   1.00000,   1114.7485
    145.0000,      20.0000,   1.00000,   1045.3673
    150.0000,      20.0000,   1.00000,   1000.7513
    155.0000,      20.0000,   1.00000,    911.8552
    160.0000,      20.0000,   1.00000,    875.5115
    165.0000,      20.0000,   1.00000,    828.0016
    170.0000,      20.0000,   1.00000,    762.6530
    175.0000,      20.0000,   1.00000,    738.4704
    180.0000,      20.0000,   1.00000,    643.0648
    185.0000,      20.0000,   1.00000,    574.7285
    190.0000,      20.0000,   1.00000,    514.2596
    195.0000,      20.0000,   1.00000,    430.8551
    200.0000,      20.0000,   1.00000,    409.9391
    205.0000,      20.0000,   1.00000,    381.6186
    210.0000,      20.0000,   1.00000,    369.0337
    215.0000,      20.0000,   1.00000,    355.7286
    220.0000,      20.0000,   1.00000,    302.9389
    225.0000,      20.0000,   1.00000,    272.0634
    230.0000,      20.0000,   1.00000,    233.7077
    235.0000,      20.0000,   1.00000,    202.0906
    240.0000,      20.0000,   1.00000,    200.8308
    245.0000,      20.0000,   1.00000,    202.9494
    250.0000,      20.0000,   1.00000,    228.1479
    255.0000,      20.0000,   1.00000,    239.9335
    260.0000,      20.0000,   1.00000,    239.4859
    265.0000,      20.0000,   1.00000,    234.3592
    270.0000,      20.0000,   1.00000,    225.3415
    275.0000,      20.0000,   1.00000,    227.8784
    280.0000,      20.0000,   1.00000,    229.7549
    285.0000,      20.0000,   1.00000,    253.7383
    290.0000,      20.0000,   1.00000,    269.4331
    295.0000,      20.0000,   1.00000,    266.6893
    300.0000,      20.0000,   1.00000,    269.5928
    305.0000,      20.0000,   1.00000,    256.0648
    310.0000,      20.0000,   1.00000,    296.9925
    315.0000,      20.0000,   1.00000,    361.0212
    320.0000,      20.0000,   1.00000,    396.3932
    325.0000,      20.0000,   1.00000,    417.9187
    330.0000,      20.0000,   1.00000,    404.8387
    335.0000,      20.0000,   1.00000,    406.0457
    340.0000,      20.0000,   1.00000,    452.7959
    345.0000,      20.0000,   1.00000,    508.1104
    350.0000,      20.0000,   1.00000,    554.6413
    355.0000,      20.0000,   1.00000,    576.6475
    360.0000,      20.0000,   1.00000,    575.0446
    365.0000,      20.0000,   1.00000,    597.6042
    370.0000,      20.0000,   1.00000,    598.5315
    375.0000,      20.0000,   1.00000,    619.4798
    380.0000,      20.0000,   1.00000,    658.0796
    385.0000,      20.0000,   1.00000,    661.0583
    390.0000,      20.0000,   1.00000,    664.3010
    395.0000,      20.0000,   1.00000,    665.3533
    400.0000,      20.0000,   1.00000,    663.1385
    405.0000,      20.0000,   1.00000,    724.2959
    410.0000,      20.0000,   1.00000,    773.3947
    415.0000,      20.0000,   1.00000,    778.3463
    420.0000,      20.0000,   1.00000,    783.2418
    425.0000,      20.0000,   1.00000,    741.5701
    430.0000,      20.0000,   1.00000,    700.0073
    435.0000,      20.0000,   1.00000,    710.3408
    440.0000,      20.0000,   1.00000,    712.9808
    445.0000,      20.0000,   1.00000,    734.8937
     27.5000,       5.0000,   5.00000,   1331.4806
     32.5000,       5.0000,   5.00000,   1484.8906
     37.5000,       5.0000,   5.00000,   1580.8832
     42.5000,       5.0000,   5.00000,   1572.7047
     47.5000,       5.0000,   5.00000,   1539.4703
     52.5000,       5.0000,   5.00000,   1528.9344
     57.5000,       5.0000,   5.00000,   1568.9617
     62.5000,       5.0000,   5.00000,   1472.7848
     67.5000,       5.0000,   5.00000,   1512.7302
     72.5000,       5.0000,   5.00000,   1483.7781
     77.5000,       5.0000,   5.00000,   1493.0548
     82.5000,       5.0000,   5.00000,   1486.2413
     87.5000,       5.0000,   5.00000,   1479.6746
     92.5000,       5.0000,   5.00000,   1397.6899
     97.5000,       5.0000,   5.00000,   1344.1357
    102.5000,       5.0000,   5.00000,   1378.0231
    107.5000,       5.0000,   5.00000,   1351.4861
    112.5000,       5.0000,   5.00000,   1350.5234
    117.5000,       5.0000,   5.00000,   1301.6621
    122.5000,       5.0000,   5.00000,   1258.2421
    127.5000,       5.0000,   5.00000,   1247.8839
    132.5000,       5.0000,   5.00000,   1226.1204
    137.5000,       5.0000,   5.00000,   1144.3180
    142.5000,       5.0000,   5.00000,   1138.6763
    147.5000,       5.0000,   5.00000,   1019.9805
    152.5000,       5.0000,   5.00000,    941.8311
    157.5000,       5.0000,   5.00000,    902.7175
    162.5000,       5.0000,   5.00000,    809.2232
    167.5000,       5.0000,   5.00000,    852.4316
    172.5000,       5.0000,   5.00000,    733.1219
    177.5000,       5.0000,   5.00000,    651.0944
    182.5000,       5.0000,   5.00000,    618.5327
    187.5000,       5.0000,   5.00000,    520.7488
    192.5000,       5.0000,   5.00000,    453.9743
    197.5000,       5.0000,   5.00000,    396.4680
    202.5000,       5.0000,   5.00000,    360.5329
    207.5000,       5.0000,   5.00000,    372.3812
    212.5000,       5.0000,   5.00000,    340.2605
    217.5000,       5.0000,   5.00000,    338.7426
    222.5000,       5.0000,   5.00000,    313.4807
    227.5000,       5.0000,   5.00000,    184.8767
    232.5000,       5.0000,   5.00000,    176.2815
    237.5000,       5.0000,   5.00000,    184.2543
    242.5000,       5.0000,   5.00000,    240.1011
    247.5000,       5.0000,   5.00000,    211.0476
    252.5000,       5.0000,   5.00000,    186.3593
    257.5000,       5.0000,   5.00000,    235.2233
    262.5000,       5.0000,   5.00000,    269.7413
    267.5000,       5.0000,   5.00000,    250.9503
    272.5000,       5.0000,   5.00000,    203.4632
    277.5000,       5.0000,   5.00000,    197.7204
    282.5000,       5.0000,   5.00000,    227.3090
    287.5000,       5.0000,   5.00000,    273.0647
    292.5000,       5.0000,   5.00000,    300.4590
    297.5000,       5.0000,   5.00000,    266.4332
    302.5000,       5.0000,   5.00000,    233.9039
    307.5000,       5.0000,   5.00000,    251.6909
    312.5000,       5.0000,   5.00000,    251.9696
    317.5000,       5.0000,   5.00000,    388.1707
    322.5000,       5.0000,   5.00000,    468.0070
    327.5000,       5.0000,   5.00000,    397.7401
    332.5000,       5.0000,   5.00000,    390.3475
    337.5000,       5.0000,   5.00000,    387.6496
    342.5000,       5.0000,   5.00000,    440.2601
    347.5000,       5.0000,   5.00000,    522.5248
    352.5000,       5.0000,   5.00000,    667.9483
    357.5000,       5.0000,   5.00000,    603.4709
    362.5000,       5.0000,   5.00000,    501.8964
    367.5000,       5.0000,   5.00000,    523.8691
    372.5000,       5.0000,   5.00000,    659.9445
    377.5000,       5.0000,   5.00000,    688.2933
    382.5000,       5.0000,   5.00000,    676.9775
    387.5000,       5.0000,   5.00000,    682.2922
    392.5000,       5.0000,   5.00000,    575.5961
    397.5000,       5.0000,   5.00000,    684.7373
    402.5000,       5.0000,   5.00000,    709.9962
    407.5000,       5.0000,   5.00000,    746.5748
    412.5000,       5.0000,   5.00000,    780.2502
    417.5000,       5.0000,   5.00000,    793.3726
    422.5000,       5.0000,   5.00000,    722.9693
    427.5000,       5.0000,   5.00000,    767.3519
    432.5000,       5.0000,   5.00000,    704.4275
    437.5000,       5.0000,   5.00000,    616.6296
    442.5000,       5.0000,   5.00000,    717.2301
    447.5000,       5.0000,   5.00000,    775.2009
     32.5000,       5.0000,   6.00000,   1312.2654
     37.5000,       5.0000,   6.00000,   1400.5033
     42.5000,       5.0000,   6.00000,   1393.3105
     47.5000,       5.0000,   6.00000,   1386.2955
     52.5000,       5.0000,   6.00000,   1394.9519
     57.5000,       5.0000,   6.00000,   1398.8456
     62.5000,       5.0000,   6.00000,   1294.5746
     67.5000,       5.0000,   6.00000,   1338.1523
     72.5000,       5.0000,   6.00000,   1322.6057
     77.5000,       5.0000,   6.00000,   1349.6320
     82.5000,       5.0000,   6.00000,   1351.0415
     87.5000,       5.0000,   6.00000,   1356.1447
     92.5000,       5.0000,   6.00000,   1311.2155
     97.5000,       5.0000,   6.00000,   1254.4800
    102.5000,       5.0000,   6.00000,   1288.6018
    107.5000,       5.0000,   6.00000,   1268.5317
    112.5000,       5.0000,   6.00000,   1255.2904
    117.5000,       5.0000,   6.00000,   1221.7747
    122.5000,       5.0000,   6.00000,   1197.4955
    127.5000,       5.0000,   6.00000,   1186.8296
    132.5000,       5.0000,   6.00000,   1166.4769
    137.5000,       5.0000,   6.00000,   1062.5658
    142.5000,       5.0000,   6.00000,   1063.2017
    147.5000,       5.0000,   6.00000,    955.2911
    152.5000,       5.0000,   6.00000,    870.7242
    157.5000,       5.0000,   6.00000,    838.0236
    162.5000,       5.0000,   6.00000,    753.0671
    167.5000,       5.0000,   6.00000,    808.2261
    172.5000,       5.0000,   6.00000,    690.3412
    177.5000,       5.0000,   6.00000,    614.8842
    182.5000,       5.0000,   6.00000,    589.6074
    187.5000,       5.0000,   6.00000,    485.6518
    192.5000,       5.0000,   6.00000,    421.7800
    197.5000,       5.0000,   6.00000,    377.4720
    202.5000,       5.0000,   6.00000,    358.4268
    207.5000,       5.0000,   6.00000,    375.9816
    212.5000,       5.0000,   6.00000,    332.5308
    217.5000,       5.0000,   6.00000,    342.8477
    222.5000,       5.0000,   6.00000,    324.1577
    227.5000,       5.0000,   6.00000,    187.8898
    232.5000,       5.0000,   6.00000,    175.2954
    237.5000,       5.0000,   6.00000,    180.9290
    242.5000,       5.0000,   6.00000,    247.7177
    247.5000,       5.0000,   6.00000,    218.8794
    252.5000,       5.0000,   6.00000,    193.4679
    257.5000,       5.0000,   6.00000,    254.1260
    262.5000,       5.0000,   6.00000,    284.3713
    267.5000,       5.0000,   6.00000,    263.2078
    272.5000,       5.0000,   6.00000,    208.5677
    277.5000,       5.0000,   6.00000,    206.0606
    282.5000,       5.0000,   6.00000,    243.3351
    287.5000,       5.0000,   6.00000,    267.3566
    292.5000,       5.0000,   6.00000,    279.0400
    297.5000,       5.0000,   6.00000,    255.3477
    302.5000,       5.0000,   6.00000,    227.4481
    307.5000,       5.0000,   6.00000,    244.4996
    312.5000,       5.0000,   6.00000,    236.8363
    317.5000,       5.0000,   6.00000,    357.4635
    322.5000,       5.0000,   6.00000,    407.7123
    327.5000,       5.0000,   6.00000,    356.6903
    332.5000,       5.0000,   6.00000,    372.0172
    337.5000,       5.0000,   6.00000,    370.3865
    342.5000,       5.0000,   6.00000,    405.4350
    347.5000,       5.0000,   6.00000,    451.3015
    352.5000,       5.0000,   6.00000,    581.3929
    357.5000,       5.0000,   6.00000,    539.6910
    362.5000,       5.0000,   6.00000,    464.3116
    367.5000,       5.0000,   6.00000,    475.7386
    372.5000,       5.0000,   6.00000,    594.2636
    377.5000,       5.0000,   6.00000,    607.0022
    382.5000,       5.0000,   6.00000,    577.9132
    387.5000,       5.0000,   6.00000,    604.0656
    392.5000,       5.0000,   6.00000,    534.4044
    397.5000,       5.0000,   6.00000,    623.1036
    402.5000,       5.0000,   6.00000,    632.1425
    407.5000,       5.0000,   6.00000,    699.0869
    412.5000,       5.0000,   6.00000,    736.3229
    417.5000,       5.0000,   6.00000,    742.7337
    422.5000,       5.0000,   6.00000,    680.2540
    427.5000,       5.0000,   6.00000,    689.7556
    432.5000,       5.0000,   6.00000,    631.0526
    437.5000,       5.0000,   6.00000,    544.4092
    442.5000,       5.0000,   6.00000,    635.5472
     37.5000,      25.0000,   1.00000,   1299.0859
     42.5000,      25.0000,   1.00000,   1354.4083
     47.5000,      25.0000,   1.00000,   1379.5660
     52.5000,      25.0000,   1.00000,   1359.7997
     57.5000,      25.0000,   1.00000,   1335.7281
     62.5000,      25.0000,   1.00000,   1307.9188
     67.5000,      25.0000,   1.00000,   1300.1815
     72.5000,      25.0000,   1.00000,   1295.9691
     77.5000,      25.0000,   1.00000,   1310.6256
     82.5000,      25.0000,   1.00000,   1296.7523
     87.5000,      25.0000,   1.00000,   1283.1029
     92.5000,      25.0000,   1.00000,   1277.2341
     97.5000,      25.0000,   1.00000,   1264.8976
    102.5000,      25.0000,   1.00000,   1239.4158
    107.5000,      25.0000,   1.00000,   1213.1519
    112.5000,      25.0000,   1.00000,   1200.7789
    117.5000,      25.0000,   1.00000,   1189.8386
    122.5000,      25.0000,   1.00000,   1172.1908
    127.5000,      25.0000,   1.00000,   1144.2797
    132.5000,      25.0000,   1.00000,   1095.7981
    137.5000,      25.0000,   1.00000,   1041.2767
    142.5000,      25.0000,   1.00000,    990.4415
    147.5000,      25.0000,   1.00000,    926.7015
    152.5000,      25.0000,   1.00000,    876.4759
    157.5000,      25.0000,   1.00000,    826.3387
    162.5000,      25.0000,   1.00000,    777.3569
    167.5000,      25.0000,   1.00000,    738.9851
    172.5000,      25.0000,   1.00000,    693.0565
    177.5000,      25.0000,   1.00000,    648.7996
    182.5000,      25.0000,   1.00000,    573.5870
    187.5000,      25.0000,   1.00000,    502.0926
    192.5000,      25.0000,   1.00000,    459.1696
    197.5000,      25.0000,   1.00000,    421.4599
    202.5000,      25.0000,   1.00000,    393.6764
    207.5000,      25.0000,   1.00000,    377.6961
    212.5000,      25.0000,   1.00000,    360.3151
    217.5000,      25.0000,   1.00000,    330.3462
    222.5000,      25.0000,   1.00000,    293.9645
    227.5000,      25.0000,   1.00000,    260.9901
    232.5000,      25.0000,   1.00000,    235.5452
    237.5000,      25.0000,   1.00000,    204.6291
    242.5000,      25.0000,   1.00000,    205.2667
    247.5000,      25.0000,   1.00000,    226.2883
    252.5000,      25.0000,   1.00000,    251.1884
    257.5000,      25.0000,   1.00000,    252.5124
    262.5000,      25.0000,   1.00000,    248.2045
    267.5000,      25.0000,   1.00000,    247.3728
    272.5000,      25.0000,   1.00000,    246.7893
    277.5000,      25.0000,   1.00000,    250.8476
    282.5000,      25.0000,   1.00000,    254.4499
    287.5000,      25.0000,   1.00000,    247.5620
    292.5000,      25.0000,   1.00000,    242.6919
    297.5000,      25.0000,   1.00000,    248.8030
    302.5000,      25.0000,   1.00000,    254.8292
    307.5000,      25.0000,   1.00000,    283.2037
    312.5000,      25.0000,   1.00000,    317.5700
    317.5000,      25.0000,   1.00000,    322.5865
    322.5000,      25.0000,   1.00000,    335.7523
    327.5000,      25.0000,   1.00000,    370.0537
    332.5000,      25.0000,   1.00000,    401.3582
    337.5000,      25.0000,   1.00000,    412.3255
    342.5000,      25.0000,   1.00000,    448.3630
    347.5000,      25.0000,   1.00000,    463.4616
    352.5000,      25.0000,   1.00000,    454.7986
    357.5000,      25.0000,   1.00000,    488.4735
    362.5000,      25.0000,   1.00000,    536.6487
    367.5000,      25.0000,   1.00000,    533.8309
    372.5000,      25.0000,   1.00000,    521.8133
    377.5000,      25.0000,   1.00000,    528.1110
    382.5000,      25.0000,   1.00000,    529.8981
    387.5000,      25.0000,   1.00000,    556.8582
    392.5000,      25.0000,   1.00000,    585.2026
    397.5000,      25.0000,   1.00000,    608.1542
    402.5000,      25.0000,   1.00000,    631.7418
    407.5000,      25.0000,   1.00000,    676.0323
    412.5000,      25.0000,   1.00000,    700.6536
    417.5000,      25.0000,   1.00000,    715.6793
    422.5000,      25.0000,   1.00000,    690.1429
    427.5000,      25.0000,   1.00000,    644.9480
    432.5000,      25.0000,   1.00000,    612.4018
    437.5000,      25.0000,   1.00000,    623.9605
     37.5000,       5.0000,   7.00000,   1283.0360
     42.5000,       5.0000,   7.00000,   1284.2655
     47.5000,       5.0000,   7.00000,   1272.4122
     52.5000,       5.0000,   7.00000,   1296.0251
     57.5000,       5.0000,   7.00000,   1317.9153
     62.5000,       5.0000,   7.00000,   1202.5801
     67.5000,       5.0000,   7.00000,   1213.3474
     72.5000,       5.0000,   7.00000,   1195.6842
     77.5000,       5.0000,   7.00000,   1229.6805
     82.5000,       5.0000,   7.00000,   1243.2560
     87.5000,       5.0000,   7.00000,   1252.7455
     92.5000,       5.0000,   7.00000,   1207.6898
     97.5000,       5.0000,   7.00000,   1169.7136
    102.5000,       5.0000,   7.00000,   1205.5208
    107.5000,       5.0000,   7.00000,   1179.5496
    112.5000,       5.0000,   7.00000,   1172.2382
    117.5000,       5.0000,   7.00000,   1148.6918
    122.5000,       5.0000,   7.00000,   1125.9454
    127.5000,       5.0000,   7.00000,   1136.3099
    132.5000,       5.0000,   7.00000,   1099.1807
    137.5000,       5.0000,   7.00000,   1002.1528
    142.5000,       5.0000,   7.00000,   1008.2098
    147.5000,       5.0000,   7.00000,    895.0112
    152.5000,       5.0000,   7.00000,    822.7985
    157.5000,       5.0000,   7.00000,    793.3852
    162.5000,       5.0000,   7.00000,    712.8161
    167.5000,       5.0000,   7.00000,    769.6629
    172.5000,       5.0000,   7.00000,    659.4511
    177.5000,       5.0000,   7.00000,    585.8467
    182.5000,       5.0000,   7.00000,    565.1409
    187.5000,       5.0000,   7.00000,    463.9799
    192.5000,       5.0000,   7.00000,    418.2525
    197.5000,       5.0000,   7.00000,    381.3788
    202.5000,       5.0000,   7.00000,    355.4958
    207.5000,       5.0000,   7.00000,    374.2662
    212.5000,       5.0000,   7.00000,    337.3154
    217.5000,       5.0000,   7.00000,    352.8958
    222.5000,       5.0000,   7.00000,    333.3982
    227.5000,       5.0000,   7.00000,    188.7864
    232.5000,       5.0000,   7.00000,    175.9847
    237.5000,       5.0000,   7.00000,    187.2269
    242.5000,       5.0000,   7.00000,    257.1837
    247.5000,       5.0000,   7.00000,    226.7928
    252.5000,       5.0000,   7.00000,    196.5350
    257.5000,       5.0000,   7.00000,    257.4652
    262.5000,       5.0000,   7.00000,    304.4605
    267.5000,       5.0000,   7.00000,    283.5147
    272.5000,       5.0000,   7.00000,    219.9666
    277.5000,       5.0000,   7.00000,    213.1912
    282.5000,       5.0000,   7.00000,    245.3054
    287.5000,       5.0000,   7.00000,    263.1107
    292.5000,       5.0000,   7.00000,    270.6503
    297.5000,       5.0000,   7.00000,    243.0036
    302.5000,       5.0000,   7.00000,    221.3159
    307.5000,       5.0000,   7.00000,    242.6699
    312.5000,       5.0000,   7.00000,    231.1571
    317.5000,       5.0000,   7.00000,    327.6551
    322.5000,       5.0000,   7.00000,    376.0719
    327.5000,       5.0000,   7.00000,    342.4524
    332.5000,       5.0000,   7.00000,    367.7894
    337.5000,       5.0000,   7.00000,    355.9327
    342.5000,       5.0000,   7.00000,    379.9593
    347.5000,       5.0000,   7.00000,    426.5851
    352.5000,       5.0000,   7.00000,    523.1862
    357.5000,       5.0000,   7.00000,    496.9354
    362.5000,       5.0000,   7.00000,    425.6990
    367.5000,       5.0000,   7.00000,    434.5902
    372.5000,       5.0000,   7.00000,    543.3687
    377.5000,       5.0000,   7.00000,    546.9768
    382.5000,       5.0000,   7.00000,    511.6404
    387.5000,       5.0000,   7.00000,    529.2972
    392.5000,       5.0000,   7.00000,    481.2829
    397.5000,       5.0000,   7.00000,    588.0485
    402.5000,       5.0000,   7.00000,    611.4357
    407.5000,       5.0000,   7.00000,    647.7238
    412.5000,       5.0000,   7.00000,    685.2720
    417.5000,       5.0000,   7.00000,    695.9717
    422.5000,       5.0000,   7.00000,    631.8022
    427.5000,       5.0000,   7.00000,    649.3283
    432.5000,       5.0000,   7.00000,    570.4871
    437.5000,       5.0000,   7.00000,    491.0862
     42.5000,       5.0000,   8.00000,   1207.9039
     47.5000,       5.0000,   8.00000,   1200.7759
     52.5000,       5.0000,   8.00000,   1222.5031
     57.5000,       5.0000,   8.00000,   1262.2109
     62.5000,       5.0000,   8.00000,   1151.1962
     67.5000,       5.0000,   8.00000,   1141.5493
     72.5000,       5.0000,   8.00000,   1104.2943
     77.5000,       5.0000,   8.00000,   1132.5255
     82.5000,       5.0000,   8.00000,   1152.4486
     87.5000,       5.0000,   8.00000,   1160.4559
     92.5000,       5.0000,   8.00000,   1112.4470
     97.5000,       5.0000,   8.00000,   1081.5048
    102.5000,       5.0000,   8.00000,   1120.0933
    107.5000,       5.0000,   8.00000,   1100.7491
    112.5000,       5.0000,   8.00000,   1103.4460
    117.5000,       5.0000,   8.00000,   1076.1155
    122.5000,       5.0000,   8.00000,   1065.6813
    127.5000,       5.0000,   8.00000,   1060.7867
    132.5000,       5.0000,   8.00000,   1045.6741
    137.5000,       5.0000,   8.00000,    962.5620
    142.5000,       5.0000,   8.00000,    955.4731
    147.5000,       5.0000,   8.00000,    855.7294
    152.5000,       5.0000,   8.00000,    787.0063
    157.5000,       5.0000,   8.00000,    762.7603
    162.5000,       5.0000,   8.00000,    687.3688
    167.5000,       5.0000,   8.00000,    735.1204
    172.5000,       5.0000,   8.00000,    633.4810
    177.5000,       5.0000,   8.00000,    565.4037
    182.5000,       5.0000,   8.00000,    540.5371
    187.5000,       5.0000,   8.00000,    465.6790
    192.5000,       5.0000,   8.00000,    424.7224
    197.5000,       5.0000,   8.00000,    387.0233
    202.5000,       5.0000,   8.00000,    357.4968
    207.5000,       5.0000,   8.00000,    373.3802
    212.5000,       5.0000,   8.00000,    348.6500
    217.5000,       5.0000,   8.00000,    362.4431
    222.5000,       5.0000,   8.00000,    334.5851
    227.5000,       5.0000,   8.00000,    190.8841
    232.5000,       5.0000,   8.00000,    182.4273
    237.5000,       5.0000,   8.00000,    196.8337
    242.5000,       5.0000,   8.00000,    268.4272
    247.5000,       5.0000,   8.00000,    231.1103
    252.5000,       5.0000,   8.00000,    198.9345
    257.5000,       5.0000,   8.00000,    261.6958
    262.5000,       5.0000,   8.00000,    316.3459
    267.5000,       5.0000,   8.00000,    305.0668
    272.5000,       5.0000,   8.00000,    236.7356
    277.5000,       5.0000,   8.00000,    217.8499
    282.5000,       5.0000,   8.00000,    237.4494
    287.5000,       5.0000,   8.00000,    263.9813
    292.5000,       5.0000,   8.00000,    273.8544
    297.5000,       5.0000,   8.00000,    240.3130
    302.5000,       5.0000,   8.00000,    214.8975
    307.5000,       5.0000,   8.00000,    237.1230
    312.5000,       5.0000,   8.00000,    223.3264
    317.5000,       5.0000,   8.00000,    319.6690
    322.5000,       5.0000,   8.00000,    373.9266
    327.5000,       5.0000,   8.00000,    339.9318
    332.5000,       5.0000,   8.00000,    353.7657
    337.5000,       5.0000,   8.00000,    342.7390
    342.5000,       5.0000,   8.00000,    369.7209
    347.5000,       5.0000,   8.00000,    408.2736
    352.5000,       5.0000,   8.00000,    516.3474
    357.5000,       5.0000,   8.00000,    458.9233
    362.5000,       5.0000,   8.00000,    387.9440
    367.5000,       5.0000,   8.00000,    401.3698
    372.5000,       5.0000,   8.00000,    499.9345
    377.5000,       5.0000,   8.00000,    504.7690
    382.5000,       5.0000,   8.00000,    474.3980
    387.5000,       5.0000,   8.00000,    479.8932
    392.5000,       5.0000,   8.00000,    430.6263
    397.5000,       5.0000,   8.00000,    559.7100
    402.5000,       5.0000,   8.00000,    592.6262
    407.5000,       5.0000,   8.00000,    620.4454
    412.5000,       5.0000,   8.00000,    632.6523
    417.5000,       5.0000,   8.00000,    643.6734
    422.5000,       5.0000,   8.00000,    592.1367
    427.5000,       5.0000,   8.00000,    605.6006
    432.5000,       5.0000,   8.00000,    539.5961
     52.5000,      35.0000,   1.00000,   1182.5575
     57.5000,      35.0000,   1.00000,   1166.7527
     62.5000,      35.0000,   1.00000,   1146.9609
     67.5000,      35.0000,   1.00000,   1133.8446
     72.5000,      35.0000,   1.00000,   1105.9507
     77.5000,      35.0000,   1.00000,   1051.2528
     82.5000,      35.0000,   1.00000,   1017.6036
     87.5000,      35.0000,   1.00000,   1009.5253
     92.5000,      35.0000,   1.00000,   1001.8860
     97.5000,      35.0000,   1.00000,    997.8986
    102.5000,      35.0000,   1.00000,    994.2651
    107.5000,      35.0000,   1.00000,    987.3191
    112.5000,      35.0000,   1.00000,    997.8989
    117.5000,      35.0000,   1.00000,    985.2687
    122.5000,      35.0000,   1.00000,    966.7578
    127.5000,      35.0000,   1.00000,    953.4550
    132.5000,      35.0000,   1.00000,    924.9277
    137.5000,      35.0000,   1.00000,    899.7723
    142.5000,      35.0000,   1.00000,    876.0068
    147.5000,      35.0000,   1.00000,    835.6055
    152.5000,      35.0000,   1.00000,    798.2142
    157.5000,      35.0000,   1.00000,    759.4861
    162.5000,      35.0000,   1.00000,    706.5723
    167.5000,      35.0000,   1.00000,    663.6525
    172.5000,      35.0000,   1.00000,    618.4753
    177.5000,      35.0000,   1.00000,    583.7773
    182.5000,      35.0000,   1.00000,    561.8536
    187.5000,      35.0000,   1.00000,    517.5632
    192.5000,      35.0000,   1.00000,    480.2563
    197.5000,      35.0000,   1.00000,    453.0202
    202.5000,      35.0000,   1.00000,    423.7669
    207.5000,      35.0000,   1.00000,    399.9479
    212.5000,      35.0000,   1.00000,    358.5007
    217.5000,      35.0000,   1.00000,    323.3805
    222.5000,      35.0000,   1.00000,    306.4944
    227.5000,      35.0000,   1.00000,    293.2467
    232.5000,      35.0000,   1.00000,    276.4842
    237.5000,      35.0000,   1.00000,    249.6150
    242.5000,      35.0000,   1.00000,    230.5750
    247.5000,      35.0000,   1.00000,    245.9188
    252.5000,      35.0000,   1.00000,    263.0369
    257.5000,      35.0000,   1.00000,    268.5760
    262.5000,      35.0000,   1.00000,    266.7336
    267.5000,      35.0000,   1.00000,    268.4825
    272.5000,      35.0000,   1.00000,    278.0682
    277.5000,      35.0000,   1.00000,    281.6832
    282.5000,      35.0000,   1.00000,    261.1644
    287.5000,      35.0000,   1.00000,    242.6430
    292.5000,      35.0000,   1.00000,    241.4471
    297.5000,      35.0000,   1.00000,    247.5483
    302.5000,      35.0000,   1.00000,    259.7926
    307.5000,      35.0000,   1.00000,    273.4544
    312.5000,      35.0000,   1.00000,    286.9818
    317.5000,      35.0000,   1.00000,    312.4549
    322.5000,      35.0000,   1.00000,    330.9975
    327.5000,      35.0000,   1.00000,    345.3467
    332.5000,      35.0000,   1.00000,    372.9856
    337.5000,      35.0000,   1.00000,    403.9369
    342.5000,      35.0000,   1.00000,    420.1438
    347.5000,      35.0000,   1.00000,    415.2140
    352.5000,      35.0000,   1.00000,    408.1221
    357.5000,      35.0000,   1.00000,    419.5169
    362.5000,      35.0000,   1.00000,    425.9223
    367.5000,      35.0000,   1.00000,    417.8860
    372.5000,      35.0000,   1.00000,    416.3268
    377.5000,      35.0000,   1.00000,    409.0080
    382.5000,      35.0000,   1.00000,    429.9046
    387.5000,      35.0000,   1.00000,    467.9328
    392.5000,      35.0000,   1.00000,    490.8604
    397.5000,      35.0000,   1.00000,    513.6140
    402.5000,      35.0000,   1.00000,    540.0309
    407.5000,      35.0000,   1.00000,    561.2729
    412.5000,      35.0000,   1.00000,    585.9908
    417.5000,      35.0000,   1.00000,    568.8301
    422.5000,      35.0000,   1.00000,    542.3928
     52.5000,       5.0000,  10.00000,   1141.0837
     57.5000,       5.0000,  10.00000,   1167.4082
     62.5000,       5.0000,  10.00000,   1063.1071
     67.5000,       5.0000,  10.00000,   1062.7709
     72.5000,       5.0000,  10.00000,   1017.4568
     77.5000,       5.0000,  10.00000,   1011.1529
     82.5000,       5.0000,  10.00000,    999.8676
     87.5000,       5.0000,  10.00000,   1001.7263
     92.5000,       5.0000,  10.00000,    957.3285
     97.5000,       5.0000,  10.00000,    926.2095
    102.5000,       5.0000,  10.00000,    966.1226
    107.5000,       5.0000,  10.00000,    962.9011
    112.5000,       5.0000,  10.00000,    980.5399
    117.5000,       5.0000,  10.00000,    952.2538
    122.5000,       5.0000,  10.00000,    939.2610
    127.5000,       5.0000,  10.00000,    949.5074
    132.5000,       5.0000,  10.00000,    942.7711
    137.5000,       5.0000,  10.00000,    881.7285
    142.5000,       5.0000,  10.00000,    898.1648
    147.5000,       5.0000,  10.00000,    808.4020
    152.5000,       5.0000,  10.00000,    745.1386
    157.5000,       5.0000,  10.00000,    721.0020
    162.5000,       5.0000,  10.00000,    648.5204
    167.5000,       5.0000,  10.00000,    694.9139
    172.5000,       5.0000,  10.00000,    592.7921
    177.5000,       5.0000,  10.00000,    541.0444
    182.5000,       5.0000,  10.00000,    542.2335
    187.5000,       5.0000,  10.00000,    472.4452
    192.5000,       5.0000,  10.00000,    430.2259
    197.5000,       5.0000,  10.00000,    395.2339
    202.5000,       5.0000,  10.00000,    372.8596
    207.5000,       5.0000,  10.00000,    393.1433
    212.5000,       5.0000,  10.00000,    355.3763
    217.5000,       5.0000,  10.00000,    365.2221
    222.5000,       5.0000,  10.00000,    348.3897
    227.5000,       5.0000,  10.00000,    203.6592
    232.5000,       5.0000,  10.00000,    197.0199
    237.5000,       5.0000,  10.00000,    211.9046
    242.5000,       5.0000,  10.00000,    285.1435
    247.5000,       5.0000,  10.00000,    244.3722
    252.5000,       5.0000,  10.00000,    211.2710
    257.5000,       5.0000,  10.00000,    280.0972
    262.5000,       5.0000,  10.00000,    339.9826
    267.5000,       5.0000,  10.00000,    321.0019
    272.5000,       5.0000,  10.00000,    246.0833
    277.5000,       5.0000,  10.00000,    229.4872
    282.5000,       5.0000,  10.00000,    250.4140
    287.5000,       5.0000,  10.00000,    272.1599
    292.5000,       5.0000,  10.00000,    282.9837
    297.5000,       5.0000,  10.00000,    252.2394
    302.5000,       5.0000,  10.00000,    214.2305
    307.5000,       5.0000,  10.00000,    223.2274
    312.5000,       5.0000,  10.00000,    216.9849
    317.5000,       5.0000,  10.00000,    331.3531
    322.5000,       5.0000,  10.00000,    387.8259
    327.5000,       5.0000,  10.00000,    334.4608
    332.5000,       5.0000,  10.00000,    338.2796
    337.5000,       5.0000,  10.00000,    324.0941
    342.5000,       5.0000,  10.00000,    357.6665
    347.5000,       5.0000,  10.00000,    400.8845
    352.5000,       5.0000,  10.00000,    491.8191
    357.5000,       5.0000,  10.00000,    430.0056
    362.5000,       5.0000,  10.00000,    348.1954
    367.5000,       5.0000,  10.00000,    346.9129
    372.5000,       5.0000,  10.00000,    443.5508
    377.5000,       5.0000,  10.00000,    458.1053
    382.5000,       5.0000,  10.00000,    432.6995
    387.5000,       5.0000,  10.00000,    448.9130
    392.5000,       5.0000,  10.00000,    397.9640
    397.5000,       5.0000,  10.00000,    491.0393
    402.5000,       5.0000,  10.00000,    515.5714
    407.5000,       5.0000,  10.00000,    559.0326
    412.5000,       5.0000,  10.00000,    576.2509
    417.5000,       5.0000,  10.00000,    567.1076
    422.5000,       5.0000,  10.00000,    512.1774
     67.5000,      45.0000,   1.00000,   1009.1022
     72.5000,      45.0000,   1.00000,    978.0493
     77.5000,      45.0000,   1.00000,    930.8056
     82.5000,      45.0000,   1.00000,    894.1201
     87.5000,      45.0000,   1.00000,    866.3937
     92.5000,      45.0000,   1.00000,    835.0009
     97.5000,      45.0000,   1.00000,    823.5789
    102.5000,      45.0000,   1.00000,    810.6043
    107.5000,      45.0000,   1.00000,    811.5090
    112.5000,      45.0000,   1.00000,    813.0915
    117.5000,      45.0000,   1.00000,    809.0923
    122.5000,      45.0000,   1.00000,    820.0984
    127.5000,      45.0000,   1.00000,    822.4201
    132.5000,      45.0000,   1.00000,    813.5394
    137.5000,      45.0000,   1.00000,    805.4083
    142.5000,      45.0000,   1.00000,    786.7772
    147.5000,      45.0000,   1.00000,    777.7623
    152.5000,      45.0000,   1.00000,    751.3411
    157.5000,      45.0000,   1.00000,    714.1295
    162.5000,      45.0000,   1.00000,    689.7349
    167.5000,      45.0000,   1.00000,    649.3370
    172.5000,      45.0000,   1.00000,    619.1146
    177.5000,      45.0000,   1.00000,    585.9477
    182.5000,      45.0000,   1.00000,    553.5664
    187.5000,      45.0000,   1.00000,    535.9335
    192.5000,      45.0000,   1.00000,    496.6220
    197.5000,      45.0000,   1.00000,    468.1748
    202.5000,      45.0000,   1.00000,    443.0207
    207.5000,      45.0000,   1.00000,    400.0309
    212.5000,      45.0000,   1.00000,    371.2665
    217.5000,      45.0000,   1.00000,    345.5929
    222.5000,      45.0000,   1.00000,    332.8763
    227.5000,      45.0000,   1.00000,    317.0457
    232.5000,      45.0000,   1.00000,    293.4226
    237.5000,      45.0000,   1.00000,    289.3970
    242.5000,      45.0000,   1.00000,    284.4016
    247.5000,      45.0000,   1.00000,    278.4640
    252.5000,      45.0000,   1.00000,    279.4025
    257.5000,      45.0000,   1.00000,    276.3893
    262.5000,      45.0000,   1.00000,    280.0993
    267.5000,      45.0000,   1.00000,    276.9473
    272.5000,      45.0000,   1.00000,    282.3286
    277.5000,      45.0000,   1.00000,    290.6339
    282.5000,      45.0000,   1.00000,    285.1127
    287.5000,      45.0000,   1.00000,    272.0172
    292.5000,      45.0000,   1.00000,    259.6720
    297.5000,      45.0000,   1.00000,    269.1463
    302.5000,      45.0000,   1.00000,    290.5884
    307.5000,      45.0000,   1.00000,    297.8441
    312.5000,      45.0000,   1.00000,    306.1925
    317.5000,      45.0000,   1.00000,    307.4984
    322.5000,      45.0000,   1.00000,    314.2506
    327.5000,      45.0000,   1.00000,    342.2420
    332.5000,      45.0000,   1.00000,    379.2783
    337.5000,      45.0000,   1.00000,    402.4966
    342.5000,      45.0000,   1.00000,    391.9529
    347.5000,      45.0000,   1.00000,    375.8866
    352.5000,      45.0000,   1.00000,    382.4450
    357.5000,      45.0000,   1.00000,    392.7227
    362.5000,      45.0000,   1.00000,    396.9003
    367.5000,      45.0000,   1.00000,    401.0398
    372.5000,      45.0000,   1.00000,    400.3606
    377.5000,      45.0000,   1.00000,    401.9023
    382.5000,      45.0000,   1.00000,    406.8331
    387.5000,      45.0000,   1.00000,    428.7373
    392.5000,      45.0000,   1.00000,    453.6828
    397.5000,      45.0000,   1.00000,    462.1592
    402.5000,      45.0000,   1.00000,    460.4660
    407.5000,      45.0000,   1.00000,    463.4845
     77.5000,       5.0000,  12.00000,    938.4273
    157.5000,       5.0000,  12.00000,    694.3831
    237.5000,       5.0000,  12.00000,    221.3918
    317.5000,       5.0000,  12.00000,    325.0257
    397.5000,       5.0000,  12.00000,    457.0044
     67.5000,      15.0000,   4.00000,    943.3504
     72.5000,      15.0000,   4.00000,    923.5483
     77.5000,      15.0000,   4.00000,    895.1141
     82.5000,      15.0000,   4.00000,    885.4127
     87.5000,      15.0000,   4.00000,    858.5397
     92.5000,      15.0000,   4.00000,    817.5777
     97.5000,      15.0000,   4.00000,    800.2403
    102.5000,      15.0000,   4.00000,    791.3692
    107.5000,      15.0000,   4.00000,    805.5538
    112.5000,      15.0000,   4.00000,    808.4610
    117.5000,      15.0000,   4.00000,    808.2252
    122.5000,      15.0000,   4.00000,    817.3011
    127.5000,      15.0000,   4.00000,    834.1904
    132.5000,      15.0000,   4.00000,    830.1754
    137.5000,      15.0000,   4.00000,    827.6838
    142.5000,      15.0000,   4.00000,    792.7317
    147.5000,      15.0000,   4.00000,    763.0963
    152.5000,      15.0000,   4.00000,    713.7673
    157.5000,      15.0000,   4.00000,    668.4930
    162.5000,      15.0000,   4.00000,    662.8116
    167.5000,      15.0000,   4.00000,    633.4632
    172.5000,      15.0000,   4.00000,    613.6425
    177.5000,      15.0000,   4.00000,    561.8460
    182.5000,      15.0000,   4.00000,    520.7103
    187.5000,      15.0000,   4.00000,    488.2809
    192.5000,      15.0000,   4.00000,    439.6460
    197.5000,      15.0000,   4.00000,    406.5440
    202.5000,      15.0000,   4.00000,    393.1076
    207.5000,      15.0000,   4.00000,    383.8081
    212.5000,      15.0000,   4.00000,    392.3674
    217.5000,      15.0000,   4.00000,    381.3580
    222.5000,      15.0000,   4.00000,    329.0359
    227.5000,      15.0000,   4.00000,    266.9470
    232.5000,      15.0000,   4.00000,    216.3696
    237.5000,      15.0000,   4.00000,    250.7290
    242.5000,      15.0000,   4.00000,    271.9028
    247.5000,      15.0000,   4.00000,    276.9121
    252.5000,      15.0000,   4.00000,    274.1213
    257.5000,      15.0000,   4.00000,    298.6436
    262.5000,      15.0000,   4.00000,    331.3856
    267.5000,      15.0000,   4.00000,    315.4313
    272.5000,      15.0000,   4.00000,    278.1509
    277.5000,      15.0000,   4.00000,    258.8797
    282.5000,      15.0000,   4.00000,    272.9263
    287.5000,      15.0000,   4.00000,    294.9575
    292.5000,      15.0000,   4.00000,    295.3076
    297.5000,      15.0000,   4.00000,    270.7520
    302.5000,      15.0000,   4.00000,    248.4831
    307.5000,      15.0000,   4.00000,    232.8469
    312.5000,      15.0000,   4.00000,    268.9124
    317.5000,      15.0000,   4.00000,    314.6330
    322.5000,      15.0000,   4.00000,    343.9918
    327.5000,      15.0000,   4.00000,    351.8714
    332.5000,      15.0000,   4.00000,    335.2484
    337.5000,      15.0000,   4.00000,    340.0916
    342.5000,      15.0000,   4.00000,    351.0777
    347.5000,      15.0000,   4.00000,    396.0002
    352.5000,      15.0000,   4.00000,    413.7597
    357.5000,      15.0000,   4.00000,    400.2126
    362.5000,      15.0000,   4.00000,    362.2792
    367.5000,      15.0000,   4.00000,    373.6112
    372.5000,      15.0000,   4.00000,    413.2710
    377.5000,      15.0000,   4.00000,    436.6786
    382.5000,      15.0000,   4.00000,    428.1038
    387.5000,      15.0000,   4.00000,    402.7672
    392.5000,      15.0000,   4.00000,    415.1082
    397.5000,      15.0000,   4.00000,    424.2938
    402.5000,      15.0000,   4.00000,    458.1270
    407.5000,      15.0000,   4.00000,    469.5279
     82.5000,      55.0000,   1.00000,    820.2083
     87.5000,      55.0000,   1.00000,    785.3724
     92.5000,      55.0000,   1.00000,    763.8534
     97.5000,      55.0000,   1.00000,    749.0466
    102.5000,      55.0000,   1.00000,    733.7404
    107.5000,      55.0000,   1.00000,    720.0600
    112.5000,      55.0000,   1.00000,    711.8314
    117.5000,      55.0000,   1.00000,    715.6862
    122.5000,      55.0000,   1.00000,    723.5485
    127.5000,      55.0000,   1.00000,    728.2156
    132.5000,      55.0000,   1.00000,    729.6763
    137.5000,      55.0000,   1.00000,    725.8591
    142.5000,      55.0000,   1.00000,    725.3983
    147.5000,      55.0000,   1.00000,    722.0043
    152.5000,      55.0000,   1.00000,    716.4268
    157.5000,      55.0000,   1.00000,    703.2695
    162.5000,      55.0000,   1.00000,    676.4821
    167.5000,      55.0000,   1.00000,    653.1383
    172.5000,      55.0000,   1.00000,    621.8512
    177.5000,      55.0000,   1.00000,    589.2239
    182.5000,      55.0000,   1.00000,    558.4762
    187.5000,      55.0000,   1.00000,    527.2021
    192.5000,      55.0000,   1.00000,    508.7071
    197.5000,      55.0000,   1.00000,    478.5368
    202.5000,      55.0000,   1.00000,    442.2277
    207.5000,      55.0000,   1.00000,    410.2234
    212.5000,      55.0000,   1.00000,    377.9235
    217.5000,      55.0000,   1.00000,    363.9723
    222.5000,      55.0000,   1.00000,    349.1327
    227.5000,      55.0000,   1.00000,    335.4737
    232.5000,      55.0000,   1.00000,    332.4185
    242.5000,      55.0000,   1.00000,    317.0098
    247.5000,      55.0000,   1.00000,    298.1760
    252.5000,      55.0000,   1.00000,    281.9247
    257.5000,      55.0000,   1.00000,    288.1433
    262.5000,      55.0000,   1.00000,    298.6003
    267.5000,      55.0000,   1.00000,    309.0356
    272.5000,      55.0000,   1.00000,    300.1450
    277.5000,      55.0000,   1.00000,    293.9691
    282.5000,      55.0000,   1.00000,    298.0447
    287.5000,      55.0000,   1.00000,    294.3527
    292.5000,      55.0000,   1.00000,    295.5667
    297.5000,      55.0000,   1.00000,    301.2905
    302.5000,      55.0000,   1.00000,    310.1671
    307.5000,      55.0000,   1.00000,    320.7737
    312.5000,      55.0000,   1.00000,    323.6337
    317.5000,      55.0000,   1.00000,    323.9391
    322.5000,      55.0000,   1.00000,    328.2925
    327.5000,      55.0000,   1.00000,    349.6838
    332.5000,      55.0000,   1.00000,    361.6020
    337.5000,      55.0000,   1.00000,    359.8469
    342.5000,      55.0000,   1.00000,    369.4815
    347.5000,      55.0000,   1.00000,    381.7561
    352.5000,      55.0000,   1.00000,    388.6066
    357.5000,      55.0000,   1.00000,    397.3251
    362.5000,      55.0000,   1.00000,    402.5514
    367.5000,      55.0000,   1.00000,    402.8870
    372.5000,      55.0000,   1.00000,    411.5598
    377.5000,      55.0000,   1.00000,    416.9591
    382.5000,      55.0000,   1.00000,    413.8069
    387.5000,      55.0000,   1.00000,    412.3731
    392.5000,      55.0000,   1.00000,    418.6624
     77.5000,       5.0000,  15.00000,    836.2057
    157.5000,       5.0000,  15.00000,    671.7747
    317.5000,       5.0000,  15.00000,    337.9260
    397.5000,       5.0000,  15.00000,    421.6296
     82.5000,      15.0000,   5.00000,    807.2765
     87.5000,      15.0000,   5.00000,    782.6747
     92.5000,      15.0000,   5.00000,    753.6918
     97.5000,      15.0000,   5.00000,    738.7938
    102.5000,      15.0000,   5.00000,    726.9872
    107.5000,      15.0000,   5.00000,    727.0267
    112.5000,      15.0000,   5.00000,    723.1102
    117.5000,      15.0000,   5.00000,    729.7582
    122.5000,      15.0000,   5.00000,    744.5204
    127.5000,      15.0000,   5.00000,    759.6861
    132.5000,      15.0000,   5.00000,    762.5638
    137.5000,      15.0000,   5.00000,    762.6982
    142.5000,      15.0000,   5.00000,    738.8885
    147.5000,      15.0000,   5.00000,    719.1513
    152.5000,      15.0000,   5.00000,    686.0079
    157.5000,      15.0000,   5.00000,    654.8380
    162.5000,      15.0000,   5.00000,    651.9406
    167.5000,      15.0000,   5.00000,    627.7226
    172.5000,      15.0000,   5.00000,    610.8091
    177.5000,      15.0000,   5.00000,    562.3956
    182.5000,      15.0000,   5.00000,    515.9047
    187.5000,      15.0000,   5.00000,    477.8343
    192.5000,      15.0000,   5.00000,    431.4078
    197.5000,      15.0000,   5.00000,    404.5139
    202.5000,      15.0000,   5.00000,    396.5726
    207.5000,      15.0000,   5.00000,    389.3535
    212.5000,      15.0000,   5.00000,    396.3096
    217.5000,      15.0000,   5.00000,    389.1088
    222.5000,      15.0000,   5.00000,    341.3648
    227.5000,      15.0000,   5.00000,    282.7650
    232.5000,      15.0000,   5.00000,    234.1782
    242.5000,      15.0000,   5.00000,    287.0881
    247.5000,      15.0000,   5.00000,    288.5346
    252.5000,      15.0000,   5.00000,    287.6761
    257.5000,      15.0000,   5.00000,    321.2105
    262.5000,      15.0000,   5.00000,    361.2220
    267.5000,      15.0000,   5.00000,    347.3090
    272.5000,      15.0000,   5.00000,    301.8313
    277.5000,      15.0000,   5.00000,    275.7415
    282.5000,      15.0000,   5.00000,    290.1163
    287.5000,      15.0000,   5.00000,    316.4460
    292.5000,      15.0000,   5.00000,    316.3466
    297.5000,      15.0000,   5.00000,    291.2198
    302.5000,      15.0000,   5.00000,    267.6548
    307.5000,      15.0000,   5.00000,    251.5201
    312.5000,      15.0000,   5.00000,    283.7907
    317.5000,      15.0000,   5.00000,    325.9031
    322.5000,      15.0000,   5.00000,    354.4012
    327.5000,      15.0000,   5.00000,    353.0193
    332.5000,      15.0000,   5.00000,    326.5302
    337.5000,      15.0000,   5.00000,    323.6213
    342.5000,      15.0000,   5.00000,    339.0146
    347.5000,      15.0000,   5.00000,    390.8592
    352.5000,      15.0000,   5.00000,    418.7479
    357.5000,      15.0000,   5.00000,    411.0833
    362.5000,      15.0000,   5.00000,    375.3142
    367.5000,      15.0000,   5.00000,    389.1803
    372.5000,      15.0000,   5.00000,    426.7753
    377.5000,      15.0000,   5.00000,    448.1176
    382.5000,      15.0000,   5.00000,    435.5383
    387.5000,      15.0000,   5.00000,    396.9304
    392.5000,      15.0000,   5.00000,    395.1795
     97.5000,      65.0000,   1.00000,    716.0823
    102.5000,      65.0000,   1.00000,    712.0227
    107.5000,      65.0000,   1.00000,    708.2114
    112.5000,      65.0000,   1.00000,    705.1492
    117.5000,      65.0000,   1.00000,    695.3615
    122.5000,      65.0000,   1.00000,    676.9103
    127.5000,      65.0000,   1.00000,    667.1158
    132.5000,      65.0000,   1.00000,    674.5431
    137.5000,      65.0000,   1.00000,    686.9835
    142.5000,      65.0000,   1.00000,    692.4916
    147.5000,      65.0000,   1.00000,    687.3939
    152.5000,      65.0000,   1.00000,    685.5913
    157.5000,      65.0000,   1.00000,    681.6754
    162.5000,      65.0000,   1.00000,    661.2066
    167.5000,      65.0000,   1.00000,    632.4491
    172.5000,      65.0000,   1.00000,    604.5015
    177.5000,      65.0000,   1.00000,    577.9266
    182.5000,      65.0000,   1.00000,    556.3535
    187.5000,      65.0000,   1.00000,    538.2259
    192.5000,      65.0000,   1.00000,    513.4981
    197.5000,      65.0000,   1.00000,    480.0829
    202.5000,      65.0000,   1.00000,    441.0139
    207.5000,      65.0000,   1.00000,    413.9150
    212.5000,      65.0000,   1.00000,    398.9715
    217.5000,      65.0000,   1.00000,    379.1278
    257.5000,      65.0000,   1.00000,    299.9565
    262.5000,      65.0000,   1.00000,    307.6154
    267.5000,      65.0000,   1.00000,    317.5670
    272.5000,      65.0000,   1.00000,    321.2895
    277.5000,      65.0000,   1.00000,    313.9684
    282.5000,      65.0000,   1.00000,    309.5944
    287.5000,      65.0000,   1.00000,    320.0671
    292.5000,      65.0000,   1.00000,    327.4866
    297.5000,      65.0000,   1.00000,    325.2783
    302.5000,      65.0000,   1.00000,    322.0901
    307.5000,      65.0000,   1.00000,    325.8917
    312.5000,      65.0000,   1.00000,    332.9206
    317.5000,      65.0000,   1.00000,    341.7412
    322.5000,      65.0000,   1.00000,    355.5168
    327.5000,      65.0000,   1.00000,    356.6673
    332.5000,      65.0000,   1.00000,    352.5118
    337.5000,      65.0000,   1.00000,    357.2143
    342.5000,      65.0000,   1.00000,    379.7720
    347.5000,      65.0000,   1.00000,    399.4513
    352.5000,      65.0000,   1.00000,    402.5605
    357.5000,      65.0000,   1.00000,    402.5812
    362.5000,      65.0000,   1.00000,    401.3525
    367.5000,      65.0000,   1.00000,    406.8216
    372.5000,      65.0000,   1.00000,    410.1212
    377.5000,      65.0000,   1.00000,    413.8968
     97.5000,      15.0000,   6.00000,    710.1514
    102.5000,      15.0000,   6.00000,    711.8418
    107.5000,      15.0000,   6.00000,    723.5332
    112.5000,      15.0000,   6.00000,    722.4191
    117.5000,      15.0000,   6.00000,    719.6685
    122.5000,      15.0000,   6.00000,    713.9404
    127.5000,      15.0000,   6.00000,    717.3220
    132.5000,      15.0000,   6.00000,    724.6277
    137.5000,      15.0000,   6.00000,    734.9792
    142.5000,      15.0000,   6.00000,    719.1602
    147.5000,      15.0000,   6.00000,    697.3989
    152.5000,      15.0000,   6.00000,    665.2548
    157.5000,      15.0000,   6.00000,    640.3672
    162.5000,      15.0000,   6.00000,    638.5627
    167.5000,      15.0000,   6.00000,    610.4361
    172.5000,      15.0000,   6.00000,    586.0704
    177.5000,      15.0000,   6.00000,    543.8477
    182.5000,      15.0000,   6.00000,    508.6704
    187.5000,      15.0000,   6.00000,    477.0503
    192.5000,      15.0000,   6.00000,    430.4386
    197.5000,      15.0000,   6.00000,    399.9180
    202.5000,      15.0000,   6.00000,    392.6631
    207.5000,      15.0000,   6.00000,    389.3382
    212.5000,      15.0000,   6.00000,    401.1155
    217.5000,      15.0000,   6.00000,    398.1799
    257.5000,      15.0000,   6.00000,    337.1603
    262.5000,      15.0000,   6.00000,    378.1159
    267.5000,      15.0000,   6.00000,    367.2031
    272.5000,      15.0000,   6.00000,    325.0098
    277.5000,      15.0000,   6.00000,    297.6612
    282.5000,      15.0000,   6.00000,    310.6857
    287.5000,      15.0000,   6.00000,    334.6515
    292.5000,      15.0000,   6.00000,    331.5269
    297.5000,      15.0000,   6.00000,    305.4732
    302.5000,      15.0000,   6.00000,    277.1012
    307.5000,      15.0000,   6.00000,    259.0693
    312.5000,      15.0000,   6.00000,    292.4326
    317.5000,      15.0000,   6.00000,    338.7679
    322.5000,      15.0000,   6.00000,    370.3613
    327.5000,      15.0000,   6.00000,    362.2415
    332.5000,      15.0000,   6.00000,    332.0860
    337.5000,      15.0000,   6.00000,    331.6642
    342.5000,      15.0000,   6.00000,    351.2670
    347.5000,      15.0000,   6.00000,    405.2358
    352.5000,      15.0000,   6.00000,    430.8750
    357.5000,      15.0000,   6.00000,    419.9907
    362.5000,      15.0000,   6.00000,    383.8904
    367.5000,      15.0000,   6.00000,    396.6079
    372.5000,      15.0000,   6.00000,    431.0013
    377.5000,      15.0000,   6.00000,    449.7114
    105.0000,      30.0000,   3.00000,    712.4254
    110.0000,      30.0000,   3.00000,    713.9897
    115.0000,      30.0000,   3.00000,    718.6468
    120.0000,      30.0000,   3.00000,    720.2485
    125.0000,      30.0000,   3.00000,    721.8359
    130.0000,      30.0000,   3.00000,    722.0850
    135.0000,      30.0000,   3.00000,    717.5569
    140.0000,      30.0000,   3.00000,    707.1822
    145.0000,      30.0000,   3.00000,    696.0119
    150.0000,      30.0000,   3.00000,    675.2211
    155.0000,      30.0000,   3.00000,    664.8970
    160.0000,      30.0000,   3.00000,    633.3749
    165.0000,      30.0000,   3.00000,    607.0582
    170.0000,      30.0000,   3.00000,    587.2394
    175.0000,      30.0000,   3.00000,    559.2764
    180.0000,      30.0000,   3.00000,    533.8375
    185.0000,      30.0000,   3.00000,    490.0588
    190.0000,      30.0000,   3.00000,    457.0162
    195.0000,      30.0000,   3.00000,    437.8315
    200.0000,      30.0000,   3.00000,    413.1510
    205.0000,      30.0000,   3.00000,    403.9320
    210.0000,      30.0000,   3.00000,    400.1968
    265.0000,      30.0000,   3.00000,    337.6725
    270.0000,      30.0000,   3.00000,    346.2798
    275.0000,      30.0000,   3.00000,    346.8708
    280.0000,      30.0000,   3.00000,    336.4511
    285.0000,      30.0000,   3.00000,    320.4469
    290.0000,      30.0000,   3.00000,    315.0831
    295.0000,      30.0000,   3.00000,    312.8397
    300.0000,      30.0000,   3.00000,    301.6323
    305.0000,      30.0000,   3.00000,    304.3239
    310.0000,      30.0000,   3.00000,    312.5151
    315.0000,      30.0000,   3.00000,    318.6292
    320.0000,      30.0000,   3.00000,    333.5560
    325.0000,      30.0000,   3.00000,    343.7080
    330.0000,      30.0000,   3.00000,    362.7420
    335.0000,      30.0000,   3.00000,    368.4560
    340.0000,      30.0000,   3.00000,    381.8425
    345.0000,      30.0000,   3.00000,    394.4037
    350.0000,      30.0000,   3.00000,    394.5597
    355.0000,      30.0000,   3.00000,    397.0458
    360.0000,      30.0000,   3.00000,    413.2464
    365.0000,      30.0000,   3.00000,    426.7970
    370.0000,      30.0000,   3.00000,    421.0356
    112.5000,      25.0000,   4.00000,    719.0079
    117.5000,      25.0000,   4.00000,    729.8778
    122.5000,      25.0000,   4.00000,    741.4242
    127.5000,      25.0000,   4.00000,    743.4641
    132.5000,      25.0000,   4.00000,    741.2868
    137.5000,      25.0000,   4.00000,    725.6355
    142.5000,      25.0000,   4.00000,    704.3696
    147.5000,      25.0000,   4.00000,    679.9844
    152.5000,      25.0000,   4.00000,    653.0791
    157.5000,      25.0000,   4.00000,    629.8314
    162.5000,      25.0000,   4.00000,    608.5253
    167.5000,      25.0000,   4.00000,    589.0547
    172.5000,      25.0000,   4.00000,    569.8879
    177.5000,      25.0000,   4.00000,    544.3260
    182.5000,      25.0000,   4.00000,    497.9218
    187.5000,      25.0000,   4.00000,    463.3706
    192.5000,      25.0000,   4.00000,    437.3229
    197.5000,      25.0000,   4.00000,    415.2469
    202.5000,      25.0000,   4.00000,    403.3940
    272.5000,      25.0000,   4.00000,    350.0476
    277.5000,      25.0000,   4.00000,    334.7818
    282.5000,      25.0000,   4.00000,    329.9531
    287.5000,      25.0000,   4.00000,    330.6824
    292.5000,      25.0000,   4.00000,    326.1564
    297.5000,      25.0000,   4.00000,    317.4894
    302.5000,      25.0000,   4.00000,    297.1738
    307.5000,      25.0000,   4.00000,    297.0212
    312.5000,      25.0000,   4.00000,    317.3235
    317.5000,      25.0000,   4.00000,    333.8111
    322.5000,      25.0000,   4.00000,    351.1460
    327.5000,      25.0000,   4.00000,    370.9886
    332.5000,      25.0000,   4.00000,    372.7628
    337.5000,      25.0000,   4.00000,    370.8789
    342.5000,      25.0000,   4.00000,    395.5478
    347.5000,      25.0000,   4.00000,    407.5076
    352.5000,      25.0000,   4.00000,    407.8140
    357.5000,      25.0000,   4.00000,    409.1568
    362.5000,      25.0000,   4.00000,    423.1735
    157.5000,      15.0000,   8.00000,    606.4688
    317.5000,      15.0000,   8.00000,    366.3567
    157.5000,      15.0000,  10.00000,    642.3419
    317.5000,      15.0000,  10.00000,    384.2555
   7.91
ITERATION 2
MODEL RESISTIVITY
LAYER 1
93,     2.5000
     10.0000,     1608.6
     15.0000,     1757.9
     20.0000,     1593.3
     25.0000,     1537.7
     30.0000,     1946.3
     35.0000,     2516.8
     40.0000,     2985.7
     45.0000,     3113.1
     50.0000,     3113.1
     55.0000,     3092.2
     60.0000,     3043.3
     65.0000,     2655.1
     70.0000,     2604.5
     75.0000,     2392.0
     80.0000,     2231.9
     85.0000,     1994.5
     90.0000,     1806.4
     95.0000,     1599.4
    100.0000,     1465.7
    105.0000,     1501.2
    110.0000,     1483.8
    115.0000,     1480.3
    120.0000,     1470.0
    125.0000,     1470.2
    130.0000,     1497.0
    135.0000,     1494.9
    140.0000,     1390.5
    145.0000,     1394.8
    150.0000,     1234.7
    155.0000,     1162.4
    160.0000,     1131.3
    165.0000,     1078.0
    170.0000,     1291.4
    175.0000,     1162.0
    180.0000,     1125.2
    185.0000,     1176.1
    190.0000,     1046.8
    195.0000,     1024.6
    200.0000,     1016.1
    205.0000,     1019.6
    210.0000,     1114.0
    215.0000,     930.56
    220.0000,     885.11
    225.0000,     674.21
    230.0000,     237.14
    235.0000,     162.18
    240.0000,     154.15
    245.0000,     236.58
    250.0000,     178.34
    255.0000,     140.65
    260.0000,     217.46
    265.0000,     285.38
    270.0000,     259.10
    275.0000,     185.04
    280.0000,     177.79
    285.0000,     218.72
    290.0000,     265.51
    295.0000,     292.42
    300.0000,     266.25
    305.0000,     242.56
    310.0000,     313.71
    315.0000,     370.57
    320.0000,     789.58
    325.0000,     1233.9
    330.0000,     1222.1
    335.0000,     1327.8
    340.0000,     1275.6
    345.0000,     1387.6
    350.0000,     1560.4
    355.0000,     1887.6
    360.0000,     1369.6
    365.0000,     832.79
    370.0000,     723.59
    375.0000,     940.70
    380.0000,     953.42
    385.0000,     888.25
    390.0000,     911.93
    395.0000,     804.21
    400.0000,     1094.2
    405.0000,     1203.6
    410.0000,     1344.3
    415.0000,     1377.1
    420.0000,     1364.3
    425.0000,     1161.1
    430.0000,     1122.8
    435.0000,     932.21
    440.0000,     726.04
    445.0000,     881.87
    450.0000,     990.64
    455.0000,     1106.4
    460.0000,     1165.6
    465.0000,     1147.3
             1154.1
LAYER 2
93,     5.2500
     10.0000,     1623.1
     15.0000,     1715.9
     20.0000,     1602.6
     25.0000,     1572.0
     30.0000,     1930.1
     35.0000,     2515.0
     40.0000,     2976.9
     45.0000,     3130.4
     50.0000,     3218.8
     55.0000,     3224.5
     60.0000,     3199.9
     65.0000,     2778.1
     70.0000,     2592.4
     75.0000,     2209.1
     80.0000,     2026.4
     85.0000,     1881.4
     90.0000,     1774.4
     95.0000,     1594.3
    100.0000,     1490.3
    105.0000,     1507.4
    110.0000,     1503.1
    115.0000,     1498.3
    120.0000,     1491.3
    125.0000,     1491.4
    130.0000,     1513.7
    135.0000,     1511.2
    140.0000,     1402.8
    145.0000,     1407.0
    150.0000,     1248.2
    155.0000,     1174.5
    160.0000,     1147.3
    165.0000,     1083.4
    170.0000,     1242.0
    175.0000,     1128.8
    180.0000,     1057.0
    185.0000,     1090.3
    190.0000,     937.49
    195.0000,     913.39
    200.0000,     905.32
    205.0000,     970.61
    210.0000,     975.91
    215.0000,     882.14
    220.0000,     813.40
    225.0000,     611.96
    230.0000,     211.63
    235.0000,     156.84
    240.0000,     152.36
    245.0000,     219.84
    250.0000,     178.30
    255.0000,     141.87
    260.0000,     216.78
    265.0000,     277.36
    270.0000,     258.84
    275.0000,     185.07
    280.0000,     177.92
    285.0000,     216.95
    290.0000,     263.41
    295.0000,     288.66
    300.0000,     265.63
    305.0000,     248.70
    310.0000,     314.51
    315.0000,     388.00
    320.0000,     787.16
    325.0000,     1155.3
    330.0000,     1154.9
    335.0000,     1264.9
    340.0000,     1262.8
    345.0000,     1318.3
    350.0000,     1441.5
    355.0000,     1689.6
    360.0000,     1275.6
    365.0000,     804.70
    370.0000,     724.02
    375.0000,     914.32
    380.0000,     941.40
    385.0000,     899.37
    390.0000,     911.95
    395.0000,     827.06
    400.0000,     1103.4
    405.0000,     1213.0
    410.0000,     1347.7
    415.0000,     1376.9
    420.0000,     1358.9
    425.0000,     1165.9
    430.0000,     1138.3
    435.0000,     945.78
    440.0000,     758.14
    445.0000,     885.85
    450.0000,     997.02
    455.0000,     1110.3
    460.0000,     1161.4
    465.0000,     1146.4
             1146.2
LAYER 3
91,     8.2750
     15.0000,     1693.5
     20.0000,     1702.8
     25.0000,     1703.4
     30.0000,     1977.1
     35.0000,     2438.4
     40.0000,     2805.2
     45.0000,     2991.8
     50.0000,     3226.8
     55.0000,     3349.3
     60.0000,     3391.1
     65.0000,     2888.9
     70.0000,     2282.5
     75.0000,     1784.5
     80.0000,     1717.2
     85.0000,     1756.2
     90.0000,     1786.2
     95.0000,     1698.5
    100.0000,     1608.4
    105.0000,     1608.6
    110.0000,     1602.9
    115.0000,     1595.2
    120.0000,     1593.0
    125.0000,     1595.3
    130.0000,     1618.4
    135.0000,     1614.6
    140.0000,     1512.7
    145.0000,     1510.0
    150.0000,     1348.3
    155.0000,     1281.4
    160.0000,     1244.0
    165.0000,     1130.4
    170.0000,     1125.1
    175.0000,     932.78
    180.0000,     784.75
    185.0000,     746.67
    190.0000,     579.00
    195.0000,     500.88
    200.0000,     454.48
    205.0000,     457.95
    210.0000,     459.87
    215.0000,     424.94
    220.0000,     398.81
    225.0000,     324.23
    230.0000,     157.03
    235.0000,     148.12
    240.0000,     152.20
    245.0000,     195.96
    250.0000,     174.66
    255.0000,     140.34
    260.0000,     211.00
    265.0000,     274.46
    270.0000,     246.22
    275.0000,     179.65
    280.0000,     176.58
    285.0000,     208.81
    290.0000,     250.29
    295.0000,     270.93
    300.0000,     259.05
    305.0000,     252.48
    310.0000,     312.39
    315.0000,     401.22
    320.0000,     678.26
    325.0000,     758.15
    330.0000,     763.01
    335.0000,     891.27
    340.0000,     916.04
    345.0000,     905.59
    350.0000,     880.05
    355.0000,     930.30
    360.0000,     853.84
    365.0000,     705.37
    370.0000,     700.25
    375.0000,     875.52
    380.0000,     918.56
    385.0000,     921.02
    390.0000,     929.52
    395.0000,     886.20
    400.0000,     1093.6
    405.0000,     1201.3
    410.0000,     1298.1
    415.0000,     1324.8
    420.0000,     1315.9
    425.0000,     1220.2
    430.0000,     1211.0
    435.0000,     1040.7
    440.0000,     813.32
    445.0000,     908.93
    450.0000,     1014.9
    455.0000,     1111.6
    460.0000,     1147.4
             1138.5
LAYER 4
89,    11.6025
     20.0000,     1849.7
     25.0000,     1851.0
     30.0000,     1983.3
     35.0000,     2178.4
     40.0000,     2322.1
     45.0000,     2422.5
     50.0000,     2639.7
     55.0000,     2835.9
     60.0000,     2868.5
     65.0000,     2403.8
     70.0000,     1795.1
     75.0000,     1522.2
     80.0000,     1604.2
     85.0000,     1678.6
     90.0000,     1737.7
     95.0000,     1783.1
    100.0000,     1688.6
    105.0000,     1665.9
    110.0000,     1635.7
    115.0000,     1607.7
    120.0000,     1601.9
    125.0000,     1610.2
    130.0000,     1659.2
    135.0000,     1666.8
    140.0000,     1616.6
    145.0000,     1579.1
    150.0000,     1423.9
    155.0000,     1363.6
    160.0000,     1296.3
    165.0000,     1081.2
    170.0000,     976.43
    175.0000,     701.79
    180.0000,     552.13
    185.0000,     497.82
    190.0000,     373.15
    195.0000,     286.95
    200.0000,     230.14
    205.0000,     211.55
    210.0000,     205.77
    215.0000,     193.68
    220.0000,     190.76
    225.0000,     180.65
    230.0000,     131.37
    235.0000,     142.90
    240.0000,     152.22
    245.0000,     193.93
    250.0000,     170.03
    255.0000,     139.43
    260.0000,     197.04
    265.0000,     252.89
    270.0000,     231.16
    275.0000,     176.74
    280.0000,     176.07
    285.0000,     201.16
    290.0000,     228.98
    295.0000,     256.97
    300.0000,     255.97
    305.0000,     251.48
    310.0000,     297.21
    315.0000,     392.95
    320.0000,     517.16
    325.0000,     453.51
    330.0000,     452.97
    335.0000,     509.31
    340.0000,     527.08
    345.0000,     503.79
    350.0000,     448.43
    355.0000,     452.10
    360.0000,     478.74
    365.0000,     554.62
    370.0000,     602.63
    375.0000,     799.19
    380.0000,     856.03
    385.0000,     871.13
    390.0000,     883.00
    395.0000,     868.74
    400.0000,     936.28
    405.0000,     986.09
    410.0000,     1037.3
    415.0000,     1073.0
    420.0000,     1081.2
    425.0000,     1126.2
    430.0000,     1140.1
    435.0000,     1077.6
    440.0000,     902.57
    445.0000,     917.54
    450.0000,     1002.6
    455.0000,     1075.5
             1114.5
LAYER 5
85,    15.2628
     30.0000,     1539.1
     35.0000,     1468.8
     40.0000,     1372.5
     45.0000,     1318.3
     50.0000,     1255.3
     55.0000,     1213.8
     60.0000,     1208.8
     65.0000,     1185.0
     70.0000,     1172.7
     75.0000,     1186.3
     80.0000,     1315.3
     85.0000,     1562.4
     90.0000,     1676.3
     95.0000,     1650.9
    100.0000,     1577.7
    105.0000,     1493.7
    110.0000,     1395.2
    115.0000,     1308.0
    120.0000,     1260.8
    125.0000,     1259.2
    130.0000,     1274.2
    135.0000,     1276.1
    140.0000,     1248.4
    145.0000,     1153.0
    150.0000,     1023.0
    155.0000,     927.16
    160.0000,     816.50
    165.0000,     659.60
    170.0000,     533.16
    175.0000,     432.10
    180.0000,     388.77
    185.0000,     375.56
    190.0000,     333.62
    195.0000,     271.45
    200.0000,     213.94
    205.0000,     182.27
    210.0000,     169.74
    215.0000,     165.68
    220.0000,     166.22
    225.0000,     172.84
    230.0000,     145.59
    235.0000,     148.33
    240.0000,     168.37
    245.0000,     184.59
    250.0000,     181.17
    255.0000,     173.49
    260.0000,     182.79
    265.0000,     239.67
    270.0000,     221.30
    275.0000,     196.74
    280.0000,     195.27
    285.0000,     200.36
    290.0000,     217.16
    295.0000,     216.70
    300.0000,     209.86
    305.0000,     207.25
    310.0000,     211.23
    315.0000,     215.83
    320.0000,     212.53
    325.0000,     206.65
    330.0000,     206.93
    335.0000,     224.08
    340.0000,     246.60
    345.0000,     259.13
    350.0000,     265.80
    355.0000,     290.78
    360.0000,     334.07
    365.0000,     400.89
    370.0000,     505.32
    375.0000,     612.02
    380.0000,     630.83
    385.0000,     627.82
    390.0000,     592.22
    395.0000,     522.91
    400.0000,     493.11
    405.0000,     482.25
    410.0000,     482.24
    415.0000,     488.54
    420.0000,     499.98
    425.0000,     518.86
    430.0000,     580.05
    435.0000,     584.73
    440.0000,     614.83
    445.0000,     683.98
           868.4188
LAYER 6
81,    19.2890
     40.0000,     1187.4
     45.0000,     1154.8
     50.0000,     1123.2
     55.0000,     1102.2
     60.0000,     1113.1
     65.0000,     1133.0
     70.0000,     1155.9
     75.0000,     1213.0
     80.0000,     1296.2
     85.0000,     1449.5
     90.0000,     1540.2
     95.0000,     1520.6
    100.0000,     1489.1
    105.0000,     1445.2
    110.0000,     1361.4
    115.0000,     1276.6
    120.0000,     1198.9
    125.0000,     1149.5
    130.0000,     1123.2
    135.0000,     1073.0
    140.0000,     986.60
    145.0000,     876.52
    150.0000,     772.64
    155.0000,     689.86
    160.0000,     611.01
    165.0000,     530.14
    170.0000,     466.78
    175.0000,     423.73
    180.0000,     407.58
    185.0000,     400.97
    190.0000,     369.11
    195.0000,     308.91
    200.0000,     246.48
    205.0000,     208.21
    210.0000,     190.91
    215.0000,     183.36
    220.0000,     180.92
    225.0000,     176.85
    230.0000,     176.66
    235.0000,     183.14
    240.0000,     197.27
    245.0000,     203.23
    250.0000,     200.58
    255.0000,     199.26
    260.0000,     200.90
    265.0000,     219.28
    270.0000,     217.14
    275.0000,     206.81
    280.0000,     202.53
    285.0000,     201.16
    290.0000,     200.59
    295.0000,     195.40
    300.0000,     190.60
    305.0000,     190.11
    310.0000,     192.94
    315.0000,     196.39
    320.0000,     196.82
    325.0000,     197.36
    330.0000,     198.89
    335.0000,     216.67
    340.0000,     244.14
    345.0000,     272.14
    350.0000,     300.24
    355.0000,     335.82
    360.0000,     384.28
    365.0000,     446.20
    370.0000,     512.57
    375.0000,     568.66
    380.0000,     572.49
    385.0000,     570.98
    390.0000,     539.20
    395.0000,     489.93
    400.0000,     442.67
    405.0000,     410.30
    410.0000,     396.92
    415.0000,     395.98
    420.0000,     397.98
    425.0000,     409.20
    430.0000,     435.22
    435.0000,     465.19
           556.5479
LAYER 7
77,    23.7179
     50.0000,     1141.5
     55.0000,     1152.2
     60.0000,     1155.2
     65.0000,     1188.2
     70.0000,     1218.1
     75.0000,     1243.6
     80.0000,     1282.0
     85.0000,     1388.1
     90.0000,     1445.3
     95.0000,     1438.1
    100.0000,     1414.7
    105.0000,     1409.3
    110.0000,     1351.7
    115.0000,     1262.0
    120.0000,     1188.2
    125.0000,     1124.8
    130.0000,     1054.7
    135.0000,     969.69
    140.0000,     871.02
    145.0000,     773.72
    150.0000,     694.37
    155.0000,     635.90
    160.0000,     582.99
    165.0000,     527.50
    170.0000,     483.35
    175.0000,     443.18
    180.0000,     419.68
    185.0000,     404.09
    190.0000,     378.37
    195.0000,     335.67
    200.0000,     289.49
    205.0000,     256.31
    210.0000,     238.04
    215.0000,     230.47
    220.0000,     228.95
    225.0000,     228.64
    230.0000,     228.55
    235.0000,     229.77
    240.0000,     231.31
    245.0000,     228.94
    250.0000,     225.36
    255.0000,     223.65
    260.0000,     222.07
    265.0000,     221.82
    270.0000,     219.75
    275.0000,     211.96
    280.0000,     205.21
    285.0000,     204.32
    290.0000,     200.79
    295.0000,     197.04
    300.0000,     192.50
    305.0000,     190.92
    310.0000,     193.36
    315.0000,     197.18
    320.0000,     199.96
    325.0000,     201.30
    330.0000,     205.32
    335.0000,     221.90
    340.0000,     248.68
    345.0000,     278.01
    350.0000,     308.74
    355.0000,     347.98
    360.0000,     398.34
    365.0000,     460.47
    370.0000,     516.03
    375.0000,     554.51
    380.0000,     556.15
    385.0000,     554.21
    390.0000,     533.37
    395.0000,     499.55
    400.0000,     453.42
    405.0000,     420.09
    410.0000,     403.79
    415.0000,     401.05
    420.0000,     401.20
    425.0000,     407.50
           421.3303
LAYER 8
73,    28.5897
     60.0000,     1172.3
     65.0000,     1208.9
     70.0000,     1229.3
     75.0000,     1246.9
     80.0000,     1270.5
     85.0000,     1340.9
     90.0000,     1357.5
     95.0000,     1340.5
    100.0000,     1316.9
    105.0000,     1305.2
    110.0000,     1286.3
    115.0000,     1231.7
    120.0000,     1164.4
    125.0000,     1093.2
    130.0000,     1013.6
    135.0000,     923.78
    140.0000,     831.38
    145.0000,     749.04
    150.0000,     685.69
    155.0000,     642.31
    160.0000,     596.37
    165.0000,     535.72
    170.0000,     484.78
    175.0000,     456.74
    180.0000,     442.58
    185.0000,     432.57
    190.0000,     415.69
    195.0000,     387.68
    200.0000,     354.44
    205.0000,     324.78
    210.0000,     303.01
    215.0000,     289.90
    220.0000,     284.52
    225.0000,     283.71
    230.0000,     279.06
    235.0000,     271.68
    240.0000,     263.17
    245.0000,     254.91
    250.0000,     249.32
    255.0000,     247.81
    260.0000,     244.81
    265.0000,     238.49
    270.0000,     229.74
    275.0000,     219.79
    280.0000,     210.77
    285.0000,     205.14
    290.0000,     202.12
    295.0000,     197.76
    300.0000,     195.97
    305.0000,     197.91
    310.0000,     202.46
    315.0000,     207.60
    320.0000,     210.88
    325.0000,     212.52
    330.0000,     221.76
    335.0000,     241.05
    340.0000,     269.51
    345.0000,     303.38
    350.0000,     340.19
    355.0000,     380.88
    360.0000,     426.16
    365.0000,     474.06
    370.0000,     515.67
    375.0000,     545.94
    380.0000,     547.90
    385.0000,     544.01
    390.0000,     531.90
    395.0000,     505.55
    400.0000,     469.14
    405.0000,     441.52
    410.0000,     422.58
    415.0000,     414.97
           410.2493
LAYER 9
69,    33.9487
     70.0000,     1246.3
     75.0000,     1251.3
     80.0000,     1256.6
     85.0000,     1284.4
     90.0000,     1262.9
     95.0000,     1239.9
    100.0000,     1217.6
    105.0000,     1204.6
    110.0000,     1199.6
    115.0000,     1172.2
    120.0000,     1125.8
    125.0000,     1066.3
    130.0000,     995.18
    135.0000,     910.46
    140.0000,     825.82
    145.0000,     752.68
    150.0000,     694.88
    155.0000,     653.12
    160.0000,     599.42
    165.0000,     552.52
    170.0000,     516.09
    175.0000,     495.39
    180.0000,     483.45
    185.0000,     472.99
    190.0000,     457.74
    195.0000,     435.08
    200.0000,     407.11
    205.0000,     378.19
    210.0000,     352.11
    215.0000,     331.40
    220.0000,     317.54
    225.0000,     311.48
    230.0000,     308.75
    235.0000,     299.83
    240.0000,     289.11
    245.0000,     280.90
    250.0000,     278.99
    255.0000,     273.44
    260.0000,     264.73
    265.0000,     254.64
    270.0000,     243.95
    275.0000,     233.60
    280.0000,     224.77
    285.0000,     218.59
    290.0000,     215.17
    295.0000,     213.88
    300.0000,     215.62
    305.0000,     220.05
    310.0000,     225.54
    315.0000,     229.49
    320.0000,     230.53
    325.0000,     237.90
    330.0000,     252.71
    335.0000,     275.77
    340.0000,     306.58
    345.0000,     343.12
    350.0000,     382.41
    355.0000,     421.03
    360.0000,     456.74
    365.0000,     487.93
    370.0000,     515.18
    375.0000,     537.89
    380.0000,     539.88
    385.0000,     534.53
    390.0000,     530.02
    395.0000,     516.92
    400.0000,     498.94
    405.0000,     478.92
           454.2299
LAYER 10
63,    39.8436
     85.0000,     1246.1
     90.0000,     1172.2
     95.0000,     1161.8
    100.0000,     1149.5
    105.0000,     1141.2
    110.0000,     1139.8
    115.0000,     1126.2
    120.0000,     1098.1
    125.0000,     1056.8
    130.0000,     1001.7
    135.0000,     915.31
    140.0000,     832.94
    145.0000,     764.08
    150.0000,     705.47
    155.0000,     657.84
    160.0000,     616.72
    165.0000,     581.35
    170.0000,     554.25
    175.0000,     535.90
    180.0000,     521.94
    185.0000,     507.82
    190.0000,     490.14
    195.0000,     467.58
    200.0000,     441.20
    205.0000,     413.48
    210.0000,     387.02
    215.0000,     363.86
    220.0000,     345.10
    225.0000,     331.01
    230.0000,     321.28
    235.0000,     315.04
    240.0000,     310.28
    245.0000,     304.30
    250.0000,     296.47
    255.0000,     287.53
    260.0000,     278.13
    265.0000,     268.64
    270.0000,     259.46
    275.0000,     251.35
    280.0000,     245.10
    285.0000,     241.30
    290.0000,     240.16
    295.0000,     241.46
    300.0000,     244.70
    305.0000,     248.53
    310.0000,     250.75
    315.0000,     252.76
    320.0000,     259.63
    325.0000,     271.95
    330.0000,     290.30
    335.0000,     314.86
    340.0000,     345.33
    345.0000,     380.75
    350.0000,     418.21
    355.0000,     449.96
    360.0000,     474.40
    365.0000,     492.27
    370.0000,     513.54
    375.0000,     528.82
    380.0000,     531.26
    385.0000,     527.36
    390.0000,     525.09
           521.3400
LAYER 11
59,    46.3279
     95.0000,     1128.5
    100.0000,     1121.4
    105.0000,     1114.2
    110.0000,     1111.9
    115.0000,     1102.7
    120.0000,     1083.4
    125.0000,     1059.1
    130.0000,     1032.5
    135.0000,     921.19
    140.0000,     838.33
    145.0000,     775.00
    150.0000,     714.50
    155.0000,     661.78
    160.0000,     631.78
    165.0000,     604.82
    170.0000,     582.41
    175.0000,     564.14
    180.0000,     547.32
    185.0000,     529.47
    190.0000,     508.96
    195.0000,     485.39
    200.0000,     459.66
    205.0000,     433.39
    210.0000,     408.30
    215.0000,     385.74
    220.0000,     366.51
    225.0000,     350.77
    230.0000,     338.17
    235.0000,     327.98
    240.0000,     319.21
    245.0000,     310.91
    250.0000,     302.61
    255.0000,     294.41
    260.0000,     286.57
    265.0000,     279.37
    270.0000,     273.17
    275.0000,     268.43
    280.0000,     265.53
    285.0000,     264.66
    290.0000,     265.63
    295.0000,     267.73
    300.0000,     269.66
    305.0000,     270.11
    310.0000,     273.61
    315.0000,     280.61
    320.0000,     291.45
    325.0000,     306.49
    330.0000,     325.80
    335.0000,     348.61
    340.0000,     374.94
    345.0000,     406.55
    350.0000,     445.84
    355.0000,     467.88
    360.0000,     480.95
    365.0000,     488.01
    370.0000,     503.91
    375.0000,     513.30
    380.0000,     520.09
           525.5085
LAYER 12
45,    53.4607
    130.0000,     1042.2
    135.0000,     904.83
    140.0000,     831.68
    145.0000,     783.08
    150.0000,     720.29
    155.0000,     667.64
    160.0000,     636.82
    165.0000,     616.96
    170.0000,     597.07
    175.0000,     578.59
    180.0000,     559.82
    185.0000,     539.62
    190.0000,     517.31
    195.0000,     493.02
    200.0000,     467.57
    205.0000,     442.16
    210.0000,     417.96
    215.0000,     395.87
    220.0000,     376.42
    225.0000,     359.71
    230.0000,     345.54
    235.0000,     333.46
    240.0000,     322.98
    245.0000,     313.64
    250.0000,     305.18
    255.0000,     297.61
    260.0000,     291.15
    265.0000,     286.06
    270.0000,     282.54
    275.0000,     280.59
    280.0000,     280.09
    285.0000,     280.77
    290.0000,     281.98
    295.0000,     282.56
    300.0000,     284.06
    305.0000,     288.07
    310.0000,     295.02
    315.0000,     305.31
    320.0000,     318.67
    325.0000,     335.21
    330.0000,     354.66
    335.0000,     372.57
    340.0000,     388.65
    345.0000,     406.78
           484.1231
LAYER 13
39,    61.3068
    145.0000,     788.48
    150.0000,     719.05
    155.0000,     675.51
    160.0000,     642.67
    165.0000,     621.76
    170.0000,     602.60
    175.0000,     584.21
    180.0000,     564.42
    185.0000,     543.16
    190.0000,     520.08
    195.0000,     495.48
    200.0000,     470.12
    205.0000,     445.04
    210.0000,     421.18
    215.0000,     399.26
    220.0000,     379.70
    225.0000,     362.61
    230.0000,     347.84
    235.0000,     335.11
    240.0000,     324.05
    245.0000,     314.34
    250.0000,     305.81
    255.0000,     298.45
    260.0000,     292.55
    265.0000,     288.50
    270.0000,     286.49
    275.0000,     286.12
    280.0000,     286.61
    285.0000,     287.36
    290.0000,     287.60
    295.0000,     289.08
    300.0000,     292.72
    305.0000,     299.11
    310.0000,     308.62
    315.0000,     322.62
    320.0000,     338.19
    325.0000,     356.36
    330.0000,     372.23
           392.6839
LAYER 14
35, 
    155.0000,     679.64
    160.0000,     653.05
    165.0000,     626.66
    170.0000,     603.14
    175.0000,     586.08
    180.0000,     565.45
    185.0000,     543.87
    190.0000,     520.64
    195.0000,     495.96
    200.0000,     470.61
    205.0000,     445.56
    210.0000,     421.72
    215.0000,     399.78
    220.0000,     380.15
    225.0000,     362.95
    230.0000,     348.06
    235.0000,     335.21
    240.0000,     324.12
    245.0000,     314.44
    250.0000,     305.97
    255.0000,     298.73
    260.0000,     292.95
    265.0000,     288.94
    270.0000,     286.84
    275.0000,     286.49
    280.0000,     287.27
    285.0000,     287.86
    290.0000,     288.41
    295.0000,     290.52
    300.0000,     294.91
    305.0000,     302.71
    310.0000,     312.66
    315.0000,     327.21
    320.0000,     346.93
           374.1873
CALCULATED APPARENT RESISTIVITY
      7.5000,       5.0000,   1.00000,   1595.7241
     12.5000,       5.0000,   1.00000,   1697.5653
     17.5000,       5.0000,   1.00000,   1678.2452
     22.5000,       5.0000,   1.00000,   1727.6249
     27.5000,       5.0000,   1.00000,   2032.3171
     32.5000,       5.0000,   1.00000,   2349.4724
     37.5000,       5.0000,   1.00000,   2674.5642
     42.5000,       5.0000,   1.00000,   2875.9614
     47.5000,       5.0000,   1.00000,   2972.7095
     52.5000,       5.0000,   1.00000,   2935.6292
     57.5000,       5.0000,   1.00000,   2924.5952
     62.5000,       5.0000,   1.00000,   2593.0959
     67.5000,       5.0000,   1.00000,   2508.0593
     72.5000,       5.0000,   1.00000,   2224.1602
     77.5000,       5.0000,   1.00000,   2081.3416
     82.5000,       5.0000,   1.00000,   1885.9098
     87.5000,       5.0000,   1.00000,   1772.1921
     92.5000,       5.0000,   1.00000,   1641.1378
     97.5000,       5.0000,   1.00000,   1540.5459
    102.5000,       5.0000,   1.00000,   1537.8915
    107.5000,       5.0000,   1.00000,   1488.2500
    112.5000,       5.0000,   1.00000,   1500.4170
    117.5000,       5.0000,   1.00000,   1488.2189
    122.5000,       5.0000,   1.00000,   1481.3885
    127.5000,       5.0000,   1.00000,   1475.8296
    132.5000,       5.0000,   1.00000,   1478.1533
    137.5000,       5.0000,   1.00000,   1369.1965
    142.5000,       5.0000,   1.00000,   1378.8369
    147.5000,       5.0000,   1.00000,   1249.5476
    152.5000,       5.0000,   1.00000,   1188.9349
    157.5000,       5.0000,   1.00000,   1178.8359
    162.5000,       5.0000,   1.00000,   1069.8094
    167.5000,       5.0000,   1.00000,   1166.9938
    172.5000,       5.0000,   1.00000,   1050.3463
    177.5000,       5.0000,   1.00000,   1014.1129
    182.5000,       5.0000,   1.00000,    998.5765
    187.5000,       5.0000,   1.00000,    889.9623
    192.5000,       5.0000,   1.00000,    878.1348
    197.5000,       5.0000,   1.00000,    854.8425
    202.5000,       5.0000,   1.00000,    803.0189
    207.5000,       5.0000,   1.00000,    845.5379
    212.5000,       5.0000,   1.00000,    703.2610
    217.5000,       5.0000,   1.00000,    581.7704
    222.5000,       5.0000,   1.00000,    485.8851
    227.5000,       5.0000,   1.00000,    246.9980
    232.5000,       5.0000,   1.00000,    208.8125
    237.5000,       5.0000,   1.00000,    166.5108
    242.5000,       5.0000,   1.00000,    195.4962
    247.5000,       5.0000,   1.00000,    176.2636
    252.5000,       5.0000,   1.00000,    174.9293
    257.5000,       5.0000,   1.00000,    215.0562
    262.5000,       5.0000,   1.00000,    218.2137
    267.5000,       5.0000,   1.00000,    230.3008
    272.5000,       5.0000,   1.00000,    205.3066
    277.5000,       5.0000,   1.00000,    204.1270
    282.5000,       5.0000,   1.00000,    224.8110
    287.5000,       5.0000,   1.00000,    240.5581
    292.5000,       5.0000,   1.00000,    263.8079
    297.5000,       5.0000,   1.00000,    270.5881
    302.5000,       5.0000,   1.00000,    276.1353
    307.5000,       5.0000,   1.00000,    369.6112
    312.5000,       5.0000,   1.00000,    416.0998
    317.5000,       5.0000,   1.00000,    676.2982
    322.5000,       5.0000,   1.00000,    885.0589
    327.5000,       5.0000,   1.00000,    966.3460
    332.5000,       5.0000,   1.00000,   1158.5919
    337.5000,       5.0000,   1.00000,   1153.8546
    342.5000,       5.0000,   1.00000,   1268.8328
    347.5000,       5.0000,   1.00000,   1211.8959
    352.5000,       5.0000,   1.00000,   1267.0160
    357.5000,       5.0000,   1.00000,   1077.0546
    362.5000,       5.0000,   1.00000,    909.6677
    367.5000,       5.0000,   1.00000,    813.3998
    372.5000,       5.0000,   1.00000,    886.5266
    377.5000,       5.0000,   1.00000,    871.5830
    382.5000,       5.0000,   1.00000,    862.0468
    387.5000,       5.0000,   1.00000,    949.8416
    392.5000,       5.0000,   1.00000,    866.7651
    397.5000,       5.0000,   1.00000,   1086.3892
    402.5000,       5.0000,   1.00000,   1108.9508
    407.5000,       5.0000,   1.00000,   1228.5997
    412.5000,       5.0000,   1.00000,   1236.8556
    417.5000,       5.0000,   1.00000,   1261.5957
    422.5000,       5.0000,   1.00000,   1102.1990
    427.5000,       5.0000,   1.00000,   1078.6509
    432.5000,       5.0000,   1.00000,    968.3665
    437.5000,       5.0000,   1.00000,    837.5807
    442.5000,       5.0000,   1.00000,    940.6696
    447.5000,       5.0000,   1.00000,    961.2327
    452.5000,       5.0000,   1.00000,   1049.1361
    457.5000,       5.0000,   1.00000,   1098.5308
    462.5000,       5.0000,   1.00000,   1112.0592
    467.5000,       5.0000,   1.00000,   1129.5466
     12.5000,       5.0000,   2.00000,   1800.2107
     17.5000,       5.0000,   2.00000,   1753.8680
     22.5000,       5.0000,   2.00000,   1697.1107
     27.5000,       5.0000,   2.00000,   1987.5887
     32.5000,       5.0000,   2.00000,   2290.7417
     37.5000,       5.0000,   2.00000,   2480.6592
     42.5000,       5.0000,   2.00000,   2559.9863
     47.5000,       5.0000,   2.00000,   2578.1484
     52.5000,       5.0000,   2.00000,   2669.5396
     57.5000,       5.0000,   2.00000,   2669.9966
     62.5000,       5.0000,   2.00000,   2371.6052
     67.5000,       5.0000,   2.00000,   2302.1179
     72.5000,       5.0000,   2.00000,   2119.8423
     77.5000,       5.0000,   2.00000,   1957.3552
     82.5000,       5.0000,   2.00000,   1825.3431
     87.5000,       5.0000,   2.00000,   1755.4086
     92.5000,       5.0000,   2.00000,   1640.2528
     97.5000,       5.0000,   2.00000,   1557.9244
    102.5000,       5.0000,   2.00000,   1580.9069
    107.5000,       5.0000,   2.00000,   1533.7252
    112.5000,       5.0000,   2.00000,   1520.9017
    117.5000,       5.0000,   2.00000,   1497.8109
    122.5000,       5.0000,   2.00000,   1462.0184
    127.5000,       5.0000,   2.00000,   1479.4449
    132.5000,       5.0000,   2.00000,   1446.0425
    137.5000,       5.0000,   2.00000,   1343.1736
    142.5000,       5.0000,   2.00000,   1372.9554
    147.5000,       5.0000,   2.00000,   1249.8704
    152.5000,       5.0000,   2.00000,   1189.0928
    157.5000,       5.0000,   2.00000,   1131.1927
    162.5000,       5.0000,   2.00000,   1013.6172
    167.5000,       5.0000,   2.00000,   1092.9673
    172.5000,       5.0000,   2.00000,    924.1896
    177.5000,       5.0000,   2.00000,    831.6891
    182.5000,       5.0000,   2.00000,    844.7841
    187.5000,       5.0000,   2.00000,    723.5649
    192.5000,       5.0000,   2.00000,    685.6555
    197.5000,       5.0000,   2.00000,    632.0292
    202.5000,       5.0000,   2.00000,    585.0180
    207.5000,       5.0000,   2.00000,    577.4493
    212.5000,       5.0000,   2.00000,    428.1429
    217.5000,       5.0000,   2.00000,    422.5611
    222.5000,       5.0000,   2.00000,    412.0313
    227.5000,       5.0000,   2.00000,    214.4166
    232.5000,       5.0000,   2.00000,    183.2910
    237.5000,       5.0000,   2.00000,    179.2510
    242.5000,       5.0000,   2.00000,    228.2622
    247.5000,       5.0000,   2.00000,    188.3597
    252.5000,       5.0000,   2.00000,    156.8712
    257.5000,       5.0000,   2.00000,    206.0447
    262.5000,       5.0000,   2.00000,    230.8793
    267.5000,       5.0000,   2.00000,    226.4165
    272.5000,       5.0000,   2.00000,    197.2582
    277.5000,       5.0000,   2.00000,    202.2929
    282.5000,       5.0000,   2.00000,    228.1295
    287.5000,       5.0000,   2.00000,    243.6747
    292.5000,       5.0000,   2.00000,    270.5553
    297.5000,       5.0000,   2.00000,    270.0014
    302.5000,       5.0000,   2.00000,    297.2053
    307.5000,       5.0000,   2.00000,    370.7191
    312.5000,       5.0000,   2.00000,    359.7954
    317.5000,       5.0000,   2.00000,    583.7874
    322.5000,       5.0000,   2.00000,    740.0726
    327.5000,       5.0000,   2.00000,    709.4770
    332.5000,       5.0000,   2.00000,    851.2958
    337.5000,       5.0000,   2.00000,    916.5309
    342.5000,       5.0000,   2.00000,    890.5106
    347.5000,       5.0000,   2.00000,    886.3485
    352.5000,       5.0000,   2.00000,   1035.2540
    357.5000,       5.0000,   2.00000,    928.4330
    362.5000,       5.0000,   2.00000,    730.1744
    367.5000,       5.0000,   2.00000,    741.8199
    372.5000,       5.0000,   2.00000,    906.0374
    377.5000,       5.0000,   2.00000,    855.2415
    382.5000,       5.0000,   2.00000,    840.3602
    387.5000,       5.0000,   2.00000,    914.2795
    392.5000,       5.0000,   2.00000,    836.1718
    397.5000,       5.0000,   2.00000,   1029.1357
    402.5000,       5.0000,   2.00000,   1055.9341
    407.5000,       5.0000,   2.00000,   1050.3739
    412.5000,       5.0000,   2.00000,   1119.0511
    417.5000,       5.0000,   2.00000,   1109.5558
    422.5000,       5.0000,   2.00000,    989.5530
    427.5000,       5.0000,   2.00000,   1073.8381
    432.5000,       5.0000,   2.00000,    989.1760
    437.5000,       5.0000,   2.00000,    825.2441
    442.5000,       5.0000,   2.00000,    954.9462
    447.5000,       5.0000,   2.00000,    984.9051
    452.5000,       5.0000,   2.00000,   1003.8476
    457.5000,       5.0000,   2.00000,   1039.2607
    462.5000,       5.0000,   2.00000,   1043.9014
     17.5000,       5.0000,   3.00000,   1714.9395
     22.5000,       5.0000,   3.00000,   1602.2653
     27.5000,       5.0000,   3.00000,   1830.7649
     32.5000,       5.0000,   3.00000,   2154.0603
     37.5000,       5.0000,   3.00000,   2311.6946
     42.5000,       5.0000,   3.00000,   2211.4316
     47.5000,       5.0000,   3.00000,   2197.1062
     52.5000,       5.0000,   3.00000,   2241.7800
     57.5000,       5.0000,   3.00000,   2320.0034
     62.5000,       5.0000,   3.00000,   2101.6616
     67.5000,       5.0000,   3.00000,   2076.0503
     72.5000,       5.0000,   3.00000,   1927.7429
     77.5000,       5.0000,   3.00000,   1874.8721
     82.5000,       5.0000,   3.00000,   1769.5724
     87.5000,       5.0000,   3.00000,   1712.0187
     92.5000,       5.0000,   3.00000,   1595.7828
     97.5000,       5.0000,   3.00000,   1523.9291
    102.5000,       5.0000,   3.00000,   1563.1960
    107.5000,       5.0000,   3.00000,   1541.0165
    112.5000,       5.0000,   3.00000,   1517.9348
    117.5000,       5.0000,   3.00000,   1454.2677
    122.5000,       5.0000,   3.00000,   1430.9489
    127.5000,       5.0000,   3.00000,   1410.6121
    132.5000,       5.0000,   3.00000,   1393.2521
    137.5000,       5.0000,   3.00000,   1296.1881
    142.5000,       5.0000,   3.00000,   1309.9296
    147.5000,       5.0000,   3.00000,   1204.1194
    152.5000,       5.0000,   3.00000,   1104.1942
    157.5000,       5.0000,   3.00000,   1039.8722
    162.5000,       5.0000,   3.00000,    945.2213
    167.5000,       5.0000,   3.00000,    985.4114
    172.5000,       5.0000,   3.00000,    821.4379
    177.5000,       5.0000,   3.00000,    728.7510
    182.5000,       5.0000,   3.00000,    696.8865
    187.5000,       5.0000,   3.00000,    611.2299
    192.5000,       5.0000,   3.00000,    539.4001
    197.5000,       5.0000,   3.00000,    485.3738
    202.5000,       5.0000,   3.00000,    436.6095
    207.5000,       5.0000,   3.00000,    389.9809
    212.5000,       5.0000,   3.00000,    338.9695
    217.5000,       5.0000,   3.00000,    355.9430
    222.5000,       5.0000,   3.00000,    349.3626
    227.5000,       5.0000,   3.00000,    180.9336
    232.5000,       5.0000,   3.00000,    162.8898
    237.5000,       5.0000,   3.00000,    180.2341
    242.5000,       5.0000,   3.00000,    259.7208
    247.5000,       5.0000,   3.00000,    195.7361
    252.5000,       5.0000,   3.00000,    150.1237
    257.5000,       5.0000,   3.00000,    199.2253
    262.5000,       5.0000,   3.00000,    250.8403
    267.5000,       5.0000,   3.00000,    243.6066
    272.5000,       5.0000,   3.00000,    186.6943
    277.5000,       5.0000,   3.00000,    185.6592
    282.5000,       5.0000,   3.00000,    223.6759
    287.5000,       5.0000,   3.00000,    263.7667
    292.5000,       5.0000,   3.00000,    285.1586
    297.5000,       5.0000,   3.00000,    286.0179
    302.5000,       5.0000,   3.00000,    277.0217
    307.5000,       5.0000,   3.00000,    309.6522
    312.5000,       5.0000,   3.00000,    312.4999
    317.5000,       5.0000,   3.00000,    498.7083
    322.5000,       5.0000,   3.00000,    617.3966
    327.5000,       5.0000,   3.00000,    575.8370
    332.5000,       5.0000,   3.00000,    607.9824
    337.5000,       5.0000,   3.00000,    585.3235
    342.5000,       5.0000,   3.00000,    633.1083
    347.5000,       5.0000,   3.00000,    701.2225
    352.5000,       5.0000,   3.00000,    912.1093
    357.5000,       5.0000,   3.00000,    781.8223
    362.5000,       5.0000,   3.00000,    604.3860
    367.5000,       5.0000,   3.00000,    613.3704
    372.5000,       5.0000,   3.00000,    826.4664
    377.5000,       5.0000,   3.00000,    878.3690
    382.5000,       5.0000,   3.00000,    807.8115
    387.5000,       5.0000,   3.00000,    818.3668
    392.5000,       5.0000,   3.00000,    744.4975
    397.5000,       5.0000,   3.00000,    930.2072
    402.5000,       5.0000,   3.00000,    926.5402
    407.5000,       5.0000,   3.00000,    975.3330
    412.5000,       5.0000,   3.00000,    939.1785
    417.5000,       5.0000,   3.00000,    960.0879
    422.5000,       5.0000,   3.00000,    914.2653
    427.5000,       5.0000,   3.00000,    992.2399
    432.5000,       5.0000,   3.00000,    919.6888
    437.5000,       5.0000,   3.00000,    779.5059
    442.5000,       5.0000,   3.00000,    891.0247
    447.5000,       5.0000,   3.00000,    951.9231
    452.5000,       5.0000,   3.00000,    989.4537
    457.5000,       5.0000,   3.00000,    965.4096
     22.5000,      15.0000,   1.00000,   1649.5687
     27.5000,      15.0000,   1.00000,   1780.5168
     32.5000,      15.0000,   1.00000,   1978.3557
     37.5000,      15.0000,   1.00000,   2076.2739
     42.5000,      15.0000,   1.00000,   2068.1802
     47.5000,      15.0000,   1.00000,   1969.7412
     52.5000,      15.0000,   1.00000,   1966.1152
     57.5000,      15.0000,   1.00000,   1963.2561
     62.5000,      15.0000,   1.00000,   1983.5554
     67.5000,      15.0000,   1.00000,   1897.1370
     72.5000,      15.0000,   1.00000,   1866.5402
     77.5000,      15.0000,   1.00000,   1808.8428
     82.5000,      15.0000,   1.00000,   1760.4950
     87.5000,      15.0000,   1.00000,   1653.9240
     92.5000,      15.0000,   1.00000,   1573.7578
     97.5000,      15.0000,   1.00000,   1521.8771
    102.5000,      15.0000,   1.00000,   1509.2433
    107.5000,      15.0000,   1.00000,   1514.6985
    112.5000,      15.0000,   1.00000,   1479.3821
    117.5000,      15.0000,   1.00000,   1441.0446
    122.5000,      15.0000,   1.00000,   1379.5294
    127.5000,      15.0000,   1.00000,   1352.7679
    132.5000,      15.0000,   1.00000,   1311.0851
    137.5000,      15.0000,   1.00000,   1278.0822
    142.5000,      15.0000,   1.00000,   1216.4817
    147.5000,      15.0000,   1.00000,   1132.4106
    152.5000,      15.0000,   1.00000,   1042.9366
    157.5000,      15.0000,   1.00000,    972.4703
    162.5000,      15.0000,   1.00000,    924.9620
    167.5000,      15.0000,   1.00000,    862.2391
    172.5000,      15.0000,   1.00000,    807.7902
    177.5000,      15.0000,   1.00000,    713.3401
    182.5000,      15.0000,   1.00000,    639.8275
    187.5000,      15.0000,   1.00000,    567.3823
    192.5000,      15.0000,   1.00000,    510.0981
    197.5000,      15.0000,   1.00000,    442.9666
    202.5000,      15.0000,   1.00000,    375.9650
    207.5000,      15.0000,   1.00000,    357.7669
    212.5000,      15.0000,   1.00000,    355.1059
    217.5000,      15.0000,   1.00000,    343.5725
    222.5000,      15.0000,   1.00000,    289.6290
    227.5000,      15.0000,   1.00000,    233.6842
    232.5000,      15.0000,   1.00000,    177.4756
    237.5000,      15.0000,   1.00000,    201.6326
    242.5000,      15.0000,   1.00000,    211.8732
    247.5000,      15.0000,   1.00000,    210.3918
    252.5000,      15.0000,   1.00000,    192.9186
    257.5000,      15.0000,   1.00000,    208.6139
    262.5000,      15.0000,   1.00000,    233.4100
    267.5000,      15.0000,   1.00000,    234.2356
    272.5000,      15.0000,   1.00000,    207.6343
    277.5000,      15.0000,   1.00000,    193.1513
    282.5000,      15.0000,   1.00000,    224.7009
    287.5000,      15.0000,   1.00000,    267.7200
    292.5000,      15.0000,   1.00000,    299.9398
    297.5000,      15.0000,   1.00000,    287.5486
    302.5000,      15.0000,   1.00000,    269.7748
    307.5000,      15.0000,   1.00000,    271.5633
    312.5000,      15.0000,   1.00000,    356.3698
    317.5000,      15.0000,   1.00000,    459.8576
    322.5000,      15.0000,   1.00000,    521.0763
    327.5000,      15.0000,   1.00000,    541.2357
    332.5000,      15.0000,   1.00000,    476.9276
    337.5000,      15.0000,   1.00000,    452.1422
    342.5000,      15.0000,   1.00000,    530.7960
    347.5000,      15.0000,   1.00000,    696.4947
    352.5000,      15.0000,   1.00000,    733.5411
    357.5000,      15.0000,   1.00000,    706.2611
    362.5000,      15.0000,   1.00000,    618.5259
    367.5000,      15.0000,   1.00000,    617.6835
    372.5000,      15.0000,   1.00000,    709.3720
    377.5000,      15.0000,   1.00000,    804.5524
    382.5000,      15.0000,   1.00000,    811.7397
    387.5000,      15.0000,   1.00000,    735.8155
    392.5000,      15.0000,   1.00000,    756.5948
    397.5000,      15.0000,   1.00000,    784.9470
    402.5000,      15.0000,   1.00000,    876.0063
    407.5000,      15.0000,   1.00000,    877.2164
    412.5000,      15.0000,   1.00000,    882.1963
    417.5000,      15.0000,   1.00000,    867.3400
    422.5000,      15.0000,   1.00000,    901.0702
    427.5000,      15.0000,   1.00000,    871.7945
    432.5000,      15.0000,   1.00000,    833.8531
    437.5000,      15.0000,   1.00000,    818.0299
    442.5000,      15.0000,   1.00000,    830.5000
    447.5000,      15.0000,   1.00000,    897.0712
    452.5000,      15.0000,   1.00000,    940.3099
     22.5000,       5.0000,   4.00000,   1483.3933
     27.5000,       5.0000,   4.00000,   1694.0450
     32.5000,       5.0000,   4.00000,   1946.7183
     37.5000,       5.0000,   4.00000,   2075.8335
     42.5000,       5.0000,   4.00000,   2018.1572
     47.5000,       5.0000,   4.00000,   1905.9060
     52.5000,       5.0000,   4.00000,   1917.6716
     57.5000,       5.0000,   4.00000,   1996.5206
     62.5000,       5.0000,   4.00000,   1853.6449
     67.5000,       5.0000,   4.00000,   1858.5734
     72.5000,       5.0000,   4.00000,   1753.9290
     77.5000,       5.0000,   4.00000,   1749.8098
     82.5000,       5.0000,   4.00000,   1706.1316
     87.5000,       5.0000,   4.00000,   1652.4137
     92.5000,       5.0000,   4.00000,   1544.9716
     97.5000,       5.0000,   4.00000,   1467.6062
    102.5000,       5.0000,   4.00000,   1516.6121
    107.5000,       5.0000,   4.00000,   1492.7144
    112.5000,       5.0000,   4.00000,   1474.5162
    117.5000,       5.0000,   4.00000,   1423.9089
    122.5000,       5.0000,   4.00000,   1356.8905
    127.5000,       5.0000,   4.00000,   1348.0222
    132.5000,       5.0000,   4.00000,   1328.9065
    137.5000,       5.0000,   4.00000,   1225.1899
    142.5000,       5.0000,   4.00000,   1248.3082
    147.5000,       5.0000,   4.00000,   1091.4883
    152.5000,       5.0000,   4.00000,   1008.9489
    157.5000,       5.0000,   4.00000,    966.6951
    162.5000,       5.0000,   4.00000,    846.8280
    167.5000,       5.0000,   4.00000,    911.2152
    172.5000,       5.0000,   4.00000,    752.3495
    177.5000,       5.0000,   4.00000,    659.7247
    182.5000,       5.0000,   4.00000,    634.4629
    187.5000,       5.0000,   4.00000,    510.9706
    192.5000,       5.0000,   4.00000,    468.6305
    197.5000,       5.0000,   4.00000,    403.2784
    202.5000,       5.0000,   4.00000,    340.0615
    207.5000,       5.0000,   4.00000,    355.9055
    212.5000,       5.0000,   4.00000,    315.5046
    217.5000,       5.0000,   4.00000,    337.5717
    222.5000,       5.0000,   4.00000,    314.0229
    227.5000,       5.0000,   4.00000,    161.8154
    232.5000,       5.0000,   4.00000,    162.2795
    237.5000,       5.0000,   4.00000,    175.6166
    242.5000,       5.0000,   4.00000,    252.5631
    247.5000,       5.0000,   4.00000,    205.3028
    252.5000,       5.0000,   4.00000,    159.5647
    257.5000,       5.0000,   4.00000,    215.8140
    262.5000,       5.0000,   4.00000,    254.1743
    267.5000,       5.0000,   4.00000,    253.3580
    272.5000,       5.0000,   4.00000,    189.2460
    277.5000,       5.0000,   4.00000,    177.7609
    282.5000,       5.0000,   4.00000,    222.1029
    287.5000,       5.0000,   4.00000,    269.1255
    292.5000,       5.0000,   4.00000,    313.0042
    297.5000,       5.0000,   4.00000,    280.2503
    302.5000,       5.0000,   4.00000,    237.6102
    307.5000,       5.0000,   4.00000,    268.4538
    312.5000,       5.0000,   4.00000,    265.4323
    317.5000,       5.0000,   4.00000,    441.0089
    322.5000,       5.0000,   4.00000,    538.8067
    327.5000,       5.0000,   4.00000,    475.4411
    332.5000,       5.0000,   4.00000,    457.8293
    337.5000,       5.0000,   4.00000,    410.2993
    342.5000,       5.0000,   4.00000,    487.3199
    347.5000,       5.0000,   4.00000,    609.1669
    352.5000,       5.0000,   4.00000,    771.6945
    357.5000,       5.0000,   4.00000,    677.2944
    362.5000,       5.0000,   4.00000,    529.3164
    367.5000,       5.0000,   4.00000,    530.7864
    372.5000,       5.0000,   4.00000,    737.3636
    377.5000,       5.0000,   4.00000,    802.1503
    382.5000,       5.0000,   4.00000,    767.5575
    387.5000,       5.0000,   4.00000,    752.1915
    392.5000,       5.0000,   4.00000,    636.4333
    397.5000,       5.0000,   4.00000,    802.0436
    402.5000,       5.0000,   4.00000,    838.1431
    407.5000,       5.0000,   4.00000,    858.0763
    412.5000,       5.0000,   4.00000,    858.5728
    417.5000,       5.0000,   4.00000,    875.7748
    422.5000,       5.0000,   4.00000,    828.1630
    427.5000,       5.0000,   4.00000,    893.1225
    432.5000,       5.0000,   4.00000,    818.8306
    437.5000,       5.0000,   4.00000,    692.2162
    442.5000,       5.0000,   4.00000,    822.6259
    447.5000,       5.0000,   4.00000,    873.2780
    452.5000,       5.0000,   4.00000,    935.3477
     30.0000,      20.0000,   1.00000,   1637.3402
     35.0000,      20.0000,   1.00000,   1744.3126
     40.0000,      20.0000,   1.00000,   1785.9832
     45.0000,      20.0000,   1.00000,   1812.0206
     50.0000,      20.0000,   1.00000,   1772.1975
     55.0000,      20.0000,   1.00000,   1681.2710
     60.0000,      20.0000,   1.00000,   1658.8480
     65.0000,      20.0000,   1.00000,   1663.8077
     70.0000,      20.0000,   1.00000,   1660.4471
     75.0000,      20.0000,   1.00000,   1655.4681
     80.0000,      20.0000,   1.00000,   1616.2222
     85.0000,      20.0000,   1.00000,   1573.8197
     90.0000,      20.0000,   1.00000,   1527.7782
     95.0000,      20.0000,   1.00000,   1481.8304
    100.0000,      20.0000,   1.00000,   1437.4150
    105.0000,      20.0000,   1.00000,   1403.6503
    110.0000,      20.0000,   1.00000,   1403.5487
    115.0000,      20.0000,   1.00000,   1364.3694
    120.0000,      20.0000,   1.00000,   1338.3956
    125.0000,      20.0000,   1.00000,   1297.4745
    130.0000,      20.0000,   1.00000,   1233.7606
    135.0000,      20.0000,   1.00000,   1212.1584
    140.0000,      20.0000,   1.00000,   1124.1566
    145.0000,      20.0000,   1.00000,   1041.8842
    150.0000,      20.0000,   1.00000,    985.7855
    155.0000,      20.0000,   1.00000,    889.6647
    160.0000,      20.0000,   1.00000,    854.8354
    165.0000,      20.0000,   1.00000,    807.3914
    170.0000,      20.0000,   1.00000,    745.6153
    175.0000,      20.0000,   1.00000,    721.7285
    180.0000,      20.0000,   1.00000,    616.6810
    185.0000,      20.0000,   1.00000,    545.0825
    190.0000,      20.0000,   1.00000,    481.0496
    195.0000,      20.0000,   1.00000,    395.3821
    200.0000,      20.0000,   1.00000,    378.8503
    205.0000,      20.0000,   1.00000,    356.6182
    210.0000,      20.0000,   1.00000,    354.0250
    215.0000,      20.0000,   1.00000,    345.1726
    220.0000,      20.0000,   1.00000,    289.2794
    225.0000,      20.0000,   1.00000,    258.8824
    230.0000,      20.0000,   1.00000,    219.7459
    235.0000,      20.0000,   1.00000,    188.6670
    240.0000,      20.0000,   1.00000,    189.4985
    245.0000,      20.0000,   1.00000,    194.2173
    250.0000,      20.0000,   1.00000,    226.2262
    255.0000,      20.0000,   1.00000,    238.6154
    260.0000,      20.0000,   1.00000,    236.5747
    265.0000,      20.0000,   1.00000,    230.6506
    270.0000,      20.0000,   1.00000,    220.2904
    275.0000,      20.0000,   1.00000,    224.9875
    280.0000,      20.0000,   1.00000,    226.8922
    285.0000,      20.0000,   1.00000,    255.0668
    290.0000,      20.0000,   1.00000,    271.4315
    295.0000,      20.0000,   1.00000,    262.2946
    300.0000,      20.0000,   1.00000,    261.3994
    305.0000,      20.0000,   1.00000,    243.0025
    310.0000,      20.0000,   1.00000,    287.4895
    315.0000,      20.0000,   1.00000,    358.4157
    320.0000,      20.0000,   1.00000,    397.1780
    325.0000,      20.0000,   1.00000,    421.5307
    330.0000,      20.0000,   1.00000,    405.8970
    335.0000,      20.0000,   1.00000,    400.6640
    340.0000,      20.0000,   1.00000,    446.4769
    345.0000,      20.0000,   1.00000,    505.7872
    350.0000,      20.0000,   1.00000,    556.8376
    355.0000,      20.0000,   1.00000,    574.8605
    360.0000,      20.0000,   1.00000,    566.4897
    365.0000,      20.0000,   1.00000,    588.8526
    370.0000,      20.0000,   1.00000,    588.9411
    375.0000,      20.0000,   1.00000,    613.7216
    380.0000,      20.0000,   1.00000,    656.6060
    385.0000,      20.0000,   1.00000,    662.7468
    390.0000,      20.0000,   1.00000,    673.5251
    395.0000,      20.0000,   1.00000,    677.8627
    400.0000,      20.0000,   1.00000,    677.6857
    405.0000,      20.0000,   1.00000,    749.5698
    410.0000,      20.0000,   1.00000,    809.8099
    415.0000,      20.0000,   1.00000,    814.6583
    420.0000,      20.0000,   1.00000,    816.9495
    425.0000,      20.0000,   1.00000,    762.4633
    430.0000,      20.0000,   1.00000,    707.3518
    435.0000,      20.0000,   1.00000,    716.4695
    440.0000,      20.0000,   1.00000,    721.1498
    445.0000,      20.0000,   1.00000,    747.3868
     27.5000,       5.0000,   5.00000,   1552.1102
     32.5000,       5.0000,   5.00000,   1753.8710
     37.5000,       5.0000,   5.00000,   1871.4600
     42.5000,       5.0000,   5.00000,   1836.2318
     47.5000,       5.0000,   5.00000,   1769.1429
     52.5000,       5.0000,   5.00000,   1737.2325
     57.5000,       5.0000,   5.00000,   1775.9531
     62.5000,       5.0000,   5.00000,   1634.3925
     67.5000,       5.0000,   5.00000,   1670.2837
     72.5000,       5.0000,   5.00000,   1608.7833
     77.5000,       5.0000,   5.00000,   1614.6499
     82.5000,       5.0000,   5.00000,   1595.6595
     87.5000,       5.0000,   5.00000,   1590.1985
     92.5000,       5.0000,   5.00000,   1485.2224
     97.5000,       5.0000,   5.00000,   1417.1678
    102.5000,       5.0000,   5.00000,   1446.6876
    107.5000,       5.0000,   5.00000,   1417.2318
    112.5000,       5.0000,   5.00000,   1411.9844
    117.5000,       5.0000,   5.00000,   1357.6694
    122.5000,       5.0000,   5.00000,   1306.6482
    127.5000,       5.0000,   5.00000,   1286.4667
    132.5000,       5.0000,   5.00000,   1259.4846
    137.5000,       5.0000,   5.00000,   1163.1826
    142.5000,       5.0000,   5.00000,   1143.8258
    147.5000,       5.0000,   5.00000,   1006.5580
    152.5000,       5.0000,   5.00000,    929.2536
    157.5000,       5.0000,   5.00000,    878.8373
    162.5000,       5.0000,   5.00000,    788.7007
    167.5000,       5.0000,   5.00000,    841.1344
    172.5000,       5.0000,   5.00000,    708.5536
    177.5000,       5.0000,   5.00000,    621.6818
    182.5000,       5.0000,   5.00000,    585.8946
    187.5000,       5.0000,   5.00000,    478.3598
    192.5000,       5.0000,   5.00000,    411.9417
    197.5000,       5.0000,   5.00000,    357.0909
    202.5000,       5.0000,   5.00000,    330.2762
    207.5000,       5.0000,   5.00000,    349.0945
    212.5000,       5.0000,   5.00000,    321.1227
    217.5000,       5.0000,   5.00000,    327.9291
    222.5000,       5.0000,   5.00000,    310.3172
    227.5000,       5.0000,   5.00000,    164.9921
    232.5000,       5.0000,   5.00000,    159.9814
    237.5000,       5.0000,   5.00000,    170.8371
    242.5000,       5.0000,   5.00000,    241.6390
    247.5000,       5.0000,   5.00000,    206.3198
    252.5000,       5.0000,   5.00000,    176.9840
    257.5000,       5.0000,   5.00000,    234.3280
    262.5000,       5.0000,   5.00000,    268.6182
    267.5000,       5.0000,   5.00000,    248.4974
    272.5000,       5.0000,   5.00000,    194.4755
    277.5000,       5.0000,   5.00000,    189.4333
    282.5000,       5.0000,   5.00000,    223.0365
    287.5000,       5.0000,   5.00000,    275.5881
    292.5000,       5.0000,   5.00000,    302.3350
    297.5000,       5.0000,   5.00000,    259.6454
    302.5000,       5.0000,   5.00000,    221.8392
    307.5000,       5.0000,   5.00000,    241.0271
    312.5000,       5.0000,   5.00000,    237.5529
    317.5000,       5.0000,   5.00000,    392.2683
    322.5000,       5.0000,   5.00000,    482.2898
    327.5000,       5.0000,   5.00000,    395.7483
    332.5000,       5.0000,   5.00000,    386.0260
    337.5000,       5.0000,   5.00000,    381.1148
    342.5000,       5.0000,   5.00000,    427.0176
    347.5000,       5.0000,   5.00000,    506.4713
    352.5000,       5.0000,   5.00000,    672.5018
    357.5000,       5.0000,   5.00000,    599.4487
    362.5000,       5.0000,   5.00000,    474.8714
    367.5000,       5.0000,   5.00000,    499.3468
    372.5000,       5.0000,   5.00000,    661.7010
    377.5000,       5.0000,   5.00000,    690.1063
    382.5000,       5.0000,   5.00000,    683.2170
    387.5000,       5.0000,   5.00000,    693.6948
    392.5000,       5.0000,   5.00000,    571.1886
    397.5000,       5.0000,   5.00000,    703.0564
    402.5000,       5.0000,   5.00000,    733.3166
    407.5000,       5.0000,   5.00000,    778.0799
    412.5000,       5.0000,   5.00000,    815.8574
    417.5000,       5.0000,   5.00000,    837.4210
    422.5000,       5.0000,   5.00000,    746.9213
    427.5000,       5.0000,   5.00000,    798.2977
    432.5000,       5.0000,   5.00000,    720.4924
    437.5000,       5.0000,   5.00000,    610.1455
    442.5000,       5.0000,   5.00000,    731.9569
    447.5000,       5.0000,   5.00000,    800.8215
     32.5000,       5.0000,   6.00000,   1617.0144
     37.5000,       5.0000,   6.00000,   1722.5798
     42.5000,       5.0000,   6.00000,   1692.6478
     47.5000,       5.0000,   6.00000,   1670.5815
     52.5000,       5.0000,   6.00000,   1664.2542
     57.5000,       5.0000,   6.00000,   1652.0319
     62.5000,       5.0000,   6.00000,   1486.4142
     67.5000,       5.0000,   6.00000,   1515.1683
     72.5000,       5.0000,   6.00000,   1466.4254
     77.5000,       5.0000,   6.00000,   1492.4165
     82.5000,       5.0000,   6.00000,   1484.2563
     87.5000,       5.0000,   6.00000,   1491.8948
     92.5000,       5.0000,   6.00000,   1428.3315
     97.5000,       5.0000,   6.00000,   1352.0933
    102.5000,       5.0000,   6.00000,   1375.9786
    107.5000,       5.0000,   6.00000,   1344.6909
    112.5000,       5.0000,   6.00000,   1324.7465
    117.5000,       5.0000,   6.00000,   1285.9268
    122.5000,       5.0000,   6.00000,   1253.6427
    127.5000,       5.0000,   6.00000,   1233.1512
    132.5000,       5.0000,   6.00000,   1203.4604
    137.5000,       5.0000,   6.00000,   1078.3607
    142.5000,       5.0000,   6.00000,   1067.4572
    147.5000,       5.0000,   6.00000,    942.7327
    152.5000,       5.0000,   6.00000,    860.4064
    157.5000,       5.0000,   6.00000,    819.4530
    162.5000,       5.0000,   6.00000,    737.2798
    167.5000,       5.0000,   6.00000,    801.7212
    172.5000,       5.0000,   6.00000,    669.3094
    177.5000,       5.0000,   6.00000,    591.7689
    182.5000,       5.0000,   6.00000,    565.5834
    187.5000,       5.0000,   6.00000,    454.5667
    192.5000,       5.0000,   6.00000,    389.8786
    197.5000,       5.0000,   6.00000,    348.5469
    202.5000,       5.0000,   6.00000,    337.2533
    207.5000,       5.0000,   6.00000,    360.1565
    212.5000,       5.0000,   6.00000,    317.6326
    217.5000,       5.0000,   6.00000,    338.0043
    222.5000,       5.0000,   6.00000,    328.8347
    227.5000,       5.0000,   6.00000,    170.0073
    232.5000,       5.0000,   6.00000,    159.5942
    237.5000,       5.0000,   6.00000,    166.3070
    242.5000,       5.0000,   6.00000,    247.6070
    247.5000,       5.0000,   6.00000,    210.6206
    252.5000,       5.0000,   6.00000,    180.2124
    257.5000,       5.0000,   6.00000,    252.6944
    262.5000,       5.0000,   6.00000,    283.8784
    267.5000,       5.0000,   6.00000,    262.2807
    272.5000,       5.0000,   6.00000,    198.7938
    277.5000,       5.0000,   6.00000,    198.4239
    282.5000,       5.0000,   6.00000,    240.7777
    287.5000,       5.0000,   6.00000,    265.6548
    292.5000,       5.0000,   6.00000,    272.7486
    297.5000,       5.0000,   6.00000,    244.5484
    302.5000,       5.0000,   6.00000,    213.8580
    307.5000,       5.0000,   6.00000,    233.3001
    312.5000,       5.0000,   6.00000,    222.6572
    317.5000,       5.0000,   6.00000,    361.1451
    322.5000,       5.0000,   6.00000,    420.0343
    327.5000,       5.0000,   6.00000,    360.3345
    332.5000,       5.0000,   6.00000,    381.1049
    337.5000,       5.0000,   6.00000,    377.9638
    342.5000,       5.0000,   6.00000,    405.4705
    347.5000,       5.0000,   6.00000,    444.0063
    352.5000,       5.0000,   6.00000,    591.1272
    357.5000,       5.0000,   6.00000,    542.5135
    362.5000,       5.0000,   6.00000,    448.2513
    367.5000,       5.0000,   6.00000,    460.3840
    372.5000,       5.0000,   6.00000,    605.3369
    377.5000,       5.0000,   6.00000,    614.9421
    382.5000,       5.0000,   6.00000,    583.0860
    387.5000,       5.0000,   6.00000,    613.5848
    392.5000,       5.0000,   6.00000,    536.3774
    397.5000,       5.0000,   6.00000,    645.1294
    402.5000,       5.0000,   6.00000,    652.1215
    407.5000,       5.0000,   6.00000,    732.3072
    412.5000,       5.0000,   6.00000,    771.1417
    417.5000,       5.0000,   6.00000,    784.5520
    422.5000,       5.0000,   6.00000,    702.4593
    427.5000,       5.0000,   6.00000,    714.8206
    432.5000,       5.0000,   6.00000,    645.4088
    437.5000,       5.0000,   6.00000,    540.9480
    442.5000,       5.0000,   6.00000,    652.1240
     37.5000,      25.0000,   1.00000,   1575.1311
     42.5000,      25.0000,   1.00000,   1638.5248
     47.5000,      25.0000,   1.00000,   1660.5674
     52.5000,      25.0000,   1.00000,   1619.1306
     57.5000,      25.0000,   1.00000,   1564.3107
     62.5000,      25.0000,   1.00000,   1504.7378
     67.5000,      25.0000,   1.00000,   1479.0537
     72.5000,      25.0000,   1.00000,   1458.0387
     77.5000,      25.0000,   1.00000,   1464.5635
     82.5000,      25.0000,   1.00000,   1432.3328
     87.5000,      25.0000,   1.00000,   1404.9259
     92.5000,      25.0000,   1.00000,   1388.5409
     97.5000,      25.0000,   1.00000,   1368.1409
    102.5000,      25.0000,   1.00000,   1328.1331
    107.5000,      25.0000,   1.00000,   1290.6326
    112.5000,      25.0000,   1.00000,   1270.8199
    117.5000,      25.0000,   1.00000,   1254.3193
    122.5000,      25.0000,   1.00000,   1231.4460
    127.5000,      25.0000,   1.00000,   1195.2557
    132.5000,      25.0000,   1.00000,   1131.2922
    137.5000,      25.0000,   1.00000,   1061.2794
    142.5000,      25.0000,   1.00000,    998.5427
    147.5000,      25.0000,   1.00000,    922.5164
    152.5000,      25.0000,   1.00000,    866.0898
    157.5000,      25.0000,   1.00000,    813.1795
    162.5000,      25.0000,   1.00000,    764.6511
    167.5000,      25.0000,   1.00000,    725.4261
    172.5000,      25.0000,   1.00000,    681.0459
    177.5000,      25.0000,   1.00000,    636.1599
    182.5000,      25.0000,   1.00000,    555.3959
    187.5000,      25.0000,   1.00000,    480.6664
    192.5000,      25.0000,   1.00000,    438.3684
    197.5000,      25.0000,   1.00000,    400.6284
    202.5000,      25.0000,   1.00000,    376.2073
    207.5000,      25.0000,   1.00000,    364.2732
    212.5000,      25.0000,   1.00000,    352.6892
    217.5000,      25.0000,   1.00000,    322.6731
    222.5000,      25.0000,   1.00000,    284.3676
    227.5000,      25.0000,   1.00000,    249.3498
    232.5000,      25.0000,   1.00000,    223.9451
    237.5000,      25.0000,   1.00000,    190.3974
    242.5000,      25.0000,   1.00000,    192.4494
    247.5000,      25.0000,   1.00000,    217.0708
    252.5000,      25.0000,   1.00000,    245.5505
    257.5000,      25.0000,   1.00000,    247.6946
    262.5000,      25.0000,   1.00000,    244.9529
    267.5000,      25.0000,   1.00000,    245.7128
    272.5000,      25.0000,   1.00000,    245.4265
    277.5000,      25.0000,   1.00000,    250.5861
    282.5000,      25.0000,   1.00000,    253.4121
    287.5000,      25.0000,   1.00000,    242.0243
    292.5000,      25.0000,   1.00000,    233.8157
    297.5000,      25.0000,   1.00000,    238.6856
    302.5000,      25.0000,   1.00000,    241.8832
    307.5000,      25.0000,   1.00000,    272.1721
    312.5000,      25.0000,   1.00000,    310.7200
    317.5000,      25.0000,   1.00000,    318.2636
    322.5000,      25.0000,   1.00000,    337.5718
    327.5000,      25.0000,   1.00000,    381.4840
    332.5000,      25.0000,   1.00000,    415.1598
    337.5000,      25.0000,   1.00000,    420.2950
    342.5000,      25.0000,   1.00000,    459.4132
    347.5000,      25.0000,   1.00000,    475.1828
    352.5000,      25.0000,   1.00000,    458.6317
    357.5000,      25.0000,   1.00000,    488.6893
    362.5000,      25.0000,   1.00000,    538.9820
    367.5000,      25.0000,   1.00000,    533.5239
    372.5000,      25.0000,   1.00000,    520.6946
    377.5000,      25.0000,   1.00000,    531.0326
    382.5000,      25.0000,   1.00000,    532.4227
    387.5000,      25.0000,   1.00000,    563.4260
    392.5000,      25.0000,   1.00000,    598.8134
    397.5000,      25.0000,   1.00000,    628.6376
    402.5000,      25.0000,   1.00000,    656.9291
    407.5000,      25.0000,   1.00000,    708.5268
    412.5000,      25.0000,   1.00000,    734.5502
    417.5000,      25.0000,   1.00000,    747.4394
    422.5000,      25.0000,   1.00000,    713.0650
    427.5000,      25.0000,   1.00000,    657.4051
    432.5000,      25.0000,   1.00000,    620.3027
    437.5000,      25.0000,   1.00000,    636.1151
     37.5000,       5.0000,   7.00000,   1624.7267
     42.5000,       5.0000,   7.00000,   1608.1552
     47.5000,       5.0000,   7.00000,   1580.2319
     52.5000,       5.0000,   7.00000,   1597.3539
     57.5000,       5.0000,   7.00000,   1604.1777
     62.5000,       5.0000,   7.00000,   1411.5723
     67.5000,       5.0000,   7.00000,   1394.5726
     72.5000,       5.0000,   7.00000,   1340.3672
     77.5000,       5.0000,   7.00000,   1376.7515
     82.5000,       5.0000,   7.00000,   1384.2689
     87.5000,       5.0000,   7.00000,   1397.5165
     92.5000,       5.0000,   7.00000,   1335.4929
     97.5000,       5.0000,   7.00000,   1283.4689
    102.5000,       5.0000,   7.00000,   1309.1925
    107.5000,       5.0000,   7.00000,   1269.1846
    112.5000,       5.0000,   7.00000,   1249.8696
    117.5000,       5.0000,   7.00000,   1217.2258
    122.5000,       5.0000,   7.00000,   1185.4384
    127.5000,       5.0000,   7.00000,   1186.1649
    132.5000,       5.0000,   7.00000,   1135.7574
    137.5000,       5.0000,   7.00000,   1019.4152
    142.5000,       5.0000,   7.00000,   1014.8159
    147.5000,       5.0000,   7.00000,    885.8994
    152.5000,       5.0000,   7.00000,    817.2940
    157.5000,       5.0000,   7.00000,    780.5722
    162.5000,       5.0000,   7.00000,    702.0236
    167.5000,       5.0000,   7.00000,    766.3370
    172.5000,       5.0000,   7.00000,    642.2648
    177.5000,       5.0000,   7.00000,    568.0764
    182.5000,       5.0000,   7.00000,    549.3640
    187.5000,       5.0000,   7.00000,    440.4675
    192.5000,       5.0000,   7.00000,    396.1246
    197.5000,       5.0000,   7.00000,    360.7654
    202.5000,       5.0000,   7.00000,    341.9430
    207.5000,       5.0000,   7.00000,    364.1047
    212.5000,       5.0000,   7.00000,    327.2951
    217.5000,       5.0000,   7.00000,    355.3648
    222.5000,       5.0000,   7.00000,    344.8571
    227.5000,       5.0000,   7.00000,    173.2040
    232.5000,       5.0000,   7.00000,    161.5063
    237.5000,       5.0000,   7.00000,    173.4647
    242.5000,       5.0000,   7.00000,    257.7642
    247.5000,       5.0000,   7.00000,    217.5675
    252.5000,       5.0000,   7.00000,    181.1027
    257.5000,       5.0000,   7.00000,    253.9343
    262.5000,       5.0000,   7.00000,    306.7262
    267.5000,       5.0000,   7.00000,    285.9126
    272.5000,       5.0000,   7.00000,    211.7863
    277.5000,       5.0000,   7.00000,    205.8704
    282.5000,       5.0000,   7.00000,    241.3388
    287.5000,       5.0000,   7.00000,    257.0544
    292.5000,       5.0000,   7.00000,    260.9356
    297.5000,       5.0000,   7.00000,    230.6190
    302.5000,       5.0000,   7.00000,    207.2309
    307.5000,       5.0000,   7.00000,    232.2806
    312.5000,       5.0000,   7.00000,    219.2037
    317.5000,       5.0000,   7.00000,    334.9259
    322.5000,       5.0000,   7.00000,    394.1043
    327.5000,       5.0000,   7.00000,    354.5476
    332.5000,       5.0000,   7.00000,    387.7907
    337.5000,       5.0000,   7.00000,    372.6022
    342.5000,       5.0000,   7.00000,    388.6812
    347.5000,       5.0000,   7.00000,    428.0036
    352.5000,       5.0000,   7.00000,    538.7546
    357.5000,       5.0000,   7.00000,    508.2737
    362.5000,       5.0000,   7.00000,    415.3700
    367.5000,       5.0000,   7.00000,    424.1958
    372.5000,       5.0000,   7.00000,    558.1058
    377.5000,       5.0000,   7.00000,    561.0539
    382.5000,       5.0000,   7.00000,    521.7502
    387.5000,       5.0000,   7.00000,    539.9683
    392.5000,       5.0000,   7.00000,    483.8300
    397.5000,       5.0000,   7.00000,    613.7578
    402.5000,       5.0000,   7.00000,    638.0903
    407.5000,       5.0000,   7.00000,    679.0704
    412.5000,       5.0000,   7.00000,    717.6273
    417.5000,       5.0000,   7.00000,    732.7533
    422.5000,       5.0000,   7.00000,    651.1234
    427.5000,       5.0000,   7.00000,    675.2901
    432.5000,       5.0000,   7.00000,    585.9212
    437.5000,       5.0000,   7.00000,    489.8717
     42.5000,       5.0000,   8.00000,   1543.1256
     47.5000,       5.0000,   8.00000,   1517.5283
     52.5000,       5.0000,   8.00000,   1528.2417
     57.5000,       5.0000,   8.00000,   1561.6764
     62.5000,       5.0000,   8.00000,   1371.8014
     67.5000,       5.0000,   8.00000,   1323.0814
     72.5000,       5.0000,   8.00000,   1243.1281
     77.5000,       5.0000,   8.00000,   1272.9437
     82.5000,       5.0000,   8.00000,   1290.8177
     87.5000,       5.0000,   8.00000,   1304.6818
     92.5000,       5.0000,   8.00000,   1241.1530
     97.5000,       5.0000,   8.00000,   1199.3800
    102.5000,       5.0000,   8.00000,   1235.6776
    107.5000,       5.0000,   8.00000,   1203.6117
    112.5000,       5.0000,   8.00000,   1191.6017
    117.5000,       5.0000,   8.00000,   1149.7092
    122.5000,       5.0000,   8.00000,   1127.5735
    127.5000,       5.0000,   8.00000,   1109.2461
    132.5000,       5.0000,   8.00000,   1085.2228
    137.5000,       5.0000,   8.00000,    984.3245
    142.5000,       5.0000,   8.00000,    967.1571
    147.5000,       5.0000,   8.00000,    852.6867
    152.5000,       5.0000,   8.00000,    787.2900
    157.5000,       5.0000,   8.00000,    755.5358
    162.5000,       5.0000,   8.00000,    680.4626
    167.5000,       5.0000,   8.00000,    735.3841
    172.5000,       5.0000,   8.00000,    619.9112
    177.5000,       5.0000,   8.00000,    551.6757
    182.5000,       5.0000,   8.00000,    529.5699
    187.5000,       5.0000,   8.00000,    449.0736
    192.5000,       5.0000,   8.00000,    408.4450
    197.5000,       5.0000,   8.00000,    372.6908
    202.5000,       5.0000,   8.00000,    348.4369
    207.5000,       5.0000,   8.00000,    368.4514
    212.5000,       5.0000,   8.00000,    344.3875
    217.5000,       5.0000,   8.00000,    369.6181
    222.5000,       5.0000,   8.00000,    350.0309
    227.5000,       5.0000,   8.00000,    176.9629
    232.5000,       5.0000,   8.00000,    169.9980
    237.5000,       5.0000,   8.00000,    184.6826
    242.5000,       5.0000,   8.00000,    271.1053
    247.5000,       5.0000,   8.00000,    222.4534
    252.5000,       5.0000,   8.00000,    183.7030
    257.5000,       5.0000,   8.00000,    258.2701
    262.5000,       5.0000,   8.00000,    318.9997
    267.5000,       5.0000,   8.00000,    310.9593
    272.5000,       5.0000,   8.00000,    230.2528
    277.5000,       5.0000,   8.00000,    210.1972
    282.5000,       5.0000,   8.00000,    230.0222
    287.5000,       5.0000,   8.00000,    256.8183
    292.5000,       5.0000,   8.00000,    263.6635
    297.5000,       5.0000,   8.00000,    227.1014
    302.5000,       5.0000,   8.00000,    201.0420
    307.5000,       5.0000,   8.00000,    228.1618
    312.5000,       5.0000,   8.00000,    214.5269
    317.5000,       5.0000,   8.00000,    333.7406
    322.5000,       5.0000,   8.00000,    400.4853
    327.5000,       5.0000,   8.00000,    358.9455
    332.5000,       5.0000,   8.00000,    379.0530
    337.5000,       5.0000,   8.00000,    364.9975
    342.5000,       5.0000,   8.00000,    384.5670
    347.5000,       5.0000,   8.00000,    414.7583
    352.5000,       5.0000,   8.00000,    539.6830
    357.5000,       5.0000,   8.00000,    473.1499
    362.5000,       5.0000,   8.00000,    381.1512
    367.5000,       5.0000,   8.00000,    393.6454
    372.5000,       5.0000,   8.00000,    516.1781
    377.5000,       5.0000,   8.00000,    521.1638
    382.5000,       5.0000,   8.00000,    490.4681
    387.5000,       5.0000,   8.00000,    495.3279
    392.5000,       5.0000,   8.00000,    433.6723
    397.5000,       5.0000,   8.00000,    587.1189
    402.5000,       5.0000,   8.00000,    623.2958
    407.5000,       5.0000,   8.00000,    654.2256
    412.5000,       5.0000,   8.00000,    660.2451
    417.5000,       5.0000,   8.00000,    676.4069
    422.5000,       5.0000,   8.00000,    610.7291
    427.5000,       5.0000,   8.00000,    633.7424
    432.5000,       5.0000,   8.00000,    558.3832
     52.5000,      35.0000,   1.00000,   1450.6721
     57.5000,      35.0000,   1.00000,   1407.0651
     62.5000,      35.0000,   1.00000,   1364.2616
     67.5000,      35.0000,   1.00000,   1332.9294
     72.5000,      35.0000,   1.00000,   1279.3850
     77.5000,      35.0000,   1.00000,   1193.0779
     82.5000,      35.0000,   1.00000,   1141.9149
     87.5000,      35.0000,   1.00000,   1124.3118
     92.5000,      35.0000,   1.00000,   1115.8008
     97.5000,      35.0000,   1.00000,   1111.9994
    102.5000,      35.0000,   1.00000,   1107.1996
    107.5000,      35.0000,   1.00000,   1096.2136
    112.5000,      35.0000,   1.00000,   1101.1359
    117.5000,      35.0000,   1.00000,   1074.6523
    122.5000,      35.0000,   1.00000,   1041.2831
    127.5000,      35.0000,   1.00000,   1013.5505
    132.5000,      35.0000,   1.00000,    973.4156
    137.5000,      35.0000,   1.00000,    939.4075
    142.5000,      35.0000,   1.00000,    906.8491
    147.5000,      35.0000,   1.00000,    856.9725
    152.5000,      35.0000,   1.00000,    810.4929
    157.5000,      35.0000,   1.00000,    764.6055
    162.5000,      35.0000,   1.00000,    707.1663
    167.5000,      35.0000,   1.00000,    663.1017
    172.5000,      35.0000,   1.00000,    614.5284
    177.5000,      35.0000,   1.00000,    579.8755
    182.5000,      35.0000,   1.00000,    557.1478
    187.5000,      35.0000,   1.00000,    510.0611
    192.5000,      35.0000,   1.00000,    472.2299
    197.5000,      35.0000,   1.00000,    445.6500
    202.5000,      35.0000,   1.00000,    419.0201
    207.5000,      35.0000,   1.00000,    400.1992
    212.5000,      35.0000,   1.00000,    357.4496
    217.5000,      35.0000,   1.00000,    321.2008
    222.5000,      35.0000,   1.00000,    303.1724
    227.5000,      35.0000,   1.00000,    290.6815
    232.5000,      35.0000,   1.00000,    273.5403
    237.5000,      35.0000,   1.00000,    243.8615
    242.5000,      35.0000,   1.00000,    222.4234
    247.5000,      35.0000,   1.00000,    240.9576
    252.5000,      35.0000,   1.00000,    261.1810
    257.5000,      35.0000,   1.00000,    268.0044
    262.5000,      35.0000,   1.00000,    264.8690
    267.5000,      35.0000,   1.00000,    266.4128
    272.5000,      35.0000,   1.00000,    277.0658
    277.5000,      35.0000,   1.00000,    280.7484
    282.5000,      35.0000,   1.00000,    256.5765
    287.5000,      35.0000,   1.00000,    234.1461
    292.5000,      35.0000,   1.00000,    231.8457
    297.5000,      35.0000,   1.00000,    237.6988
    302.5000,      35.0000,   1.00000,    252.3863
    307.5000,      35.0000,   1.00000,    270.9471
    312.5000,      35.0000,   1.00000,    291.0041
    317.5000,      35.0000,   1.00000,    324.7965
    322.5000,      35.0000,   1.00000,    348.8440
    327.5000,      35.0000,   1.00000,    365.0631
    332.5000,      35.0000,   1.00000,    393.7823
    337.5000,      35.0000,   1.00000,    426.7227
    342.5000,      35.0000,   1.00000,    443.0485
    347.5000,      35.0000,   1.00000,    432.5222
    352.5000,      35.0000,   1.00000,    419.0327
    357.5000,      35.0000,   1.00000,    428.2676
    362.5000,      35.0000,   1.00000,    432.7664
    367.5000,      35.0000,   1.00000,    422.4680
    372.5000,      35.0000,   1.00000,    421.1185
    377.5000,      35.0000,   1.00000,    413.8610
    382.5000,      35.0000,   1.00000,    440.8415
    387.5000,      35.0000,   1.00000,    487.7203
    392.5000,      35.0000,   1.00000,    515.0243
    397.5000,      35.0000,   1.00000,    539.6976
    402.5000,      35.0000,   1.00000,    567.0635
    407.5000,      35.0000,   1.00000,    589.3268
    412.5000,      35.0000,   1.00000,    618.5000
    417.5000,      35.0000,   1.00000,    597.6503
    422.5000,      35.0000,   1.00000,    564.0700
     52.5000,       5.0000,  10.00000,   1433.2899
     57.5000,       5.0000,  10.00000,   1447.0757
     62.5000,       5.0000,  10.00000,   1271.0735
     67.5000,       5.0000,  10.00000,   1240.1510
     72.5000,       5.0000,  10.00000,   1148.1400
     77.5000,       5.0000,  10.00000,   1134.3751
     82.5000,       5.0000,  10.00000,   1117.7505
     87.5000,       5.0000,  10.00000,   1128.2883
     92.5000,       5.0000,  10.00000,   1076.5474
     97.5000,       5.0000,  10.00000,   1040.4540
    102.5000,       5.0000,  10.00000,   1081.8824
    107.5000,       5.0000,  10.00000,   1074.5581
    112.5000,       5.0000,  10.00000,   1085.0631
    117.5000,       5.0000,  10.00000,   1040.0941
    122.5000,       5.0000,  10.00000,   1011.0712
    127.5000,       5.0000,  10.00000,   1006.5355
    132.5000,       5.0000,  10.00000,    990.2665
    137.5000,       5.0000,  10.00000,    913.4342
    142.5000,       5.0000,  10.00000,    923.3349
    147.5000,       5.0000,  10.00000,    818.3391
    152.5000,       5.0000,  10.00000,    756.3206
    157.5000,       5.0000,  10.00000,    722.9257
    162.5000,       5.0000,  10.00000,    649.0722
    167.5000,       5.0000,  10.00000,    701.4067
    172.5000,       5.0000,  10.00000,    583.5414
    177.5000,       5.0000,  10.00000,    533.7277
    182.5000,       5.0000,  10.00000,    541.2584
    187.5000,       5.0000,  10.00000,    464.4631
    192.5000,       5.0000,  10.00000,    421.0714
    197.5000,       5.0000,  10.00000,    386.6886
    202.5000,       5.0000,  10.00000,    371.0510
    207.5000,       5.0000,  10.00000,    396.6479
    212.5000,       5.0000,  10.00000,    357.2581
    217.5000,       5.0000,  10.00000,    378.0210
    222.5000,       5.0000,  10.00000,    370.8294
    227.5000,       5.0000,  10.00000,    192.5980
    232.5000,       5.0000,  10.00000,    187.4612
    237.5000,       5.0000,  10.00000,    203.2568
    242.5000,       5.0000,  10.00000,    294.9683
    247.5000,       5.0000,  10.00000,    240.9216
    252.5000,       5.0000,  10.00000,    199.0707
    257.5000,       5.0000,  10.00000,    281.3378
    262.5000,       5.0000,  10.00000,    346.4110
    267.5000,       5.0000,  10.00000,    326.2124
    272.5000,       5.0000,  10.00000,    237.2509
    277.5000,       5.0000,  10.00000,    220.5422
    282.5000,       5.0000,  10.00000,    243.0920
    287.5000,       5.0000,  10.00000,    264.3213
    292.5000,       5.0000,  10.00000,    272.1812
    297.5000,       5.0000,  10.00000,    239.9339
    302.5000,       5.0000,  10.00000,    201.9536
    307.5000,       5.0000,  10.00000,    217.7551
    312.5000,       5.0000,  10.00000,    214.1236
    317.5000,       5.0000,  10.00000,    357.6055
    322.5000,       5.0000,  10.00000,    426.2700
    327.5000,       5.0000,  10.00000,    359.2949
    332.5000,       5.0000,  10.00000,    368.9345
    337.5000,       5.0000,  10.00000,    351.8169
    342.5000,       5.0000,  10.00000,    379.7796
    347.5000,       5.0000,  10.00000,    413.7260
    352.5000,       5.0000,  10.00000,    517.3451
    357.5000,       5.0000,  10.00000,    445.5501
    362.5000,       5.0000,  10.00000,    344.1935
    367.5000,       5.0000,  10.00000,    341.4747
    372.5000,       5.0000,  10.00000,    460.4948
    377.5000,       5.0000,  10.00000,    476.1848
    382.5000,       5.0000,  10.00000,    449.9172
    387.5000,       5.0000,  10.00000,    469.9149
    392.5000,       5.0000,  10.00000,    408.3327
    397.5000,       5.0000,  10.00000,    519.6809
    402.5000,       5.0000,  10.00000,    541.6893
    407.5000,       5.0000,  10.00000,    590.6846
    412.5000,       5.0000,  10.00000,    606.2517
    417.5000,       5.0000,  10.00000,    601.1574
    422.5000,       5.0000,  10.00000,    533.1127
     67.5000,      45.0000,   1.00000,   1182.6125
     72.5000,      45.0000,   1.00000,   1135.7743
     77.5000,      45.0000,   1.00000,   1071.8490
     82.5000,      45.0000,   1.00000,   1020.1374
     87.5000,      45.0000,   1.00000,    978.3049
     92.5000,      45.0000,   1.00000,    934.3118
     97.5000,      45.0000,   1.00000,    920.2198
    102.5000,      45.0000,   1.00000,    907.5944
    107.5000,      45.0000,   1.00000,    911.4268
    112.5000,      45.0000,   1.00000,    912.2499
    117.5000,      45.0000,   1.00000,    905.6734
    122.5000,      45.0000,   1.00000,    913.9613
    127.5000,      45.0000,   1.00000,    909.6453
    132.5000,      45.0000,   1.00000,    888.8995
    137.5000,      45.0000,   1.00000,    866.7934
    142.5000,      45.0000,   1.00000,    834.2313
    147.5000,      45.0000,   1.00000,    815.9102
    152.5000,      45.0000,   1.00000,    779.5504
    157.5000,      45.0000,   1.00000,    732.9576
    162.5000,      45.0000,   1.00000,    704.0629
    167.5000,      45.0000,   1.00000,    658.7557
    172.5000,      45.0000,   1.00000,    625.8192
    177.5000,      45.0000,   1.00000,    588.2045
    182.5000,      45.0000,   1.00000,    554.3170
    187.5000,      45.0000,   1.00000,    536.7234
    192.5000,      45.0000,   1.00000,    495.3255
    197.5000,      45.0000,   1.00000,    468.5093
    202.5000,      45.0000,   1.00000,    445.9689
    207.5000,      45.0000,   1.00000,    401.9080
    212.5000,      45.0000,   1.00000,    373.4388
    217.5000,      45.0000,   1.00000,    347.8327
    222.5000,      45.0000,   1.00000,    337.7491
    227.5000,      45.0000,   1.00000,    321.9793
    232.5000,      45.0000,   1.00000,    297.1022
    237.5000,      45.0000,   1.00000,    294.3151
    242.5000,      45.0000,   1.00000,    288.9257
    247.5000,      45.0000,   1.00000,    281.1765
    252.5000,      45.0000,   1.00000,    282.4987
    257.5000,      45.0000,   1.00000,    278.2925
    262.5000,      45.0000,   1.00000,    281.4960
    267.5000,      45.0000,   1.00000,    274.9438
    272.5000,      45.0000,   1.00000,    278.7598
    277.5000,      45.0000,   1.00000,    286.7989
    282.5000,      45.0000,   1.00000,    279.7722
    287.5000,      45.0000,   1.00000,    265.9473
    292.5000,      45.0000,   1.00000,    253.2397
    297.5000,      45.0000,   1.00000,    267.5274
    302.5000,      45.0000,   1.00000,    295.6475
    307.5000,      45.0000,   1.00000,    305.8997
    312.5000,      45.0000,   1.00000,    318.6353
    317.5000,      45.0000,   1.00000,    323.2890
    322.5000,      45.0000,   1.00000,    331.8622
    327.5000,      45.0000,   1.00000,    362.5800
    332.5000,      45.0000,   1.00000,    403.4400
    337.5000,      45.0000,   1.00000,    428.6252
    342.5000,      45.0000,   1.00000,    412.0293
    347.5000,      45.0000,   1.00000,    389.5496
    352.5000,      45.0000,   1.00000,    395.0815
    357.5000,      45.0000,   1.00000,    404.7522
    362.5000,      45.0000,   1.00000,    407.1833
    367.5000,      45.0000,   1.00000,    409.8969
    372.5000,      45.0000,   1.00000,    408.6048
    377.5000,      45.0000,   1.00000,    410.8214
    382.5000,      45.0000,   1.00000,    416.7390
    387.5000,      45.0000,   1.00000,    443.3009
    392.5000,      45.0000,   1.00000,    474.0744
    397.5000,      45.0000,   1.00000,    486.1409
    402.5000,      45.0000,   1.00000,    487.7339
    407.5000,      45.0000,   1.00000,    493.8029
     77.5000,       5.0000,  12.00000,   1053.7798
    157.5000,       5.0000,  12.00000,    703.4777
    237.5000,       5.0000,  12.00000,    216.1778
    317.5000,       5.0000,  12.00000,    353.2927
    397.5000,       5.0000,  12.00000,    483.4042
     67.5000,      15.0000,   4.00000,   1084.1810
     72.5000,      15.0000,   4.00000,   1044.1635
     77.5000,      15.0000,   4.00000,   1002.6674
     82.5000,      15.0000,   4.00000,    996.7403
     87.5000,      15.0000,   4.00000,    965.7396
     92.5000,      15.0000,   4.00000,    918.1851
     97.5000,      15.0000,   4.00000,    895.3831
    102.5000,      15.0000,   4.00000,    885.8520
    107.5000,      15.0000,   4.00000,    903.0820
    112.5000,      15.0000,   4.00000,    904.7030
    117.5000,      15.0000,   4.00000,    900.1165
    122.5000,      15.0000,   4.00000,    903.4660
    127.5000,      15.0000,   4.00000,    913.7814
    132.5000,      15.0000,   4.00000,    896.5443
    137.5000,      15.0000,   4.00000,    879.9474
    142.5000,      15.0000,   4.00000,    827.7404
    147.5000,      15.0000,   4.00000,    789.4660
    152.5000,      15.0000,   4.00000,    730.8137
    157.5000,      15.0000,   4.00000,    680.7251
    162.5000,      15.0000,   4.00000,    674.0398
    167.5000,      15.0000,   4.00000,    642.0201
    172.5000,      15.0000,   4.00000,    620.5699
    177.5000,      15.0000,   4.00000,    564.9714
    182.5000,      15.0000,   4.00000,    523.6389
    187.5000,      15.0000,   4.00000,    491.0201
    192.5000,      15.0000,   4.00000,    438.8234
    197.5000,      15.0000,   4.00000,    406.8151
    202.5000,      15.0000,   4.00000,    396.6380
    207.5000,      15.0000,   4.00000,    391.0124
    212.5000,      15.0000,   4.00000,    405.7152
    217.5000,      15.0000,   4.00000,    401.9413
    222.5000,      15.0000,   4.00000,    345.2696
    227.5000,      15.0000,   4.00000,    274.1241
    232.5000,      15.0000,   4.00000,    210.7463
    237.5000,      15.0000,   4.00000,    253.8443
    242.5000,      15.0000,   4.00000,    278.1046
    247.5000,      15.0000,   4.00000,    282.3477
    252.5000,      15.0000,   4.00000,    275.0463
    257.5000,      15.0000,   4.00000,    300.7937
    262.5000,      15.0000,   4.00000,    338.3989
    267.5000,      15.0000,   4.00000,    317.1519
    272.5000,      15.0000,   4.00000,    273.2516
    277.5000,      15.0000,   4.00000,    248.8490
    282.5000,      15.0000,   4.00000,    263.2909
    287.5000,      15.0000,   4.00000,    285.7279
    292.5000,      15.0000,   4.00000,    285.9415
    297.5000,      15.0000,   4.00000,    261.0127
    302.5000,      15.0000,   4.00000,    242.0614
    307.5000,      15.0000,   4.00000,    229.5387
    312.5000,      15.0000,   4.00000,    279.1828
    317.5000,      15.0000,   4.00000,    338.9671
    322.5000,      15.0000,   4.00000,    375.8455
    327.5000,      15.0000,   4.00000,    386.9645
    332.5000,      15.0000,   4.00000,    367.0529
    337.5000,      15.0000,   4.00000,    370.3395
    342.5000,      15.0000,   4.00000,    374.0378
    347.5000,      15.0000,   4.00000,    417.6649
    352.5000,      15.0000,   4.00000,    432.4581
    357.5000,      15.0000,   4.00000,    413.0800
    362.5000,      15.0000,   4.00000,    365.5574
    367.5000,      15.0000,   4.00000,    377.7603
    372.5000,      15.0000,   4.00000,    424.1111
    377.5000,      15.0000,   4.00000,    453.0607
    382.5000,      15.0000,   4.00000,    442.5802
    387.5000,      15.0000,   4.00000,    414.1444
    392.5000,      15.0000,   4.00000,    430.5881
    397.5000,      15.0000,   4.00000,    442.6154
    402.5000,      15.0000,   4.00000,    486.1723
    407.5000,      15.0000,   4.00000,    499.9085
     82.5000,      55.0000,   1.00000,    940.4501
     87.5000,      55.0000,   1.00000,    891.7157
     92.5000,      55.0000,   1.00000,    862.6032
     97.5000,      55.0000,   1.00000,    843.3058
    102.5000,      55.0000,   1.00000,    823.4593
    107.5000,      55.0000,   1.00000,    804.9458
    112.5000,      55.0000,   1.00000,    795.0302
    117.5000,      55.0000,   1.00000,    798.6042
    122.5000,      55.0000,   1.00000,    806.2461
    127.5000,      55.0000,   1.00000,    809.3634
    132.5000,      55.0000,   1.00000,    806.3798
    137.5000,      55.0000,   1.00000,    795.8879
    142.5000,      55.0000,   1.00000,    787.2277
    147.5000,      55.0000,   1.00000,    773.8532
    152.5000,      55.0000,   1.00000,    758.3048
    157.5000,      55.0000,   1.00000,    735.9667
    162.5000,      55.0000,   1.00000,    699.8984
    167.5000,      55.0000,   1.00000,    670.5917
    172.5000,      55.0000,   1.00000,    635.2929
    177.5000,      55.0000,   1.00000,    600.1873
    182.5000,      55.0000,   1.00000,    566.8608
    187.5000,      55.0000,   1.00000,    534.0974
    192.5000,      55.0000,   1.00000,    516.4942
    197.5000,      55.0000,   1.00000,    487.1724
    202.5000,      55.0000,   1.00000,    450.4857
    207.5000,      55.0000,   1.00000,    418.3176
    212.5000,      55.0000,   1.00000,    385.2931
    217.5000,      55.0000,   1.00000,    373.9127
    222.5000,      55.0000,   1.00000,    360.2862
    227.5000,      55.0000,   1.00000,    346.8105
    232.5000,      55.0000,   1.00000,    344.5588
    242.5000,      55.0000,   1.00000,    327.6576
    247.5000,      55.0000,   1.00000,    305.0181
    252.5000,      55.0000,   1.00000,    283.6991
    257.5000,      55.0000,   1.00000,    289.9192
    262.5000,      55.0000,   1.00000,    300.4389
    267.5000,      55.0000,   1.00000,    310.9876
    272.5000,      55.0000,   1.00000,    298.3755
    277.5000,      55.0000,   1.00000,    290.5188
    282.5000,      55.0000,   1.00000,    295.7810
    287.5000,      55.0000,   1.00000,    291.9109
    292.5000,      55.0000,   1.00000,    295.4137
    297.5000,      55.0000,   1.00000,    304.5165
    302.5000,      55.0000,   1.00000,    316.9544
    307.5000,      55.0000,   1.00000,    332.2350
    312.5000,      55.0000,   1.00000,    338.5965
    317.5000,      55.0000,   1.00000,    339.9610
    322.5000,      55.0000,   1.00000,    344.5363
    327.5000,      55.0000,   1.00000,    369.0563
    332.5000,      55.0000,   1.00000,    382.5039
    337.5000,      55.0000,   1.00000,    378.5504
    342.5000,      55.0000,   1.00000,    387.8248
    347.5000,      55.0000,   1.00000,    399.6595
    352.5000,      55.0000,   1.00000,    404.6660
    357.5000,      55.0000,   1.00000,    413.0721
    362.5000,      55.0000,   1.00000,    416.8536
    367.5000,      55.0000,   1.00000,    414.4178
    372.5000,      55.0000,   1.00000,    422.1147
    377.5000,      55.0000,   1.00000,    427.3745
    382.5000,      55.0000,   1.00000,    424.2466
    387.5000,      55.0000,   1.00000,    424.4605
    392.5000,      55.0000,   1.00000,    434.8169
     77.5000,       5.0000,  15.00000,    932.7462
    157.5000,       5.0000,  15.00000,    687.2631
    317.5000,       5.0000,  15.00000,    369.7064
    397.5000,       5.0000,  15.00000,    441.6466
     82.5000,      15.0000,   5.00000,    903.1053
     87.5000,      15.0000,   5.00000,    877.9677
     92.5000,      15.0000,   5.00000,    847.3745
     97.5000,      15.0000,   5.00000,    829.1312
    102.5000,      15.0000,   5.00000,    811.8580
    107.5000,      15.0000,   5.00000,    806.8778
    112.5000,      15.0000,   5.00000,    799.1865
    117.5000,      15.0000,   5.00000,    803.9558
    122.5000,      15.0000,   5.00000,    816.3629
    127.5000,      15.0000,   5.00000,    827.7112
    132.5000,      15.0000,   5.00000,    824.1393
    137.5000,      15.0000,   5.00000,    816.4914
    142.5000,      15.0000,   5.00000,    780.1962
    147.5000,      15.0000,   5.00000,    753.0539
    152.5000,      15.0000,   5.00000,    710.9351
    157.5000,      15.0000,   5.00000,    674.9534
    162.5000,      15.0000,   5.00000,    669.1926
    167.5000,      15.0000,   5.00000,    641.8449
    172.5000,      15.0000,   5.00000,    624.7265
    177.5000,      15.0000,   5.00000,    574.4579
    182.5000,      15.0000,   5.00000,    528.0448
    187.5000,      15.0000,   5.00000,    488.7704
    192.5000,      15.0000,   5.00000,    438.6565
    197.5000,      15.0000,   5.00000,    412.9137
    202.5000,      15.0000,   5.00000,    408.6097
    207.5000,      15.0000,   5.00000,    405.0384
    212.5000,      15.0000,   5.00000,    418.8011
    217.5000,      15.0000,   5.00000,    419.9471
    222.5000,      15.0000,   5.00000,    366.8083
    227.5000,      15.0000,   5.00000,    297.1100
    232.5000,      15.0000,   5.00000,    232.9183
    242.5000,      15.0000,   5.00000,    295.9502
    247.5000,      15.0000,   5.00000,    295.0562
    252.5000,      15.0000,   5.00000,    288.7664
    257.5000,      15.0000,   5.00000,    324.0342
    262.5000,      15.0000,   5.00000,    369.7183
    267.5000,      15.0000,   5.00000,    350.9286
    272.5000,      15.0000,   5.00000,    297.8462
    277.5000,      15.0000,   5.00000,    265.8593
    282.5000,      15.0000,   5.00000,    280.6958
    287.5000,      15.0000,   5.00000,    307.5835
    292.5000,      15.0000,   5.00000,    305.8593
    297.5000,      15.0000,   5.00000,    279.5205
    302.5000,      15.0000,   5.00000,    259.3282
    307.5000,      15.0000,   5.00000,    247.8929
    312.5000,      15.0000,   5.00000,    295.4111
    317.5000,      15.0000,   5.00000,    352.2302
    322.5000,      15.0000,   5.00000,    388.6435
    327.5000,      15.0000,   5.00000,    388.5888
    332.5000,      15.0000,   5.00000,    358.3689
    337.5000,      15.0000,   5.00000,    353.7700
    342.5000,      15.0000,   5.00000,    364.1929
    347.5000,      15.0000,   5.00000,    415.4382
    352.5000,      15.0000,   5.00000,    441.1104
    357.5000,      15.0000,   5.00000,    427.4800
    362.5000,      15.0000,   5.00000,    381.5017
    367.5000,      15.0000,   5.00000,    395.9337
    372.5000,      15.0000,   5.00000,    438.6763
    377.5000,      15.0000,   5.00000,    464.3907
    382.5000,      15.0000,   5.00000,    449.4303
    387.5000,      15.0000,   5.00000,    406.3951
    392.5000,      15.0000,   5.00000,    406.5803
     97.5000,      65.0000,   1.00000,    802.2809
    102.5000,      65.0000,   1.00000,    792.8792
    107.5000,      65.0000,   1.00000,    786.2369
    112.5000,      65.0000,   1.00000,    781.2452
    117.5000,      65.0000,   1.00000,    766.1548
    122.5000,      65.0000,   1.00000,    739.8696
    127.5000,      65.0000,   1.00000,    724.5402
    132.5000,      65.0000,   1.00000,    732.0184
    137.5000,      65.0000,   1.00000,    744.8094
    142.5000,      65.0000,   1.00000,    748.2830
    147.5000,      65.0000,   1.00000,    738.7061
    152.5000,      65.0000,   1.00000,    733.3632
    157.5000,      65.0000,   1.00000,    725.2686
    162.5000,      65.0000,   1.00000,    696.8834
    167.5000,      65.0000,   1.00000,    659.5686
    172.5000,      65.0000,   1.00000,    625.0070
    177.5000,      65.0000,   1.00000,    595.0510
    182.5000,      65.0000,   1.00000,    572.5354
    187.5000,      65.0000,   1.00000,    554.7717
    192.5000,      65.0000,   1.00000,    531.9310
    197.5000,      65.0000,   1.00000,    497.5915
    202.5000,      65.0000,   1.00000,    456.7080
    207.5000,      65.0000,   1.00000,    429.7327
    212.5000,      65.0000,   1.00000,    416.5729
    217.5000,      65.0000,   1.00000,    396.0947
    257.5000,      65.0000,   1.00000,    300.9855
    262.5000,      65.0000,   1.00000,    308.6708
    267.5000,      65.0000,   1.00000,    319.0525
    272.5000,      65.0000,   1.00000,    322.7449
    277.5000,      65.0000,   1.00000,    313.0602
    282.5000,      65.0000,   1.00000,    308.1115
    287.5000,      65.0000,   1.00000,    322.2856
    292.5000,      65.0000,   1.00000,    332.6356
    297.5000,      65.0000,   1.00000,    331.8043
    302.5000,      65.0000,   1.00000,    330.0812
    307.5000,      65.0000,   1.00000,    336.2522
    312.5000,      65.0000,   1.00000,    344.7250
    317.5000,      65.0000,   1.00000,    354.5875
    322.5000,      65.0000,   1.00000,    371.4365
    327.5000,      65.0000,   1.00000,    374.5905
    332.5000,      65.0000,   1.00000,    369.8335
    337.5000,      65.0000,   1.00000,    374.1468
    342.5000,      65.0000,   1.00000,    399.8984
    347.5000,      65.0000,   1.00000,    420.9319
    352.5000,      65.0000,   1.00000,    422.0721
    357.5000,      65.0000,   1.00000,    419.5310
    362.5000,      65.0000,   1.00000,    416.3195
    367.5000,      65.0000,   1.00000,    421.3688
    372.5000,      65.0000,   1.00000,    424.0342
    377.5000,      65.0000,   1.00000,    427.6323
     97.5000,      15.0000,   6.00000,    787.7922
    102.5000,      15.0000,   6.00000,    785.6674
    107.5000,      15.0000,   6.00000,    793.8526
    112.5000,      15.0000,   6.00000,    788.2674
    117.5000,      15.0000,   6.00000,    778.0909
    122.5000,      15.0000,   6.00000,    763.0988
    127.5000,      15.0000,   6.00000,    759.4858
    132.5000,      15.0000,   6.00000,    763.6596
    137.5000,      15.0000,   6.00000,    772.0316
    142.5000,      15.0000,   6.00000,    750.8609
    147.5000,      15.0000,   6.00000,    726.3375
    152.5000,      15.0000,   6.00000,    690.5375
    157.5000,      15.0000,   6.00000,    665.7679
    162.5000,      15.0000,   6.00000,    663.2417
    167.5000,      15.0000,   6.00000,    631.4110
    172.5000,      15.0000,   6.00000,    604.9019
    177.5000,      15.0000,   6.00000,    561.9750
    182.5000,      15.0000,   6.00000,    528.5961
    187.5000,      15.0000,   6.00000,    497.3246
    192.5000,      15.0000,   6.00000,    446.7896
    197.5000,      15.0000,   6.00000,    417.5022
    202.5000,      15.0000,   6.00000,    414.4045
    207.5000,      15.0000,   6.00000,    415.1159
    212.5000,      15.0000,   6.00000,    434.0995
    217.5000,      15.0000,   6.00000,    439.2572
    257.5000,      15.0000,   6.00000,    339.7286
    262.5000,      15.0000,   6.00000,    386.4699
    267.5000,      15.0000,   6.00000,    370.7060
    272.5000,      15.0000,   6.00000,    321.0706
    277.5000,      15.0000,   6.00000,    287.3780
    282.5000,      15.0000,   6.00000,    300.4940
    287.5000,      15.0000,   6.00000,    324.0871
    292.5000,      15.0000,   6.00000,    319.1381
    297.5000,      15.0000,   6.00000,    292.2480
    302.5000,      15.0000,   6.00000,    267.0547
    307.5000,      15.0000,   6.00000,    253.4655
    312.5000,      15.0000,   6.00000,    301.8661
    317.5000,      15.0000,   6.00000,    364.4401
    322.5000,      15.0000,   6.00000,    406.2637
    327.5000,      15.0000,   6.00000,    399.3518
    332.5000,      15.0000,   6.00000,    365.6049
    337.5000,      15.0000,   6.00000,    364.9008
    342.5000,      15.0000,   6.00000,    380.6081
    347.5000,      15.0000,   6.00000,    434.0523
    352.5000,      15.0000,   6.00000,    456.3253
    357.5000,      15.0000,   6.00000,    437.9808
    362.5000,      15.0000,   6.00000,    391.1880
    367.5000,      15.0000,   6.00000,    404.7129
    372.5000,      15.0000,   6.00000,    445.2744
    377.5000,      15.0000,   6.00000,    468.5919
    105.0000,      30.0000,   3.00000,    778.1240
    110.0000,      30.0000,   3.00000,    774.5601
    115.0000,      30.0000,   3.00000,    773.4879
    120.0000,      30.0000,   3.00000,    768.8990
    125.0000,      30.0000,   3.00000,    764.0996
    130.0000,      30.0000,   3.00000,    757.7543
    135.0000,      30.0000,   3.00000,    748.5853
    140.0000,      30.0000,   3.00000,    735.5954
    145.0000,      30.0000,   3.00000,    723.0373
    150.0000,      30.0000,   3.00000,    700.8176
    155.0000,      30.0000,   3.00000,    691.0106
    160.0000,      30.0000,   3.00000,    657.5248
    165.0000,      30.0000,   3.00000,    631.5851
    170.0000,      30.0000,   3.00000,    611.8674
    175.0000,      30.0000,   3.00000,    583.0940
    180.0000,      30.0000,   3.00000,    556.4286
    185.0000,      30.0000,   3.00000,    510.0584
    190.0000,      30.0000,   3.00000,    478.6785
    195.0000,      30.0000,   3.00000,    462.2009
    200.0000,      30.0000,   3.00000,    437.6728
    205.0000,      30.0000,   3.00000,    432.7126
    210.0000,      30.0000,   3.00000,    435.1308
    265.0000,      30.0000,   3.00000,    337.4675
    270.0000,      30.0000,   3.00000,    345.7967
    275.0000,      30.0000,   3.00000,    343.4990
    280.0000,      30.0000,   3.00000,    328.8167
    285.0000,      30.0000,   3.00000,    308.7674
    290.0000,      30.0000,   3.00000,    303.2389
    295.0000,      30.0000,   3.00000,    302.2067
    300.0000,      30.0000,   3.00000,    292.1417
    305.0000,      30.0000,   3.00000,    301.9575
    310.0000,      30.0000,   3.00000,    319.9268
    315.0000,      30.0000,   3.00000,    333.1073
    320.0000,      30.0000,   3.00000,    356.7214
    325.0000,      30.0000,   3.00000,    373.7386
    330.0000,      30.0000,   3.00000,    398.7113
    335.0000,      30.0000,   3.00000,    402.6603
    340.0000,      30.0000,   3.00000,    414.2706
    345.0000,      30.0000,   3.00000,    425.2682
    350.0000,      30.0000,   3.00000,    419.0725
    355.0000,      30.0000,   3.00000,    414.8143
    360.0000,      30.0000,   3.00000,    429.2846
    365.0000,      30.0000,   3.00000,    443.2372
    370.0000,      30.0000,   3.00000,    435.4127
    112.5000,      25.0000,   4.00000,    766.5949
    117.5000,      25.0000,   4.00000,    772.5867
    122.5000,      25.0000,   4.00000,    779.3335
    127.5000,      25.0000,   4.00000,    776.8562
    132.5000,      25.0000,   4.00000,    767.5100
    137.5000,      25.0000,   4.00000,    745.2741
    142.5000,      25.0000,   4.00000,    722.3506
    147.5000,      25.0000,   4.00000,    696.7238
    152.5000,      25.0000,   4.00000,    670.5712
    157.5000,      25.0000,   4.00000,    649.3194
    162.5000,      25.0000,   4.00000,    630.2278
    167.5000,      25.0000,   4.00000,    612.4427
    172.5000,      25.0000,   4.00000,    597.5395
    177.5000,      25.0000,   4.00000,    572.9457
    182.5000,      25.0000,   4.00000,    524.0537
    187.5000,      25.0000,   4.00000,    489.7246
    192.5000,      25.0000,   4.00000,    464.7204
    197.5000,      25.0000,   4.00000,    442.6396
    202.5000,      25.0000,   4.00000,    432.6559
    272.5000,      25.0000,   4.00000,    347.0190
    277.5000,      25.0000,   4.00000,    326.9896
    282.5000,      25.0000,   4.00000,    317.8399
    287.5000,      25.0000,   4.00000,    317.2810
    292.5000,      25.0000,   4.00000,    312.4343
    297.5000,      25.0000,   4.00000,    305.3139
    302.5000,      25.0000,   4.00000,    287.0525
    307.5000,      25.0000,   4.00000,    296.4005
    312.5000,      25.0000,   4.00000,    329.0527
    317.5000,      25.0000,   4.00000,    353.9441
    322.5000,      25.0000,   4.00000,    379.8505
    327.5000,      25.0000,   4.00000,    408.2293
    332.5000,      25.0000,   4.00000,    410.7545
    337.5000,      25.0000,   4.00000,    404.9237
    342.5000,      25.0000,   4.00000,    429.7821
    347.5000,      25.0000,   4.00000,    438.1514
    352.5000,      25.0000,   4.00000,    430.6955
    357.5000,      25.0000,   4.00000,    426.4878
    362.5000,      25.0000,   4.00000,    440.9731
    157.5000,      15.0000,   8.00000,    615.6950
    317.5000,      15.0000,   8.00000,    393.8376
    157.5000,      15.0000,  10.00000,    647.2090
    317.5000,      15.0000,  10.00000,    412.4471
   4.91
ITERATION 3
MODEL RESISTIVITY
LAYER 1
93,     2.5000
     10.0000,     1623.7
     15.0000,     1841.6
     20.0000,     1669.4
     25.0000,     1581.7
     30.0000,     2006.1
     35.0000,     2605.7
     40.0000,     3103.7
     45.0000,     3253.0
     50.0000,     3256.5
     55.0000,     3233.5
     60.0000,     3174.9
     65.0000,     2732.2
     70.0000,     2670.3
     75.0000,     2457.3
     80.0000,     2269.1
     85.0000,     2004.1
     90.0000,     1797.6
     95.0000,     1588.4
    100.0000,     1454.0
    105.0000,     1489.5
    110.0000,     1469.9
    115.0000,     1465.5
    120.0000,     1452.6
    125.0000,     1451.9
    130.0000,     1477.5
    135.0000,     1476.6
    140.0000,     1370.1
    145.0000,     1378.2
    150.0000,     1224.8
    155.0000,     1153.5
    160.0000,     1129.9
    165.0000,     1078.1
    170.0000,     1298.1
    175.0000,     1170.5
    180.0000,     1139.3
    185.0000,     1202.6
    190.0000,     1081.2
    195.0000,     1070.5
    200.0000,     1072.7
    205.0000,     1075.9
    210.0000,     1211.0
    215.0000,     1008.4
    220.0000,     959.40
    225.0000,     711.61
    230.0000,     245.92
    235.0000,     158.25
    240.0000,     151.57
    245.0000,     240.63
    250.0000,     181.35
    255.0000,     144.60
    260.0000,     230.31
    265.0000,     308.17
    270.0000,     274.39
    275.0000,     190.43
    280.0000,     180.17
    285.0000,     219.10
    290.0000,     263.93
    295.0000,     289.70
    300.0000,     262.15
    305.0000,     237.71
    310.0000,     308.48
    315.0000,     360.70
    320.0000,     781.57
    325.0000,     1240.3
    330.0000,     1227.2
    335.0000,     1317.3
    340.0000,     1252.5
    345.0000,     1371.9
    350.0000,     1576.8
    355.0000,     1932.3
    360.0000,     1373.5
    365.0000,     814.81
    370.0000,     704.75
    375.0000,     924.88
    380.0000,     945.26
    385.0000,     887.34
    390.0000,     915.54
    395.0000,     801.63
    400.0000,     1103.3
    405.0000,     1216.4
    410.0000,     1358.7
    415.0000,     1387.7
    420.0000,     1371.3
    425.0000,     1165.6
    430.0000,     1120.8
    435.0000,     920.88
    440.0000,     709.41
    445.0000,     879.70
    450.0000,     995.88
    455.0000,     1118.2
    460.0000,     1177.8
    465.0000,     1153.7
             1155.4
LAYER 2
93,     5.2500
     10.0000,     1626.1
     15.0000,     1759.8
     20.0000,     1669.7
     25.0000,     1612.0
     30.0000,     1990.0
     35.0000,     2604.2
     40.0000,     3095.6
     45.0000,     3238.1
     50.0000,     3326.7
     55.0000,     3335.5
     60.0000,     3319.8
     65.0000,     2884.5
     70.0000,     2668.0
     75.0000,     2223.1
     80.0000,     2002.9
     85.0000,     1880.8
     90.0000,     1795.6
     95.0000,     1589.1
    100.0000,     1476.4
    105.0000,     1492.2
    110.0000,     1488.3
    115.0000,     1483.4
    120.0000,     1477.5
    125.0000,     1477.4
    130.0000,     1496.7
    135.0000,     1495.4
    140.0000,     1389.3
    145.0000,     1391.9
    150.0000,     1238.6
    155.0000,     1169.7
    160.0000,     1148.6
    165.0000,     1083.9
    170.0000,     1255.3
    175.0000,     1145.6
    180.0000,     1070.3
    185.0000,     1097.7
    190.0000,     915.26
    195.0000,     918.51
    200.0000,     925.05
    205.0000,     1037.3
    210.0000,     1047.4
    215.0000,     962.34
    220.0000,     861.96
    225.0000,     660.48
    230.0000,     189.79
    235.0000,     154.60
    240.0000,     150.26
    245.0000,     221.52
    250.0000,     181.31
    255.0000,     144.81
    260.0000,     229.75
    265.0000,     294.60
    270.0000,     274.26
    275.0000,     190.40
    280.0000,     180.27
    285.0000,     217.61
    290.0000,     262.91
    295.0000,     286.65
    300.0000,     262.27
    305.0000,     247.07
    310.0000,     309.05
    315.0000,     396.44
    320.0000,     782.26
    325.0000,     1162.7
    330.0000,     1161.0
    335.0000,     1258.6
    340.0000,     1254.9
    345.0000,     1316.7
    350.0000,     1441.0
    355.0000,     1718.0
    360.0000,     1290.4
    365.0000,     792.66
    370.0000,     704.96
    375.0000,     912.20
    380.0000,     938.24
    385.0000,     901.04
    390.0000,     915.73
    395.0000,     841.07
    400.0000,     1108.0
    405.0000,     1220.8
    410.0000,     1359.1
    415.0000,     1387.5
    420.0000,     1369.8
    425.0000,     1167.5
    430.0000,     1137.1
    435.0000,     941.46
    440.0000,     771.03
    445.0000,     882.24
    450.0000,     998.02
    455.0000,     1119.2
    460.0000,     1173.3
    465.0000,     1153.6
             1153.0
LAYER 3
91,     8.2750
     15.0000,     1688.5
     20.0000,     1679.1
     25.0000,     1677.0
     30.0000,     1934.4
     35.0000,     2491.9
     40.0000,     2828.5
     45.0000,     3017.0
     50.0000,     3321.7
     55.0000,     3397.3
     60.0000,     3399.1
     65.0000,     2951.9
     70.0000,     2378.9
     75.0000,     1742.2
     80.0000,     1736.0
     85.0000,     1797.8
     90.0000,     1805.7
     95.0000,     1725.5
    100.0000,     1635.3
    105.0000,     1634.5
    110.0000,     1634.5
    115.0000,     1639.7
    120.0000,     1644.8
    125.0000,     1651.5
    130.0000,     1694.5
    135.0000,     1696.1
    140.0000,     1620.6
    145.0000,     1616.1
    150.0000,     1425.5
    155.0000,     1372.5
    160.0000,     1330.5
    165.0000,     1153.3
    170.0000,     1154.7
    175.0000,     910.03
    180.0000,     712.28
    185.0000,     685.61
    190.0000,     476.37
    195.0000,     401.06
    200.0000,     366.75
    205.0000,     367.16
    210.0000,     366.94
    215.0000,     332.70
    220.0000,     310.12
    225.0000,     280.75
    230.0000,     131.54
    235.0000,     146.24
    240.0000,     150.12
    245.0000,     187.00
    250.0000,     176.79
    255.0000,     143.86
    260.0000,     215.32
    265.0000,     283.94
    270.0000,     250.83
    275.0000,     185.73
    280.0000,     181.70
    285.0000,     211.32
    290.0000,     256.77
    295.0000,     273.44
    300.0000,     261.87
    305.0000,     253.57
    310.0000,     309.88
    315.0000,     419.68
    320.0000,     719.11
    325.0000,     707.31
    330.0000,     704.15
    335.0000,     866.56
    340.0000,     883.46
    345.0000,     873.40
    350.0000,     838.24
    355.0000,     834.02
    360.0000,     800.14
    365.0000,     708.57
    370.0000,     705.42
    375.0000,     896.27
    380.0000,     924.24
    385.0000,     922.26
    390.0000,     928.53
    395.0000,     921.28
    400.0000,     1108.6
    405.0000,     1219.3
    410.0000,     1331.4
    415.0000,     1350.1
    420.0000,     1344.2
    425.0000,     1211.9
    430.0000,     1209.6
    435.0000,     1113.5
    440.0000,     881.00
    445.0000,     908.85
    450.0000,     1002.0
    455.0000,     1118.9
    460.0000,     1156.5
             1149.9
LAYER 4
89,    11.6025
     20.0000,     1600.6
     25.0000,     1608.6
     30.0000,     1923.5
     35.0000,     2085.2
     40.0000,     2133.0
     45.0000,     2233.0
     50.0000,     2683.2
     55.0000,     3098.9
     60.0000,     3129.5
     65.0000,     2692.1
     70.0000,     1841.0
     75.0000,     1520.4
     80.0000,     1628.2
     85.0000,     1780.8
     90.0000,     1833.9
     95.0000,     1816.8
    100.0000,     1710.7
    105.0000,     1681.5
    110.0000,     1656.9
    115.0000,     1650.0
    120.0000,     1654.7
    125.0000,     1669.9
    130.0000,     1758.3
    135.0000,     1771.7
    140.0000,     1773.2
    145.0000,     1722.6
    150.0000,     1527.2
    155.0000,     1473.3
    160.0000,     1392.4
    165.0000,     1156.9
    170.0000,     1032.4
    175.0000,     646.70
    180.0000,     499.80
    185.0000,     488.34
    190.0000,     381.47
    195.0000,     300.84
    200.0000,     227.26
    205.0000,     205.81
    210.0000,     199.93
    215.0000,     186.72
    220.0000,     185.23
    225.0000,     184.19
    230.0000,     128.10
    235.0000,     144.90
    240.0000,     150.15
    245.0000,     185.07
    250.0000,     173.36
    255.0000,     143.39
    260.0000,     184.13
    265.0000,     222.68
    270.0000,     219.65
    275.0000,     183.92
    280.0000,     182.27
    285.0000,     203.07
    290.0000,     236.69
    295.0000,     261.46
    300.0000,     260.43
    305.0000,     254.22
    310.0000,     308.84
    315.0000,     425.10
    320.0000,     559.45
    325.0000,     442.44
    330.0000,     440.60
    335.0000,     498.27
    340.0000,     515.06
    345.0000,     500.06
    350.0000,     437.14
    355.0000,     437.53
    360.0000,     465.24
    365.0000,     573.05
    370.0000,     627.04
    375.0000,     841.47
    380.0000,     884.25
    385.0000,     899.08
    390.0000,     912.84
    395.0000,     918.60
    400.0000,     989.03
    405.0000,     1029.5
    410.0000,     1072.2
    415.0000,     1109.1
    420.0000,     1120.6
    425.0000,     1174.9
    430.0000,     1193.7
    435.0000,     1147.3
    440.0000,     939.65
    445.0000,     917.35
    450.0000,     998.32
    455.0000,     1093.3
             1129.8
LAYER 5
85,    15.2628
     30.0000,     1337.5
     35.0000,     1261.8
     40.0000,     1160.5
     45.0000,     1123.9
     50.0000,     1123.1
     55.0000,     1143.9
     60.0000,     1147.4
     65.0000,     1158.0
     70.0000,     1163.2
     75.0000,     1177.5
     80.0000,     1281.7
     85.0000,     1673.6
     90.0000,     1786.7
     95.0000,     1771.0
    100.0000,     1667.7
    105.0000,     1533.3
    110.0000,     1382.1
    115.0000,     1290.3
    120.0000,     1306.4
    125.0000,     1314.6
    130.0000,     1361.5
    135.0000,     1370.3
    140.0000,     1394.5
    145.0000,     1330.9
    150.0000,     1162.1
    155.0000,     1029.0
    160.0000,     864.28
    165.0000,     640.32
    170.0000,     491.14
    175.0000,     414.48
    180.0000,     407.08
    185.0000,     410.31
    190.0000,     382.83
    195.0000,     307.52
    200.0000,     232.83
    205.0000,     203.13
    210.0000,     192.07
    215.0000,     187.83
    220.0000,     187.53
    225.0000,     186.33
    230.0000,     149.06
    235.0000,     150.62
    240.0000,     166.50
    245.0000,     179.75
    250.0000,     176.24
    255.0000,     166.18
    260.0000,     168.77
    265.0000,     198.08
    270.0000,     202.73
    275.0000,     195.33
    280.0000,     195.83
    285.0000,     200.98
    290.0000,     212.34
    295.0000,     211.88
    300.0000,     205.72
    305.0000,     202.96
    310.0000,     199.87
    315.0000,     197.34
    320.0000,     195.26
    325.0000,     195.37
    330.0000,     196.07
    335.0000,     228.10
    340.0000,     267.45
    345.0000,     286.55
    350.0000,     292.12
    355.0000,     314.70
    360.0000,     364.86
    365.0000,     447.56
    370.0000,     517.57
    375.0000,     595.33
    380.0000,     597.66
    385.0000,     595.88
    390.0000,     564.95
    395.0000,     490.31
    400.0000,     447.45
    405.0000,     434.95
    410.0000,     434.55
    415.0000,     437.36
    420.0000,     448.44
    425.0000,     474.25
    430.0000,     574.99
    435.0000,     583.25
    440.0000,     624.04
    445.0000,     694.92
           887.1341
LAYER 6
81,    19.2890
     40.0000,     1124.1
     45.0000,     1113.0
     50.0000,     1110.3
     55.0000,     1115.7
     60.0000,     1122.7
     65.0000,     1138.2
     70.0000,     1153.6
     75.0000,     1175.2
     80.0000,     1244.6
     85.0000,     1460.2
     90.0000,     1544.3
     95.0000,     1537.4
    100.0000,     1504.2
    105.0000,     1434.7
    110.0000,     1307.2
    115.0000,     1205.0
    120.0000,     1116.6
    125.0000,     1070.5
    130.0000,     1056.7
    135.0000,     1020.5
    140.0000,     944.40
    145.0000,     833.80
    150.0000,     724.22
    155.0000,     640.11
    160.0000,     564.41
    165.0000,     494.43
    170.0000,     446.41
    175.0000,     414.68
    180.0000,     413.41
    185.0000,     415.71
    190.0000,     401.83
    195.0000,     342.96
    200.0000,     267.31
    205.0000,     226.06
    210.0000,     208.96
    215.0000,     201.32
    220.0000,     198.54
    225.0000,     192.60
    230.0000,     192.22
    235.0000,     191.68
    240.0000,     194.74
    245.0000,     193.88
    250.0000,     190.84
    255.0000,     188.82
    260.0000,     187.66
    265.0000,     202.05
    270.0000,     202.43
    275.0000,     199.60
    280.0000,     199.10
    285.0000,     199.49
    290.0000,     198.58
    295.0000,     195.07
    300.0000,     191.65
    305.0000,     191.21
    310.0000,     190.91
    315.0000,     192.26
    320.0000,     192.83
    325.0000,     193.81
    330.0000,     196.54
    335.0000,     226.38
    340.0000,     265.37
    345.0000,     285.95
    350.0000,     300.07
    355.0000,     325.46
    360.0000,     374.82
    365.0000,     447.60
    370.0000,     510.08
    375.0000,     546.03
    380.0000,     546.10
    385.0000,     545.19
    390.0000,     521.30
    395.0000,     481.94
    400.0000,     432.28
    405.0000,     401.27
    410.0000,     391.83
    415.0000,     391.58
    420.0000,     392.37
    425.0000,     398.20
    430.0000,     416.76
    435.0000,     448.12
           560.4528
LAYER 7
77,    23.7179
     50.0000,     1117.8
     55.0000,     1125.6
     60.0000,     1127.8
     65.0000,     1141.5
     70.0000,     1150.0
     75.0000,     1158.7
     80.0000,     1205.7
     85.0000,     1319.5
     90.0000,     1362.5
     95.0000,     1363.4
    100.0000,     1352.5
    105.0000,     1348.6
    110.0000,     1282.4
    115.0000,     1167.6
    120.0000,     1085.7
    125.0000,     1013.6
    130.0000,     937.58
    135.0000,     855.00
    140.0000,     769.61
    145.0000,     692.82
    150.0000,     631.71
    155.0000,     589.90
    160.0000,     546.00
    165.0000,     493.80
    170.0000,     456.62
    175.0000,     430.79
    180.0000,     422.97
    185.0000,     418.96
    190.0000,     409.51
    195.0000,     372.19
    200.0000,     318.99
    205.0000,     279.39
    210.0000,     256.51
    215.0000,     245.66
    220.0000,     242.94
    225.0000,     241.90
    230.0000,     240.92
    235.0000,     237.71
    240.0000,     233.57
    245.0000,     226.86
    250.0000,     217.28
    255.0000,     212.53
    260.0000,     208.24
    265.0000,     207.21
    270.0000,     205.60
    275.0000,     202.88
    280.0000,     200.29
    285.0000,     199.99
    290.0000,     198.35
    295.0000,     195.28
    300.0000,     192.10
    305.0000,     191.25
    310.0000,     191.07
    315.0000,     192.66
    320.0000,     194.99
    325.0000,     196.69
    330.0000,     202.57
    335.0000,     229.27
    340.0000,     266.06
    345.0000,     289.54
    350.0000,     308.07
    355.0000,     338.01
    360.0000,     388.51
    365.0000,     457.44
    370.0000,     507.54
    375.0000,     533.21
    380.0000,     533.42
    385.0000,     532.60
    390.0000,     517.65
    395.0000,     488.27
    400.0000,     439.86
    405.0000,     407.17
    410.0000,     394.87
    415.0000,     393.83
    420.0000,     393.94
    425.0000,     398.19
           406.8466
LAYER 8
73,    28.5897
     60.0000,     1131.7
     65.0000,     1142.0
     70.0000,     1146.8
     75.0000,     1152.8
     80.0000,     1174.7
     85.0000,     1215.0
     90.0000,     1212.7
     95.0000,     1200.8
    100.0000,     1180.6
    105.0000,     1169.7
    110.0000,     1153.0
    115.0000,     1101.3
    120.0000,     1032.7
    125.0000,     957.91
    130.0000,     884.81
    135.0000,     801.92
    140.0000,     729.38
    145.0000,     674.20
    150.0000,     627.43
    155.0000,     591.11
    160.0000,     552.32
    165.0000,     499.94
    170.0000,     458.72
    175.0000,     448.19
    180.0000,     448.26
    185.0000,     448.66
    190.0000,     444.77
    195.0000,     425.62
    200.0000,     391.79
    205.0000,     356.65
    210.0000,     328.57
    215.0000,     310.34
    220.0000,     302.30
    225.0000,     300.87
    230.0000,     293.56
    235.0000,     281.75
    240.0000,     268.00
    245.0000,     254.39
    250.0000,     244.54
    255.0000,     241.71
    260.0000,     236.69
    265.0000,     228.10
    270.0000,     218.77
    275.0000,     211.01
    280.0000,     204.71
    285.0000,     200.73
    290.0000,     198.99
    295.0000,     195.90
    300.0000,     195.11
    305.0000,     195.55
    310.0000,     197.77
    315.0000,     201.79
    320.0000,     205.33
    325.0000,     207.47
    330.0000,     219.89
    335.0000,     246.56
    340.0000,     281.68
    345.0000,     313.72
    350.0000,     344.26
    355.0000,     379.38
    360.0000,     422.81
    365.0000,     470.47
    370.0000,     506.86
    375.0000,     526.49
    380.0000,     526.91
    385.0000,     525.44
    390.0000,     516.71
    395.0000,     494.03
    400.0000,     456.26
    405.0000,     428.43
    410.0000,     410.53
    415.0000,     404.06
           400.3836
LAYER 9
69,    33.9487
     70.0000,     1137.8
     75.0000,     1142.5
     80.0000,     1144.8
     85.0000,     1136.5
     90.0000,     1107.5
     95.0000,     1078.2
    100.0000,     1052.9
    105.0000,     1039.3
    110.0000,     1034.5
    115.0000,     1011.6
    120.0000,     972.97
    125.0000,     924.20
    130.0000,     872.48
    135.0000,     792.36
    140.0000,     726.07
    145.0000,     674.21
    150.0000,     630.58
    155.0000,     599.92
    160.0000,     555.80
    165.0000,     521.08
    170.0000,     501.10
    175.0000,     495.99
    180.0000,     494.84
    185.0000,     493.15
    190.0000,     487.32
    195.0000,     471.66
    200.0000,     444.81
    205.0000,     412.14
    210.0000,     380.04
    215.0000,     353.13
    220.0000,     334.19
    225.0000,     325.26
    230.0000,     320.94
    235.0000,     308.19
    240.0000,     293.43
    245.0000,     281.71
    250.0000,     278.88
    255.0000,     271.49
    260.0000,     260.82
    265.0000,     249.24
    270.0000,     238.05
    275.0000,     228.56
    280.0000,     221.27
    285.0000,     216.72
    290.0000,     214.83
    295.0000,     214.53
    300.0000,     215.06
    305.0000,     217.59
    310.0000,     221.88
    315.0000,     225.66
    320.0000,     226.85
    325.0000,     235.58
    330.0000,     253.80
    335.0000,     281.85
    340.0000,     316.43
    345.0000,     352.93
    350.0000,     390.58
    355.0000,     425.73
    360.0000,     456.77
    365.0000,     482.01
    370.0000,     506.03
    375.0000,     520.08
    380.0000,     520.45
    385.0000,     518.32
    390.0000,     515.21
    395.0000,     504.31
    400.0000,     487.70
    405.0000,     467.26
           440.1319
LAYER 10
63,    39.8436
     85.0000,     1134.5
     90.0000,     1016.0
     95.0000,     1001.8
    100.0000,     987.33
    105.0000,     978.71
    110.0000,     976.85
    115.0000,     965.63
    120.0000,     944.65
    125.0000,     916.28
    130.0000,     873.91
    135.0000,     790.85
    140.0000,     725.03
    145.0000,     678.55
    150.0000,     637.11
    155.0000,     605.74
    160.0000,     578.19
    165.0000,     558.21
    170.0000,     546.29
    175.0000,     539.96
    180.0000,     534.88
    185.0000,     528.19
    190.0000,     516.95
    195.0000,     498.46
    200.0000,     472.40
    205.0000,     441.63
    210.0000,     410.19
    215.0000,     381.66
    220.0000,     358.23
    225.0000,     340.62
    230.0000,     328.09
    235.0000,     319.01
    240.0000,     312.01
    245.0000,     304.21
    250.0000,     295.58
    255.0000,     286.49
    260.0000,     277.13
    265.0000,     267.88
    270.0000,     259.46
    275.0000,     252.79
    280.0000,     248.43
    285.0000,     246.46
    290.0000,     246.14
    295.0000,     246.39
    300.0000,     247.76
    305.0000,     250.04
    310.0000,     251.61
    315.0000,     253.30
    320.0000,     260.04
    325.0000,     273.17
    330.0000,     293.20
    335.0000,     319.31
    340.0000,     349.43
    345.0000,     382.70
    350.0000,     422.98
    355.0000,     452.64
    360.0000,     471.95
    365.0000,     483.68
    370.0000,     504.21
    375.0000,     513.12
    380.0000,     513.61
    385.0000,     512.11
    390.0000,     510.74
           507.0979
LAYER 11
59,    46.3279
     95.0000,     972.36
    100.0000,     964.89
    105.0000,     957.93
    110.0000,     955.78
    115.0000,     948.55
    120.0000,     933.80
    125.0000,     915.62
    130.0000,     897.64
    135.0000,     789.45
    140.0000,     724.40
    145.0000,     684.28
    150.0000,     642.71
    155.0000,     610.83
    160.0000,     596.16
    165.0000,     583.15
    170.0000,     573.41
    175.0000,     565.25
    180.0000,     556.49
    185.0000,     545.25
    190.0000,     529.73
    195.0000,     508.76
    200.0000,     482.63
    205.0000,     453.34
    210.0000,     423.66
    215.0000,     396.19
    220.0000,     372.62
    225.0000,     353.51
    230.0000,     338.49
    235.0000,     326.65
    240.0000,     316.94
    245.0000,     308.30
    250.0000,     300.42
    255.0000,     293.30
    260.0000,     286.94
    265.0000,     281.45
    270.0000,     277.16
    275.0000,     274.42
    280.0000,     273.21
    285.0000,     273.01
    290.0000,     273.16
    295.0000,     273.80
    300.0000,     274.56
    305.0000,     274.82
    310.0000,     277.14
    315.0000,     282.81
    320.0000,     292.55
    325.0000,     306.81
    330.0000,     325.26
    335.0000,     346.15
    340.0000,     367.71
    345.0000,     391.22
    350.0000,     443.64
    355.0000,     465.96
    360.0000,     476.22
    365.0000,     481.54
    370.0000,     495.62
    375.0000,     502.45
    380.0000,     506.93
           510.2998
LAYER 12
45,    53.4607
    130.0000,     910.43
    135.0000,     780.92
    140.0000,     721.55
    145.0000,     688.88
    150.0000,     645.24
    155.0000,     616.59
    160.0000,     601.46
    165.0000,     593.07
    170.0000,     584.07
    175.0000,     575.10
    180.0000,     564.29
    185.0000,     550.75
    190.0000,     533.33
    195.0000,     511.37
    200.0000,     485.24
    205.0000,     456.63
    210.0000,     427.86
    215.0000,     401.05
    220.0000,     377.58
    225.0000,     357.96
    230.0000,     341.98
    235.0000,     329.03
    240.0000,     318.42
    245.0000,     309.49
    250.0000,     302.00
    255.0000,     296.01
    260.0000,     291.65
    265.0000,     288.79
    270.0000,     287.22
    275.0000,     286.61
    280.0000,     286.54
    285.0000,     286.67
    290.0000,     287.05
    295.0000,     287.28
    300.0000,     288.05
    305.0000,     290.63
    310.0000,     295.65
    315.0000,     303.80
    320.0000,     314.99
    325.0000,     329.29
    330.0000,     346.04
    335.0000,     361.43
    340.0000,     373.34
    345.0000,     390.79
           477.4411
LAYER 13
39,    61.3068
    145.0000,     691.67
    150.0000,     645.04
    155.0000,     622.25
    160.0000,     605.75
    165.0000,     596.09
    170.0000,     586.87
    175.0000,     577.76
    180.0000,     566.20
    185.0000,     551.97
    190.0000,     534.05
    195.0000,     511.84
    200.0000,     485.72
    205.0000,     457.30
    210.0000,     428.77
    215.0000,     402.15
    220.0000,     378.72
    225.0000,     358.97
    230.0000,     342.74
    235.0000,     329.53
    240.0000,     318.71
    245.0000,     309.72
    250.0000,     302.30
    255.0000,     296.57
    260.0000,     292.77
    265.0000,     290.88
    270.0000,     290.33
    275.0000,     290.29
    280.0000,     290.38
    285.0000,     290.59
    290.0000,     290.71
    295.0000,     291.43
    300.0000,     293.51
    305.0000,     297.65
    310.0000,     304.20
    315.0000,     314.74
    320.0000,     327.07
    325.0000,     341.78
    330.0000,     352.75
           372.3082
LAYER 14
35, 
    155.0000,     624.25
    160.0000,     610.24
    165.0000,     597.89
    170.0000,     587.09
    175.0000,     578.42
    180.0000,     566.50
    185.0000,     552.15
    190.0000,     534.16
    195.0000,     511.92
    200.0000,     485.80
    205.0000,     457.39
    210.0000,     428.89
    215.0000,     402.27
    220.0000,     378.84
    225.0000,     359.07
    230.0000,     342.81
    235.0000,     329.57
    240.0000,     318.74
    245.0000,     309.76
    250.0000,     302.37
    255.0000,     296.70
    260.0000,     292.98
    265.0000,     291.12
    270.0000,     290.52
    275.0000,     290.48
    280.0000,     290.62
    285.0000,     290.80
    290.0000,     291.01
    295.0000,     291.97
    300.0000,     294.34
    305.0000,     299.15
    310.0000,     305.71
    315.0000,     316.12
    320.0000,     330.55
           352.0927
CALCULATED APPARENT RESISTIVITY
      7.5000,       5.0000,   1.00000,   1593.9570
     12.5000,       5.0000,   1.00000,   1728.2740
     17.5000,       5.0000,   1.00000,   1711.0901
     22.5000,       5.0000,   1.00000,   1758.7224
     27.5000,       5.0000,   1.00000,   2080.7708
     32.5000,       5.0000,   1.00000,   2409.1313
     37.5000,       5.0000,   1.00000,   2751.0066
     42.5000,       5.0000,   1.00000,   2971.7209
     47.5000,       5.0000,   1.00000,   3074.8206
     52.5000,       5.0000,   1.00000,   3035.1162
     57.5000,       5.0000,   1.00000,   3027.8918
     62.5000,       5.0000,   1.00000,   2666.0068
     67.5000,       5.0000,   1.00000,   2568.3860
     72.5000,       5.0000,   1.00000,   2267.0583
     77.5000,       5.0000,   1.00000,   2100.9941
     82.5000,       5.0000,   1.00000,   1896.6687
     87.5000,       5.0000,   1.00000,   1775.4779
     92.5000,       5.0000,   1.00000,   1640.9342
     97.5000,       5.0000,   1.00000,   1535.1649
    102.5000,       5.0000,   1.00000,   1531.2843
    107.5000,       5.0000,   1.00000,   1480.2469
    112.5000,       5.0000,   1.00000,   1493.3138
    117.5000,       5.0000,   1.00000,   1480.8231
    122.5000,       5.0000,   1.00000,   1475.4683
    127.5000,       5.0000,   1.00000,   1470.2882
    132.5000,       5.0000,   1.00000,   1476.0200
    137.5000,       5.0000,   1.00000,   1366.6748
    142.5000,       5.0000,   1.00000,   1380.0483
    147.5000,       5.0000,   1.00000,   1254.2328
    152.5000,       5.0000,   1.00000,   1192.5944
    157.5000,       5.0000,   1.00000,   1187.4969
    162.5000,       5.0000,   1.00000,   1075.1516
    167.5000,       5.0000,   1.00000,   1174.5118
    172.5000,       5.0000,   1.00000,   1054.7788
    177.5000,       5.0000,   1.00000,   1015.4160
    182.5000,       5.0000,   1.00000,    997.5383
    187.5000,       5.0000,   1.00000,    889.4651
    192.5000,       5.0000,   1.00000,    881.6027
    197.5000,       5.0000,   1.00000,    873.1216
    202.5000,       5.0000,   1.00000,    820.4992
    207.5000,       5.0000,   1.00000,    883.7338
    212.5000,       5.0000,   1.00000,    728.4352
    217.5000,       5.0000,   1.00000,    602.6141
    222.5000,       5.0000,   1.00000,    492.2830
    227.5000,       5.0000,   1.00000,    247.1632
    232.5000,       5.0000,   1.00000,    202.1475
    237.5000,       5.0000,   1.00000,    164.2477
    242.5000,       5.0000,   1.00000,    196.6410
    247.5000,       5.0000,   1.00000,    178.0734
    252.5000,       5.0000,   1.00000,    179.3668
    257.5000,       5.0000,   1.00000,    223.1082
    262.5000,       5.0000,   1.00000,    227.2972
    267.5000,       5.0000,   1.00000,    238.8672
    272.5000,       5.0000,   1.00000,    210.9648
    277.5000,       5.0000,   1.00000,    207.6957
    282.5000,       5.0000,   1.00000,    226.3638
    287.5000,       5.0000,   1.00000,    240.4957
    292.5000,       5.0000,   1.00000,    262.8301
    297.5000,       5.0000,   1.00000,    268.4666
    302.5000,       5.0000,   1.00000,    273.1909
    307.5000,       5.0000,   1.00000,    368.5640
    312.5000,       5.0000,   1.00000,    412.4220
    317.5000,       5.0000,   1.00000,    671.9958
    322.5000,       5.0000,   1.00000,    880.7351
    327.5000,       5.0000,   1.00000,    960.0411
    332.5000,       5.0000,   1.00000,   1149.3602
    337.5000,       5.0000,   1.00000,   1143.1177
    342.5000,       5.0000,   1.00000,   1259.6646
    347.5000,       5.0000,   1.00000,   1206.1830
    352.5000,       5.0000,   1.00000,   1264.7079
    357.5000,       5.0000,   1.00000,   1069.8611
    362.5000,       5.0000,   1.00000,    899.0828
    367.5000,       5.0000,   1.00000,    802.9561
    372.5000,       5.0000,   1.00000,    879.8655
    377.5000,       5.0000,   1.00000,    867.7582
    382.5000,       5.0000,   1.00000,    861.5537
    387.5000,       5.0000,   1.00000,    955.6638
    392.5000,       5.0000,   1.00000,    868.6003
    397.5000,       5.0000,   1.00000,   1096.9978
    402.5000,       5.0000,   1.00000,   1118.0186
    407.5000,       5.0000,   1.00000,   1239.8550
    412.5000,       5.0000,   1.00000,   1246.5433
    417.5000,       5.0000,   1.00000,   1268.9573
    422.5000,       5.0000,   1.00000,   1106.8904
    427.5000,       5.0000,   1.00000,   1080.8618
    432.5000,       5.0000,   1.00000,    969.9873
    437.5000,       5.0000,   1.00000,    833.5689
    442.5000,       5.0000,   1.00000,    945.2058
    447.5000,       5.0000,   1.00000,    964.2249
    452.5000,       5.0000,   1.00000,   1055.7228
    457.5000,       5.0000,   1.00000,   1106.4089
    462.5000,       5.0000,   1.00000,   1119.3104
    467.5000,       5.0000,   1.00000,   1135.0900
     12.5000,       5.0000,   2.00000,   1795.5322
     17.5000,       5.0000,   2.00000,   1755.3359
     22.5000,       5.0000,   2.00000,   1680.4404
     27.5000,       5.0000,   2.00000,   1988.6294
     32.5000,       5.0000,   2.00000,   2307.4189
     37.5000,       5.0000,   2.00000,   2507.6152
     42.5000,       5.0000,   2.00000,   2604.3647
     47.5000,       5.0000,   2.00000,   2626.9114
     52.5000,       5.0000,   2.00000,   2727.4568
     57.5000,       5.0000,   2.00000,   2735.0645
     62.5000,       5.0000,   2.00000,   2414.5034
     67.5000,       5.0000,   2.00000,   2345.9341
     72.5000,       5.0000,   2.00000,   2162.2961
     77.5000,       5.0000,   2.00000,   1977.4008
     82.5000,       5.0000,   2.00000,   1836.0605
     87.5000,       5.0000,   2.00000,   1763.2357
     92.5000,       5.0000,   2.00000,   1645.5776
     97.5000,       5.0000,   2.00000,   1561.1279
    102.5000,       5.0000,   2.00000,   1583.4835
    107.5000,       5.0000,   2.00000,   1535.0836
    112.5000,       5.0000,   2.00000,   1523.7471
    117.5000,       5.0000,   2.00000,   1502.4928
    122.5000,       5.0000,   2.00000,   1469.6976
    127.5000,       5.0000,   2.00000,   1491.2666
    132.5000,       5.0000,   2.00000,   1462.4033
    137.5000,       5.0000,   2.00000,   1358.5354
    142.5000,       5.0000,   2.00000,   1393.4498
    147.5000,       5.0000,   2.00000,   1271.0286
    152.5000,       5.0000,   2.00000,   1206.8528
    157.5000,       5.0000,   2.00000,   1148.7257
    162.5000,       5.0000,   2.00000,   1022.8550
    167.5000,       5.0000,   2.00000,   1099.8682
    172.5000,       5.0000,   2.00000,    922.7664
    177.5000,       5.0000,   2.00000,    821.6196
    182.5000,       5.0000,   2.00000,    830.4951
    187.5000,       5.0000,   2.00000,    705.1386
    192.5000,       5.0000,   2.00000,    671.0670
    197.5000,       5.0000,   2.00000,    618.7041
    202.5000,       5.0000,   2.00000,    570.3279
    207.5000,       5.0000,   2.00000,    572.4960
    212.5000,       5.0000,   2.00000,    421.7347
    217.5000,       5.0000,   2.00000,    414.5873
    222.5000,       5.0000,   2.00000,    405.8604
    227.5000,       5.0000,   2.00000,    208.6190
    232.5000,       5.0000,   2.00000,    176.2207
    237.5000,       5.0000,   2.00000,    174.9375
    242.5000,       5.0000,   2.00000,    229.3115
    247.5000,       5.0000,   2.00000,    189.0080
    252.5000,       5.0000,   2.00000,    157.0025
    257.5000,       5.0000,   2.00000,    209.2401
    262.5000,       5.0000,   2.00000,    236.6495
    267.5000,       5.0000,   2.00000,    230.1844
    272.5000,       5.0000,   2.00000,    199.3656
    277.5000,       5.0000,   2.00000,    204.9541
    282.5000,       5.0000,   2.00000,    230.2237
    287.5000,       5.0000,   2.00000,    244.7632
    292.5000,       5.0000,   2.00000,    271.2159
    297.5000,       5.0000,   2.00000,    269.7704
    302.5000,       5.0000,   2.00000,    297.2247
    307.5000,       5.0000,   2.00000,    371.8992
    312.5000,       5.0000,   2.00000,    356.4767
    317.5000,       5.0000,   2.00000,    576.6868
    322.5000,       5.0000,   2.00000,    735.6016
    327.5000,       5.0000,   2.00000,    706.1273
    332.5000,       5.0000,   2.00000,    843.0521
    337.5000,       5.0000,   2.00000,    902.0702
    342.5000,       5.0000,   2.00000,    875.1996
    347.5000,       5.0000,   2.00000,    877.7121
    352.5000,       5.0000,   2.00000,   1032.5220
    357.5000,       5.0000,   2.00000,    920.5006
    362.5000,       5.0000,   2.00000,    719.1403
    367.5000,       5.0000,   2.00000,    734.7626
    372.5000,       5.0000,   2.00000,    906.3168
    377.5000,       5.0000,   2.00000,    855.9247
    382.5000,       5.0000,   2.00000,    843.9612
    387.5000,       5.0000,   2.00000,    920.9280
    392.5000,       5.0000,   2.00000,    837.9236
    397.5000,       5.0000,   2.00000,   1037.3619
    402.5000,       5.0000,   2.00000,   1065.7347
    407.5000,       5.0000,   2.00000,   1058.4471
    412.5000,       5.0000,   2.00000,   1125.9971
    417.5000,       5.0000,   2.00000,   1116.5940
    422.5000,       5.0000,   2.00000,    997.9843
    427.5000,       5.0000,   2.00000,   1084.2819
    432.5000,       5.0000,   2.00000,    994.9797
    437.5000,       5.0000,   2.00000,    825.8309
    442.5000,       5.0000,   2.00000,    964.0130
    447.5000,       5.0000,   2.00000,    992.8380
    452.5000,       5.0000,   2.00000,   1010.9841
    457.5000,       5.0000,   2.00000,   1046.9545
    462.5000,       5.0000,   2.00000,   1049.9941
     17.5000,       5.0000,   3.00000,   1684.9158
     22.5000,       5.0000,   3.00000,   1555.2996
     27.5000,       5.0000,   3.00000,   1785.7080
     32.5000,       5.0000,   3.00000,   2126.5078
     37.5000,       5.0000,   3.00000,   2300.3425
     42.5000,       5.0000,   3.00000,   2209.2620
     47.5000,       5.0000,   3.00000,   2205.5032
     52.5000,       5.0000,   3.00000,   2254.6863
     57.5000,       5.0000,   3.00000,   2338.7874
     62.5000,       5.0000,   3.00000,   2118.6997
     67.5000,       5.0000,   3.00000,   2103.1460
     72.5000,       5.0000,   3.00000,   1955.7914
     77.5000,       5.0000,   3.00000,   1890.9513
     82.5000,       5.0000,   3.00000,   1781.2122
     87.5000,       5.0000,   3.00000,   1719.0182
     92.5000,       5.0000,   3.00000,   1600.1017
     97.5000,       5.0000,   3.00000,   1527.1510
    102.5000,       5.0000,   3.00000,   1569.1327
    107.5000,       5.0000,   3.00000,   1547.1511
    112.5000,       5.0000,   3.00000,   1526.2661
    117.5000,       5.0000,   3.00000,   1463.8385
    122.5000,       5.0000,   3.00000,   1444.6373
    127.5000,       5.0000,   3.00000,   1427.2839
    132.5000,       5.0000,   3.00000,   1414.5176
    137.5000,       5.0000,   3.00000,   1317.2405
    142.5000,       5.0000,   3.00000,   1333.6472
    147.5000,       5.0000,   3.00000,   1228.1742
    152.5000,       5.0000,   3.00000,   1123.6505
    157.5000,       5.0000,   3.00000,   1057.9706
    162.5000,       5.0000,   3.00000,    955.1751
    167.5000,       5.0000,   3.00000,    993.2458
    172.5000,       5.0000,   3.00000,    820.6675
    177.5000,       5.0000,   3.00000,    720.4716
    182.5000,       5.0000,   3.00000,    684.4553
    187.5000,       5.0000,   3.00000,    594.6273
    192.5000,       5.0000,   3.00000,    522.3884
    197.5000,       5.0000,   3.00000,    469.9356
    202.5000,       5.0000,   3.00000,    420.0922
    207.5000,       5.0000,   3.00000,    379.9864
    212.5000,       5.0000,   3.00000,    329.0468
    217.5000,       5.0000,   3.00000,    348.1916
    222.5000,       5.0000,   3.00000,    340.9086
    227.5000,       5.0000,   3.00000,    174.3069
    232.5000,       5.0000,   3.00000,    156.9164
    237.5000,       5.0000,   3.00000,    176.5509
    242.5000,       5.0000,   3.00000,    258.8404
    247.5000,       5.0000,   3.00000,    194.2355
    252.5000,       5.0000,   3.00000,    148.3978
    257.5000,       5.0000,   3.00000,    199.3566
    262.5000,       5.0000,   3.00000,    254.3733
    267.5000,       5.0000,   3.00000,    245.3799
    272.5000,       5.0000,   3.00000,    186.4104
    277.5000,       5.0000,   3.00000,    185.8452
    282.5000,       5.0000,   3.00000,    224.6323
    287.5000,       5.0000,   3.00000,    265.2204
    292.5000,       5.0000,   3.00000,    286.6440
    297.5000,       5.0000,   3.00000,    287.2303
    302.5000,       5.0000,   3.00000,    277.2774
    307.5000,       5.0000,   3.00000,    308.7700
    312.5000,       5.0000,   3.00000,    308.9403
    317.5000,       5.0000,   3.00000,    493.8021
    322.5000,       5.0000,   3.00000,    614.7139
    327.5000,       5.0000,   3.00000,    575.2350
    332.5000,       5.0000,   3.00000,    602.7845
    337.5000,       5.0000,   3.00000,    572.2216
    342.5000,       5.0000,   3.00000,    620.5607
    347.5000,       5.0000,   3.00000,    696.6115
    352.5000,       5.0000,   3.00000,    915.8778
    357.5000,       5.0000,   3.00000,    779.6149
    362.5000,       5.0000,   3.00000,    596.0494
    367.5000,       5.0000,   3.00000,    605.6462
    372.5000,       5.0000,   3.00000,    826.7592
    377.5000,       5.0000,   3.00000,    882.8745
    382.5000,       5.0000,   3.00000,    811.8806
    387.5000,       5.0000,   3.00000,    823.1440
    392.5000,       5.0000,   3.00000,    744.7103
    397.5000,       5.0000,   3.00000,    934.4153
    402.5000,       5.0000,   3.00000,    930.6342
    407.5000,       5.0000,   3.00000,    981.0875
    412.5000,       5.0000,   3.00000,    943.4381
    417.5000,       5.0000,   3.00000,    966.3254
    422.5000,       5.0000,   3.00000,    922.9073
    427.5000,       5.0000,   3.00000,   1000.7269
    432.5000,       5.0000,   3.00000,    926.1180
    437.5000,       5.0000,   3.00000,    780.8450
    442.5000,       5.0000,   3.00000,    898.5284
    447.5000,       5.0000,   3.00000,    960.1767
    452.5000,       5.0000,   3.00000,   1000.8323
    457.5000,       5.0000,   3.00000,    974.1362
     22.5000,      15.0000,   1.00000,   1599.6992
     27.5000,      15.0000,   1.00000,   1729.3533
     32.5000,      15.0000,   1.00000,   1930.9923
     37.5000,      15.0000,   1.00000,   2043.5966
     42.5000,      15.0000,   1.00000,   2049.2944
     47.5000,      15.0000,   1.00000,   1952.4336
     52.5000,      15.0000,   1.00000,   1951.2852
     57.5000,      15.0000,   1.00000,   1954.1752
     62.5000,      15.0000,   1.00000,   1983.0740
     67.5000,      15.0000,   1.00000,   1904.6821
     72.5000,      15.0000,   1.00000,   1880.8901
     77.5000,      15.0000,   1.00000,   1822.1564
     82.5000,      15.0000,   1.00000,   1767.1414
     87.5000,      15.0000,   1.00000,   1655.8521
     92.5000,      15.0000,   1.00000,   1573.0671
     97.5000,      15.0000,   1.00000,   1521.8496
    102.5000,      15.0000,   1.00000,   1511.4589
    107.5000,      15.0000,   1.00000,   1521.0436
    112.5000,      15.0000,   1.00000,   1487.3743
    117.5000,      15.0000,   1.00000,   1451.1025
    122.5000,      15.0000,   1.00000,   1390.3860
    127.5000,      15.0000,   1.00000,   1365.4194
    132.5000,      15.0000,   1.00000,   1324.6179
    137.5000,      15.0000,   1.00000,   1291.8516
    142.5000,      15.0000,   1.00000,   1230.8793
    147.5000,      15.0000,   1.00000,   1145.6823
    152.5000,      15.0000,   1.00000,   1055.2638
    157.5000,      15.0000,   1.00000,    983.8832
    162.5000,      15.0000,   1.00000,    934.9533
    167.5000,      15.0000,   1.00000,    868.7715
    172.5000,      15.0000,   1.00000,    811.7382
    177.5000,      15.0000,   1.00000,    711.0700
    182.5000,      15.0000,   1.00000,    633.1473
    187.5000,      15.0000,   1.00000,    557.6719
    192.5000,      15.0000,   1.00000,    498.2499
    197.5000,      15.0000,   1.00000,    431.0679
    202.5000,      15.0000,   1.00000,    367.2546
    207.5000,      15.0000,   1.00000,    350.1859
    212.5000,      15.0000,   1.00000,    350.4251
    217.5000,      15.0000,   1.00000,    338.8969
    222.5000,      15.0000,   1.00000,    284.7026
    227.5000,      15.0000,   1.00000,    227.9981
    232.5000,      15.0000,   1.00000,    172.4788
    237.5000,      15.0000,   1.00000,    198.0691
    242.5000,      15.0000,   1.00000,    209.2122
    247.5000,      15.0000,   1.00000,    207.8865
    252.5000,      15.0000,   1.00000,    191.5506
    257.5000,      15.0000,   1.00000,    208.8923
    262.5000,      15.0000,   1.00000,    234.3286
    267.5000,      15.0000,   1.00000,    235.1708
    272.5000,      15.0000,   1.00000,    207.1287
    277.5000,      15.0000,   1.00000,    192.0090
    282.5000,      15.0000,   1.00000,    224.1692
    287.5000,      15.0000,   1.00000,    268.4177
    292.5000,      15.0000,   1.00000,    301.6239
    297.5000,      15.0000,   1.00000,    288.3299
    302.5000,      15.0000,   1.00000,    268.9193
    307.5000,      15.0000,   1.00000,    268.9643
    312.5000,      15.0000,   1.00000,    352.1335
    317.5000,      15.0000,   1.00000,    456.7888
    322.5000,      15.0000,   1.00000,    521.1416
    327.5000,      15.0000,   1.00000,    540.1075
    332.5000,      15.0000,   1.00000,    471.5719
    337.5000,      15.0000,   1.00000,    444.9631
    342.5000,      15.0000,   1.00000,    523.7411
    347.5000,      15.0000,   1.00000,    695.2336
    352.5000,      15.0000,   1.00000,    736.5392
    357.5000,      15.0000,   1.00000,    706.1554
    362.5000,      15.0000,   1.00000,    612.5914
    367.5000,      15.0000,   1.00000,    611.0069
    372.5000,      15.0000,   1.00000,    705.6796
    377.5000,      15.0000,   1.00000,    805.9362
    382.5000,      15.0000,   1.00000,    816.1805
    387.5000,      15.0000,   1.00000,    737.4005
    392.5000,      15.0000,   1.00000,    756.9429
    397.5000,      15.0000,   1.00000,    784.8937
    402.5000,      15.0000,   1.00000,    877.3654
    407.5000,      15.0000,   1.00000,    879.3931
    412.5000,      15.0000,   1.00000,    886.7944
    417.5000,      15.0000,   1.00000,    872.8264
    422.5000,      15.0000,   1.00000,    906.7939
    427.5000,      15.0000,   1.00000,    876.8462
    432.5000,      15.0000,   1.00000,    835.5905
    437.5000,      15.0000,   1.00000,    819.3649
    442.5000,      15.0000,   1.00000,    833.9022
    447.5000,      15.0000,   1.00000,    905.5060
    452.5000,      15.0000,   1.00000,    950.3510
     22.5000,       5.0000,   4.00000,   1418.1974
     27.5000,       5.0000,   4.00000,   1631.0609
     32.5000,       5.0000,   4.00000,   1886.7885
     37.5000,       5.0000,   4.00000,   2026.9170
     42.5000,       5.0000,   4.00000,   1986.2413
     47.5000,       5.0000,   4.00000,   1880.0598
     52.5000,       5.0000,   4.00000,   1896.8397
     57.5000,       5.0000,   4.00000,   1988.0248
     62.5000,       5.0000,   4.00000,   1847.6418
     67.5000,       5.0000,   4.00000,   1862.7843
     72.5000,       5.0000,   4.00000,   1762.2208
     77.5000,       5.0000,   4.00000,   1751.9226
     82.5000,       5.0000,   4.00000,   1711.6328
     87.5000,       5.0000,   4.00000,   1655.4277
     92.5000,       5.0000,   4.00000,   1543.5380
     97.5000,       5.0000,   4.00000,   1465.0432
    102.5000,       5.0000,   4.00000,   1517.3177
    107.5000,       5.0000,   4.00000,   1496.5323
    112.5000,       5.0000,   4.00000,   1481.5931
    117.5000,       5.0000,   4.00000,   1432.6621
    122.5000,       5.0000,   4.00000,   1367.0499
    127.5000,       5.0000,   4.00000,   1359.7123
    132.5000,       5.0000,   4.00000,   1344.4564
    137.5000,       5.0000,   4.00000,   1238.8428
    142.5000,       5.0000,   4.00000,   1264.8362
    147.5000,       5.0000,   4.00000,   1106.4443
    152.5000,       5.0000,   4.00000,   1021.0125
    157.5000,       5.0000,   4.00000,    981.9796
    162.5000,       5.0000,   4.00000,    855.7570
    167.5000,       5.0000,   4.00000,    920.6815
    172.5000,       5.0000,   4.00000,    754.7444
    177.5000,       5.0000,   4.00000,    655.0355
    182.5000,       5.0000,   4.00000,    628.7742
    187.5000,       5.0000,   4.00000,    499.8472
    192.5000,       5.0000,   4.00000,    457.3866
    197.5000,       5.0000,   4.00000,    394.0673
    202.5000,       5.0000,   4.00000,    331.8878
    207.5000,       5.0000,   4.00000,    352.9844
    212.5000,       5.0000,   4.00000,    311.4594
    217.5000,       5.0000,   4.00000,    334.2633
    222.5000,       5.0000,   4.00000,    310.3525
    227.5000,       5.0000,   4.00000,    156.7767
    232.5000,       5.0000,   4.00000,    158.0075
    237.5000,       5.0000,   4.00000,    172.0611
    242.5000,       5.0000,   4.00000,    250.8270
    247.5000,       5.0000,   4.00000,    202.7991
    252.5000,       5.0000,   4.00000,    157.4135
    257.5000,       5.0000,   4.00000,    215.1619
    262.5000,       5.0000,   4.00000,    255.5209
    267.5000,       5.0000,   4.00000,    253.5489
    272.5000,       5.0000,   4.00000,    187.8989
    277.5000,       5.0000,   4.00000,    176.7670
    282.5000,       5.0000,   4.00000,    221.3709
    287.5000,       5.0000,   4.00000,    269.6708
    292.5000,       5.0000,   4.00000,    314.7740
    297.5000,       5.0000,   4.00000,    280.6027
    302.5000,       5.0000,   4.00000,    236.1472
    307.5000,       5.0000,   4.00000,    266.4975
    312.5000,       5.0000,   4.00000,    262.9944
    317.5000,       5.0000,   4.00000,    439.4168
    322.5000,       5.0000,   4.00000,    538.4550
    327.5000,       5.0000,   4.00000,    473.9579
    332.5000,       5.0000,   4.00000,    453.3711
    337.5000,       5.0000,   4.00000,    404.2084
    342.5000,       5.0000,   4.00000,    481.1680
    347.5000,       5.0000,   4.00000,    607.3088
    352.5000,       5.0000,   4.00000,    776.8333
    357.5000,       5.0000,   4.00000,    677.8614
    362.5000,       5.0000,   4.00000,    524.0148
    367.5000,       5.0000,   4.00000,    524.1122
    372.5000,       5.0000,   4.00000,    735.5612
    377.5000,       5.0000,   4.00000,    803.0927
    382.5000,       5.0000,   4.00000,    770.3461
    387.5000,       5.0000,   4.00000,    755.0029
    392.5000,       5.0000,   4.00000,    634.4274
    397.5000,       5.0000,   4.00000,    802.3953
    402.5000,       5.0000,   4.00000,    837.8683
    407.5000,       5.0000,   4.00000,    859.4631
    412.5000,       5.0000,   4.00000,    861.5679
    417.5000,       5.0000,   4.00000,    879.7523
    422.5000,       5.0000,   4.00000,    831.8457
    427.5000,       5.0000,   4.00000,    897.9059
    432.5000,       5.0000,   4.00000,    823.0452
    437.5000,       5.0000,   4.00000,    692.1740
    442.5000,       5.0000,   4.00000,    827.4963
    447.5000,       5.0000,   4.00000,    878.6696
    452.5000,       5.0000,   4.00000,    945.3956
     30.0000,      20.0000,   1.00000,   1571.9169
     35.0000,      20.0000,   1.00000,   1680.8414
     40.0000,      20.0000,   1.00000,   1722.2927
     45.0000,      20.0000,   1.00000,   1755.9734
     50.0000,      20.0000,   1.00000,   1728.5151
     55.0000,      20.0000,   1.00000,   1643.9331
     60.0000,      20.0000,   1.00000,   1627.4738
     65.0000,      20.0000,   1.00000,   1639.2122
     70.0000,      20.0000,   1.00000,   1641.5651
     75.0000,      20.0000,   1.00000,   1643.7631
     80.0000,      20.0000,   1.00000,   1605.8317
     85.0000,      20.0000,   1.00000,   1561.2761
     90.0000,      20.0000,   1.00000,   1517.6641
     95.0000,      20.0000,   1.00000,   1472.4604
    100.0000,      20.0000,   1.00000,   1428.8099
    105.0000,      20.0000,   1.00000,   1397.7501
    110.0000,      20.0000,   1.00000,   1401.9922
    115.0000,      20.0000,   1.00000,   1365.7817
    120.0000,      20.0000,   1.00000,   1340.6921
    125.0000,      20.0000,   1.00000,   1299.6931
    130.0000,      20.0000,   1.00000,   1233.1714
    135.0000,      20.0000,   1.00000,   1210.6656
    140.0000,      20.0000,   1.00000,   1121.0847
    145.0000,      20.0000,   1.00000,   1038.9783
    150.0000,      20.0000,   1.00000,    986.1231
    155.0000,      20.0000,   1.00000,    892.2142
    160.0000,      20.0000,   1.00000,    859.9236
    165.0000,      20.0000,   1.00000,    814.9937
    170.0000,      20.0000,   1.00000,    751.3259
    175.0000,      20.0000,   1.00000,    726.7534
    180.0000,      20.0000,   1.00000,    616.5048
    185.0000,      20.0000,   1.00000,    541.3471
    190.0000,      20.0000,   1.00000,    476.5634
    195.0000,      20.0000,   1.00000,    390.3197
    200.0000,      20.0000,   1.00000,    375.6760
    205.0000,      20.0000,   1.00000,    355.2534
    210.0000,      20.0000,   1.00000,    354.0919
    215.0000,      20.0000,   1.00000,    346.4415
    220.0000,      20.0000,   1.00000,    288.8750
    225.0000,      20.0000,   1.00000,    257.2380
    230.0000,      20.0000,   1.00000,    216.6910
    235.0000,      20.0000,   1.00000,    185.0324
    240.0000,      20.0000,   1.00000,    186.5138
    245.0000,      20.0000,   1.00000,    191.9349
    250.0000,      20.0000,   1.00000,    224.8335
    255.0000,      20.0000,   1.00000,    238.0679
    260.0000,      20.0000,   1.00000,    236.5787
    265.0000,      20.0000,   1.00000,    230.3385
    270.0000,      20.0000,   1.00000,    219.4085
    275.0000,      20.0000,   1.00000,    223.6142
    280.0000,      20.0000,   1.00000,    225.5266
    285.0000,      20.0000,   1.00000,    254.2022
    290.0000,      20.0000,   1.00000,    270.1271
    295.0000,      20.0000,   1.00000,    260.5462
    300.0000,      20.0000,   1.00000,    259.6737
    305.0000,      20.0000,   1.00000,    241.0323
    310.0000,      20.0000,   1.00000,    285.3596
    315.0000,      20.0000,   1.00000,    356.9860
    320.0000,      20.0000,   1.00000,    396.4316
    325.0000,      20.0000,   1.00000,    420.4334
    330.0000,      20.0000,   1.00000,    404.1078
    335.0000,      20.0000,   1.00000,    398.2668
    340.0000,      20.0000,   1.00000,    445.0036
    345.0000,      20.0000,   1.00000,    506.6138
    350.0000,      20.0000,   1.00000,    557.7262
    355.0000,      20.0000,   1.00000,    574.3338
    360.0000,      20.0000,   1.00000,    564.0744
    365.0000,      20.0000,   1.00000,    584.9327
    370.0000,      20.0000,   1.00000,    583.6611
    375.0000,      20.0000,   1.00000,    608.8396
    380.0000,      20.0000,   1.00000,    653.5774
    385.0000,      20.0000,   1.00000,    661.4715
    390.0000,      20.0000,   1.00000,    672.9841
    395.0000,      20.0000,   1.00000,    676.2628
    400.0000,      20.0000,   1.00000,    675.6586
    405.0000,      20.0000,   1.00000,    749.0714
    410.0000,      20.0000,   1.00000,    809.9346
    415.0000,      20.0000,   1.00000,    814.4840
    420.0000,      20.0000,   1.00000,    818.0114
    425.0000,      20.0000,   1.00000,    762.7475
    430.0000,      20.0000,   1.00000,    705.3077
    435.0000,      20.0000,   1.00000,    714.0598
    440.0000,      20.0000,   1.00000,    720.3847
    445.0000,      20.0000,   1.00000,    749.4084
     27.5000,       5.0000,   5.00000,   1479.8688
     32.5000,       5.0000,   5.00000,   1680.4933
     37.5000,       5.0000,   5.00000,   1796.4531
     42.5000,       5.0000,   5.00000,   1773.9369
     47.5000,       5.0000,   5.00000,   1720.0953
     52.5000,       5.0000,   5.00000,   1699.5105
     57.5000,       5.0000,   5.00000,   1750.3947
     62.5000,       5.0000,   5.00000,   1610.8584
     67.5000,       5.0000,   5.00000,   1652.2886
     72.5000,       5.0000,   5.00000,   1596.0828
     77.5000,       5.0000,   5.00000,   1599.9510
     82.5000,       5.0000,   5.00000,   1587.6740
     87.5000,       5.0000,   5.00000,   1584.3646
     92.5000,       5.0000,   5.00000,   1476.5807
     97.5000,       5.0000,   5.00000,   1406.6857
    102.5000,       5.0000,   5.00000,   1438.5647
    107.5000,       5.0000,   5.00000,   1412.1251
    112.5000,       5.0000,   5.00000,   1412.2963
    117.5000,       5.0000,   5.00000,   1359.3669
    122.5000,       5.0000,   5.00000,   1308.9064
    127.5000,       5.0000,   5.00000,   1288.9663
    132.5000,       5.0000,   5.00000,   1262.7592
    137.5000,       5.0000,   5.00000,   1165.5913
    142.5000,       5.0000,   5.00000,   1146.6066
    147.5000,       5.0000,   5.00000,   1010.2832
    152.5000,       5.0000,   5.00000,    933.5251
    157.5000,       5.0000,   5.00000,    887.8498
    162.5000,       5.0000,   5.00000,    795.5402
    167.5000,       5.0000,   5.00000,    849.7076
    172.5000,       5.0000,   5.00000,    711.2681
    177.5000,       5.0000,   5.00000,    619.4874
    182.5000,       5.0000,   5.00000,    583.6129
    187.5000,       5.0000,   5.00000,    472.0327
    192.5000,       5.0000,   5.00000,    406.7766
    197.5000,       5.0000,   5.00000,    354.0367
    202.5000,       5.0000,   5.00000,    327.4434
    207.5000,       5.0000,   5.00000,    352.0849
    212.5000,       5.0000,   5.00000,    322.1530
    217.5000,       5.0000,   5.00000,    329.2383
    222.5000,       5.0000,   5.00000,    311.0847
    227.5000,       5.0000,   5.00000,    161.6866
    232.5000,       5.0000,   5.00000,    156.8350
    237.5000,       5.0000,   5.00000,    167.6256
    242.5000,       5.0000,   5.00000,    240.0437
    247.5000,       5.0000,   5.00000,    204.4943
    252.5000,       5.0000,   5.00000,    174.7228
    257.5000,       5.0000,   5.00000,    233.3489
    262.5000,       5.0000,   5.00000,    269.3775
    267.5000,       5.0000,   5.00000,    247.3028
    272.5000,       5.0000,   5.00000,    192.5801
    277.5000,       5.0000,   5.00000,    188.2680
    282.5000,       5.0000,   5.00000,    221.7637
    287.5000,       5.0000,   5.00000,    275.0004
    292.5000,       5.0000,   5.00000,    302.0686
    297.5000,       5.0000,   5.00000,    258.1080
    302.5000,       5.0000,   5.00000,    219.6190
    307.5000,       5.0000,   5.00000,    239.2055
    312.5000,       5.0000,   5.00000,    236.2915
    317.5000,       5.0000,   5.00000,    392.3854
    322.5000,       5.0000,   5.00000,    481.8946
    327.5000,       5.0000,   5.00000,    393.5524
    332.5000,       5.0000,   5.00000,    383.5506
    337.5000,       5.0000,   5.00000,    378.5952
    342.5000,       5.0000,   5.00000,    425.3491
    347.5000,       5.0000,   5.00000,    506.2494
    352.5000,       5.0000,   5.00000,    676.0522
    357.5000,       5.0000,   5.00000,    599.9944
    362.5000,       5.0000,   5.00000,    470.7183
    367.5000,       5.0000,   5.00000,    493.9302
    372.5000,       5.0000,   5.00000,    658.1698
    377.5000,       5.0000,   5.00000,    686.1581
    382.5000,       5.0000,   5.00000,    681.8427
    387.5000,       5.0000,   5.00000,    694.4428
    392.5000,       5.0000,   5.00000,    568.1923
    397.5000,       5.0000,   5.00000,    700.7264
    402.5000,       5.0000,   5.00000,    730.9207
    407.5000,       5.0000,   5.00000,    776.7126
    412.5000,       5.0000,   5.00000,    815.1602
    417.5000,       5.0000,   5.00000,    836.8738
    422.5000,       5.0000,   5.00000,    746.7416
    427.5000,       5.0000,   5.00000,    799.1956
    432.5000,       5.0000,   5.00000,    721.4273
    437.5000,       5.0000,   5.00000,    608.1974
    442.5000,       5.0000,   5.00000,    733.6997
    447.5000,       5.0000,   5.00000,    802.7647
     32.5000,       5.0000,   6.00000,   1535.5623
     37.5000,       5.0000,   6.00000,   1634.7275
     42.5000,       5.0000,   6.00000,   1609.3539
     47.5000,       5.0000,   6.00000,   1605.8916
     52.5000,       5.0000,   6.00000,   1615.5886
     57.5000,       5.0000,   6.00000,   1613.3068
     62.5000,       5.0000,   6.00000,   1450.0616
     67.5000,       5.0000,   6.00000,   1481.8328
     72.5000,       5.0000,   6.00000,   1435.7263
     77.5000,       5.0000,   6.00000,   1461.1608
     82.5000,       5.0000,   6.00000,   1461.7471
     87.5000,       5.0000,   6.00000,   1472.6781
     92.5000,       5.0000,   6.00000,   1410.2141
     97.5000,       5.0000,   6.00000,   1333.5342
    102.5000,       5.0000,   6.00000,   1358.0754
    107.5000,       5.0000,   6.00000,   1328.8925
    112.5000,       5.0000,   6.00000,   1312.7598
    117.5000,       5.0000,   6.00000,   1276.5109
    122.5000,       5.0000,   6.00000,   1245.8134
    127.5000,       5.0000,   6.00000,   1223.6841
    132.5000,       5.0000,   6.00000,   1194.9475
    137.5000,       5.0000,   6.00000,   1068.0375
    142.5000,       5.0000,   6.00000,   1058.3552
    147.5000,       5.0000,   6.00000,    937.7290
    152.5000,       5.0000,   6.00000,    857.2953
    157.5000,       5.0000,   6.00000,    822.2947
    162.5000,       5.0000,   6.00000,    738.9993
    167.5000,       5.0000,   6.00000,    806.2882
    172.5000,       5.0000,   6.00000,    669.8942
    177.5000,       5.0000,   6.00000,    588.4523
    182.5000,       5.0000,   6.00000,    564.7050
    187.5000,       5.0000,   6.00000,    450.7327
    192.5000,       5.0000,   6.00000,    388.0763
    197.5000,       5.0000,   6.00000,    348.9412
    202.5000,       5.0000,   6.00000,    337.7140
    207.5000,       5.0000,   6.00000,    366.2161
    212.5000,       5.0000,   6.00000,    321.0699
    217.5000,       5.0000,   6.00000,    342.5471
    222.5000,       5.0000,   6.00000,    332.5444
    227.5000,       5.0000,   6.00000,    167.4659
    232.5000,       5.0000,   6.00000,    157.2112
    237.5000,       5.0000,   6.00000,    163.7573
    242.5000,       5.0000,   6.00000,    247.0293
    247.5000,       5.0000,   6.00000,    209.2515
    252.5000,       5.0000,   6.00000,    178.2837
    257.5000,       5.0000,   6.00000,    251.7302
    262.5000,       5.0000,   6.00000,    284.2400
    267.5000,       5.0000,   6.00000,    260.8878
    272.5000,       5.0000,   6.00000,    196.8045
    277.5000,       5.0000,   6.00000,    197.3041
    282.5000,       5.0000,   6.00000,    239.6145
    287.5000,       5.0000,   6.00000,    263.9134
    292.5000,       5.0000,   6.00000,    270.1257
    297.5000,       5.0000,   6.00000,    241.8756
    302.5000,       5.0000,   6.00000,    211.5783
    307.5000,       5.0000,   6.00000,    231.6821
    312.5000,       5.0000,   6.00000,    221.7685
    317.5000,       5.0000,   6.00000,    361.1414
    322.5000,       5.0000,   6.00000,    418.6927
    327.5000,       5.0000,   6.00000,    358.6172
    332.5000,       5.0000,   6.00000,    380.2607
    337.5000,       5.0000,   6.00000,    377.0020
    342.5000,       5.0000,   6.00000,    404.7725
    347.5000,       5.0000,   6.00000,    444.1447
    352.5000,       5.0000,   6.00000,    593.5854
    357.5000,       5.0000,   6.00000,    541.8447
    362.5000,       5.0000,   6.00000,    444.1090
    367.5000,       5.0000,   6.00000,    454.3406
    372.5000,       5.0000,   6.00000,    600.5775
    377.5000,       5.0000,   6.00000,    608.7522
    382.5000,       5.0000,   6.00000,    577.8102
    387.5000,       5.0000,   6.00000,    611.1341
    392.5000,       5.0000,   6.00000,    532.7788
    397.5000,       5.0000,   6.00000,    642.5790
    402.5000,       5.0000,   6.00000,    648.2487
    407.5000,       5.0000,   6.00000,    728.9756
    412.5000,       5.0000,   6.00000,    766.2027
    417.5000,       5.0000,   6.00000,    779.7919
    422.5000,       5.0000,   6.00000,    699.0989
    427.5000,       5.0000,   6.00000,    712.2313
    432.5000,       5.0000,   6.00000,    643.9108
    437.5000,       5.0000,   6.00000,    537.2928
    442.5000,       5.0000,   6.00000,    650.7296
     37.5000,      25.0000,   1.00000,   1498.0479
     42.5000,      25.0000,   1.00000,   1564.2333
     47.5000,      25.0000,   1.00000,   1590.5309
     52.5000,      25.0000,   1.00000,   1558.5118
     57.5000,      25.0000,   1.00000,   1512.2903
     62.5000,      25.0000,   1.00000,   1458.6711
     67.5000,      25.0000,   1.00000,   1438.4594
     72.5000,      25.0000,   1.00000,   1422.2073
     77.5000,      25.0000,   1.00000,   1431.5948
     82.5000,      25.0000,   1.00000,   1400.9612
     87.5000,      25.0000,   1.00000,   1375.2252
     92.5000,      25.0000,   1.00000,   1363.8031
     97.5000,      25.0000,   1.00000,   1348.0770
    102.5000,      25.0000,   1.00000,   1310.4025
    107.5000,      25.0000,   1.00000,   1273.8551
    112.5000,      25.0000,   1.00000,   1255.6418
    117.5000,      25.0000,   1.00000,   1241.1204
    122.5000,      25.0000,   1.00000,   1219.0593
    127.5000,      25.0000,   1.00000,   1182.1201
    132.5000,      25.0000,   1.00000,   1115.3500
    137.5000,      25.0000,   1.00000,   1044.3137
    142.5000,      25.0000,   1.00000,    983.4934
    147.5000,      25.0000,   1.00000,    910.6260
    152.5000,      25.0000,   1.00000,    858.6131
    157.5000,      25.0000,   1.00000,    809.4836
    162.5000,      25.0000,   1.00000,    763.6150
    167.5000,      25.0000,   1.00000,    727.0970
    172.5000,      25.0000,   1.00000,    682.8811
    177.5000,      25.0000,   1.00000,    637.2019
    182.5000,      25.0000,   1.00000,    554.1193
    187.5000,      25.0000,   1.00000,    478.1811
    192.5000,      25.0000,   1.00000,    436.5758
    197.5000,      25.0000,   1.00000,    400.1812
    202.5000,      25.0000,   1.00000,    377.0514
    207.5000,      25.0000,   1.00000,    366.3081
    212.5000,      25.0000,   1.00000,    355.3845
    217.5000,      25.0000,   1.00000,    325.6423
    222.5000,      25.0000,   1.00000,    285.8702
    227.5000,      25.0000,   1.00000,    249.1308
    232.5000,      25.0000,   1.00000,    222.7242
    237.5000,      25.0000,   1.00000,    188.3088
    242.5000,      25.0000,   1.00000,    190.5585
    247.5000,      25.0000,   1.00000,    215.9347
    252.5000,      25.0000,   1.00000,    245.3928
    257.5000,      25.0000,   1.00000,    247.6111
    262.5000,      25.0000,   1.00000,    244.5868
    267.5000,      25.0000,   1.00000,    245.3000
    272.5000,      25.0000,   1.00000,    244.6886
    277.5000,      25.0000,   1.00000,    249.3230
    282.5000,      25.0000,   1.00000,    251.6254
    287.5000,      25.0000,   1.00000,    239.3401
    292.5000,      25.0000,   1.00000,    230.5757
    297.5000,      25.0000,   1.00000,    235.7548
    302.5000,      25.0000,   1.00000,    239.8644
    307.5000,      25.0000,   1.00000,    270.5166
    312.5000,      25.0000,   1.00000,    308.8865
    317.5000,      25.0000,   1.00000,    316.4006
    322.5000,      25.0000,   1.00000,    336.4891
    327.5000,      25.0000,   1.00000,    381.2373
    332.5000,      25.0000,   1.00000,    414.8752
    337.5000,      25.0000,   1.00000,    419.4314
    342.5000,      25.0000,   1.00000,    459.4589
    347.5000,      25.0000,   1.00000,    475.4586
    352.5000,      25.0000,   1.00000,    457.5377
    357.5000,      25.0000,   1.00000,    486.0706
    362.5000,      25.0000,   1.00000,    534.6463
    367.5000,      25.0000,   1.00000,    527.4554
    372.5000,      25.0000,   1.00000,    514.3366
    377.5000,      25.0000,   1.00000,    525.4576
    382.5000,      25.0000,   1.00000,    527.1367
    387.5000,      25.0000,   1.00000,    558.6200
    392.5000,      25.0000,   1.00000,    595.9644
    397.5000,      25.0000,   1.00000,    626.9941
    402.5000,      25.0000,   1.00000,    654.8432
    407.5000,      25.0000,   1.00000,    705.3054
    412.5000,      25.0000,   1.00000,    730.9116
    417.5000,      25.0000,   1.00000,    743.6907
    422.5000,      25.0000,   1.00000,    708.9333
    427.5000,      25.0000,   1.00000,    652.5076
    432.5000,      25.0000,   1.00000,    615.1927
    437.5000,      25.0000,   1.00000,    631.5628
     37.5000,       5.0000,   7.00000,   1528.3456
     42.5000,       5.0000,   7.00000,   1519.1433
     47.5000,       5.0000,   7.00000,   1504.4180
     52.5000,       5.0000,   7.00000,   1536.3285
     57.5000,       5.0000,   7.00000,   1555.2590
     62.5000,       5.0000,   7.00000,   1365.7112
     67.5000,       5.0000,   7.00000,   1349.9330
     72.5000,       5.0000,   7.00000,   1297.7341
     77.5000,       5.0000,   7.00000,   1332.5850
     82.5000,       5.0000,   7.00000,   1348.6091
     87.5000,       5.0000,   7.00000,   1365.5640
     92.5000,       5.0000,   7.00000,   1305.6456
     97.5000,       5.0000,   7.00000,   1255.7175
    102.5000,       5.0000,   7.00000,   1282.1688
    107.5000,       5.0000,   7.00000,   1242.4066
    112.5000,       5.0000,   7.00000,   1225.2454
    117.5000,       5.0000,   7.00000,   1194.9570
    122.5000,       5.0000,   7.00000,   1164.8793
    127.5000,       5.0000,   7.00000,   1165.8636
    132.5000,       5.0000,   7.00000,   1115.6833
    137.5000,       5.0000,   7.00000,   1000.0344
    142.5000,       5.0000,   7.00000,    998.2987
    147.5000,       5.0000,   7.00000,    873.8964
    152.5000,       5.0000,   7.00000,    808.2737
    157.5000,       5.0000,   7.00000,    777.0992
    162.5000,       5.0000,   7.00000,    697.6370
    167.5000,       5.0000,   7.00000,    764.5094
    172.5000,       5.0000,   7.00000,    638.0150
    177.5000,       5.0000,   7.00000,    562.2643
    182.5000,       5.0000,   7.00000,    547.5980
    187.5000,       5.0000,   7.00000,    436.9544
    192.5000,       5.0000,   7.00000,    395.8609
    197.5000,       5.0000,   7.00000,    363.0149
    202.5000,       5.0000,   7.00000,    343.8484
    207.5000,       5.0000,   7.00000,    371.6022
    212.5000,       5.0000,   7.00000,    331.8590
    217.5000,       5.0000,   7.00000,    360.8221
    222.5000,       5.0000,   7.00000,    349.9184
    227.5000,       5.0000,   7.00000,    170.9406
    232.5000,       5.0000,   7.00000,    159.8090
    237.5000,       5.0000,   7.00000,    171.6145
    242.5000,       5.0000,   7.00000,    257.6191
    247.5000,       5.0000,   7.00000,    216.7961
    252.5000,       5.0000,   7.00000,    179.3979
    257.5000,       5.0000,   7.00000,    253.1277
    262.5000,       5.0000,   7.00000,    307.2182
    267.5000,       5.0000,   7.00000,    284.5551
    272.5000,       5.0000,   7.00000,    210.0504
    277.5000,       5.0000,   7.00000,    205.0098
    282.5000,       5.0000,   7.00000,    239.6890
    287.5000,       5.0000,   7.00000,    254.5671
    292.5000,       5.0000,   7.00000,    257.9824
    297.5000,       5.0000,   7.00000,    227.5397
    302.5000,       5.0000,   7.00000,    204.7047
    307.5000,       5.0000,   7.00000,    230.3138
    312.5000,       5.0000,   7.00000,    217.8285
    317.5000,       5.0000,   7.00000,    334.1516
    322.5000,       5.0000,   7.00000,    392.3434
    327.5000,       5.0000,   7.00000,    353.0201
    332.5000,       5.0000,   7.00000,    387.6565
    337.5000,       5.0000,   7.00000,    371.8624
    342.5000,       5.0000,   7.00000,    387.9613
    347.5000,       5.0000,   7.00000,    427.7638
    352.5000,       5.0000,   7.00000,    539.9727
    357.5000,       5.0000,   7.00000,    507.2659
    362.5000,       5.0000,   7.00000,    410.1479
    367.5000,       5.0000,   7.00000,    417.0323
    372.5000,       5.0000,   7.00000,    551.8798
    377.5000,       5.0000,   7.00000,    553.7075
    382.5000,       5.0000,   7.00000,    515.0947
    387.5000,       5.0000,   7.00000,    534.9330
    392.5000,       5.0000,   7.00000,    479.1451
    397.5000,       5.0000,   7.00000,    610.7390
    402.5000,       5.0000,   7.00000,    633.5054
    407.5000,       5.0000,   7.00000,    673.1469
    412.5000,       5.0000,   7.00000,    710.5553
    417.5000,       5.0000,   7.00000,    725.0484
    422.5000,       5.0000,   7.00000,    644.4156
    427.5000,       5.0000,   7.00000,    670.2113
    432.5000,       5.0000,   7.00000,    582.7242
    437.5000,       5.0000,   7.00000,    484.8621
     42.5000,       5.0000,   8.00000,   1449.6261
     47.5000,       5.0000,   8.00000,   1436.9366
     52.5000,       5.0000,   8.00000,   1457.3436
     57.5000,       5.0000,   8.00000,   1502.2732
     62.5000,       5.0000,   8.00000,   1318.4214
     67.5000,       5.0000,   8.00000,   1270.3109
     72.5000,       5.0000,   8.00000,   1192.1500
     77.5000,       5.0000,   8.00000,   1220.9641
     82.5000,       5.0000,   8.00000,   1245.8051
     87.5000,       5.0000,   8.00000,   1262.0852
     92.5000,       5.0000,   8.00000,   1200.7458
     97.5000,       5.0000,   8.00000,   1161.3190
    102.5000,       5.0000,   8.00000,   1198.8467
    107.5000,       5.0000,   8.00000,   1167.0066
    112.5000,       5.0000,   8.00000,   1156.1953
    117.5000,       5.0000,   8.00000,   1115.0905
    122.5000,       5.0000,   8.00000,   1095.2281
    127.5000,       5.0000,   8.00000,   1077.7874
    132.5000,       5.0000,   8.00000,   1056.7891
    137.5000,       5.0000,   8.00000,    959.5934
    142.5000,       5.0000,   8.00000,    945.2650
    147.5000,       5.0000,   8.00000,    836.0369
    152.5000,       5.0000,   8.00000,    773.0302
    157.5000,       5.0000,   8.00000,    745.9910
    162.5000,       5.0000,   8.00000,    670.2908
    167.5000,       5.0000,   8.00000,    726.1401
    172.5000,       5.0000,   8.00000,    610.0428
    177.5000,       5.0000,   8.00000,    542.1721
    182.5000,       5.0000,   8.00000,    525.2859
    187.5000,       5.0000,   8.00000,    445.4249
    192.5000,       5.0000,   8.00000,    408.7262
    197.5000,       5.0000,   8.00000,    375.4467
    202.5000,       5.0000,   8.00000,    350.7751
    207.5000,       5.0000,   8.00000,    376.3300
    212.5000,       5.0000,   8.00000,    349.3864
    217.5000,       5.0000,   8.00000,    375.0861
    222.5000,       5.0000,   8.00000,    354.8232
    227.5000,       5.0000,   8.00000,    174.9624
    232.5000,       5.0000,   8.00000,    168.6530
    237.5000,       5.0000,   8.00000,    183.0187
    242.5000,       5.0000,   8.00000,    271.5245
    247.5000,       5.0000,   8.00000,    221.9010
    252.5000,       5.0000,   8.00000,    182.2810
    257.5000,       5.0000,   8.00000,    257.5179
    262.5000,       5.0000,   8.00000,    319.7968
    267.5000,       5.0000,   8.00000,    309.8472
    272.5000,       5.0000,   8.00000,    228.7079
    277.5000,       5.0000,   8.00000,    209.2627
    282.5000,       5.0000,   8.00000,    228.0866
    287.5000,       5.0000,   8.00000,    254.5196
    292.5000,       5.0000,   8.00000,    261.2172
    297.5000,       5.0000,   8.00000,    224.2267
    302.5000,       5.0000,   8.00000,    198.0209
    307.5000,       5.0000,   8.00000,    225.2269
    312.5000,       5.0000,   8.00000,    212.3499
    317.5000,       5.0000,   8.00000,    332.3992
    322.5000,       5.0000,   8.00000,    398.1053
    327.5000,       5.0000,   8.00000,    357.1058
    332.5000,       5.0000,   8.00000,    378.4862
    337.5000,       5.0000,   8.00000,    364.0990
    342.5000,       5.0000,   8.00000,    383.8625
    347.5000,       5.0000,   8.00000,    414.0477
    352.5000,       5.0000,   8.00000,    540.1625
    357.5000,       5.0000,   8.00000,    470.8664
    362.5000,       5.0000,   8.00000,    375.3612
    367.5000,       5.0000,   8.00000,    385.5990
    372.5000,       5.0000,   8.00000,    508.4672
    377.5000,       5.0000,   8.00000,    512.8498
    382.5000,       5.0000,   8.00000,    483.1284
    387.5000,       5.0000,   8.00000,    489.6437
    392.5000,       5.0000,   8.00000,    427.6907
    397.5000,       5.0000,   8.00000,    582.2371
    402.5000,       5.0000,   8.00000,    617.1832
    407.5000,       5.0000,   8.00000,    647.2979
    412.5000,       5.0000,   8.00000,    651.5031
    417.5000,       5.0000,   8.00000,    666.7800
    422.5000,       5.0000,   8.00000,    602.0732
    427.5000,       5.0000,   8.00000,    626.5410
    432.5000,       5.0000,   8.00000,    553.7348
     52.5000,      35.0000,   1.00000,   1369.7196
     57.5000,      35.0000,   1.00000,   1330.4199
     62.5000,      35.0000,   1.00000,   1292.6835
     67.5000,      35.0000,   1.00000,   1270.0343
     72.5000,      35.0000,   1.00000,   1223.0432
     77.5000,      35.0000,   1.00000,   1139.7959
     82.5000,      35.0000,   1.00000,   1090.4290
     87.5000,      35.0000,   1.00000,   1073.5377
     92.5000,      35.0000,   1.00000,   1065.2493
     97.5000,      35.0000,   1.00000,   1064.3378
    102.5000,      35.0000,   1.00000,   1062.8926
    107.5000,      35.0000,   1.00000,   1054.0555
    112.5000,      35.0000,   1.00000,   1060.9495
    117.5000,      35.0000,   1.00000,   1034.8246
    122.5000,      35.0000,   1.00000,   1002.0578
    127.5000,      35.0000,   1.00000,    976.6586
    132.5000,      35.0000,   1.00000,    939.7056
    137.5000,      35.0000,   1.00000,    909.8327
    142.5000,      35.0000,   1.00000,    880.7806
    147.5000,      35.0000,   1.00000,    833.6533
    152.5000,      35.0000,   1.00000,    789.9680
    157.5000,      35.0000,   1.00000,    745.8840
    162.5000,      35.0000,   1.00000,    690.7277
    167.5000,      35.0000,   1.00000,    649.0248
    172.5000,      35.0000,   1.00000,    602.1302
    177.5000,      35.0000,   1.00000,    569.7258
    182.5000,      35.0000,   1.00000,    549.6226
    187.5000,      35.0000,   1.00000,    504.4106
    192.5000,      35.0000,   1.00000,    468.6668
    197.5000,      35.0000,   1.00000,    444.3837
    202.5000,      35.0000,   1.00000,    419.3493
    207.5000,      35.0000,   1.00000,    401.7815
    212.5000,      35.0000,   1.00000,    359.2979
    217.5000,      35.0000,   1.00000,    323.1540
    222.5000,      35.0000,   1.00000,    305.5210
    227.5000,      35.0000,   1.00000,    291.9481
    232.5000,      35.0000,   1.00000,    274.3585
    237.5000,      35.0000,   1.00000,    243.9896
    242.5000,      35.0000,   1.00000,    221.2547
    247.5000,      35.0000,   1.00000,    240.6353
    252.5000,      35.0000,   1.00000,    261.4171
    257.5000,      35.0000,   1.00000,    268.5020
    262.5000,      35.0000,   1.00000,    265.3714
    267.5000,      35.0000,   1.00000,    266.4226
    272.5000,      35.0000,   1.00000,    276.5963
    277.5000,      35.0000,   1.00000,    279.6184
    282.5000,      35.0000,   1.00000,    254.7645
    287.5000,      35.0000,   1.00000,    232.1866
    292.5000,      35.0000,   1.00000,    229.6009
    297.5000,      35.0000,   1.00000,    234.8933
    302.5000,      35.0000,   1.00000,    249.0085
    307.5000,      35.0000,   1.00000,    267.1096
    312.5000,      35.0000,   1.00000,    287.4006
    317.5000,      35.0000,   1.00000,    322.1862
    322.5000,      35.0000,   1.00000,    346.6385
    327.5000,      35.0000,   1.00000,    363.0764
    332.5000,      35.0000,   1.00000,    392.0020
    337.5000,      35.0000,   1.00000,    425.1282
    342.5000,      35.0000,   1.00000,    441.4042
    347.5000,      35.0000,   1.00000,    429.7598
    352.5000,      35.0000,   1.00000,    414.9978
    357.5000,      35.0000,   1.00000,    423.1120
    362.5000,      35.0000,   1.00000,    426.4629
    367.5000,      35.0000,   1.00000,    415.4218
    372.5000,      35.0000,   1.00000,    413.6476
    377.5000,      35.0000,   1.00000,    406.4162
    382.5000,      35.0000,   1.00000,    433.7685
    387.5000,      35.0000,   1.00000,    481.1814
    392.5000,      35.0000,   1.00000,    508.2151
    397.5000,      35.0000,   1.00000,    532.8010
    402.5000,      35.0000,   1.00000,    560.0016
    407.5000,      35.0000,   1.00000,    582.4646
    412.5000,      35.0000,   1.00000,    612.1093
    417.5000,      35.0000,   1.00000,    590.7791
    422.5000,      35.0000,   1.00000,    555.9517
     52.5000,       5.0000,  10.00000,   1355.1670
     57.5000,       5.0000,  10.00000,   1376.3580
     62.5000,       5.0000,  10.00000,   1204.7737
     67.5000,       5.0000,  10.00000,   1175.9574
     72.5000,       5.0000,  10.00000,   1087.1722
     77.5000,       5.0000,  10.00000,   1073.4504
     82.5000,       5.0000,  10.00000,   1064.0747
     87.5000,       5.0000,  10.00000,   1074.8350
     92.5000,       5.0000,  10.00000,   1022.2089
     97.5000,       5.0000,  10.00000,    986.0765
    102.5000,       5.0000,  10.00000,   1026.5219
    107.5000,       5.0000,  10.00000,   1019.9065
    112.5000,       5.0000,  10.00000,   1032.6519
    117.5000,       5.0000,  10.00000,    989.5322
    122.5000,       5.0000,  10.00000,    962.7759
    127.5000,       5.0000,  10.00000,    960.7011
    132.5000,       5.0000,  10.00000,    949.6475
    137.5000,       5.0000,  10.00000,    879.8780
    142.5000,       5.0000,  10.00000,    893.8455
    147.5000,       5.0000,  10.00000,    794.2356
    152.5000,       5.0000,  10.00000,    734.1968
    157.5000,       5.0000,  10.00000,    703.6225
    162.5000,       5.0000,  10.00000,    628.5030
    167.5000,       5.0000,  10.00000,    680.2866
    172.5000,       5.0000,  10.00000,    563.3773
    177.5000,       5.0000,  10.00000,    517.2252
    182.5000,       5.0000,  10.00000,    533.5716
    187.5000,       5.0000,  10.00000,    459.0078
    192.5000,       5.0000,  10.00000,    420.0064
    197.5000,       5.0000,  10.00000,    388.4389
    202.5000,       5.0000,  10.00000,    372.7595
    207.5000,       5.0000,  10.00000,    404.2566
    212.5000,       5.0000,  10.00000,    361.4722
    217.5000,       5.0000,  10.00000,    382.8933
    222.5000,       5.0000,  10.00000,    375.6990
    227.5000,       5.0000,  10.00000,    189.8453
    232.5000,       5.0000,  10.00000,    185.5398
    237.5000,       5.0000,  10.00000,    201.3516
    242.5000,       5.0000,  10.00000,    295.4650
    247.5000,       5.0000,  10.00000,    240.6576
    252.5000,       5.0000,  10.00000,    197.6163
    257.5000,       5.0000,  10.00000,    280.4658
    262.5000,       5.0000,  10.00000,    347.4193
    267.5000,       5.0000,  10.00000,    325.2250
    272.5000,       5.0000,  10.00000,    235.6023
    277.5000,       5.0000,  10.00000,    219.8768
    282.5000,       5.0000,  10.00000,    242.1404
    287.5000,       5.0000,  10.00000,    263.2392
    292.5000,       5.0000,  10.00000,    270.3715
    297.5000,       5.0000,  10.00000,    236.8693
    302.5000,       5.0000,  10.00000,    198.1950
    307.5000,       5.0000,  10.00000,    213.4824
    312.5000,       5.0000,  10.00000,    210.7032
    317.5000,       5.0000,  10.00000,    354.6630
    322.5000,       5.0000,  10.00000,    421.6496
    327.5000,       5.0000,  10.00000,    355.4136
    332.5000,       5.0000,  10.00000,    367.1496
    337.5000,       5.0000,  10.00000,    350.4414
    342.5000,       5.0000,  10.00000,    378.9377
    347.5000,       5.0000,  10.00000,    412.5664
    352.5000,       5.0000,  10.00000,    516.0095
    357.5000,       5.0000,  10.00000,    441.7077
    362.5000,       5.0000,  10.00000,    337.7968
    367.5000,       5.0000,  10.00000,    333.1393
    372.5000,       5.0000,  10.00000,    451.5932
    377.5000,       5.0000,  10.00000,    466.1221
    382.5000,       5.0000,  10.00000,    440.7847
    387.5000,       5.0000,  10.00000,    462.3278
    392.5000,       5.0000,  10.00000,    400.6243
    397.5000,       5.0000,  10.00000,    511.5141
    402.5000,       5.0000,  10.00000,    532.2856
    407.5000,       5.0000,  10.00000,    580.9283
    412.5000,       5.0000,  10.00000,    595.4602
    417.5000,       5.0000,  10.00000,    589.8619
    422.5000,       5.0000,  10.00000,    522.9542
     67.5000,      45.0000,   1.00000,   1113.2128
     72.5000,      45.0000,   1.00000,   1070.4548
     77.5000,      45.0000,   1.00000,   1008.8904
     82.5000,      45.0000,   1.00000,    960.1774
     87.5000,      45.0000,   1.00000,    920.2404
     92.5000,      45.0000,   1.00000,    876.5316
     97.5000,      45.0000,   1.00000,    862.9401
    102.5000,      45.0000,   1.00000,    851.3857
    107.5000,      45.0000,   1.00000,    855.5414
    112.5000,      45.0000,   1.00000,    858.0712
    117.5000,      45.0000,   1.00000,    853.9401
    122.5000,      45.0000,   1.00000,    864.9675
    127.5000,      45.0000,   1.00000,    863.6608
    132.5000,      45.0000,   1.00000,    845.3973
    137.5000,      45.0000,   1.00000,    825.8406
    142.5000,      45.0000,   1.00000,    795.4325
    147.5000,      45.0000,   1.00000,    780.0701
    152.5000,      45.0000,   1.00000,    747.1418
    157.5000,      45.0000,   1.00000,    703.4341
    162.5000,      45.0000,   1.00000,    678.4387
    167.5000,      45.0000,   1.00000,    636.4604
    172.5000,      45.0000,   1.00000,    606.2045
    177.5000,      45.0000,   1.00000,    570.8403
    182.5000,      45.0000,   1.00000,    538.9139
    187.5000,      45.0000,   1.00000,    524.3424
    192.5000,      45.0000,   1.00000,    485.6731
    197.5000,      45.0000,   1.00000,    461.5237
    202.5000,      45.0000,   1.00000,    442.0458
    207.5000,      45.0000,   1.00000,    399.8248
    212.5000,      45.0000,   1.00000,    372.9554
    217.5000,      45.0000,   1.00000,    348.0547
    222.5000,      45.0000,   1.00000,    338.2138
    227.5000,      45.0000,   1.00000,    322.8295
    232.5000,      45.0000,   1.00000,    296.9978
    237.5000,      45.0000,   1.00000,    293.7986
    242.5000,      45.0000,   1.00000,    287.8882
    247.5000,      45.0000,   1.00000,    279.3897
    252.5000,      45.0000,   1.00000,    281.4907
    257.5000,      45.0000,   1.00000,    277.7898
    262.5000,      45.0000,   1.00000,    281.4984
    267.5000,      45.0000,   1.00000,    274.8647
    272.5000,      45.0000,   1.00000,    278.5154
    277.5000,      45.0000,   1.00000,    286.3930
    282.5000,      45.0000,   1.00000,    278.5273
    287.5000,      45.0000,   1.00000,    263.6661
    292.5000,      45.0000,   1.00000,    250.5331
    297.5000,      45.0000,   1.00000,    264.5696
    302.5000,      45.0000,   1.00000,    292.0957
    307.5000,      45.0000,   1.00000,    301.8698
    312.5000,      45.0000,   1.00000,    314.5929
    317.5000,      45.0000,   1.00000,    319.2790
    322.5000,      45.0000,   1.00000,    327.8056
    327.5000,      45.0000,   1.00000,    358.5275
    332.5000,      45.0000,   1.00000,    399.7040
    337.5000,      45.0000,   1.00000,    424.9360
    342.5000,      45.0000,   1.00000,    407.7343
    347.5000,      45.0000,   1.00000,    384.7350
    352.5000,      45.0000,   1.00000,    389.9210
    357.5000,      45.0000,   1.00000,    399.0757
    362.5000,      45.0000,   1.00000,    401.2292
    367.5000,      45.0000,   1.00000,    403.3479
    372.5000,      45.0000,   1.00000,    401.0740
    377.5000,      45.0000,   1.00000,    402.1085
    382.5000,      45.0000,   1.00000,    407.3723
    387.5000,      45.0000,   1.00000,    433.4330
    392.5000,      45.0000,   1.00000,    463.6584
    397.5000,      45.0000,   1.00000,    475.5201
    402.5000,      45.0000,   1.00000,    477.6242
    407.5000,      45.0000,   1.00000,    484.1833
     77.5000,       5.0000,  12.00000,    987.4738
    157.5000,       5.0000,  12.00000,    677.2952
    237.5000,       5.0000,  12.00000,    213.0821
    317.5000,       5.0000,  12.00000,    348.8957
    397.5000,       5.0000,  12.00000,    473.0095
     67.5000,      15.0000,   4.00000,   1017.5361
     72.5000,      15.0000,   4.00000,    977.8900
     77.5000,      15.0000,   4.00000,    937.9089
     82.5000,      15.0000,   4.00000,    934.0748
     87.5000,      15.0000,   4.00000,    906.0002
     92.5000,      15.0000,   4.00000,    858.3264
     97.5000,      15.0000,   4.00000,    834.3306
    102.5000,      15.0000,   4.00000,    823.1625
    107.5000,      15.0000,   4.00000,    838.5650
    112.5000,      15.0000,   4.00000,    841.0645
    117.5000,      15.0000,   4.00000,    839.0044
    122.5000,      15.0000,   4.00000,    845.3943
    127.5000,      15.0000,   4.00000,    859.1508
    132.5000,      15.0000,   4.00000,    845.9802
    137.5000,      15.0000,   4.00000,    833.8765
    142.5000,      15.0000,   4.00000,    786.5851
    147.5000,      15.0000,   4.00000,    752.6241
    152.5000,      15.0000,   4.00000,    698.7048
    157.5000,      15.0000,   4.00000,    650.4644
    162.5000,      15.0000,   4.00000,    645.4095
    167.5000,      15.0000,   4.00000,    614.4198
    172.5000,      15.0000,   4.00000,    595.4891
    177.5000,      15.0000,   4.00000,    545.4722
    182.5000,      15.0000,   4.00000,    509.5660
    187.5000,      15.0000,   4.00000,    482.7768
    192.5000,      15.0000,   4.00000,    434.0139
    197.5000,      15.0000,   4.00000,    404.5534
    202.5000,      15.0000,   4.00000,    397.5762
    207.5000,      15.0000,   4.00000,    393.3718
    212.5000,      15.0000,   4.00000,    409.7768
    217.5000,      15.0000,   4.00000,    405.0697
    222.5000,      15.0000,   4.00000,    346.4646
    227.5000,      15.0000,   4.00000,    273.1660
    232.5000,      15.0000,   4.00000,    207.0203
    237.5000,      15.0000,   4.00000,    250.8079
    242.5000,      15.0000,   4.00000,    275.5934
    247.5000,      15.0000,   4.00000,    280.3610
    252.5000,      15.0000,   4.00000,    272.9304
    257.5000,      15.0000,   4.00000,    299.1174
    262.5000,      15.0000,   4.00000,    337.2551
    267.5000,      15.0000,   4.00000,    316.2324
    272.5000,      15.0000,   4.00000,    272.1941
    277.5000,      15.0000,   4.00000,    248.1677
    282.5000,      15.0000,   4.00000,    262.6556
    287.5000,      15.0000,   4.00000,    284.3604
    292.5000,      15.0000,   4.00000,    283.6461
    297.5000,      15.0000,   4.00000,    257.7507
    302.5000,      15.0000,   4.00000,    237.9847
    307.5000,      15.0000,   4.00000,    225.2041
    312.5000,      15.0000,   4.00000,    274.6795
    317.5000,      15.0000,   4.00000,    333.7804
    322.5000,      15.0000,   4.00000,    370.1034
    327.5000,      15.0000,   4.00000,    381.6139
    332.5000,      15.0000,   4.00000,    363.0632
    337.5000,      15.0000,   4.00000,    367.7175
    342.5000,      15.0000,   4.00000,    372.0149
    347.5000,      15.0000,   4.00000,    415.8748
    352.5000,      15.0000,   4.00000,    430.0042
    357.5000,      15.0000,   4.00000,    409.1417
    362.5000,      15.0000,   4.00000,    359.4427
    367.5000,      15.0000,   4.00000,    369.5805
    372.5000,      15.0000,   4.00000,    413.8031
    377.5000,      15.0000,   4.00000,    441.6173
    382.5000,      15.0000,   4.00000,    431.1371
    387.5000,      15.0000,   4.00000,    403.3482
    392.5000,      15.0000,   4.00000,    419.6369
    397.5000,      15.0000,   4.00000,    431.1532
    402.5000,      15.0000,   4.00000,    474.1814
    407.5000,      15.0000,   4.00000,    487.2411
     82.5000,      55.0000,   1.00000,    878.8141
     87.5000,      55.0000,   1.00000,    831.4691
     92.5000,      55.0000,   1.00000,    802.8052
     97.5000,      55.0000,   1.00000,    785.5402
    102.5000,      55.0000,   1.00000,    767.5543
    107.5000,      55.0000,   1.00000,    750.8295
    112.5000,      55.0000,   1.00000,    741.5583
    117.5000,      55.0000,   1.00000,    744.7958
    122.5000,      55.0000,   1.00000,    751.8639
    127.5000,      55.0000,   1.00000,    754.7723
    132.5000,      55.0000,   1.00000,    753.5237
    137.5000,      55.0000,   1.00000,    745.1849
    142.5000,      55.0000,   1.00000,    738.9315
    147.5000,      55.0000,   1.00000,    729.0411
    152.5000,      55.0000,   1.00000,    717.1667
    157.5000,      55.0000,   1.00000,    699.7064
    162.5000,      55.0000,   1.00000,    667.9707
    167.5000,      55.0000,   1.00000,    643.0246
    172.5000,      55.0000,   1.00000,    611.7247
    177.5000,      55.0000,   1.00000,    579.2098
    182.5000,      55.0000,   1.00000,    548.4928
    187.5000,      55.0000,   1.00000,    517.7662
    192.5000,      55.0000,   1.00000,    502.6566
    197.5000,      55.0000,   1.00000,    476.2564
    202.5000,      55.0000,   1.00000,    442.0757
    207.5000,      55.0000,   1.00000,    412.4156
    212.5000,      55.0000,   1.00000,    380.9454
    217.5000,      55.0000,   1.00000,    371.0213
    222.5000,      55.0000,   1.00000,    358.2535
    227.5000,      55.0000,   1.00000,    345.2079
    232.5000,      55.0000,   1.00000,    343.1905
    242.5000,      55.0000,   1.00000,    325.3532
    247.5000,      55.0000,   1.00000,    302.2661
    252.5000,      55.0000,   1.00000,    280.5530
    257.5000,      55.0000,   1.00000,    287.3319
    262.5000,      55.0000,   1.00000,    298.2432
    267.5000,      55.0000,   1.00000,    309.2124
    272.5000,      55.0000,   1.00000,    296.1409
    277.5000,      55.0000,   1.00000,    287.9919
    282.5000,      55.0000,   1.00000,    293.0859
    287.5000,      55.0000,   1.00000,    288.9819
    292.5000,      55.0000,   1.00000,    292.1704
    297.5000,      55.0000,   1.00000,    300.8891
    302.5000,      55.0000,   1.00000,    313.2838
    307.5000,      55.0000,   1.00000,    328.5307
    312.5000,      55.0000,   1.00000,    334.7828
    317.5000,      55.0000,   1.00000,    335.9339
    322.5000,      55.0000,   1.00000,    340.2409
    327.5000,      55.0000,   1.00000,    364.6500
    332.5000,      55.0000,   1.00000,    377.9659
    337.5000,      55.0000,   1.00000,    373.7284
    342.5000,      55.0000,   1.00000,    382.4526
    347.5000,      55.0000,   1.00000,    393.8499
    352.5000,      55.0000,   1.00000,    398.3006
    357.5000,      55.0000,   1.00000,    406.2652
    362.5000,      55.0000,   1.00000,    409.6421
    367.5000,      55.0000,   1.00000,    406.8391
    372.5000,      55.0000,   1.00000,    413.7016
    377.5000,      55.0000,   1.00000,    417.8233
    382.5000,      55.0000,   1.00000,    413.5484
    387.5000,      55.0000,   1.00000,    412.9071
    392.5000,      55.0000,   1.00000,    422.6140
     77.5000,       5.0000,  15.00000,    865.9950
    157.5000,       5.0000,  15.00000,    654.1848
    317.5000,       5.0000,  15.00000,    365.0557
    397.5000,       5.0000,  15.00000,    428.8085
     82.5000,      15.0000,   5.00000,    840.7375
     87.5000,      15.0000,   5.00000,    817.5933
     92.5000,      15.0000,   5.00000,    786.8560
     97.5000,      15.0000,   5.00000,    768.4898
    102.5000,      15.0000,   5.00000,    750.4852
    107.5000,      15.0000,   5.00000,    744.1217
    112.5000,      15.0000,   5.00000,    735.8929
    117.5000,      15.0000,   5.00000,    740.2300
    122.5000,      15.0000,   5.00000,    752.2716
    127.5000,      15.0000,   5.00000,    764.3302
    132.5000,      15.0000,   5.00000,    764.1694
    137.5000,      15.0000,   5.00000,    760.9390
    142.5000,      15.0000,   5.00000,    730.2938
    147.5000,      15.0000,   5.00000,    708.5897
    152.5000,      15.0000,   5.00000,    672.1812
    157.5000,      15.0000,   5.00000,    639.7011
    162.5000,      15.0000,   5.00000,    635.9791
    167.5000,      15.0000,   5.00000,    610.8043
    172.5000,      15.0000,   5.00000,    597.3198
    177.5000,      15.0000,   5.00000,    554.1579
    182.5000,      15.0000,   5.00000,    513.7823
    187.5000,      15.0000,   5.00000,    480.2710
    192.5000,      15.0000,   5.00000,    433.6054
    197.5000,      15.0000,   5.00000,    410.2764
    202.5000,      15.0000,   5.00000,    408.6190
    207.5000,      15.0000,   5.00000,    405.8027
    212.5000,      15.0000,   5.00000,    420.7037
    217.5000,      15.0000,   5.00000,    420.7941
    222.5000,      15.0000,   5.00000,    365.8177
    227.5000,      15.0000,   5.00000,    294.1974
    232.5000,      15.0000,   5.00000,    227.4932
    242.5000,      15.0000,   5.00000,    291.2568
    247.5000,      15.0000,   5.00000,    290.8524
    252.5000,      15.0000,   5.00000,    284.4174
    257.5000,      15.0000,   5.00000,    319.8067
    262.5000,      15.0000,   5.00000,    365.4818
    267.5000,      15.0000,   5.00000,    347.2399
    272.5000,      15.0000,   5.00000,    294.5152
    277.5000,      15.0000,   5.00000,    263.3453
    282.5000,      15.0000,   5.00000,    278.6606
    287.5000,      15.0000,   5.00000,    305.2103
    292.5000,      15.0000,   5.00000,    303.0283
    297.5000,      15.0000,   5.00000,    276.0168
    302.5000,      15.0000,   5.00000,    255.1280
    307.5000,      15.0000,   5.00000,    243.5691
    312.5000,      15.0000,   5.00000,    290.9050
    317.5000,      15.0000,   5.00000,    346.8486
    322.5000,      15.0000,   5.00000,    382.5494
    327.5000,      15.0000,   5.00000,    382.8092
    332.5000,      15.0000,   5.00000,    354.1654
    337.5000,      15.0000,   5.00000,    351.1344
    342.5000,      15.0000,   5.00000,    362.2733
    347.5000,      15.0000,   5.00000,    413.7410
    352.5000,      15.0000,   5.00000,    438.3572
    357.5000,      15.0000,   5.00000,    422.7382
    362.5000,      15.0000,   5.00000,    374.1731
    367.5000,      15.0000,   5.00000,    386.3624
    372.5000,      15.0000,   5.00000,    426.8509
    377.5000,      15.0000,   5.00000,    451.3275
    382.5000,      15.0000,   5.00000,    436.0943
    387.5000,      15.0000,   5.00000,    393.8583
    392.5000,      15.0000,   5.00000,    394.0387
     97.5000,      65.0000,   1.00000,    746.0865
    102.5000,      65.0000,   1.00000,    736.1116
    107.5000,      65.0000,   1.00000,    729.0170
    112.5000,      65.0000,   1.00000,    724.7806
    117.5000,      65.0000,   1.00000,    710.6268
    122.5000,      65.0000,   1.00000,    684.7056
    127.5000,      65.0000,   1.00000,    669.3405
    132.5000,      65.0000,   1.00000,    676.9712
    137.5000,      65.0000,   1.00000,    690.2217
    142.5000,      65.0000,   1.00000,    695.4440
    147.5000,      65.0000,   1.00000,    688.9629
    152.5000,      65.0000,   1.00000,    687.9690
    157.5000,      65.0000,   1.00000,    684.4070
    162.5000,      65.0000,   1.00000,    660.7382
    167.5000,      65.0000,   1.00000,    627.6735
    172.5000,      65.0000,   1.00000,    596.9585
    177.5000,      65.0000,   1.00000,    571.3242
    182.5000,      65.0000,   1.00000,    552.1968
    187.5000,      65.0000,   1.00000,    537.3056
    192.5000,      65.0000,   1.00000,    516.6344
    197.5000,      65.0000,   1.00000,    484.1500
    202.5000,      65.0000,   1.00000,    445.6985
    207.5000,      65.0000,   1.00000,    420.9030
    212.5000,      65.0000,   1.00000,    409.7568
    217.5000,      65.0000,   1.00000,    390.5063
    257.5000,      65.0000,   1.00000,    295.3973
    262.5000,      65.0000,   1.00000,    303.1502
    267.5000,      65.0000,   1.00000,    313.6869
    272.5000,      65.0000,   1.00000,    317.5562
    277.5000,      65.0000,   1.00000,    307.8488
    282.5000,      65.0000,   1.00000,    303.3346
    287.5000,      65.0000,   1.00000,    317.7139
    292.5000,      65.0000,   1.00000,    327.9275
    297.5000,      65.0000,   1.00000,    327.0606
    302.5000,      65.0000,   1.00000,    325.6817
    307.5000,      65.0000,   1.00000,    332.3723
    312.5000,      65.0000,   1.00000,    341.0226
    317.5000,      65.0000,   1.00000,    351.0238
    322.5000,      65.0000,   1.00000,    367.8835
    327.5000,      65.0000,   1.00000,    370.7599
    332.5000,      65.0000,   1.00000,    365.6213
    337.5000,      65.0000,   1.00000,    369.1307
    342.5000,      65.0000,   1.00000,    393.9655
    347.5000,      65.0000,   1.00000,    413.8467
    352.5000,      65.0000,   1.00000,    414.0882
    357.5000,      65.0000,   1.00000,    411.0570
    362.5000,      65.0000,   1.00000,    407.6517
    367.5000,      65.0000,   1.00000,    412.2624
    372.5000,      65.0000,   1.00000,    414.2888
    377.5000,      65.0000,   1.00000,    417.0541
     97.5000,      15.0000,   6.00000,    728.0897
    102.5000,      15.0000,   6.00000,    722.6010
    107.5000,      15.0000,   6.00000,    727.3601
    112.5000,      15.0000,   6.00000,    720.7832
    117.5000,      15.0000,   6.00000,    711.3279
    122.5000,      15.0000,   6.00000,    697.2788
    127.5000,      15.0000,   6.00000,    694.8222
    132.5000,      15.0000,   6.00000,    701.7137
    137.5000,      15.0000,   6.00000,    713.3484
    142.5000,      15.0000,   6.00000,    697.7175
    147.5000,      15.0000,   6.00000,    678.2479
    152.5000,      15.0000,   6.00000,    648.6897
    157.5000,      15.0000,   6.00000,    628.0481
    162.5000,      15.0000,   6.00000,    628.2979
    167.5000,      15.0000,   6.00000,    598.8510
    172.5000,      15.0000,   6.00000,    576.4969
    177.5000,      15.0000,   6.00000,    541.7053
    182.5000,      15.0000,   6.00000,    515.5256
    187.5000,      15.0000,   6.00000,    490.5674
    192.5000,      15.0000,   6.00000,    443.2465
    197.5000,      15.0000,   6.00000,    415.9241
    202.5000,      15.0000,   6.00000,    415.0395
    207.5000,      15.0000,   6.00000,    416.0353
    212.5000,      15.0000,   6.00000,    435.6298
    217.5000,      15.0000,   6.00000,    438.9666
    257.5000,      15.0000,   6.00000,    331.9955
    262.5000,      15.0000,   6.00000,    377.9800
    267.5000,      15.0000,   6.00000,    362.9119
    272.5000,      15.0000,   6.00000,    314.5661
    277.5000,      15.0000,   6.00000,    282.4137
    282.5000,      15.0000,   6.00000,    296.5060
    287.5000,      15.0000,   6.00000,    320.0872
    292.5000,      15.0000,   6.00000,    315.0206
    297.5000,      15.0000,   6.00000,    287.8428
    302.5000,      15.0000,   6.00000,    262.1216
    307.5000,      15.0000,   6.00000,    248.7535
    312.5000,      15.0000,   6.00000,    297.2511
    317.5000,      15.0000,   6.00000,    359.3424
    322.5000,      15.0000,   6.00000,    400.7975
    327.5000,      15.0000,   6.00000,    394.1413
    332.5000,      15.0000,   6.00000,    361.9721
    337.5000,      15.0000,   6.00000,    362.7655
    342.5000,      15.0000,   6.00000,    379.0107
    347.5000,      15.0000,   6.00000,    431.9769
    352.5000,      15.0000,   6.00000,    452.6014
    357.5000,      15.0000,   6.00000,    431.9868
    362.5000,      15.0000,   6.00000,    382.6082
    367.5000,      15.0000,   6.00000,    393.6548
    372.5000,      15.0000,   6.00000,    431.7713
    377.5000,      15.0000,   6.00000,    453.8603
    105.0000,      30.0000,   3.00000,    714.5100
    110.0000,      30.0000,   3.00000,    708.8529
    115.0000,      30.0000,   3.00000,    705.8006
    120.0000,      30.0000,   3.00000,    701.4894
    125.0000,      30.0000,   3.00000,    699.2225
    130.0000,      30.0000,   3.00000,    695.8356
    135.0000,      30.0000,   3.00000,    690.2499
    140.0000,      30.0000,   3.00000,    680.5162
    145.0000,      30.0000,   3.00000,    671.8077
    150.0000,      30.0000,   3.00000,    654.1008
    155.0000,      30.0000,   3.00000,    648.4229
    160.0000,      30.0000,   3.00000,    619.7084
    165.0000,      30.0000,   3.00000,    598.2526
    170.0000,      30.0000,   3.00000,    584.0759
    175.0000,      30.0000,   3.00000,    559.9193
    180.0000,      30.0000,   3.00000,    538.1595
    185.0000,      30.0000,   3.00000,    497.3089
    190.0000,      30.0000,   3.00000,    470.6111
    195.0000,      30.0000,   3.00000,    458.6944
    200.0000,      30.0000,   3.00000,    436.2178
    205.0000,      30.0000,   3.00000,    432.6793
    210.0000,      30.0000,   3.00000,    435.3043
    265.0000,      30.0000,   3.00000,    329.2011
    270.0000,      30.0000,   3.00000,    337.8878
    275.0000,      30.0000,   3.00000,    336.2833
    280.0000,      30.0000,   3.00000,    322.1771
    285.0000,      30.0000,   3.00000,    302.9909
    290.0000,      30.0000,   3.00000,    298.1313
    295.0000,      30.0000,   3.00000,    297.0629
    300.0000,      30.0000,   3.00000,    287.2178
    305.0000,      30.0000,   3.00000,    297.0089
    310.0000,      30.0000,   3.00000,    314.4673
    315.0000,      30.0000,   3.00000,    327.7558
    320.0000,      30.0000,   3.00000,    351.9002
    325.0000,      30.0000,   3.00000,    369.7415
    330.0000,      30.0000,   3.00000,    395.2743
    335.0000,      30.0000,   3.00000,    399.2861
    340.0000,      30.0000,   3.00000,    411.1844
    345.0000,      30.0000,   3.00000,    422.0796
    350.0000,      30.0000,   3.00000,    415.0250
    355.0000,      30.0000,   3.00000,    409.1184
    360.0000,      30.0000,   3.00000,    421.3139
    365.0000,      30.0000,   3.00000,    432.7813
    370.0000,      30.0000,   3.00000,    423.0393
    112.5000,      25.0000,   4.00000,    697.9331
    117.5000,      25.0000,   4.00000,    703.3163
    122.5000,      25.0000,   4.00000,    710.5814
    127.5000,      25.0000,   4.00000,    711.1512
    132.5000,      25.0000,   4.00000,    705.6487
    137.5000,      25.0000,   4.00000,    688.1966
    142.5000,      25.0000,   4.00000,    670.4830
    147.5000,      25.0000,   4.00000,    649.7908
    152.5000,      25.0000,   4.00000,    627.1346
    157.5000,      25.0000,   4.00000,    609.9182
    162.5000,      25.0000,   4.00000,    594.6570
    167.5000,      25.0000,   4.00000,    581.3190
    172.5000,      25.0000,   4.00000,    572.0186
    177.5000,      25.0000,   4.00000,    552.8500
    182.5000,      25.0000,   4.00000,    510.2358
    187.5000,      25.0000,   4.00000,    481.4961
    192.5000,      25.0000,   4.00000,    460.6482
    197.5000,      25.0000,   4.00000,    441.7062
    202.5000,      25.0000,   4.00000,    433.4344
    272.5000,      25.0000,   4.00000,    338.2030
    277.5000,      25.0000,   4.00000,    319.0181
    282.5000,      25.0000,   4.00000,    310.9719
    287.5000,      25.0000,   4.00000,    310.8897
    292.5000,      25.0000,   4.00000,    306.1835
    297.5000,      25.0000,   4.00000,    299.3482
    302.5000,      25.0000,   4.00000,    281.4580
    307.5000,      25.0000,   4.00000,    290.9408
    312.5000,      25.0000,   4.00000,    323.2046
    317.5000,      25.0000,   4.00000,    348.0645
    322.5000,      25.0000,   4.00000,    374.6969
    327.5000,      25.0000,   4.00000,    403.6972
    332.5000,      25.0000,   4.00000,    406.9083
    337.5000,      25.0000,   4.00000,    402.1394
    342.5000,      25.0000,   4.00000,    427.3688
    347.5000,      25.0000,   4.00000,    435.0088
    352.5000,      25.0000,   4.00000,    426.0817
    357.5000,      25.0000,   4.00000,    419.7596
    362.5000,      25.0000,   4.00000,    431.6150
    157.5000,      15.0000,   8.00000,    580.3730
    317.5000,      15.0000,   8.00000,    386.1526
    157.5000,      15.0000,  10.00000,    613.1659
    317.5000,      15.0000,  10.00000,    400.0254
   4.42
ITERATION 4
MODEL RESISTIVITY
LAYER 1
93,     2.5000
     10.0000,     1645.8
     15.0000,     1887.7
     20.0000,     1683.4
     25.0000,     1578.2
     30.0000,     1998.5
     35.0000,     2586.8
     40.0000,     3075.7
     45.0000,     3215.1
     50.0000,     3218.1
     55.0000,     3194.0
     60.0000,     3134.0
     65.0000,     2700.6
     70.0000,     2660.7
     75.0000,     2484.0
     80.0000,     2315.7
     85.0000,     2016.8
     90.0000,     1796.7
     95.0000,     1587.0
    100.0000,     1452.9
    105.0000,     1487.7
    110.0000,     1466.8
    115.0000,     1460.4
    120.0000,     1442.7
    125.0000,     1440.8
    130.0000,     1459.2
    135.0000,     1457.5
    140.0000,     1347.3
    145.0000,     1359.7
    150.0000,     1209.9
    155.0000,     1141.0
    160.0000,     1119.6
    165.0000,     1072.5
    170.0000,     1293.8
    175.0000,     1170.3
    180.0000,     1142.0
    185.0000,     1207.0
    190.0000,     1091.0
    195.0000,     1081.6
    200.0000,     1082.5
    205.0000,     1083.6
    210.0000,     1226.3
    215.0000,     1027.1
    220.0000,     980.82
    225.0000,     720.20
    230.0000,     259.67
    235.0000,     158.07
    240.0000,     151.49
    245.0000,     244.17
    250.0000,     184.15
    255.0000,     148.06
    260.0000,     240.23
    265.0000,     324.17
    270.0000,     285.20
    275.0000,     194.20
    280.0000,     181.45
    285.0000,     218.94
    290.0000,     262.75
    295.0000,     288.50
    300.0000,     261.52
    305.0000,     236.03
    310.0000,     306.15
    315.0000,     351.69
    320.0000,     776.59
    325.0000,     1241.8
    330.0000,     1228.0
    335.0000,     1316.3
    340.0000,     1252.0
    345.0000,     1378.3
    350.0000,     1604.3
    355.0000,     1972.7
    360.0000,     1389.0
    365.0000,     815.45
    370.0000,     702.72
    375.0000,     921.50
    380.0000,     944.30
    385.0000,     887.09
    390.0000,     915.76
    395.0000,     796.90
    400.0000,     1105.1
    405.0000,     1218.1
    410.0000,     1358.8
    415.0000,     1384.8
    420.0000,     1365.4
    425.0000,     1158.0
    430.0000,     1105.8
    435.0000,     899.15
    440.0000,     687.27
    445.0000,     866.30
    450.0000,     986.01
    455.0000,     1111.8
    460.0000,     1176.6
    465.0000,     1151.5
             1152.0
LAYER 2
93,     5.2500
     10.0000,     1646.1
     15.0000,     1790.7
     20.0000,     1683.4
     25.0000,     1607.7
     30.0000,     1987.8
     35.0000,     2586.0
     40.0000,     3071.2
     45.0000,     3205.5
     50.0000,     3280.6
     55.0000,     3290.6
     60.0000,     3282.5
     65.0000,     2889.2
     70.0000,     2660.7
     75.0000,     2204.2
     80.0000,     1960.3
     85.0000,     1867.1
     90.0000,     1796.1
     95.0000,     1587.0
    100.0000,     1470.7
    105.0000,     1487.7
    110.0000,     1481.6
    115.0000,     1473.6
    120.0000,     1465.5
    125.0000,     1464.4
    130.0000,     1474.3
    135.0000,     1472.6
    140.0000,     1368.3
    145.0000,     1369.5
    150.0000,     1219.7
    155.0000,     1157.6
    160.0000,     1137.6
    165.0000,     1078.5
    170.0000,     1260.0
    175.0000,     1156.4
    180.0000,     1084.4
    185.0000,     1105.8
    190.0000,     904.30
    195.0000,     906.85
    200.0000,     914.02
    205.0000,     1061.7
    210.0000,     1076.0
    215.0000,     997.08
    220.0000,     868.60
    225.0000,     687.87
    230.0000,     164.48
    235.0000,     155.78
    240.0000,     150.72
    245.0000,     224.17
    250.0000,     184.11
    255.0000,     148.09
    260.0000,     239.93
    265.0000,     308.72
    270.0000,     285.16
    275.0000,     194.15
    280.0000,     181.55
    285.0000,     217.66
    290.0000,     262.40
    295.0000,     285.85
    300.0000,     261.64
    305.0000,     248.48
    310.0000,     306.73
    315.0000,     417.31
    320.0000,     776.79
    325.0000,     1173.2
    330.0000,     1170.1
    335.0000,     1259.3
    340.0000,     1253.2
    345.0000,     1333.5
    350.0000,     1454.6
    355.0000,     1754.7
    360.0000,     1317.6
    365.0000,     795.71
    370.0000,     702.86
    375.0000,     915.50
    380.0000,     938.65
    385.0000,     902.67
    390.0000,     916.05
    395.0000,     854.91
    400.0000,     1107.2
    405.0000,     1219.6
    410.0000,     1358.8
    415.0000,     1384.5
    420.0000,     1365.1
    425.0000,     1158.9
    430.0000,     1124.5
    435.0000,     927.59
    440.0000,     783.92
    445.0000,     868.66
    450.0000,     986.56
    455.0000,     1112.1
    460.0000,     1172.1
    465.0000,     1151.5
             1151.3
LAYER 3
91,     8.2750
     15.0000,     1684.9
     20.0000,     1681.6
     25.0000,     1677.6
     30.0000,     1945.6
     35.0000,     2473.0
     40.0000,     2770.1
     45.0000,     2953.4
     50.0000,     3279.4
     55.0000,     3331.1
     60.0000,     3330.2
     65.0000,     2929.4
     70.0000,     2401.8
     75.0000,     1663.3
     80.0000,     1666.7
     85.0000,     1791.6
     90.0000,     1797.8
     95.0000,     1720.3
    100.0000,     1636.6
    105.0000,     1636.1
    110.0000,     1636.8
    115.0000,     1641.3
    120.0000,     1648.4
    125.0000,     1660.4
    130.0000,     1730.0
    135.0000,     1731.5
    140.0000,     1680.7
    145.0000,     1674.8
    150.0000,     1464.4
    155.0000,     1436.5
    160.0000,     1398.7
    165.0000,     1176.3
    170.0000,     1177.7
    175.0000,     910.78
    180.0000,     688.50
    185.0000,     680.16
    190.0000,     442.30
    195.0000,     376.48
    200.0000,     340.55
    205.0000,     340.27
    210.0000,     339.92
    215.0000,     297.90
    220.0000,     277.78
    225.0000,     272.26
    230.0000,     122.62
    235.0000,     148.74
    240.0000,     150.62
    245.0000,     180.63
    250.0000,     178.24
    255.0000,     147.64
    260.0000,     213.58
    265.0000,     283.81
    270.0000,     251.84
    275.0000,     190.07
    280.0000,     183.96
    285.0000,     213.10
    290.0000,     261.16
    295.0000,     275.12
    300.0000,     262.04
    305.0000,     257.63
    310.0000,     307.58
    315.0000,     455.42
    320.0000,     718.19
    325.0000,     699.74
    330.0000,     693.74
    335.0000,     857.54
    340.0000,     868.19
    345.0000,     859.65
    350.0000,     810.78
    355.0000,     808.22
    360.0000,     782.34
    365.0000,     707.46
    370.0000,     703.04
    375.0000,     907.16
    380.0000,     925.36
    385.0000,     922.58
    390.0000,     927.45
    395.0000,     930.59
    400.0000,     1107.3
    405.0000,     1219.3
    410.0000,     1342.5
    415.0000,     1355.8
    420.0000,     1352.3
    425.0000,     1204.7
    430.0000,     1206.1
    435.0000,     1183.9
    440.0000,     937.25
    445.0000,     912.36
    450.0000,     987.22
    455.0000,     1112.0
    460.0000,     1153.8
             1150.2
LAYER 4
89,    11.6025
     20.0000,     1663.2
     25.0000,     1666.3
     30.0000,     1936.0
     35.0000,     1996.4
     40.0000,     1999.4
     45.0000,     2080.9
     50.0000,     2771.6
     55.0000,     3284.6
     60.0000,     3292.2
     65.0000,     2819.6
     70.0000,     1754.2
     75.0000,     1429.4
     80.0000,     1544.8
     85.0000,     1784.1
     90.0000,     1808.4
     95.0000,     1793.2
    100.0000,     1688.2
    105.0000,     1658.8
    110.0000,     1645.9
    115.0000,     1647.0
    120.0000,     1653.4
    125.0000,     1673.8
    130.0000,     1792.2
    135.0000,     1806.2
    140.0000,     1806.3
    145.0000,     1753.6
    150.0000,     1538.5
    155.0000,     1506.4
    160.0000,     1439.4
    165.0000,     1177.1
    170.0000,     1072.3
    175.0000,     601.85
    180.0000,     482.48
    185.0000,     485.19
    190.0000,     393.55
    195.0000,     323.40
    200.0000,     233.77
    205.0000,     209.29
    210.0000,     203.77
    215.0000,     192.84
    220.0000,     192.35
    225.0000,     192.31
    230.0000,     122.78
    235.0000,     148.29
    240.0000,     150.65
    245.0000,     179.01
    250.0000,     175.34
    255.0000,     147.45
    260.0000,     167.51
    265.0000,     199.35
    270.0000,     202.77
    275.0000,     188.93
    280.0000,     184.87
    285.0000,     204.64
    290.0000,     247.43
    295.0000,     264.48
    300.0000,     262.45
    305.0000,     258.08
    310.0000,     308.12
    315.0000,     460.72
    320.0000,     594.51
    325.0000,     429.69
    330.0000,     426.77
    335.0000,     479.16
    340.0000,     496.77
    345.0000,     491.01
    350.0000,     424.81
    355.0000,     424.78
    360.0000,     448.68
    365.0000,     582.55
    370.0000,     633.37
    375.0000,     861.52
    380.0000,     894.50
[truncated: 770,830 more chars]
