# Supplementary material for: Electrical resistivity tomography data across the Hockai Fault Zone (Ardenne, Belgium)
Source: Data Brief. 2016 Dec 21;11:1–4. doi: 10.1016/j.dib.2016.12.028 (PMC5220259; doi:10.1016/j.dib.2016.12.028)
Supplement: Supplementary file 2 — Supplementary material [file mmc2.zip › output/INV/20090819-1_combined.INV]

C:\__DATA__\__DATA__\Active Faults\HockaiFZ\Donn�es\ERT\working_dir\20090819-1.DAT
      5.0000
7
1208
1
0
      7.5000,       5.0000,   1.00000,    135.7792
     12.5000,       5.0000,   1.00000,    141.1471
     17.5000,       5.0000,   1.00000,    197.9680
     22.5000,       5.0000,   1.00000,    218.6461
     27.5000,       5.0000,   1.00000,    269.1945
     32.5000,       5.0000,   1.00000,    266.0548
     37.5000,       5.0000,   1.00000,    285.9046
     42.5000,       5.0000,   1.00000,    275.5482
     47.5000,       5.0000,   1.00000,    307.1444
     52.5000,       5.0000,   1.00000,    289.0542
     57.5000,       5.0000,   1.00000,    271.2176
     62.5000,       5.0000,   1.00000,    301.0166
     67.5000,       5.0000,   1.00000,    289.8200
     72.5000,       5.0000,   1.00000,    293.0757
     77.5000,       5.0000,   1.00000,    334.9342
     82.5000,       5.0000,   1.00000,    354.7344
     87.5000,       5.0000,   1.00000,    337.4398
     92.5000,       5.0000,   1.00000,    389.9825
     97.5000,       5.0000,   1.00000,    404.1038
    102.5000,       5.0000,   1.00000,    435.0689
    107.5000,       5.0000,   1.00000,    403.4856
    112.5000,       5.0000,   1.00000,    404.3634
    117.5000,       5.0000,   1.00000,    395.4862
    122.5000,       5.0000,   1.00000,    415.0001
    127.5000,       5.0000,   1.00000,    429.5860
    132.5000,       5.0000,   1.00000,    413.0741
    137.5000,       5.0000,   1.00000,    431.0543
    142.5000,       5.0000,   1.00000,    397.0417
    147.5000,       5.0000,   1.00000,    393.2163
    152.5000,       5.0000,   1.00000,    382.7520
    157.5000,       5.0000,   1.00000,    347.9359
    162.5000,       5.0000,   1.00000,    411.4037
    167.5000,       5.0000,   1.00000,    486.5099
    172.5000,       5.0000,   1.00000,    585.0546
    177.5000,       5.0000,   1.00000,    660.1034
    182.5000,       5.0000,   1.00000,    856.4415
    187.5000,       5.0000,   1.00000,    997.5787
    192.5000,       5.0000,   1.00000,   1156.7399
    197.5000,       5.0000,   1.00000,   1384.3917
    202.5000,       5.0000,   1.00000,   1390.0610
    207.5000,       5.0000,   1.00000,   1206.2747
    212.5000,       5.0000,   1.00000,   1156.2861
    217.5000,       5.0000,   1.00000,   1084.1858
    222.5000,       5.0000,   1.00000,    930.1102
    227.5000,       5.0000,   1.00000,   1063.6990
    232.5000,       5.0000,   1.00000,    954.5998
    237.5000,       5.0000,   1.00000,    783.2939
    242.5000,       5.0000,   1.00000,    789.6635
    247.5000,       5.0000,   1.00000,    712.4490
    252.5000,       5.0000,   1.00000,    660.8049
    257.5000,       5.0000,   1.00000,    688.9968
    262.5000,       5.0000,   1.00000,    524.4639
    267.5000,       5.0000,   1.00000,    745.7166
    272.5000,       5.0000,   1.00000,    621.8066
    277.5000,       5.0000,   1.00000,    699.1956
    282.5000,       5.0000,   1.00000,    579.9095
    287.5000,       5.0000,   1.00000,    449.4705
    292.5000,       5.0000,   1.00000,    369.2133
    297.5000,       5.0000,   1.00000,    261.0287
    302.5000,       5.0000,   1.00000,    219.5378
    307.5000,       5.0000,   1.00000,    219.2435
    312.5000,       5.0000,   1.00000,    202.8009
    317.5000,       5.0000,   1.00000,    198.9310
    322.5000,       5.0000,   1.00000,    162.2443
    327.5000,       5.0000,   1.00000,    172.2480
    332.5000,       5.0000,   1.00000,    154.6927
    337.5000,       5.0000,   1.00000,    161.6746
    342.5000,       5.0000,   1.00000,    160.9969
    347.5000,       5.0000,   1.00000,    145.7938
    352.5000,       5.0000,   1.00000,    162.7843
    357.5000,       5.0000,   1.00000,    169.8721
    362.5000,       5.0000,   1.00000,    182.8649
    367.5000,       5.0000,   1.00000,    185.5499
    372.5000,       5.0000,   1.00000,    163.4411
    377.5000,       5.0000,   1.00000,    173.9511
    382.5000,       5.0000,   1.00000,    155.1861
    387.5000,       5.0000,   1.00000,    158.9550
     12.5000,       5.0000,   2.00000,    161.7747
     17.5000,       5.0000,   2.00000,    222.7032
     22.5000,       5.0000,   2.00000,    246.4873
     27.5000,       5.0000,   2.00000,    279.7173
     32.5000,       5.0000,   2.00000,    289.5258
     37.5000,       5.0000,   2.00000,    292.2335
     42.5000,       5.0000,   2.00000,    291.3923
     47.5000,       5.0000,   2.00000,    340.8955
     52.5000,       5.0000,   2.00000,    319.3466
     57.5000,       5.0000,   2.00000,    305.6860
     62.5000,       5.0000,   2.00000,    376.8808
     67.5000,       5.0000,   2.00000,    355.8757
     72.5000,       5.0000,   2.00000,    343.9688
     77.5000,       5.0000,   2.00000,    427.1745
     82.5000,       5.0000,   2.00000,    452.4329
     87.5000,       5.0000,   2.00000,    415.3657
     92.5000,       5.0000,   2.00000,    457.6641
     97.5000,       5.0000,   2.00000,    515.6769
    102.5000,       5.0000,   2.00000,    542.0587
    107.5000,       5.0000,   2.00000,    456.3474
    112.5000,       5.0000,   2.00000,    461.9026
    117.5000,       5.0000,   2.00000,    449.6984
    122.5000,       5.0000,   2.00000,    449.7281
    127.5000,       5.0000,   2.00000,    453.9309
    132.5000,       5.0000,   2.00000,    456.2285
    137.5000,       5.0000,   2.00000,    495.4951
    142.5000,       5.0000,   2.00000,    500.6847
    147.5000,       5.0000,   2.00000,    559.9547
    152.5000,       5.0000,   2.00000,    554.9108
    157.5000,       5.0000,   2.00000,    529.9467
    162.5000,       5.0000,   2.00000,    662.5782
    167.5000,       5.0000,   2.00000,    843.3011
    172.5000,       5.0000,   2.00000,    965.5149
    177.5000,       5.0000,   2.00000,   1032.1888
    182.5000,       5.0000,   2.00000,   1284.0175
    187.5000,       5.0000,   2.00000,   1306.3926
    192.5000,       5.0000,   2.00000,   1290.5000
    197.5000,       5.0000,   2.00000,   1653.4347
    202.5000,       5.0000,   2.00000,   1590.3781
    207.5000,       5.0000,   2.00000,   1272.6128
    212.5000,       5.0000,   2.00000,   1366.5900
    217.5000,       5.0000,   2.00000,   1136.7742
    222.5000,       5.0000,   2.00000,    950.5168
    227.5000,       5.0000,   2.00000,   1182.5590
    232.5000,       5.0000,   2.00000,   1159.3514
    237.5000,       5.0000,   2.00000,    837.6599
    242.5000,       5.0000,   2.00000,    927.9930
    247.5000,       5.0000,   2.00000,    880.8647
    252.5000,       5.0000,   2.00000,    845.2955
    257.5000,       5.0000,   2.00000,    834.1287
    262.5000,       5.0000,   2.00000,    617.3582
    267.5000,       5.0000,   2.00000,    819.8827
    272.5000,       5.0000,   2.00000,    704.5496
    277.5000,       5.0000,   2.00000,    660.3640
    282.5000,       5.0000,   2.00000,    562.1393
    287.5000,       5.0000,   2.00000,    413.4873
    292.5000,       5.0000,   2.00000,    390.6245
    297.5000,       5.0000,   2.00000,    309.3776
    302.5000,       5.0000,   2.00000,    252.4734
    307.5000,       5.0000,   2.00000,    261.6816
    312.5000,       5.0000,   2.00000,    249.2545
    317.5000,       5.0000,   2.00000,    231.3139
    322.5000,       5.0000,   2.00000,    210.5823
    327.5000,       5.0000,   2.00000,    219.3892
    332.5000,       5.0000,   2.00000,    206.5697
    337.5000,       5.0000,   2.00000,    225.8508
    342.5000,       5.0000,   2.00000,    230.4965
    347.5000,       5.0000,   2.00000,    201.6001
    352.5000,       5.0000,   2.00000,    207.8241
    357.5000,       5.0000,   2.00000,    231.4239
    362.5000,       5.0000,   2.00000,    251.7869
    367.5000,       5.0000,   2.00000,    234.3337
    372.5000,       5.0000,   2.00000,    218.9463
    377.5000,       5.0000,   2.00000,    218.4856
    382.5000,       5.0000,   2.00000,    201.6685
     17.5000,       5.0000,   3.00000,    251.3886
     22.5000,       5.0000,   3.00000,    287.0855
     27.5000,       5.0000,   3.00000,    327.4371
     32.5000,       5.0000,   3.00000,    304.5982
     37.5000,       5.0000,   3.00000,    308.8604
     42.5000,       5.0000,   3.00000,    316.8201
     47.5000,       5.0000,   3.00000,    383.0899
     52.5000,       5.0000,   3.00000,    371.9141
     57.5000,       5.0000,   3.00000,    375.5284
     62.5000,       5.0000,   3.00000,    448.0280
     67.5000,       5.0000,   3.00000,    421.8185
     72.5000,       5.0000,   3.00000,    417.8178
     77.5000,       5.0000,   3.00000,    492.3980
     82.5000,       5.0000,   3.00000,    525.8717
     87.5000,       5.0000,   3.00000,    458.1694
     92.5000,       5.0000,   3.00000,    499.7752
     97.5000,       5.0000,   3.00000,    582.7194
    102.5000,       5.0000,   3.00000,    636.8800
    107.5000,       5.0000,   3.00000,    505.4404
    112.5000,       5.0000,   3.00000,    499.3531
    117.5000,       5.0000,   3.00000,    503.5143
    122.5000,       5.0000,   3.00000,    516.0692
    127.5000,       5.0000,   3.00000,    528.7251
    132.5000,       5.0000,   3.00000,    552.4498
    137.5000,       5.0000,   3.00000,    612.5134
    142.5000,       5.0000,   3.00000,    658.8035
    147.5000,       5.0000,   3.00000,    741.0224
    152.5000,       5.0000,   3.00000,    725.0792
    157.5000,       5.0000,   3.00000,    696.6761
    162.5000,       5.0000,   3.00000,    881.9912
    167.5000,       5.0000,   3.00000,   1110.9985
    172.5000,       5.0000,   3.00000,   1271.8458
    177.5000,       5.0000,   3.00000,   1259.7607
    182.5000,       5.0000,   3.00000,   1343.5431
    187.5000,       5.0000,   3.00000,   1247.0989
    192.5000,       5.0000,   3.00000,   1358.4639
    197.5000,       5.0000,   3.00000,   1692.2496
    202.5000,       5.0000,   3.00000,   1686.9828
    207.5000,       5.0000,   3.00000,   1363.8376
    212.5000,       5.0000,   3.00000,   1282.5698
    217.5000,       5.0000,   3.00000,   1068.9351
    222.5000,       5.0000,   3.00000,    982.1150
    227.5000,       5.0000,   3.00000,   1189.4784
    232.5000,       5.0000,   3.00000,   1205.3920
    237.5000,       5.0000,   3.00000,    898.5111
    242.5000,       5.0000,   3.00000,    946.2575
    247.5000,       5.0000,   3.00000,    981.4434
    252.5000,       5.0000,   3.00000,    908.1531
    257.5000,       5.0000,   3.00000,    851.6443
    262.5000,       5.0000,   3.00000,    626.4355
    267.5000,       5.0000,   3.00000,    836.1231
    272.5000,       5.0000,   3.00000,    740.0178
    277.5000,       5.0000,   3.00000,    755.5508
    282.5000,       5.0000,   3.00000,    583.8310
    287.5000,       5.0000,   3.00000,    456.9388
    292.5000,       5.0000,   3.00000,    413.8647
    297.5000,       5.0000,   3.00000,    366.6056
    302.5000,       5.0000,   3.00000,    330.4569
    307.5000,       5.0000,   3.00000,    337.2337
    312.5000,       5.0000,   3.00000,    321.6709
    317.5000,       5.0000,   3.00000,    300.6807
    322.5000,       5.0000,   3.00000,    262.0828
    327.5000,       5.0000,   3.00000,    277.2354
    332.5000,       5.0000,   3.00000,    271.0234
    337.5000,       5.0000,   3.00000,    299.0103
    342.5000,       5.0000,   3.00000,    296.0499
    347.5000,       5.0000,   3.00000,    242.6858
    352.5000,       5.0000,   3.00000,    246.2882
    357.5000,       5.0000,   3.00000,    282.3358
    362.5000,       5.0000,   3.00000,    305.6563
    367.5000,       5.0000,   3.00000,    286.7646
    372.5000,       5.0000,   3.00000,    259.1878
    377.5000,       5.0000,   3.00000,    263.1469
     22.5000,      15.0000,   1.00000,    324.3103
     27.5000,      15.0000,   1.00000,    337.0553
     32.5000,      15.0000,   1.00000,    332.3681
     37.5000,      15.0000,   1.00000,    322.7498
     42.5000,      15.0000,   1.00000,    343.9659
     47.5000,      15.0000,   1.00000,    367.2001
     52.5000,      15.0000,   1.00000,    405.3254
     57.5000,      15.0000,   1.00000,    432.0640
     62.5000,      15.0000,   1.00000,    436.3856
     67.5000,      15.0000,   1.00000,    450.6793
     72.5000,      15.0000,   1.00000,    474.4366
     77.5000,      15.0000,   1.00000,    495.3882
     82.5000,      15.0000,   1.00000,    485.0298
     87.5000,      15.0000,   1.00000,    511.0341
     92.5000,      15.0000,   1.00000,    540.4120
     97.5000,      15.0000,   1.00000,    594.5728
    102.5000,      15.0000,   1.00000,    603.8641
    107.5000,      15.0000,   1.00000,    589.7933
    112.5000,      15.0000,   1.00000,    525.9015
    117.5000,      15.0000,   1.00000,    521.3004
    122.5000,      15.0000,   1.00000,    548.3926
    127.5000,      15.0000,   1.00000,    591.3032
    132.5000,      15.0000,   1.00000,    634.5378
    137.5000,      15.0000,   1.00000,    706.8116
    142.5000,      15.0000,   1.00000,    783.2346
    147.5000,      15.0000,   1.00000,    807.9817
    152.5000,      15.0000,   1.00000,    806.4480
    157.5000,      15.0000,   1.00000,    865.9350
    162.5000,      15.0000,   1.00000,   1006.0508
    167.5000,      15.0000,   1.00000,   1204.5835
    172.5000,      15.0000,   1.00000,   1307.2576
    177.5000,      15.0000,   1.00000,   1285.4648
    182.5000,      15.0000,   1.00000,   1140.0703
    187.5000,      15.0000,   1.00000,   1171.9390
    192.5000,      15.0000,   1.00000,   1339.2244
    197.5000,      15.0000,   1.00000,   1533.6940
    202.5000,      15.0000,   1.00000,   1624.2262
    207.5000,      15.0000,   1.00000,   1506.3044
    212.5000,      15.0000,   1.00000,   1197.3280
    217.5000,      15.0000,   1.00000,   1069.7970
    222.5000,      15.0000,   1.00000,   1058.7848
    227.5000,      15.0000,   1.00000,   1079.5491
    232.5000,      15.0000,   1.00000,   1070.4866
    237.5000,      15.0000,   1.00000,   1030.0488
    242.5000,      15.0000,   1.00000,    963.1578
    247.5000,      15.0000,   1.00000,    915.7859
    252.5000,      15.0000,   1.00000,    891.1725
    257.5000,      15.0000,   1.00000,    777.2008
    262.5000,      15.0000,   1.00000,    740.2377
    267.5000,      15.0000,   1.00000,    723.4533
    272.5000,      15.0000,   1.00000,    809.8007
    277.5000,      15.0000,   1.00000,    742.2351
    282.5000,      15.0000,   1.00000,    658.8451
    287.5000,      15.0000,   1.00000,    516.4823
    292.5000,      15.0000,   1.00000,    439.3965
    297.5000,      15.0000,   1.00000,    395.4189
    302.5000,      15.0000,   1.00000,    391.3409
    307.5000,      15.0000,   1.00000,    377.8824
    312.5000,      15.0000,   1.00000,    363.5174
    317.5000,      15.0000,   1.00000,    337.2842
    322.5000,      15.0000,   1.00000,    316.2079
    327.5000,      15.0000,   1.00000,    307.8290
    332.5000,      15.0000,   1.00000,    327.4668
    337.5000,      15.0000,   1.00000,    332.4156
    342.5000,      15.0000,   1.00000,    314.1748
    347.5000,      15.0000,   1.00000,    287.2253
    352.5000,      15.0000,   1.00000,    282.9392
    357.5000,      15.0000,   1.00000,    298.1632
    362.5000,      15.0000,   1.00000,    316.5437
    367.5000,      15.0000,   1.00000,    317.4621
    372.5000,      15.0000,   1.00000,    298.1097
     22.5000,       5.0000,   4.00000,    327.7125
     27.5000,       5.0000,   4.00000,    372.4154
     32.5000,       5.0000,   4.00000,    345.2588
     37.5000,       5.0000,   4.00000,    337.9767
     42.5000,       5.0000,   4.00000,    333.9939
     47.5000,       5.0000,   4.00000,    407.8548
     52.5000,       5.0000,   4.00000,    413.4526
     57.5000,       5.0000,   4.00000,    415.5232
     62.5000,       5.0000,   4.00000,    492.2474
     67.5000,       5.0000,   4.00000,    463.8821
     72.5000,       5.0000,   4.00000,    461.6331
     77.5000,       5.0000,   4.00000,    533.9583
     82.5000,       5.0000,   4.00000,    530.5600
     87.5000,       5.0000,   4.00000,    488.6078
     92.5000,       5.0000,   4.00000,    545.0547
     97.5000,       5.0000,   4.00000,    626.5940
    102.5000,       5.0000,   4.00000,    698.3050
    107.5000,       5.0000,   4.00000,    561.1644
    112.5000,       5.0000,   4.00000,    542.2254
    117.5000,       5.0000,   4.00000,    527.6372
    122.5000,       5.0000,   4.00000,    553.5356
    127.5000,       5.0000,   4.00000,    602.5186
    132.5000,       5.0000,   4.00000,    648.3708
    137.5000,       5.0000,   4.00000,    758.0377
    142.5000,       5.0000,   4.00000,    805.4255
    147.5000,       5.0000,   4.00000,    887.1630
    152.5000,       5.0000,   4.00000,    854.3293
    157.5000,       5.0000,   4.00000,    828.7975
    162.5000,       5.0000,   4.00000,   1026.8696
    167.5000,       5.0000,   4.00000,   1269.8030
    172.5000,       5.0000,   4.00000,   1406.8840
    177.5000,       5.0000,   4.00000,   1249.5222
    182.5000,       5.0000,   4.00000,   1215.7969
    187.5000,       5.0000,   4.00000,   1200.1232
    192.5000,       5.0000,   4.00000,   1337.4023
    197.5000,       5.0000,   4.00000,   1750.3000
    202.5000,       5.0000,   4.00000,   1707.5885
    207.5000,       5.0000,   4.00000,   1319.5885
    212.5000,       5.0000,   4.00000,   1210.2289
    217.5000,       5.0000,   4.00000,   1025.5618
    222.5000,       5.0000,   4.00000,    960.3997
    227.5000,       5.0000,   4.00000,   1160.1064
    232.5000,       5.0000,   4.00000,   1170.5193
    237.5000,       5.0000,   4.00000,    887.0342
    242.5000,       5.0000,   4.00000,   1014.5643
    247.5000,       5.0000,   4.00000,    939.9108
    252.5000,       5.0000,   4.00000,    875.7891
    257.5000,       5.0000,   4.00000,    849.8709
    262.5000,       5.0000,   4.00000,    601.6963
    267.5000,       5.0000,   4.00000,    862.3247
    272.5000,       5.0000,   4.00000,    791.3965
    277.5000,       5.0000,   4.00000,    820.3860
    282.5000,       5.0000,   4.00000,    678.3313
    287.5000,       5.0000,   4.00000,    476.0584
    292.5000,       5.0000,   4.00000,    443.7301
    297.5000,       5.0000,   4.00000,    394.8660
    302.5000,       5.0000,   4.00000,    387.5146
    307.5000,       5.0000,   4.00000,    411.6692
    312.5000,       5.0000,   4.00000,    384.2946
    317.5000,       5.0000,   4.00000,    358.0495
    322.5000,       5.0000,   4.00000,    313.3564
    327.5000,       5.0000,   4.00000,    338.4028
    332.5000,       5.0000,   4.00000,    331.9723
    337.5000,       5.0000,   4.00000,    359.1690
    342.5000,       5.0000,   4.00000,    343.7826
    347.5000,       5.0000,   4.00000,    276.8669
    352.5000,       5.0000,   4.00000,    286.6169
    357.5000,       5.0000,   4.00000,    317.9139
    362.5000,       5.0000,   4.00000,    352.0950
    367.5000,       5.0000,   4.00000,    334.0435
    372.5000,       5.0000,   4.00000,    305.8961
     30.0000,      20.0000,   1.00000,    390.8693
     35.0000,      20.0000,   1.00000,    382.4875
     40.0000,      20.0000,   1.00000,    380.9815
     45.0000,      20.0000,   1.00000,    384.5086
     50.0000,      20.0000,   1.00000,    394.3686
     55.0000,      20.0000,   1.00000,    430.4837
     60.0000,      20.0000,   1.00000,    452.7757
     65.0000,      20.0000,   1.00000,    464.5815
     70.0000,      20.0000,   1.00000,    491.8987
     75.0000,      20.0000,   1.00000,    479.9620
     80.0000,      20.0000,   1.00000,    491.1417
     85.0000,      20.0000,   1.00000,    530.6174
     90.0000,      20.0000,   1.00000,    570.8144
     95.0000,      20.0000,   1.00000,    628.3456
    100.0000,      20.0000,   1.00000,    643.9759
    105.0000,      20.0000,   1.00000,    646.2110
    110.0000,      20.0000,   1.00000,    631.0009
    115.0000,      20.0000,   1.00000,    584.6176
    120.0000,      20.0000,   1.00000,    588.8185
    125.0000,      20.0000,   1.00000,    629.0590
    130.0000,      20.0000,   1.00000,    727.7304
    135.0000,      20.0000,   1.00000,    823.1165
    140.0000,      20.0000,   1.00000,    899.4681
    145.0000,      20.0000,   1.00000,    937.4814
    150.0000,      20.0000,   1.00000,    940.5529
    155.0000,      20.0000,   1.00000,    983.0325
    160.0000,      20.0000,   1.00000,   1072.9496
    165.0000,      20.0000,   1.00000,   1165.3871
    170.0000,      20.0000,   1.00000,   1137.9948
    175.0000,      20.0000,   1.00000,   1080.4635
    180.0000,      20.0000,   1.00000,   1084.4662
    185.0000,      20.0000,   1.00000,   1097.7065
    190.0000,      20.0000,   1.00000,   1237.4865
    195.0000,      20.0000,   1.00000,   1386.2031
    200.0000,      20.0000,   1.00000,   1473.8414
    205.0000,      20.0000,   1.00000,   1496.7040
    210.0000,      20.0000,   1.00000,   1338.7975
    215.0000,      20.0000,   1.00000,   1120.7991
    220.0000,      20.0000,   1.00000,   1051.1172
    225.0000,      20.0000,   1.00000,    999.4156
    230.0000,      20.0000,   1.00000,    966.6058
    235.0000,      20.0000,   1.00000,   1037.2189
    240.0000,      20.0000,   1.00000,    955.0298
    245.0000,      20.0000,   1.00000,    863.7930
    250.0000,      20.0000,   1.00000,    825.4547
    255.0000,      20.0000,   1.00000,    728.6538
    260.0000,      20.0000,   1.00000,    750.8230
    265.0000,      20.0000,   1.00000,    779.0873
    270.0000,      20.0000,   1.00000,    780.9896
    275.0000,      20.0000,   1.00000,    846.6727
    280.0000,      20.0000,   1.00000,    754.5799
    285.0000,      20.0000,   1.00000,    669.7791
    290.0000,      20.0000,   1.00000,    553.3216
    295.0000,      20.0000,   1.00000,    451.2063
    300.0000,      20.0000,   1.00000,    433.6501
    305.0000,      20.0000,   1.00000,    422.4467
    310.0000,      20.0000,   1.00000,    427.0556
    315.0000,      20.0000,   1.00000,    416.6171
    320.0000,      20.0000,   1.00000,    402.1045
    325.0000,      20.0000,   1.00000,    393.5919
    330.0000,      20.0000,   1.00000,    391.3289
    335.0000,      20.0000,   1.00000,    389.9736
    340.0000,      20.0000,   1.00000,    369.2430
    345.0000,      20.0000,   1.00000,    357.6036
    350.0000,      20.0000,   1.00000,    345.0409
    355.0000,      20.0000,   1.00000,    342.5164
    360.0000,      20.0000,   1.00000,    357.4055
    365.0000,      20.0000,   1.00000,    366.6433
     27.5000,       5.0000,   5.00000,    412.2268
     32.5000,       5.0000,   5.00000,    394.4467
     37.5000,       5.0000,   5.00000,    368.8820
     42.5000,       5.0000,   5.00000,    353.0610
     47.5000,       5.0000,   5.00000,    428.6607
     52.5000,       5.0000,   5.00000,    416.6527
     57.5000,       5.0000,   5.00000,    423.0580
     62.5000,       5.0000,   5.00000,    517.1303
     67.5000,       5.0000,   5.00000,    488.0615
     72.5000,       5.0000,   5.00000,    467.4637
     77.5000,       5.0000,   5.00000,    529.8218
     82.5000,       5.0000,   5.00000,    552.3808
     87.5000,       5.0000,   5.00000,    500.0546
     92.5000,       5.0000,   5.00000,    574.3464
     97.5000,       5.0000,   5.00000,    662.8458
    102.5000,       5.0000,   5.00000,    741.1948
    107.5000,       5.0000,   5.00000,    597.6099
    112.5000,       5.0000,   5.00000,    587.6177
    117.5000,       5.0000,   5.00000,    561.6846
    122.5000,       5.0000,   5.00000,    578.1510
    127.5000,       5.0000,   5.00000,    649.2327
    132.5000,       5.0000,   5.00000,    750.2454
    137.5000,       5.0000,   5.00000,    869.8198
    142.5000,       5.0000,   5.00000,    916.3506
    147.5000,       5.0000,   5.00000,    993.1987
    152.5000,       5.0000,   5.00000,    962.5099
    157.5000,       5.0000,   5.00000,    905.0560
    162.5000,       5.0000,   5.00000,   1096.8268
    167.5000,       5.0000,   5.00000,   1302.0620
    172.5000,       5.0000,   5.00000,   1292.7589
    177.5000,       5.0000,   5.00000,   1101.7013
    182.5000,       5.0000,   5.00000,   1174.8488
    187.5000,       5.0000,   5.00000,   1165.1890
    192.5000,       5.0000,   5.00000,   1319.1823
    197.5000,       5.0000,   5.00000,   1740.9473
    202.5000,       5.0000,   5.00000,   1658.0209
    207.5000,       5.0000,   5.00000,   1220.9636
    212.5000,       5.0000,   5.00000,   1191.8652
    217.5000,       5.0000,   5.00000,   1002.1006
    222.5000,       5.0000,   5.00000,    898.0118
    227.5000,       5.0000,   5.00000,   1114.3186
    232.5000,       5.0000,   5.00000,   1127.9315
    237.5000,       5.0000,   5.00000,    876.9383
    242.5000,       5.0000,   5.00000,    958.7501
    247.5000,       5.0000,   5.00000,    907.5378
    252.5000,       5.0000,   5.00000,    790.2521
    257.5000,       5.0000,   5.00000,    790.1927
    262.5000,       5.0000,   5.00000,    615.3935
    267.5000,       5.0000,   5.00000,    881.0995
    272.5000,       5.0000,   5.00000,    832.6367
    277.5000,       5.0000,   5.00000,    886.1523
    282.5000,       5.0000,   5.00000,    724.4757
    287.5000,       5.0000,   5.00000,    528.3803
    292.5000,       5.0000,   5.00000,    463.0350
    297.5000,       5.0000,   5.00000,    424.4142
    302.5000,       5.0000,   5.00000,    405.6522
    307.5000,       5.0000,   5.00000,    454.5605
    312.5000,       5.0000,   5.00000,    436.3886
    317.5000,       5.0000,   5.00000,    403.2626
    322.5000,       5.0000,   5.00000,    368.7694
    327.5000,       5.0000,   5.00000,    395.9604
    332.5000,       5.0000,   5.00000,    379.3507
    337.5000,       5.0000,   5.00000,    401.5391
    342.5000,       5.0000,   5.00000,    383.1998
    347.5000,       5.0000,   5.00000,    312.3630
    352.5000,       5.0000,   5.00000,    318.0477
    357.5000,       5.0000,   5.00000,    358.5449
    362.5000,       5.0000,   5.00000,    395.7725
    367.5000,       5.0000,   5.00000,    379.7668
     32.5000,       5.0000,   6.00000,    421.1068
     37.5000,       5.0000,   6.00000,    400.8962
     42.5000,       5.0000,   6.00000,    383.0363
     47.5000,       5.0000,   6.00000,    430.5716
     52.5000,       5.0000,   6.00000,    402.9060
     57.5000,       5.0000,   6.00000,    413.5694
     62.5000,       5.0000,   6.00000,    511.3046
     67.5000,       5.0000,   6.00000,    480.3455
     72.5000,       5.0000,   6.00000,    449.5895
     77.5000,       5.0000,   6.00000,    524.3707
     82.5000,       5.0000,   6.00000,    564.0634
     87.5000,       5.0000,   6.00000,    517.4586
     92.5000,       5.0000,   6.00000,    587.2877
     97.5000,       5.0000,   6.00000,    707.7224
    102.5000,       5.0000,   6.00000,    782.6342
    107.5000,       5.0000,   6.00000,    623.3027
    112.5000,       5.0000,   6.00000,    617.4979
    117.5000,       5.0000,   6.00000,    601.0612
    122.5000,       5.0000,   6.00000,    619.2872
    127.5000,       5.0000,   6.00000,    700.8046
    132.5000,       5.0000,   6.00000,    801.5468
    137.5000,       5.0000,   6.00000,    942.2361
    142.5000,       5.0000,   6.00000,    979.3123
    147.5000,       5.0000,   6.00000,   1075.1857
    152.5000,       5.0000,   6.00000,   1007.6290
    157.5000,       5.0000,   6.00000,    934.0178
    162.5000,       5.0000,   6.00000,   1071.9816
    167.5000,       5.0000,   6.00000,   1135.7517
    172.5000,       5.0000,   6.00000,   1093.9375
    177.5000,       5.0000,   6.00000,   1009.6471
    182.5000,       5.0000,   6.00000,   1122.4152
    187.5000,       5.0000,   6.00000,   1175.6989
    192.5000,       5.0000,   6.00000,   1327.9148
    197.5000,       5.0000,   6.00000,   1652.5490
    202.5000,       5.0000,   6.00000,   1541.8411
    207.5000,       5.0000,   6.00000,   1190.5752
    212.5000,       5.0000,   6.00000,   1133.7750
    217.5000,       5.0000,   6.00000,    958.4023
    222.5000,       5.0000,   6.00000,    867.4805
    227.5000,       5.0000,   6.00000,   1039.3372
    232.5000,       5.0000,   6.00000,   1115.5491
    237.5000,       5.0000,   6.00000,    815.4034
    242.5000,       5.0000,   6.00000,    875.9902
    247.5000,       5.0000,   6.00000,    829.0938
    252.5000,       5.0000,   6.00000,    753.5267
    257.5000,       5.0000,   6.00000,    742.3956
    262.5000,       5.0000,   6.00000,    596.0200
    267.5000,       5.0000,   6.00000,    927.4848
    272.5000,       5.0000,   6.00000,    856.2037
    277.5000,       5.0000,   6.00000,    916.5617
    282.5000,       5.0000,   6.00000,    758.0416
    287.5000,       5.0000,   6.00000,    552.9996
    292.5000,       5.0000,   6.00000,    504.9374
    297.5000,       5.0000,   6.00000,    436.3205
    302.5000,       5.0000,   6.00000,    422.5184
    307.5000,       5.0000,   6.00000,    460.5851
    312.5000,       5.0000,   6.00000,    459.2275
    317.5000,       5.0000,   6.00000,    445.5372
    322.5000,       5.0000,   6.00000,    407.7039
    327.5000,       5.0000,   6.00000,    442.6244
    332.5000,       5.0000,   6.00000,    414.5086
    337.5000,       5.0000,   6.00000,    435.0302
    342.5000,       5.0000,   6.00000,    418.2657
    347.5000,       5.0000,   6.00000,    338.6158
    352.5000,       5.0000,   6.00000,    350.2593
    357.5000,       5.0000,   6.00000,    396.3839
    362.5000,       5.0000,   6.00000,    441.7297
     37.5000,      25.0000,   1.00000,    433.4461
     42.5000,      25.0000,   1.00000,    417.6088
     47.5000,      25.0000,   1.00000,    395.1830
     52.5000,      25.0000,   1.00000,    408.4493
     57.5000,      25.0000,   1.00000,    425.1385
     62.5000,      25.0000,   1.00000,    427.0012
     67.5000,      25.0000,   1.00000,    442.3876
     72.5000,      25.0000,   1.00000,    474.9042
     77.5000,      25.0000,   1.00000,    485.3419
     82.5000,      25.0000,   1.00000,    516.2386
     87.5000,      25.0000,   1.00000,    587.1421
     92.5000,      25.0000,   1.00000,    647.3008
     97.5000,      25.0000,   1.00000,    656.8318
    102.5000,      25.0000,   1.00000,    684.9893
    107.5000,      25.0000,   1.00000,    685.6085
    112.5000,      25.0000,   1.00000,    667.3290
    117.5000,      25.0000,   1.00000,    655.3953
    122.5000,      25.0000,   1.00000,    704.1653
    127.5000,      25.0000,   1.00000,    769.4016
    132.5000,      25.0000,   1.00000,    842.2322
    137.5000,      25.0000,   1.00000,    927.3332
    142.5000,      25.0000,   1.00000,    995.8984
    147.5000,      25.0000,   1.00000,    998.0831
    152.5000,      25.0000,   1.00000,   1022.2327
    157.5000,      25.0000,   1.00000,   1050.0333
    162.5000,      25.0000,   1.00000,    981.9437
    167.5000,      25.0000,   1.00000,    884.0519
    172.5000,      25.0000,   1.00000,    907.6667
    177.5000,      25.0000,   1.00000,    949.4716
    182.5000,      25.0000,   1.00000,   1027.9543
    187.5000,      25.0000,   1.00000,   1183.9688
    192.5000,      25.0000,   1.00000,   1283.2871
    197.5000,      25.0000,   1.00000,   1281.4296
    202.5000,      25.0000,   1.00000,   1356.6130
    207.5000,      25.0000,   1.00000,   1366.9120
    212.5000,      25.0000,   1.00000,   1215.8761
    217.5000,      25.0000,   1.00000,   1058.7817
    222.5000,      25.0000,   1.00000,   1006.3658
    227.5000,      25.0000,   1.00000,    937.9689
    232.5000,      25.0000,   1.00000,    892.1266
    237.5000,      25.0000,   1.00000,    896.5107
    242.5000,      25.0000,   1.00000,    815.1249
    247.5000,      25.0000,   1.00000,    726.1750
    252.5000,      25.0000,   1.00000,    713.2455
    257.5000,      25.0000,   1.00000,    736.8899
    262.5000,      25.0000,   1.00000,    746.5201
    267.5000,      25.0000,   1.00000,    808.7595
    272.5000,      25.0000,   1.00000,    822.0306
    277.5000,      25.0000,   1.00000,    817.2998
    282.5000,      25.0000,   1.00000,    748.3579
    287.5000,      25.0000,   1.00000,    673.5113
    292.5000,      25.0000,   1.00000,    562.4772
    297.5000,      25.0000,   1.00000,    489.3247
    302.5000,      25.0000,   1.00000,    442.3331
    307.5000,      25.0000,   1.00000,    433.2627
    312.5000,      25.0000,   1.00000,    437.3051
    317.5000,      25.0000,   1.00000,    463.4908
    322.5000,      25.0000,   1.00000,    458.8738
    327.5000,      25.0000,   1.00000,    442.8037
    332.5000,      25.0000,   1.00000,    433.5203
    337.5000,      25.0000,   1.00000,    421.8641
    342.5000,      25.0000,   1.00000,    402.9555
    347.5000,      25.0000,   1.00000,    406.1556
    352.5000,      25.0000,   1.00000,    403.2032
    357.5000,      25.0000,   1.00000,    401.1920
     37.5000,       5.0000,   7.00000,    425.8892
     42.5000,       5.0000,   7.00000,    396.8653
     47.5000,       5.0000,   7.00000,    435.2874
     52.5000,       5.0000,   7.00000,    399.5473
     57.5000,       5.0000,   7.00000,    399.8058
     62.5000,       5.0000,   7.00000,    481.2063
     67.5000,       5.0000,   7.00000,    446.6801
     72.5000,       5.0000,   7.00000,    446.2723
     77.5000,       5.0000,   7.00000,    530.5264
     82.5000,       5.0000,   7.00000,    567.8064
     87.5000,       5.0000,   7.00000,    531.4002
     92.5000,       5.0000,   7.00000,    607.5604
     97.5000,       5.0000,   7.00000,    728.8163
    102.5000,       5.0000,   7.00000,    823.6122
    107.5000,       5.0000,   7.00000,    655.1634
    112.5000,       5.0000,   7.00000,    634.3853
    117.5000,       5.0000,   7.00000,    638.0198
    122.5000,       5.0000,   7.00000,    673.4171
    127.5000,       5.0000,   7.00000,    746.1273
    132.5000,       5.0000,   7.00000,    830.6819
    137.5000,       5.0000,   7.00000,    957.0817
    142.5000,       5.0000,   7.00000,   1024.4264
    147.5000,       5.0000,   7.00000,   1098.1069
    152.5000,       5.0000,   7.00000,   1018.7394
    157.5000,       5.0000,   7.00000,    897.6769
    162.5000,       5.0000,   7.00000,    925.8251
    167.5000,       5.0000,   7.00000,    948.9761
    172.5000,       5.0000,   7.00000,    983.3693
    177.5000,       5.0000,   7.00000,    930.5501
    182.5000,       5.0000,   7.00000,   1072.2798
    187.5000,       5.0000,   7.00000,   1170.5392
    192.5000,       5.0000,   7.00000,   1313.4618
    197.5000,       5.0000,   7.00000,   1576.1984
    202.5000,       5.0000,   7.00000,   1456.9668
    207.5000,       5.0000,   7.00000,   1119.0238
    212.5000,       5.0000,   7.00000,   1084.7356
    217.5000,       5.0000,   7.00000,    913.2119
    222.5000,       5.0000,   7.00000,    827.8801
    227.5000,       5.0000,   7.00000,   1036.9653
    232.5000,       5.0000,   7.00000,   1015.3271
    237.5000,       5.0000,   7.00000,    753.9271
    242.5000,       5.0000,   7.00000,    798.8905
    247.5000,       5.0000,   7.00000,    759.9696
    252.5000,       5.0000,   7.00000,    710.3961
    257.5000,       5.0000,   7.00000,    735.5019
    262.5000,       5.0000,   7.00000,    572.4670
    267.5000,       5.0000,   7.00000,    919.3427
    272.5000,       5.0000,   7.00000,    887.0242
    277.5000,       5.0000,   7.00000,    928.4695
    282.5000,       5.0000,   7.00000,    780.7756
    287.5000,       5.0000,   7.00000,    578.2371
    292.5000,       5.0000,   7.00000,    523.6444
    297.5000,       5.0000,   7.00000,    465.4424
    302.5000,       5.0000,   7.00000,    422.8760
    307.5000,       5.0000,   7.00000,    466.5678
    312.5000,       5.0000,   7.00000,    474.0135
    317.5000,       5.0000,   7.00000,    477.0789
    322.5000,       5.0000,   7.00000,    441.8892
    327.5000,       5.0000,   7.00000,    466.3977
    332.5000,       5.0000,   7.00000,    443.9144
    337.5000,       5.0000,   7.00000,    469.2443
    342.5000,       5.0000,   7.00000,    448.9064
    347.5000,       5.0000,   7.00000,    367.2057
    352.5000,       5.0000,   7.00000,    381.4967
    357.5000,       5.0000,   7.00000,    439.0319
     42.5000,       5.0000,   8.00000,    394.9888
     47.5000,       5.0000,   8.00000,    441.8542
     52.5000,       5.0000,   8.00000,    397.6085
     57.5000,       5.0000,   8.00000,    377.5602
     62.5000,       5.0000,   8.00000,    433.7622
     67.5000,       5.0000,   8.00000,    420.4096
     72.5000,       5.0000,   8.00000,    429.5199
     77.5000,       5.0000,   8.00000,    528.9094
     82.5000,       5.0000,   8.00000,    572.1562
     87.5000,       5.0000,   8.00000,    531.9208
     92.5000,       5.0000,   8.00000,    626.6019
     97.5000,       5.0000,   8.00000,    749.0979
    102.5000,       5.0000,   8.00000,    837.5379
    107.5000,       5.0000,   8.00000,    680.3537
    112.5000,       5.0000,   8.00000,    678.7868
    117.5000,       5.0000,   8.00000,    680.7448
    122.5000,       5.0000,   8.00000,    711.7697
    127.5000,       5.0000,   8.00000,    790.3501
    132.5000,       5.0000,   8.00000,    839.6993
    137.5000,       5.0000,   8.00000,    960.3046
    142.5000,       5.0000,   8.00000,   1001.8212
    147.5000,       5.0000,   8.00000,   1075.9563
    152.5000,       5.0000,   8.00000,    957.0588
    157.5000,       5.0000,   8.00000,    767.4825
    162.5000,       5.0000,   8.00000,    778.2590
    167.5000,       5.0000,   8.00000,    854.4442
    172.5000,       5.0000,   8.00000,    908.2911
    177.5000,       5.0000,   8.00000,    885.4430
    182.5000,       5.0000,   8.00000,   1034.4065
    187.5000,       5.0000,   8.00000,   1104.6499
    192.5000,       5.0000,   8.00000,   1252.9899
    197.5000,       5.0000,   8.00000,   1565.2565
    202.5000,       5.0000,   8.00000,   1393.1265
    207.5000,       5.0000,   8.00000,   1040.1635
    212.5000,       5.0000,   8.00000,   1030.0341
    217.5000,       5.0000,   8.00000,    874.6318
    222.5000,       5.0000,   8.00000,    820.3901
    227.5000,       5.0000,   8.00000,    975.2848
    232.5000,       5.0000,   8.00000,    952.9214
    237.5000,       5.0000,   8.00000,    676.4290
    242.5000,       5.0000,   8.00000,    730.0244
    247.5000,       5.0000,   8.00000,    714.3141
    252.5000,       5.0000,   8.00000,    674.5743
    257.5000,       5.0000,   8.00000,    708.4581
    262.5000,       5.0000,   8.00000,    569.5392
    267.5000,       5.0000,   8.00000,    891.7521
    272.5000,       5.0000,   8.00000,    867.8208
    277.5000,       5.0000,   8.00000,    953.4426
    282.5000,       5.0000,   8.00000,    795.8430
    287.5000,       5.0000,   8.00000,    589.4367
    292.5000,       5.0000,   8.00000,    541.9418
    297.5000,       5.0000,   8.00000,    474.2512
    302.5000,       5.0000,   8.00000,    441.2575
    307.5000,       5.0000,   8.00000,    472.7371
    312.5000,       5.0000,   8.00000,    483.0056
    317.5000,       5.0000,   8.00000,    475.6095
    322.5000,       5.0000,   8.00000,    446.6322
    327.5000,       5.0000,   8.00000,    486.8934
    332.5000,       5.0000,   8.00000,    465.6189
    337.5000,       5.0000,   8.00000,    496.3809
    342.5000,       5.0000,   8.00000,    477.7642
    347.5000,       5.0000,   8.00000,    389.3792
    352.5000,       5.0000,   8.00000,    407.8141
     52.5000,      35.0000,   1.00000,    388.2586
     57.5000,      35.0000,   1.00000,    379.0486
     62.5000,      35.0000,   1.00000,    389.2088
     67.5000,      35.0000,   1.00000,    402.0529
     72.5000,      35.0000,   1.00000,    427.9909
     77.5000,      35.0000,   1.00000,    481.4551
     82.5000,      35.0000,   1.00000,    551.9871
     87.5000,      35.0000,   1.00000,    628.0257
     92.5000,      35.0000,   1.00000,    673.5767
     97.5000,      35.0000,   1.00000,    697.1497
    102.5000,      35.0000,   1.00000,    722.3803
    107.5000,      35.0000,   1.00000,    762.0849
    112.5000,      35.0000,   1.00000,    793.9109
    117.5000,      35.0000,   1.00000,    818.9196
    122.5000,      35.0000,   1.00000,    823.4484
    127.5000,      35.0000,   1.00000,    859.9697
    132.5000,      35.0000,   1.00000,    898.5715
    137.5000,      35.0000,   1.00000,    906.2767
    142.5000,      35.0000,   1.00000,    854.9484
    147.5000,      35.0000,   1.00000,    770.6846
    152.5000,      35.0000,   1.00000,    708.2462
    157.5000,      35.0000,   1.00000,    706.7690
    162.5000,      35.0000,   1.00000,    691.5945
    167.5000,      35.0000,   1.00000,    717.1581
    172.5000,      35.0000,   1.00000,    767.1754
    177.5000,      35.0000,   1.00000,    823.7466
    182.5000,      35.0000,   1.00000,    903.7175
    187.5000,      35.0000,   1.00000,    991.6848
    192.5000,      35.0000,   1.00000,   1057.9237
    197.5000,      35.0000,   1.00000,   1132.3049
    202.5000,      35.0000,   1.00000,   1180.7964
    207.5000,      35.0000,   1.00000,   1177.9390
    212.5000,      35.0000,   1.00000,   1169.4780
    217.5000,      35.0000,   1.00000,   1043.8660
    222.5000,      35.0000,   1.00000,    887.5860
    227.5000,      35.0000,   1.00000,    803.7175
    232.5000,      35.0000,   1.00000,    722.6161
    237.5000,      35.0000,   1.00000,    698.0027
    242.5000,      35.0000,   1.00000,    703.6203
    247.5000,      35.0000,   1.00000,    665.4415
    252.5000,      35.0000,   1.00000,    681.9683
    257.5000,      35.0000,   1.00000,    718.0319
    262.5000,      35.0000,   1.00000,    747.1185
    267.5000,      35.0000,   1.00000,    765.2127
    272.5000,      35.0000,   1.00000,    760.1360
    277.5000,      35.0000,   1.00000,    737.9986
    282.5000,      35.0000,   1.00000,    764.3943
    287.5000,      35.0000,   1.00000,    709.7997
    292.5000,      35.0000,   1.00000,    638.0056
    297.5000,      35.0000,   1.00000,    568.3613
    302.5000,      35.0000,   1.00000,    510.4030
    307.5000,      35.0000,   1.00000,    479.6658
    312.5000,      35.0000,   1.00000,    460.4481
    317.5000,      35.0000,   1.00000,    443.2763
    322.5000,      35.0000,   1.00000,    463.6800
    327.5000,      35.0000,   1.00000,    472.3283
    332.5000,      35.0000,   1.00000,    479.6381
    337.5000,      35.0000,   1.00000,    480.9349
    342.5000,      35.0000,   1.00000,    492.6903
     52.5000,       5.0000,  10.00000,    374.3788
     57.5000,       5.0000,  10.00000,    358.3872
     62.5000,       5.0000,  10.00000,    423.5087
     67.5000,       5.0000,  10.00000,    389.3807
     72.5000,       5.0000,  10.00000,    406.8943
     77.5000,       5.0000,  10.00000,    506.8624
     82.5000,       5.0000,  10.00000,    574.0589
     87.5000,       5.0000,  10.00000,    542.3620
     92.5000,       5.0000,  10.00000,    638.1936
     97.5000,       5.0000,  10.00000,    779.3129
    102.5000,       5.0000,  10.00000,    897.6544
    107.5000,       5.0000,  10.00000,    736.9161
    112.5000,       5.0000,  10.00000,    740.5434
    117.5000,       5.0000,  10.00000,    727.2963
    122.5000,       5.0000,  10.00000,    734.3045
    127.5000,       5.0000,  10.00000,    780.8912
    132.5000,       5.0000,  10.00000,    835.9411
    137.5000,       5.0000,  10.00000,    911.3613
    142.5000,       5.0000,  10.00000,    870.5071
    147.5000,       5.0000,  10.00000,    811.5287
    152.5000,       5.0000,  10.00000,    653.4665
    157.5000,       5.0000,  10.00000,    578.3049
    162.5000,       5.0000,  10.00000,    649.6176
    167.5000,       5.0000,  10.00000,    768.9827
    172.5000,       5.0000,  10.00000,    848.0439
    177.5000,       5.0000,  10.00000,    812.9769
    182.5000,       5.0000,  10.00000,    900.3481
    187.5000,       5.0000,  10.00000,    971.4704
    192.5000,       5.0000,  10.00000,   1123.1677
    197.5000,       5.0000,  10.00000,   1412.5858
    202.5000,       5.0000,  10.00000,   1297.7950
    207.5000,       5.0000,  10.00000,    962.6362
    212.5000,       5.0000,  10.00000,    954.3659
    217.5000,       5.0000,  10.00000,    797.5391
    222.5000,       5.0000,  10.00000,    720.3346
    227.5000,       5.0000,  10.00000,    851.8396
    232.5000,       5.0000,  10.00000,    829.7474
    237.5000,       5.0000,  10.00000,    608.4224
    242.5000,       5.0000,  10.00000,    674.3474
    247.5000,       5.0000,  10.00000,    667.4706
    252.5000,       5.0000,  10.00000,    646.6267
    257.5000,       5.0000,  10.00000,    684.3055
    262.5000,       5.0000,  10.00000,    537.2495
    267.5000,       5.0000,  10.00000,    876.2369
    272.5000,       5.0000,  10.00000,    849.2498
    277.5000,       5.0000,  10.00000,    919.4837
    282.5000,       5.0000,  10.00000,    800.8631
    287.5000,       5.0000,  10.00000,    594.2310
    292.5000,       5.0000,  10.00000,    551.5753
    297.5000,       5.0000,  10.00000,    494.8499
    302.5000,       5.0000,  10.00000,    466.4832
    307.5000,       5.0000,  10.00000,    503.7552
    312.5000,       5.0000,  10.00000,    489.9018
    317.5000,       5.0000,  10.00000,    459.3353
    322.5000,       5.0000,  10.00000,    432.0171
    327.5000,       5.0000,  10.00000,    479.5387
    332.5000,       5.0000,  10.00000,    489.5048
    337.5000,       5.0000,  10.00000,    540.6633
    342.5000,       5.0000,  10.00000,    532.0482
     67.5000,      45.0000,   1.00000,    442.8265
     72.5000,      45.0000,   1.00000,    468.4355
     77.5000,      45.0000,   1.00000,    513.1088
     82.5000,      45.0000,   1.00000,    574.2781
     87.5000,      45.0000,   1.00000,    616.0533
     92.5000,      45.0000,   1.00000,    676.1972
     97.5000,      45.0000,   1.00000,    731.9362
    102.5000,      45.0000,   1.00000,    762.1642
    107.5000,      45.0000,   1.00000,    780.4347
    112.5000,      45.0000,   1.00000,    811.1442
    117.5000,      45.0000,   1.00000,    837.7163
    122.5000,      45.0000,   1.00000,    830.0834
    127.5000,      45.0000,   1.00000,    783.1544
    132.5000,      45.0000,   1.00000,    691.6589
    137.5000,      45.0000,   1.00000,    587.8940
    142.5000,      45.0000,   1.00000,    550.4613
    147.5000,      45.0000,   1.00000,    541.9190
    152.5000,      45.0000,   1.00000,    561.1971
    157.5000,      45.0000,   1.00000,    577.4525
    162.5000,      45.0000,   1.00000,    590.8990
    167.5000,      45.0000,   1.00000,    614.6534
    172.5000,      45.0000,   1.00000,    673.4597
    177.5000,      45.0000,   1.00000,    743.3586
    182.5000,      45.0000,   1.00000,    809.2895
    187.5000,      45.0000,   1.00000,    853.7130
    192.5000,      45.0000,   1.00000,    895.7112
    197.5000,      45.0000,   1.00000,    942.4263
    202.5000,      45.0000,   1.00000,    961.0714
    207.5000,      45.0000,   1.00000,    997.6660
    212.5000,      45.0000,   1.00000,    999.0927
    217.5000,      45.0000,   1.00000,    950.4604
    222.5000,      45.0000,   1.00000,    845.3222
    227.5000,      45.0000,   1.00000,    740.5855
    232.5000,      45.0000,   1.00000,    699.5503
    237.5000,      45.0000,   1.00000,    683.1523
    242.5000,      45.0000,   1.00000,    667.9760
    247.5000,      45.0000,   1.00000,    693.8970
    252.5000,      45.0000,   1.00000,    695.0116
    257.5000,      45.0000,   1.00000,    702.0024
    262.5000,      45.0000,   1.00000,    716.4655
    267.5000,      45.0000,   1.00000,    716.7152
    272.5000,      45.0000,   1.00000,    702.1897
    277.5000,      45.0000,   1.00000,    682.9830
    282.5000,      45.0000,   1.00000,    674.4227
    287.5000,      45.0000,   1.00000,    690.6335
    292.5000,      45.0000,   1.00000,    643.9362
    297.5000,      45.0000,   1.00000,    604.5507
    302.5000,      45.0000,   1.00000,    543.8183
    307.5000,      45.0000,   1.00000,    487.4106
    312.5000,      45.0000,   1.00000,    470.9234
    317.5000,      45.0000,   1.00000,    466.0281
    322.5000,      45.0000,   1.00000,    469.3272
    327.5000,      45.0000,   1.00000,    472.2252
     77.5000,       5.0000,  12.00000,    501.9901
    157.5000,       5.0000,  12.00000,    482.7180
    237.5000,       5.0000,  12.00000,    596.0408
    317.5000,       5.0000,  12.00000,    465.0609
     67.5000,      15.0000,   4.00000,    437.6512
     72.5000,      15.0000,   4.00000,    465.3385
     77.5000,      15.0000,   4.00000,    502.6702
     82.5000,      15.0000,   4.00000,    530.0151
     87.5000,      15.0000,   4.00000,    576.1403
     92.5000,      15.0000,   4.00000,    675.0023
     97.5000,      15.0000,   4.00000,    812.7374
    102.5000,      15.0000,   4.00000,    839.4877
    107.5000,      15.0000,   4.00000,    813.8370
    112.5000,      15.0000,   4.00000,    740.3329
    117.5000,      15.0000,   4.00000,    716.2574
    122.5000,      15.0000,   4.00000,    700.7125
    127.5000,      15.0000,   4.00000,    681.7501
    132.5000,      15.0000,   4.00000,    646.6309
    137.5000,      15.0000,   4.00000,    591.3032
    142.5000,      15.0000,   4.00000,    570.7946
    147.5000,      15.0000,   4.00000,    534.0276
    152.5000,      15.0000,   4.00000,    507.0692
    157.5000,      15.0000,   4.00000,    507.0692
    162.5000,      15.0000,   4.00000,    547.0284
    167.5000,      15.0000,   4.00000,    630.4138
    172.5000,      15.0000,   4.00000,    709.2567
    177.5000,      15.0000,   4.00000,    758.9504
    182.5000,      15.0000,   4.00000,    789.6725
    187.5000,      15.0000,   4.00000,    873.1636
    192.5000,      15.0000,   4.00000,    987.8338
    197.5000,      15.0000,   4.00000,   1083.5110
    202.5000,      15.0000,   4.00000,   1051.4105
    207.5000,      15.0000,   4.00000,    935.8785
    212.5000,      15.0000,   4.00000,    781.4393
    217.5000,      15.0000,   4.00000,    714.0576
    222.5000,      15.0000,   4.00000,    696.0603
    227.5000,      15.0000,   4.00000,    729.5435
    232.5000,      15.0000,   4.00000,    723.5098
    237.5000,      15.0000,   4.00000,    689.4573
    242.5000,      15.0000,   4.00000,    640.1466
    247.5000,      15.0000,   4.00000,    642.5850
    252.5000,      15.0000,   4.00000,    639.5911
    257.5000,      15.0000,   4.00000,    593.8118
    262.5000,      15.0000,   4.00000,    663.1011
    267.5000,      15.0000,   4.00000,    725.2040
    272.5000,      15.0000,   4.00000,    854.8544
    277.5000,      15.0000,   4.00000,    819.7222
    282.5000,      15.0000,   4.00000,    747.6744
    287.5000,      15.0000,   4.00000,    637.6707
    292.5000,      15.0000,   4.00000,    541.8149
    297.5000,      15.0000,   4.00000,    503.9609
    302.5000,      15.0000,   4.00000,    487.2099
    307.5000,      15.0000,   4.00000,    481.1509
    312.5000,      15.0000,   4.00000,    483.2655
    317.5000,      15.0000,   4.00000,    461.8631
    322.5000,      15.0000,   4.00000,    454.7292
    327.5000,      15.0000,   4.00000,    458.6818
     82.5000,      55.0000,   1.00000,    630.6313
     87.5000,      55.0000,   1.00000,    660.5036
     92.5000,      55.0000,   1.00000,    664.0565
     97.5000,      55.0000,   1.00000,    677.3524
    102.5000,      55.0000,   1.00000,    695.5090
    107.5000,      55.0000,   1.00000,    710.1128
    112.5000,      55.0000,   1.00000,    708.1075
    117.5000,      55.0000,   1.00000,    661.6371
    122.5000,      55.0000,   1.00000,    602.4265
    127.5000,      55.0000,   1.00000,    553.4713
    132.5000,      55.0000,   1.00000,    501.3664
    137.5000,      55.0000,   1.00000,    483.9508
    142.5000,      55.0000,   1.00000,    488.2993
    147.5000,      55.0000,   1.00000,    492.2444
    152.5000,      55.0000,   1.00000,    485.1714
    157.5000,      55.0000,   1.00000,    502.4997
    162.5000,      55.0000,   1.00000,    521.0487
    167.5000,      55.0000,   1.00000,    544.7526
    172.5000,      55.0000,   1.00000,    586.8201
    177.5000,      55.0000,   1.00000,    626.9586
    182.5000,      55.0000,   1.00000,    688.3270
    187.5000,      55.0000,   1.00000,    749.9244
    192.5000,      55.0000,   1.00000,    779.0774
    197.5000,      55.0000,   1.00000,    783.6219
    202.5000,      55.0000,   1.00000,    799.8060
    207.5000,      55.0000,   1.00000,    830.8880
    212.5000,      55.0000,   1.00000,    838.4841
    217.5000,      55.0000,   1.00000,    854.8861
    222.5000,      55.0000,   1.00000,    853.5674
    227.5000,      55.0000,   1.00000,    789.6379
    232.5000,      55.0000,   1.00000,    731.8985
    242.5000,      55.0000,   1.00000,    686.7250
    247.5000,      55.0000,   1.00000,    695.0514
    252.5000,      55.0000,   1.00000,    727.3430
    257.5000,      55.0000,   1.00000,    720.5970
    262.5000,      55.0000,   1.00000,    679.5321
    267.5000,      55.0000,   1.00000,    680.6219
    272.5000,      55.0000,   1.00000,    665.7130
    277.5000,      55.0000,   1.00000,    644.5376
    282.5000,      55.0000,   1.00000,    634.9471
    287.5000,      55.0000,   1.00000,    616.7251
    292.5000,      55.0000,   1.00000,    615.7007
    297.5000,      55.0000,   1.00000,    579.3438
    302.5000,      55.0000,   1.00000,    547.4989
    307.5000,      55.0000,   1.00000,    501.6933
    312.5000,      55.0000,   1.00000,    483.7438
     77.5000,       5.0000,  15.00000,    542.0911
    157.5000,       5.0000,  15.00000,    418.8195
    237.5000,       5.0000,  15.00000,    582.7606
    317.5000,       5.0000,  15.00000,    474.2838
     82.5000,      15.0000,   5.00000,    581.2105
     87.5000,      15.0000,   5.00000,    614.5449
     92.5000,      15.0000,   5.00000,    669.2511
     97.5000,      15.0000,   5.00000,    770.6301
    102.5000,      15.0000,   5.00000,    774.4614
    107.5000,      15.0000,   5.00000,    732.0523
    112.5000,      15.0000,   5.00000,    639.0869
    117.5000,      15.0000,   5.00000,    563.0668
    122.5000,      15.0000,   5.00000,    503.4311
    127.5000,      15.0000,   5.00000,    481.7887
    132.5000,      15.0000,   5.00000,    480.5815
    137.5000,      15.0000,   5.00000,    481.0551
    142.5000,      15.0000,   5.00000,    492.9657
    147.5000,      15.0000,   5.00000,    469.8266
    152.5000,      15.0000,   5.00000,    433.8282
    157.5000,      15.0000,   5.00000,    436.1657
    162.5000,      15.0000,   5.00000,    477.0078
    167.5000,      15.0000,   5.00000,    551.5126
    172.5000,      15.0000,   5.00000,    593.1400
    177.5000,      15.0000,   5.00000,    639.2122
    182.5000,      15.0000,   5.00000,    701.4852
    187.5000,      15.0000,   5.00000,    788.7808
    192.5000,      15.0000,   5.00000,    880.5634
    197.5000,      15.0000,   5.00000,    930.9351
    202.5000,      15.0000,   5.00000,    890.3022
    207.5000,      15.0000,   5.00000,    791.7680
    212.5000,      15.0000,   5.00000,    698.2218
    217.5000,      15.0000,   5.00000,    669.1365
    222.5000,      15.0000,   5.00000,    692.8989
    227.5000,      15.0000,   5.00000,    748.8335
    232.5000,      15.0000,   5.00000,    746.2477
    242.5000,      15.0000,   5.00000,    641.2516
    247.5000,      15.0000,   5.00000,    642.5530
    252.5000,      15.0000,   5.00000,    637.5502
    257.5000,      15.0000,   5.00000,    586.0453
    262.5000,      15.0000,   5.00000,    651.6153
    267.5000,      15.0000,   5.00000,    714.4593
    272.5000,      15.0000,   5.00000,    836.4857
    277.5000,      15.0000,   5.00000,    809.9583
    282.5000,      15.0000,   5.00000,    724.0986
    287.5000,      15.0000,   5.00000,    612.4283
    292.5000,      15.0000,   5.00000,    516.1940
    297.5000,      15.0000,   5.00000,    483.8773
    302.5000,      15.0000,   5.00000,    465.5420
    307.5000,      15.0000,   5.00000,    465.3682
    312.5000,      15.0000,   5.00000,    478.6115
     97.5000,      65.0000,   1.00000,    609.2162
    102.5000,      65.0000,   1.00000,    567.6658
    107.5000,      65.0000,   1.00000,    527.8928
    112.5000,      65.0000,   1.00000,    503.1507
    117.5000,      65.0000,   1.00000,    487.6691
    122.5000,      65.0000,   1.00000,    485.0931
    127.5000,      65.0000,   1.00000,    481.5899
    132.5000,      65.0000,   1.00000,    464.4726
    137.5000,      65.0000,   1.00000,    439.7047
    142.5000,      65.0000,   1.00000,    441.2502
    147.5000,      65.0000,   1.00000,    440.9540
    152.5000,      65.0000,   1.00000,    448.2440
    157.5000,      65.0000,   1.00000,    460.2480
    162.5000,      65.0000,   1.00000,    482.1695
    167.5000,      65.0000,   1.00000,    522.8954
    172.5000,      65.0000,   1.00000,    536.0715
    177.5000,      65.0000,   1.00000,    551.0894
    182.5000,      65.0000,   1.00000,    565.4891
    187.5000,      65.0000,   1.00000,    582.1685
    192.5000,      65.0000,   1.00000,    618.3222
    197.5000,      65.0000,   1.00000,    680.9568
    202.5000,      65.0000,   1.00000,    746.7213
    207.5000,      65.0000,   1.00000,    768.7071
    212.5000,      65.0000,   1.00000,    796.5147
    217.5000,      65.0000,   1.00000,    805.7366
    257.5000,      65.0000,   1.00000,    723.1254
    262.5000,      65.0000,   1.00000,    691.6986
    267.5000,      65.0000,   1.00000,    653.7803
    272.5000,      65.0000,   1.00000,    636.9078
    277.5000,      65.0000,   1.00000,    612.9513
    282.5000,      65.0000,   1.00000,    594.1081
    287.5000,      65.0000,   1.00000,    580.9836
    292.5000,      65.0000,   1.00000,    563.5700
    297.5000,      65.0000,   1.00000,    575.1361
     97.5000,      15.0000,   6.00000,    696.9955
    102.5000,      15.0000,   6.00000,    649.6140
    107.5000,      15.0000,   6.00000,    564.4747
    112.5000,      15.0000,   6.00000,    472.6359
    117.5000,      15.0000,   6.00000,    435.2418
    122.5000,      15.0000,   6.00000,    416.6561
    127.5000,      15.0000,   6.00000,    419.6805
    132.5000,      15.0000,   6.00000,    424.8044
    137.5000,      15.0000,   6.00000,    419.5974
    142.5000,      15.0000,   6.00000,    431.2436
    147.5000,      15.0000,   6.00000,    418.0735
    152.5000,      15.0000,   6.00000,    395.6031
    157.5000,      15.0000,   6.00000,    394.4796
    162.5000,      15.0000,   6.00000,    433.7052
    167.5000,      15.0000,   6.00000,    505.3011
    172.5000,      15.0000,   6.00000,    532.5589
    177.5000,      15.0000,   6.00000,    565.6365
    182.5000,      15.0000,   6.00000,    581.9911
    187.5000,      15.0000,   6.00000,    630.6818
    192.5000,      15.0000,   6.00000,    722.4689
    197.5000,      15.0000,   6.00000,    803.6869
    202.5000,      15.0000,   6.00000,    820.5715
    207.5000,      15.0000,   6.00000,    754.1926
    212.5000,      15.0000,   6.00000,    683.0633
    217.5000,      15.0000,   6.00000,    662.7592
    257.5000,      15.0000,   6.00000,    589.1219
    262.5000,      15.0000,   6.00000,    657.6698
    267.5000,      15.0000,   6.00000,    705.7851
    272.5000,      15.0000,   6.00000,    824.4928
    277.5000,      15.0000,   6.00000,    781.5314
    282.5000,      15.0000,   6.00000,    695.1218
    287.5000,      15.0000,   6.00000,    591.5239
    292.5000,      15.0000,   6.00000,    503.7729
    297.5000,      15.0000,   6.00000,    480.2213
    105.0000,      30.0000,   3.00000,    526.6912
    110.0000,      30.0000,   3.00000,    496.5421
    115.0000,      30.0000,   3.00000,    456.8549
    120.0000,      30.0000,   3.00000,    419.6620
    125.0000,      30.0000,   3.00000,    404.4275
    130.0000,      30.0000,   3.00000,    388.9413
    135.0000,      30.0000,   3.00000,    396.9410
    140.0000,      30.0000,   3.00000,    392.5913
    145.0000,      30.0000,   3.00000,    384.4006
    150.0000,      30.0000,   3.00000,    390.7345
    155.0000,      30.0000,   3.00000,    402.8255
    160.0000,      30.0000,   3.00000,    433.2954
    165.0000,      30.0000,   3.00000,    439.4728
    170.0000,      30.0000,   3.00000,    472.4838
    175.0000,      30.0000,   3.00000,    504.9576
    180.0000,      30.0000,   3.00000,    540.3103
    185.0000,      30.0000,   3.00000,    598.9150
    190.0000,      30.0000,   3.00000,    642.3590
    195.0000,      30.0000,   3.00000,    665.6932
    200.0000,      30.0000,   3.00000,    711.1332
    205.0000,      30.0000,   3.00000,    741.3434
    210.0000,      30.0000,   3.00000,    753.1135
    265.0000,      30.0000,   3.00000,    709.8136
    270.0000,      30.0000,   3.00000,    714.2006
    275.0000,      30.0000,   3.00000,    692.9786
    280.0000,      30.0000,   3.00000,    703.6788
    285.0000,      30.0000,   3.00000,    641.7249
    290.0000,      30.0000,   3.00000,    592.6467
    112.5000,      25.0000,   4.00000,    461.0354
    117.5000,      25.0000,   4.00000,    405.8138
    122.5000,      25.0000,   4.00000,    374.3114
    127.5000,      25.0000,   4.00000,    365.5549
    132.5000,      25.0000,   4.00000,    362.7427
    137.5000,      25.0000,   4.00000,    369.7845
    142.5000,      25.0000,   4.00000,    373.1020
    147.5000,      25.0000,   4.00000,    371.0878
    152.5000,      25.0000,   4.00000,    378.7166
    157.5000,      25.0000,   4.00000,    388.9550
    162.5000,      25.0000,   4.00000,    409.3611
    167.5000,      25.0000,   4.00000,    426.5743
    172.5000,      25.0000,   4.00000,    465.7378
    177.5000,      25.0000,   4.00000,    509.1992
    182.5000,      25.0000,   4.00000,    541.6284
    187.5000,      25.0000,   4.00000,    603.2220
    192.5000,      25.0000,   4.00000,    659.7586
    197.5000,      25.0000,   4.00000,    678.3530
    202.5000,      25.0000,   4.00000,    706.8057
    272.5000,      25.0000,   4.00000,    733.5560
    277.5000,      25.0000,   4.00000,    734.0019
    282.5000,      25.0000,   4.00000,    680.8478
    157.5000,      15.0000,   8.00000,    328.3882
    157.5000,      15.0000,  10.00000,    305.1112
INVERSION RESULTS
INITIAL RMS ERROR
 44.79
NUMBER OF LAYERS
14
NUMBER OF BLOCKS
808
ITERATION 1
MODEL RESISTIVITY
LAYER 1
77,     2.5000
     10.0000,     107.23
     15.0000,     116.47
     20.0000,     162.39
     25.0000,     213.59
     30.0000,     267.81
     35.0000,     266.00
     40.0000,     258.95
     45.0000,     248.88
     50.0000,     281.22
     55.0000,     262.64
     60.0000,     258.85
     65.0000,     298.30
     70.0000,     280.03
     75.0000,     281.85
     80.0000,     339.34
     85.0000,     371.97
     90.0000,     362.85
     95.0000,     430.02
    100.0000,     522.68
    105.0000,     573.81
    110.0000,     460.08
    115.0000,     425.38
    120.0000,     393.54
    125.0000,     389.44
    130.0000,     408.89
    135.0000,     437.22
    140.0000,     458.40
    145.0000,     442.69
    150.0000,     462.01
    155.0000,     424.73
    160.0000,     390.70
    165.0000,     477.27
    170.0000,     602.03
    175.0000,     709.87
    180.0000,     781.57
    185.0000,     1015.2
    190.0000,     1257.3
    195.0000,     1646.2
    200.0000,     2247.9
    205.0000,     2128.1
    210.0000,     1599.5
    215.0000,     1458.0
    220.0000,     1188.8
    225.0000,     1107.5
    230.0000,     1263.8
    235.0000,     1157.9
    240.0000,     867.99
    245.0000,     872.63
    250.0000,     813.31
    255.0000,     742.85
    260.0000,     743.15
    265.0000,     590.22
    270.0000,     828.34
    275.0000,     771.48
    280.0000,     780.87
    285.0000,     599.72
    290.0000,     398.46
    295.0000,     313.56
    300.0000,     239.78
    305.0000,     200.89
    310.0000,     196.01
    315.0000,     182.90
    320.0000,     167.03
    325.0000,     145.54
    330.0000,     156.05
    335.0000,     154.37
    340.0000,     162.87
    345.0000,     163.24
    350.0000,     142.13
    355.0000,     145.47
    360.0000,     173.67
    365.0000,     201.06
    370.0000,     195.07
    375.0000,     174.80
    380.0000,     160.31
    385.0000,     141.41
           135.8210
LAYER 2
77,     5.2500
     10.0000,     108.91
     15.0000,     117.65
     20.0000,     162.17
     25.0000,     219.60
     30.0000,     274.91
     35.0000,     278.57
     40.0000,     269.85
     45.0000,     262.06
     50.0000,     289.81
     55.0000,     274.02
     60.0000,     272.45
     65.0000,     307.81
     70.0000,     294.67
     75.0000,     298.68
     80.0000,     353.39
     85.0000,     385.32
     90.0000,     380.99
     95.0000,     442.93
    100.0000,     534.99
    105.0000,     578.28
    110.0000,     476.21
    115.0000,     435.38
    120.0000,     406.33
    125.0000,     402.90
    130.0000,     424.76
    135.0000,     457.72
    140.0000,     482.51
    145.0000,     478.12
    150.0000,     496.78
    155.0000,     464.77
    160.0000,     440.73
    165.0000,     530.51
    170.0000,     666.27
    175.0000,     784.70
    180.0000,     873.59
    185.0000,     1101.0
    190.0000,     1354.2
    195.0000,     1736.7
    200.0000,     2232.4
    205.0000,     2056.8
    210.0000,     1565.6
    215.0000,     1407.3
    220.0000,     1173.0
    225.0000,     1112.8
    230.0000,     1249.1
    235.0000,     1149.4
    240.0000,     881.06
    245.0000,     870.75
    250.0000,     819.17
    255.0000,     753.05
    260.0000,     737.19
    265.0000,     615.28
    270.0000,     821.43
    275.0000,     795.12
    280.0000,     787.63
    285.0000,     608.67
    290.0000,     408.25
    295.0000,     317.17
    300.0000,     246.49
    305.0000,     208.88
    310.0000,     203.05
    315.0000,     191.15
    320.0000,     174.42
    325.0000,     155.73
    330.0000,     164.47
    335.0000,     165.32
    340.0000,     173.81
    345.0000,     172.98
    350.0000,     153.59
    355.0000,     157.36
    360.0000,     186.71
    365.0000,     214.23
    370.0000,     207.77
    375.0000,     186.53
    380.0000,     166.86
    385.0000,     146.92
           142.2538
LAYER 3
75,     8.2750
     15.0000,     123.47
     20.0000,     167.99
     25.0000,     240.76
     30.0000,     303.52
     35.0000,     318.91
     40.0000,     310.64
     45.0000,     304.36
     50.0000,     324.75
     55.0000,     311.84
     60.0000,     313.45
     65.0000,     345.56
     70.0000,     341.03
     75.0000,     350.91
     80.0000,     405.08
     85.0000,     439.16
     90.0000,     443.40
     95.0000,     504.70
    100.0000,     599.17
    105.0000,     637.79
    110.0000,     548.82
    115.0000,     499.54
    120.0000,     470.86
    125.0000,     468.77
    130.0000,     495.63
    135.0000,     537.98
    140.0000,     573.94
    145.0000,     588.32
    150.0000,     613.80
    155.0000,     593.87
    160.0000,     587.83
    165.0000,     696.76
    170.0000,     863.80
    175.0000,     1013.1
    180.0000,     1135.1
    185.0000,     1368.1
    190.0000,     1627.5
    195.0000,     1952.6
    200.0000,     2226.2
    205.0000,     1936.3
    210.0000,     1490.9
    215.0000,     1321.5
    220.0000,     1151.5
    225.0000,     1124.8
    230.0000,     1232.9
    235.0000,     1142.9
    240.0000,     915.31
    245.0000,     885.80
    250.0000,     845.87
    255.0000,     789.15
    260.0000,     759.44
    265.0000,     680.63
    270.0000,     847.49
    275.0000,     852.74
    280.0000,     820.32
    285.0000,     640.67
    290.0000,     443.13
    295.0000,     345.10
    300.0000,     279.02
    305.0000,     244.03
    310.0000,     237.20
    315.0000,     226.07
    320.0000,     208.56
    325.0000,     193.27
    330.0000,     202.56
    335.0000,     208.45
    340.0000,     218.48
    345.0000,     216.72
    350.0000,     198.60
    355.0000,     203.70
    360.0000,     236.36
    365.0000,     264.15
    370.0000,     253.67
    375.0000,     225.35
    380.0000,     191.33
           164.4428
LAYER 4
73,    11.6025
     20.0000,     171.54
     25.0000,     278.29
     30.0000,     347.60
     35.0000,     382.42
     40.0000,     378.01
     45.0000,     370.81
     50.0000,     383.43
     55.0000,     369.26
     60.0000,     372.35
     65.0000,     405.03
     70.0000,     410.13
     75.0000,     429.89
     80.0000,     491.22
     85.0000,     534.19
     90.0000,     550.94
     95.0000,     622.92
    100.0000,     731.65
    105.0000,     778.91
    110.0000,     698.51
    115.0000,     642.69
    120.0000,     610.83
    125.0000,     607.88
    130.0000,     638.10
    135.0000,     688.47
    140.0000,     735.54
    145.0000,     766.92
    150.0000,     805.33
    155.0000,     801.97
    160.0000,     820.96
    165.0000,     968.12
    170.0000,     1187.9
    175.0000,     1385.2
    180.0000,     1541.5
    185.0000,     1772.3
    190.0000,     1988.8
    195.0000,     2174.8
    200.0000,     2194.3
    205.0000,     1794.6
    210.0000,     1386.4
    215.0000,     1235.4
    220.0000,     1129.5
    225.0000,     1138.2
    230.0000,     1234.2
    235.0000,     1155.2
    240.0000,     959.98
    245.0000,     921.24
    250.0000,     890.45
    255.0000,     844.35
    260.0000,     814.39
    265.0000,     766.10
    270.0000,     912.43
    275.0000,     931.04
    280.0000,     881.12
    285.0000,     700.28
    290.0000,     506.15
    295.0000,     406.13
    300.0000,     344.79
    305.0000,     313.15
    310.0000,     306.79
    315.0000,     295.55
    320.0000,     276.86
    325.0000,     264.03
    330.0000,     277.79
    335.0000,     291.08
    340.0000,     305.53
    345.0000,     304.65
    350.0000,     286.68
    355.0000,     293.74
    360.0000,     331.37
    365.0000,     356.97
    370.0000,     331.68
    375.0000,     293.22
           226.9508
LAYER 5
69,    15.2628
     30.0000,     384.10
     35.0000,     490.16
     40.0000,     513.26
     45.0000,     512.43
     50.0000,     507.79
     55.0000,     493.22
     60.0000,     496.82
     65.0000,     526.38
     70.0000,     558.33
     75.0000,     609.56
     80.0000,     690.92
     85.0000,     771.48
     90.0000,     847.22
     95.0000,     961.23
    100.0000,     1099.4
    105.0000,     1182.7
    110.0000,     1161.9
    115.0000,     1117.5
    120.0000,     1076.7
    125.0000,     1053.7
    130.0000,     1057.1
    135.0000,     1081.3
    140.0000,     1113.6
    145.0000,     1151.1
    150.0000,     1202.2
    155.0000,     1253.3
    160.0000,     1351.4
    165.0000,     1561.0
    170.0000,     1838.1
    175.0000,     2083.6
    180.0000,     2241.4
    185.0000,     2325.4
    190.0000,     2281.7
    195.0000,     2099.8
    200.0000,     1794.0
    205.0000,     1426.1
    210.0000,     1170.0
    215.0000,     1079.8
    220.0000,     1070.2
    225.0000,     1120.3
    230.0000,     1179.9
    235.0000,     1142.5
    240.0000,     1040.4
    245.0000,     992.42
    250.0000,     964.80
    255.0000,     939.64
    260.0000,     926.30
    265.0000,     927.48
    270.0000,     1000.2
    275.0000,     1010.6
    280.0000,     949.69
    285.0000,     816.40
    290.0000,     677.87
    295.0000,     595.90
    300.0000,     551.31
    305.0000,     529.85
    310.0000,     521.98
    315.0000,     509.90
    320.0000,     494.58
    325.0000,     491.68
    330.0000,     515.03
    335.0000,     545.90
    340.0000,     575.05
    345.0000,     588.76
    350.0000,     590.06
    355.0000,     603.15
    360.0000,     627.57
    365.0000,     617.37
           511.1985
LAYER 6
65,    19.2890
     40.0000,     546.84
     45.0000,     556.71
     50.0000,     552.35
     55.0000,     541.92
     60.0000,     545.08
     65.0000,     570.57
     70.0000,     611.68
     75.0000,     674.82
     80.0000,     760.85
     85.0000,     858.44
     90.0000,     964.61
     95.0000,     1090.4
    100.0000,     1221.5
    105.0000,     1313.0
    110.0000,     1335.5
    115.0000,     1314.3
    120.0000,     1272.5
    125.0000,     1228.2
    130.0000,     1194.2
    135.0000,     1175.6
    140.0000,     1172.4
    145.0000,     1187.8
    150.0000,     1226.7
    155.0000,     1291.6
    160.0000,     1403.1
    165.0000,     1578.2
    170.0000,     1784.3
    175.0000,     1955.0
    180.0000,     2036.4
    185.0000,     2010.1
    190.0000,     1869.8
    195.0000,     1643.3
    200.0000,     1383.3
    205.0000,     1151.2
    210.0000,     1006.0
    215.0000,     958.10
    220.0000,     973.25
    225.0000,     1021.6
    230.0000,     1062.6
    235.0000,     1054.4
    240.0000,     1009.3
    245.0000,     972.82
    250.0000,     947.91
    255.0000,     931.27
    260.0000,     925.76
    265.0000,     933.69
    270.0000,     959.35
    275.0000,     955.52
    280.0000,     910.00
    285.0000,     830.77
    290.0000,     750.12
    295.0000,     696.77
    300.0000,     667.42
    305.0000,     652.35
    310.0000,     643.03
    315.0000,     632.67
    320.0000,     624.67
    325.0000,     629.88
    330.0000,     655.49
    335.0000,     692.14
    340.0000,     732.51
    345.0000,     763.20
    350.0000,     792.39
    355.0000,     805.40
           810.6163
LAYER 7
61,    23.7179
     50.0000,     564.34
     55.0000,     552.51
     60.0000,     554.85
     65.0000,     574.90
     70.0000,     609.60
     75.0000,     666.45
     80.0000,     739.08
     85.0000,     824.61
     90.0000,     918.64
     95.0000,     1019.3
    100.0000,     1114.6
    105.0000,     1182.7
    110.0000,     1208.8
    115.0000,     1198.3
    120.0000,     1163.6
    125.0000,     1118.5
    130.0000,     1075.1
    135.0000,     1041.7
    140.0000,     1023.4
    145.0000,     1024.5
    150.0000,     1048.3
    155.0000,     1097.8
    160.0000,     1177.8
    165.0000,     1286.2
    170.0000,     1401.4
    175.0000,     1487.8
    180.0000,     1514.7
    185.0000,     1470.1
    190.0000,     1360.7
    195.0000,     1212.0
    200.0000,     1058.7
    205.0000,     933.00
    210.0000,     857.17
    215.0000,     834.41
    220.0000,     850.40
    225.0000,     885.23
    230.0000,     915.04
    235.0000,     921.78
    240.0000,     907.86
    245.0000,     889.09
    250.0000,     873.04
    255.0000,     862.41
    260.0000,     858.81
    265.0000,     861.80
    270.0000,     867.07
    275.0000,     858.74
    280.0000,     830.96
    285.0000,     788.85
    290.0000,     746.21
    295.0000,     715.01
    300.0000,     695.86
    305.0000,     684.44
    310.0000,     676.41
    315.0000,     670.17
    320.0000,     669.00
    325.0000,     679.32
    330.0000,     706.02
    335.0000,     742.01
    340.0000,     788.68
    345.0000,     826.61
           892.8939
LAYER 8
57,    28.5897
     60.0000,     546.35
     65.0000,     562.24
     70.0000,     585.66
     75.0000,     625.53
     80.0000,     673.94
     85.0000,     733.55
     90.0000,     795.83
     95.0000,     858.61
    100.0000,     913.49
    105.0000,     951.08
    110.0000,     965.33
    115.0000,     957.45
    120.0000,     933.40
    125.0000,     901.24
    130.0000,     868.89
    135.0000,     842.70
    140.0000,     827.20
    145.0000,     825.65
    150.0000,     840.03
    155.0000,     871.20
    160.0000,     918.46
    165.0000,     976.59
    170.0000,     1033.2
    175.0000,     1071.5
    180.0000,     1077.7
    185.0000,     1046.9
    190.0000,     984.92
    195.0000,     905.79
    200.0000,     827.15
    205.0000,     764.50
    210.0000,     727.51
    215.0000,     717.98
    220.0000,     729.89
    225.0000,     752.73
    230.0000,     774.42
    235.0000,     786.35
    240.0000,     787.65
    245.0000,     783.14
    250.0000,     777.39
    255.0000,     773.26
    260.0000,     771.94
    265.0000,     772.74
    270.0000,     772.65
    275.0000,     766.34
    280.0000,     751.67
    285.0000,     731.02
    290.0000,     709.83
    295.0000,     692.95
    300.0000,     681.48
    305.0000,     674.28
    310.0000,     670.10
    315.0000,     669.11
    320.0000,     673.60
    325.0000,     687.35
    330.0000,     714.24
    335.0000,     748.19
           814.7452
LAYER 9
53,    33.9487
     70.0000,     546.99
     75.0000,     576.01
     80.0000,     603.11
     85.0000,     631.62
     90.0000,     661.47
     95.0000,     692.96
    100.0000,     717.57
    105.0000,     732.70
    110.0000,     736.41
    115.0000,     729.60
    120.0000,     715.15
    125.0000,     697.01
    130.0000,     679.22
    135.0000,     665.21
    140.0000,     657.65
    145.0000,     658.41
    150.0000,     668.39
    155.0000,     687.47
    160.0000,     714.02
    165.0000,     744.17
    170.0000,     771.55
    175.0000,     788.80
    180.0000,     790.22
    185.0000,     774.17
    190.0000,     743.80
    195.0000,     705.89
    200.0000,     668.68
    205.0000,     639.49
    210.0000,     622.91
    215.0000,     620.13
    220.0000,     628.74
    225.0000,     643.86
    230.0000,     659.80
    235.0000,     672.32
    240.0000,     680.02
    245.0000,     683.97
    250.0000,     686.03
    255.0000,     687.74
    260.0000,     689.82
    265.0000,     691.93
    270.0000,     692.79
    275.0000,     690.63
    280.0000,     684.81
    285.0000,     676.33
    290.0000,     667.32
    295.0000,     659.83
    300.0000,     654.84
    305.0000,     652.65
    310.0000,     653.56
    315.0000,     657.98
    320.0000,     664.34
    325.0000,     679.31
           713.9645
LAYER 10
47,    39.8436
     85.0000,     541.18
     90.0000,     548.00
     95.0000,     557.15
    100.0000,     562.26
    105.0000,     564.34
    110.0000,     561.91
    115.0000,     556.16
    120.0000,     548.54
    125.0000,     540.70
    130.0000,     534.13
    135.0000,     530.09
    140.0000,     529.66
    145.0000,     533.61
    150.0000,     542.22
    155.0000,     555.10
    160.0000,     571.04
    165.0000,     587.82
    170.0000,     602.38
    175.0000,     611.61
    180.0000,     613.23
    185.0000,     606.78
    190.0000,     593.82
    195.0000,     577.48
    200.0000,     561.53
    205.0000,     549.40
    210.0000,     543.35
    215.0000,     544.18
    220.0000,     551.05
    225.0000,     561.88
    230.0000,     574.14
    235.0000,     585.72
    240.0000,     595.54
    245.0000,     603.54
    250.0000,     610.18
    255.0000,     616.03
    260.0000,     621.35
    265.0000,     626.00
    270.0000,     629.53
    275.0000,     631.38
    280.0000,     631.43
    285.0000,     630.19
    290.0000,     628.52
    295.0000,     627.46
    300.0000,     627.71
    305.0000,     630.26
    310.0000,     635.61
           649.2524
LAYER 11
43,    46.3279
     95.0000,     461.28
    100.0000,     449.67
    105.0000,     443.73
    110.0000,     437.14
    115.0000,     432.28
    120.0000,     429.08
    125.0000,     428.16
    130.0000,     429.31
    135.0000,     432.34
    140.0000,     437.26
    145.0000,     444.14
    150.0000,     452.94
    155.0000,     463.33
    160.0000,     474.60
    165.0000,     485.64
    170.0000,     495.11
    175.0000,     501.69
    180.0000,     504.55
    185.0000,     503.63
    190.0000,     499.70
    195.0000,     494.22
    200.0000,     488.93
    205.0000,     485.44
    210.0000,     484.89
    215.0000,     487.83
    220.0000,     494.04
    225.0000,     502.75
    230.0000,     512.86
    235.0000,     523.34
    240.0000,     533.51
    245.0000,     543.07
    250.0000,     551.96
    255.0000,     560.22
    260.0000,     567.86
    265.0000,     574.76
    270.0000,     580.73
    275.0000,     585.59
    280.0000,     589.34
    285.0000,     592.56
    290.0000,     595.38
    295.0000,     598.62
    300.0000,     602.04
           608.5474
LAYER 12
39,    53.4607
    105.0000,     360.23
    110.0000,     346.02
    115.0000,     340.65
    120.0000,     341.66
    125.0000,     346.24
    130.0000,     353.47
    135.0000,     361.94
    140.0000,     371.04
    145.0000,     380.53
    150.0000,     390.29
    155.0000,     400.13
    160.0000,     409.74
    165.0000,     418.65
    170.0000,     426.34
    175.0000,     432.32
    180.0000,     436.35
    185.0000,     438.48
    190.0000,     439.16
    195.0000,     439.09
    200.0000,     439.13
    205.0000,     440.05
    210.0000,     442.45
    215.0000,     446.70
    220.0000,     452.86
    225.0000,     460.65
    230.0000,     469.65
    235.0000,     479.34
    240.0000,     489.35
    245.0000,     499.37
    250.0000,     509.20
    255.0000,     518.71
    260.0000,     527.75
    265.0000,     536.15
    270.0000,     543.77
    275.0000,     550.54
    280.0000,     555.91
    285.0000,     561.26
    290.0000,     567.32
           575.0912
LAYER 13
37,    61.3068
    110.0000,     265.02
    115.0000,     264.73
    120.0000,     273.27
    125.0000,     285.01
    130.0000,     297.39
    135.0000,     310.97
    140.0000,     323.75
    145.0000,     335.57
    150.0000,     346.48
    155.0000,     356.56
    160.0000,     365.79
    165.0000,     374.08
    170.0000,     381.29
    175.0000,     387.31
    180.0000,     392.13
    185.0000,     395.88
    190.0000,     398.85
    195.0000,     401.44
    200.0000,     404.10
    205.0000,     407.25
    210.0000,     411.23
    215.0000,     416.34
    220.0000,     422.69
    225.0000,     430.23
    230.0000,     438.80
    235.0000,     448.15
    240.0000,     458.03
    245.0000,     468.23
    250.0000,     478.52
    255.0000,     488.71
    260.0000,     498.59
    265.0000,     507.92
    270.0000,     516.42
    275.0000,     523.00
    280.0000,     528.79
    285.0000,     534.10
           539.8109
LAYER 14
35, 
    115.0000,     195.04
    120.0000,     221.19
    125.0000,     243.24
    130.0000,     261.76
    135.0000,     277.52
    140.0000,     293.16
    145.0000,     306.44
    150.0000,     318.01
    155.0000,     328.25
    160.0000,     337.35
    165.0000,     345.42
    170.0000,     352.48
    175.0000,     358.56
    180.0000,     363.74
    185.0000,     368.15
    190.0000,     372.06
    195.0000,     375.75
    200.0000,     379.52
    205.0000,     383.64
    210.0000,     388.35
    215.0000,     393.93
    220.0000,     400.54
    225.0000,     408.21
    230.0000,     416.86
    235.0000,     426.29
    240.0000,     436.35
    245.0000,     446.87
    250.0000,     457.63
    255.0000,     468.43
    260.0000,     479.07
    265.0000,     489.33
    270.0000,     497.32
    275.0000,     503.97
    280.0000,     508.74
           510.8850
CALCULATED APPARENT RESISTIVITY
      7.5000,       5.0000,   1.00000,    126.6344
     12.5000,       5.0000,   1.00000,    140.1232
     17.5000,       5.0000,   1.00000,    182.0209
     22.5000,       5.0000,   1.00000,    213.9105
     27.5000,       5.0000,   1.00000,    255.3185
     32.5000,       5.0000,   1.00000,    267.0884
     37.5000,       5.0000,   1.00000,    281.7796
     42.5000,       5.0000,   1.00000,    269.4598
     47.5000,       5.0000,   1.00000,    294.6593
     52.5000,       5.0000,   1.00000,    284.2172
     57.5000,       5.0000,   1.00000,    281.9317
     62.5000,       5.0000,   1.00000,    311.7929
     67.5000,       5.0000,   1.00000,    307.9959
     72.5000,       5.0000,   1.00000,    318.1416
     77.5000,       5.0000,   1.00000,    357.2253
     82.5000,       5.0000,   1.00000,    390.5426
     87.5000,       5.0000,   1.00000,    403.6183
     92.5000,       5.0000,   1.00000,    463.4143
     97.5000,       5.0000,   1.00000,    489.7023
    102.5000,       5.0000,   1.00000,    532.4399
    107.5000,       5.0000,   1.00000,    469.6448
    112.5000,       5.0000,   1.00000,    465.2038
    117.5000,       5.0000,   1.00000,    434.1733
    122.5000,       5.0000,   1.00000,    429.4910
    127.5000,       5.0000,   1.00000,    444.6289
    132.5000,       5.0000,   1.00000,    449.2104
    137.5000,       5.0000,   1.00000,    479.1425
    142.5000,       5.0000,   1.00000,    471.9202
    147.5000,       5.0000,   1.00000,    483.8376
    152.5000,       5.0000,   1.00000,    479.7852
    157.5000,       5.0000,   1.00000,    478.3643
    162.5000,       5.0000,   1.00000,    557.5375
    167.5000,       5.0000,   1.00000,    648.8994
    172.5000,       5.0000,   1.00000,    781.1319
    177.5000,       5.0000,   1.00000,    883.3389
    182.5000,       5.0000,   1.00000,   1127.5352
    187.5000,       5.0000,   1.00000,   1344.5211
    192.5000,       5.0000,   1.00000,   1561.5009
    197.5000,       5.0000,   1.00000,   1811.8074
    202.5000,       5.0000,   1.00000,   1794.9437
    207.5000,       5.0000,   1.00000,   1559.4154
    212.5000,       5.0000,   1.00000,   1461.9880
    217.5000,       5.0000,   1.00000,   1267.1711
    222.5000,       5.0000,   1.00000,   1115.9047
    227.5000,       5.0000,   1.00000,   1144.0007
    232.5000,       5.0000,   1.00000,   1098.4845
    237.5000,       5.0000,   1.00000,    896.1941
    242.5000,       5.0000,   1.00000,    909.1448
    247.5000,       5.0000,   1.00000,    821.9547
    252.5000,       5.0000,   1.00000,    753.2756
    257.5000,       5.0000,   1.00000,    791.7468
    262.5000,       5.0000,   1.00000,    645.9821
    267.5000,       5.0000,   1.00000,    822.2198
    272.5000,       5.0000,   1.00000,    692.0438
    277.5000,       5.0000,   1.00000,    699.3279
    282.5000,       5.0000,   1.00000,    574.3681
    287.5000,       5.0000,   1.00000,    433.0288
    292.5000,       5.0000,   1.00000,    354.3210
    297.5000,       5.0000,   1.00000,    277.3721
    302.5000,       5.0000,   1.00000,    233.6037
    307.5000,       5.0000,   1.00000,    220.0468
    312.5000,       5.0000,   1.00000,    198.2526
    317.5000,       5.0000,   1.00000,    188.4487
    322.5000,       5.0000,   1.00000,    173.2202
    327.5000,       5.0000,   1.00000,    179.8893
    332.5000,       5.0000,   1.00000,    170.8639
    337.5000,       5.0000,   1.00000,    179.7825
    342.5000,       5.0000,   1.00000,    178.9943
    347.5000,       5.0000,   1.00000,    167.3549
    352.5000,       5.0000,   1.00000,    178.9793
    357.5000,       5.0000,   1.00000,    190.5757
    362.5000,       5.0000,   1.00000,    201.4410
    367.5000,       5.0000,   1.00000,    199.8017
    372.5000,       5.0000,   1.00000,    185.2187
    377.5000,       5.0000,   1.00000,    177.4548
    382.5000,       5.0000,   1.00000,    157.2394
    387.5000,       5.0000,   1.00000,    150.6679
     12.5000,       5.0000,   2.00000,    164.5247
     17.5000,       5.0000,   2.00000,    207.3239
     22.5000,       5.0000,   2.00000,    240.0723
     27.5000,       5.0000,   2.00000,    274.2061
     32.5000,       5.0000,   2.00000,    288.7329
     37.5000,       5.0000,   2.00000,    292.0599
     42.5000,       5.0000,   2.00000,    293.8103
     47.5000,       5.0000,   2.00000,    336.0463
     52.5000,       5.0000,   2.00000,    312.6483
     57.5000,       5.0000,   2.00000,    306.2636
     62.5000,       5.0000,   2.00000,    362.8453
     67.5000,       5.0000,   2.00000,    348.0438
     72.5000,       5.0000,   2.00000,    342.5288
     77.5000,       5.0000,   2.00000,    414.4019
     82.5000,       5.0000,   2.00000,    449.1049
     87.5000,       5.0000,   2.00000,    428.8049
     92.5000,       5.0000,   2.00000,    468.4675
     97.5000,       5.0000,   2.00000,    533.9453
    102.5000,       5.0000,   2.00000,    569.7817
    107.5000,       5.0000,   2.00000,    491.4902
    112.5000,       5.0000,   2.00000,    496.8889
    117.5000,       5.0000,   2.00000,    497.3601
    122.5000,       5.0000,   2.00000,    488.8356
    127.5000,       5.0000,   2.00000,    495.7240
    132.5000,       5.0000,   2.00000,    499.3440
    137.5000,       5.0000,   2.00000,    527.8290
    142.5000,       5.0000,   2.00000,    533.8451
    147.5000,       5.0000,   2.00000,    572.1047
    152.5000,       5.0000,   2.00000,    566.1440
    157.5000,       5.0000,   2.00000,    548.5880
    162.5000,       5.0000,   2.00000,    653.1709
    167.5000,       5.0000,   2.00000,    795.3908
    172.5000,       5.0000,   2.00000,    910.1278
    177.5000,       5.0000,   2.00000,    995.6049
    182.5000,       5.0000,   2.00000,   1235.5634
    187.5000,       5.0000,   2.00000,   1317.8948
    192.5000,       5.0000,   2.00000,   1389.8965
    197.5000,       5.0000,   2.00000,   1696.3844
    202.5000,       5.0000,   2.00000,   1633.7939
    207.5000,       5.0000,   2.00000,   1391.5734
    212.5000,       5.0000,   2.00000,   1462.0935
    217.5000,       5.0000,   2.00000,   1267.4900
    222.5000,       5.0000,   2.00000,   1028.8313
    227.5000,       5.0000,   2.00000,   1175.0359
    232.5000,       5.0000,   2.00000,   1133.7985
    237.5000,       5.0000,   2.00000,    860.8450
    242.5000,       5.0000,   2.00000,    918.4207
    247.5000,       5.0000,   2.00000,    875.3101
    252.5000,       5.0000,   2.00000,    829.5731
    257.5000,       5.0000,   2.00000,    807.2766
    262.5000,       5.0000,   2.00000,    653.8113
    267.5000,       5.0000,   2.00000,    809.7518
    272.5000,       5.0000,   2.00000,    712.8996
    277.5000,       5.0000,   2.00000,    673.4890
    282.5000,       5.0000,   2.00000,    590.4177
    287.5000,       5.0000,   2.00000,    449.6982
    292.5000,       5.0000,   2.00000,    404.3500
    297.5000,       5.0000,   2.00000,    330.3863
    302.5000,       5.0000,   2.00000,    275.4796
    307.5000,       5.0000,   2.00000,    265.9733
    312.5000,       5.0000,   2.00000,    244.6049
    317.5000,       5.0000,   2.00000,    223.9357
    322.5000,       5.0000,   2.00000,    208.9590
    327.5000,       5.0000,   2.00000,    215.5725
    332.5000,       5.0000,   2.00000,    204.3225
    337.5000,       5.0000,   2.00000,    219.9255
    342.5000,       5.0000,   2.00000,    221.5677
    347.5000,       5.0000,   2.00000,    196.8948
    352.5000,       5.0000,   2.00000,    206.5925
    357.5000,       5.0000,   2.00000,    224.4735
    362.5000,       5.0000,   2.00000,    233.6362
    367.5000,       5.0000,   2.00000,    222.2496
    372.5000,       5.0000,   2.00000,    208.6066
    377.5000,       5.0000,   2.00000,    206.3609
    382.5000,       5.0000,   2.00000,    183.0787
     17.5000,       5.0000,   3.00000,    231.7242
     22.5000,       5.0000,   3.00000,    272.5723
     27.5000,       5.0000,   3.00000,    315.6332
     32.5000,       5.0000,   3.00000,    306.9739
     37.5000,       5.0000,   3.00000,    309.1204
     42.5000,       5.0000,   3.00000,    313.5131
     47.5000,       5.0000,   3.00000,    359.4368
     52.5000,       5.0000,   3.00000,    343.3511
     57.5000,       5.0000,   3.00000,    346.3689
     62.5000,       5.0000,   3.00000,    396.5197
     67.5000,       5.0000,   3.00000,    383.2188
     72.5000,       5.0000,   3.00000,    388.7271
     77.5000,       5.0000,   3.00000,    458.0812
     82.5000,       5.0000,   3.00000,    490.2474
     87.5000,       5.0000,   3.00000,    444.9879
     92.5000,       5.0000,   3.00000,    493.1631
     97.5000,       5.0000,   3.00000,    572.1421
    102.5000,       5.0000,   3.00000,    631.4020
    107.5000,       5.0000,   3.00000,    531.5549
    112.5000,       5.0000,   3.00000,    528.6960
    117.5000,       5.0000,   3.00000,    531.9078
    122.5000,       5.0000,   3.00000,    544.2286
    127.5000,       5.0000,   3.00000,    551.9884
    132.5000,       5.0000,   3.00000,    556.6414
    137.5000,       5.0000,   3.00000,    597.8208
    142.5000,       5.0000,   3.00000,    622.8018
    147.5000,       5.0000,   3.00000,    667.7473
    152.5000,       5.0000,   3.00000,    642.0091
    157.5000,       5.0000,   3.00000,    616.0639
    162.5000,       5.0000,   3.00000,    750.2797
    167.5000,       5.0000,   3.00000,    919.1896
    172.5000,       5.0000,   3.00000,   1049.7036
    177.5000,       5.0000,   3.00000,   1077.5303
    182.5000,       5.0000,   3.00000,   1177.1023
    187.5000,       5.0000,   3.00000,   1173.4946
    192.5000,       5.0000,   3.00000,   1296.8530
    197.5000,       5.0000,   3.00000,   1557.0354
    202.5000,       5.0000,   3.00000,   1555.4316
    207.5000,       5.0000,   3.00000,   1335.5875
    212.5000,       5.0000,   3.00000,   1306.3789
    217.5000,       5.0000,   3.00000,   1146.4932
    222.5000,       5.0000,   3.00000,   1036.0491
    227.5000,       5.0000,   3.00000,   1149.2008
    232.5000,       5.0000,   3.00000,   1129.4797
    237.5000,       5.0000,   3.00000,    875.1080
    242.5000,       5.0000,   3.00000,    886.9351
    247.5000,       5.0000,   3.00000,    917.2146
    252.5000,       5.0000,   3.00000,    855.3072
    257.5000,       5.0000,   3.00000,    804.9468
    262.5000,       5.0000,   3.00000,    622.4110
    267.5000,       5.0000,   3.00000,    794.7803
    272.5000,       5.0000,   3.00000,    731.2635
    277.5000,       5.0000,   3.00000,    732.9133
    282.5000,       5.0000,   3.00000,    585.2997
    287.5000,       5.0000,   3.00000,    472.0035
    292.5000,       5.0000,   3.00000,    424.5374
    297.5000,       5.0000,   3.00000,    369.1688
    302.5000,       5.0000,   3.00000,    325.1877
    307.5000,       5.0000,   3.00000,    319.2058
    312.5000,       5.0000,   3.00000,    295.1075
    317.5000,       5.0000,   3.00000,    271.3033
    322.5000,       5.0000,   3.00000,    243.4297
    327.5000,       5.0000,   3.00000,    252.7792
    332.5000,       5.0000,   3.00000,    248.5699
    337.5000,       5.0000,   3.00000,    269.5197
    342.5000,       5.0000,   3.00000,    262.5661
    347.5000,       5.0000,   3.00000,    226.7586
    352.5000,       5.0000,   3.00000,    231.1101
    357.5000,       5.0000,   3.00000,    256.9745
    362.5000,       5.0000,   3.00000,    275.0009
    367.5000,       5.0000,   3.00000,    261.7336
    372.5000,       5.0000,   3.00000,    240.4777
    377.5000,       5.0000,   3.00000,    233.1369
     22.5000,      15.0000,   1.00000,    299.1579
     27.5000,      15.0000,   1.00000,    320.7178
     32.5000,      15.0000,   1.00000,    328.0678
     37.5000,      15.0000,   1.00000,    323.2233
     42.5000,      15.0000,   1.00000,    334.8065
     47.5000,      15.0000,   1.00000,    346.3303
     52.5000,      15.0000,   1.00000,    370.8641
     57.5000,      15.0000,   1.00000,    387.4028
     62.5000,      15.0000,   1.00000,    395.7397
     67.5000,      15.0000,   1.00000,    415.1964
     72.5000,      15.0000,   1.00000,    445.1622
     77.5000,      15.0000,   1.00000,    470.3764
     82.5000,      15.0000,   1.00000,    468.9222
     87.5000,      15.0000,   1.00000,    492.4442
     92.5000,      15.0000,   1.00000,    524.6574
     97.5000,      15.0000,   1.00000,    582.9592
    102.5000,      15.0000,   1.00000,    601.9194
    107.5000,      15.0000,   1.00000,    596.1799
    112.5000,      15.0000,   1.00000,    552.1777
    117.5000,      15.0000,   1.00000,    549.5871
    122.5000,      15.0000,   1.00000,    565.6945
    127.5000,      15.0000,   1.00000,    588.1999
    132.5000,      15.0000,   1.00000,    613.8357
    137.5000,      15.0000,   1.00000,    654.3140
    142.5000,      15.0000,   1.00000,    698.7645
    147.5000,      15.0000,   1.00000,    704.4704
    152.5000,      15.0000,   1.00000,    693.3320
    157.5000,      15.0000,   1.00000,    730.6671
    162.5000,      15.0000,   1.00000,    832.1813
    167.5000,      15.0000,   1.00000,    982.3510
    172.5000,      15.0000,   1.00000,   1081.9230
    177.5000,      15.0000,   1.00000,   1098.4073
    182.5000,      15.0000,   1.00000,   1041.8409
    187.5000,      15.0000,   1.00000,   1093.7738
    192.5000,      15.0000,   1.00000,   1223.9380
    197.5000,      15.0000,   1.00000,   1361.8033
    202.5000,      15.0000,   1.00000,   1424.1835
    207.5000,      15.0000,   1.00000,   1360.6655
    212.5000,      15.0000,   1.00000,   1174.5870
    217.5000,      15.0000,   1.00000,   1097.4940
    222.5000,      15.0000,   1.00000,   1088.7268
    227.5000,      15.0000,   1.00000,   1083.0017
    232.5000,      15.0000,   1.00000,   1035.4868
    237.5000,      15.0000,   1.00000,    974.2744
    242.5000,      15.0000,   1.00000,    910.6256
    247.5000,      15.0000,   1.00000,    867.7106
    252.5000,      15.0000,   1.00000,    842.1453
    257.5000,      15.0000,   1.00000,    741.8401
    262.5000,      15.0000,   1.00000,    711.6259
    267.5000,      15.0000,   1.00000,    697.1673
    272.5000,      15.0000,   1.00000,    758.1361
    277.5000,      15.0000,   1.00000,    705.8297
    282.5000,      15.0000,   1.00000,    633.9702
    287.5000,      15.0000,   1.00000,    505.5696
    292.5000,      15.0000,   1.00000,    437.9629
    297.5000,      15.0000,   1.00000,    395.3640
    302.5000,      15.0000,   1.00000,    374.0540
    307.5000,      15.0000,   1.00000,    352.9140
    312.5000,      15.0000,   1.00000,    333.6884
    317.5000,      15.0000,   1.00000,    304.7564
    322.5000,      15.0000,   1.00000,    285.6087
    327.5000,      15.0000,   1.00000,    277.5372
    332.5000,      15.0000,   1.00000,    290.7347
    337.5000,      15.0000,   1.00000,    291.8401
    342.5000,      15.0000,   1.00000,    277.8554
    347.5000,      15.0000,   1.00000,    259.8922
    352.5000,      15.0000,   1.00000,    257.3036
    357.5000,      15.0000,   1.00000,    273.0621
    362.5000,      15.0000,   1.00000,    289.9779
    367.5000,      15.0000,   1.00000,    289.8506
    372.5000,      15.0000,   1.00000,    271.0014
     22.5000,       5.0000,   4.00000,    306.7878
     27.5000,       5.0000,   4.00000,    350.4475
     32.5000,       5.0000,   4.00000,    343.0775
     37.5000,       5.0000,   4.00000,    335.9262
     42.5000,       5.0000,   4.00000,    326.0808
     47.5000,       5.0000,   4.00000,    376.7081
     52.5000,       5.0000,   4.00000,    372.2155
     57.5000,       5.0000,   4.00000,    374.0546
     62.5000,       5.0000,   4.00000,    430.0724
     67.5000,       5.0000,   4.00000,    418.0334
     72.5000,       5.0000,   4.00000,    426.8612
     77.5000,       5.0000,   4.00000,    492.1137
     82.5000,       5.0000,   4.00000,    498.9729
     87.5000,       5.0000,   4.00000,    473.1282
     92.5000,       5.0000,   4.00000,    530.6565
     97.5000,       5.0000,   4.00000,    612.2242
    102.5000,       5.0000,   4.00000,    682.0139
    107.5000,       5.0000,   4.00000,    580.3416
    112.5000,       5.0000,   4.00000,    564.8464
    117.5000,       5.0000,   4.00000,    553.2927
    122.5000,       5.0000,   4.00000,    569.1178
    127.5000,       5.0000,   4.00000,    603.1354
    132.5000,       5.0000,   4.00000,    621.3420
    137.5000,       5.0000,   4.00000,    689.8053
    142.5000,       5.0000,   4.00000,    712.7648
    147.5000,       5.0000,   4.00000,    749.8761
    152.5000,       5.0000,   4.00000,    711.1172
    157.5000,       5.0000,   4.00000,    683.4370
    162.5000,       5.0000,   4.00000,    826.2654
    167.5000,       5.0000,   4.00000,   1004.6240
    172.5000,       5.0000,   4.00000,   1123.1726
    177.5000,       5.0000,   4.00000,   1048.6008
    182.5000,       5.0000,   4.00000,   1060.9122
    187.5000,       5.0000,   4.00000,   1073.5792
    192.5000,       5.0000,   4.00000,   1187.0449
    197.5000,       5.0000,   4.00000,   1505.8894
    202.5000,       5.0000,   4.00000,   1514.0504
    207.5000,       5.0000,   4.00000,   1251.7509
    212.5000,       5.0000,   4.00000,   1175.9078
    217.5000,       5.0000,   4.00000,   1045.0867
    222.5000,       5.0000,   4.00000,    974.3594
    227.5000,       5.0000,   4.00000,   1138.0195
    232.5000,       5.0000,   4.00000,   1107.9015
    237.5000,       5.0000,   4.00000,    863.9031
    242.5000,       5.0000,   4.00000,    930.1780
    247.5000,       5.0000,   4.00000,    872.0005
    252.5000,       5.0000,   4.00000,    821.9567
    257.5000,       5.0000,   4.00000,    784.5665
    262.5000,       5.0000,   4.00000,    593.4124
    267.5000,       5.0000,   4.00000,    799.6263
    272.5000,       5.0000,   4.00000,    754.5896
    277.5000,       5.0000,   4.00000,    770.8032
    282.5000,       5.0000,   4.00000,    645.0640
    287.5000,       5.0000,   4.00000,    470.3186
    292.5000,       5.0000,   4.00000,    440.0671
    297.5000,       5.0000,   4.00000,    386.9012
    302.5000,       5.0000,   4.00000,    363.3969
    307.5000,       5.0000,   4.00000,    371.2102
    312.5000,       5.0000,   4.00000,    345.1437
    317.5000,       5.0000,   4.00000,    315.9464
    322.5000,       5.0000,   4.00000,    282.0824
    327.5000,       5.0000,   4.00000,    296.1190
    332.5000,       5.0000,   4.00000,    292.5881
    337.5000,       5.0000,   4.00000,    314.1675
    342.5000,       5.0000,   4.00000,    300.6000
    347.5000,       5.0000,   4.00000,    252.9239
    352.5000,       5.0000,   4.00000,    259.8686
    357.5000,       5.0000,   4.00000,    287.4270
    362.5000,       5.0000,   4.00000,    317.1367
    367.5000,       5.0000,   4.00000,    309.6687
    372.5000,       5.0000,   4.00000,    278.1440
     30.0000,      20.0000,   1.00000,    368.5162
     35.0000,      20.0000,   1.00000,    369.8133
     40.0000,      20.0000,   1.00000,    371.4839
     45.0000,      20.0000,   1.00000,    370.9474
     50.0000,      20.0000,   1.00000,    375.8663
     55.0000,      20.0000,   1.00000,    404.6195
     60.0000,      20.0000,   1.00000,    424.3265
     65.0000,      20.0000,   1.00000,    442.1434
     70.0000,      20.0000,   1.00000,    471.3744
     75.0000,      20.0000,   1.00000,    472.2766
     80.0000,      20.0000,   1.00000,    485.3537
     85.0000,      20.0000,   1.00000,    517.6537
     90.0000,      20.0000,   1.00000,    558.0381
     95.0000,      20.0000,   1.00000,    611.0665
    100.0000,      20.0000,   1.00000,    630.8957
    105.0000,      20.0000,   1.00000,    636.1953
    110.0000,      20.0000,   1.00000,    622.9861
    115.0000,      20.0000,   1.00000,    591.0402
    120.0000,      20.0000,   1.00000,    586.1691
    125.0000,      20.0000,   1.00000,    608.1031
    130.0000,      20.0000,   1.00000,    673.1225
    135.0000,      20.0000,   1.00000,    740.3079
    140.0000,      20.0000,   1.00000,    781.2321
    145.0000,      20.0000,   1.00000,    795.0241
    150.0000,      20.0000,   1.00000,    788.2927
    155.0000,      20.0000,   1.00000,    816.9146
    160.0000,      20.0000,   1.00000,    882.5374
    165.0000,      20.0000,   1.00000,    963.7627
    170.0000,      20.0000,   1.00000,    977.2900
    175.0000,      20.0000,   1.00000,    964.7650
    180.0000,      20.0000,   1.00000,    967.3825
    185.0000,      20.0000,   1.00000,    976.5103
    190.0000,      20.0000,   1.00000,   1083.0569
    195.0000,      20.0000,   1.00000,   1203.6316
    200.0000,      20.0000,   1.00000,   1251.6057
    205.0000,      20.0000,   1.00000,   1271.5997
    210.0000,      20.0000,   1.00000,   1185.3367
    215.0000,      20.0000,   1.00000,   1052.8953
    220.0000,      20.0000,   1.00000,   1015.0569
    225.0000,      20.0000,   1.00000,    985.1610
    230.0000,      20.0000,   1.00000,    967.2015
    235.0000,      20.0000,   1.00000,   1019.5928
    240.0000,      20.0000,   1.00000,    937.9426
    245.0000,      20.0000,   1.00000,    841.6006
    250.0000,      20.0000,   1.00000,    786.3896
    255.0000,      20.0000,   1.00000,    692.7546
    260.0000,      20.0000,   1.00000,    712.8350
    265.0000,      20.0000,   1.00000,    726.8536
    270.0000,      20.0000,   1.00000,    722.9528
    275.0000,      20.0000,   1.00000,    765.2468
    280.0000,      20.0000,   1.00000,    699.7606
    285.0000,      20.0000,   1.00000,    626.3162
    290.0000,      20.0000,   1.00000,    521.7859
    295.0000,      20.0000,   1.00000,    429.5104
    300.0000,      20.0000,   1.00000,    415.4427
    305.0000,      20.0000,   1.00000,    398.9132
    310.0000,      20.0000,   1.00000,    391.8936
    315.0000,      20.0000,   1.00000,    377.4871
    320.0000,      20.0000,   1.00000,    360.2368
    325.0000,      20.0000,   1.00000,    347.3922
    330.0000,      20.0000,   1.00000,    342.6344
    335.0000,      20.0000,   1.00000,    338.9239
    340.0000,      20.0000,   1.00000,    321.4837
    345.0000,      20.0000,   1.00000,    313.0244
    350.0000,      20.0000,   1.00000,    306.9724
    355.0000,      20.0000,   1.00000,    311.3341
    360.0000,      20.0000,   1.00000,    328.6019
    365.0000,      20.0000,   1.00000,    335.3887
     27.5000,       5.0000,   5.00000,    385.3800
     32.5000,       5.0000,   5.00000,    383.3156
     37.5000,       5.0000,   5.00000,    365.1225
     42.5000,       5.0000,   5.00000,    347.2730
     47.5000,       5.0000,   5.00000,    399.2177
     52.5000,       5.0000,   5.00000,    384.3713
     57.5000,       5.0000,   5.00000,    390.1188
     62.5000,       5.0000,   5.00000,    462.6375
     67.5000,       5.0000,   5.00000,    448.6983
     72.5000,       5.0000,   5.00000,    441.9844
     77.5000,       5.0000,   5.00000,    501.5627
     82.5000,       5.0000,   5.00000,    525.1381
     87.5000,       5.0000,   5.00000,    493.3487
     92.5000,       5.0000,   5.00000,    566.8575
     97.5000,       5.0000,   5.00000,    661.5929
    102.5000,       5.0000,   5.00000,    723.7183
    107.5000,       5.0000,   5.00000,    612.6265
    112.5000,       5.0000,   5.00000,    596.9908
    117.5000,       5.0000,   5.00000,    575.3047
    122.5000,       5.0000,   5.00000,    583.4468
    127.5000,       5.0000,   5.00000,    631.2500
    132.5000,       5.0000,   5.00000,    693.9278
    137.5000,       5.0000,   5.00000,    770.4838
    142.5000,       5.0000,   5.00000,    788.3895
    147.5000,       5.0000,   5.00000,    819.7564
    152.5000,       5.0000,   5.00000,    778.2392
    157.5000,       5.0000,   5.00000,    734.4801
    162.5000,       5.0000,   5.00000,    874.6089
    167.5000,       5.0000,   5.00000,   1035.1494
    172.5000,       5.0000,   5.00000,   1060.9720
    177.5000,       5.0000,   5.00000,    956.6509
    182.5000,       5.0000,   5.00000,   1006.0502
    187.5000,       5.0000,   5.00000,    999.5441
    192.5000,       5.0000,   5.00000,   1125.3781
    197.5000,       5.0000,   5.00000,   1466.2518
    202.5000,       5.0000,   5.00000,   1448.4717
    207.5000,       5.0000,   5.00000,   1148.5532
    212.5000,       5.0000,   5.00000,   1120.8590
    217.5000,       5.0000,   5.00000,    973.7676
    222.5000,       5.0000,   5.00000,    885.7215
    227.5000,       5.0000,   5.00000,   1081.4069
    232.5000,       5.0000,   5.00000,   1091.7461
    237.5000,       5.0000,   5.00000,    868.7712
    242.5000,       5.0000,   5.00000,    899.8908
    247.5000,       5.0000,   5.00000,    846.8811
    252.5000,       5.0000,   5.00000,    747.1829
    257.5000,       5.0000,   5.00000,    730.1087
    262.5000,       5.0000,   5.00000,    598.4386
    267.5000,       5.0000,   5.00000,    804.4171
    272.5000,       5.0000,   5.00000,    777.3841
    277.5000,       5.0000,   5.00000,    812.1868
    282.5000,       5.0000,   5.00000,    673.6346
    287.5000,       5.0000,   5.00000,    506.1066
    292.5000,       5.0000,   5.00000,    440.9256
    297.5000,       5.0000,   5.00000,    403.0878
    302.5000,       5.0000,   5.00000,    379.6067
    307.5000,       5.0000,   5.00000,    406.7837
    312.5000,       5.0000,   5.00000,    388.7292
    317.5000,       5.0000,   5.00000,    355.7105
    322.5000,       5.0000,   5.00000,    325.3463
    327.5000,       5.0000,   5.00000,    341.8882
    332.5000,       5.0000,   5.00000,    329.9692
    337.5000,       5.0000,   5.00000,    349.0407
    342.5000,       5.0000,   5.00000,    332.9400
    347.5000,       5.0000,   5.00000,    282.0899
    352.5000,       5.0000,   5.00000,    287.2311
    357.5000,       5.0000,   5.00000,    324.6119
    362.5000,       5.0000,   5.00000,    357.6713
    367.5000,       5.0000,   5.00000,    349.8592
     32.5000,       5.0000,   6.00000,    411.4710
     37.5000,       5.0000,   6.00000,    397.9502
     42.5000,       5.0000,   6.00000,    379.7915
     47.5000,       5.0000,   6.00000,    418.8156
     52.5000,       5.0000,   6.00000,    393.8983
     57.5000,       5.0000,   6.00000,    402.5288
     62.5000,       5.0000,   6.00000,    479.3268
     67.5000,       5.0000,   6.00000,    458.5549
     72.5000,       5.0000,   6.00000,    442.9791
     77.5000,       5.0000,   6.00000,    512.2510
     82.5000,       5.0000,   6.00000,    546.7902
     87.5000,       5.0000,   6.00000,    519.6363
     92.5000,       5.0000,   6.00000,    593.8445
     97.5000,       5.0000,   6.00000,    701.1963
    102.5000,       5.0000,   6.00000,    767.5226
    107.5000,       5.0000,   6.00000,    631.1398
    112.5000,       5.0000,   6.00000,    613.7049
    117.5000,       5.0000,   6.00000,    596.6061
    122.5000,       5.0000,   6.00000,    606.2875
    127.5000,       5.0000,   6.00000,    664.4555
    132.5000,       5.0000,   6.00000,    729.9929
    137.5000,       5.0000,   6.00000,    828.5730
    142.5000,       5.0000,   6.00000,    844.1996
    147.5000,       5.0000,   6.00000,    885.0471
    152.5000,       5.0000,   6.00000,    825.0549
    157.5000,       5.0000,   6.00000,    765.5413
    162.5000,       5.0000,   6.00000,    883.7560
    167.5000,       5.0000,   6.00000,    961.5837
    172.5000,       5.0000,   6.00000,    952.9749
    177.5000,       5.0000,   6.00000,    886.1758
    182.5000,       5.0000,   6.00000,    948.2533
    187.5000,       5.0000,   6.00000,    984.0527
    192.5000,       5.0000,   6.00000,   1112.7319
    197.5000,       5.0000,   6.00000,   1385.4408
    202.5000,       5.0000,   6.00000,   1343.1134
    207.5000,       5.0000,   6.00000,   1109.7179
    212.5000,       5.0000,   6.00000,   1055.9657
    217.5000,       5.0000,   6.00000,    920.0331
    222.5000,       5.0000,   6.00000,    835.5773
    227.5000,       5.0000,   6.00000,    993.3829
    232.5000,       5.0000,   6.00000,   1062.7936
    237.5000,       5.0000,   6.00000,    834.4116
    242.5000,       5.0000,   6.00000,    849.7632
    247.5000,       5.0000,   6.00000,    787.3893
    252.5000,       5.0000,   6.00000,    707.2999
    257.5000,       5.0000,   6.00000,    690.5609
    262.5000,       5.0000,   6.00000,    579.5205
    267.5000,       5.0000,   6.00000,    831.2496
    272.5000,       5.0000,   6.00000,    799.3871
    277.5000,       5.0000,   6.00000,    835.9621
    282.5000,       5.0000,   6.00000,    699.1901
    287.5000,       5.0000,   6.00000,    525.0554
    292.5000,       5.0000,   6.00000,    473.8604
    297.5000,       5.0000,   6.00000,    405.1628
    302.5000,       5.0000,   6.00000,    391.7642
    307.5000,       5.0000,   6.00000,    418.5528
    312.5000,       5.0000,   6.00000,    414.5042
    317.5000,       5.0000,   6.00000,    397.0981
    322.5000,       5.0000,   6.00000,    363.7477
    327.5000,       5.0000,   6.00000,    380.8381
    332.5000,       5.0000,   6.00000,    362.2931
    337.5000,       5.0000,   6.00000,    378.1983
    342.5000,       5.0000,   6.00000,    363.3539
    347.5000,       5.0000,   6.00000,    309.1710
    352.5000,       5.0000,   6.00000,    320.4427
    357.5000,       5.0000,   6.00000,    361.2065
    362.5000,       5.0000,   6.00000,    398.0020
     37.5000,      25.0000,   1.00000,    420.6169
     42.5000,      25.0000,   1.00000,    414.0731
     47.5000,      25.0000,   1.00000,    402.8000
     52.5000,      25.0000,   1.00000,    416.0760
     57.5000,      25.0000,   1.00000,    432.3564
     62.5000,      25.0000,   1.00000,    435.5802
     67.5000,      25.0000,   1.00000,    453.9565
     72.5000,      25.0000,   1.00000,    484.9597
     77.5000,      25.0000,   1.00000,    493.6226
     82.5000,      25.0000,   1.00000,    524.7289
     87.5000,      25.0000,   1.00000,    585.4161
     92.5000,      25.0000,   1.00000,    635.0327
     97.5000,      25.0000,   1.00000,    642.1521
    102.5000,      25.0000,   1.00000,    657.6935
    107.5000,      25.0000,   1.00000,    655.1293
    112.5000,      25.0000,   1.00000,    634.6806
    117.5000,      25.0000,   1.00000,    621.8046
    122.5000,      25.0000,   1.00000,    652.9427
    127.5000,      25.0000,   1.00000,    695.0833
    132.5000,      25.0000,   1.00000,    745.3081
    137.5000,      25.0000,   1.00000,    805.8818
    142.5000,      25.0000,   1.00000,    853.2035
    147.5000,      25.0000,   1.00000,    853.5432
    152.5000,      25.0000,   1.00000,    870.9706
    157.5000,      25.0000,   1.00000,    903.3128
    162.5000,      25.0000,   1.00000,    879.6934
    167.5000,      25.0000,   1.00000,    827.0402
    172.5000,      25.0000,   1.00000,    843.4260
    177.5000,      25.0000,   1.00000,    862.1712
    182.5000,      25.0000,   1.00000,    913.5447
    187.5000,      25.0000,   1.00000,   1034.5503
    192.5000,      25.0000,   1.00000,   1105.2397
    197.5000,      25.0000,   1.00000,   1088.7845
    202.5000,      25.0000,   1.00000,   1136.1401
    207.5000,      25.0000,   1.00000,   1152.2578
    212.5000,      25.0000,   1.00000,   1071.9974
    217.5000,      25.0000,   1.00000,    987.9309
    222.5000,      25.0000,   1.00000,    953.4260
    227.5000,      25.0000,   1.00000,    904.5727
    232.5000,      25.0000,   1.00000,    876.1505
    237.5000,      25.0000,   1.00000,    894.8076
    242.5000,      25.0000,   1.00000,    826.1509
    247.5000,      25.0000,   1.00000,    727.5290
    252.5000,      25.0000,   1.00000,    694.2111
    257.5000,      25.0000,   1.00000,    695.6530
    262.5000,      25.0000,   1.00000,    695.5957
    267.5000,      25.0000,   1.00000,    739.7737
    272.5000,      25.0000,   1.00000,    747.1566
    277.5000,      25.0000,   1.00000,    742.5225
    282.5000,      25.0000,   1.00000,    685.6056
    287.5000,      25.0000,   1.00000,    621.7858
    292.5000,      25.0000,   1.00000,    525.1452
    297.5000,      25.0000,   1.00000,    458.9839
    302.5000,      25.0000,   1.00000,    417.6875
    307.5000,      25.0000,   1.00000,    408.0557
    312.5000,      25.0000,   1.00000,    405.8222
    317.5000,      25.0000,   1.00000,    418.5521
    322.5000,      25.0000,   1.00000,    409.4385
    327.5000,      25.0000,   1.00000,    394.9302
    332.5000,      25.0000,   1.00000,    382.0368
    337.5000,      25.0000,   1.00000,    367.0008
    342.5000,      25.0000,   1.00000,    353.5146
    347.5000,      25.0000,   1.00000,    359.1041
    352.5000,      25.0000,   1.00000,    365.8517
    357.5000,      25.0000,   1.00000,    367.7115
     37.5000,       5.0000,   7.00000,    429.1227
     42.5000,       5.0000,   7.00000,    405.3890
     47.5000,       5.0000,   7.00000,    442.4002
     52.5000,       5.0000,   7.00000,    411.6577
     57.5000,       5.0000,   7.00000,    410.1641
     62.5000,       5.0000,   7.00000,    473.8855
     67.5000,       5.0000,   7.00000,    447.2045
     72.5000,       5.0000,   7.00000,    447.0749
     77.5000,       5.0000,   7.00000,    524.9256
     82.5000,       5.0000,   7.00000,    561.0342
     87.5000,       5.0000,   7.00000,    541.9420
     92.5000,       5.0000,   7.00000,    621.5649
     97.5000,       5.0000,   7.00000,    725.7360
    102.5000,       5.0000,   7.00000,    794.1489
    107.5000,       5.0000,   7.00000,    653.0030
    112.5000,       5.0000,   7.00000,    623.1165
    117.5000,       5.0000,   7.00000,    613.0481
    122.5000,       5.0000,   7.00000,    642.5322
    127.5000,       5.0000,   7.00000,    694.0386
    132.5000,       5.0000,   7.00000,    747.9209
    137.5000,       5.0000,   7.00000,    843.9766
    142.5000,       5.0000,   7.00000,    888.4232
    147.5000,       5.0000,   7.00000,    922.0298
    152.5000,       5.0000,   7.00000,    851.4543
    157.5000,       5.0000,   7.00000,    765.9224
    162.5000,       5.0000,   7.00000,    817.9620
    167.5000,       5.0000,   7.00000,    861.1562
    172.5000,       5.0000,   7.00000,    877.2695
    177.5000,       5.0000,   7.00000,    822.9058
    182.5000,       5.0000,   7.00000,    908.8721
    187.5000,       5.0000,   7.00000,    979.5131
    192.5000,       5.0000,   7.00000,   1092.4983
    197.5000,       5.0000,   7.00000,   1317.9386
    202.5000,       5.0000,   7.00000,   1287.6621
    207.5000,       5.0000,   7.00000,   1047.8722
    212.5000,       5.0000,   7.00000,   1009.4411
    217.5000,       5.0000,   7.00000,    874.3104
    222.5000,       5.0000,   7.00000,    794.5489
    227.5000,       5.0000,   7.00000,    966.1972
    232.5000,       5.0000,   7.00000,    960.7612
    237.5000,       5.0000,   7.00000,    766.0737
    242.5000,       5.0000,   7.00000,    787.3659
    247.5000,       5.0000,   7.00000,    729.9482
    252.5000,       5.0000,   7.00000,    683.6945
    257.5000,       5.0000,   7.00000,    680.2077
    262.5000,       5.0000,   7.00000,    562.0288
    267.5000,       5.0000,   7.00000,    825.8799
    272.5000,       5.0000,   7.00000,    825.1441
    277.5000,       5.0000,   7.00000,    852.7167
    282.5000,       5.0000,   7.00000,    717.0396
    287.5000,       5.0000,   7.00000,    545.5541
    292.5000,       5.0000,   7.00000,    489.6896
    297.5000,       5.0000,   7.00000,    429.5202
    302.5000,       5.0000,   7.00000,    390.7915
    307.5000,       5.0000,   7.00000,    425.0019
    312.5000,       5.0000,   7.00000,    427.3580
    317.5000,       5.0000,   7.00000,    422.2527
    322.5000,       5.0000,   7.00000,    393.9955
    327.5000,       5.0000,   7.00000,    408.5639
    332.5000,       5.0000,   7.00000,    390.0610
    337.5000,       5.0000,   7.00000,    409.9643
    342.5000,       5.0000,   7.00000,    391.7294
    347.5000,       5.0000,   7.00000,    337.5715
    352.5000,       5.0000,   7.00000,    352.4191
    357.5000,       5.0000,   7.00000,    398.1740
     42.5000,       5.0000,   8.00000,    423.5570
     47.5000,       5.0000,   8.00000,    469.0610
     52.5000,       5.0000,   8.00000,    429.8727
     57.5000,       5.0000,   8.00000,    410.4659
     62.5000,       5.0000,   8.00000,    457.2469
     67.5000,       5.0000,   8.00000,    438.3413
     72.5000,       5.0000,   8.00000,    445.6993
     77.5000,       5.0000,   8.00000,    532.8271
     82.5000,       5.0000,   8.00000,    576.8962
     87.5000,       5.0000,   8.00000,    553.4928
     92.5000,       5.0000,   8.00000,    641.0253
     97.5000,       5.0000,   8.00000,    745.0004
    102.5000,       5.0000,   8.00000,    807.2598
    107.5000,       5.0000,   8.00000,    666.8718
    112.5000,       5.0000,   8.00000,    645.0656
    117.5000,       5.0000,   8.00000,    636.9011
    122.5000,       5.0000,   8.00000,    663.4758
    127.5000,       5.0000,   8.00000,    715.3738
    132.5000,       5.0000,   8.00000,    757.7328
    137.5000,       5.0000,   8.00000,    851.7445
    142.5000,       5.0000,   8.00000,    885.8895
    147.5000,       5.0000,   8.00000,    932.7968
    152.5000,       5.0000,   8.00000,    841.8162
    157.5000,       5.0000,   8.00000,    709.5811
    162.5000,       5.0000,   8.00000,    735.0022
    167.5000,       5.0000,   8.00000,    796.3238
    172.5000,       5.0000,   8.00000,    815.9581
    177.5000,       5.0000,   8.00000,    783.6584
    182.5000,       5.0000,   8.00000,    887.8053
    187.5000,       5.0000,   8.00000,    936.7681
    192.5000,       5.0000,   8.00000,   1051.8733
    197.5000,       5.0000,   8.00000,   1318.8280
    202.5000,       5.0000,   8.00000,   1248.9861
    207.5000,       5.0000,   8.00000,    993.9482
    212.5000,       5.0000,   8.00000,    958.5649
    217.5000,       5.0000,   8.00000,    838.3162
    222.5000,       5.0000,   8.00000,    776.1544
    227.5000,       5.0000,   8.00000,    903.7638
    232.5000,       5.0000,   8.00000,    884.2033
    237.5000,       5.0000,   8.00000,    670.8879
    242.5000,       5.0000,   8.00000,    711.8958
    247.5000,       5.0000,   8.00000,    702.4990
    252.5000,       5.0000,   8.00000,    659.1875
    257.5000,       5.0000,   8.00000,    672.3559
    262.5000,       5.0000,   8.00000,    565.2947
    267.5000,       5.0000,   8.00000,    808.6149
    272.5000,       5.0000,   8.00000,    817.0720
    277.5000,       5.0000,   8.00000,    878.8964
    282.5000,       5.0000,   8.00000,    733.7910
    287.5000,       5.0000,   8.00000,    557.3984
    292.5000,       5.0000,   8.00000,    504.4958
    297.5000,       5.0000,   8.00000,    438.8266
    302.5000,       5.0000,   8.00000,    407.2808
    307.5000,       5.0000,   8.00000,    427.6968
    312.5000,       5.0000,   8.00000,    435.6211
    317.5000,       5.0000,   8.00000,    426.9759
    322.5000,       5.0000,   8.00000,    405.1611
    327.5000,       5.0000,   8.00000,    430.4877
    332.5000,       5.0000,   8.00000,    414.6699
    337.5000,       5.0000,   8.00000,    440.1731
    342.5000,       5.0000,   8.00000,    425.6801
    347.5000,       5.0000,   8.00000,    365.2248
    352.5000,       5.0000,   8.00000,    381.0913
     52.5000,      35.0000,   1.00000,    442.9605
     57.5000,      35.0000,   1.00000,    434.5043
     62.5000,      35.0000,   1.00000,    444.5050
     67.5000,      35.0000,   1.00000,    456.8170
     72.5000,      35.0000,   1.00000,    477.1361
     77.5000,      35.0000,   1.00000,    518.4167
     82.5000,      35.0000,   1.00000,    570.6265
     87.5000,      35.0000,   1.00000,    624.5770
     92.5000,      35.0000,   1.00000,    648.5671
     97.5000,      35.0000,   1.00000,    654.5680
    102.5000,      35.0000,   1.00000,    666.1045
    107.5000,      35.0000,   1.00000,    692.9471
    112.5000,      35.0000,   1.00000,    713.9387
    117.5000,      35.0000,   1.00000,    725.2772
    122.5000,      35.0000,   1.00000,    725.3713
    127.5000,      35.0000,   1.00000,    749.7251
    132.5000,      35.0000,   1.00000,    781.9691
    137.5000,      35.0000,   1.00000,    799.3766
    142.5000,      35.0000,   1.00000,    784.5865
    147.5000,      35.0000,   1.00000,    754.5222
    152.5000,      35.0000,   1.00000,    733.3638
    157.5000,      35.0000,   1.00000,    730.2241
    162.5000,      35.0000,   1.00000,    702.8633
    167.5000,      35.0000,   1.00000,    702.8182
    172.5000,      35.0000,   1.00000,    731.7086
    177.5000,      35.0000,   1.00000,    776.9807
    182.5000,      35.0000,   1.00000,    845.6260
    187.5000,      35.0000,   1.00000,    916.6290
    192.5000,      35.0000,   1.00000,    949.1002
    197.5000,      35.0000,   1.00000,    991.8455
    202.5000,      35.0000,   1.00000,   1016.3055
    207.5000,      35.0000,   1.00000,   1011.1314
    212.5000,      35.0000,   1.00000,   1017.1931
    217.5000,      35.0000,   1.00000,    942.9875
    222.5000,      35.0000,   1.00000,    833.8025
    227.5000,      35.0000,   1.00000,    757.1452
    232.5000,      35.0000,   1.00000,    684.7672
    237.5000,      35.0000,   1.00000,    658.8955
    242.5000,      35.0000,   1.00000,    658.8829
    247.5000,      35.0000,   1.00000,    636.0853
    252.5000,      35.0000,   1.00000,    659.3047
    257.5000,      35.0000,   1.00000,    697.1308
    262.5000,      35.0000,   1.00000,    712.3593
    267.5000,      35.0000,   1.00000,    717.9373
    272.5000,      35.0000,   1.00000,    707.1799
    277.5000,      35.0000,   1.00000,    684.9380
    282.5000,      35.0000,   1.00000,    702.4705
    287.5000,      35.0000,   1.00000,    659.8624
    292.5000,      35.0000,   1.00000,    597.8381
    297.5000,      35.0000,   1.00000,    530.3314
    302.5000,      35.0000,   1.00000,    477.2632
    307.5000,      35.0000,   1.00000,    446.3710
    312.5000,      35.0000,   1.00000,    426.6212
    317.5000,      35.0000,   1.00000,    410.8730
    322.5000,      35.0000,   1.00000,    426.8453
    327.5000,      35.0000,   1.00000,    433.8188
    332.5000,      35.0000,   1.00000,    438.1301
    337.5000,      35.0000,   1.00000,    440.6855
    342.5000,      35.0000,   1.00000,    448.2274
     52.5000,       5.0000,  10.00000,    430.5705
     57.5000,       5.0000,  10.00000,    410.4384
     62.5000,       5.0000,  10.00000,    460.5745
     67.5000,       5.0000,  10.00000,    434.2562
     72.5000,       5.0000,  10.00000,    438.7646
     77.5000,       5.0000,  10.00000,    528.8509
     82.5000,       5.0000,  10.00000,    581.8366
     87.5000,       5.0000,  10.00000,    562.2175
     92.5000,       5.0000,  10.00000,    648.4925
     97.5000,       5.0000,  10.00000,    757.8159
    102.5000,       5.0000,  10.00000,    839.1853
    107.5000,       5.0000,  10.00000,    705.2875
    112.5000,       5.0000,  10.00000,    686.4221
    117.5000,       5.0000,  10.00000,    670.9228
    122.5000,       5.0000,  10.00000,    678.1192
    127.5000,       5.0000,  10.00000,    719.2710
    132.5000,       5.0000,  10.00000,    759.8493
    137.5000,       5.0000,  10.00000,    832.3926
    142.5000,       5.0000,  10.00000,    821.8183
    147.5000,       5.0000,  10.00000,    789.8950
    152.5000,       5.0000,  10.00000,    673.6559
    157.5000,       5.0000,  10.00000,    586.4625
    162.5000,       5.0000,  10.00000,    635.4780
    167.5000,       5.0000,  10.00000,    715.5443
    172.5000,       5.0000,  10.00000,    766.3460
    177.5000,       5.0000,  10.00000,    732.6672
    182.5000,       5.0000,  10.00000,    803.0726
    187.5000,       5.0000,  10.00000,    862.8192
    192.5000,       5.0000,  10.00000,    993.4882
    197.5000,       5.0000,  10.00000,   1255.5376
    202.5000,       5.0000,  10.00000,   1216.4122
    207.5000,       5.0000,  10.00000,    952.8018
    212.5000,       5.0000,  10.00000,    899.6714
    217.5000,       5.0000,  10.00000,    763.0023
    222.5000,       5.0000,  10.00000,    679.6945
    227.5000,       5.0000,  10.00000,    772.1896
    232.5000,       5.0000,  10.00000,    741.1306
    237.5000,       5.0000,  10.00000,    576.9396
    242.5000,       5.0000,  10.00000,    614.1210
    247.5000,       5.0000,  10.00000,    617.5764
    252.5000,       5.0000,  10.00000,    622.4805
    257.5000,       5.0000,  10.00000,    654.2156
    262.5000,       5.0000,  10.00000,    553.7597
    267.5000,       5.0000,  10.00000,    813.1490
    272.5000,       5.0000,  10.00000,    815.2883
    277.5000,       5.0000,  10.00000,    865.4697
    282.5000,       5.0000,  10.00000,    747.6758
    287.5000,       5.0000,  10.00000,    575.3646
    292.5000,       5.0000,  10.00000,    513.6703
    297.5000,       5.0000,  10.00000,    454.7107
    302.5000,       5.0000,  10.00000,    427.8507
    307.5000,       5.0000,  10.00000,    452.1289
    312.5000,       5.0000,  10.00000,    439.1549
    317.5000,       5.0000,  10.00000,    412.8669
    322.5000,       5.0000,  10.00000,    397.4151
    327.5000,       5.0000,  10.00000,    437.8274
    332.5000,       5.0000,  10.00000,    449.0491
    337.5000,       5.0000,  10.00000,    496.6663
    342.5000,       5.0000,  10.00000,    486.1932
     67.5000,      45.0000,   1.00000,    490.8819
     72.5000,      45.0000,   1.00000,    505.2046
     77.5000,      45.0000,   1.00000,    535.7415
     82.5000,      45.0000,   1.00000,    573.0353
     87.5000,      45.0000,   1.00000,    593.7004
     92.5000,      45.0000,   1.00000,    629.1788
     97.5000,      45.0000,   1.00000,    665.8679
    102.5000,      45.0000,   1.00000,    687.3199
    107.5000,      45.0000,   1.00000,    703.1514
    112.5000,      45.0000,   1.00000,    727.8351
    117.5000,      45.0000,   1.00000,    750.0027
    122.5000,      45.0000,   1.00000,    747.4151
    127.5000,      45.0000,   1.00000,    719.8005
    132.5000,      45.0000,   1.00000,    665.2391
    137.5000,      45.0000,   1.00000,    596.9186
    142.5000,      45.0000,   1.00000,    568.2863
    147.5000,      45.0000,   1.00000,    564.8069
    152.5000,      45.0000,   1.00000,    578.6560
    157.5000,      45.0000,   1.00000,    592.0516
    162.5000,      45.0000,   1.00000,    604.6029
    167.5000,      45.0000,   1.00000,    624.0780
    172.5000,      45.0000,   1.00000,    671.6243
    177.5000,      45.0000,   1.00000,    733.4527
    182.5000,      45.0000,   1.00000,    795.7418
    187.5000,      45.0000,   1.00000,    828.5504
    192.5000,      45.0000,   1.00000,    853.5154
    197.5000,      45.0000,   1.00000,    881.7850
    202.5000,      45.0000,   1.00000,    885.4380
    207.5000,      45.0000,   1.00000,    899.6901
    212.5000,      45.0000,   1.00000,    888.1310
    217.5000,      45.0000,   1.00000,    843.1613
    222.5000,      45.0000,   1.00000,    762.4717
    227.5000,      45.0000,   1.00000,    674.8051
    232.5000,      45.0000,   1.00000,    633.9022
    237.5000,      45.0000,   1.00000,    612.8094
    242.5000,      45.0000,   1.00000,    598.5590
    247.5000,      45.0000,   1.00000,    620.8546
    252.5000,      45.0000,   1.00000,    629.4536
    257.5000,      45.0000,   1.00000,    641.1415
    262.5000,      45.0000,   1.00000,    663.8002
    267.5000,      45.0000,   1.00000,    676.3628
    272.5000,      45.0000,   1.00000,    673.7725
    277.5000,      45.0000,   1.00000,    655.2651
    282.5000,      45.0000,   1.00000,    641.9229
    287.5000,      45.0000,   1.00000,    646.7992
    292.5000,      45.0000,   1.00000,    605.4916
    297.5000,      45.0000,   1.00000,    567.6104
    302.5000,      45.0000,   1.00000,    508.8456
    307.5000,      45.0000,   1.00000,    458.5392
    312.5000,      45.0000,   1.00000,    438.8376
    317.5000,      45.0000,   1.00000,    434.2335
    322.5000,      45.0000,   1.00000,    437.9403
    327.5000,      45.0000,   1.00000,    440.6571
     77.5000,       5.0000,  12.00000,    520.0401
    157.5000,       5.0000,  12.00000,    487.7438
    237.5000,       5.0000,  12.00000,    541.2828
    317.5000,       5.0000,  12.00000,    419.3379
     67.5000,      15.0000,   4.00000,    459.3179
     72.5000,      15.0000,   4.00000,    475.4861
     77.5000,      15.0000,   4.00000,    509.7411
     82.5000,      15.0000,   4.00000,    534.5861
     87.5000,      15.0000,   4.00000,    575.2568
     92.5000,      15.0000,   4.00000,    655.1035
     97.5000,      15.0000,   4.00000,    768.8432
    102.5000,      15.0000,   4.00000,    791.2789
    107.5000,      15.0000,   4.00000,    758.7003
    112.5000,      15.0000,   4.00000,    692.3422
    117.5000,      15.0000,   4.00000,    673.4648
    122.5000,      15.0000,   4.00000,    666.3007
    127.5000,      15.0000,   4.00000,    662.5508
    132.5000,      15.0000,   4.00000,    649.0074
    137.5000,      15.0000,   4.00000,    614.2162
    142.5000,      15.0000,   4.00000,    595.4361
    147.5000,      15.0000,   4.00000,    556.7755
    152.5000,      15.0000,   4.00000,    517.8622
    157.5000,      15.0000,   4.00000,    503.8502
    162.5000,      15.0000,   4.00000,    531.6013
    167.5000,      15.0000,   4.00000,    598.5601
    172.5000,      15.0000,   4.00000,    659.4245
    177.5000,      15.0000,   4.00000,    701.6132
    182.5000,      15.0000,   4.00000,    740.3596
    187.5000,      15.0000,   4.00000,    822.0644
    192.5000,      15.0000,   4.00000,    951.2808
    197.5000,      15.0000,   4.00000,   1066.3799
    202.5000,      15.0000,   4.00000,   1046.4753
    207.5000,      15.0000,   4.00000,    929.5411
    212.5000,      15.0000,   4.00000,    771.0070
    217.5000,      15.0000,   4.00000,    675.1431
    222.5000,      15.0000,   4.00000,    636.3129
    227.5000,      15.0000,   4.00000,    633.6453
    232.5000,      15.0000,   4.00000,    621.1016
    237.5000,      15.0000,   4.00000,    594.8651
    242.5000,      15.0000,   4.00000,    561.7119
    247.5000,      15.0000,   4.00000,    569.3373
    252.5000,      15.0000,   4.00000,    574.8586
    257.5000,      15.0000,   4.00000,    557.0069
    262.5000,      15.0000,   4.00000,    626.7535
    267.5000,      15.0000,   4.00000,    702.6331
    272.5000,      15.0000,   4.00000,    823.1060
    277.5000,      15.0000,   4.00000,    798.1104
    282.5000,      15.0000,   4.00000,    726.0445
    287.5000,      15.0000,   4.00000,    608.9419
    292.5000,      15.0000,   4.00000,    508.8882
    297.5000,      15.0000,   4.00000,    463.8969
    302.5000,      15.0000,   4.00000,    442.4176
    307.5000,      15.0000,   4.00000,    432.3159
    312.5000,      15.0000,   4.00000,    432.6906
    317.5000,      15.0000,   4.00000,    420.4740
    322.5000,      15.0000,   4.00000,    422.7304
    327.5000,      15.0000,   4.00000,    431.4692
     82.5000,      55.0000,   1.00000,    602.7462
     87.5000,      55.0000,   1.00000,    617.8158
     92.5000,      55.0000,   1.00000,    619.5610
     97.5000,      55.0000,   1.00000,    627.9512
    102.5000,      55.0000,   1.00000,    641.5220
    107.5000,      55.0000,   1.00000,    652.0446
    112.5000,      55.0000,   1.00000,    657.5472
    117.5000,      55.0000,   1.00000,    632.0433
    122.5000,      55.0000,   1.00000,    592.2874
    127.5000,      55.0000,   1.00000,    551.0462
    132.5000,      55.0000,   1.00000,    505.8512
    137.5000,      55.0000,   1.00000,    489.3623
    142.5000,      55.0000,   1.00000,    491.0764
    147.5000,      55.0000,   1.00000,    495.6446
    152.5000,      55.0000,   1.00000,    493.7133
    157.5000,      55.0000,   1.00000,    509.7082
    162.5000,      55.0000,   1.00000,    531.9155
    167.5000,      55.0000,   1.00000,    561.4716
    172.5000,      55.0000,   1.00000,    608.9956
    177.5000,      55.0000,   1.00000,    654.2938
    182.5000,      55.0000,   1.00000,    705.2451
    187.5000,      55.0000,   1.00000,    749.1547
    192.5000,      55.0000,   1.00000,    762.2958
    197.5000,      55.0000,   1.00000,    751.4858
    202.5000,      55.0000,   1.00000,    751.8345
    207.5000,      55.0000,   1.00000,    766.4140
    212.5000,      55.0000,   1.00000,    763.9622
    217.5000,      55.0000,   1.00000,    766.9409
    222.5000,      55.0000,   1.00000,    760.6118
    227.5000,      55.0000,   1.00000,    710.3315
    232.5000,      55.0000,   1.00000,    657.4454
    242.5000,      55.0000,   1.00000,    607.3353
    247.5000,      55.0000,   1.00000,    614.9861
    252.5000,      55.0000,   1.00000,    641.1069
    257.5000,      55.0000,   1.00000,    637.3479
    262.5000,      55.0000,   1.00000,    611.8639
    267.5000,      55.0000,   1.00000,    610.6286
    272.5000,      55.0000,   1.00000,    600.7231
    277.5000,      55.0000,   1.00000,    590.2888
    282.5000,      55.0000,   1.00000,    592.2151
    287.5000,      55.0000,   1.00000,    585.7195
    292.5000,      55.0000,   1.00000,    582.7902
    297.5000,      55.0000,   1.00000,    550.9965
    302.5000,      55.0000,   1.00000,    520.5618
    307.5000,      55.0000,   1.00000,    478.8175
    312.5000,      55.0000,   1.00000,    460.0947
     77.5000,       5.0000,  15.00000,    526.9185
    157.5000,       5.0000,  15.00000,    403.8762
    237.5000,       5.0000,  15.00000,    520.4680
    317.5000,       5.0000,  15.00000,    426.7960
     82.5000,      15.0000,   5.00000,    561.3138
     87.5000,      15.0000,   5.00000,    597.4792
     92.5000,      15.0000,   5.00000,    652.9501
     97.5000,      15.0000,   5.00000,    737.0204
    102.5000,      15.0000,   5.00000,    738.1665
    107.5000,      15.0000,   5.00000,    695.7676
    112.5000,      15.0000,   5.00000,    616.9944
    117.5000,      15.0000,   5.00000,    558.7333
    122.5000,      15.0000,   5.00000,    513.0859
    127.5000,      15.0000,   5.00000,    494.3017
    132.5000,      15.0000,   5.00000,    495.8282
    137.5000,      15.0000,   5.00000,    496.9273
    142.5000,      15.0000,   5.00000,    501.5929
    147.5000,      15.0000,   5.00000,    476.1867
    152.5000,      15.0000,   5.00000,    435.1991
    157.5000,      15.0000,   5.00000,    421.5229
    162.5000,      15.0000,   5.00000,    450.8434
    167.5000,      15.0000,   5.00000,    514.0483
    172.5000,      15.0000,   5.00000,    556.7761
    177.5000,      15.0000,   5.00000,    605.8833
    182.5000,      15.0000,   5.00000,    670.6729
    187.5000,      15.0000,   5.00000,    762.5706
    192.5000,      15.0000,   5.00000,    877.7933
    197.5000,      15.0000,   5.00000,    947.1342
    202.5000,      15.0000,   5.00000,    916.4908
    207.5000,      15.0000,   5.00000,    808.6773
    212.5000,      15.0000,   5.00000,    685.6649
    217.5000,      15.0000,   5.00000,    620.2968
    222.5000,      15.0000,   5.00000,    608.4024
    227.5000,      15.0000,   5.00000,    627.5146
    232.5000,      15.0000,   5.00000,    621.0707
    242.5000,      15.0000,   5.00000,    550.1133
    247.5000,      15.0000,   5.00000,    557.7774
    252.5000,      15.0000,   5.00000,    563.1038
    257.5000,      15.0000,   5.00000,    539.9573
    262.5000,      15.0000,   5.00000,    598.3812
    267.5000,      15.0000,   5.00000,    658.0434
    272.5000,      15.0000,   5.00000,    764.6064
    277.5000,      15.0000,   5.00000,    749.4286
    282.5000,      15.0000,   5.00000,    684.6001
    287.5000,      15.0000,   5.00000,    576.9362
    292.5000,      15.0000,   5.00000,    483.4190
    297.5000,      15.0000,   5.00000,    440.3077
    302.5000,      15.0000,   5.00000,    422.9386
    307.5000,      15.0000,   5.00000,    422.9468
    312.5000,      15.0000,   5.00000,    433.6598
     97.5000,      65.0000,   1.00000,    577.6671
    102.5000,      65.0000,   1.00000,    543.4018
    107.5000,      65.0000,   1.00000,    509.7226
    112.5000,      65.0000,   1.00000,    486.1389
    117.5000,      65.0000,   1.00000,    470.9970
    122.5000,      65.0000,   1.00000,    467.7690
    127.5000,      65.0000,   1.00000,    466.4155
    132.5000,      65.0000,   1.00000,    455.1667
    137.5000,      65.0000,   1.00000,    440.2622
    142.5000,      65.0000,   1.00000,    444.0575
    147.5000,      65.0000,   1.00000,    448.6710
    152.5000,      65.0000,   1.00000,    458.9901
    157.5000,      65.0000,   1.00000,    473.9249
    162.5000,      65.0000,   1.00000,    498.8587
    167.5000,      65.0000,   1.00000,    543.3596
    172.5000,      65.0000,   1.00000,    563.2566
    177.5000,      65.0000,   1.00000,    571.3427
    182.5000,      65.0000,   1.00000,    574.2217
    187.5000,      65.0000,   1.00000,    579.7269
    192.5000,      65.0000,   1.00000,    606.3275
    197.5000,      65.0000,   1.00000,    651.0717
    202.5000,      65.0000,   1.00000,    696.4943
    207.5000,      65.0000,   1.00000,    711.3948
    212.5000,      65.0000,   1.00000,    727.3378
    217.5000,      65.0000,   1.00000,    732.8425
    257.5000,      65.0000,   1.00000,    625.6550
    262.5000,      65.0000,   1.00000,    599.0964
    267.5000,      65.0000,   1.00000,    567.2127
    272.5000,      65.0000,   1.00000,    550.3798
    277.5000,      65.0000,   1.00000,    534.4560
    282.5000,      65.0000,   1.00000,    524.1025
    287.5000,      65.0000,   1.00000,    520.0239
    292.5000,      65.0000,   1.00000,    518.1875
    297.5000,      65.0000,   1.00000,    538.1194
     97.5000,      15.0000,   6.00000,    679.2125
    102.5000,      15.0000,   6.00000,    632.4370
    107.5000,      15.0000,   6.00000,    547.5738
    112.5000,      15.0000,   6.00000,    461.3546
    117.5000,      15.0000,   6.00000,    423.4843
    122.5000,      15.0000,   6.00000,    411.1204
    127.5000,      15.0000,   6.00000,    418.1810
    132.5000,      15.0000,   6.00000,    429.8454
    137.5000,      15.0000,   6.00000,    432.9107
    142.5000,      15.0000,   6.00000,    440.1189
    147.5000,      15.0000,   6.00000,    424.0700
    152.5000,      15.0000,   6.00000,    394.2383
    157.5000,      15.0000,   6.00000,    381.1130
    162.5000,      15.0000,   6.00000,    407.3209
    167.5000,      15.0000,   6.00000,    465.6523
    172.5000,      15.0000,   6.00000,    494.2598
    177.5000,      15.0000,   6.00000,    526.8442
    182.5000,      15.0000,   6.00000,    555.5834
    187.5000,      15.0000,   6.00000,    617.0882
    192.5000,      15.0000,   6.00000,    730.8831
    197.5000,      15.0000,   6.00000,    834.8750
    202.5000,      15.0000,   6.00000,    857.0092
    207.5000,      15.0000,   6.00000,    774.6074
    212.5000,      15.0000,   6.00000,    665.7171
    217.5000,      15.0000,   6.00000,    605.4774
    257.5000,      15.0000,   6.00000,    536.0242
    262.5000,      15.0000,   6.00000,    590.8337
    267.5000,      15.0000,   6.00000,    635.6255
    272.5000,      15.0000,   6.00000,    722.5702
    277.5000,      15.0000,   6.00000,    695.3284
    282.5000,      15.0000,   6.00000,    623.6219
    287.5000,      15.0000,   6.00000,    526.3265
    292.5000,      15.0000,   6.00000,    452.3827
    297.5000,      15.0000,   6.00000,    425.3657
    105.0000,      30.0000,   3.00000,    503.9184
    110.0000,      30.0000,   3.00000,    473.8504
    115.0000,      30.0000,   3.00000,    441.2925
    120.0000,      30.0000,   3.00000,    408.7697
    125.0000,      30.0000,   3.00000,    397.9131
    130.0000,      30.0000,   3.00000,    393.0897
    135.0000,      30.0000,   3.00000,    403.2446
    140.0000,      30.0000,   3.00000,    404.5790
    145.0000,      30.0000,   3.00000,    396.7155
    150.0000,      30.0000,   3.00000,    395.7057
    155.0000,      30.0000,   3.00000,    402.4246
    160.0000,      30.0000,   3.00000,    418.2072
    165.0000,      30.0000,   3.00000,    420.8413
    170.0000,      30.0000,   3.00000,    443.0275
    175.0000,      30.0000,   3.00000,    472.5605
    180.0000,      30.0000,   3.00000,    511.3669
    185.0000,      30.0000,   3.00000,    579.9576
    190.0000,      30.0000,   3.00000,    641.9210
    195.0000,      30.0000,   3.00000,    681.5743
    200.0000,      30.0000,   3.00000,    716.9460
    205.0000,      30.0000,   3.00000,    739.9339
    210.0000,      30.0000,   3.00000,    738.2132
    265.0000,      30.0000,   3.00000,    620.6385
    270.0000,      30.0000,   3.00000,    627.7599
    275.0000,      30.0000,   3.00000,    612.6019
    280.0000,      30.0000,   3.00000,    611.9731
    285.0000,      30.0000,   3.00000,    565.4067
    290.0000,      30.0000,   3.00000,    516.4868
    112.5000,      25.0000,   4.00000,    440.6898
    117.5000,      25.0000,   4.00000,    397.5716
    122.5000,      25.0000,   4.00000,    375.8394
    127.5000,      25.0000,   4.00000,    371.8023
    132.5000,      25.0000,   4.00000,    374.3902
    137.5000,      25.0000,   4.00000,    383.1774
    142.5000,      25.0000,   4.00000,    386.4239
    147.5000,      25.0000,   4.00000,    378.7151
    152.5000,      25.0000,   4.00000,    377.4081
    157.5000,      25.0000,   4.00000,    379.4249
    162.5000,      25.0000,   4.00000,    388.3666
    167.5000,      25.0000,   4.00000,    397.7180
    172.5000,      25.0000,   4.00000,    429.2689
    177.5000,      25.0000,   4.00000,    469.0699
    182.5000,      25.0000,   4.00000,    513.3424
    187.5000,      25.0000,   4.00000,    584.6229
    192.5000,      25.0000,   4.00000,    660.7964
    197.5000,      25.0000,   4.00000,    696.8347
    202.5000,      25.0000,   4.00000,    718.4450
    272.5000,      25.0000,   4.00000,    643.4821
    277.5000,      25.0000,   4.00000,    644.5649
    282.5000,      25.0000,   4.00000,    596.5264
    157.5000,      15.0000,   8.00000,    307.7220
    157.5000,      15.0000,  10.00000,    297.7629
   8.96
ITERATION 2
MODEL RESISTIVITY
LAYER 1
77,     2.5000
     10.0000,     112.96
     15.0000,     120.43
     20.0000,     192.37
     25.0000,     246.76
     30.0000,     307.07
     35.0000,     283.05
     40.0000,     263.82
     45.0000,     244.40
     50.0000,     278.23
     55.0000,     250.75
     60.0000,     236.54
     65.0000,     271.14
     70.0000,     238.88
     75.0000,     230.12
     80.0000,     278.85
     85.0000,     308.74
     90.0000,     296.87
     95.0000,     359.69
    100.0000,     442.14
    105.0000,     494.24
    110.0000,     393.50
    115.0000,     370.29
    120.0000,     346.11
    125.0000,     350.42
    130.0000,     372.67
    135.0000,     396.80
    140.0000,     408.81
    145.0000,     374.25
    150.0000,     373.19
    155.0000,     318.11
    160.0000,     272.57
    165.0000,     327.12
    170.0000,     412.25
    175.0000,     474.56
    180.0000,     497.24
    185.0000,     631.10
    190.0000,     755.04
    195.0000,     1008.7
    200.0000,     1525.7
    205.0000,     1577.5
    210.0000,     1226.8
    215.0000,     1154.2
    220.0000,     918.00
    225.0000,     858.07
    230.0000,     1066.9
    235.0000,     997.46
    240.0000,     720.07
    245.0000,     729.79
    250.0000,     670.31
    255.0000,     611.66
    260.0000,     624.80
    265.0000,     481.82
    270.0000,     763.05
    275.0000,     727.87
    280.0000,     777.34
    285.0000,     588.38
    290.0000,     382.08
    295.0000,     304.55
    300.0000,     223.00
    305.0000,     183.11
    310.0000,     185.79
    315.0000,     178.01
    320.0000,     164.69
    325.0000,     137.79
    330.0000,     149.18
    335.0000,     144.68
    340.0000,     152.98
    345.0000,     152.70
    350.0000,     126.06
    355.0000,     127.13
    360.0000,     152.19
    365.0000,     180.46
    370.0000,     177.68
    375.0000,     162.51
    380.0000,     162.01
    385.0000,     146.95
           143.7146
LAYER 2
77,     5.2500
     10.0000,     113.48
     15.0000,     121.83
     20.0000,     185.00
     25.0000,     249.12
     30.0000,     303.45
     35.0000,     290.66
     40.0000,     271.95
     45.0000,     261.23
     50.0000,     291.64
     55.0000,     268.43
     60.0000,     263.96
     65.0000,     297.05
     70.0000,     280.13
     75.0000,     283.27
     80.0000,     332.93
     85.0000,     368.44
     90.0000,     353.14
     95.0000,     396.35
    100.0000,     484.44
    105.0000,     543.86
    110.0000,     414.79
    115.0000,     394.83
    120.0000,     373.78
    125.0000,     365.98
    130.0000,     387.28
    135.0000,     421.92
    140.0000,     439.44
    145.0000,     425.97
    150.0000,     441.47
    155.0000,     407.20
    160.0000,     401.93
    165.0000,     476.95
    170.0000,     604.01
    175.0000,     722.94
    180.0000,     814.22
    185.0000,     1000.6
    190.0000,     1222.4
    195.0000,     1488.5
    200.0000,     1814.1
    205.0000,     1606.1
    210.0000,     1221.6
    215.0000,     1183.3
    220.0000,     961.93
    225.0000,     939.43
    230.0000,     1075.4
    235.0000,     1029.2
    240.0000,     747.29
    245.0000,     766.23
    250.0000,     721.83
    255.0000,     647.68
    260.0000,     648.81
    265.0000,     525.24
    270.0000,     767.56
    275.0000,     739.39
    280.0000,     763.71
    285.0000,     605.52
    290.0000,     388.84
    295.0000,     293.65
    300.0000,     229.44
    305.0000,     196.55
    310.0000,     195.90
    315.0000,     188.93
    320.0000,     171.51
    325.0000,     154.21
    330.0000,     160.99
    335.0000,     160.47
    340.0000,     168.34
    345.0000,     166.60
    350.0000,     144.04
    355.0000,     147.00
    360.0000,     177.56
    365.0000,     204.90
    370.0000,     196.44
    375.0000,     183.81
    380.0000,     172.68
    385.0000,     155.38
           150.9000
LAYER 3
75,     8.2750
     15.0000,     124.57
     20.0000,     179.05
     25.0000,     269.16
     30.0000,     334.59
     35.0000,     343.01
     40.0000,     325.22
     45.0000,     317.70
     50.0000,     334.55
     55.0000,     318.47
     60.0000,     331.44
     65.0000,     375.28
     70.0000,     399.81
     75.0000,     440.93
     80.0000,     510.61
     85.0000,     566.02
     90.0000,     550.24
     95.0000,     600.43
    100.0000,     756.80
    105.0000,     856.76
    110.0000,     636.13
    115.0000,     583.56
    120.0000,     539.16
    125.0000,     497.81
    130.0000,     508.07
    135.0000,     558.71
    140.0000,     606.24
    145.0000,     643.72
    150.0000,     731.72
    155.0000,     797.00
    160.0000,     932.09
    165.0000,     1128.9
    170.0000,     1405.0
    175.0000,     1712.9
    180.0000,     2030.3
    185.0000,     2371.9
    190.0000,     2786.4
    195.0000,     2857.0
    200.0000,     2529.2
    205.0000,     1814.8
    210.0000,     1329.0
    215.0000,     1326.5
    220.0000,     1174.6
    225.0000,     1177.4
    230.0000,     1237.4
    235.0000,     1174.6
    240.0000,     905.27
    245.0000,     954.47
    250.0000,     945.57
    255.0000,     854.08
    260.0000,     842.12
    265.0000,     714.78
    270.0000,     924.32
    275.0000,     834.29
    280.0000,     780.30
    285.0000,     617.86
    290.0000,     398.23
    295.0000,     299.49
    300.0000,     263.93
    305.0000,     244.51
    310.0000,     235.28
    315.0000,     222.24
    320.0000,     205.10
    325.0000,     203.57
    330.0000,     217.84
    335.0000,     229.36
    340.0000,     242.96
    345.0000,     240.92
    350.0000,     219.39
    355.0000,     229.11
    360.0000,     275.41
    365.0000,     306.09
    370.0000,     282.98
    375.0000,     255.00
    380.0000,     213.18
           178.8247
LAYER 4
73,    11.6025
     20.0000,     167.01
     25.0000,     305.92
     30.0000,     387.62
     35.0000,     440.25
     40.0000,     428.84
     45.0000,     416.21
     50.0000,     410.85
     55.0000,     395.47
     60.0000,     422.18
     65.0000,     482.38
     70.0000,     564.01
     75.0000,     664.99
     80.0000,     759.12
     85.0000,     822.18
     90.0000,     806.67
     95.0000,     905.16
    100.0000,     1213.5
    105.0000,     1427.5
    110.0000,     1082.5
    115.0000,     979.60
    120.0000,     886.79
    125.0000,     781.22
    130.0000,     754.91
    135.0000,     806.65
    140.0000,     887.94
    145.0000,     1005.6
    150.0000,     1260.2
    155.0000,     1602.4
    160.0000,     2106.7
    165.0000,     2556.7
    170.0000,     3005.4
    175.0000,     3498.9
    180.0000,     4017.6
    185.0000,     4256.7
    190.0000,     4450.1
    195.0000,     3914.6
    200.0000,     2881.8
    205.0000,     1807.6
    210.0000,     1294.2
    215.0000,     1386.7
    220.0000,     1402.0
    225.0000,     1472.0
    230.0000,     1485.8
    235.0000,     1370.5
    240.0000,     1110.8
    245.0000,     1213.1
    250.0000,     1255.9
    255.0000,     1161.0
    260.0000,     1139.9
    265.0000,     975.73
    270.0000,     1167.2
    275.0000,     982.27
    280.0000,     851.21
    285.0000,     671.41
    290.0000,     451.75
    295.0000,     361.28
    300.0000,     355.36
    305.0000,     349.39
    310.0000,     325.00
    315.0000,     296.82
    320.0000,     279.06
    325.0000,     295.70
    330.0000,     329.88
    335.0000,     363.54
    340.0000,     391.38
    345.0000,     393.91
    350.0000,     374.36
    355.0000,     398.10
    360.0000,     470.55
    365.0000,     502.05
    370.0000,     434.53
    375.0000,     375.95
           266.1349
LAYER 5
69,    15.2628
     30.0000,     343.35
     35.0000,     510.90
     40.0000,     567.95
     45.0000,     600.72
     50.0000,     591.28
     55.0000,     591.06
     60.0000,     628.65
     65.0000,     700.75
     70.0000,     823.98
     75.0000,     933.65
     80.0000,     941.50
     85.0000,     876.96
     90.0000,     816.54
     95.0000,     885.63
    100.0000,     1106.5
    105.0000,     1276.0
    110.0000,     1178.0
    115.0000,     1142.1
    120.0000,     1101.5
    125.0000,     1025.5
    130.0000,     984.17
    135.0000,     1021.1
    140.0000,     1151.7
    145.0000,     1436.4
    150.0000,     2037.1
    155.0000,     3030.5
    160.0000,     4179.0
    165.0000,     4689.8
    170.0000,     4599.3
    175.0000,     4437.7
    180.0000,     4350.4
    185.0000,     4144.7
    190.0000,     3865.8
    195.0000,     3141.1
    200.0000,     1989.0
    205.0000,     1125.9
    210.0000,     880.94
    215.0000,     1067.0
    220.0000,     1381.3
    225.0000,     1652.2
    230.0000,     1679.8
    235.0000,     1493.3
    240.0000,     1283.3
    245.0000,     1308.1
    250.0000,     1321.6
    255.0000,     1248.9
    260.0000,     1184.6
    265.0000,     1078.8
    270.0000,     1153.3
    275.0000,     1054.0
    280.0000,     960.35
    285.0000,     866.39
    290.0000,     755.94
    295.0000,     734.86
    300.0000,     796.98
    305.0000,     818.94
    310.0000,     750.78
    315.0000,     665.69
    320.0000,     622.32
    325.0000,     642.94
    330.0000,     690.39
    335.0000,     741.52
    340.0000,     785.19
    345.0000,     814.25
    350.0000,     840.23
    355.0000,     893.41
    360.0000,     946.98
    365.0000,     906.87
           679.9334
LAYER 6
65,    19.2890
     40.0000,     457.58
     45.0000,     548.85
     50.0000,     572.20
     55.0000,     599.08
     60.0000,     632.59
     65.0000,     683.27
     70.0000,     745.93
     75.0000,     772.50
     80.0000,     724.87
     85.0000,     641.64
     90.0000,     586.90
     95.0000,     608.20
    100.0000,     700.65
    105.0000,     792.18
    110.0000,     818.86
    115.0000,     842.90
    120.0000,     858.45
    125.0000,     854.07
    130.0000,     855.37
    135.0000,     897.34
    140.0000,     1013.9
    145.0000,     1261.4
    150.0000,     1729.1
    155.0000,     2436.9
    160.0000,     3164.0
    165.0000,     3508.5
    170.0000,     3486.2
    175.0000,     3363.5
    180.0000,     3205.6
    185.0000,     2913.0
    190.0000,     2427.4
    195.0000,     1720.5
    200.0000,     1042.7
    205.0000,     674.83
    210.0000,     616.17
    215.0000,     794.17
    220.0000,     1114.5
    225.0000,     1412.0
    230.0000,     1485.7
    235.0000,     1342.8
    240.0000,     1162.3
    245.0000,     1077.6
    250.0000,     1011.3
    255.0000,     934.95
    260.0000,     874.99
    265.0000,     840.01
    270.0000,     882.36
    275.0000,     896.60
    280.0000,     907.51
    285.0000,     921.91
    290.0000,     937.46
    295.0000,     995.04
    300.0000,     1081.8
    305.0000,     1108.6
    310.0000,     1037.5
    315.0000,     936.34
    320.0000,     868.64
    325.0000,     852.56
    330.0000,     864.93
    335.0000,     891.39
    340.0000,     926.35
    345.0000,     965.71
    350.0000,     1013.6
    355.0000,     1044.6
             1035.3
LAYER 7
61,    23.7179
     50.0000,     476.50
     55.0000,     526.97
     60.0000,     556.70
     65.0000,     591.84
     70.0000,     615.45
     75.0000,     606.87
     80.0000,     558.91
     85.0000,     495.72
     90.0000,     452.11
     95.0000,     447.96
    100.0000,     479.38
    105.0000,     523.03
    110.0000,     559.64
    115.0000,     596.11
    120.0000,     631.08
    125.0000,     660.43
    130.0000,     691.46
    135.0000,     740.38
    140.0000,     828.72
    145.0000,     984.99
    150.0000,     1235.8
    155.0000,     1566.4
    160.0000,     1881.9
    165.0000,     2060.0
    170.0000,     2083.7
    175.0000,     2004.2
    180.0000,     1831.6
    185.0000,     1552.3
    190.0000,     1197.8
    195.0000,     844.67
    200.0000,     587.19
    205.0000,     471.12
    210.0000,     492.47
    215.0000,     645.24
    220.0000,     895.26
    225.0000,     1133.2
    230.0000,     1221.1
    235.0000,     1142.4
    240.0000,     1001.9
    245.0000,     885.33
    250.0000,     792.21
    255.0000,     719.27
    260.0000,     674.26
    265.0000,     664.85
    270.0000,     699.56
    275.0000,     748.29
    280.0000,     805.15
    285.0000,     868.71
    290.0000,     937.27
    295.0000,     1016.2
    300.0000,     1087.0
    305.0000,     1107.1
    310.0000,     1061.2
    315.0000,     986.05
    320.0000,     922.45
    325.0000,     886.89
    330.0000,     873.91
    335.0000,     880.40
    340.0000,     901.64
    345.0000,     933.76
           992.1831
LAYER 8
57,    28.5897
     60.0000,     479.81
     65.0000,     520.77
     70.0000,     534.00
     75.0000,     521.35
     80.0000,     487.76
     85.0000,     440.81
     90.0000,     402.07
     95.0000,     383.88
    100.0000,     386.82
    105.0000,     403.80
    110.0000,     428.98
    115.0000,     461.87
    120.0000,     500.77
    125.0000,     542.36
    130.0000,     586.15
    135.0000,     635.72
    140.0000,     698.26
    145.0000,     782.42
    150.0000,     890.52
    155.0000,     1007.7
    160.0000,     1100.7
    165.0000,     1138.8
    170.0000,     1115.7
    175.0000,     1041.5
    180.0000,     924.45
    185.0000,     776.18
    190.0000,     621.70
    195.0000,     491.03
    200.0000,     408.43
    205.0000,     387.92
    210.0000,     437.18
    215.0000,     560.72
    220.0000,     738.27
    225.0000,     905.03
    230.0000,     983.26
    235.0000,     953.05
    240.0000,     862.35
    245.0000,     764.78
    250.0000,     681.94
    255.0000,     621.89
    260.0000,     589.22
    265.0000,     587.31
    270.0000,     616.05
    275.0000,     664.81
    280.0000,     726.02
    285.0000,     794.34
    290.0000,     864.73
    295.0000,     931.41
    300.0000,     980.39
    305.0000,     994.84
    310.0000,     970.54
    315.0000,     925.25
    320.0000,     880.15
    325.0000,     848.72
    330.0000,     828.65
    335.0000,     828.99
           845.4323
LAYER 9
53,    33.9487
     70.0000,     494.72
     75.0000,     486.80
     80.0000,     466.61
     85.0000,     437.06
     90.0000,     401.09
     95.0000,     374.60
    100.0000,     363.71
    105.0000,     366.76
    110.0000,     381.99
    115.0000,     408.57
    120.0000,     444.84
    125.0000,     487.31
    130.0000,     532.04
    135.0000,     575.87
    140.0000,     617.45
    145.0000,     656.67
    150.0000,     691.53
    155.0000,     715.86
    160.0000,     721.36
    165.0000,     703.17
    170.0000,     662.87
    175.0000,     606.16
    180.0000,     539.25
    185.0000,     469.67
    190.0000,     407.11
    195.0000,     361.54
    200.0000,     341.71
    205.0000,     355.19
    210.0000,     407.90
    215.0000,     500.83
    220.0000,     619.31
    225.0000,     728.28
    230.0000,     789.19
    235.0000,     788.05
    240.0000,     742.78
    245.0000,     681.86
    250.0000,     625.33
    255.0000,     584.11
    260.0000,     563.37
    265.0000,     565.39
    270.0000,     589.22
    275.0000,     629.89
    280.0000,     681.60
    285.0000,     738.67
    290.0000,     794.96
    295.0000,     843.68
    300.0000,     875.78
    305.0000,     885.47
    310.0000,     871.64
    315.0000,     845.84
    320.0000,     822.01
    325.0000,     799.62
           772.2700
LAYER 10
47,    39.8436
     85.0000,     471.31
     90.0000,     421.79
     95.0000,     393.72
    100.0000,     374.79
    105.0000,     368.89
    110.0000,     375.97
    115.0000,     395.59
    120.0000,     426.25
    125.0000,     463.91
    130.0000,     503.22
    135.0000,     538.23
    140.0000,     564.21
    145.0000,     578.67
    150.0000,     580.64
    155.0000,     569.88
    160.0000,     547.08
    165.0000,     514.39
    170.0000,     475.26
    175.0000,     433.69
    180.0000,     393.34
    185.0000,     357.81
    190.0000,     330.97
    195.0000,     316.75
    200.0000,     319.02
    205.0000,     341.40
    210.0000,     385.94
    215.0000,     450.79
    220.0000,     526.33
    225.0000,     595.28
    230.0000,     640.24
    235.0000,     653.48
    240.0000,     640.44
    245.0000,     613.85
    250.0000,     586.03
    255.0000,     565.76
    260.0000,     558.01
    265.0000,     565.06
    270.0000,     586.61
    275.0000,     619.95
    280.0000,     661.03
    285.0000,     705.24
    290.0000,     746.69
    295.0000,     780.88
    300.0000,     799.52
    305.0000,     804.43
    310.0000,     795.24
           772.5028
LAYER 11
43,    46.3279
     95.0000,     426.02
    100.0000,     396.33
    105.0000,     385.16
    110.0000,     385.35
    115.0000,     396.73
    120.0000,     420.40
    125.0000,     450.42
    130.0000,     481.75
    135.0000,     507.77
    140.0000,     523.29
    145.0000,     525.81
    150.0000,     515.44
    155.0000,     494.24
    160.0000,     465.37
    165.0000,     432.41
    170.0000,     398.73
    175.0000,     367.24
    180.0000,     340.20
    185.0000,     319.47
    190.0000,     306.77
    195.0000,     303.75
    200.0000,     311.95
    205.0000,     332.46
    210.0000,     365.18
    215.0000,     407.83
    220.0000,     455.02
    225.0000,     498.89
    230.0000,     532.13
    235.0000,     550.99
    240.0000,     556.72
    245.0000,     554.26
    250.0000,     549.66
    255.0000,     548.17
    260.0000,     553.39
    265.0000,     567.20
    270.0000,     589.73
    275.0000,     619.40
    280.0000,     653.18
    285.0000,     688.80
    290.0000,     717.82
    295.0000,     740.48
    300.0000,     752.19
           755.9799
LAYER 12
39,    53.4607
    105.0000,     399.97
    110.0000,     393.88
    115.0000,     399.03
    120.0000,     414.12
    125.0000,     434.90
    130.0000,     459.27
    135.0000,     478.51
    140.0000,     488.14
    145.0000,     486.12
    150.0000,     472.99
    155.0000,     451.12
    160.0000,     423.86
    165.0000,     394.65
    170.0000,     366.42
    175.0000,     341.46
    180.0000,     321.34
    185.0000,     307.17
    190.0000,     299.74
    195.0000,     299.62
    200.0000,     307.16
    205.0000,     322.34
    210.0000,     344.42
    215.0000,     371.80
    220.0000,     401.81
    225.0000,     431.10
    230.0000,     456.74
    235.0000,     477.05
    240.0000,     492.20
    245.0000,     503.91
    250.0000,     514.77
    255.0000,     527.40
    260.0000,     543.83
    265.0000,     565.23
    270.0000,     591.76
    275.0000,     622.54
    280.0000,     651.72
    285.0000,     680.67
    290.0000,     705.98
           726.9490
LAYER 13
37,    61.3068
    110.0000,     390.13
    115.0000,     390.97
    120.0000,     401.56
    125.0000,     418.41
    130.0000,     436.41
    135.0000,     452.56
    140.0000,     460.07
    145.0000,     457.16
    150.0000,     444.47
    155.0000,     424.30
    160.0000,     399.73
    165.0000,     373.88
    170.0000,     349.35
    175.0000,     328.06
    180.0000,     311.27
    185.0000,     299.69
    190.0000,     293.66
    195.0000,     293.27
    200.0000,     298.37
    205.0000,     308.61
    210.0000,     323.30
    215.0000,     341.51
    220.0000,     362.04
    225.0000,     383.50
    230.0000,     404.75
    235.0000,     425.08
    240.0000,     444.50
    245.0000,     463.63
    250.0000,     483.59
    255.0000,     505.63
    260.0000,     530.82
    265.0000,     559.84
    270.0000,     592.51
    275.0000,     623.66
    280.0000,     655.50
    285.0000,     684.90
           705.8988
LAYER 14
35, 
    115.0000,     380.04
    120.0000,     388.58
    125.0000,     407.14
    130.0000,     426.61
    135.0000,     441.51
    140.0000,     449.24
    145.0000,     445.66
    150.0000,     432.03
    155.0000,     411.06
    160.0000,     386.05
    165.0000,     360.16
    170.0000,     335.95
    175.0000,     315.20
    180.0000,     298.96
    185.0000,     287.70
    190.0000,     281.55
    195.0000,     280.30
    200.0000,     283.61
    205.0000,     291.01
    210.0000,     301.91
    215.0000,     315.77
    220.0000,     332.03
    225.0000,     350.05
    230.0000,     369.33
    235.0000,     389.54
    240.0000,     410.74
    245.0000,     433.34
    250.0000,     458.03
    255.0000,     485.68
    260.0000,     517.22
    265.0000,     553.69
    270.0000,     588.81
    275.0000,     627.18
    280.0000,     668.98
           714.4545
CALCULATED APPARENT RESISTIVITY
      7.5000,       5.0000,   1.00000,    133.5944
     12.5000,       5.0000,   1.00000,    144.1617
     17.5000,       5.0000,   1.00000,    205.0364
     22.5000,       5.0000,   1.00000,    230.9675
     27.5000,       5.0000,   1.00000,    280.6930
     32.5000,       5.0000,   1.00000,    281.0446
     37.5000,       5.0000,   1.00000,    292.5062
     42.5000,       5.0000,   1.00000,    270.4305
     47.5000,       5.0000,   1.00000,    295.9297
     52.5000,       5.0000,   1.00000,    278.8266
     57.5000,       5.0000,   1.00000,    269.8758
     62.5000,       5.0000,   1.00000,    300.5331
     67.5000,       5.0000,   1.00000,    287.4222
     72.5000,       5.0000,   1.00000,    292.3089
     77.5000,       5.0000,   1.00000,    328.4754
     82.5000,       5.0000,   1.00000,    359.0258
     87.5000,       5.0000,   1.00000,    362.6653
     92.5000,       5.0000,   1.00000,    420.7507
     97.5000,       5.0000,   1.00000,    443.8738
    102.5000,       5.0000,   1.00000,    489.2509
    107.5000,       5.0000,   1.00000,    424.9026
    112.5000,       5.0000,   1.00000,    426.2642
    117.5000,       5.0000,   1.00000,    397.8287
    122.5000,       5.0000,   1.00000,    396.7049
    127.5000,       5.0000,   1.00000,    411.1875
    132.5000,       5.0000,   1.00000,    412.9803
    137.5000,       5.0000,   1.00000,    438.3886
    142.5000,       5.0000,   1.00000,    419.3057
    147.5000,       5.0000,   1.00000,    424.4442
    152.5000,       5.0000,   1.00000,    405.2926
    157.5000,       5.0000,   1.00000,    389.5979
    162.5000,       5.0000,   1.00000,    450.5627
    167.5000,       5.0000,   1.00000,    524.0522
    172.5000,       5.0000,   1.00000,    620.6493
    177.5000,       5.0000,   1.00000,    677.6201
    182.5000,       5.0000,   1.00000,    858.6912
    187.5000,       5.0000,   1.00000,   1003.7883
    192.5000,       5.0000,   1.00000,   1169.8683
    197.5000,       5.0000,   1.00000,   1410.1880
    202.5000,       5.0000,   1.00000,   1433.1643
    207.5000,       5.0000,   1.00000,   1251.7662
    212.5000,       5.0000,   1.00000,   1225.0663
    217.5000,       5.0000,   1.00000,   1071.2627
    222.5000,       5.0000,   1.00000,    955.5126
    227.5000,       5.0000,   1.00000,   1020.5910
    232.5000,       5.0000,   1.00000,    991.0742
    237.5000,       5.0000,   1.00000,    796.2291
    242.5000,       5.0000,   1.00000,    827.0391
    247.5000,       5.0000,   1.00000,    744.5606
    252.5000,       5.0000,   1.00000,    679.5574
    257.5000,       5.0000,   1.00000,    731.0269
    262.5000,       5.0000,   1.00000,    572.5471
    267.5000,       5.0000,   1.00000,    788.7004
    272.5000,       5.0000,   1.00000,    650.5771
    277.5000,       5.0000,   1.00000,    682.6618
    282.5000,       5.0000,   1.00000,    555.2983
    287.5000,       5.0000,   1.00000,    413.8991
    292.5000,       5.0000,   1.00000,    340.7994
    297.5000,       5.0000,   1.00000,    262.6334
    302.5000,       5.0000,   1.00000,    222.5387
    307.5000,       5.0000,   1.00000,    214.9285
    312.5000,       5.0000,   1.00000,    194.4887
    317.5000,       5.0000,   1.00000,    187.9035
    322.5000,       5.0000,   1.00000,    169.4346
    327.5000,       5.0000,   1.00000,    179.2305
    332.5000,       5.0000,   1.00000,    167.5186
    337.5000,       5.0000,   1.00000,    176.0208
    342.5000,       5.0000,   1.00000,    174.9794
    347.5000,       5.0000,   1.00000,    158.5468
    352.5000,       5.0000,   1.00000,    169.5829
    357.5000,       5.0000,   1.00000,    180.9047
    362.5000,       5.0000,   1.00000,    194.1011
    367.5000,       5.0000,   1.00000,    194.7794
    372.5000,       5.0000,   1.00000,    181.9346
    377.5000,       5.0000,   1.00000,    183.2207
    382.5000,       5.0000,   1.00000,    163.8200
    387.5000,       5.0000,   1.00000,    160.0059
     12.5000,       5.0000,   2.00000,    163.8181
     17.5000,       5.0000,   2.00000,    225.4801
     22.5000,       5.0000,   2.00000,    255.3796
     27.5000,       5.0000,   2.00000,    291.3674
     32.5000,       5.0000,   2.00000,    301.3557
     37.5000,       5.0000,   2.00000,    300.9327
     42.5000,       5.0000,   2.00000,    299.8517
     47.5000,       5.0000,   2.00000,    347.8199
     52.5000,       5.0000,   2.00000,    316.5222
     57.5000,       5.0000,   2.00000,    305.6581
     62.5000,       5.0000,   2.00000,    371.7975
     67.5000,       5.0000,   2.00000,    348.2762
     72.5000,       5.0000,   2.00000,    336.3328
     77.5000,       5.0000,   2.00000,    412.5822
     82.5000,       5.0000,   2.00000,    448.4350
     87.5000,       5.0000,   2.00000,    416.3223
     92.5000,       5.0000,   2.00000,    454.4609
     97.5000,       5.0000,   2.00000,    520.9817
    102.5000,       5.0000,   2.00000,    560.0684
    107.5000,       5.0000,   2.00000,    469.8372
    112.5000,       5.0000,   2.00000,    478.2482
    117.5000,       5.0000,   2.00000,    477.8397
    122.5000,       5.0000,   2.00000,    468.5648
    127.5000,       5.0000,   2.00000,    475.2720
    132.5000,       5.0000,   2.00000,    480.5291
    137.5000,       5.0000,   2.00000,    510.4583
    142.5000,       5.0000,   2.00000,    512.2364
    147.5000,       5.0000,   2.00000,    554.6303
    152.5000,       5.0000,   2.00000,    538.9321
    157.5000,       5.0000,   2.00000,    509.7741
    162.5000,       5.0000,   2.00000,    610.7018
    167.5000,       5.0000,   2.00000,    752.5020
    172.5000,       5.0000,   2.00000,    852.3737
    177.5000,       5.0000,   2.00000,    903.7858
    182.5000,       5.0000,   2.00000,   1114.8051
    187.5000,       5.0000,   2.00000,   1154.5785
    192.5000,       5.0000,   2.00000,   1203.7350
    197.5000,       5.0000,   2.00000,   1528.4742
    202.5000,       5.0000,   2.00000,   1483.7495
    207.5000,       5.0000,   2.00000,   1236.4888
    212.5000,       5.0000,   2.00000,   1334.3206
    217.5000,       5.0000,   2.00000,   1140.1360
    222.5000,       5.0000,   2.00000,    931.2511
    227.5000,       5.0000,   2.00000,   1139.5612
    232.5000,       5.0000,   2.00000,   1113.1810
    237.5000,       5.0000,   2.00000,    818.1157
    242.5000,       5.0000,   2.00000,    902.2450
    247.5000,       5.0000,   2.00000,    860.6042
    252.5000,       5.0000,   2.00000,    815.7840
    257.5000,       5.0000,   2.00000,    802.0106
    262.5000,       5.0000,   2.00000,    616.6340
    267.5000,       5.0000,   2.00000,    812.5381
    272.5000,       5.0000,   2.00000,    699.1431
    277.5000,       5.0000,   2.00000,    665.8037
    282.5000,       5.0000,   2.00000,    580.0697
    287.5000,       5.0000,   2.00000,    430.8338
    292.5000,       5.0000,   2.00000,    396.0659
    297.5000,       5.0000,   2.00000,    321.2343
    302.5000,       5.0000,   2.00000,    268.6876
    307.5000,       5.0000,   2.00000,    267.6621
    312.5000,       5.0000,   2.00000,    249.6692
    317.5000,       5.0000,   2.00000,    229.8146
    322.5000,       5.0000,   2.00000,    211.1807
    327.5000,       5.0000,   2.00000,    222.3860
    332.5000,       5.0000,   2.00000,    208.9626
    337.5000,       5.0000,   2.00000,    226.3913
    342.5000,       5.0000,   2.00000,    229.7013
    347.5000,       5.0000,   2.00000,    197.7381
    352.5000,       5.0000,   2.00000,    207.3923
    357.5000,       5.0000,   2.00000,    228.4702
    362.5000,       5.0000,   2.00000,    242.4008
    367.5000,       5.0000,   2.00000,    228.8150
    372.5000,       5.0000,   2.00000,    214.0348
    377.5000,       5.0000,   2.00000,    220.9934
    382.5000,       5.0000,   2.00000,    196.2374
     17.5000,       5.0000,   3.00000,    247.6950
     22.5000,       5.0000,   3.00000,    287.2340
     27.5000,       5.0000,   3.00000,    335.8163
     32.5000,       5.0000,   3.00000,    312.0189
     37.5000,       5.0000,   3.00000,    315.5544
     42.5000,       5.0000,   3.00000,    320.3402
     47.5000,       5.0000,   3.00000,    377.1875
     52.5000,       5.0000,   3.00000,    355.8485
     57.5000,       5.0000,   3.00000,    356.2208
     62.5000,       5.0000,   3.00000,    416.6328
     67.5000,       5.0000,   3.00000,    393.0668
     72.5000,       5.0000,   3.00000,    393.5596
     77.5000,       5.0000,   3.00000,    468.4411
     82.5000,       5.0000,   3.00000,    506.9374
     87.5000,       5.0000,   3.00000,    445.4103
     92.5000,       5.0000,   3.00000,    493.0183
     97.5000,       5.0000,   3.00000,    574.2056
    102.5000,       5.0000,   3.00000,    640.7127
    107.5000,       5.0000,   3.00000,    519.7015
    112.5000,       5.0000,   3.00000,    519.5542
    117.5000,       5.0000,   3.00000,    522.5335
    122.5000,       5.0000,   3.00000,    537.1033
    127.5000,       5.0000,   3.00000,    547.7282
    132.5000,       5.0000,   3.00000,    559.1737
    137.5000,       5.0000,   3.00000,    610.3093
    142.5000,       5.0000,   3.00000,    636.0857
    147.5000,       5.0000,   3.00000,    693.2614
    152.5000,       5.0000,   3.00000,    657.9815
    157.5000,       5.0000,   3.00000,    621.7700
    162.5000,       5.0000,   3.00000,    764.1032
    167.5000,       5.0000,   3.00000,    950.5084
    172.5000,       5.0000,   3.00000,   1082.4783
    177.5000,       5.0000,   3.00000,   1079.8768
    182.5000,       5.0000,   3.00000,   1159.1232
    187.5000,       5.0000,   3.00000,   1118.1625
    192.5000,       5.0000,   3.00000,   1240.6771
    197.5000,       5.0000,   3.00000,   1553.6564
    202.5000,       5.0000,   3.00000,   1565.7065
    207.5000,       5.0000,   3.00000,   1302.1877
    212.5000,       5.0000,   3.00000,   1275.2183
    217.5000,       5.0000,   3.00000,   1076.5077
    222.5000,       5.0000,   3.00000,    979.8329
    227.5000,       5.0000,   3.00000,   1153.6384
    232.5000,       5.0000,   3.00000,   1163.4271
    237.5000,       5.0000,   3.00000,    874.9141
    242.5000,       5.0000,   3.00000,    906.8091
    247.5000,       5.0000,   3.00000,    947.7065
    252.5000,       5.0000,   3.00000,    875.3988
    257.5000,       5.0000,   3.00000,    828.9406
    262.5000,       5.0000,   3.00000,    606.6223
    267.5000,       5.0000,   3.00000,    827.4740
    272.5000,       5.0000,   3.00000,    741.2301
    277.5000,       5.0000,   3.00000,    753.9518
    282.5000,       5.0000,   3.00000,    587.5582
    287.5000,       5.0000,   3.00000,    464.6513
    292.5000,       5.0000,   3.00000,    421.4335
    297.5000,       5.0000,   3.00000,    366.8744
    302.5000,       5.0000,   3.00000,    326.0136
    307.5000,       5.0000,   3.00000,    330.1304
    312.5000,       5.0000,   3.00000,    309.3606
    317.5000,       5.0000,   3.00000,    286.9820
    322.5000,       5.0000,   3.00000,    252.8327
    327.5000,       5.0000,   3.00000,    267.2286
    332.5000,       5.0000,   3.00000,    261.6404
    337.5000,       5.0000,   3.00000,    287.5142
    342.5000,       5.0000,   3.00000,    281.7461
    347.5000,       5.0000,   3.00000,    235.8332
    352.5000,       5.0000,   3.00000,    241.0338
    357.5000,       5.0000,   3.00000,    272.4935
    362.5000,       5.0000,   3.00000,    295.4338
    367.5000,       5.0000,   3.00000,    278.1201
    372.5000,       5.0000,   3.00000,    254.0694
    377.5000,       5.0000,   3.00000,    256.4920
     22.5000,      15.0000,   1.00000,    316.9992
     27.5000,      15.0000,   1.00000,    333.3265
     32.5000,      15.0000,   1.00000,    336.5349
     37.5000,      15.0000,   1.00000,    325.9185
     42.5000,      15.0000,   1.00000,    342.9849
     47.5000,      15.0000,   1.00000,    358.5016
     52.5000,      15.0000,   1.00000,    388.2664
     57.5000,      15.0000,   1.00000,    405.3278
     62.5000,      15.0000,   1.00000,    409.3083
     67.5000,      15.0000,   1.00000,    425.8659
     72.5000,      15.0000,   1.00000,    453.6041
     77.5000,      15.0000,   1.00000,    480.6328
     82.5000,      15.0000,   1.00000,    474.7637
     87.5000,      15.0000,   1.00000,    498.6975
     92.5000,      15.0000,   1.00000,    527.3081
     97.5000,      15.0000,   1.00000,    586.3028
    102.5000,      15.0000,   1.00000,    600.6986
    107.5000,      15.0000,   1.00000,    593.8794
    112.5000,      15.0000,   1.00000,    542.2634
    117.5000,      15.0000,   1.00000,    542.4080
    122.5000,      15.0000,   1.00000,    565.8679
    127.5000,      15.0000,   1.00000,    598.4494
    132.5000,      15.0000,   1.00000,    634.7786
    137.5000,      15.0000,   1.00000,    686.0380
    142.5000,      15.0000,   1.00000,    741.1400
    147.5000,      15.0000,   1.00000,    745.8544
    152.5000,      15.0000,   1.00000,    729.1292
    157.5000,      15.0000,   1.00000,    763.1673
    162.5000,      15.0000,   1.00000,    873.5939
    167.5000,      15.0000,   1.00000,   1038.7145
    172.5000,      15.0000,   1.00000,   1136.5089
    177.5000,      15.0000,   1.00000,   1127.3615
    182.5000,      15.0000,   1.00000,   1035.4843
    187.5000,      15.0000,   1.00000,   1079.6858
    192.5000,      15.0000,   1.00000,   1233.7098
    197.5000,      15.0000,   1.00000,   1417.6180
    202.5000,      15.0000,   1.00000,   1501.4380
    207.5000,      15.0000,   1.00000,   1418.7909
    212.5000,      15.0000,   1.00000,   1174.2023
    217.5000,      15.0000,   1.00000,   1070.5470
    222.5000,      15.0000,   1.00000,   1060.1191
    227.5000,      15.0000,   1.00000,   1077.0537
    232.5000,      15.0000,   1.00000,   1047.9769
    237.5000,      15.0000,   1.00000,   1001.5070
    242.5000,      15.0000,   1.00000,    938.8685
    247.5000,      15.0000,   1.00000,    892.7679
    252.5000,      15.0000,   1.00000,    870.7554
    257.5000,      15.0000,   1.00000,    757.6667
    262.5000,      15.0000,   1.00000,    731.8475
    267.5000,      15.0000,   1.00000,    716.6960
    272.5000,      15.0000,   1.00000,    797.0259
    277.5000,      15.0000,   1.00000,    734.7404
    282.5000,      15.0000,   1.00000,    655.8445
    287.5000,      15.0000,   1.00000,    510.7148
    292.5000,      15.0000,   1.00000,    439.4206
    297.5000,      15.0000,   1.00000,    396.6870
    302.5000,      15.0000,   1.00000,    381.6557
    307.5000,      15.0000,   1.00000,    367.2476
    312.5000,      15.0000,   1.00000,    353.5374
    317.5000,      15.0000,   1.00000,    324.2139
    322.5000,      15.0000,   1.00000,    304.4987
    327.5000,      15.0000,   1.00000,    295.3434
    332.5000,      15.0000,   1.00000,    312.4361
    337.5000,      15.0000,   1.00000,    315.2082
    342.5000,      15.0000,   1.00000,    299.1054
    347.5000,      15.0000,   1.00000,    277.8449
    352.5000,      15.0000,   1.00000,    274.5081
    357.5000,      15.0000,   1.00000,    293.1790
    362.5000,      15.0000,   1.00000,    312.4219
    367.5000,      15.0000,   1.00000,    312.6147
    372.5000,      15.0000,   1.00000,    294.2443
     22.5000,       5.0000,   4.00000,    322.1885
     27.5000,       5.0000,   4.00000,    370.1388
     32.5000,       5.0000,   4.00000,    348.6965
     37.5000,       5.0000,   4.00000,    338.6516
     42.5000,       5.0000,   4.00000,    330.3107
     47.5000,       5.0000,   4.00000,    394.4327
     52.5000,       5.0000,   4.00000,    389.4315
     57.5000,       5.0000,   4.00000,    387.4861
     62.5000,       5.0000,   4.00000,    453.2861
     67.5000,       5.0000,   4.00000,    430.3565
     72.5000,       5.0000,   4.00000,    434.8208
     77.5000,       5.0000,   4.00000,    506.6258
     82.5000,       5.0000,   4.00000,    513.4323
     87.5000,       5.0000,   4.00000,    475.2926
     92.5000,       5.0000,   4.00000,    532.6609
     97.5000,       5.0000,   4.00000,    616.0673
    102.5000,       5.0000,   4.00000,    693.6358
    107.5000,       5.0000,   4.00000,    571.1725
    112.5000,       5.0000,   4.00000,    558.2253
    117.5000,       5.0000,   4.00000,    547.5548
    122.5000,       5.0000,   4.00000,    570.8057
    127.5000,       5.0000,   4.00000,    615.3746
    132.5000,       5.0000,   4.00000,    645.5640
    137.5000,       5.0000,   4.00000,    732.7737
    142.5000,       5.0000,   4.00000,    759.6105
    147.5000,       5.0000,   4.00000,    812.8040
    152.5000,       5.0000,   4.00000,    761.8135
    157.5000,       5.0000,   4.00000,    723.3444
    162.5000,       5.0000,   4.00000,    882.4598
    167.5000,       5.0000,   4.00000,   1090.3252
    172.5000,       5.0000,   4.00000,   1216.3981
    177.5000,       5.0000,   4.00000,   1095.9929
    182.5000,       5.0000,   4.00000,   1088.3741
    187.5000,       5.0000,   4.00000,   1082.1604
    192.5000,       5.0000,   4.00000,   1213.1367
    197.5000,       5.0000,   4.00000,   1615.5198
    202.5000,       5.0000,   4.00000,   1625.2600
    207.5000,       5.0000,   4.00000,   1290.2113
    212.5000,       5.0000,   4.00000,   1204.2981
    217.5000,       5.0000,   4.00000,   1031.1952
    222.5000,       5.0000,   4.00000,    950.8328
    227.5000,       5.0000,   4.00000,   1162.3458
    232.5000,       5.0000,   4.00000,   1149.4092
    237.5000,       5.0000,   4.00000,    876.5275
    242.5000,       5.0000,   4.00000,    980.0467
    247.5000,       5.0000,   4.00000,    911.1938
    252.5000,       5.0000,   4.00000,    854.2217
    257.5000,       5.0000,   4.00000,    824.6864
    262.5000,       5.0000,   4.00000,    588.0767
    267.5000,       5.0000,   4.00000,    853.9579
    272.5000,       5.0000,   4.00000,    785.1138
    277.5000,       5.0000,   4.00000,    813.2566
    282.5000,       5.0000,   4.00000,    670.0096
    287.5000,       5.0000,   4.00000,    470.0302
    292.5000,       5.0000,   4.00000,    446.4389
    297.5000,       5.0000,   4.00000,    390.6421
    302.5000,       5.0000,   4.00000,    372.4196
    307.5000,       5.0000,   4.00000,    392.4146
    312.5000,       5.0000,   4.00000,    368.4718
    317.5000,       5.0000,   4.00000,    340.5529
    322.5000,       5.0000,   4.00000,    298.8813
    327.5000,       5.0000,   4.00000,    320.2488
    332.5000,       5.0000,   4.00000,    314.8552
    337.5000,       5.0000,   4.00000,    341.9103
    342.5000,       5.0000,   4.00000,    329.3494
    347.5000,       5.0000,   4.00000,    268.5381
    352.5000,       5.0000,   4.00000,    277.6976
    357.5000,       5.0000,   4.00000,    309.8998
    362.5000,       5.0000,   4.00000,    345.8202
    367.5000,       5.0000,   4.00000,    334.8461
    372.5000,       5.0000,   4.00000,    299.2727
     30.0000,      20.0000,   1.00000,    380.1748
     35.0000,      20.0000,   1.00000,    377.0437
     40.0000,      20.0000,   1.00000,    377.0349
     45.0000,      20.0000,   1.00000,    376.7027
     50.0000,      20.0000,   1.00000,    384.7306
     55.0000,      20.0000,   1.00000,    417.7736
     60.0000,      20.0000,   1.00000,    437.2886
     65.0000,      20.0000,   1.00000,    451.7409
     70.0000,      20.0000,   1.00000,    480.3498
     75.0000,      20.0000,   1.00000,    475.1970
     80.0000,      20.0000,   1.00000,    486.2169
     85.0000,      20.0000,   1.00000,    518.2706
     90.0000,      20.0000,   1.00000,    557.5956
     95.0000,      20.0000,   1.00000,    611.2629
    100.0000,      20.0000,   1.00000,    628.2241
    105.0000,      20.0000,   1.00000,    633.6147
    110.0000,      20.0000,   1.00000,    622.3532
    115.0000,      20.0000,   1.00000,    591.9371
    120.0000,      20.0000,   1.00000,    595.9712
    125.0000,      20.0000,   1.00000,    632.5623
    130.0000,      20.0000,   1.00000,    718.4728
    135.0000,      20.0000,   1.00000,    803.4305
    140.0000,      20.0000,   1.00000,    857.6522
    145.0000,      20.0000,   1.00000,    873.9791
    150.0000,      20.0000,   1.00000,    860.9666
    155.0000,      20.0000,   1.00000,    886.8942
    160.0000,      20.0000,   1.00000,    957.0702
    165.0000,      20.0000,   1.00000,   1043.9326
    170.0000,      20.0000,   1.00000,   1037.8561
    175.0000,      20.0000,   1.00000,   1004.0640
    180.0000,      20.0000,   1.00000,   1003.1929
    185.0000,      20.0000,   1.00000,   1017.5639
    190.0000,      20.0000,   1.00000,   1155.4722
    195.0000,      20.0000,   1.00000,   1311.8044
    200.0000,      20.0000,   1.00000,   1386.9480
    205.0000,      20.0000,   1.00000,   1421.5271
    210.0000,      20.0000,   1.00000,   1293.8899
    215.0000,      20.0000,   1.00000,   1103.7767
    220.0000,      20.0000,   1.00000,   1044.6489
    225.0000,      20.0000,   1.00000,   1000.2694
    230.0000,      20.0000,   1.00000,    971.7238
    235.0000,      20.0000,   1.00000,   1042.9249
    240.0000,      20.0000,   1.00000,    958.6588
    245.0000,      20.0000,   1.00000,    864.6885
    250.0000,      20.0000,   1.00000,    816.1599
    255.0000,      20.0000,   1.00000,    714.0002
    260.0000,      20.0000,   1.00000,    747.5477
    265.0000,      20.0000,   1.00000,    768.8788
    270.0000,      20.0000,   1.00000,    765.9916
    275.0000,      20.0000,   1.00000,    824.9234
    280.0000,      20.0000,   1.00000,    743.3109
    285.0000,      20.0000,   1.00000,    659.8058
    290.0000,      20.0000,   1.00000,    541.2331
    295.0000,      20.0000,   1.00000,    439.1678
    300.0000,      20.0000,   1.00000,    430.1190
    305.0000,      20.0000,   1.00000,    416.9900
    310.0000,      20.0000,   1.00000,    417.8333
    315.0000,      20.0000,   1.00000,    407.0134
    320.0000,      20.0000,   1.00000,    391.2940
    325.0000,      20.0000,   1.00000,    379.2251
    330.0000,      20.0000,   1.00000,    375.3943
    335.0000,      20.0000,   1.00000,    373.6028
    340.0000,      20.0000,   1.00000,    352.6271
    345.0000,      20.0000,   1.00000,    343.0378
    350.0000,      20.0000,   1.00000,    334.8278
    355.0000,      20.0000,   1.00000,    337.8554
    360.0000,      20.0000,   1.00000,    357.4580
    365.0000,      20.0000,   1.00000,    365.6524
     27.5000,       5.0000,   5.00000,    406.0508
     32.5000,       5.0000,   5.00000,    390.0035
     37.5000,       5.0000,   5.00000,    367.6361
     42.5000,       5.0000,   5.00000,    347.5492
     47.5000,       5.0000,   5.00000,    414.8165
     52.5000,       5.0000,   5.00000,    397.2133
     57.5000,       5.0000,   5.00000,    400.2513
     62.5000,       5.0000,   5.00000,    485.4441
     67.5000,       5.0000,   5.00000,    460.5477
     72.5000,       5.0000,   5.00000,    447.0898
     77.5000,       5.0000,   5.00000,    509.8324
     82.5000,       5.0000,   5.00000,    535.9288
     87.5000,       5.0000,   5.00000,    488.1096
     92.5000,       5.0000,   5.00000,    563.1740
     97.5000,       5.0000,   5.00000,    661.7352
    102.5000,       5.0000,   5.00000,    732.7339
    107.5000,       5.0000,   5.00000,    601.1923
    112.5000,       5.0000,   5.00000,    592.9330
    117.5000,       5.0000,   5.00000,    574.7003
    122.5000,       5.0000,   5.00000,    592.1979
    127.5000,       5.0000,   5.00000,    656.4690
    132.5000,       5.0000,   5.00000,    740.6413
    137.5000,       5.0000,   5.00000,    840.2540
    142.5000,       5.0000,   5.00000,    862.6077
    147.5000,       5.0000,   5.00000,    912.8303
    152.5000,       5.0000,   5.00000,    857.5896
    157.5000,       5.0000,   5.00000,    797.1229
    162.5000,       5.0000,   5.00000,    956.5026
    167.5000,       5.0000,   5.00000,   1145.9994
    172.5000,       5.0000,   5.00000,   1155.4780
    177.5000,       5.0000,   5.00000,   1007.2313
    182.5000,       5.0000,   5.00000,   1064.0737
    187.5000,       5.0000,   5.00000,   1051.4592
    192.5000,       5.0000,   5.00000,   1205.8992
    197.5000,       5.0000,   5.00000,   1640.7794
    202.5000,       5.0000,   5.00000,   1617.8567
    207.5000,       5.0000,   5.00000,   1222.3232
    212.5000,       5.0000,   5.00000,   1193.8020
    217.5000,       5.0000,   5.00000,    996.0130
    222.5000,       5.0000,   5.00000,    888.3922
    227.5000,       5.0000,   5.00000,   1120.6099
    232.5000,       5.0000,   5.00000,   1131.4296
    237.5000,       5.0000,   5.00000,    878.3753
    242.5000,       5.0000,   5.00000,    943.6646
    247.5000,       5.0000,   5.00000,    890.0718
    252.5000,       5.0000,   5.00000,    776.0028
    257.5000,       5.0000,   5.00000,    772.5669
    262.5000,       5.0000,   5.00000,    603.9682
    267.5000,       5.0000,   5.00000,    869.9969
    272.5000,       5.0000,   5.00000,    822.0077
    277.5000,       5.0000,   5.00000,    872.9506
    282.5000,       5.0000,   5.00000,    710.6722
    287.5000,       5.0000,   5.00000,    517.1265
    292.5000,       5.0000,   5.00000,    453.0162
    297.5000,       5.0000,   5.00000,    415.9725
    302.5000,       5.0000,   5.00000,    393.9200
    307.5000,       5.0000,   5.00000,    435.8482
    312.5000,       5.0000,   5.00000,    421.0860
    317.5000,       5.0000,   5.00000,    387.4895
    322.5000,       5.0000,   5.00000,    350.1622
    327.5000,       5.0000,   5.00000,    376.5339
    332.5000,       5.0000,   5.00000,    361.0341
    337.5000,       5.0000,   5.00000,    385.1808
    342.5000,       5.0000,   5.00000,    369.6963
    347.5000,       5.0000,   5.00000,    304.2257
    352.5000,       5.0000,   5.00000,    309.3472
    357.5000,       5.0000,   5.00000,    353.2054
    362.5000,       5.0000,   5.00000,    393.2826
    367.5000,       5.0000,   5.00000,    381.4606
     32.5000,       5.0000,   6.00000,    417.0334
     37.5000,       5.0000,   6.00000,    399.8928
     42.5000,       5.0000,   6.00000,    379.7770
     47.5000,       5.0000,   6.00000,    427.1670
     52.5000,       5.0000,   6.00000,    398.5610
     57.5000,       5.0000,   6.00000,    406.1736
     62.5000,       5.0000,   6.00000,    498.4089
     67.5000,       5.0000,   6.00000,    466.7295
     72.5000,       5.0000,   6.00000,    441.8121
     77.5000,       5.0000,   6.00000,    513.6635
     82.5000,       5.0000,   6.00000,    550.8049
     87.5000,       5.0000,   6.00000,    507.2037
     92.5000,       5.0000,   6.00000,    580.0692
     97.5000,       5.0000,   6.00000,    695.4984
    102.5000,       5.0000,   6.00000,    775.6545
    107.5000,       5.0000,   6.00000,    619.5022
    112.5000,       5.0000,   6.00000,    613.7653
    117.5000,       5.0000,   6.00000,    604.0455
    122.5000,       5.0000,   6.00000,    624.8768
    127.5000,       5.0000,   6.00000,    702.9300
    132.5000,       5.0000,   6.00000,    793.5587
    137.5000,       5.0000,   6.00000,    920.4241
    142.5000,       5.0000,   6.00000,    938.4330
    147.5000,       5.0000,   6.00000,   1002.9547
    152.5000,       5.0000,   6.00000,    922.5966
    157.5000,       5.0000,   6.00000,    841.4293
    162.5000,       5.0000,   6.00000,    970.3267
    167.5000,       5.0000,   6.00000,   1048.5823
    172.5000,       5.0000,   6.00000,   1018.9850
    177.5000,       5.0000,   6.00000,    934.2335
    182.5000,       5.0000,   6.00000,   1022.0630
    187.5000,       5.0000,   6.00000,   1070.2462
    192.5000,       5.0000,   6.00000,   1230.4930
    197.5000,       5.0000,   6.00000,   1591.0051
    202.5000,       5.0000,   6.00000,   1534.3186
    207.5000,       5.0000,   6.00000,   1210.0841
    212.5000,       5.0000,   6.00000,   1148.2147
    217.5000,       5.0000,   6.00000,    961.9647
    222.5000,       5.0000,   6.00000,    857.8318
    227.5000,       5.0000,   6.00000,   1042.4680
    232.5000,       5.0000,   6.00000,   1113.6899
    237.5000,       5.0000,   6.00000,    833.9967
    242.5000,       5.0000,   6.00000,    875.4565
    247.5000,       5.0000,   6.00000,    820.4436
    252.5000,       5.0000,   6.00000,    736.1166
    257.5000,       5.0000,   6.00000,    731.4464
    262.5000,       5.0000,   6.00000,    587.6081
    267.5000,       5.0000,   6.00000,    911.1203
    272.5000,       5.0000,   6.00000,    850.6568
    277.5000,       5.0000,   6.00000,    906.0478
    282.5000,       5.0000,   6.00000,    746.2855
    287.5000,       5.0000,   6.00000,    542.7169
    292.5000,       5.0000,   6.00000,    496.9066
    297.5000,       5.0000,   6.00000,    422.8614
    302.5000,       5.0000,   6.00000,    412.5272
    307.5000,       5.0000,   6.00000,    451.2854
    312.5000,       5.0000,   6.00000,    451.9334
    317.5000,       5.0000,   6.00000,    437.8005
    322.5000,       5.0000,   6.00000,    395.7415
    327.5000,       5.0000,   6.00000,    424.4005
    332.5000,       5.0000,   6.00000,    401.1974
    337.5000,       5.0000,   6.00000,    422.5162
    342.5000,       5.0000,   6.00000,    408.2872
    347.5000,       5.0000,   6.00000,    335.0496
    352.5000,       5.0000,   6.00000,    347.2300
    357.5000,       5.0000,   6.00000,    394.8869
    362.5000,       5.0000,   6.00000,    440.4933
     37.5000,      25.0000,   1.00000,    429.3416
     42.5000,      25.0000,   1.00000,    417.5879
     47.5000,      25.0000,   1.00000,    402.2433
     52.5000,      25.0000,   1.00000,    416.6692
     57.5000,      25.0000,   1.00000,    435.8728
     62.5000,      25.0000,   1.00000,    437.1917
     67.5000,      25.0000,   1.00000,    453.5059
     72.5000,      25.0000,   1.00000,    484.3412
     77.5000,      25.0000,   1.00000,    487.2315
     82.5000,      25.0000,   1.00000,    515.6579
     87.5000,      25.0000,   1.00000,    578.4290
     92.5000,      25.0000,   1.00000,    630.0171
     97.5000,      25.0000,   1.00000,    633.9041
    102.5000,      25.0000,   1.00000,    656.0641
    107.5000,      25.0000,   1.00000,    661.4524
    112.5000,      25.0000,   1.00000,    648.7040
    117.5000,      25.0000,   1.00000,    644.0035
    122.5000,      25.0000,   1.00000,    693.5394
    127.5000,      25.0000,   1.00000,    756.5247
    132.5000,      25.0000,   1.00000,    824.8318
    137.5000,      25.0000,   1.00000,    902.6662
    142.5000,      25.0000,   1.00000,    957.2347
    147.5000,      25.0000,   1.00000,    948.1232
    152.5000,      25.0000,   1.00000,    958.2216
    157.5000,      25.0000,   1.00000,    985.5104
    162.5000,      25.0000,   1.00000,    933.0693
    167.5000,      25.0000,   1.00000,    848.8425
    172.5000,      25.0000,   1.00000,    864.2488
    177.5000,      25.0000,   1.00000,    893.8030
    182.5000,      25.0000,   1.00000,    966.8547
    187.5000,      25.0000,   1.00000,   1126.9470
    192.5000,      25.0000,   1.00000,   1233.6714
    197.5000,      25.0000,   1.00000,   1231.4423
    202.5000,      25.0000,   1.00000,   1304.6799
    207.5000,      25.0000,   1.00000,   1322.2347
    212.5000,      25.0000,   1.00000,   1196.1265
    217.5000,      25.0000,   1.00000,   1063.8291
    222.5000,      25.0000,   1.00000,   1004.4982
    227.5000,      25.0000,   1.00000,    936.3110
    232.5000,      25.0000,   1.00000,    895.3493
    237.5000,      25.0000,   1.00000,    910.7596
    242.5000,      25.0000,   1.00000,    832.9262
    247.5000,      25.0000,   1.00000,    733.4648
    252.5000,      25.0000,   1.00000,    715.6620
    257.5000,      25.0000,   1.00000,    731.1787
    262.5000,      25.0000,   1.00000,    735.9495
    267.5000,      25.0000,   1.00000,    795.6293
    272.5000,      25.0000,   1.00000,    805.0528
    277.5000,      25.0000,   1.00000,    802.3264
    282.5000,      25.0000,   1.00000,    734.2929
    287.5000,      25.0000,   1.00000,    663.3950
    292.5000,      25.0000,   1.00000,    552.6234
    297.5000,      25.0000,   1.00000,    481.4289
    302.5000,      25.0000,   1.00000,    439.7789
    307.5000,      25.0000,   1.00000,    434.9334
    312.5000,      25.0000,   1.00000,    436.9603
    317.5000,      25.0000,   1.00000,    458.8842
    322.5000,      25.0000,   1.00000,    452.4143
    327.5000,      25.0000,   1.00000,    437.9658
    332.5000,      25.0000,   1.00000,    425.9305
    337.5000,      25.0000,   1.00000,    409.9370
    342.5000,      25.0000,   1.00000,    391.6983
    347.5000,      25.0000,   1.00000,    396.2792
    352.5000,      25.0000,   1.00000,    402.4484
    357.5000,      25.0000,   1.00000,    402.5204
     37.5000,       5.0000,   7.00000,    429.8962
     42.5000,       5.0000,   7.00000,    401.7445
     47.5000,       5.0000,   7.00000,    445.6303
     52.5000,       5.0000,   7.00000,    408.9456
     57.5000,       5.0000,   7.00000,    407.5676
     62.5000,       5.0000,   7.00000,    484.8042
     67.5000,       5.0000,   7.00000,    447.9512
     72.5000,       5.0000,   7.00000,    441.6102
     77.5000,       5.0000,   7.00000,    521.2438
     82.5000,       5.0000,   7.00000,    557.0706
     87.5000,       5.0000,   7.00000,    522.5908
     92.5000,       5.0000,   7.00000,    601.6495
     97.5000,       5.0000,   7.00000,    713.9107
    102.5000,       5.0000,   7.00000,    802.6630
    107.5000,       5.0000,   7.00000,    646.2479
    112.5000,       5.0000,   7.00000,    629.9879
    117.5000,       5.0000,   7.00000,    629.4099
    122.5000,       5.0000,   7.00000,    673.5274
    127.5000,       5.0000,   7.00000,    745.9112
    132.5000,       5.0000,   7.00000,    824.2810
    137.5000,       5.0000,   7.00000,    948.9861
    142.5000,       5.0000,   7.00000,   1000.4647
    147.5000,       5.0000,   7.00000,   1052.3690
    152.5000,       5.0000,   7.00000,    955.8580
    157.5000,       5.0000,   7.00000,    838.1965
    162.5000,       5.0000,   7.00000,    875.1194
    167.5000,       5.0000,   7.00000,    907.4782
    172.5000,       5.0000,   7.00000,    923.5829
    177.5000,       5.0000,   7.00000,    865.6448
    182.5000,       5.0000,   7.00000,    987.1374
    187.5000,       5.0000,   7.00000,   1080.0929
    192.5000,       5.0000,   7.00000,   1231.4113
    197.5000,       5.0000,   7.00000,   1543.0065
    202.5000,       5.0000,   7.00000,   1491.1595
    207.5000,       5.0000,   7.00000,   1154.5818
    212.5000,       5.0000,   7.00000,   1109.7764
    217.5000,       5.0000,   7.00000,    925.9634
    222.5000,       5.0000,   7.00000,    825.8055
    227.5000,       5.0000,   7.00000,   1036.0914
    232.5000,       5.0000,   7.00000,   1010.8842
    237.5000,       5.0000,   7.00000,    765.2416
    242.5000,       5.0000,   7.00000,    802.6013
    247.5000,       5.0000,   7.00000,    746.6934
    252.5000,       5.0000,   7.00000,    707.8700
    257.5000,       5.0000,   7.00000,    721.5173
    262.5000,       5.0000,   7.00000,    568.3608
    267.5000,       5.0000,   7.00000,    906.1089
    272.5000,       5.0000,   7.00000,    883.2641
    277.5000,       5.0000,   7.00000,    926.4728
    282.5000,       5.0000,   7.00000,    770.5139
    287.5000,       5.0000,   7.00000,    570.7056
    292.5000,       5.0000,   7.00000,    519.0652
    297.5000,       5.0000,   7.00000,    455.6439
    302.5000,       5.0000,   7.00000,    414.3009
    307.5000,       5.0000,   7.00000,    462.0054
    312.5000,       5.0000,   7.00000,    467.9956
    317.5000,       5.0000,   7.00000,    468.6016
    322.5000,       5.0000,   7.00000,    432.6546
    327.5000,       5.0000,   7.00000,    458.4379
    332.5000,       5.0000,   7.00000,    435.8297
    337.5000,       5.0000,   7.00000,    462.9445
    342.5000,       5.0000,   7.00000,    442.6175
    347.5000,       5.0000,   7.00000,    367.5967
    352.5000,       5.0000,   7.00000,    383.2663
    357.5000,       5.0000,   7.00000,    437.7044
     42.5000,       5.0000,   8.00000,    414.7358
     47.5000,       5.0000,   8.00000,    468.7236
     52.5000,       5.0000,   8.00000,    424.4894
     57.5000,       5.0000,   8.00000,    401.5331
     62.5000,       5.0000,   8.00000,    458.7894
     67.5000,       5.0000,   8.00000,    432.8042
     72.5000,       5.0000,   8.00000,    436.2664
     77.5000,       5.0000,   8.00000,    524.8329
     82.5000,       5.0000,   8.00000,    568.7589
     87.5000,       5.0000,   8.00000,    528.7468
     92.5000,       5.0000,   8.00000,    617.7592
     97.5000,       5.0000,   8.00000,    733.2585
    102.5000,       5.0000,   8.00000,    818.9269
    107.5000,       5.0000,   8.00000,    666.1072
    112.5000,       5.0000,   8.00000,    660.8526
    117.5000,       5.0000,   8.00000,    663.2209
    122.5000,       5.0000,   8.00000,    705.5852
    127.5000,       5.0000,   8.00000,    778.9017
    132.5000,       5.0000,   8.00000,    844.4973
    137.5000,       5.0000,   8.00000,    969.4294
    142.5000,       5.0000,   8.00000,   1004.8392
    147.5000,       5.0000,   8.00000,   1066.5850
    152.5000,       5.0000,   8.00000,    936.0336
    157.5000,       5.0000,   8.00000,    750.0456
    162.5000,       5.0000,   8.00000,    754.7894
    167.5000,       5.0000,   8.00000,    822.3120
    172.5000,       5.0000,   8.00000,    849.1749
    177.5000,       5.0000,   8.00000,    821.4661
    182.5000,       5.0000,   8.00000,    963.4500
    187.5000,       5.0000,   8.00000,   1030.0416
    192.5000,       5.0000,   8.00000,   1192.6028
    197.5000,       5.0000,   8.00000,   1562.2327
    202.5000,       5.0000,   8.00000,   1458.3163
    207.5000,       5.0000,   8.00000,   1098.5355
    212.5000,       5.0000,   8.00000,   1058.7303
    217.5000,       5.0000,   8.00000,    892.7698
    222.5000,       5.0000,   8.00000,    819.4456
    227.5000,       5.0000,   8.00000,    975.9426
    232.5000,       5.0000,   8.00000,    941.9306
    237.5000,       5.0000,   8.00000,    673.5954
    242.5000,       5.0000,   8.00000,    726.9745
    247.5000,       5.0000,   8.00000,    717.3531
    252.5000,       5.0000,   8.00000,    672.1074
    257.5000,       5.0000,   8.00000,    707.5519
    262.5000,       5.0000,   8.00000,    570.1770
    267.5000,       5.0000,   8.00000,    881.0543
    272.5000,       5.0000,   8.00000,    871.9252
    277.5000,       5.0000,   8.00000,    959.4019
    282.5000,       5.0000,   8.00000,    792.3882
    287.5000,       5.0000,   8.00000,    587.1795
    292.5000,       5.0000,   8.00000,    540.3970
    297.5000,       5.0000,   8.00000,    469.7813
    302.5000,       5.0000,   8.00000,    436.9236
    307.5000,       5.0000,   8.00000,    467.3009
    312.5000,       5.0000,   8.00000,    480.8792
    317.5000,       5.0000,   8.00000,    475.1866
    322.5000,       5.0000,   8.00000,    446.5890
    327.5000,       5.0000,   8.00000,    486.5967
    332.5000,       5.0000,   8.00000,    466.2845
    337.5000,       5.0000,   8.00000,    498.7599
    342.5000,       5.0000,   8.00000,    483.2905
    347.5000,       5.0000,   8.00000,    399.4022
    352.5000,       5.0000,   8.00000,    416.3359
     52.5000,      35.0000,   1.00000,    433.4939
     57.5000,      35.0000,   1.00000,    422.6189
     62.5000,      35.0000,   1.00000,    430.6360
     67.5000,      35.0000,   1.00000,    439.5104
     72.5000,      35.0000,   1.00000,    459.2175
     77.5000,      35.0000,   1.00000,    502.1989
     82.5000,      35.0000,   1.00000,    558.1667
     87.5000,      35.0000,   1.00000,    619.2407
     92.5000,      35.0000,   1.00000,    650.0174
     97.5000,      35.0000,   1.00000,    663.8987
    102.5000,      35.0000,   1.00000,    684.7009
    107.5000,      35.0000,   1.00000,    724.8651
    112.5000,      35.0000,   1.00000,    762.3298
    117.5000,      35.0000,   1.00000,    792.1741
    122.5000,      35.0000,   1.00000,    808.3607
    127.5000,      35.0000,   1.00000,    851.2587
    132.5000,      35.0000,   1.00000,    896.7020
    137.5000,      35.0000,   1.00000,    912.5590
    142.5000,      35.0000,   1.00000,    875.7280
    147.5000,      35.0000,   1.00000,    802.1985
    152.5000,      35.0000,   1.00000,    741.1141
    157.5000,      35.0000,   1.00000,    721.7761
    162.5000,      35.0000,   1.00000,    688.0361
    167.5000,      35.0000,   1.00000,    694.9545
    172.5000,      35.0000,   1.00000,    734.1381
    177.5000,      35.0000,   1.00000,    789.7592
    182.5000,      35.0000,   1.00000,    878.5640
    187.5000,      35.0000,   1.00000,    978.7340
    192.5000,      35.0000,   1.00000,   1042.2000
    197.5000,      35.0000,   1.00000,   1123.7701
    202.5000,      35.0000,   1.00000,   1176.3525
    207.5000,      35.0000,   1.00000,   1178.9738
    212.5000,      35.0000,   1.00000,   1183.6969
    217.5000,      35.0000,   1.00000,   1067.0970
    222.5000,      35.0000,   1.00000,    909.7557
    227.5000,      35.0000,   1.00000,    810.0772
    232.5000,      35.0000,   1.00000,    721.5179
    237.5000,      35.0000,   1.00000,    692.2206
    242.5000,      35.0000,   1.00000,    690.6027
    247.5000,      35.0000,   1.00000,    655.1716
    252.5000,      35.0000,   1.00000,    676.8679
    257.5000,      35.0000,   1.00000,    718.7534
    262.5000,      35.0000,   1.00000,    742.5620
    267.5000,      35.0000,   1.00000,    760.5400
    272.5000,      35.0000,   1.00000,    755.7889
    277.5000,      35.0000,   1.00000,    733.2192
    282.5000,      35.0000,   1.00000,    761.7650
    287.5000,      35.0000,   1.00000,    712.1337
    292.5000,      35.0000,   1.00000,    643.7610
    297.5000,      35.0000,   1.00000,    571.0635
    302.5000,      35.0000,   1.00000,    515.8176
    307.5000,      35.0000,   1.00000,    485.9025
    312.5000,      35.0000,   1.00000,    468.5017
    317.5000,      35.0000,   1.00000,    453.4600
    322.5000,      35.0000,   1.00000,    477.0970
    327.5000,      35.0000,   1.00000,    486.1592
    332.5000,      35.0000,   1.00000,    491.4840
    337.5000,      35.0000,   1.00000,    493.5499
    342.5000,      35.0000,   1.00000,    502.0925
     52.5000,       5.0000,  10.00000,    420.3384
     57.5000,       5.0000,  10.00000,    397.8887
     62.5000,       5.0000,  10.00000,    458.0450
     67.5000,       5.0000,  10.00000,    422.3598
     72.5000,       5.0000,  10.00000,    422.8926
     77.5000,       5.0000,  10.00000,    515.4280
     82.5000,       5.0000,  10.00000,    572.5578
     87.5000,       5.0000,  10.00000,    539.3746
     92.5000,       5.0000,  10.00000,    630.8478
     97.5000,       5.0000,  10.00000,    757.8469
    102.5000,       5.0000,  10.00000,    868.9212
    107.5000,       5.0000,  10.00000,    718.1987
    112.5000,       5.0000,  10.00000,    718.1841
    117.5000,       5.0000,  10.00000,    713.8282
    122.5000,       5.0000,  10.00000,    734.9201
    127.5000,       5.0000,  10.00000,    798.3482
    132.5000,       5.0000,  10.00000,    859.8270
    137.5000,       5.0000,  10.00000,    953.9872
    142.5000,       5.0000,  10.00000,    926.2392
    147.5000,       5.0000,  10.00000,    861.8879
    152.5000,       5.0000,  10.00000,    686.6637
    157.5000,       5.0000,  10.00000,    577.6597
    162.5000,       5.0000,  10.00000,    629.1288
    167.5000,       5.0000,  10.00000,    727.5953
    172.5000,       5.0000,  10.00000,    792.4327
    177.5000,       5.0000,  10.00000,    756.3910
    182.5000,       5.0000,  10.00000,    850.0682
    187.5000,       5.0000,  10.00000,    927.0209
    192.5000,       5.0000,  10.00000,   1103.8859
    197.5000,       5.0000,  10.00000,   1465.5634
    202.5000,       5.0000,  10.00000,   1415.8043
    207.5000,       5.0000,  10.00000,   1051.0702
    212.5000,       5.0000,  10.00000,    996.9468
    217.5000,       5.0000,  10.00000,    820.1724
    222.5000,       5.0000,  10.00000,    725.4197
    227.5000,       5.0000,  10.00000,    850.2686
    232.5000,       5.0000,  10.00000,    809.0730
    237.5000,       5.0000,  10.00000,    598.3240
    242.5000,       5.0000,  10.00000,    647.6871
    247.5000,       5.0000,  10.00000,    643.4598
    252.5000,       5.0000,  10.00000,    637.0373
    257.5000,       5.0000,  10.00000,    674.4437
    262.5000,       5.0000,  10.00000,    542.9438
    267.5000,       5.0000,  10.00000,    870.9327
    272.5000,       5.0000,  10.00000,    859.9183
    277.5000,       5.0000,  10.00000,    940.0311
    282.5000,       5.0000,  10.00000,    812.3148
    287.5000,       5.0000,  10.00000,    612.3992
    292.5000,       5.0000,  10.00000,    556.4457
    297.5000,       5.0000,  10.00000,    495.2541
    302.5000,       5.0000,  10.00000,    467.8237
    307.5000,       5.0000,  10.00000,    503.8288
    312.5000,       5.0000,  10.00000,    490.9287
    317.5000,       5.0000,  10.00000,    462.9377
    322.5000,       5.0000,  10.00000,    441.1899
    327.5000,       5.0000,  10.00000,    495.6273
    332.5000,       5.0000,  10.00000,    506.0683
    337.5000,       5.0000,  10.00000,    564.9193
    342.5000,       5.0000,  10.00000,    554.3649
     67.5000,      45.0000,   1.00000,    480.4403
     72.5000,      45.0000,   1.00000,    495.5305
     77.5000,      45.0000,   1.00000,    532.0480
     82.5000,      45.0000,   1.00000,    579.3246
     87.5000,      45.0000,   1.00000,    609.1243
     92.5000,      45.0000,   1.00000,    656.0430
     97.5000,      45.0000,   1.00000,    704.9097
    102.5000,      45.0000,   1.00000,    734.7849
    107.5000,      45.0000,   1.00000,    759.3301
    112.5000,      45.0000,   1.00000,    798.6897
    117.5000,      45.0000,   1.00000,    836.9002
    122.5000,      45.0000,   1.00000,    843.6919
    127.5000,      45.0000,   1.00000,    812.8684
    132.5000,      45.0000,   1.00000,    726.2433
    137.5000,      45.0000,   1.00000,    618.7543
    142.5000,      45.0000,   1.00000,    570.4669
    147.5000,      45.0000,   1.00000,    555.3098
    152.5000,      45.0000,   1.00000,    565.1509
    157.5000,      45.0000,   1.00000,    575.4781
    162.5000,      45.0000,   1.00000,    584.5962
    167.5000,      45.0000,   1.00000,    603.4260
    172.5000,      45.0000,   1.00000,    657.6958
    177.5000,      45.0000,   1.00000,    729.5662
    182.5000,      45.0000,   1.00000,    805.3097
    187.5000,      45.0000,   1.00000,    853.5294
    192.5000,      45.0000,   1.00000,    900.2195
    197.5000,      45.0000,   1.00000,    953.9589
    202.5000,      45.0000,   1.00000,    980.0150
    207.5000,      45.0000,   1.00000,   1022.3782
    212.5000,      45.0000,   1.00000,   1029.2452
    217.5000,      45.0000,   1.00000,    985.7279
    222.5000,      45.0000,   1.00000,    875.7664
    227.5000,      45.0000,   1.00000,    752.4368
    232.5000,      45.0000,   1.00000,    696.7970
    237.5000,      45.0000,   1.00000,    668.1343
    242.5000,      45.0000,   1.00000,    647.5252
    247.5000,      45.0000,   1.00000,    672.2808
    252.5000,      45.0000,   1.00000,    674.8880
    257.5000,      45.0000,   1.00000,    683.7725
    262.5000,      45.0000,   1.00000,    705.1086
    267.5000,      45.0000,   1.00000,    711.5746
    272.5000,      45.0000,   1.00000,    705.0098
    277.5000,      45.0000,   1.00000,    686.3392
    282.5000,      45.0000,   1.00000,    679.2173
    287.5000,      45.0000,   1.00000,    695.4738
    292.5000,      45.0000,   1.00000,    653.5163
    297.5000,      45.0000,   1.00000,    619.1037
    302.5000,      45.0000,   1.00000,    557.4705
    307.5000,      45.0000,   1.00000,    505.3683
    312.5000,      45.0000,   1.00000,    487.6803
    317.5000,      45.0000,   1.00000,    485.4223
    322.5000,      45.0000,   1.00000,    491.6043
    327.5000,      45.0000,   1.00000,    494.7773
     77.5000,       5.0000,  12.00000,    512.0693
    157.5000,       5.0000,  12.00000,    472.5209
    237.5000,       5.0000,  12.00000,    577.4637
    317.5000,       5.0000,  12.00000,    475.8557
     67.5000,      15.0000,   4.00000,    461.0374
     72.5000,      15.0000,   4.00000,    474.2499
     77.5000,      15.0000,   4.00000,    510.0641
     82.5000,      15.0000,   4.00000,    533.4634
     87.5000,      15.0000,   4.00000,    576.6611
     92.5000,      15.0000,   4.00000,    664.0911
     97.5000,      15.0000,   4.00000,    800.0278
    102.5000,      15.0000,   4.00000,    829.2742
    107.5000,      15.0000,   4.00000,    801.2655
    112.5000,      15.0000,   4.00000,    733.6559
    117.5000,      15.0000,   4.00000,    724.4193
    122.5000,      15.0000,   4.00000,    727.0111
    127.5000,      15.0000,   4.00000,    728.8279
    132.5000,      15.0000,   4.00000,    700.7070
    137.5000,      15.0000,   4.00000,    637.5586
    142.5000,      15.0000,   4.00000,    604.8495
    147.5000,      15.0000,   4.00000,    552.5599
    152.5000,      15.0000,   4.00000,    508.4265
    157.5000,      15.0000,   4.00000,    492.7601
    162.5000,      15.0000,   4.00000,    523.0440
    167.5000,      15.0000,   4.00000,    596.0436
    172.5000,      15.0000,   4.00000,    665.5646
    177.5000,      15.0000,   4.00000,    713.8989
    182.5000,      15.0000,   4.00000,    758.7703
    187.5000,      15.0000,   4.00000,    855.3485
    192.5000,      15.0000,   4.00000,   1012.9426
    197.5000,      15.0000,   4.00000,   1161.8607
    202.5000,      15.0000,   4.00000,   1155.6997
    207.5000,      15.0000,   4.00000,   1027.7314
    212.5000,      15.0000,   4.00000,    839.4443
    217.5000,      15.0000,   4.00000,    737.3887
    222.5000,      15.0000,   4.00000,    703.8535
    227.5000,      15.0000,   4.00000,    712.1100
    232.5000,      15.0000,   4.00000,    696.0418
    237.5000,      15.0000,   4.00000,    657.8839
    242.5000,      15.0000,   4.00000,    609.0437
    247.5000,      15.0000,   4.00000,    612.7000
    252.5000,      15.0000,   4.00000,    611.3292
    257.5000,      15.0000,   4.00000,    577.4785
    262.5000,      15.0000,   4.00000,    654.7023
    267.5000,      15.0000,   4.00000,    729.3086
    272.5000,      15.0000,   4.00000,    869.1217
    277.5000,      15.0000,   4.00000,    843.2471
    282.5000,      15.0000,   4.00000,    777.5394
    287.5000,      15.0000,   4.00000,    657.5289
    292.5000,      15.0000,   4.00000,    553.3427
    297.5000,      15.0000,   4.00000,    511.9083
    302.5000,      15.0000,   4.00000,    494.2944
    307.5000,      15.0000,   4.00000,    487.2530
    312.5000,      15.0000,   4.00000,    491.4483
    317.5000,      15.0000,   4.00000,    475.5191
    322.5000,      15.0000,   4.00000,    478.0963
    327.5000,      15.0000,   4.00000,    486.5251
     82.5000,      55.0000,   1.00000,    636.4402
     87.5000,      55.0000,   1.00000,    658.1515
     92.5000,      55.0000,   1.00000,    664.1188
     97.5000,      55.0000,   1.00000,    678.2623
    102.5000,      55.0000,   1.00000,    700.3821
    107.5000,      55.0000,   1.00000,    717.9559
    112.5000,      55.0000,   1.00000,    725.0673
    117.5000,      55.0000,   1.00000,    680.5577
    122.5000,      55.0000,   1.00000,    618.0587
    127.5000,      55.0000,   1.00000,    563.6241
    132.5000,      55.0000,   1.00000,    508.0356
    137.5000,      55.0000,   1.00000,    488.9124
    142.5000,      55.0000,   1.00000,    489.7946
    147.5000,      55.0000,   1.00000,    490.8934
    152.5000,      55.0000,   1.00000,    483.4240
    157.5000,      55.0000,   1.00000,    497.2450
    162.5000,      55.0000,   1.00000,    515.6278
    167.5000,      55.0000,   1.00000,    542.6565
    172.5000,      55.0000,   1.00000,    591.8671
    177.5000,      55.0000,   1.00000,    640.9691
    182.5000,      55.0000,   1.00000,    703.3283
    187.5000,      55.0000,   1.00000,    766.6894
    192.5000,      55.0000,   1.00000,    796.6911
    197.5000,      55.0000,   1.00000,    800.4169
    202.5000,      55.0000,   1.00000,    817.6846
    207.5000,      55.0000,   1.00000,    850.5221
    212.5000,      55.0000,   1.00000,    859.7700
    217.5000,      55.0000,   1.00000,    876.2831
    222.5000,      55.0000,   1.00000,    876.9366
    227.5000,      55.0000,   1.00000,    809.0076
    232.5000,      55.0000,   1.00000,    735.7736
    242.5000,      55.0000,   1.00000,    671.8336
    247.5000,      55.0000,   1.00000,    680.2465
    252.5000,      55.0000,   1.00000,    711.9694
    257.5000,      55.0000,   1.00000,    704.5425
    262.5000,      55.0000,   1.00000,    669.5117
    267.5000,      55.0000,   1.00000,    666.6837
    272.5000,      55.0000,   1.00000,    651.5853
    277.5000,      55.0000,   1.00000,    634.0558
    282.5000,      55.0000,   1.00000,    630.3925
    287.5000,      55.0000,   1.00000,    619.7706
    292.5000,      55.0000,   1.00000,    620.8871
    297.5000,      55.0000,   1.00000,    591.0307
    302.5000,      55.0000,   1.00000,    565.8920
    307.5000,      55.0000,   1.00000,    525.0138
    312.5000,      55.0000,   1.00000,    510.3726
     77.5000,       5.0000,  15.00000,    548.5911
    157.5000,       5.0000,  15.00000,    394.5831
    237.5000,       5.0000,  15.00000,    567.8937
    317.5000,       5.0000,  15.00000,    487.9091
     82.5000,      15.0000,   5.00000,    585.0295
     87.5000,      15.0000,   5.00000,    617.0482
     92.5000,      15.0000,   5.00000,    674.6966
     97.5000,      15.0000,   5.00000,    775.4322
    102.5000,      15.0000,   5.00000,    779.7320
    107.5000,      15.0000,   5.00000,    736.8141
    112.5000,      15.0000,   5.00000,    647.2799
    117.5000,      15.0000,   5.00000,    576.2794
    122.5000,      15.0000,   5.00000,    516.5901
    127.5000,      15.0000,   5.00000,    494.0845
    132.5000,      15.0000,   5.00000,    495.5766
    137.5000,      15.0000,   5.00000,    497.8956
    142.5000,      15.0000,   5.00000,    505.5783
    147.5000,      15.0000,   5.00000,    476.5148
    152.5000,      15.0000,   5.00000,    431.6544
    157.5000,      15.0000,   5.00000,    417.2686
    162.5000,      15.0000,   5.00000,    449.6812
    167.5000,      15.0000,   5.00000,    517.8091
    172.5000,      15.0000,   5.00000,    561.7862
    177.5000,      15.0000,   5.00000,    612.7726
    182.5000,      15.0000,   5.00000,    682.1610
    187.5000,      15.0000,   5.00000,    788.4523
    192.5000,      15.0000,   5.00000,    926.6039
    197.5000,      15.0000,   5.00000,   1017.2554
    202.5000,      15.0000,   5.00000,    987.9855
    207.5000,      15.0000,   5.00000,    865.0584
    212.5000,      15.0000,   5.00000,    728.1154
    217.5000,      15.0000,   5.00000,    670.8498
    222.5000,      15.0000,   5.00000,    676.5363
    227.5000,      15.0000,   5.00000,    713.4092
    232.5000,      15.0000,   5.00000,    706.2742
    242.5000,      15.0000,   5.00000,    607.8530
    247.5000,      15.0000,   5.00000,    612.7401
    252.5000,      15.0000,   5.00000,    612.7096
    257.5000,      15.0000,   5.00000,    573.6855
    262.5000,      15.0000,   5.00000,    643.2305
    267.5000,      15.0000,   5.00000,    707.1398
    272.5000,      15.0000,   5.00000,    838.5057
    277.5000,      15.0000,   5.00000,    818.8674
    282.5000,      15.0000,   5.00000,    744.1940
    287.5000,      15.0000,   5.00000,    624.1907
    292.5000,      15.0000,   5.00000,    524.8950
    297.5000,      15.0000,   5.00000,    485.1118
    302.5000,      15.0000,   5.00000,    471.8067
    307.5000,      15.0000,   5.00000,    476.3605
    312.5000,      15.0000,   5.00000,    494.1755
     97.5000,      65.0000,   1.00000,    627.6136
    102.5000,      65.0000,   1.00000,    580.3898
    107.5000,      65.0000,   1.00000,    532.8232
    112.5000,      65.0000,   1.00000,    501.3873
    117.5000,      65.0000,   1.00000,    483.1587
    122.5000,      65.0000,   1.00000,    479.2487
    127.5000,      65.0000,   1.00000,    476.7721
    132.5000,      65.0000,   1.00000,    460.6424
    137.5000,      65.0000,   1.00000,    440.1784
    142.5000,      65.0000,   1.00000,    442.7166
    147.5000,      65.0000,   1.00000,    444.9929
    152.5000,      65.0000,   1.00000,    453.6348
    157.5000,      65.0000,   1.00000,    467.0103
    162.5000,      65.0000,   1.00000,    491.0919
    167.5000,      65.0000,   1.00000,    537.8224
    172.5000,      65.0000,   1.00000,    559.9217
    177.5000,      65.0000,   1.00000,    574.0688
    182.5000,      65.0000,   1.00000,    587.9623
    187.5000,      65.0000,   1.00000,    603.5239
    192.5000,      65.0000,   1.00000,    641.1191
    197.5000,      65.0000,   1.00000,    701.4104
    202.5000,      65.0000,   1.00000,    762.3856
    207.5000,      65.0000,   1.00000,    783.4968
    212.5000,      65.0000,   1.00000,    808.0125
    217.5000,      65.0000,   1.00000,    818.9944
    257.5000,      65.0000,   1.00000,    708.7374
    262.5000,      65.0000,   1.00000,    677.0067
    267.5000,      65.0000,   1.00000,    637.2207
    272.5000,      65.0000,   1.00000,    616.3083
    277.5000,      65.0000,   1.00000,    595.6751
    282.5000,      65.0000,   1.00000,    579.4373
    287.5000,      65.0000,   1.00000,    570.7366
    292.5000,      65.0000,   1.00000,    562.9055
    297.5000,      65.0000,   1.00000,    581.7155
     97.5000,      15.0000,   6.00000,    712.2728
    102.5000,      15.0000,   6.00000,    650.1539
    107.5000,      15.0000,   6.00000,    551.4751
    112.5000,      15.0000,   6.00000,    456.5587
    117.5000,      15.0000,   6.00000,    420.6191
    122.5000,      15.0000,   6.00000,    410.5279
    127.5000,      15.0000,   6.00000,    420.7811
    132.5000,      15.0000,   6.00000,    433.6296
    137.5000,      15.0000,   6.00000,    435.3523
    142.5000,      15.0000,   6.00000,    444.8537
    147.5000,      15.0000,   6.00000,    428.1740
    152.5000,      15.0000,   6.00000,    398.2695
    157.5000,      15.0000,   6.00000,    385.7925
    162.5000,      15.0000,   6.00000,    417.8023
    167.5000,      15.0000,   6.00000,    484.7346
    172.5000,      15.0000,   6.00000,    516.2618
    177.5000,      15.0000,   6.00000,    552.0739
    182.5000,      15.0000,   6.00000,    582.4526
    187.5000,      15.0000,   6.00000,    649.9792
    192.5000,      15.0000,   6.00000,    778.5197
    197.5000,      15.0000,   6.00000,    895.8367
    202.5000,      15.0000,   6.00000,    917.5310
    207.5000,      15.0000,   6.00000,    819.0312
    212.5000,      15.0000,   6.00000,    701.0400
    217.5000,      15.0000,   6.00000,    652.1864
    257.5000,      15.0000,   6.00000,    581.0493
    262.5000,      15.0000,   6.00000,    651.9614
    267.5000,      15.0000,   6.00000,    703.0482
    272.5000,      15.0000,   6.00000,    818.2961
    277.5000,      15.0000,   6.00000,    789.2784
    282.5000,      15.0000,   6.00000,    707.6677
    287.5000,      15.0000,   6.00000,    594.2754
    292.5000,      15.0000,   6.00000,    507.8016
    297.5000,      15.0000,   6.00000,    477.1075
    105.0000,      30.0000,   3.00000,    509.2557
    110.0000,      30.0000,   3.00000,    478.0296
    115.0000,      30.0000,   3.00000,    445.7477
    120.0000,      30.0000,   3.00000,    411.9827
    125.0000,      30.0000,   3.00000,    403.3619
    130.0000,      30.0000,   3.00000,    398.1488
    135.0000,      30.0000,   3.00000,    410.4439
    140.0000,      30.0000,   3.00000,    411.2725
    145.0000,      30.0000,   3.00000,    402.3477
    150.0000,      30.0000,   3.00000,    401.8395
    155.0000,      30.0000,   3.00000,    411.0926
    160.0000,      30.0000,   3.00000,    432.1329
    165.0000,      30.0000,   3.00000,    437.3064
    170.0000,      30.0000,   3.00000,    465.9203
    175.0000,      30.0000,   3.00000,    501.4586
    180.0000,      30.0000,   3.00000,    545.3341
    185.0000,      30.0000,   3.00000,    621.1199
    190.0000,      30.0000,   3.00000,    686.6973
    195.0000,      30.0000,   3.00000,    726.1089
    200.0000,      30.0000,   3.00000,    767.1589
    205.0000,      30.0000,   3.00000,    798.2878
    210.0000,      30.0000,   3.00000,    802.8728
    265.0000,      30.0000,   3.00000,    700.8902
    270.0000,      30.0000,   3.00000,    715.0607
    275.0000,      30.0000,   3.00000,    696.8061
    280.0000,      30.0000,   3.00000,    700.0861
    285.0000,      30.0000,   3.00000,    644.9583
    290.0000,      30.0000,   3.00000,    589.6316
    112.5000,      25.0000,   4.00000,    450.2929
    117.5000,      25.0000,   4.00000,    402.6799
    122.5000,      25.0000,   4.00000,    381.1292
    127.5000,      25.0000,   4.00000,    378.5545
    132.5000,      25.0000,   4.00000,    382.7910
    137.5000,      25.0000,   4.00000,    394.0614
    142.5000,      25.0000,   4.00000,    398.9804
    147.5000,      25.0000,   4.00000,    391.0164
    152.5000,      25.0000,   4.00000,    391.5580
    157.5000,      25.0000,   4.00000,    397.9669
    162.5000,      25.0000,   4.00000,    412.5746
    167.5000,      25.0000,   4.00000,    427.0933
    172.5000,      25.0000,   4.00000,    465.9879
    177.5000,      25.0000,   4.00000,    511.7198
    182.5000,      25.0000,   4.00000,    559.0234
    187.5000,      25.0000,   4.00000,    636.2498
    192.5000,      25.0000,   4.00000,    716.3722
    197.5000,      25.0000,   4.00000,    748.8416
    202.5000,      25.0000,   4.00000,    772.9882
    272.5000,      25.0000,   4.00000,    739.9717
    277.5000,      25.0000,   4.00000,    747.0031
    282.5000,      25.0000,   4.00000,    691.7377
    157.5000,      15.0000,   8.00000,    337.8414
    157.5000,      15.0000,  10.00000,    343.6534
   4.25
ITERATION 3
MODEL RESISTIVITY
LAYER 1
77,     2.5000
     10.0000,     111.32
     15.0000,     119.14
     20.0000,     191.04
     25.0000,     245.45
     30.0000,     303.66
     35.0000,     277.79
     40.0000,     258.86
     45.0000,     241.23
     50.0000,     276.48
     55.0000,     251.32
     60.0000,     239.51
     65.0000,     278.13
     70.0000,     248.32
     75.0000,     241.15
     80.0000,     292.73
     85.0000,     326.47
     90.0000,     318.51
     95.0000,     393.19
    100.0000,     487.24
    105.0000,     540.78
    110.0000,     424.66
    115.0000,     393.57
    120.0000,     363.14
    125.0000,     364.30
    130.0000,     383.81
    135.0000,     404.29
    140.0000,     413.35
    145.0000,     379.37
    150.0000,     387.47
    155.0000,     345.89
    160.0000,     312.26
    165.0000,     388.66
    170.0000,     500.26
    175.0000,     584.47
    180.0000,     616.46
    185.0000,     778.35
    190.0000,     913.34
    195.0000,     1168.5
    200.0000,     1666.7
    205.0000,     1644.8
    210.0000,     1245.6
    215.0000,     1162.5
    220.0000,     921.52
    225.0000,     867.16
    230.0000,     1092.8
    235.0000,     1039.0
    240.0000,     757.88
    245.0000,     776.47
    250.0000,     713.84
    255.0000,     648.17
    260.0000,     657.34
    265.0000,     501.58
    270.0000,     790.07
    275.0000,     751.36
    280.0000,     799.75
    285.0000,     603.18
    290.0000,     390.79
    295.0000,     310.98
    300.0000,     227.59
    305.0000,     187.05
    310.0000,     189.34
    315.0000,     180.45
    320.0000,     166.17
    325.0000,     138.95
    330.0000,     150.54
    335.0000,     146.23
    340.0000,     155.05
    345.0000,     155.09
    350.0000,     128.28
    355.0000,     130.07
    360.0000,     156.63
    365.0000,     185.72
    370.0000,     181.54
    375.0000,     164.82
    380.0000,     163.20
    385.0000,     147.39
           143.2779
LAYER 2
77,     5.2500
     10.0000,     112.23
     15.0000,     120.34
     20.0000,     184.00
     25.0000,     246.38
     30.0000,     300.61
     35.0000,     286.49
     40.0000,     267.88
     45.0000,     256.49
     50.0000,     286.99
     55.0000,     265.93
     60.0000,     261.36
     65.0000,     297.70
     70.0000,     281.78
     75.0000,     285.53
     80.0000,     339.99
     85.0000,     380.10
     90.0000,     370.13
     95.0000,     423.45
    100.0000,     526.83
    105.0000,     598.36
    110.0000,     446.85
    115.0000,     420.16
    120.0000,     390.20
    125.0000,     375.63
    130.0000,     391.73
    135.0000,     422.78
    140.0000,     440.36
    145.0000,     432.34
    150.0000,     465.81
    155.0000,     448.27
    160.0000,     446.10
    165.0000,     539.76
    170.0000,     683.71
    175.0000,     809.18
    180.0000,     889.76
    185.0000,     1087.5
    190.0000,     1289.3
    195.0000,     1555.9
    200.0000,     1880.4
    205.0000,     1632.2
    210.0000,     1237.1
    215.0000,     1202.3
    220.0000,     989.06
    225.0000,     968.58
    230.0000,     1116.9
    235.0000,     1069.7
    240.0000,     775.62
    245.0000,     805.68
    250.0000,     762.46
    255.0000,     684.62
    260.0000,     685.30
    265.0000,     544.83
    270.0000,     795.76
    275.0000,     750.15
    280.0000,     774.23
    285.0000,     610.36
    290.0000,     390.68
    295.0000,     296.91
    300.0000,     232.30
    305.0000,     198.70
    310.0000,     197.87
    315.0000,     189.93
    320.0000,     172.13
    325.0000,     154.23
    330.0000,     162.02
    335.0000,     161.96
    340.0000,     170.82
    345.0000,     169.91
    350.0000,     147.00
    355.0000,     150.59
    360.0000,     182.30
    365.0000,     210.70
    370.0000,     201.20
    375.0000,     186.58
    380.0000,     174.40
    385.0000,     156.04
           150.2081
LAYER 3
75,     8.2750
     15.0000,     122.25
     20.0000,     177.83
     25.0000,     268.49
     30.0000,     335.59
     35.0000,     344.53
     40.0000,     323.19
     45.0000,     309.01
     50.0000,     324.39
     55.0000,     310.87
     60.0000,     320.33
     65.0000,     368.59
     70.0000,     387.98
     75.0000,     427.39
     80.0000,     513.70
     85.0000,     566.50
     90.0000,     528.36
     95.0000,     541.32
    100.0000,     668.01
    105.0000,     772.61
    110.0000,     558.41
    115.0000,     526.57
    120.0000,     491.97
    125.0000,     451.44
    130.0000,     459.97
    135.0000,     516.98
    140.0000,     589.16
    145.0000,     668.34
    150.0000,     808.66
    155.0000,     878.59
    160.0000,     945.46
    165.0000,     1126.5
    170.0000,     1398.5
    175.0000,     1672.5
    180.0000,     1914.2
    185.0000,     2272.2
    190.0000,     2644.5
    195.0000,     2787.6
    200.0000,     2529.1
    205.0000,     1749.5
    210.0000,     1273.7
    215.0000,     1301.9
    220.0000,     1209.3
    225.0000,     1228.7
    230.0000,     1289.1
    235.0000,     1200.3
    240.0000,     903.01
    245.0000,     957.51
    250.0000,     951.92
    255.0000,     858.88
    260.0000,     847.29
    265.0000,     705.73
    270.0000,     918.50
    275.0000,     804.97
    280.0000,     759.79
    285.0000,     602.27
    290.0000,     387.39
    295.0000,     297.28
    300.0000,     263.29
    305.0000,     242.63
    310.0000,     235.15
    315.0000,     222.88
    320.0000,     206.34
    325.0000,     203.15
    330.0000,     219.43
    335.0000,     231.62
    340.0000,     245.94
    345.0000,     244.87
    350.0000,     223.45
    355.0000,     232.33
    360.0000,     275.79
    365.0000,     306.68
    370.0000,     285.19
    375.0000,     258.22
    380.0000,     216.51
           179.4260
LAYER 4
73,    11.6025
     20.0000,     163.90
     25.0000,     309.05
     30.0000,     392.42
     35.0000,     454.94
     40.0000,     440.14
     45.0000,     416.05
     50.0000,     412.27
     55.0000,     401.25
     60.0000,     424.52
     65.0000,     502.59
     70.0000,     579.12
     75.0000,     694.11
     80.0000,     853.91
     85.0000,     887.05
     90.0000,     729.71
     95.0000,     641.52
    100.0000,     757.21
    105.0000,     893.51
    110.0000,     644.99
    115.0000,     649.18
    120.0000,     645.83
    125.0000,     593.90
    130.0000,     596.75
    135.0000,     691.95
    140.0000,     866.57
    145.0000,     1124.7
    150.0000,     1504.2
    155.0000,     1776.8
    160.0000,     2049.0
    165.0000,     2471.1
    170.0000,     2985.9
    175.0000,     3520.3
    180.0000,     4039.7
    185.0000,     4335.7
    190.0000,     4528.4
    195.0000,     4029.3
    200.0000,     2996.3
    205.0000,     1743.9
    210.0000,     1187.3
    215.0000,     1300.6
    220.0000,     1418.7
    225.0000,     1542.7
    230.0000,     1556.2
    235.0000,     1396.5
    240.0000,     1079.3
    245.0000,     1164.9
    250.0000,     1188.5
    255.0000,     1073.8
    260.0000,     1047.5
    265.0000,     883.14
    270.0000,     1090.1
    275.0000,     903.98
    280.0000,     809.56
    285.0000,     652.41
    290.0000,     439.18
    295.0000,     359.37
    300.0000,     352.07
    305.0000,     342.31
    310.0000,     326.14
    315.0000,     304.32
    320.0000,     289.05
    325.0000,     300.74
    330.0000,     337.08
    335.0000,     369.23
    340.0000,     394.21
    345.0000,     395.07
    350.0000,     373.94
    355.0000,     391.34
    360.0000,     450.50
    365.0000,     479.73
    370.0000,     421.51
    375.0000,     372.09
           266.2361
LAYER 5
69,    15.2628
     30.0000,     365.25
     35.0000,     557.42
     40.0000,     635.06
     45.0000,     684.45
     50.0000,     702.43
     55.0000,     720.20
     60.0000,     776.23
     65.0000,     906.89
     70.0000,     1078.8
     75.0000,     1284.5
     80.0000,     1419.6
     85.0000,     1262.9
     90.0000,     923.56
     95.0000,     733.21
    100.0000,     773.43
    105.0000,     864.37
    110.0000,     767.14
    115.0000,     856.10
    120.0000,     963.37
    125.0000,     968.60
    130.0000,     972.46
    135.0000,     1091.0
    140.0000,     1381.1
    145.0000,     1865.4
    150.0000,     2478.2
    155.0000,     3212.3
    160.0000,     4238.1
    165.0000,     4764.3
    170.0000,     4729.9
    175.0000,     4615.3
    180.0000,     4542.4
    185.0000,     4348.7
    190.0000,     4036.9
    195.0000,     3263.0
    200.0000,     2035.1
    205.0000,     1083.2
    210.0000,     786.78
    215.0000,     934.58
    220.0000,     1295.4
    225.0000,     1656.2
    230.0000,     1737.8
    235.0000,     1565.3
    240.0000,     1327.7
    245.0000,     1336.5
    250.0000,     1297.7
    255.0000,     1163.0
    260.0000,     1081.3
    265.0000,     982.00
    270.0000,     1122.3
    275.0000,     1046.9
    280.0000,     995.48
    285.0000,     935.49
    290.0000,     821.13
    295.0000,     783.47
    300.0000,     813.83
    305.0000,     825.43
    310.0000,     790.75
    315.0000,     734.81
    320.0000,     697.63
    325.0000,     703.85
    330.0000,     745.64
    335.0000,     787.45
    340.0000,     817.78
    345.0000,     832.10
    350.0000,     840.04
    355.0000,     868.74
    360.0000,     888.15
    365.0000,     840.78
           628.4230
LAYER 6
65,    19.2890
     40.0000,     504.28
     45.0000,     606.62
     50.0000,     658.63
     55.0000,     697.78
     60.0000,     743.28
     65.0000,     815.44
     70.0000,     899.19
     75.0000,     982.27
     80.0000,     1014.1
     85.0000,     930.31
     90.0000,     788.33
     95.0000,     720.91
    100.0000,     772.14
    105.0000,     854.71
    110.0000,     880.21
    115.0000,     1002.3
    120.0000,     1135.9
    125.0000,     1164.6
    130.0000,     1131.0
    135.0000,     1138.6
    140.0000,     1248.3
    145.0000,     1490.5
    150.0000,     1887.9
    155.0000,     2493.4
    160.0000,     3209.4
    165.0000,     3596.1
    170.0000,     3627.2
    175.0000,     3532.7
    180.0000,     3363.6
    185.0000,     3031.5
    190.0000,     2456.1
    195.0000,     1662.4
    200.0000,     994.62
    205.0000,     637.52
    210.0000,     556.18
    215.0000,     690.26
    220.0000,     988.47
    225.0000,     1324.6
    230.0000,     1473.3
    235.0000,     1403.6
    240.0000,     1270.0
    245.0000,     1213.0
    250.0000,     1125.7
    255.0000,     1003.3
    260.0000,     918.05
    265.0000,     878.34
    270.0000,     965.14
    275.0000,     996.71
    280.0000,     1023.4
    285.0000,     1053.2
    290.0000,     1060.8
    295.0000,     1089.9
    300.0000,     1142.4
    305.0000,     1169.3
    310.0000,     1139.5
    315.0000,     1072.2
    320.0000,     1007.3
    325.0000,     971.75
    330.0000,     968.06
    335.0000,     979.11
    340.0000,     997.05
    345.0000,     1017.4
    350.0000,     1040.5
    355.0000,     1042.4
           977.2736
LAYER 7
61,    23.7179
     50.0000,     481.65
     55.0000,     512.50
     60.0000,     536.73
     65.0000,     559.17
     70.0000,     580.83
     75.0000,     601.98
     80.0000,     613.63
     85.0000,     609.17
     90.0000,     603.03
     95.0000,     631.39
    100.0000,     710.74
    105.0000,     809.01
    110.0000,     896.08
    115.0000,     1011.7
    120.0000,     1108.1
    125.0000,     1111.1
    130.0000,     1033.1
    135.0000,     944.36
    140.0000,     900.11
    145.0000,     931.64
    150.0000,     1065.3
    155.0000,     1327.6
    160.0000,     1674.5
    165.0000,     1943.0
    170.0000,     2043.5
    175.0000,     1991.0
    180.0000,     1798.5
    185.0000,     1484.0
    190.0000,     1113.3
    195.0000,     779.73
    200.0000,     553.91
    205.0000,     451.09
    210.0000,     462.08
    215.0000,     582.23
    220.0000,     792.89
    225.0000,     1022.0
    230.0000,     1150.1
    235.0000,     1140.9
    240.0000,     1067.9
    245.0000,     996.26
    250.0000,     909.53
    255.0000,     818.27
    260.0000,     756.08
    265.0000,     741.37
    270.0000,     792.11
    275.0000,     847.98
    280.0000,     904.30
    285.0000,     963.18
    290.0000,     1016.9
    295.0000,     1072.1
    300.0000,     1125.2
    305.0000,     1154.8
    310.0000,     1142.3
    315.0000,     1094.6
    320.0000,     1034.8
    325.0000,     986.41
    330.0000,     959.71
    335.0000,     954.28
    340.0000,     965.32
    345.0000,     982.35
             1014.6
LAYER 8
57,    28.5897
     60.0000,     391.46
     65.0000,     398.07
     70.0000,     402.55
     75.0000,     408.27
     80.0000,     416.81
     85.0000,     433.44
     90.0000,     462.93
     95.0000,     513.73
    100.0000,     588.69
    105.0000,     676.66
    110.0000,     764.98
    115.0000,     850.63
    120.0000,     903.97
    125.0000,     888.81
    130.0000,     809.86
    135.0000,     708.52
    140.0000,     625.98
    145.0000,     586.02
    150.0000,     598.64
    155.0000,     664.79
    160.0000,     767.10
    165.0000,     864.25
    170.0000,     916.18
    175.0000,     903.91
    180.0000,     828.67
    185.0000,     709.89
    190.0000,     579.91
    195.0000,     471.51
    200.0000,     406.57
    205.0000,     395.05
    210.0000,     441.16
    215.0000,     544.57
    220.0000,     687.60
    225.0000,     825.57
    230.0000,     903.42
    235.0000,     903.37
    240.0000,     856.02
    245.0000,     794.16
    250.0000,     727.41
    255.0000,     667.65
    260.0000,     630.37
    265.0000,     626.38
    270.0000,     658.05
    275.0000,     705.58
    280.0000,     758.69
    285.0000,     813.39
    290.0000,     865.95
    295.0000,     915.09
    300.0000,     956.29
    305.0000,     980.58
    310.0000,     979.51
    315.0000,     954.83
    320.0000,     916.81
    325.0000,     883.52
    330.0000,     861.61
    335.0000,     858.54
           879.6797
LAYER 9
53,    33.9487
     70.0000,     324.51
     75.0000,     327.75
     80.0000,     332.90
     85.0000,     346.17
     90.0000,     372.52
     95.0000,     414.02
    100.0000,     467.14
    105.0000,     527.15
    110.0000,     588.56
    115.0000,     641.69
    120.0000,     669.85
    125.0000,     656.65
    130.0000,     603.59
    135.0000,     531.06
    140.0000,     463.57
    145.0000,     417.46
    150.0000,     398.82
    155.0000,     406.35
    160.0000,     432.51
    165.0000,     464.24
    170.0000,     487.09
    175.0000,     490.98
    180.0000,     473.51
    185.0000,     440.70
    190.0000,     404.39
    195.0000,     377.94
    200.0000,     372.59
    205.0000,     396.13
    210.0000,     451.32
    215.0000,     533.22
    220.0000,     625.20
    225.0000,     701.26
    230.0000,     738.54
    235.0000,     732.38
    240.0000,     697.42
    245.0000,     651.49
    250.0000,     605.99
    255.0000,     569.85
    260.0000,     550.45
    265.0000,     552.50
    270.0000,     575.40
    275.0000,     611.41
    280.0000,     653.17
    285.0000,     695.78
    290.0000,     735.83
    295.0000,     771.13
    300.0000,     798.39
    305.0000,     814.55
    310.0000,     816.50
    315.0000,     806.26
    320.0000,     789.63
    325.0000,     772.51
           758.1389
LAYER 10
47,    39.8436
     85.0000,     300.44
     90.0000,     321.21
     95.0000,     346.15
    100.0000,     379.70
    105.0000,     415.50
    110.0000,     454.31
    115.0000,     485.39
    120.0000,     501.57
    125.0000,     495.18
    130.0000,     466.13
    135.0000,     423.11
    140.0000,     378.75
    145.0000,     343.43
    150.0000,     322.36
    155.0000,     316.05
    160.0000,     321.65
    165.0000,     334.07
    170.0000,     347.41
    175.0000,     356.87
    180.0000,     360.36
    185.0000,     359.38
    190.0000,     358.60
    195.0000,     364.33
    200.0000,     382.63
    205.0000,     417.23
    210.0000,     467.18
    215.0000,     525.65
    220.0000,     580.68
    225.0000,     619.13
    230.0000,     633.00
    235.0000,     623.05
    240.0000,     597.58
    245.0000,     566.67
    250.0000,     538.33
    255.0000,     518.37
    260.0000,     510.56
    265.0000,     516.68
    270.0000,     535.58
    275.0000,     563.19
    280.0000,     594.58
    285.0000,     625.63
    290.0000,     653.07
    295.0000,     675.81
    300.0000,     690.10
    305.0000,     697.62
    310.0000,     698.53
           694.6714
LAYER 11
43,    46.3279
     95.0000,     304.91
    100.0000,     330.86
    105.0000,     353.28
    110.0000,     376.04
    115.0000,     394.28
    120.0000,     405.49
    125.0000,     403.94
    130.0000,     389.61
    135.0000,     366.08
    140.0000,     339.55
    145.0000,     316.20
    150.0000,     300.15
    155.0000,     292.98
    160.0000,     294.15
    165.0000,     301.67
    170.0000,     312.85
    175.0000,     325.17
    180.0000,     337.13
    185.0000,     348.88
    190.0000,     362.33
    195.0000,     380.38
    200.0000,     405.57
    205.0000,     438.52
    210.0000,     476.71
    215.0000,     514.64
    220.0000,     545.49
    225.0000,     563.65
    230.0000,     567.13
    235.0000,     557.99
    240.0000,     541.23
    245.0000,     522.65
    250.0000,     507.21
    255.0000,     498.47
    260.0000,     498.45
    265.0000,     507.64
    270.0000,     524.80
    275.0000,     547.02
    280.0000,     570.43
    285.0000,     592.37
    290.0000,     607.87
    295.0000,     618.53
    300.0000,     624.28
           624.7639
LAYER 12
39,    53.4607
    105.0000,     324.32
    110.0000,     341.65
    115.0000,     354.13
    120.0000,     360.88
    125.0000,     361.04
    130.0000,     353.83
    135.0000,     340.94
    140.0000,     325.62
    145.0000,     311.47
    150.0000,     301.44
    155.0000,     297.19
    160.0000,     299.11
    165.0000,     306.55
    170.0000,     318.16
    175.0000,     332.38
    180.0000,     348.02
    185.0000,     364.64
    190.0000,     382.77
    195.0000,     403.31
    200.0000,     426.86
    205.0000,     452.79
    210.0000,     478.95
    215.0000,     502.03
    220.0000,     518.84
    225.0000,     527.38
    230.0000,     527.70
    235.0000,     521.68
    240.0000,     512.40
    245.0000,     503.24
    250.0000,     497.22
    255.0000,     496.49
    260.0000,     502.14
    265.0000,     514.15
    270.0000,     531.24
    275.0000,     551.03
    280.0000,     567.93
    285.0000,     581.34
    290.0000,     588.39
           588.9828
LAYER 13
37,    61.3068
    110.0000,     343.37
    115.0000,     349.66
    120.0000,     350.55
    125.0000,     347.94
    130.0000,     342.48
    135.0000,     333.74
    140.0000,     324.04
    145.0000,     315.51
    150.0000,     310.13
    155.0000,     309.29
    160.0000,     313.56
    165.0000,     322.72
    170.0000,     335.89
    175.0000,     351.84
    180.0000,     369.33
    185.0000,     387.53
    190.0000,     406.10
    195.0000,     425.01
    200.0000,     444.14
    205.0000,     462.81
    210.0000,     479.76
    215.0000,     493.41
    220.0000,     502.55
    225.0000,     506.71
    230.0000,     506.51
    235.0000,     503.42
    240.0000,     499.42
    245.0000,     496.65
    250.0000,     497.04
    255.0000,     501.99
    260.0000,     512.18
    265.0000,     527.44
    270.0000,     546.48
    275.0000,     564.53
    280.0000,     580.92
    285.0000,     591.75
           591.5288
LAYER 14
35, 
    115.0000,     371.82
    120.0000,     358.84
    125.0000,     349.63
    130.0000,     341.73
    135.0000,     333.97
    140.0000,     325.44
    145.0000,     318.86
    150.0000,     315.71
    155.0000,     317.25
    160.0000,     324.10
    165.0000,     336.11
    170.0000,     352.41
    175.0000,     371.57
    180.0000,     391.96
    185.0000,     412.14
    190.0000,     431.21
    195.0000,     448.60
    200.0000,     464.12
    205.0000,     477.45
    210.0000,     488.13
    215.0000,     495.58
    220.0000,     499.66
    225.0000,     500.54
    230.0000,     499.08
    235.0000,     496.55
    240.0000,     494.44
    245.0000,     494.41
    250.0000,     498.01
    255.0000,     506.47
    260.0000,     520.50
    265.0000,     540.31
    270.0000,     561.13
    275.0000,     584.35
    280.0000,     608.92
           634.0704
CALCULATED APPARENT RESISTIVITY
      7.5000,       5.0000,   1.00000,    131.9347
     12.5000,       5.0000,   1.00000,    142.6866
     17.5000,       5.0000,   1.00000,    203.3500
     22.5000,       5.0000,   1.00000,    229.3522
     27.5000,       5.0000,   1.00000,    278.5299
     32.5000,       5.0000,   1.00000,    278.1415
     37.5000,       5.0000,   1.00000,    289.2335
     42.5000,       5.0000,   1.00000,    267.8039
     47.5000,       5.0000,   1.00000,    293.9237
     52.5000,       5.0000,   1.00000,    278.6506
     57.5000,       5.0000,   1.00000,    271.5182
     62.5000,       5.0000,   1.00000,    304.9627
     67.5000,       5.0000,   1.00000,    294.2114
     72.5000,       5.0000,   1.00000,    301.4954
     77.5000,       5.0000,   1.00000,    340.3176
     82.5000,       5.0000,   1.00000,    374.1164
     87.5000,       5.0000,   1.00000,    380.1783
     92.5000,       5.0000,   1.00000,    444.0907
     97.5000,       5.0000,   1.00000,    468.0022
    102.5000,       5.0000,   1.00000,    514.0817
    107.5000,       5.0000,   1.00000,    444.9143
    112.5000,       5.0000,   1.00000,    442.2909
    117.5000,       5.0000,   1.00000,    408.3780
    122.5000,       5.0000,   1.00000,    404.1918
    127.5000,       5.0000,   1.00000,    416.6313
    132.5000,       5.0000,   1.00000,    417.8256
    137.5000,       5.0000,   1.00000,    445.9341
    142.5000,       5.0000,   1.00000,    432.1558
    147.5000,       5.0000,   1.00000,    447.5437
    152.5000,       5.0000,   1.00000,    440.7929
    157.5000,       5.0000,   1.00000,    437.2757
    162.5000,       5.0000,   1.00000,    517.2856
    167.5000,       5.0000,   1.00000,    608.3828
    172.5000,       5.0000,   1.00000,    725.5951
    177.5000,       5.0000,   1.00000,    791.7572
    182.5000,       5.0000,   1.00000,    992.6787
    187.5000,       5.0000,   1.00000,   1138.6671
    192.5000,       5.0000,   1.00000,   1290.6936
    197.5000,       5.0000,   1.00000,   1506.4600
    202.5000,       5.0000,   1.00000,   1492.5149
    207.5000,       5.0000,   1.00000,   1278.4144
    212.5000,       5.0000,   1.00000,   1240.4877
    217.5000,       5.0000,   1.00000,   1086.0294
    222.5000,       5.0000,   1.00000,    975.5781
    227.5000,       5.0000,   1.00000,   1047.9116
    232.5000,       5.0000,   1.00000,   1024.7715
    237.5000,       5.0000,   1.00000,    825.2378
    242.5000,       5.0000,   1.00000,    861.5621
    247.5000,       5.0000,   1.00000,    775.7337
    252.5000,       5.0000,   1.00000,    706.5597
    257.5000,       5.0000,   1.00000,    757.6067
    262.5000,       5.0000,   1.00000,    588.8133
    267.5000,       5.0000,   1.00000,    806.1519
    272.5000,       5.0000,   1.00000,    660.9045
    277.5000,       5.0000,   1.00000,    691.5557
    282.5000,       5.0000,   1.00000,    561.2719
    287.5000,       5.0000,   1.00000,    418.2486
    292.5000,       5.0000,   1.00000,    344.6545
    297.5000,       5.0000,   1.00000,    265.9087
    302.5000,       5.0000,   1.00000,    225.4751
    307.5000,       5.0000,   1.00000,    217.5854
    312.5000,       5.0000,   1.00000,    196.5882
    317.5000,       5.0000,   1.00000,    189.6141
    322.5000,       5.0000,   1.00000,    170.9180
    327.5000,       5.0000,   1.00000,    180.9804
    332.5000,       5.0000,   1.00000,    169.4232
    337.5000,       5.0000,   1.00000,    178.4426
    342.5000,       5.0000,   1.00000,    177.7941
    347.5000,       5.0000,   1.00000,    161.3186
    352.5000,       5.0000,   1.00000,    172.9197
    357.5000,       5.0000,   1.00000,    184.6407
    362.5000,       5.0000,   1.00000,    197.9169
    367.5000,       5.0000,   1.00000,    197.9078
    372.5000,       5.0000,   1.00000,    184.1940
    377.5000,       5.0000,   1.00000,    184.5181
    382.5000,       5.0000,   1.00000,    164.3806
    387.5000,       5.0000,   1.00000,    159.7018
     12.5000,       5.0000,   2.00000,    162.1327
     17.5000,       5.0000,   2.00000,    224.0737
     22.5000,       5.0000,   2.00000,    254.7164
     27.5000,       5.0000,   2.00000,    290.7443
     32.5000,       5.0000,   2.00000,    299.8103
     37.5000,       5.0000,   2.00000,    299.7125
     42.5000,       5.0000,   2.00000,    299.1987
     47.5000,       5.0000,   2.00000,    347.9229
     52.5000,       5.0000,   2.00000,    318.0616
     57.5000,       5.0000,   2.00000,    308.4641
     62.5000,       5.0000,   2.00000,    378.0207
     67.5000,       5.0000,   2.00000,    356.5891
     72.5000,       5.0000,   2.00000,    345.4976
     77.5000,       5.0000,   2.00000,    423.2853
     82.5000,       5.0000,   2.00000,    458.6317
     87.5000,       5.0000,   2.00000,    424.5549
     92.5000,       5.0000,   2.00000,    462.5019
     97.5000,       5.0000,   2.00000,    527.9713
    102.5000,       5.0000,   2.00000,    563.5944
    107.5000,       5.0000,   2.00000,    470.7440
    112.5000,       5.0000,   2.00000,    477.6888
    117.5000,       5.0000,   2.00000,    475.8770
    122.5000,       5.0000,   2.00000,    466.5066
    127.5000,       5.0000,   2.00000,    475.2512
    132.5000,       5.0000,   2.00000,    484.6151
    137.5000,       5.0000,   2.00000,    521.1050
    142.5000,       5.0000,   2.00000,    529.9349
    147.5000,       5.0000,   2.00000,    585.6890
    152.5000,       5.0000,   2.00000,    583.1550
    157.5000,       5.0000,   2.00000,    563.3571
    162.5000,       5.0000,   2.00000,    682.9707
    167.5000,       5.0000,   2.00000,    844.9102
    172.5000,       5.0000,   2.00000,    956.4394
    177.5000,       5.0000,   2.00000,   1010.0084
    182.5000,       5.0000,   2.00000,   1234.6326
    187.5000,       5.0000,   2.00000,   1262.6279
    192.5000,       5.0000,   2.00000,   1292.5408
    197.5000,       5.0000,   2.00000,   1605.1348
    202.5000,       5.0000,   2.00000,   1531.1627
    207.5000,       5.0000,   2.00000,   1261.2990
    212.5000,       5.0000,   2.00000,   1353.4161
    217.5000,       5.0000,   2.00000,   1153.8917
    222.5000,       5.0000,   2.00000,    943.8968
    227.5000,       5.0000,   2.00000,   1163.1470
    232.5000,       5.0000,   2.00000,   1140.8409
    237.5000,       5.0000,   2.00000,    836.6406
    242.5000,       5.0000,   2.00000,    926.0480
    247.5000,       5.0000,   2.00000,    881.8992
    252.5000,       5.0000,   2.00000,    833.4207
    257.5000,       5.0000,   2.00000,    817.3397
    262.5000,       5.0000,   2.00000,    624.3019
    267.5000,       5.0000,   2.00000,    820.8608
    272.5000,       5.0000,   2.00000,    703.2389
    277.5000,       5.0000,   2.00000,    668.7234
    282.5000,       5.0000,   2.00000,    582.5348
    287.5000,       5.0000,   2.00000,    432.6266
    292.5000,       5.0000,   2.00000,    398.9091
    297.5000,       5.0000,   2.00000,    324.1528
    302.5000,       5.0000,   2.00000,    271.6106
    307.5000,       5.0000,   2.00000,    270.9066
    312.5000,       5.0000,   2.00000,    252.5525
    317.5000,       5.0000,   2.00000,    232.3469
    322.5000,       5.0000,   2.00000,    213.5460
    327.5000,       5.0000,   2.00000,    225.1734
    332.5000,       5.0000,   2.00000,    211.6286
    337.5000,       5.0000,   2.00000,    229.6061
    342.5000,       5.0000,   2.00000,    233.1133
    347.5000,       5.0000,   2.00000,    200.3967
    352.5000,       5.0000,   2.00000,    210.1916
    357.5000,       5.0000,   2.00000,    231.6877
    362.5000,       5.0000,   2.00000,    245.4578
    367.5000,       5.0000,   2.00000,    230.7557
    372.5000,       5.0000,   2.00000,    215.2520
    377.5000,       5.0000,   2.00000,    221.9022
    382.5000,       5.0000,   2.00000,    196.5874
     17.5000,       5.0000,   3.00000,    246.3146
     22.5000,       5.0000,   3.00000,    287.0497
     27.5000,       5.0000,   3.00000,    336.0751
     32.5000,       5.0000,   3.00000,    311.7049
     37.5000,       5.0000,   3.00000,    315.5712
     42.5000,       5.0000,   3.00000,    321.3790
     47.5000,       5.0000,   3.00000,    380.1063
     52.5000,       5.0000,   3.00000,    360.2994
     57.5000,       5.0000,   3.00000,    361.9800
     62.5000,       5.0000,   3.00000,    426.2552
     67.5000,       5.0000,   3.00000,    403.0710
     72.5000,       5.0000,   3.00000,    403.0747
     77.5000,       5.0000,   3.00000,    476.6635
     82.5000,       5.0000,   3.00000,    512.2988
     87.5000,       5.0000,   3.00000,    447.1254
     92.5000,       5.0000,   3.00000,    492.6193
     97.5000,       5.0000,   3.00000,    572.3279
    102.5000,       5.0000,   3.00000,    634.9133
    107.5000,       5.0000,   3.00000,    510.5411
    112.5000,       5.0000,   3.00000,    508.9841
    117.5000,       5.0000,   3.00000,    512.7343
    122.5000,       5.0000,   3.00000,    529.9125
    127.5000,       5.0000,   3.00000,    545.7688
    132.5000,       5.0000,   3.00000,    563.8156
    137.5000,       5.0000,   3.00000,    622.5659
    142.5000,       5.0000,   3.00000,    657.3341
    147.5000,       5.0000,   3.00000,    729.6016
    152.5000,       5.0000,   3.00000,    706.8647
    157.5000,       5.0000,   3.00000,    678.3902
    162.5000,       5.0000,   3.00000,    840.8759
    167.5000,       5.0000,   3.00000,   1045.1530
    172.5000,       5.0000,   3.00000,   1185.4775
    177.5000,       5.0000,   3.00000,   1175.1005
    182.5000,       5.0000,   3.00000,   1253.0510
    187.5000,       5.0000,   3.00000,   1202.1547
    192.5000,       5.0000,   3.00000,   1317.0347
    197.5000,       5.0000,   3.00000,   1616.9180
    202.5000,       5.0000,   3.00000,   1603.6754
    207.5000,       5.0000,   3.00000,   1321.6936
    212.5000,       5.0000,   3.00000,   1294.0435
    217.5000,       5.0000,   3.00000,   1088.9479
    222.5000,       5.0000,   3.00000,    990.2341
    227.5000,       5.0000,   3.00000,   1167.7911
    232.5000,       5.0000,   3.00000,   1180.2010
    237.5000,       5.0000,   3.00000,    885.4871
    242.5000,       5.0000,   3.00000,    920.7809
    247.5000,       5.0000,   3.00000,    963.5509
    252.5000,       5.0000,   3.00000,    888.2255
    257.5000,       5.0000,   3.00000,    838.4144
    262.5000,       5.0000,   3.00000,    610.3284
    267.5000,       5.0000,   3.00000,    832.4874
    272.5000,       5.0000,   3.00000,    742.7609
    277.5000,       5.0000,   3.00000,    756.0988
    282.5000,       5.0000,   3.00000,    589.7087
    287.5000,       5.0000,   3.00000,    466.7793
    292.5000,       5.0000,   3.00000,    424.7952
    297.5000,       5.0000,   3.00000,    370.7274
    302.5000,       5.0000,   3.00000,    329.9857
    307.5000,       5.0000,   3.00000,    334.6789
    312.5000,       5.0000,   3.00000,    313.5730
    317.5000,       5.0000,   3.00000,    290.6442
    322.5000,       5.0000,   3.00000,    255.9646
    327.5000,       5.0000,   3.00000,    270.9091
    332.5000,       5.0000,   3.00000,    265.2872
    337.5000,       5.0000,   3.00000,    291.5689
    342.5000,       5.0000,   3.00000,    285.4151
    347.5000,       5.0000,   3.00000,    238.2047
    352.5000,       5.0000,   3.00000,    243.2433
    357.5000,       5.0000,   3.00000,    275.0726
    362.5000,       5.0000,   3.00000,    297.8764
    367.5000,       5.0000,   3.00000,    279.1193
    372.5000,       5.0000,   3.00000,    254.2757
    377.5000,       5.0000,   3.00000,    256.3370
     22.5000,      15.0000,   1.00000,    316.1331
     27.5000,      15.0000,   1.00000,    333.0080
     32.5000,      15.0000,   1.00000,    336.3725
     37.5000,      15.0000,   1.00000,    326.2169
     42.5000,      15.0000,   1.00000,    344.7234
     47.5000,      15.0000,   1.00000,    362.1630
     52.5000,      15.0000,   1.00000,    394.0156
     57.5000,      15.0000,   1.00000,    413.5273
     62.5000,      15.0000,   1.00000,    418.1238
     67.5000,      15.0000,   1.00000,    434.5130
     72.5000,      15.0000,   1.00000,    460.5423
     77.5000,      15.0000,   1.00000,    484.2758
     82.5000,      15.0000,   1.00000,    475.8048
     87.5000,      15.0000,   1.00000,    498.9450
     92.5000,      15.0000,   1.00000,    526.8061
     97.5000,      15.0000,   1.00000,    585.3713
    102.5000,      15.0000,   1.00000,    598.6694
    107.5000,      15.0000,   1.00000,    588.8820
    112.5000,      15.0000,   1.00000,    534.9597
    117.5000,      15.0000,   1.00000,    535.5114
    122.5000,      15.0000,   1.00000,    561.8915
    127.5000,      15.0000,   1.00000,    598.7873
    132.5000,      15.0000,   1.00000,    641.2524
    137.5000,      15.0000,   1.00000,    700.2258
    142.5000,      15.0000,   1.00000,    765.9715
    147.5000,      15.0000,   1.00000,    781.7903
    152.5000,      15.0000,   1.00000,    775.2903
    157.5000,      15.0000,   1.00000,    824.6155
    162.5000,      15.0000,   1.00000,    949.4536
    167.5000,      15.0000,   1.00000,   1125.2214
    172.5000,      15.0000,   1.00000,   1224.0885
    177.5000,      15.0000,   1.00000,   1206.6565
    182.5000,      15.0000,   1.00000,   1102.2480
    187.5000,      15.0000,   1.00000,   1143.4012
    192.5000,      15.0000,   1.00000,   1291.6357
    197.5000,      15.0000,   1.00000,   1467.3297
    202.5000,      15.0000,   1.00000,   1541.3262
    207.5000,      15.0000,   1.00000,   1448.7854
    212.5000,      15.0000,   1.00000,   1194.7654
    217.5000,      15.0000,   1.00000,   1088.3840
    222.5000,      15.0000,   1.00000,   1074.2708
    227.5000,      15.0000,   1.00000,   1086.4285
    232.5000,      15.0000,   1.00000,   1053.9060
    237.5000,      15.0000,   1.00000,   1008.9977
    242.5000,      15.0000,   1.00000,    947.7920
    247.5000,      15.0000,   1.00000,    903.7717
    252.5000,      15.0000,   1.00000,    883.0598
    257.5000,      15.0000,   1.00000,    767.6108
    262.5000,      15.0000,   1.00000,    738.6819
    267.5000,      15.0000,   1.00000,    720.5703
    272.5000,      15.0000,   1.00000,    800.7373
    277.5000,      15.0000,   1.00000,    737.0947
    282.5000,      15.0000,   1.00000,    658.3630
    287.5000,      15.0000,   1.00000,    513.6407
    292.5000,      15.0000,   1.00000,    443.0424
    297.5000,      15.0000,   1.00000,    401.0215
    302.5000,      15.0000,   1.00000,    386.7575
    307.5000,      15.0000,   1.00000,    372.4214
    312.5000,      15.0000,   1.00000,    358.3953
    317.5000,      15.0000,   1.00000,    328.3667
    322.5000,      15.0000,   1.00000,    308.2520
    327.5000,      15.0000,   1.00000,    299.0502
    332.5000,      15.0000,   1.00000,    316.5565
    337.5000,      15.0000,   1.00000,    319.2000
    342.5000,      15.0000,   1.00000,    302.3639
    347.5000,      15.0000,   1.00000,    280.3308
    352.5000,      15.0000,   1.00000,    276.5749
    357.5000,      15.0000,   1.00000,    295.1169
    362.5000,      15.0000,   1.00000,    313.9434
    367.5000,      15.0000,   1.00000,    313.4671
    372.5000,      15.0000,   1.00000,    294.0190
     22.5000,       5.0000,   4.00000,    321.5897
     27.5000,       5.0000,   4.00000,    370.5738
     32.5000,       5.0000,   4.00000,    348.6851
     37.5000,       5.0000,   4.00000,    339.0925
     42.5000,       5.0000,   4.00000,    331.8282
     47.5000,       5.0000,   4.00000,    398.4268
     52.5000,       5.0000,   4.00000,    395.8839
     57.5000,       5.0000,   4.00000,    395.0744
     62.5000,       5.0000,   4.00000,    463.6860
     67.5000,       5.0000,   4.00000,    439.9898
     72.5000,       5.0000,   4.00000,    442.7758
     77.5000,       5.0000,   4.00000,    512.7174
     82.5000,       5.0000,   4.00000,    516.5311
     87.5000,       5.0000,   4.00000,    475.4499
     92.5000,       5.0000,   4.00000,    530.5281
     97.5000,       5.0000,   4.00000,    612.6123
    102.5000,       5.0000,   4.00000,    688.0138
    107.5000,       5.0000,   4.00000,    562.3326
    112.5000,       5.0000,   4.00000,    548.6575
    117.5000,       5.0000,   4.00000,    539.0803
    122.5000,       5.0000,   4.00000,    564.9025
    127.5000,       5.0000,   4.00000,    613.2681
    132.5000,       5.0000,   4.00000,    649.3680
    137.5000,       5.0000,   4.00000,    745.6060
    142.5000,       5.0000,   4.00000,    782.2921
    147.5000,       5.0000,   4.00000,    850.7817
    152.5000,       5.0000,   4.00000,    811.3632
    157.5000,       5.0000,   4.00000,    780.8552
    162.5000,       5.0000,   4.00000,    957.5400
    167.5000,       5.0000,   4.00000,   1178.7792
    172.5000,       5.0000,   4.00000,   1308.7273
    177.5000,       5.0000,   4.00000,   1172.9314
    182.5000,       5.0000,   4.00000,   1161.0686
    187.5000,       5.0000,   4.00000,   1151.1433
    192.5000,       5.0000,   4.00000,   1277.1580
    197.5000,       5.0000,   4.00000,   1669.3014
    202.5000,       5.0000,   4.00000,   1649.2866
    207.5000,       5.0000,   4.00000,   1300.4633
    212.5000,       5.0000,   4.00000,   1216.0701
    217.5000,       5.0000,   4.00000,   1046.1071
    222.5000,       5.0000,   4.00000,    963.7938
    227.5000,       5.0000,   4.00000,   1174.0876
    232.5000,       5.0000,   4.00000,   1157.5890
    237.5000,       5.0000,   4.00000,    878.9746
    242.5000,       5.0000,   4.00000,    989.0719
    247.5000,       5.0000,   4.00000,    921.8718
    252.5000,       5.0000,   4.00000,    865.1890
    257.5000,       5.0000,   4.00000,    834.8687
    262.5000,       5.0000,   4.00000,    591.0804
    267.5000,       5.0000,   4.00000,    858.7588
    272.5000,       5.0000,   4.00000,    786.1201
    277.5000,       5.0000,   4.00000,    815.5847
    282.5000,       5.0000,   4.00000,    673.1697
    287.5000,       5.0000,   4.00000,    472.9687
    292.5000,       5.0000,   4.00000,    451.1104
    297.5000,       5.0000,   4.00000,    395.4356
    302.5000,       5.0000,   4.00000,    377.6059
    307.5000,       5.0000,   4.00000,    398.4036
    312.5000,       5.0000,   4.00000,    373.9496
    317.5000,       5.0000,   4.00000,    345.1577
    322.5000,       5.0000,   4.00000,    302.5111
    327.5000,       5.0000,   4.00000,    324.4509
    332.5000,       5.0000,   4.00000,    318.9795
    337.5000,       5.0000,   4.00000,    346.3548
    342.5000,       5.0000,   4.00000,    333.1189
    347.5000,       5.0000,   4.00000,    270.7104
    352.5000,       5.0000,   4.00000,    279.6042
    357.5000,       5.0000,   4.00000,    311.8581
    362.5000,       5.0000,   4.00000,    347.5557
    367.5000,       5.0000,   4.00000,    335.2892
    372.5000,       5.0000,   4.00000,    298.6793
     30.0000,      20.0000,   1.00000,    378.9932
     35.0000,      20.0000,   1.00000,    376.5108
     40.0000,      20.0000,   1.00000,    377.5600
     45.0000,      20.0000,   1.00000,    378.8592
     50.0000,      20.0000,   1.00000,    388.2629
     55.0000,      20.0000,   1.00000,    422.6164
     60.0000,      20.0000,   1.00000,    442.7221
     65.0000,      20.0000,   1.00000,    456.2332
     70.0000,      20.0000,   1.00000,    483.2597
     75.0000,      20.0000,   1.00000,    476.0354
     80.0000,      20.0000,   1.00000,    486.5582
     85.0000,      20.0000,   1.00000,    518.7992
     90.0000,      20.0000,   1.00000,    558.4252
     95.0000,      20.0000,   1.00000,    612.9446
    100.0000,      20.0000,   1.00000,    631.3966
    105.0000,      20.0000,   1.00000,    637.7295
    110.0000,      20.0000,   1.00000,    626.0630
    115.0000,      20.0000,   1.00000,    593.9047
    120.0000,      20.0000,   1.00000,    597.6616
    125.0000,      20.0000,   1.00000,    634.3874
    130.0000,      20.0000,   1.00000,    722.9708
    135.0000,      20.0000,   1.00000,    812.2944
    140.0000,      20.0000,   1.00000,    874.9121
    145.0000,      20.0000,   1.00000,    900.4326
    150.0000,      20.0000,   1.00000,    897.8536
    155.0000,      20.0000,   1.00000,    936.1500
    160.0000,      20.0000,   1.00000,   1017.3737
    165.0000,      20.0000,   1.00000,   1109.2847
    170.0000,      20.0000,   1.00000,   1097.9832
    175.0000,      20.0000,   1.00000,   1059.8654
    180.0000,      20.0000,   1.00000,   1058.3359
    185.0000,      20.0000,   1.00000,   1068.6130
    190.0000,      20.0000,   1.00000,   1198.2467
    195.0000,      20.0000,   1.00000,   1343.8708
    200.0000,      20.0000,   1.00000,   1413.3732
    205.0000,      20.0000,   1.00000,   1444.3832
    210.0000,      20.0000,   1.00000,   1310.0503
    215.0000,      20.0000,   1.00000,   1117.3115
    220.0000,      20.0000,   1.00000,   1060.0851
    225.0000,      20.0000,   1.00000,   1015.4517
    230.0000,      20.0000,   1.00000,    981.2449
    235.0000,      20.0000,   1.00000,   1048.1207
    240.0000,      20.0000,   1.00000,    961.7418
    245.0000,      20.0000,   1.00000,    869.0861
    250.0000,      20.0000,   1.00000,    824.5479
    255.0000,      20.0000,   1.00000,    722.9930
    260.0000,      20.0000,   1.00000,    756.8110
    265.0000,      20.0000,   1.00000,    775.7622
    270.0000,      20.0000,   1.00000,    769.6036
    275.0000,      20.0000,   1.00000,    828.1965
    280.0000,      20.0000,   1.00000,    745.5807
    285.0000,      20.0000,   1.00000,    662.8813
    290.0000,      20.0000,   1.00000,    545.1765
    295.0000,      20.0000,   1.00000,    443.6122
    300.0000,      20.0000,   1.00000,    435.7433
    305.0000,      20.0000,   1.00000,    422.8083
    310.0000,      20.0000,   1.00000,    423.5687
    315.0000,      20.0000,   1.00000,    412.1319
    320.0000,      20.0000,   1.00000,    395.7980
    325.0000,      20.0000,   1.00000,    383.2278
    330.0000,      20.0000,   1.00000,    379.0391
    335.0000,      20.0000,   1.00000,    377.0281
    340.0000,      20.0000,   1.00000,    355.7000
    345.0000,      20.0000,   1.00000,    345.7909
    350.0000,      20.0000,   1.00000,    336.9791
    355.0000,      20.0000,   1.00000,    339.2531
    360.0000,      20.0000,   1.00000,    358.3958
    365.0000,      20.0000,   1.00000,    365.9278
     27.5000,       5.0000,   5.00000,    405.4411
     32.5000,       5.0000,   5.00000,    389.4606
     37.5000,       5.0000,   5.00000,    367.4909
     42.5000,       5.0000,   5.00000,    348.3690
     47.5000,       5.0000,   5.00000,    418.1927
     52.5000,       5.0000,   5.00000,    402.7620
     57.5000,       5.0000,   5.00000,    406.1640
     62.5000,       5.0000,   5.00000,    493.6391
     67.5000,       5.0000,   5.00000,    467.5535
     72.5000,       5.0000,   5.00000,    452.6324
     77.5000,       5.0000,   5.00000,    515.2819
     82.5000,       5.0000,   5.00000,    540.6564
     87.5000,       5.0000,   5.00000,    489.5052
     92.5000,       5.0000,   5.00000,    562.5262
     97.5000,       5.0000,   5.00000,    660.3307
    102.5000,       5.0000,   5.00000,    731.1963
    107.5000,       5.0000,   5.00000,    597.9335
    112.5000,       5.0000,   5.00000,    590.2104
    117.5000,       5.0000,   5.00000,    572.9241
    122.5000,       5.0000,   5.00000,    590.6456
    127.5000,       5.0000,   5.00000,    655.6823
    132.5000,       5.0000,   5.00000,    743.5510
    137.5000,       5.0000,   5.00000,    851.5485
    142.5000,       5.0000,   5.00000,    883.3808
    147.5000,       5.0000,   5.00000,    948.0897
    152.5000,       5.0000,   5.00000,    905.1379
    157.5000,       5.0000,   5.00000,    849.9888
    162.5000,       5.0000,   5.00000,   1023.3759
    167.5000,       5.0000,   5.00000,   1221.5912
    172.5000,       5.0000,   5.00000,   1226.2794
    177.5000,       5.0000,   5.00000,   1067.6532
    182.5000,       5.0000,   5.00000,   1128.5820
    187.5000,       5.0000,   5.00000,   1110.8489
    192.5000,       5.0000,   5.00000,   1257.4972
    197.5000,       5.0000,   5.00000,   1677.8274
    202.5000,       5.0000,   5.00000,   1627.1821
    207.5000,       5.0000,   5.00000,   1220.1324
    212.5000,       5.0000,   5.00000,   1197.9663
    217.5000,       5.0000,   5.00000,   1008.1488
    222.5000,       5.0000,   5.00000,    903.3094
    227.5000,       5.0000,   5.00000,   1136.8171
    232.5000,       5.0000,   5.00000,   1139.5701
    237.5000,       5.0000,   5.00000,    878.0260
    242.5000,       5.0000,   5.00000,    948.5231
    247.5000,       5.0000,   5.00000,    898.7079
    252.5000,       5.0000,   5.00000,    785.2319
    257.5000,       5.0000,   5.00000,    782.4500
    262.5000,       5.0000,   5.00000,    607.7995
    267.5000,       5.0000,   5.00000,    874.9807
    272.5000,       5.0000,   5.00000,    823.1094
    277.5000,       5.0000,   5.00000,    876.0485
    282.5000,       5.0000,   5.00000,    714.6469
    287.5000,       5.0000,   5.00000,    520.9240
    292.5000,       5.0000,   5.00000,    458.1380
    297.5000,       5.0000,   5.00000,    421.5102
    302.5000,       5.0000,   5.00000,    399.5263
    307.5000,       5.0000,   5.00000,    442.7334
    312.5000,       5.0000,   5.00000,    427.4281
    317.5000,       5.0000,   5.00000,    392.5730
    322.5000,       5.0000,   5.00000,    354.1417
    327.5000,       5.0000,   5.00000,    380.8781
    332.5000,       5.0000,   5.00000,    364.9119
    337.5000,       5.0000,   5.00000,    389.3256
    342.5000,       5.0000,   5.00000,    373.4083
    347.5000,       5.0000,   5.00000,    306.3499
    352.5000,       5.0000,   5.00000,    310.9375
    357.5000,       5.0000,   5.00000,    354.6986
    362.5000,       5.0000,   5.00000,    394.4443
    367.5000,       5.0000,   5.00000,    381.1406
     32.5000,       5.0000,   6.00000,    414.6498
     37.5000,       5.0000,   6.00000,    398.1546
     42.5000,       5.0000,   6.00000,    379.0923
     47.5000,       5.0000,   6.00000,    427.7113
     52.5000,       5.0000,   6.00000,    399.9945
     57.5000,       5.0000,   6.00000,    407.7298
     62.5000,       5.0000,   6.00000,    501.7216
     67.5000,       5.0000,   6.00000,    470.2058
     72.5000,       5.0000,   6.00000,    445.8531
     77.5000,       5.0000,   6.00000,    520.1211
     82.5000,       5.0000,   6.00000,    558.6848
     87.5000,       5.0000,   6.00000,    511.6030
     92.5000,       5.0000,   6.00000,    581.3655
     97.5000,       5.0000,   6.00000,    697.3703
    102.5000,       5.0000,   6.00000,    778.9687
    107.5000,       5.0000,   6.00000,    621.8817
    112.5000,       5.0000,   6.00000,    618.2103
    117.5000,       5.0000,   6.00000,    608.1756
    122.5000,       5.0000,   6.00000,    627.4514
    127.5000,       5.0000,   6.00000,    704.4290
    132.5000,       5.0000,   6.00000,    796.4915
    137.5000,       5.0000,   6.00000,    927.8422
    142.5000,       5.0000,   6.00000,    953.2576
    147.5000,       5.0000,   6.00000,   1032.6172
    152.5000,       5.0000,   6.00000,    963.0792
    157.5000,       5.0000,   6.00000,    885.8196
    162.5000,       5.0000,   6.00000,   1025.9810
    167.5000,       5.0000,   6.00000,   1105.0786
    172.5000,       5.0000,   6.00000,   1074.1908
    177.5000,       5.0000,   6.00000,    986.5841
    182.5000,       5.0000,   6.00000,   1080.9996
    187.5000,       5.0000,   6.00000,   1124.8966
    192.5000,       5.0000,   6.00000,   1271.2701
    197.5000,       5.0000,   6.00000,   1609.0344
    202.5000,       5.0000,   6.00000,   1525.5427
    207.5000,       5.0000,   6.00000,   1196.1495
    212.5000,       5.0000,   6.00000,   1142.2574
    217.5000,       5.0000,   6.00000,    968.2859
    222.5000,       5.0000,   6.00000,    871.2803
    227.5000,       5.0000,   6.00000,   1062.3448
    232.5000,       5.0000,   6.00000,   1129.8499
    237.5000,       5.0000,   6.00000,    836.8326
    242.5000,       5.0000,   6.00000,    880.6771
    247.5000,       5.0000,   6.00000,    827.4502
    252.5000,       5.0000,   6.00000,    743.5543
    257.5000,       5.0000,   6.00000,    739.1340
    262.5000,       5.0000,   6.00000,    590.7441
    267.5000,       5.0000,   6.00000,    916.7703
    272.5000,       5.0000,   6.00000,    851.8384
    277.5000,       5.0000,   6.00000,    909.5946
    282.5000,       5.0000,   6.00000,    750.7524
    287.5000,       5.0000,   6.00000,    546.6766
    292.5000,       5.0000,   6.00000,    502.4248
    297.5000,       5.0000,   6.00000,    427.9195
    302.5000,       5.0000,   6.00000,    418.0805
    307.5000,       5.0000,   6.00000,    457.8660
    312.5000,       5.0000,   6.00000,    458.2859
    317.5000,       5.0000,   6.00000,    443.1890
    322.5000,       5.0000,   6.00000,    399.6435
    327.5000,       5.0000,   6.00000,    428.4364
    332.5000,       5.0000,   6.00000,    404.4988
    337.5000,       5.0000,   6.00000,    425.9876
    342.5000,       5.0000,   6.00000,    411.5749
    347.5000,       5.0000,   6.00000,    336.8943
    352.5000,       5.0000,   6.00000,    348.5246
    357.5000,       5.0000,   6.00000,    395.9453
    362.5000,       5.0000,   6.00000,    441.0371
     37.5000,      25.0000,   1.00000,    427.2527
     42.5000,      25.0000,   1.00000,    416.0839
     47.5000,      25.0000,   1.00000,    400.2488
     52.5000,      25.0000,   1.00000,    414.7317
     57.5000,      25.0000,   1.00000,    433.5696
     62.5000,      25.0000,   1.00000,    435.1709
     67.5000,      25.0000,   1.00000,    452.0332
     72.5000,      25.0000,   1.00000,    483.9920
     77.5000,      25.0000,   1.00000,    488.0677
     82.5000,      25.0000,   1.00000,    517.1656
     87.5000,      25.0000,   1.00000,    581.8620
     92.5000,      25.0000,   1.00000,    635.5576
     97.5000,      25.0000,   1.00000,    641.2177
    102.5000,      25.0000,   1.00000,    666.2975
    107.5000,      25.0000,   1.00000,    672.6047
    112.5000,      25.0000,   1.00000,    658.6143
    117.5000,      25.0000,   1.00000,    651.4161
    122.5000,      25.0000,   1.00000,    699.7384
    127.5000,      25.0000,   1.00000,    762.6932
    132.5000,      25.0000,   1.00000,    830.6726
    137.5000,      25.0000,   1.00000,    910.6143
    142.5000,      25.0000,   1.00000,    971.0557
    147.5000,      25.0000,   1.00000,    968.8727
    152.5000,      25.0000,   1.00000,    989.4905
    157.5000,      25.0000,   1.00000,   1026.2860
    162.5000,      25.0000,   1.00000,    975.2498
    167.5000,      25.0000,   1.00000,    889.4995
    172.5000,      25.0000,   1.00000,    908.2135
    177.5000,      25.0000,   1.00000,    940.3113
    182.5000,      25.0000,   1.00000,   1011.6776
    187.5000,      25.0000,   1.00000,   1162.5010
    192.5000,      25.0000,   1.00000,   1255.3232
    197.5000,      25.0000,   1.00000,   1241.1354
    202.5000,      25.0000,   1.00000,   1310.3553
    207.5000,      25.0000,   1.00000,   1328.0613
    212.5000,      25.0000,   1.00000,   1200.0150
    217.5000,      25.0000,   1.00000,   1069.1315
    222.5000,      25.0000,   1.00000,   1014.3444
    227.5000,      25.0000,   1.00000,    949.5248
    232.5000,      25.0000,   1.00000,    910.3816
    237.5000,      25.0000,   1.00000,    924.0319
    242.5000,      25.0000,   1.00000,    840.9890
    247.5000,      25.0000,   1.00000,    738.4018
    252.5000,      25.0000,   1.00000,    720.9768
    257.5000,      25.0000,   1.00000,    737.5265
    262.5000,      25.0000,   1.00000,    741.5420
    267.5000,      25.0000,   1.00000,    800.9861
    272.5000,      25.0000,   1.00000,    808.6511
    277.5000,      25.0000,   1.00000,    804.7852
    282.5000,      25.0000,   1.00000,    736.4232
    287.5000,      25.0000,   1.00000,    666.5150
    292.5000,      25.0000,   1.00000,    556.5266
    297.5000,      25.0000,   1.00000,    486.0963
    302.5000,      25.0000,   1.00000,    444.5972
    307.5000,      25.0000,   1.00000,    439.7965
    312.5000,      25.0000,   1.00000,    441.4824
    317.5000,      25.0000,   1.00000,    463.4238
    322.5000,      25.0000,   1.00000,    456.2881
    327.5000,      25.0000,   1.00000,    440.9901
    332.5000,      25.0000,   1.00000,    428.4788
    337.5000,      25.0000,   1.00000,    412.1771
    342.5000,      25.0000,   1.00000,    393.5896
    347.5000,      25.0000,   1.00000,    398.0326
    352.5000,      25.0000,   1.00000,    403.8125
    357.5000,      25.0000,   1.00000,    402.9643
     37.5000,       5.0000,   7.00000,    425.5883
     42.5000,       5.0000,   7.00000,    397.7972
     47.5000,       5.0000,   7.00000,    440.9757
     52.5000,       5.0000,   7.00000,    405.0978
     57.5000,       5.0000,   7.00000,    403.6277
     62.5000,       5.0000,   7.00000,    482.4136
     67.5000,       5.0000,   7.00000,    448.2140
     72.5000,       5.0000,   7.00000,    445.5035
     77.5000,       5.0000,   7.00000,    529.9352
     82.5000,       5.0000,   7.00000,    567.6299
     87.5000,       5.0000,   7.00000,    529.5931
     92.5000,       5.0000,   7.00000,    605.8234
     97.5000,       5.0000,   7.00000,    718.5449
    102.5000,       5.0000,   7.00000,    809.9233
    107.5000,       5.0000,   7.00000,    651.5964
    112.5000,       5.0000,   7.00000,    637.4581
    117.5000,       5.0000,   7.00000,    636.3909
    122.5000,       5.0000,   7.00000,    678.8927
    127.5000,       5.0000,   7.00000,    748.9047
    132.5000,       5.0000,   7.00000,    825.4213
    137.5000,       5.0000,   7.00000,    951.2426
    142.5000,       5.0000,   7.00000,   1007.8608
    147.5000,       5.0000,   7.00000,   1071.2981
    152.5000,       5.0000,   7.00000,    985.9193
    157.5000,       5.0000,   7.00000,    873.2310
    162.5000,       5.0000,   7.00000,    916.4335
    167.5000,       5.0000,   7.00000,    951.9967
    172.5000,       5.0000,   7.00000,    972.7753
    177.5000,       5.0000,   7.00000,    914.3777
    182.5000,       5.0000,   7.00000,   1041.4741
    187.5000,       5.0000,   7.00000,   1128.8977
    192.5000,       5.0000,   7.00000,   1262.9586
    197.5000,       5.0000,   7.00000,   1542.5992
    202.5000,       5.0000,   7.00000,   1463.8898
    207.5000,       5.0000,   7.00000,   1127.7811
    212.5000,       5.0000,   7.00000,   1093.6373
    217.5000,       5.0000,   7.00000,    925.4747
    222.5000,       5.0000,   7.00000,    835.8076
    227.5000,       5.0000,   7.00000,   1057.4979
    232.5000,       5.0000,   7.00000,   1032.9767
    237.5000,       5.0000,   7.00000,    775.3680
    242.5000,       5.0000,   7.00000,    812.8356
    247.5000,       5.0000,   7.00000,    754.3381
    252.5000,       5.0000,   7.00000,    713.4700
    257.5000,       5.0000,   7.00000,    726.7062
    262.5000,       5.0000,   7.00000,    569.6403
    267.5000,       5.0000,   7.00000,    910.6653
    272.5000,       5.0000,   7.00000,    884.4998
    277.5000,       5.0000,   7.00000,    929.6955
    282.5000,       5.0000,   7.00000,    774.6788
    287.5000,       5.0000,   7.00000,    574.3829
    292.5000,       5.0000,   7.00000,    523.9414
    297.5000,       5.0000,   7.00000,    460.2281
    302.5000,       5.0000,   7.00000,    418.6150
    307.5000,       5.0000,   7.00000,    467.7040
    312.5000,       5.0000,   7.00000,    473.5689
    317.5000,       5.0000,   7.00000,    473.4874
    322.5000,       5.0000,   7.00000,    436.0912
    327.5000,       5.0000,   7.00000,    461.7113
    332.5000,       5.0000,   7.00000,    438.4979
    337.5000,       5.0000,   7.00000,    465.7573
    342.5000,       5.0000,   7.00000,    445.0746
    347.5000,       5.0000,   7.00000,    368.7866
    352.5000,       5.0000,   7.00000,    384.0854
    357.5000,       5.0000,   7.00000,    438.2178
     42.5000,       5.0000,   8.00000,    405.6456
     47.5000,       5.0000,   8.00000,    458.0064
     52.5000,       5.0000,   8.00000,    414.9954
     57.5000,       5.0000,   8.00000,    392.6300
     62.5000,       5.0000,   8.00000,    451.8673
     67.5000,       5.0000,   8.00000,    431.1807
     72.5000,       5.0000,   8.00000,    440.3846
     77.5000,       5.0000,   8.00000,    535.2080
     82.5000,       5.0000,   8.00000,    581.7384
     87.5000,       5.0000,   8.00000,    537.4039
     92.5000,       5.0000,   8.00000,    624.0976
     97.5000,       5.0000,   8.00000,    740.4672
    102.5000,       5.0000,   8.00000,    827.3521
    107.5000,       5.0000,   8.00000,    671.2230
    112.5000,       5.0000,   8.00000,    667.6539
    117.5000,       5.0000,   8.00000,    670.1454
    122.5000,       5.0000,   8.00000,    709.7945
    127.5000,       5.0000,   8.00000,    779.5987
    132.5000,       5.0000,   8.00000,    842.0573
    137.5000,       5.0000,   8.00000,    966.0086
    142.5000,       5.0000,   8.00000,   1002.7737
    147.5000,       5.0000,   8.00000,   1074.4991
    152.5000,       5.0000,   8.00000,    955.9295
    157.5000,       5.0000,   8.00000,    775.5602
    162.5000,       5.0000,   8.00000,    788.1529
    167.5000,       5.0000,   8.00000,    863.7172
    172.5000,       5.0000,   8.00000,    897.0718
    177.5000,       5.0000,   8.00000,    868.5462
    182.5000,       5.0000,   8.00000,   1014.9665
    187.5000,       5.0000,   8.00000,   1072.1621
    192.5000,       5.0000,   8.00000,   1214.6736
    197.5000,       5.0000,   8.00000,   1548.4161
    202.5000,       5.0000,   8.00000,   1414.5430
    207.5000,       5.0000,   8.00000,   1059.2584
    212.5000,       5.0000,   8.00000,   1032.3696
    217.5000,       5.0000,   8.00000,    885.7939
    222.5000,       5.0000,   8.00000,    826.2501
    227.5000,       5.0000,   8.00000,    995.5704
    232.5000,       5.0000,   8.00000,    966.2768
    237.5000,       5.0000,   8.00000,    688.7814
    242.5000,       5.0000,   8.00000,    743.7523
    247.5000,       5.0000,   8.00000,    729.1298
    252.5000,       5.0000,   8.00000,    678.0840
    257.5000,       5.0000,   8.00000,    710.8444
    262.5000,       5.0000,   8.00000,    569.7484
    267.5000,       5.0000,   8.00000,    882.9813
    272.5000,       5.0000,   8.00000,    871.6277
    277.5000,       5.0000,   8.00000,    962.0936
    282.5000,       5.0000,   8.00000,    795.5190
    287.5000,       5.0000,   8.00000,    589.7388
    292.5000,       5.0000,   8.00000,    544.1204
    297.5000,       5.0000,   8.00000,    472.9486
    302.5000,       5.0000,   8.00000,    440.0978
    307.5000,       5.0000,   8.00000,    471.4390
    312.5000,       5.0000,   8.00000,    485.3311
    317.5000,       5.0000,   8.00000,    478.5894
    322.5000,       5.0000,   8.00000,    448.8495
    327.5000,       5.0000,   8.00000,    489.0606
    332.5000,       5.0000,   8.00000,    468.1709
    337.5000,       5.0000,   8.00000,    500.7947
    342.5000,       5.0000,   8.00000,    484.8995
    347.5000,       5.0000,   8.00000,    399.7231
    352.5000,       5.0000,   8.00000,    416.2457
     52.5000,      35.0000,   1.00000,    419.1799
     57.5000,      35.0000,   1.00000,    411.1607
     62.5000,      35.0000,   1.00000,    422.6772
     67.5000,      35.0000,   1.00000,    434.9872
     72.5000,      35.0000,   1.00000,    456.9272
     77.5000,      35.0000,   1.00000,    502.1193
     82.5000,      35.0000,   1.00000,    561.6631
     87.5000,      35.0000,   1.00000,    626.8507
     92.5000,      35.0000,   1.00000,    660.5962
     97.5000,      35.0000,   1.00000,    675.1861
    102.5000,      35.0000,   1.00000,    694.1364
    107.5000,      35.0000,   1.00000,    731.4503
    112.5000,      35.0000,   1.00000,    765.1357
    117.5000,      35.0000,   1.00000,    791.3792
    122.5000,      35.0000,   1.00000,    804.4869
    127.5000,      35.0000,   1.00000,    845.6524
    132.5000,      35.0000,   1.00000,    889.8544
    137.5000,      35.0000,   1.00000,    905.5189
    142.5000,      35.0000,   1.00000,    870.0569
    147.5000,      35.0000,   1.00000,    801.3832
    152.5000,      35.0000,   1.00000,    749.0658
    157.5000,      35.0000,   1.00000,    741.3641
    162.5000,      35.0000,   1.00000,    717.5762
    167.5000,      35.0000,   1.00000,    732.2934
    172.5000,      35.0000,   1.00000,    774.6263
    177.5000,      35.0000,   1.00000,    827.5383
    182.5000,      35.0000,   1.00000,    906.3569
    187.5000,      35.0000,   1.00000,    993.1280
    192.5000,      35.0000,   1.00000,   1043.9349
    197.5000,      35.0000,   1.00000,   1115.4658
    202.5000,      35.0000,   1.00000,   1160.6848
    207.5000,      35.0000,   1.00000,   1158.7939
    212.5000,      35.0000,   1.00000,   1163.3900
    217.5000,      35.0000,   1.00000,   1051.9995
    222.5000,      35.0000,   1.00000,    903.4442
    227.5000,      35.0000,   1.00000,    813.4537
    232.5000,      35.0000,   1.00000,    732.6561
    237.5000,      35.0000,   1.00000,    708.9188
    242.5000,      35.0000,   1.00000,    709.9296
    247.5000,      35.0000,   1.00000,    672.5223
    252.5000,      35.0000,   1.00000,    689.7067
    257.5000,      35.0000,   1.00000,    726.3206
    262.5000,      35.0000,   1.00000,    745.6392
    267.5000,      35.0000,   1.00000,    760.6083
    272.5000,      35.0000,   1.00000,    754.6332
    277.5000,      35.0000,   1.00000,    731.4684
    282.5000,      35.0000,   1.00000,    760.7507
    287.5000,      35.0000,   1.00000,    711.3180
    292.5000,      35.0000,   1.00000,    643.4482
    297.5000,      35.0000,   1.00000,    571.7051
    302.5000,      35.0000,   1.00000,    516.7183
    307.5000,      35.0000,   1.00000,    486.5771
    312.5000,      35.0000,   1.00000,    468.6756
    317.5000,      35.0000,   1.00000,    453.0629
    322.5000,      35.0000,   1.00000,    477.0024
    327.5000,      35.0000,   1.00000,    485.9744
    332.5000,      35.0000,   1.00000,    491.4373
    337.5000,      35.0000,   1.00000,    493.4090
    342.5000,      35.0000,   1.00000,    501.5865
     52.5000,       5.0000,  10.00000,    402.1670
     57.5000,       5.0000,  10.00000,    383.3661
     62.5000,       5.0000,  10.00000,    447.6984
     67.5000,       5.0000,  10.00000,    419.0533
     72.5000,       5.0000,  10.00000,    426.1896
     77.5000,       5.0000,  10.00000,    525.9821
     82.5000,       5.0000,  10.00000,    586.9335
     87.5000,       5.0000,  10.00000,    549.6915
     92.5000,       5.0000,  10.00000,    637.7297
     97.5000,       5.0000,  10.00000,    762.8104
    102.5000,       5.0000,  10.00000,    870.9047
    107.5000,       5.0000,  10.00000,    716.6015
    112.5000,       5.0000,  10.00000,    717.3586
    117.5000,       5.0000,  10.00000,    711.4504
    122.5000,       5.0000,  10.00000,    728.0897
    127.5000,       5.0000,  10.00000,    786.3128
    132.5000,       5.0000,  10.00000,    843.3513
    137.5000,       5.0000,  10.00000,    934.1653
    142.5000,       5.0000,  10.00000,    907.5198
    147.5000,       5.0000,  10.00000,    853.7753
    152.5000,       5.0000,  10.00000,    695.3073
    157.5000,       5.0000,  10.00000,    598.2607
    162.5000,       5.0000,  10.00000,    660.7679
    167.5000,       5.0000,  10.00000,    770.2262
    172.5000,       5.0000,  10.00000,    841.5740
    177.5000,       5.0000,  10.00000,    801.1208
    182.5000,       5.0000,  10.00000,    893.5197
    187.5000,       5.0000,  10.00000,    959.6971
    192.5000,       5.0000,  10.00000,   1113.0206
    197.5000,       5.0000,  10.00000,   1431.4318
    202.5000,       5.0000,  10.00000,   1348.9746
    207.5000,       5.0000,  10.00000,    992.8198
    212.5000,       5.0000,  10.00000,    954.1395
    217.5000,       5.0000,  10.00000,    802.6527
    222.5000,       5.0000,  10.00000,    724.9608
    227.5000,       5.0000,  10.00000,    863.3024
    232.5000,       5.0000,  10.00000,    828.8829
    237.5000,       5.0000,  10.00000,    613.5629
    242.5000,       5.0000,  10.00000,    668.7311
    247.5000,       5.0000,  10.00000,    663.3701
    252.5000,       5.0000,  10.00000,    650.7942
    257.5000,       5.0000,  10.00000,    681.6121
    262.5000,       5.0000,  10.00000,    542.1924
    267.5000,       5.0000,  10.00000,    868.9988
    272.5000,       5.0000,  10.00000,    854.7255
    277.5000,       5.0000,  10.00000,    937.2563
    282.5000,       5.0000,  10.00000,    811.3206
    287.5000,       5.0000,  10.00000,    611.3972
    292.5000,       5.0000,  10.00000,    555.8641
    297.5000,       5.0000,  10.00000,    494.6759
    302.5000,       5.0000,  10.00000,    467.7606
    307.5000,       5.0000,  10.00000,    504.7377
    312.5000,       5.0000,  10.00000,    491.6452
    317.5000,       5.0000,  10.00000,    462.5318
    322.5000,       5.0000,  10.00000,    440.3116
    327.5000,       5.0000,  10.00000,    494.9936
    332.5000,       5.0000,  10.00000,    505.7358
    337.5000,       5.0000,  10.00000,    565.0208
    342.5000,       5.0000,  10.00000,    554.0482
     67.5000,      45.0000,   1.00000,    473.8510
     72.5000,      45.0000,   1.00000,    491.2204
     77.5000,      45.0000,   1.00000,    529.9471
     82.5000,      45.0000,   1.00000,    578.9573
     87.5000,      45.0000,   1.00000,    609.2654
     92.5000,      45.0000,   1.00000,    656.4841
     97.5000,      45.0000,   1.00000,    704.3625
    102.5000,      45.0000,   1.00000,    730.6604
    107.5000,      45.0000,   1.00000,    749.1864
    112.5000,      45.0000,   1.00000,    782.1034
    117.5000,      45.0000,   1.00000,    813.7144
    122.5000,      45.0000,   1.00000,    815.3934
    127.5000,      45.0000,   1.00000,    783.3892
    132.5000,      45.0000,   1.00000,    701.9473
    137.5000,      45.0000,   1.00000,    604.1590
    142.5000,      45.0000,   1.00000,    566.1685
    147.5000,      45.0000,   1.00000,    561.3167
    152.5000,      45.0000,   1.00000,    580.1166
    157.5000,      45.0000,   1.00000,    597.0137
    162.5000,      45.0000,   1.00000,    611.0945
    167.5000,      45.0000,   1.00000,    632.9616
    172.5000,      45.0000,   1.00000,    688.4500
    177.5000,      45.0000,   1.00000,    754.5019
    182.5000,      45.0000,   1.00000,    820.9989
    187.5000,      45.0000,   1.00000,    860.1435
    192.5000,      45.0000,   1.00000,    898.1271
    197.5000,      45.0000,   1.00000,    944.7867
    202.5000,      45.0000,   1.00000,    965.0833
    207.5000,      45.0000,   1.00000,   1001.8612
    212.5000,      45.0000,   1.00000,   1003.5067
    217.5000,      45.0000,   1.00000,    957.1873
    222.5000,      45.0000,   1.00000,    851.9352
    227.5000,      45.0000,   1.00000,    738.3082
    232.5000,      45.0000,   1.00000,    692.0845
    237.5000,      45.0000,   1.00000,    671.8082
    242.5000,      45.0000,   1.00000,    656.7771
    247.5000,      45.0000,   1.00000,    685.1551
    252.5000,      45.0000,   1.00000,    688.8047
    257.5000,      45.0000,   1.00000,    696.7468
    262.5000,      45.0000,   1.00000,    716.4964
    267.5000,      45.0000,   1.00000,    718.2258
    272.5000,      45.0000,   1.00000,    705.3034
    277.5000,      45.0000,   1.00000,    681.6168
    282.5000,      45.0000,   1.00000,    671.7144
    287.5000,      45.0000,   1.00000,    687.6763
    292.5000,      45.0000,   1.00000,    646.3482
    297.5000,      45.0000,   1.00000,    613.1992
    302.5000,      45.0000,   1.00000,    552.4336
    307.5000,      45.0000,   1.00000,    500.3720
    312.5000,      45.0000,   1.00000,    482.9559
    317.5000,      45.0000,   1.00000,    480.7481
    322.5000,      45.0000,   1.00000,    487.0282
    327.5000,      45.0000,   1.00000,    490.3542
     77.5000,       5.0000,  12.00000,    521.2642
    157.5000,       5.0000,  12.00000,    492.9360
    237.5000,       5.0000,  12.00000,    587.6978
    317.5000,       5.0000,  12.00000,    472.4297
     67.5000,      15.0000,   4.00000,    454.6555
     72.5000,      15.0000,   4.00000,    475.3980
     77.5000,      15.0000,   4.00000,    516.2332
     82.5000,      15.0000,   4.00000,    539.4586
     87.5000,      15.0000,   4.00000,    578.9537
     92.5000,      15.0000,   4.00000,    661.2366
     97.5000,      15.0000,   4.00000,    791.9534
    102.5000,      15.0000,   4.00000,    815.8481
    107.5000,      15.0000,   4.00000,    784.0918
    112.5000,      15.0000,   4.00000,    714.4344
    117.5000,      15.0000,   4.00000,    700.9719
    122.5000,      15.0000,   4.00000,    697.7078
    127.5000,      15.0000,   4.00000,    694.6406
    132.5000,      15.0000,   4.00000,    667.1332
    137.5000,      15.0000,   4.00000,    611.9710
    142.5000,      15.0000,   4.00000,    590.4620
    147.5000,      15.0000,   4.00000,    552.5452
    152.5000,      15.0000,   4.00000,    520.6331
    157.5000,      15.0000,   4.00000,    514.3851
    162.5000,      15.0000,   4.00000,    551.9609
    167.5000,      15.0000,   4.00000,    631.2259
    172.5000,      15.0000,   4.00000,    705.0092
    177.5000,      15.0000,   4.00000,    753.2481
    182.5000,      15.0000,   4.00000,    792.8756
    187.5000,      15.0000,   4.00000,    877.9465
    192.5000,      15.0000,   4.00000,   1010.2679
    197.5000,      15.0000,   4.00000,   1126.8318
    202.5000,      15.0000,   4.00000,   1097.7904
    207.5000,      15.0000,   4.00000,    966.2298
    212.5000,      15.0000,   4.00000,    793.5746
    217.5000,      15.0000,   4.00000,    708.5975
    222.5000,      15.0000,   4.00000,    691.6336
    227.5000,      15.0000,   4.00000,    710.8235
    232.5000,      15.0000,   4.00000,    700.9740
    237.5000,      15.0000,   4.00000,    667.8720
    242.5000,      15.0000,   4.00000,    621.4951
    247.5000,      15.0000,   4.00000,    627.3348
    252.5000,      15.0000,   4.00000,    625.4415
    257.5000,      15.0000,   4.00000,    588.2539
    262.5000,      15.0000,   4.00000,    662.7761
    267.5000,      15.0000,   4.00000,    731.8973
    272.5000,      15.0000,   4.00000,    866.3524
    277.5000,      15.0000,   4.00000,    835.1252
    282.5000,      15.0000,   4.00000,    767.7899
    287.5000,      15.0000,   4.00000,    648.5637
    292.5000,      15.0000,   4.00000,    545.4105
    297.5000,      15.0000,   4.00000,    505.0394
    302.5000,      15.0000,   4.00000,    488.3499
    307.5000,      15.0000,   4.00000,    481.8777
    312.5000,      15.0000,   4.00000,    486.5173
    317.5000,      15.0000,   4.00000,    470.6295
    322.5000,      15.0000,   4.00000,    472.9569
    327.5000,      15.0000,   4.00000,    481.2268
     82.5000,      55.0000,   1.00000,    625.4667
     87.5000,      55.0000,   1.00000,    645.6666
     92.5000,      55.0000,   1.00000,    649.3153
     97.5000,      55.0000,   1.00000,    659.8524
    102.5000,      55.0000,   1.00000,    676.6339
    107.5000,      55.0000,   1.00000,    688.7432
    112.5000,      55.0000,   1.00000,    691.4085
    117.5000,      55.0000,   1.00000,    646.8144
    122.5000,      55.0000,   1.00000,    589.1981
    127.5000,      55.0000,   1.00000,    541.4376
    132.5000,      55.0000,   1.00000,    493.3294
    137.5000,      55.0000,   1.00000,    481.0500
    142.5000,      55.0000,   1.00000,    488.4081
    147.5000,      55.0000,   1.00000,    495.4452
    152.5000,      55.0000,   1.00000,    492.4913
    157.5000,      55.0000,   1.00000,    511.4206
    162.5000,      55.0000,   1.00000,    533.7458
    167.5000,      55.0000,   1.00000,    562.3322
    172.5000,      55.0000,   1.00000,    608.8843
    177.5000,      55.0000,   1.00000,    652.1000
    182.5000,      55.0000,   1.00000,    709.3927
    187.5000,      55.0000,   1.00000,    768.5634
    192.5000,      55.0000,   1.00000,    795.6667
    197.5000,      55.0000,   1.00000,    796.5319
    202.5000,      55.0000,   1.00000,    810.0208
    207.5000,      55.0000,   1.00000,    838.2642
    212.5000,      55.0000,   1.00000,    841.1392
    217.5000,      55.0000,   1.00000,    852.0129
    222.5000,      55.0000,   1.00000,    849.2450
    227.5000,      55.0000,   1.00000,    783.5594
    232.5000,      55.0000,   1.00000,    717.6293
    242.5000,      55.0000,   1.00000,    667.5073
    247.5000,      55.0000,   1.00000,    679.8766
    252.5000,      55.0000,   1.00000,    714.3274
    257.5000,      55.0000,   1.00000,    708.0857
    262.5000,      55.0000,   1.00000,    672.5630
    267.5000,      55.0000,   1.00000,    670.0518
    272.5000,      55.0000,   1.00000,    653.8209
    277.5000,      55.0000,   1.00000,    634.1342
    282.5000,      55.0000,   1.00000,    627.2611
    287.5000,      55.0000,   1.00000,    612.6161
    292.5000,      55.0000,   1.00000,    610.9234
    297.5000,      55.0000,   1.00000,    579.6252
    302.5000,      55.0000,   1.00000,    554.8903
    307.5000,      55.0000,   1.00000,    515.0167
    312.5000,      55.0000,   1.00000,    501.1442
     77.5000,       5.0000,  15.00000,    551.9109
    157.5000,       5.0000,  15.00000,    409.6247
    237.5000,       5.0000,  15.00000,    570.0426
    317.5000,       5.0000,  15.00000,    480.0674
     82.5000,      15.0000,   5.00000,    583.0629
     87.5000,      15.0000,   5.00000,    608.8502
     92.5000,      15.0000,   5.00000,    657.8936
     97.5000,      15.0000,   5.00000,    749.8008
    102.5000,      15.0000,   5.00000,    748.2269
    107.5000,      15.0000,   5.00000,    703.3024
    112.5000,      15.0000,   5.00000,    615.2070
    117.5000,      15.0000,   5.00000,    546.5243
    122.5000,      15.0000,   5.00000,    490.2333
    127.5000,      15.0000,   5.00000,    469.8350
    132.5000,      15.0000,   5.00000,    473.4545
    137.5000,      15.0000,   5.00000,    478.9624
    142.5000,      15.0000,   5.00000,    492.1091
    147.5000,      15.0000,   5.00000,    471.9893
    152.5000,      15.0000,   5.00000,    435.9170
    157.5000,      15.0000,   5.00000,    429.9089
    162.5000,      15.0000,   5.00000,    469.6847
    167.5000,      15.0000,   5.00000,    544.3909
    172.5000,      15.0000,   5.00000,    590.7893
    177.5000,      15.0000,   5.00000,    642.0358
    182.5000,      15.0000,   5.00000,    708.7813
    187.5000,      15.0000,   5.00000,    805.2263
    192.5000,      15.0000,   5.00000,    921.0002
    197.5000,      15.0000,   5.00000,    984.1695
    202.5000,      15.0000,   5.00000,    936.6790
    207.5000,      15.0000,   5.00000,    811.7767
    212.5000,      15.0000,   5.00000,    687.9924
    217.5000,      15.0000,   5.00000,    645.1436
    222.5000,      15.0000,   5.00000,    664.2708
    227.5000,      15.0000,   5.00000,    709.2664
    232.5000,      15.0000,   5.00000,    705.5893
    242.5000,      15.0000,   5.00000,    611.4729
    247.5000,      15.0000,   5.00000,    617.6837
    252.5000,      15.0000,   5.00000,    617.0169
    257.5000,      15.0000,   5.00000,    575.8876
    262.5000,      15.0000,   5.00000,    643.0488
    267.5000,      15.0000,   5.00000,    704.1078
    272.5000,      15.0000,   5.00000,    834.1796
    277.5000,      15.0000,   5.00000,    812.1801
    282.5000,      15.0000,   5.00000,    735.5616
    287.5000,      15.0000,   5.00000,    613.3892
    292.5000,      15.0000,   5.00000,    513.1429
    297.5000,      15.0000,   5.00000,    473.3026
    302.5000,      15.0000,   5.00000,    460.7149
    307.5000,      15.0000,   5.00000,    466.2946
    312.5000,      15.0000,   5.00000,    484.8187
     97.5000,      65.0000,   1.00000,    595.9026
    102.5000,      65.0000,   1.00000,    549.6057
    107.5000,      65.0000,   1.00000,    505.7373
    112.5000,      65.0000,   1.00000,    478.1620
    117.5000,      65.0000,   1.00000,    463.6026
    122.5000,      65.0000,   1.00000,    462.5866
    127.5000,      65.0000,   1.00000,    462.6366
    132.5000,      65.0000,   1.00000,    449.6315
    137.5000,      65.0000,   1.00000,    432.7133
    142.5000,      65.0000,   1.00000,    439.0036
    147.5000,      65.0000,   1.00000,    444.0251
    152.5000,      65.0000,   1.00000,    455.0331
    157.5000,      65.0000,   1.00000,    470.1311
    162.5000,      65.0000,   1.00000,    495.2311
    167.5000,      65.0000,   1.00000,    541.7170
    172.5000,      65.0000,   1.00000,    561.5898
    177.5000,      65.0000,   1.00000,    574.9515
    182.5000,      65.0000,   1.00000,    588.0992
    187.5000,      65.0000,   1.00000,    602.5552
    192.5000,      65.0000,   1.00000,    639.0179
    197.5000,      65.0000,   1.00000,    698.0085
    202.5000,      65.0000,   1.00000,    757.1547
    207.5000,      65.0000,   1.00000,    775.0065
    212.5000,      65.0000,   1.00000,    796.3287
    217.5000,      65.0000,   1.00000,    803.0652
    257.5000,      65.0000,   1.00000,    699.6077
    262.5000,      65.0000,   1.00000,    668.6932
    267.5000,      65.0000,   1.00000,    629.5538
    272.5000,      65.0000,   1.00000,    609.9715
    277.5000,      65.0000,   1.00000,    589.7816
    282.5000,      65.0000,   1.00000,    573.8475
    287.5000,      65.0000,   1.00000,    565.0402
    292.5000,      65.0000,   1.00000,    556.5351
    297.5000,      65.0000,   1.00000,    574.0612
     97.5000,      15.0000,   6.00000,    676.9463
    102.5000,      15.0000,   6.00000,    615.9917
    107.5000,      15.0000,   6.00000,    524.4183
    112.5000,      15.0000,   6.00000,    437.0229
    117.5000,      15.0000,   6.00000,    405.0347
    122.5000,      15.0000,   6.00000,    395.4149
    127.5000,      15.0000,   6.00000,    403.8231
    132.5000,      15.0000,   6.00000,    414.6930
    137.5000,      15.0000,   6.00000,    416.1046
    142.5000,      15.0000,   6.00000,    427.9369
    147.5000,      15.0000,   6.00000,    416.7791
    152.5000,      15.0000,   6.00000,    393.5093
    157.5000,      15.0000,   6.00000,    387.6592
    162.5000,      15.0000,   6.00000,    425.3284
    167.5000,      15.0000,   6.00000,    498.2035
    172.5000,      15.0000,   6.00000,    533.1083
    177.5000,      15.0000,   6.00000,    571.5800
    182.5000,      15.0000,   6.00000,    600.0280
    187.5000,      15.0000,   6.00000,    659.6216
    192.5000,      15.0000,   6.00000,    769.9876
    197.5000,      15.0000,   6.00000,    863.3474
    202.5000,      15.0000,   6.00000,    867.9892
    207.5000,      15.0000,   6.00000,    769.2621
    212.5000,      15.0000,   6.00000,    665.7319
    217.5000,      15.0000,   6.00000,    631.9156
    257.5000,      15.0000,   6.00000,    573.4966
    262.5000,      15.0000,   6.00000,    640.3083
    267.5000,      15.0000,   6.00000,    687.5873
    272.5000,      15.0000,   6.00000,    800.4965
    277.5000,      15.0000,   6.00000,    771.4270
    282.5000,      15.0000,   6.00000,    692.2867
    287.5000,      15.0000,   6.00000,    580.9667
    292.5000,      15.0000,   6.00000,    495.8266
    297.5000,      15.0000,   6.00000,    465.6588
    105.0000,      30.0000,   3.00000,    488.5427
    110.0000,      30.0000,   3.00000,    459.7978
    115.0000,      30.0000,   3.00000,    429.0260
    120.0000,      30.0000,   3.00000,    396.2516
    125.0000,      30.0000,   3.00000,    387.2970
    130.0000,      30.0000,   3.00000,    381.5000
    135.0000,      30.0000,   3.00000,    393.5567
    140.0000,      30.0000,   3.00000,    395.3799
    145.0000,      30.0000,   3.00000,    388.7606
    150.0000,      30.0000,   3.00000,    392.0492
    155.0000,      30.0000,   3.00000,    406.2696
    160.0000,      30.0000,   3.00000,    433.1392
    165.0000,      30.0000,   3.00000,    442.4150
    170.0000,      30.0000,   3.00000,    474.1896
    175.0000,      30.0000,   3.00000,    510.5933
    180.0000,      30.0000,   3.00000,    552.9821
    185.0000,      30.0000,   3.00000,    623.5048
    190.0000,      30.0000,   3.00000,    679.7609
    195.0000,      30.0000,   3.00000,    709.4890
    200.0000,      30.0000,   3.00000,    740.9067
    205.0000,      30.0000,   3.00000,    765.1755
    210.0000,      30.0000,   3.00000,    767.2702
    265.0000,      30.0000,   3.00000,    682.7245
    270.0000,      30.0000,   3.00000,    694.5547
    275.0000,      30.0000,   3.00000,    676.1254
    280.0000,      30.0000,   3.00000,    680.4623
    285.0000,      30.0000,   3.00000,    627.1891
    290.0000,      30.0000,   3.00000,    574.5353
    112.5000,      25.0000,   4.00000,    435.5314
    117.5000,      25.0000,   4.00000,    388.7289
    122.5000,      25.0000,   4.00000,    366.6073
    127.5000,      25.0000,   4.00000,    362.5356
    132.5000,      25.0000,   4.00000,    364.7498
    137.5000,      25.0000,   4.00000,    374.9846
    142.5000,      25.0000,   4.00000,    381.0637
    147.5000,      25.0000,   4.00000,    376.1803
    152.5000,      25.0000,   4.00000,    381.7225
    157.5000,      25.0000,   4.00000,    393.1609
    162.5000,      25.0000,   4.00000,    412.3752
    167.5000,      25.0000,   4.00000,    429.2932
    172.5000,      25.0000,   4.00000,    469.6858
    177.5000,      25.0000,   4.00000,    516.2334
    182.5000,      25.0000,   4.00000,    561.4260
    187.5000,      25.0000,   4.00000,    631.1740
    192.5000,      25.0000,   4.00000,    700.8366
    197.5000,      25.0000,   4.00000,    723.2065
    202.5000,      25.0000,   4.00000,    738.9103
    272.5000,      25.0000,   4.00000,    712.7845
    277.5000,      25.0000,   4.00000,    719.5844
    282.5000,      25.0000,   4.00000,    666.3757
    157.5000,      15.0000,   8.00000,    329.6152
    157.5000,      15.0000,  10.00000,    333.0174
   3.43
ITERATION 4
MODEL RESISTIVITY
LAYER 1
77,     2.5000
     10.0000,     111.22
     15.0000,     119.24
     20.0000,     191.26
     25.0000,     245.78
     30.0000,     304.28
     35.0000,     278.42
     40.0000,     259.04
     45.0000,     240.81
     50.0000,     275.54
     55.0000,     249.63
     60.0000,     237.76
     65.0000,     275.76
     70.0000,     245.52
     75.0000,     237.91
     80.0000,     288.17
     85.0000,     321.97
     90.0000,     314.85
     95.0000,     390.74
    100.0000,     487.32
    105.0000,     544.00
    110.0000,     427.97
    115.0000,     395.13
    120.0000,     362.62
    125.0000,     362.37
    130.0000,     381.19
    135.0000,     402.02
    140.0000,     412.08
    145.0000,     379.07
    150.0000,     387.62
    155.0000,     345.39
    160.0000,     312.00
    165.0000,     387.56
    170.0000,     498.95
    175.0000,     582.32
    180.0000,     613.76
    185.0000,     773.86
    190.0000,     906.12
    195.0000,     1154.3
    200.0000,     1639.3
    205.0000,     1617.9
    210.0000,     1231.1
    215.0000,     1159.4
    220.0000,     924.59
    225.0000,     872.82
    230.0000,     1104.2
    235.0000,     1054.8
    240.0000,     773.48
    245.0000,     791.57
    250.0000,     727.06
    255.0000,     658.82
    260.0000,     665.89
    265.0000,     507.02
    270.0000,     794.59
    275.0000,     752.12
    280.0000,     796.45
    285.0000,     598.04
    290.0000,     386.67
    295.0000,     307.94
    300.0000,     225.90
    305.0000,     186.20
    310.0000,     188.99
    315.0000,     180.51
    320.0000,     166.36
    325.0000,     139.34
    330.0000,     151.06
    335.0000,     146.79
    340.0000,     155.69
    345.0000,     155.68
    350.0000,     128.72
    355.0000,     130.36
    360.0000,     156.83
    365.0000,     185.89
    370.0000,     181.76
    375.0000,     165.14
    380.0000,     163.66
    385.0000,     147.69
           142.8439
LAYER 2
77,     5.2500
     10.0000,     112.06
     15.0000,     120.28
     20.0000,     184.27
     25.0000,     246.70
     30.0000,     301.20
     35.0000,     287.50
     40.0000,     268.97
     45.0000,     257.56
     50.0000,     288.16
     55.0000,     266.83
     60.0000,     262.46
     65.0000,     297.58
     70.0000,     281.66
     75.0000,     285.31
     80.0000,     338.36
     85.0000,     379.22
     90.0000,     369.20
     95.0000,     422.11
    100.0000,     526.65
    105.0000,     602.64
    110.0000,     446.27
    115.0000,     421.07
    120.0000,     390.41
    125.0000,     374.73
    130.0000,     390.96
    135.0000,     422.72
    140.0000,     440.75
    145.0000,     432.70
    150.0000,     465.21
    155.0000,     445.76
    160.0000,     444.37
    165.0000,     536.95
    170.0000,     682.95
    175.0000,     808.20
    180.0000,     888.34
    185.0000,     1082.9
    190.0000,     1278.6
    195.0000,     1541.3
    200.0000,     1856.0
    205.0000,     1604.8
    210.0000,     1220.0
    215.0000,     1191.8
    220.0000,     987.19
    225.0000,     972.11
    230.0000,     1124.9
    235.0000,     1078.9
    240.0000,     783.84
    245.0000,     815.29
    250.0000,     771.88
    255.0000,     691.97
    260.0000,     693.59
    265.0000,     547.11
    270.0000,     800.52
    275.0000,     750.03
    280.0000,     772.66
    285.0000,     608.05
    290.0000,     388.91
    295.0000,     295.69
    300.0000,     231.69
    305.0000,     198.55
    310.0000,     198.05
    315.0000,     190.63
    320.0000,     172.79
    325.0000,     155.07
    330.0000,     162.93
    335.0000,     162.88
    340.0000,     171.77
    345.0000,     170.72
    350.0000,     147.69
    355.0000,     151.09
    360.0000,     182.77
    365.0000,     211.27
    370.0000,     201.66
    375.0000,     187.03
    380.0000,     174.79
    385.0000,     156.15
           149.3940
LAYER 3
75,     8.2750
     15.0000,     122.08
     20.0000,     178.56
     25.0000,     270.76
     30.0000,     339.76
     35.0000,     350.76
     40.0000,     330.68
     45.0000,     317.24
     50.0000,     332.56
     55.0000,     318.28
     60.0000,     326.99
     65.0000,     371.66
     70.0000,     392.24
     75.0000,     433.72
     80.0000,     519.42
     85.0000,     576.64
     90.0000,     541.54
     95.0000,     557.41
    100.0000,     690.91
    105.0000,     803.62
    110.0000,     575.29
    115.0000,     550.43
    120.0000,     517.34
    125.0000,     472.86
    130.0000,     479.51
    135.0000,     533.46
    140.0000,     597.51
    145.0000,     666.12
    150.0000,     797.10
    155.0000,     862.04
    160.0000,     929.41
    165.0000,     1109.6
    170.0000,     1395.3
    175.0000,     1677.9
    180.0000,     1912.9
    185.0000,     2264.0
    190.0000,     2600.2
    195.0000,     2762.2
    200.0000,     2510.7
    205.0000,     1710.0
    210.0000,     1238.7
    215.0000,     1251.4
    220.0000,     1169.3
    225.0000,     1207.9
    230.0000,     1279.9
    235.0000,     1193.8
    240.0000,     896.58
    245.0000,     959.66
    250.0000,     958.66
    255.0000,     866.01
    260.0000,     861.97
    265.0000,     707.95
    270.0000,     931.63
    275.0000,     811.11
    280.0000,     765.32
    285.0000,     606.46
    290.0000,     389.41
    295.0000,     297.82
    300.0000,     263.23
    305.0000,     242.50
    310.0000,     235.15
    315.0000,     223.70
    320.0000,     207.44
    325.0000,     204.81
    330.0000,     221.35
    335.0000,     233.75
    340.0000,     248.22
    345.0000,     247.00
    350.0000,     225.46
    355.0000,     234.56
    360.0000,     279.39
    365.0000,     310.96
    370.0000,     287.84
    375.0000,     259.67
    380.0000,     216.39
           178.1706
LAYER 4
73,    11.6025
     20.0000,     164.67
     25.0000,     313.47
     30.0000,     401.28
     35.0000,     469.12
     40.0000,     457.60
     45.0000,     434.22
     50.0000,     426.40
     55.0000,     411.32
     60.0000,     430.41
     65.0000,     498.34
     70.0000,     577.95
     75.0000,     698.88
     80.0000,     855.72
     85.0000,     902.76
     90.0000,     769.23
     95.0000,     703.99
    100.0000,     837.16
    105.0000,     971.21
    110.0000,     712.77
    115.0000,     734.30
    120.0000,     737.56
    125.0000,     672.73
    130.0000,     662.36
    135.0000,     738.62
    140.0000,     877.56
    145.0000,     1094.1
    150.0000,     1456.2
    155.0000,     1737.0
    160.0000,     1989.0
    165.0000,     2398.5
    170.0000,     2971.4
    175.0000,     3552.5
    180.0000,     4078.2
    185.0000,     4424.0
    190.0000,     4610.5
    195.0000,     4135.5
    200.0000,     3076.3
    205.0000,     1743.0
    210.0000,     1164.3
    215.0000,     1214.9
    220.0000,     1316.1
    225.0000,     1472.5
    230.0000,     1515.1
    235.0000,     1362.6
    240.0000,     1046.2
    245.0000,     1149.0
    250.0000,     1182.1
    255.0000,     1073.8
    260.0000,     1065.5
    265.0000,     885.23
    270.0000,     1114.2
    275.0000,     922.48
    280.0000,     825.20
    285.0000,     663.76
    290.0000,     444.36
    295.0000,     359.80
    300.0000,     350.48
    305.0000,     339.97
    310.0000,     322.35
    315.0000,     300.78
    320.0000,     286.33
    325.0000,     299.75
    330.0000,     336.68
    335.0000,     369.99
    340.0000,     396.33
    345.0000,     398.21
    350.0000,     378.52
    355.0000,     399.05
    360.0000,     464.61
    365.0000,     495.17
    370.0000,     429.24
    375.0000,     375.45
           263.5131
LAYER 5
69,    15.2628
     30.0000,     362.36
     35.0000,     548.69
     40.0000,     625.11
     45.0000,     665.85
     50.0000,     666.62
     55.0000,     668.91
     60.0000,     707.33
     65.0000,     809.65
     70.0000,     967.77
     75.0000,     1150.7
     80.0000,     1245.1
     85.0000,     1111.9
     90.0000,     881.66
     95.0000,     793.61
    100.0000,     891.16
    105.0000,     986.11
    110.0000,     874.28
    115.0000,     965.94
    120.0000,     1065.5
    125.0000,     1042.0
    130.0000,     1000.9
    135.0000,     1049.0
    140.0000,     1249.3
    145.0000,     1711.8
    150.0000,     2473.2
    155.0000,     3284.5
    160.0000,     4271.2
    165.0000,     4823.6
    170.0000,     4850.0
    175.0000,     4784.0
    180.0000,     4728.0
    185.0000,     4545.9
    190.0000,     4205.5
    195.0000,     3399.3
    200.0000,     2168.5
    205.0000,     1199.3
    210.0000,     860.29
    215.0000,     945.13
    220.0000,     1241.7
    225.0000,     1598.4
    230.0000,     1700.8
    235.0000,     1517.4
    240.0000,     1257.4
    245.0000,     1273.2
    250.0000,     1240.4
    255.0000,     1117.3
    260.0000,     1054.3
    265.0000,     951.80
    270.0000,     1104.7
    275.0000,     1034.8
    280.0000,     981.65
    285.0000,     920.64
    290.0000,     808.86
    295.0000,     774.01
    300.0000,     808.92
    305.0000,     815.32
    310.0000,     759.50
    315.0000,     685.15
    320.0000,     641.72
    325.0000,     651.42
    330.0000,     695.78
    335.0000,     742.69
    340.0000,     781.12
    345.0000,     806.37
    350.0000,     829.44
    355.0000,     874.77
    360.0000,     909.07
    365.0000,     859.64
           625.3547
LAYER 6
65,    19.2890
     40.0000,     476.01
     45.0000,     561.18
     50.0000,     598.15
     55.0000,     629.96
     60.0000,     668.22
     65.0000,     733.44
     70.0000,     808.93
     75.0000,     861.65
     80.0000,     844.69
     85.0000,     751.75
     90.0000,     660.71
     95.0000,     653.35
    100.0000,     734.33
    105.0000,     812.34
    110.0000,     821.53
    115.0000,     910.48
    120.0000,     1011.0
    125.0000,     1026.6
    130.0000,     987.29
    135.0000,     975.38
    140.0000,     1054.9
    145.0000,     1296.4
    150.0000,     1760.5
    155.0000,     2426.9
    160.0000,     3190.2
    165.0000,     3639.7
    170.0000,     3729.1
    175.0000,     3666.2
    180.0000,     3496.3
    185.0000,     3142.6
    190.0000,     2530.2
    195.0000,     1756.7
    200.0000,     1116.0
    205.0000,     754.16
    210.0000,     667.68
    215.0000,     798.65
    220.0000,     1087.1
    225.0000,     1409.4
    230.0000,     1543.7
    235.0000,     1437.9
    240.0000,     1256.0
    245.0000,     1172.3
    250.0000,     1070.0
    255.0000,     945.10
    260.0000,     862.11
    265.0000,     816.63
    270.0000,     898.62
    275.0000,     931.54
    280.0000,     960.94
    285.0000,     998.02
    290.0000,     1020.2
    295.0000,     1066.3
    300.0000,     1131.0
    305.0000,     1148.6
    310.0000,     1084.8
    315.0000,     982.98
    320.0000,     902.07
    325.0000,     866.92
    330.0000,     867.31
    335.0000,     885.19
    340.0000,     912.95
    345.0000,     946.27
    350.0000,     985.27
    355.0000,     1001.4
           943.8201
LAYER 7
61,    23.7179
     50.0000,     445.41
     55.0000,     488.12
     60.0000,     520.43
     65.0000,     561.17
     70.0000,     590.49
     75.0000,     597.28
     80.0000,     571.79
     85.0000,     529.12
     90.0000,     501.38
     95.0000,     513.47
    100.0000,     562.61
    105.0000,     616.36
    110.0000,     659.25
    115.0000,     730.50
    120.0000,     808.08
    125.0000,     841.80
    130.0000,     827.58
    135.0000,     802.71
    140.0000,     807.41
    145.0000,     876.83
    150.0000,     1035.3
    155.0000,     1285.4
    160.0000,     1602.6
    165.0000,     1882.0
    170.0000,     2016.0
    175.0000,     1981.4
    180.0000,     1791.1
    185.0000,     1483.0
    190.0000,     1128.5
    195.0000,     816.30
    200.0000,     609.94
    205.0000,     525.82
    210.0000,     562.41
    215.0000,     719.08
    220.0000,     970.05
    225.0000,     1221.1
    230.0000,     1336.7
    235.0000,     1280.5
    240.0000,     1145.0
    245.0000,     1021.8
    250.0000,     899.23
    255.0000,     788.14
    260.0000,     715.13
    265.0000,     690.83
    270.0000,     734.16
    275.0000,     789.41
    280.0000,     852.32
    285.0000,     925.35
    290.0000,     999.90
    295.0000,     1076.8
    300.0000,     1141.5
    305.0000,     1160.8
    310.0000,     1116.3
    315.0000,     1033.1
    320.0000,     951.22
    325.0000,     894.69
    330.0000,     865.11
    335.0000,     860.33
    340.0000,     872.15
    345.0000,     895.23
           931.8160
LAYER 8
57,    28.5897
     60.0000,     393.49
     65.0000,     439.08
     70.0000,     459.70
     75.0000,     467.83
     80.0000,     457.85
     85.0000,     439.28
     90.0000,     429.18
     95.0000,     435.32
    100.0000,     457.62
    105.0000,     487.77
    110.0000,     524.16
    115.0000,     576.12
    120.0000,     635.11
    125.0000,     678.08
    130.0000,     692.52
    135.0000,     685.36
    140.0000,     674.81
    145.0000,     681.43
    150.0000,     718.78
    155.0000,     787.35
    160.0000,     872.76
    165.0000,     941.97
    170.0000,     959.52
    175.0000,     911.46
    180.0000,     807.90
    185.0000,     675.87
    190.0000,     548.20
    195.0000,     452.68
    200.0000,     406.03
    205.0000,     417.09
    210.0000,     493.71
    215.0000,     640.08
    220.0000,     835.21
    225.0000,     1015.5
    230.0000,     1104.6
    235.0000,     1079.9
    240.0000,     986.87
    245.0000,     878.46
    250.0000,     774.55
    255.0000,     689.82
    260.0000,     637.15
    265.0000,     623.89
    270.0000,     652.15
    275.0000,     703.38
    280.0000,     768.04
    285.0000,     841.37
    290.0000,     916.34
    295.0000,     985.01
    300.0000,     1033.8
    305.0000,     1046.7
    310.0000,     1017.2
    315.0000,     959.80
    320.0000,     896.77
    325.0000,     846.83
    330.0000,     809.44
    335.0000,     798.18
           803.2589
LAYER 9
53,    33.9487
     70.0000,     367.29
     75.0000,     394.67
     80.0000,     398.90
     85.0000,     396.30
     90.0000,     396.63
     95.0000,     399.19
    100.0000,     408.53
    105.0000,     424.78
    110.0000,     450.72
    115.0000,     489.69
    120.0000,     538.44
    125.0000,     585.07
    130.0000,     616.41
    135.0000,     625.64
    140.0000,     616.15
    145.0000,     599.42
    150.0000,     587.08
    155.0000,     583.32
    160.0000,     582.90
    165.0000,     574.36
    170.0000,     548.01
    175.0000,     502.87
    180.0000,     446.35
    185.0000,     389.93
    190.0000,     344.91
    195.0000,     320.23
    200.0000,     322.49
    205.0000,     357.54
    210.0000,     430.44
    215.0000,     540.69
    220.0000,     672.25
    225.0000,     789.86
    230.0000,     856.04
    235.0000,     857.53
    240.0000,     811.96
    245.0000,     746.98
    250.0000,     682.37
    255.0000,     631.53
    260.0000,     603.12
    265.0000,     601.96
    270.0000,     627.95
    275.0000,     673.74
    280.0000,     731.68
    285.0000,     794.91
    290.0000,     855.77
    295.0000,     905.81
    300.0000,     935.13
    305.0000,     936.83
    310.0000,     909.51
    315.0000,     866.80
    320.0000,     828.98
    325.0000,     790.25
           740.8241
LAYER 10
47,    39.8436
     85.0000,     347.89
     90.0000,     367.08
     95.0000,     376.19
    100.0000,     387.24
    105.0000,     400.20
    110.0000,     421.76
    115.0000,     453.59
    120.0000,     495.76
    125.0000,     540.46
    130.0000,     576.29
    135.0000,     592.39
    140.0000,     584.97
    145.0000,     559.67
    150.0000,     526.88
    155.0000,     494.25
    160.0000,     463.12
    165.0000,     430.82
    170.0000,     395.25
    175.0000,     357.73
    180.0000,     322.12
    185.0000,     293.08
    190.0000,     274.75
    195.0000,     270.40
    200.0000,     282.77
    205.0000,     314.31
    210.0000,     366.32
    215.0000,     436.32
    220.0000,     515.07
    225.0000,     586.64
    230.0000,     635.29
    235.0000,     653.97
    240.0000,     647.37
    245.0000,     626.84
    250.0000,     603.91
    255.0000,     587.82
    260.0000,     584.85
    265.0000,     598.59
    270.0000,     629.14
    275.0000,     672.73
    280.0000,     723.50
    285.0000,     774.80
    290.0000,     818.73
    295.0000,     849.11
    300.0000,     857.86
    305.0000,     845.43
    310.0000,     816.49
           761.5494
LAYER 11
43,    46.3279
     95.0000,     344.98
    100.0000,     371.74
    105.0000,     389.45
    110.0000,     411.51
    115.0000,     438.81
    120.0000,     476.12
    125.0000,     514.93
    130.0000,     547.71
    135.0000,     564.00
    140.0000,     558.29
    145.0000,     533.04
    150.0000,     496.23
    155.0000,     455.77
    160.0000,     415.91
    165.0000,     377.79
    170.0000,     341.80
    175.0000,     309.18
    180.0000,     281.85
    185.0000,     261.71
    190.0000,     250.30
    195.0000,     248.67
    200.0000,     257.60
    205.0000,     277.54
    210.0000,     308.28
    215.0000,     347.91
    220.0000,     392.33
    225.0000,     435.52
    230.0000,     471.67
    235.0000,     497.57
    240.0000,     513.70
    245.0000,     523.66
    250.0000,     532.39
    255.0000,     544.71
    260.0000,     564.30
    265.0000,     593.25
    270.0000,     631.25
    275.0000,     675.26
    280.0000,     719.72
    285.0000,     760.03
    290.0000,     785.45
    295.0000,     796.20
    300.0000,     790.29
           761.1766
LAYER 12
39,    53.4607
    105.0000,     373.76
    110.0000,     403.50
    115.0000,     431.68
    120.0000,     461.65
    125.0000,     491.36
    130.0000,     519.32
    135.0000,     533.69
    140.0000,     529.86
    145.0000,     508.74
    150.0000,     475.66
    155.0000,     436.98
    160.0000,     397.38
    165.0000,     359.51
    170.0000,     324.88
    175.0000,     294.74
    180.0000,     270.15
    185.0000,     251.92
    190.0000,     240.49
    195.0000,     236.02
    200.0000,     238.49
    205.0000,     247.77
    210.0000,     263.50
    215.0000,     284.79
    220.0000,     310.16
    225.0000,     337.69
    230.0000,     365.51
    235.0000,     392.42
    240.0000,     418.20
    245.0000,     443.82
    250.0000,     471.03
    255.0000,     501.78
    260.0000,     537.58
    265.0000,     578.84
    270.0000,     624.23
    275.0000,     670.32
    280.0000,     706.87
    285.0000,     734.16
    290.0000,     746.13
           740.1906
LAYER 13
37,    61.3068
    110.0000,     407.68
    115.0000,     428.29
    120.0000,     450.26
    125.0000,     472.72
    130.0000,     491.78
    135.0000,     503.52
    140.0000,     500.77
    145.0000,     483.63
    150.0000,     455.64
    155.0000,     421.62
    160.0000,     385.71
    165.0000,     350.83
    170.0000,     318.79
    175.0000,     290.80
    180.0000,     267.57
    185.0000,     249.48
    190.0000,     236.61
    195.0000,     228.88
    200.0000,     226.18
    205.0000,     228.38
    210.0000,     235.36
    215.0000,     246.83
    220.0000,     262.44
    225.0000,     281.72
    230.0000,     304.23
    235.0000,     329.67
    240.0000,     358.02
    245.0000,     389.65
    250.0000,     425.26
    255.0000,     465.58
    260.0000,     510.95
    265.0000,     560.65
    270.0000,     611.95
    275.0000,     654.44
    280.0000,     689.31
    285.0000,     710.81
           713.6238
LAYER 14
35, 
    115.0000,     429.25
    120.0000,     440.91
    125.0000,     456.82
    130.0000,     471.33
    135.0000,     479.07
    140.0000,     475.91
    145.0000,     460.31
    150.0000,     435.51
    155.0000,     405.73
    160.0000,     374.57
    165.0000,     344.49
    170.0000,     316.89
    175.0000,     292.54
    180.0000,     271.79
    185.0000,     254.74
    190.0000,     241.43
    195.0000,     231.80
    200.0000,     225.96
    205.0000,     224.05
    210.0000,     226.25
    215.0000,     232.60
    220.0000,     243.23
    225.0000,     258.08
    230.0000,     277.16
    235.0000,     300.53
    240.0000,     328.32
    245.0000,     360.92
    250.0000,     398.96
    255.0000,     443.06
    260.0000,     493.58
    265.0000,     550.14
    270.0000,     600.12
    275.0000,     646.70
    280.0000,     685.10
           710.1439
CALCULATED APPARENT RESISTIVITY
      7.5000,       5.0000,   1.00000,    131.8291
     12.5000,       5.0000,   1.00000,    142.7891
     17.5000,       5.0000,   1.00000,    203.7212
     22.5000,       5.0000,   1.00000,    230.0009
     27.5000,       5.0000,   1.00000,    279.5594
     32.5000,       5.0000,   1.00000,    279.3436
     37.5000,       5.0000,   1.00000,    290.4591
     42.5000,       5.0000,   1.00000,    268.6531
     47.5000,       5.0000,   1.00000,    294.6967
     52.5000,       5.0000,   1.00000,    278.5405
     57.5000,       5.0000,   1.00000,    271.0208
     62.5000,       5.0000,   1.00000,    303.7330
     67.5000,       5.0000,   1.00000,    292.3980
     72.5000,       5.0000,   1.00000,    299.4356
     77.5000,       5.0000,   1.00000,    337.6919
     82.5000,       5.0000,   1.00000,    372.1360
     87.5000,       5.0000,   1.00000,    378.8221
     92.5000,       5.0000,   1.00000,    444.2945
     97.5000,       5.0000,   1.00000,    470.0255
    102.5000,       5.0000,   1.00000,    517.9540
    107.5000,       5.0000,   1.00000,    448.5554
    112.5000,       5.0000,   1.00000,    445.5468
    117.5000,       5.0000,   1.00000,    410.5594
    122.5000,       5.0000,   1.00000,    405.3701
    127.5000,       5.0000,   1.00000,    416.9690
    132.5000,       5.0000,   1.00000,    417.7393
    137.5000,       5.0000,   1.00000,    445.5399
    142.5000,       5.0000,   1.00000,    431.5022
    147.5000,       5.0000,   1.00000,    446.8399
    152.5000,       5.0000,   1.00000,    439.2780
    157.5000,       5.0000,   1.00000,    436.2832
    162.5000,       5.0000,   1.00000,    515.4560
    167.5000,       5.0000,   1.00000,    606.9525
    172.5000,       5.0000,   1.00000,    723.3015
    177.5000,       5.0000,   1.00000,    788.6038
    182.5000,       5.0000,   1.00000,    986.7957
    187.5000,       5.0000,   1.00000,   1129.7269
    192.5000,       5.0000,   1.00000,   1278.3596
    197.5000,       5.0000,   1.00000,   1490.1144
    202.5000,       5.0000,   1.00000,   1475.3309
    207.5000,       5.0000,   1.00000,   1263.3274
    212.5000,       5.0000,   1.00000,   1229.7589
    217.5000,       5.0000,   1.00000,   1081.4996
    222.5000,       5.0000,   1.00000,    975.1835
    227.5000,       5.0000,   1.00000,   1050.9724
    232.5000,       5.0000,   1.00000,   1030.7281
    237.5000,       5.0000,   1.00000,    833.3798
    242.5000,       5.0000,   1.00000,    870.0166
    247.5000,       5.0000,   1.00000,    784.1948
    252.5000,       5.0000,   1.00000,    714.0298
    257.5000,       5.0000,   1.00000,    764.5854
    262.5000,       5.0000,   1.00000,    593.4169
    267.5000,       5.0000,   1.00000,    809.9035
    272.5000,       5.0000,   1.00000,    662.1138
    277.5000,       5.0000,   1.00000,    691.3713
    282.5000,       5.0000,   1.00000,    559.8099
    287.5000,       5.0000,   1.00000,    416.5078
    292.5000,       5.0000,   1.00000,    343.1007
    297.5000,       5.0000,   1.00000,    264.8561
    302.5000,       5.0000,   1.00000,    224.8496
    307.5000,       5.0000,   1.00000,    217.2611
    312.5000,       5.0000,   1.00000,    196.6201
    317.5000,       5.0000,   1.00000,    189.7971
    322.5000,       5.0000,   1.00000,    171.3544
    327.5000,       5.0000,   1.00000,    181.5358
    332.5000,       5.0000,   1.00000,    170.0191
    337.5000,       5.0000,   1.00000,    179.1295
    342.5000,       5.0000,   1.00000,    178.4634
    347.5000,       5.0000,   1.00000,    161.9587
    352.5000,       5.0000,   1.00000,    173.5126
    357.5000,       5.0000,   1.00000,    185.2199
    362.5000,       5.0000,   1.00000,    198.4781
    367.5000,       5.0000,   1.00000,    198.3921
    372.5000,       5.0000,   1.00000,    184.5401
    377.5000,       5.0000,   1.00000,    184.6827
    382.5000,       5.0000,   1.00000,    164.3862
    387.5000,       5.0000,   1.00000,    159.1445
     12.5000,       5.0000,   2.00000,    162.2775
     17.5000,       5.0000,   2.00000,    224.6191
     22.5000,       5.0000,   2.00000,    255.5243
     27.5000,       5.0000,   2.00000,    291.9870
     32.5000,       5.0000,   2.00000,    301.3957
     37.5000,       5.0000,   2.00000,    301.1570
     42.5000,       5.0000,   2.00000,    300.4923
     47.5000,       5.0000,   2.00000,    349.1754
     52.5000,       5.0000,   2.00000,    318.2126
     57.5000,       5.0000,   2.00000,    308.1012
     62.5000,       5.0000,   2.00000,    376.7288
     67.5000,       5.0000,   2.00000,    354.9565
     72.5000,       5.0000,   2.00000,    343.9514
     77.5000,       5.0000,   2.00000,    421.3493
     82.5000,       5.0000,   2.00000,    458.1910
     87.5000,       5.0000,   2.00000,    425.2871
     92.5000,       5.0000,   2.00000,    464.5497
     97.5000,       5.0000,   2.00000,    532.6065
    102.5000,       5.0000,   2.00000,    571.0287
    107.5000,       5.0000,   2.00000,    477.1626
    112.5000,       5.0000,   2.00000,    484.1219
    117.5000,       5.0000,   2.00000,    481.7668
    122.5000,       5.0000,   2.00000,    471.1520
    127.5000,       5.0000,   2.00000,    478.5797
    132.5000,       5.0000,   2.00000,    486.5226
    137.5000,       5.0000,   2.00000,    521.5814
    142.5000,       5.0000,   2.00000,    529.3873
    147.5000,       5.0000,   2.00000,    584.2307
    152.5000,       5.0000,   2.00000,    580.5383
    157.5000,       5.0000,   2.00000,    561.5937
    162.5000,       5.0000,   2.00000,    680.4402
    167.5000,       5.0000,   2.00000,    842.9393
    172.5000,       5.0000,   2.00000,    954.2025
    177.5000,       5.0000,   2.00000,   1006.9916
    182.5000,       5.0000,   2.00000,   1229.9211
    187.5000,       5.0000,   2.00000,   1257.3146
    192.5000,       5.0000,   2.00000,   1287.5432
    197.5000,       5.0000,   2.00000,   1596.7601
    202.5000,       5.0000,   2.00000,   1519.9146
    207.5000,       5.0000,   2.00000,   1250.6521
    212.5000,       5.0000,   2.00000,   1343.9121
    217.5000,       5.0000,   2.00000,   1148.1913
    222.5000,       5.0000,   2.00000,    939.8359
    227.5000,       5.0000,   2.00000,   1159.3479
    232.5000,       5.0000,   2.00000,   1140.1002
    237.5000,       5.0000,   2.00000,    839.1095
    242.5000,       5.0000,   2.00000,    929.0417
    247.5000,       5.0000,   2.00000,    885.4337
    252.5000,       5.0000,   2.00000,    837.6334
    257.5000,       5.0000,   2.00000,    821.4843
    262.5000,       5.0000,   2.00000,    627.1398
    267.5000,       5.0000,   2.00000,    823.7612
    272.5000,       5.0000,   2.00000,    704.6241
    277.5000,       5.0000,   2.00000,    669.1890
    282.5000,       5.0000,   2.00000,    582.4321
    287.5000,       5.0000,   2.00000,    432.0448
    292.5000,       5.0000,   2.00000,    398.0944
    297.5000,       5.0000,   2.00000,    323.3606
    302.5000,       5.0000,   2.00000,    270.9325
    307.5000,       5.0000,   2.00000,    270.2963
    312.5000,       5.0000,   2.00000,    252.1864
    317.5000,       5.0000,   2.00000,    232.0258
    322.5000,       5.0000,   2.00000,    213.5700
    327.5000,       5.0000,   2.00000,    225.3176
    332.5000,       5.0000,   2.00000,    211.8720
    337.5000,       5.0000,   2.00000,    230.0594
    342.5000,       5.0000,   2.00000,    233.7238
    347.5000,       5.0000,   2.00000,    201.0939
    352.5000,       5.0000,   2.00000,    210.9087
    357.5000,       5.0000,   2.00000,    232.4662
    362.5000,       5.0000,   2.00000,    246.2243
    367.5000,       5.0000,   2.00000,    231.2693
    372.5000,       5.0000,   2.00000,    215.4821
    377.5000,       5.0000,   2.00000,    222.0362
    382.5000,       5.0000,   2.00000,    196.4290
     17.5000,       5.0000,   3.00000,    246.8060
     22.5000,       5.0000,   3.00000,    287.7290
     27.5000,       5.0000,   3.00000,    337.0623
     32.5000,       5.0000,   3.00000,    312.6358
     37.5000,       5.0000,   3.00000,    316.3884
     42.5000,       5.0000,   3.00000,    321.8567
     47.5000,       5.0000,   3.00000,    380.4059
     52.5000,       5.0000,   3.00000,    359.6371
     57.5000,       5.0000,   3.00000,    360.8093
     62.5000,       5.0000,   3.00000,    424.1136
     67.5000,       5.0000,   3.00000,    401.0140
     72.5000,       5.0000,   3.00000,    401.3018
     77.5000,       5.0000,   3.00000,    474.5865
     82.5000,       5.0000,   3.00000,    511.6867
     87.5000,       5.0000,   3.00000,    447.2408
     92.5000,       5.0000,   3.00000,    494.7829
     97.5000,       5.0000,   3.00000,    577.6064
    102.5000,       5.0000,   3.00000,    643.9955
    107.5000,       5.0000,   3.00000,    518.2573
    112.5000,       5.0000,   3.00000,    516.5778
    117.5000,       5.0000,   3.00000,    519.5963
    122.5000,       5.0000,   3.00000,    535.8846
    127.5000,       5.0000,   3.00000,    550.0740
    132.5000,       5.0000,   3.00000,    566.4392
    137.5000,       5.0000,   3.00000,    623.5842
    142.5000,       5.0000,   3.00000,    656.6880
    147.5000,       5.0000,   3.00000,    728.0207
    152.5000,       5.0000,   3.00000,    703.7878
    157.5000,       5.0000,   3.00000,    676.3255
    162.5000,       5.0000,   3.00000,    838.0092
    167.5000,       5.0000,   3.00000,   1043.7460
    172.5000,       5.0000,   3.00000,   1183.7422
    177.5000,       5.0000,   3.00000,   1173.6024
    182.5000,       5.0000,   3.00000,   1251.9735
    187.5000,       5.0000,   3.00000,   1203.0177
    192.5000,       5.0000,   3.00000,   1318.3302
    197.5000,       5.0000,   3.00000,   1616.0471
    202.5000,       5.0000,   3.00000,   1599.7487
    207.5000,       5.0000,   3.00000,   1316.3793
    212.5000,       5.0000,   3.00000,   1291.2875
    217.5000,       5.0000,   3.00000,   1088.1814
    222.5000,       5.0000,   3.00000,    988.8563
    227.5000,       5.0000,   3.00000,   1165.7555
    232.5000,       5.0000,   3.00000,   1177.4967
    237.5000,       5.0000,   3.00000,    885.4382
    242.5000,       5.0000,   3.00000,    920.4958
    247.5000,       5.0000,   3.00000,    964.4297
    252.5000,       5.0000,   3.00000,    889.1539
    257.5000,       5.0000,   3.00000,    839.6666
    262.5000,       5.0000,   3.00000,    611.0198
    267.5000,       5.0000,   3.00000,    833.4483
    272.5000,       5.0000,   3.00000,    743.1047
    277.5000,       5.0000,   3.00000,    755.9819
    282.5000,       5.0000,   3.00000,    589.1613
    287.5000,       5.0000,   3.00000,    466.2643
    292.5000,       5.0000,   3.00000,    424.1056
    297.5000,       5.0000,   3.00000,    369.9493
    302.5000,       5.0000,   3.00000,    329.1957
    307.5000,       5.0000,   3.00000,    333.7624
    312.5000,       5.0000,   3.00000,    312.7889
    317.5000,       5.0000,   3.00000,    289.7871
    322.5000,       5.0000,   3.00000,    255.4586
    327.5000,       5.0000,   3.00000,    270.4398
    332.5000,       5.0000,   3.00000,    265.0185
    337.5000,       5.0000,   3.00000,    291.5589
    342.5000,       5.0000,   3.00000,    285.6318
    347.5000,       5.0000,   3.00000,    238.6169
    352.5000,       5.0000,   3.00000,    243.6768
    357.5000,       5.0000,   3.00000,    275.6289
    362.5000,       5.0000,   3.00000,    298.4355
    367.5000,       5.0000,   3.00000,    279.4062
    372.5000,       5.0000,   3.00000,    254.4126
    377.5000,       5.0000,   3.00000,    256.3404
     22.5000,      15.0000,   1.00000,    316.8373
     27.5000,      15.0000,   1.00000,    333.5169
     32.5000,      15.0000,   1.00000,    336.6642
     37.5000,      15.0000,   1.00000,    326.1809
     42.5000,      15.0000,   1.00000,    344.3235
     47.5000,      15.0000,   1.00000,    361.2915
     52.5000,      15.0000,   1.00000,    392.8033
     57.5000,      15.0000,   1.00000,    411.7364
     62.5000,      15.0000,   1.00000,    416.2502
     67.5000,      15.0000,   1.00000,    432.6604
     72.5000,      15.0000,   1.00000,    458.7331
     77.5000,      15.0000,   1.00000,    482.8260
     82.5000,      15.0000,   1.00000,    474.0293
     87.5000,      15.0000,   1.00000,    498.1662
     92.5000,      15.0000,   1.00000,    528.2385
     97.5000,      15.0000,   1.00000,    589.5092
    102.5000,      15.0000,   1.00000,    604.3368
    107.5000,      15.0000,   1.00000,    595.7129
    112.5000,      15.0000,   1.00000,    540.8203
    117.5000,      15.0000,   1.00000,    540.4354
    122.5000,      15.0000,   1.00000,    566.0950
    127.5000,      15.0000,   1.00000,    602.3337
    132.5000,      15.0000,   1.00000,    643.5236
    137.5000,      15.0000,   1.00000,    701.2039
    142.5000,      15.0000,   1.00000,    765.9055
    147.5000,      15.0000,   1.00000,    780.4760
    152.5000,      15.0000,   1.00000,    773.5886
    157.5000,      15.0000,   1.00000,    822.3441
    162.5000,      15.0000,   1.00000,    947.8489
    167.5000,      15.0000,   1.00000,   1123.8068
    172.5000,      15.0000,   1.00000,   1223.3993
    177.5000,      15.0000,   1.00000,   1206.8623
    182.5000,      15.0000,   1.00000,   1104.4958
    187.5000,      15.0000,   1.00000,   1146.8531
    192.5000,      15.0000,   1.00000,   1294.9098
    197.5000,      15.0000,   1.00000,   1469.0748
    202.5000,      15.0000,   1.00000,   1540.6926
    207.5000,      15.0000,   1.00000,   1447.5134
    212.5000,      15.0000,   1.00000,   1195.9188
    217.5000,      15.0000,   1.00000,   1090.9916
    222.5000,      15.0000,   1.00000,   1076.9965
    227.5000,      15.0000,   1.00000,   1088.2631
    232.5000,      15.0000,   1.00000,   1054.3252
    237.5000,      15.0000,   1.00000,   1008.0845
    242.5000,      15.0000,   1.00000,    947.6517
    247.5000,      15.0000,   1.00000,    903.7514
    252.5000,      15.0000,   1.00000,    883.2521
    257.5000,      15.0000,   1.00000,    767.5018
    262.5000,      15.0000,   1.00000,    738.8192
    267.5000,      15.0000,   1.00000,    720.3251
    272.5000,      15.0000,   1.00000,    800.4364
    277.5000,      15.0000,   1.00000,    736.5880
    282.5000,      15.0000,   1.00000,    657.6949
    287.5000,      15.0000,   1.00000,    512.8859
    292.5000,      15.0000,   1.00000,    442.3969
    297.5000,      15.0000,   1.00000,    400.3540
    302.5000,      15.0000,   1.00000,    386.0070
    307.5000,      15.0000,   1.00000,    371.6667
    312.5000,      15.0000,   1.00000,    357.5877
    317.5000,      15.0000,   1.00000,    327.6370
    322.5000,      15.0000,   1.00000,    307.5601
    327.5000,      15.0000,   1.00000,    298.4956
    332.5000,      15.0000,   1.00000,    316.1123
    337.5000,      15.0000,   1.00000,    318.9265
    342.5000,      15.0000,   1.00000,    302.1943
    347.5000,      15.0000,   1.00000,    280.2881
    352.5000,      15.0000,   1.00000,    276.6638
    357.5000,      15.0000,   1.00000,    295.1890
    362.5000,      15.0000,   1.00000,    314.0074
    367.5000,      15.0000,   1.00000,    313.6219
    372.5000,      15.0000,   1.00000,    294.0741
     22.5000,       5.0000,   4.00000,    322.0372
     27.5000,       5.0000,   4.00000,    370.9600
     32.5000,       5.0000,   4.00000,    349.0194
     37.5000,       5.0000,   4.00000,    339.0783
     42.5000,       5.0000,   4.00000,    331.3607
     47.5000,       5.0000,   4.00000,    397.5794
     52.5000,       5.0000,   4.00000,    394.1312
     57.5000,       5.0000,   4.00000,    393.1855
     62.5000,       5.0000,   4.00000,    460.9131
     67.5000,       5.0000,   4.00000,    437.4446
     72.5000,       5.0000,   4.00000,    440.5764
     77.5000,       5.0000,   4.00000,    509.5010
     82.5000,       5.0000,   4.00000,    513.8188
     87.5000,       5.0000,   4.00000,    473.8739
     92.5000,       5.0000,   4.00000,    531.3474
     97.5000,       5.0000,   4.00000,    616.8890
    102.5000,       5.0000,   4.00000,    695.8925
    107.5000,       5.0000,   4.00000,    569.2455
    112.5000,       5.0000,   4.00000,    555.1995
    117.5000,       5.0000,   4.00000,    544.5120
    122.5000,       5.0000,   4.00000,    569.5231
    127.5000,       5.0000,   4.00000,    617.1024
    132.5000,       5.0000,   4.00000,    651.6393
    137.5000,       5.0000,   4.00000,    746.1210
    142.5000,       5.0000,   4.00000,    781.4788
    147.5000,       5.0000,   4.00000,    849.2430
    152.5000,       5.0000,   4.00000,    808.3675
    157.5000,       5.0000,   4.00000,    779.0706
    162.5000,       5.0000,   4.00000,    954.8608
    167.5000,       5.0000,   4.00000,   1178.2660
    172.5000,       5.0000,   4.00000,   1308.7156
    177.5000,       5.0000,   4.00000,   1174.6260
    182.5000,       5.0000,   4.00000,   1164.2653
    187.5000,       5.0000,   4.00000,   1155.7362
    192.5000,       5.0000,   4.00000,   1282.1782
    197.5000,       5.0000,   4.00000,   1674.1407
    202.5000,       5.0000,   4.00000,   1651.8734
    207.5000,       5.0000,   4.00000,   1300.8215
    212.5000,       5.0000,   4.00000,   1218.5879
    217.5000,       5.0000,   4.00000,   1049.0562
    222.5000,       5.0000,   4.00000,    967.1427
    227.5000,       5.0000,   4.00000,   1177.5303
    232.5000,       5.0000,   4.00000,   1158.7524
    237.5000,       5.0000,   4.00000,    878.9567
    242.5000,       5.0000,   4.00000,    988.0031
    247.5000,       5.0000,   4.00000,    921.6523
    252.5000,       5.0000,   4.00000,    865.0361
    257.5000,       5.0000,   4.00000,    834.6027
    262.5000,       5.0000,   4.00000,    590.4907
    267.5000,       5.0000,   4.00000,    858.2228
    272.5000,       5.0000,   4.00000,    785.2159
    277.5000,       5.0000,   4.00000,    814.5754
    282.5000,       5.0000,   4.00000,    672.0588
    287.5000,       5.0000,   4.00000,    472.0771
    292.5000,       5.0000,   4.00000,    450.3273
    297.5000,       5.0000,   4.00000,    394.6704
    302.5000,       5.0000,   4.00000,    376.7994
    307.5000,       5.0000,   4.00000,    397.4119
    312.5000,       5.0000,   4.00000,    373.0410
    317.5000,       5.0000,   4.00000,    344.0440
    322.5000,       5.0000,   4.00000,    301.7433
    327.5000,       5.0000,   4.00000,    323.6509
    332.5000,       5.0000,   4.00000,    318.3357
    337.5000,       5.0000,   4.00000,    345.9007
    342.5000,       5.0000,   4.00000,    332.7607
    347.5000,       5.0000,   4.00000,    270.6422
    352.5000,       5.0000,   4.00000,    279.5962
    357.5000,       5.0000,   4.00000,    311.9524
    362.5000,       5.0000,   4.00000,    347.7310
    367.5000,       5.0000,   4.00000,    335.4356
    372.5000,       5.0000,   4.00000,    298.6535
     30.0000,      20.0000,   1.00000,    379.0959
     35.0000,      20.0000,   1.00000,    376.2617
     40.0000,      20.0000,   1.00000,    376.8824
     45.0000,      20.0000,   1.00000,    377.5800
     50.0000,      20.0000,   1.00000,    386.8287
     55.0000,      20.0000,   1.00000,    421.0378
     60.0000,      20.0000,   1.00000,    441.0310
     65.0000,      20.0000,   1.00000,    454.5565
     70.0000,      20.0000,   1.00000,    481.0210
     75.0000,      20.0000,   1.00000,    473.0438
     80.0000,      20.0000,   1.00000,    483.0548
     85.0000,      20.0000,   1.00000,    515.5421
     90.0000,      20.0000,   1.00000,    556.9241
     95.0000,      20.0000,   1.00000,    613.7363
    100.0000,      20.0000,   1.00000,    633.6297
    105.0000,      20.0000,   1.00000,    641.2384
    110.0000,      20.0000,   1.00000,    629.9060
    115.0000,      20.0000,   1.00000,    597.0766
    120.0000,      20.0000,   1.00000,    599.8656
    125.0000,      20.0000,   1.00000,    635.9157
    130.0000,      20.0000,   1.00000,    723.8323
    135.0000,      20.0000,   1.00000,    812.9644
    140.0000,      20.0000,   1.00000,    874.8876
    145.0000,      20.0000,   1.00000,    899.6893
    150.0000,      20.0000,   1.00000,    896.7742
    155.0000,      20.0000,   1.00000,    934.8165
    160.0000,      20.0000,   1.00000,   1016.6551
    165.0000,      20.0000,   1.00000,   1109.6613
    170.0000,      20.0000,   1.00000,   1099.6261
    175.0000,      20.0000,   1.00000,   1063.2433
    180.0000,      20.0000,   1.00000,   1063.1182
    185.0000,      20.0000,   1.00000,   1073.9230
    190.0000,      20.0000,   1.00000,   1204.3308
    195.0000,      20.0000,   1.00000,   1349.2437
    200.0000,      20.0000,   1.00000,   1417.0514
    205.0000,      20.0000,   1.00000,   1447.1611
    210.0000,      20.0000,   1.00000,   1313.3170
    215.0000,      20.0000,   1.00000,   1121.7019
    220.0000,      20.0000,   1.00000,   1065.4344
    225.0000,      20.0000,   1.00000,   1020.8114
    230.0000,      20.0000,   1.00000,    986.9169
    235.0000,      20.0000,   1.00000,   1052.9695
    240.0000,      20.0000,   1.00000,    964.4134
    245.0000,      20.0000,   1.00000,    870.1498
    250.0000,      20.0000,   1.00000,    825.1152
    255.0000,      20.0000,   1.00000,    723.5937
    260.0000,      20.0000,   1.00000,    757.1911
    265.0000,      20.0000,   1.00000,    775.5214
    270.0000,      20.0000,   1.00000,    768.9456
    275.0000,      20.0000,   1.00000,    827.1242
    280.0000,      20.0000,   1.00000,    744.3561
    285.0000,      20.0000,   1.00000,    661.7582
    290.0000,      20.0000,   1.00000,    544.2605
    295.0000,      20.0000,   1.00000,    442.8948
    300.0000,      20.0000,   1.00000,    435.2266
    305.0000,      20.0000,   1.00000,    422.3993
    310.0000,      20.0000,   1.00000,    423.2251
    315.0000,      20.0000,   1.00000,    411.8423
    320.0000,      20.0000,   1.00000,    395.4726
    325.0000,      20.0000,   1.00000,    382.8369
    330.0000,      20.0000,   1.00000,    378.7303
    335.0000,      20.0000,   1.00000,    376.6307
    340.0000,      20.0000,   1.00000,    355.1830
    345.0000,      20.0000,   1.00000,    345.2378
    350.0000,      20.0000,   1.00000,    336.4757
    355.0000,      20.0000,   1.00000,    338.8873
    360.0000,      20.0000,   1.00000,    358.1794
    365.0000,      20.0000,   1.00000,    365.8422
     27.5000,       5.0000,   5.00000,    405.6247
     32.5000,       5.0000,   5.00000,    389.5339
     37.5000,       5.0000,   5.00000,    367.1826
     42.5000,       5.0000,   5.00000,    347.5256
     47.5000,       5.0000,   5.00000,    416.7842
     52.5000,       5.0000,   5.00000,    400.6675
     57.5000,       5.0000,   5.00000,    404.1324
     62.5000,       5.0000,   5.00000,    490.6657
     67.5000,       5.0000,   5.00000,    464.7179
     72.5000,       5.0000,   5.00000,    449.6585
     77.5000,       5.0000,   5.00000,    509.9514
     82.5000,       5.0000,   5.00000,    535.5915
     87.5000,       5.0000,   5.00000,    486.1149
     92.5000,       5.0000,   5.00000,    561.4658
     97.5000,       5.0000,   5.00000,    662.7218
    102.5000,       5.0000,   5.00000,    737.0713
    107.5000,       5.0000,   5.00000,    602.8256
    112.5000,       5.0000,   5.00000,    594.9401
    117.5000,       5.0000,   5.00000,    576.5810
    122.5000,       5.0000,   5.00000,    593.3406
    127.5000,       5.0000,   5.00000,    657.7406
    132.5000,       5.0000,   5.00000,    744.6349
    137.5000,       5.0000,   5.00000,    851.0175
    142.5000,       5.0000,   5.00000,    881.9876
    147.5000,       5.0000,   5.00000,    946.5068
    152.5000,       5.0000,   5.00000,    902.2243
    157.5000,       5.0000,   5.00000,    848.7498
    162.5000,       5.0000,   5.00000,   1021.6464
    167.5000,       5.0000,   5.00000,   1222.8312
    172.5000,       5.0000,   5.00000,   1228.6451
    177.5000,       5.0000,   5.00000,   1072.0718
    182.5000,       5.0000,   5.00000,   1134.4110
    187.5000,       5.0000,   5.00000,   1117.3378
    192.5000,       5.0000,   5.00000,   1264.8138
    197.5000,       5.0000,   5.00000,   1686.3932
    202.5000,       5.0000,   5.00000,   1633.7360
    207.5000,       5.0000,   5.00000,   1224.9097
    212.5000,       5.0000,   5.00000,   1203.0774
    217.5000,       5.0000,   5.00000,   1013.2041
    222.5000,       5.0000,   5.00000,    908.9868
    227.5000,       5.0000,   5.00000,   1144.4277
    232.5000,       5.0000,   5.00000,   1145.7438
    237.5000,       5.0000,   5.00000,    880.7584
    242.5000,       5.0000,   5.00000,    948.6594
    247.5000,       5.0000,   5.00000,    898.9156
    252.5000,       5.0000,   5.00000,    785.5239
    257.5000,       5.0000,   5.00000,    782.7281
    262.5000,       5.0000,   5.00000,    607.0537
    267.5000,       5.0000,   5.00000,    874.2493
    272.5000,       5.0000,   5.00000,    821.7755
    277.5000,       5.0000,   5.00000,    874.5305
    282.5000,       5.0000,   5.00000,    713.3129
    287.5000,       5.0000,   5.00000,    519.9361
    292.5000,       5.0000,   5.00000,    457.3564
    297.5000,       5.0000,   5.00000,    420.8706
    302.5000,       5.0000,   5.00000,    398.9248
    307.5000,       5.0000,   5.00000,    441.9778
    312.5000,       5.0000,   5.00000,    426.7550
    317.5000,       5.0000,   5.00000,    391.6271
    322.5000,       5.0000,   5.00000,    353.4551
    327.5000,       5.0000,   5.00000,    380.1111
    332.5000,       5.0000,   5.00000,    364.2329
    337.5000,       5.0000,   5.00000,    388.6153
    342.5000,       5.0000,   5.00000,    372.6674
    347.5000,       5.0000,   5.00000,    305.9077
    352.5000,       5.0000,   5.00000,    310.5570
    357.5000,       5.0000,   5.00000,    354.4950
    362.5000,       5.0000,   5.00000,    394.5009
    367.5000,       5.0000,   5.00000,    381.1521
     32.5000,       5.0000,   6.00000,    415.1093
     37.5000,       5.0000,   6.00000,    398.2562
     42.5000,       5.0000,   6.00000,    378.5294
     47.5000,       5.0000,   6.00000,    426.8838
     52.5000,       5.0000,   6.00000,    398.5407
     57.5000,       5.0000,   6.00000,    406.1819
     62.5000,       5.0000,   6.00000,    499.0367
     67.5000,       5.0000,   6.00000,    467.0620
     72.5000,       5.0000,   6.00000,    441.6317
     77.5000,       5.0000,   6.00000,    513.0530
     82.5000,       5.0000,   6.00000,    551.6769
     87.5000,       5.0000,   6.00000,    506.4987
     92.5000,       5.0000,   6.00000,    578.7840
     97.5000,       5.0000,   6.00000,    698.0167
    102.5000,       5.0000,   6.00000,    783.1694
    107.5000,       5.0000,   6.00000,    625.4570
    112.5000,       5.0000,   6.00000,    621.7582
    117.5000,       5.0000,   6.00000,    610.8748
    122.5000,       5.0000,   6.00000,    629.0111
    127.5000,       5.0000,   6.00000,    704.7314
    132.5000,       5.0000,   6.00000,    795.7822
    137.5000,       5.0000,   6.00000,    926.0818
    142.5000,       5.0000,   6.00000,    950.8991
    147.5000,       5.0000,   6.00000,   1030.5380
    152.5000,       5.0000,   6.00000,    960.2057
    157.5000,       5.0000,   6.00000,    885.1522
    162.5000,       5.0000,   6.00000,   1025.0007
    167.5000,       5.0000,   6.00000,   1107.8644
    172.5000,       5.0000,   6.00000,   1078.3734
    177.5000,       5.0000,   6.00000,    991.9270
    182.5000,       5.0000,   6.00000,   1087.4364
    187.5000,       5.0000,   6.00000,   1132.1342
    192.5000,       5.0000,   6.00000,   1279.2452
    197.5000,       5.0000,   6.00000,   1617.5623
    202.5000,       5.0000,   6.00000,   1532.9852
    207.5000,       5.0000,   6.00000,   1202.2622
    212.5000,       5.0000,   6.00000,   1148.5963
    217.5000,       5.0000,   6.00000,    973.9216
    222.5000,       5.0000,   6.00000,    877.1239
    227.5000,       5.0000,   6.00000,   1070.3773
    232.5000,       5.0000,   6.00000,   1137.9955
    237.5000,       5.0000,   6.00000,    842.5602
    242.5000,       5.0000,   6.00000,    883.7210
    247.5000,       5.0000,   6.00000,    829.4648
    252.5000,       5.0000,   6.00000,    744.9236
    257.5000,       5.0000,   6.00000,    740.4186
    262.5000,       5.0000,   6.00000,    590.8267
    267.5000,       5.0000,   6.00000,    916.5781
    272.5000,       5.0000,   6.00000,    850.9688
    277.5000,       5.0000,   6.00000,    908.3870
    282.5000,       5.0000,   6.00000,    749.6200
    287.5000,       5.0000,   6.00000,    546.0211
    292.5000,       5.0000,   6.00000,    501.9642
    297.5000,       5.0000,   6.00000,    427.6145
    302.5000,       5.0000,   6.00000,    417.8908
    307.5000,       5.0000,   6.00000,    457.6459
    312.5000,       5.0000,   6.00000,    458.1987
    317.5000,       5.0000,   6.00000,    442.6527
    322.5000,       5.0000,   6.00000,    399.3725
    327.5000,       5.0000,   6.00000,    428.0430
    332.5000,       5.0000,   6.00000,    404.0504
    337.5000,       5.0000,   6.00000,    425.4523
    342.5000,       5.0000,   6.00000,    410.8680
    347.5000,       5.0000,   6.00000,    336.4225
    352.5000,       5.0000,   6.00000,    348.0941
    357.5000,       5.0000,   6.00000,    395.9065
    362.5000,       5.0000,   6.00000,    441.2573
     37.5000,      25.0000,   1.00000,    427.5236
     42.5000,      25.0000,   1.00000,    416.1069
     47.5000,      25.0000,   1.00000,    400.1933
     52.5000,      25.0000,   1.00000,    414.3877
     57.5000,      25.0000,   1.00000,    433.0432
     62.5000,      25.0000,   1.00000,    433.9788
     67.5000,      25.0000,   1.00000,    449.3773
     72.5000,      25.0000,   1.00000,    480.0925
     77.5000,      25.0000,   1.00000,    483.5385
     82.5000,      25.0000,   1.00000,    512.7718
     87.5000,      25.0000,   1.00000,    578.2071
     92.5000,      25.0000,   1.00000,    633.7645
     97.5000,      25.0000,   1.00000,    641.0378
    102.5000,      25.0000,   1.00000,    667.5413
    107.5000,      25.0000,   1.00000,    675.1575
    112.5000,      25.0000,   1.00000,    661.6080
    117.5000,      25.0000,   1.00000,    653.4569
    122.5000,      25.0000,   1.00000,    700.5900
    127.5000,      25.0000,   1.00000,    762.3403
    132.5000,      25.0000,   1.00000,    829.6623
    137.5000,      25.0000,   1.00000,    909.4922
    142.5000,      25.0000,   1.00000,    969.5376
    147.5000,      25.0000,   1.00000,    967.2449
    152.5000,      25.0000,   1.00000,    987.9560
    157.5000,      25.0000,   1.00000,   1026.1119
    162.5000,      25.0000,   1.00000,    976.6882
    167.5000,      25.0000,   1.00000,    892.7149
    172.5000,      25.0000,   1.00000,    912.2900
    177.5000,      25.0000,   1.00000,    944.7993
    182.5000,      25.0000,   1.00000,   1017.1527
    187.5000,      25.0000,   1.00000,   1169.2888
    192.5000,      25.0000,   1.00000,   1261.1812
    197.5000,      25.0000,   1.00000,   1244.9209
    202.5000,      25.0000,   1.00000,   1312.7487
    207.5000,      25.0000,   1.00000,   1330.9462
    212.5000,      25.0000,   1.00000,   1203.8636
    217.5000,      25.0000,   1.00000,   1073.9375
    222.5000,      25.0000,   1.00000,   1019.3110
    227.5000,      25.0000,   1.00000,    954.4608
    232.5000,      25.0000,   1.00000,    916.0505
    237.5000,      25.0000,   1.00000,    930.9096
    242.5000,      25.0000,   1.00000,    847.2219
    247.5000,      25.0000,   1.00000,    742.4717
    252.5000,      25.0000,   1.00000,    723.3129
    257.5000,      25.0000,   1.00000,    739.2992
    262.5000,      25.0000,   1.00000,    742.8478
    267.5000,      25.0000,   1.00000,    801.7375
    272.5000,      25.0000,   1.00000,    808.4180
    277.5000,      25.0000,   1.00000,    804.1133
    282.5000,      25.0000,   1.00000,    735.4640
    287.5000,      25.0000,   1.00000,    665.6321
    292.5000,      25.0000,   1.00000,    556.0034
    297.5000,      25.0000,   1.00000,    485.8556
    302.5000,      25.0000,   1.00000,    444.6772
    307.5000,      25.0000,   1.00000,    440.2035
    312.5000,      25.0000,   1.00000,    442.0459
    317.5000,      25.0000,   1.00000,    464.0499
    322.5000,      25.0000,   1.00000,    456.8651
    327.5000,      25.0000,   1.00000,    441.4596
    332.5000,      25.0000,   1.00000,    428.8040
    337.5000,      25.0000,   1.00000,    412.2690
    342.5000,      25.0000,   1.00000,    393.5070
    347.5000,      25.0000,   1.00000,    397.8323
    352.5000,      25.0000,   1.00000,    403.7553
    357.5000,      25.0000,   1.00000,    403.0415
     37.5000,       5.0000,   7.00000,    426.6921
     42.5000,       5.0000,   7.00000,    398.4804
     47.5000,       5.0000,   7.00000,    441.6554
     52.5000,       5.0000,   7.00000,    404.8309
     57.5000,       5.0000,   7.00000,    402.9716
     62.5000,       5.0000,   7.00000,    480.1949
     67.5000,       5.0000,   7.00000,    444.6072
     72.5000,       5.0000,   7.00000,    440.4104
     77.5000,       5.0000,   7.00000,    521.5571
     82.5000,       5.0000,   7.00000,    559.3149
     87.5000,       5.0000,   7.00000,    523.3604
     92.5000,       5.0000,   7.00000,    602.0926
     97.5000,       5.0000,   7.00000,    718.3484
    102.5000,       5.0000,   7.00000,    813.5613
    107.5000,       5.0000,   7.00000,    655.1702
    112.5000,       5.0000,   7.00000,    641.3259
    117.5000,       5.0000,   7.00000,    639.2555
    122.5000,       5.0000,   7.00000,    679.9675
    127.5000,       5.0000,   7.00000,    748.3954
    132.5000,       5.0000,   7.00000,    823.3755
    137.5000,       5.0000,   7.00000,    947.9480
    142.5000,       5.0000,   7.00000,   1004.3963
    147.5000,       5.0000,   7.00000,   1068.2415
    152.5000,       5.0000,   7.00000,    982.0912
    157.5000,       5.0000,   7.00000,    872.3234
    162.5000,       5.0000,   7.00000,    916.4666
    167.5000,       5.0000,   7.00000,    955.4976
    172.5000,       5.0000,   7.00000,    977.2896
    177.5000,       5.0000,   7.00000,    919.1383
    182.5000,       5.0000,   7.00000,   1047.5521
    187.5000,       5.0000,   7.00000,   1135.6041
    192.5000,       5.0000,   7.00000,   1269.3380
    197.5000,       5.0000,   7.00000,   1549.7562
    202.5000,       5.0000,   7.00000,   1470.2784
    207.5000,       5.0000,   7.00000,   1133.7003
    212.5000,       5.0000,   7.00000,   1099.7484
    217.5000,       5.0000,   7.00000,    930.5428
    222.5000,       5.0000,   7.00000,    840.7960
    227.5000,       5.0000,   7.00000,   1064.5842
    232.5000,       5.0000,   7.00000,   1040.4878
    237.5000,       5.0000,   7.00000,    781.6861
    242.5000,       5.0000,   7.00000,    818.1064
    247.5000,       5.0000,   7.00000,    758.5903
    252.5000,       5.0000,   7.00000,    716.0895
    257.5000,       5.0000,   7.00000,    728.8048
    262.5000,       5.0000,   7.00000,    570.4161
    267.5000,       5.0000,   7.00000,    911.8299
    272.5000,       5.0000,   7.00000,    884.4210
    277.5000,       5.0000,   7.00000,    929.5494
    282.5000,       5.0000,   7.00000,    774.4228
    287.5000,       5.0000,   7.00000,    574.3264
    292.5000,       5.0000,   7.00000,    524.1805
    297.5000,       5.0000,   7.00000,    460.5788
    302.5000,       5.0000,   7.00000,    419.0229
    307.5000,       5.0000,   7.00000,    468.2226
    312.5000,       5.0000,   7.00000,    474.1233
    317.5000,       5.0000,   7.00000,    473.6115
    322.5000,       5.0000,   7.00000,    436.4392
    327.5000,       5.0000,   7.00000,    461.9750
    332.5000,       5.0000,   7.00000,    438.6057
    337.5000,       5.0000,   7.00000,    465.7757
    342.5000,       5.0000,   7.00000,    444.9272
    347.5000,       5.0000,   7.00000,    368.7415
    352.5000,       5.0000,   7.00000,    384.1891
    357.5000,       5.0000,   7.00000,    438.7072
     42.5000,       5.0000,   8.00000,    408.1910
     47.5000,       5.0000,   8.00000,    460.6182
     52.5000,       5.0000,   8.00000,    416.1718
     57.5000,       5.0000,   8.00000,    392.9049
     62.5000,       5.0000,   8.00000,    450.0158
     67.5000,       5.0000,   8.00000,    427.5462
     72.5000,       5.0000,   8.00000,    434.9336
     77.5000,       5.0000,   8.00000,    526.1674
     82.5000,       5.0000,   8.00000,    572.6873
     87.5000,       5.0000,   8.00000,    530.7629
     92.5000,       5.0000,   8.00000,    620.0950
     97.5000,       5.0000,   8.00000,    740.4320
    102.5000,       5.0000,   8.00000,    832.0433
    107.5000,       5.0000,   8.00000,    675.8997
    112.5000,       5.0000,   8.00000,    672.5207
    117.5000,       5.0000,   8.00000,    674.1983
    122.5000,       5.0000,   8.00000,    711.7241
    127.5000,       5.0000,   8.00000,    779.1111
    132.5000,       5.0000,   8.00000,    839.4122
    137.5000,       5.0000,   8.00000,    961.5433
    142.5000,       5.0000,   8.00000,    997.9115
    147.5000,       5.0000,   8.00000,   1070.1927
    152.5000,       5.0000,   8.00000,    951.3870
    157.5000,       5.0000,   8.00000,    774.4006
    162.5000,       5.0000,   8.00000,    788.2478
    167.5000,       5.0000,   8.00000,    866.4199
    172.5000,       5.0000,   8.00000,    900.3311
    177.5000,       5.0000,   8.00000,    872.5063
    182.5000,       5.0000,   8.00000,   1020.1894
    187.5000,       5.0000,   8.00000,   1076.7987
    192.5000,       5.0000,   8.00000,   1218.9767
    197.5000,       5.0000,   8.00000,   1553.8254
    202.5000,       5.0000,   8.00000,   1419.9579
    207.5000,       5.0000,   8.00000,   1063.9440
    212.5000,       5.0000,   8.00000,   1037.2782
    217.5000,       5.0000,   8.00000,    889.7332
    222.5000,       5.0000,   8.00000,    830.2220
    227.5000,       5.0000,   8.00000,   1001.5936
    232.5000,       5.0000,   8.00000,    972.5573
    237.5000,       5.0000,   8.00000,    694.0873
    242.5000,       5.0000,   8.00000,    749.0842
    247.5000,       5.0000,   8.00000,    734.3018
    252.5000,       5.0000,   8.00000,    681.7393
    257.5000,       5.0000,   8.00000,    713.5533
    262.5000,       5.0000,   8.00000,    570.8602
    267.5000,       5.0000,   8.00000,    884.8964
    272.5000,       5.0000,   8.00000,    872.7255
    277.5000,       5.0000,   8.00000,    963.1404
    282.5000,       5.0000,   8.00000,    796.5186
    287.5000,       5.0000,   8.00000,    590.6355
    292.5000,       5.0000,   8.00000,    545.2482
    297.5000,       5.0000,   8.00000,    474.1877
    302.5000,       5.0000,   8.00000,    441.3723
    307.5000,       5.0000,   8.00000,    472.5599
    312.5000,       5.0000,   8.00000,    486.5717
    317.5000,       5.0000,   8.00000,    479.4753
    322.5000,       5.0000,   8.00000,    449.9787
    327.5000,       5.0000,   8.00000,    490.1455
    332.5000,       5.0000,   8.00000,    469.1242
    337.5000,       5.0000,   8.00000,    501.7430
    342.5000,       5.0000,   8.00000,    485.6940
    347.5000,       5.0000,   8.00000,    400.6591
    352.5000,       5.0000,   8.00000,    417.2978
     52.5000,      35.0000,   1.00000,    421.7838
     57.5000,      35.0000,   1.00000,    412.1063
     62.5000,      35.0000,   1.00000,    421.7343
     67.5000,      35.0000,   1.00000,    432.4840
     72.5000,      35.0000,   1.00000,    453.5926
     77.5000,      35.0000,   1.00000,    498.4835
     82.5000,      35.0000,   1.00000,    558.3926
     87.5000,      35.0000,   1.00000,    624.9767
     92.5000,      35.0000,   1.00000,    660.3459
     97.5000,      35.0000,   1.00000,    677.2722
    102.5000,      35.0000,   1.00000,    698.3787
    107.5000,      35.0000,   1.00000,    737.0657
    112.5000,      35.0000,   1.00000,    771.3273
    117.5000,      35.0000,   1.00000,    796.6419
    122.5000,      35.0000,   1.00000,    807.7015
    127.5000,      35.0000,   1.00000,    846.8517
    132.5000,      35.0000,   1.00000,    888.8663
    137.5000,      35.0000,   1.00000,    902.5545
    142.5000,      35.0000,   1.00000,    866.4654
    147.5000,      35.0000,   1.00000,    797.5769
    152.5000,      35.0000,   1.00000,    745.7514
    157.5000,      35.0000,   1.00000,    738.6284
    162.5000,      35.0000,   1.00000,    715.3524
    167.5000,      35.0000,   1.00000,    731.4545
    172.5000,      35.0000,   1.00000,    775.5596
    177.5000,      35.0000,   1.00000,    829.3453
    182.5000,      35.0000,   1.00000,    908.5302
    187.5000,      35.0000,   1.00000,    995.1602
    192.5000,      35.0000,   1.00000,   1045.2208
    197.5000,      35.0000,   1.00000,   1116.0221
    202.5000,      35.0000,   1.00000,   1161.1649
    207.5000,      35.0000,   1.00000,   1159.2695
    212.5000,      35.0000,   1.00000,   1164.6281
    217.5000,      35.0000,   1.00000,   1053.8107
    222.5000,      35.0000,   1.00000,    906.2070
    227.5000,      35.0000,   1.00000,    816.5870
    232.5000,      35.0000,   1.00000,    735.7661
    237.5000,      35.0000,   1.00000,    712.5461
    242.5000,      35.0000,   1.00000,    714.2991
    247.5000,      35.0000,   1.00000,    677.0175
    252.5000,      35.0000,   1.00000,    694.1051
    257.5000,      35.0000,   1.00000,    730.0939
    262.5000,      35.0000,   1.00000,    748.2969
    267.5000,      35.0000,   1.00000,    762.2339
    272.5000,      35.0000,   1.00000,    755.7971
    277.5000,      35.0000,   1.00000,    732.4185
    282.5000,      35.0000,   1.00000,    761.7313
    287.5000,      35.0000,   1.00000,    712.2410
    292.5000,      35.0000,   1.00000,    644.6024
    297.5000,      35.0000,   1.00000,    573.0544
    302.5000,      35.0000,   1.00000,    518.3745
    307.5000,      35.0000,   1.00000,    488.6385
    312.5000,      35.0000,   1.00000,    471.0551
    317.5000,      35.0000,   1.00000,    455.6193
    322.5000,      35.0000,   1.00000,    479.8785
    327.5000,      35.0000,   1.00000,    488.9591
    332.5000,      35.0000,   1.00000,    494.3802
    337.5000,      35.0000,   1.00000,    496.4501
    342.5000,      35.0000,   1.00000,    504.7702
     52.5000,       5.0000,  10.00000,    405.9578
     57.5000,       5.0000,  10.00000,    385.2484
     62.5000,       5.0000,  10.00000,    447.2261
     67.5000,       5.0000,  10.00000,    416.5774
     72.5000,       5.0000,  10.00000,    421.7434
     77.5000,       5.0000,  10.00000,    517.9591
     82.5000,       5.0000,  10.00000,    578.8830
     87.5000,       5.0000,  10.00000,    544.2802
     92.5000,       5.0000,  10.00000,    635.8967
     97.5000,       5.0000,  10.00000,    766.2836
    102.5000,       5.0000,  10.00000,    880.6699
    107.5000,       5.0000,  10.00000,    725.1689
    112.5000,       5.0000,  10.00000,    726.4937
    117.5000,       5.0000,  10.00000,    718.8163
    122.5000,       5.0000,  10.00000,    732.7204
    127.5000,       5.0000,  10.00000,    787.8061
    132.5000,       5.0000,  10.00000,    841.2493
    137.5000,       5.0000,  10.00000,    929.2162
    142.5000,       5.0000,  10.00000,    902.0612
    147.5000,       5.0000,  10.00000,    848.3383
    152.5000,       5.0000,  10.00000,    689.6429
    157.5000,       5.0000,  10.00000,    594.8487
    162.5000,       5.0000,  10.00000,    656.9086
    167.5000,       5.0000,  10.00000,    768.4413
    172.5000,       5.0000,  10.00000,    841.4313
    177.5000,       5.0000,  10.00000,    802.0339
    182.5000,       5.0000,  10.00000,    894.2639
    187.5000,       5.0000,  10.00000,    960.0651
    192.5000,       5.0000,  10.00000,   1113.5371
    197.5000,       5.0000,  10.00000,   1432.7059
    202.5000,       5.0000,  10.00000,   1351.8428
    207.5000,       5.0000,  10.00000,    995.4148
    212.5000,       5.0000,  10.00000,    956.4445
    217.5000,       5.0000,  10.00000,    804.0394
    222.5000,       5.0000,  10.00000,    726.9360
    227.5000,       5.0000,  10.00000,    866.7551
    232.5000,       5.0000,  10.00000,    832.1904
    237.5000,       5.0000,  10.00000,    616.2150
    242.5000,       5.0000,  10.00000,    670.6487
    247.5000,       5.0000,  10.00000,    665.6749
    252.5000,       5.0000,  10.00000,    653.2889
    257.5000,       5.0000,  10.00000,    684.1414
    262.5000,       5.0000,  10.00000,    543.2289
    267.5000,       5.0000,  10.00000,    871.0546
    272.5000,       5.0000,  10.00000,    856.4923
    277.5000,       5.0000,  10.00000,    940.0556
    282.5000,       5.0000,  10.00000,    814.4437
    287.5000,       5.0000,  10.00000,    614.3107
    292.5000,       5.0000,  10.00000,    559.0766
    297.5000,       5.0000,  10.00000,    497.6382
    302.5000,       5.0000,  10.00000,    470.4734
    307.5000,       5.0000,  10.00000,    507.4169
    312.5000,       5.0000,  10.00000,    494.3481
    317.5000,       5.0000,  10.00000,    464.7651
    322.5000,       5.0000,  10.00000,    442.8846
    327.5000,       5.0000,  10.00000,    497.9462
    332.5000,       5.0000,  10.00000,    508.7728
    337.5000,       5.0000,  10.00000,    568.6546
    342.5000,       5.0000,  10.00000,    557.8293
     67.5000,      45.0000,   1.00000,    474.7881
     72.5000,      45.0000,   1.00000,    491.9541
     77.5000,      45.0000,   1.00000,    531.4069
     82.5000,      45.0000,   1.00000,    582.0294
     87.5000,      45.0000,   1.00000,    613.8406
     92.5000,      45.0000,   1.00000,    662.4079
     97.5000,      45.0000,   1.00000,    711.4960
    102.5000,      45.0000,   1.00000,    738.7659
    107.5000,      45.0000,   1.00000,    757.7392
    112.5000,      45.0000,   1.00000,    790.4585
    117.5000,      45.0000,   1.00000,    821.0395
    122.5000,      45.0000,   1.00000,    821.1512
    127.5000,      45.0000,   1.00000,    787.0851
    132.5000,      45.0000,   1.00000,    703.1214
    137.5000,      45.0000,   1.00000,    603.1394
    142.5000,      45.0000,   1.00000,    563.0132
    147.5000,      45.0000,   1.00000,    555.8979
    152.5000,      45.0000,   1.00000,    573.1251
    157.5000,      45.0000,   1.00000,    589.3970
    162.5000,      45.0000,   1.00000,    603.1774
    167.5000,      45.0000,   1.00000,    625.0527
    172.5000,      45.0000,   1.00000,    681.4685
    177.5000,      45.0000,   1.00000,    748.9141
    182.5000,      45.0000,   1.00000,    816.7390
    187.5000,      45.0000,   1.00000,    857.3557
    192.5000,      45.0000,   1.00000,    896.3912
    197.5000,      45.0000,   1.00000,    943.9736
    202.5000,      45.0000,   1.00000,    965.2593
    207.5000,      45.0000,   1.00000,   1002.7935
    212.5000,      45.0000,   1.00000,   1005.0581
    217.5000,      45.0000,   1.00000,    959.1407
    222.5000,      45.0000,   1.00000,    853.6851
    227.5000,      45.0000,   1.00000,    739.7536
    232.5000,      45.0000,   1.00000,    693.0749
    237.5000,      45.0000,   1.00000,    672.4977
    242.5000,      45.0000,   1.00000,    657.3015
    247.5000,      45.0000,   1.00000,    686.2543
    252.5000,      45.0000,   1.00000,    690.2538
    257.5000,      45.0000,   1.00000,    698.3325
    262.5000,      45.0000,   1.00000,    717.9974
    267.5000,      45.0000,   1.00000,    719.6118
    272.5000,      45.0000,   1.00000,    706.3158
    277.5000,      45.0000,   1.00000,    682.2608
    282.5000,      45.0000,   1.00000,    672.1373
    287.5000,      45.0000,   1.00000,    688.2742
    292.5000,      45.0000,   1.00000,    647.4529
    297.5000,      45.0000,   1.00000,    615.0892
    302.5000,      45.0000,   1.00000,    555.0508
    307.5000,      45.0000,   1.00000,    503.4867
    312.5000,      45.0000,   1.00000,    486.5953
    317.5000,      45.0000,   1.00000,    484.8553
    322.5000,      45.0000,   1.00000,    491.6837
    327.5000,      45.0000,   1.00000,    495.5304
     77.5000,       5.0000,  12.00000,    516.5637
    157.5000,       5.0000,  12.00000,    486.2788
    237.5000,       5.0000,  12.00000,    587.7053
    317.5000,       5.0000,  12.00000,    475.8914
     67.5000,      15.0000,   4.00000,    456.3201
     72.5000,      15.0000,   4.00000,    474.7531
     77.5000,      15.0000,   4.00000,    514.4912
     82.5000,      15.0000,   4.00000,    538.1697
     87.5000,      15.0000,   4.00000,    579.7494
     92.5000,      15.0000,   4.00000,    665.7056
     97.5000,      15.0000,   4.00000,    801.4840
    102.5000,      15.0000,   4.00000,    828.5169
    107.5000,      15.0000,   4.00000,    797.7736
    112.5000,      15.0000,   4.00000,    726.4332
    117.5000,      15.0000,   4.00000,    710.9262
    122.5000,      15.0000,   4.00000,    704.8068
    127.5000,      15.0000,   4.00000,    698.7039
    132.5000,      15.0000,   4.00000,    668.0850
    137.5000,      15.0000,   4.00000,    610.1593
    142.5000,      15.0000,   4.00000,    586.3779
    147.5000,      15.0000,   4.00000,    546.0660
    152.5000,      15.0000,   4.00000,    513.2145
    157.5000,      15.0000,   4.00000,    506.5408
    162.5000,      15.0000,   4.00000,    543.9416
    167.5000,      15.0000,   4.00000,    622.7770
    172.5000,      15.0000,   4.00000,    697.3396
    177.5000,      15.0000,   4.00000,    746.4917
    182.5000,      15.0000,   4.00000,    787.2320
    187.5000,      15.0000,   4.00000,    873.1775
    192.5000,      15.0000,   4.00000,   1006.4073
    197.5000,      15.0000,   4.00000,   1124.4597
    202.5000,      15.0000,   4.00000,   1097.1515
    207.5000,      15.0000,   4.00000,    966.4626
    212.5000,      15.0000,   4.00000,    793.5858
    217.5000,      15.0000,   4.00000,    708.1114
    222.5000,      15.0000,   4.00000,    690.7695
    227.5000,      15.0000,   4.00000,    709.8395
    232.5000,      15.0000,   4.00000,    699.8706
    237.5000,      15.0000,   4.00000,    666.6326
    242.5000,      15.0000,   4.00000,    620.2072
    247.5000,      15.0000,   4.00000,    625.9026
    252.5000,      15.0000,   4.00000,    624.5452
    257.5000,      15.0000,   4.00000,    587.8313
    262.5000,      15.0000,   4.00000,    663.4626
    267.5000,      15.0000,   4.00000,    733.1407
    272.5000,      15.0000,   4.00000,    868.2429
    277.5000,      15.0000,   4.00000,    837.4282
    282.5000,      15.0000,   4.00000,    770.5340
    287.5000,      15.0000,   4.00000,    651.6349
    292.5000,      15.0000,   4.00000,    548.6524
    297.5000,      15.0000,   4.00000,    508.7333
    302.5000,      15.0000,   4.00000,    492.2664
    307.5000,      15.0000,   4.00000,    485.8089
    312.5000,      15.0000,   4.00000,    490.5347
    317.5000,      15.0000,   4.00000,    474.7015
    322.5000,      15.0000,   4.00000,    477.3174
    327.5000,      15.0000,   4.00000,    486.2210
     82.5000,      55.0000,   1.00000,    634.1553
     87.5000,      55.0000,   1.00000,    655.0878
     92.5000,      55.0000,   1.00000,    658.9203
     97.5000,      55.0000,   1.00000,    669.2903
    102.5000,      55.0000,   1.00000,    685.4418
    107.5000,      55.0000,   1.00000,    696.7609
    112.5000,      55.0000,   1.00000,    698.5407
    117.5000,      55.0000,   1.00000,    652.8560
    122.5000,      55.0000,   1.00000,    593.8965
    127.5000,      55.0000,   1.00000,    544.4011
    132.5000,      55.0000,   1.00000,    494.2113
    137.5000,      55.0000,   1.00000,    480.1791
    142.5000,      55.0000,   1.00000,    485.9626
    147.5000,      55.0000,   1.00000,    491.1914
    152.5000,      55.0000,   1.00000,    486.5480
    157.5000,      55.0000,   1.00000,    503.7090
    162.5000,      55.0000,   1.00000,    524.4479
    167.5000,      55.0000,   1.00000,    552.0345
    172.5000,      55.0000,   1.00000,    598.1429
    177.5000,      55.0000,   1.00000,    641.8022
    182.5000,      55.0000,   1.00000,    700.4223
    187.5000,      55.0000,   1.00000,    762.1033
    192.5000,      55.0000,   1.00000,    791.9016
    197.5000,      55.0000,   1.00000,    795.4670
    202.5000,      55.0000,   1.00000,    810.8823
    207.5000,      55.0000,   1.00000,    840.0970
    212.5000,      55.0000,   1.00000,    843.0706
    217.5000,      55.0000,   1.00000,    853.7012
    222.5000,      55.0000,   1.00000,    850.5427
    227.5000,      55.0000,   1.00000,    784.2795
    232.5000,      55.0000,   1.00000,    717.8110
    242.5000,      55.0000,   1.00000,    667.7301
    247.5000,      55.0000,   1.00000,    680.8209
    252.5000,      55.0000,   1.00000,    716.1520
    257.5000,      55.0000,   1.00000,    710.2567
    262.5000,      55.0000,   1.00000,    674.6298
    267.5000,      55.0000,   1.00000,    671.5513
    272.5000,      55.0000,   1.00000,    654.7908
    277.5000,      55.0000,   1.00000,    634.3895
    282.5000,      55.0000,   1.00000,    626.6555
    287.5000,      55.0000,   1.00000,    611.5542
    292.5000,      55.0000,   1.00000,    609.8303
    297.5000,      55.0000,   1.00000,    579.2232
    302.5000,      55.0000,   1.00000,    555.5863
    307.5000,      55.0000,   1.00000,    517.0364
    312.5000,      55.0000,   1.00000,    504.5953
     77.5000,       5.0000,  15.00000,    553.0449
    157.5000,       5.0000,  15.00000,    403.7649
    237.5000,       5.0000,  15.00000,    567.3400
    317.5000,       5.0000,  15.00000,    484.1441
     82.5000,      15.0000,   5.00000,    586.0270
     87.5000,      15.0000,   5.00000,    613.3102
     92.5000,      15.0000,   5.00000,    665.3882
     97.5000,      15.0000,   5.00000,    761.4320
    102.5000,      15.0000,   5.00000,    761.4684
    107.5000,      15.0000,   5.00000,    716.4232
    112.5000,      15.0000,   5.00000,    625.9289
    117.5000,      15.0000,   5.00000,    554.6001
    122.5000,      15.0000,   5.00000,    495.6200
    127.5000,      15.0000,   5.00000,    473.0623
    132.5000,      15.0000,   5.00000,    474.6879
    137.5000,      15.0000,   5.00000,    478.5002
    142.5000,      15.0000,   5.00000,    490.1568
    147.5000,      15.0000,   5.00000,    468.5146
    152.5000,      15.0000,   5.00000,    431.5617
    157.5000,      15.0000,   5.00000,    424.0715
    162.5000,      15.0000,   5.00000,    462.3344
    167.5000,      15.0000,   5.00000,    535.1929
    172.5000,      15.0000,   5.00000,    580.9087
    177.5000,      15.0000,   5.00000,    631.4413
    182.5000,      15.0000,   5.00000,    697.9697
    187.5000,      15.0000,   5.00000,    795.6818
    192.5000,      15.0000,   5.00000,    912.7682
    197.5000,      15.0000,   5.00000,    978.8326
    202.5000,      15.0000,   5.00000,    933.8265
    207.5000,      15.0000,   5.00000,    809.1738
    212.5000,      15.0000,   5.00000,    684.2681
    217.5000,      15.0000,   5.00000,    640.2956
    222.5000,      15.0000,   5.00000,    659.1247
    227.5000,      15.0000,   5.00000,    704.1068
    232.5000,      15.0000,   5.00000,    700.6846
    242.5000,      15.0000,   5.00000,    609.0082
    247.5000,      15.0000,   5.00000,    616.0585
    252.5000,      15.0000,   5.00000,    616.7801
    257.5000,      15.0000,   5.00000,    576.4178
    262.5000,      15.0000,   5.00000,    645.7750
    267.5000,      15.0000,   5.00000,    708.2703
    272.5000,      15.0000,   5.00000,    839.3562
    277.5000,      15.0000,   5.00000,    816.8024
    282.5000,      15.0000,   5.00000,    738.8048
    287.5000,      15.0000,   5.00000,    615.8627
    292.5000,      15.0000,   5.00000,    515.3793
    297.5000,      15.0000,   5.00000,    475.5816
    302.5000,      15.0000,   5.00000,    463.0986
    307.5000,      15.0000,   5.00000,    469.0819
    312.5000,      15.0000,   5.00000,    488.3818
     97.5000,      65.0000,   1.00000,    604.2938
    102.5000,      65.0000,   1.00000,    556.3470
    107.5000,      65.0000,   1.00000,    510.8560
    112.5000,      65.0000,   1.00000,    482.0404
    117.5000,      65.0000,   1.00000,    466.5352
    122.5000,      65.0000,   1.00000,    465.0083
    127.5000,      65.0000,   1.00000,    464.7624
    132.5000,      65.0000,   1.00000,    450.9889
    137.5000,      65.0000,   1.00000,    432.7341
    142.5000,      65.0000,   1.00000,    437.5494
    147.5000,      65.0000,   1.00000,    441.4829
    152.5000,      65.0000,   1.00000,    451.2873
    157.5000,      65.0000,   1.00000,    465.2471
    162.5000,      65.0000,   1.00000,    489.2164
    167.5000,      65.0000,   1.00000,    534.3022
    172.5000,      65.0000,   1.00000,    554.2081
    177.5000,      65.0000,   1.00000,    568.0005
    182.5000,      65.0000,   1.00000,    582.0674
    187.5000,      65.0000,   1.00000,    597.6075
    192.5000,      65.0000,   1.00000,    635.0914
    197.5000,      65.0000,   1.00000,    695.3629
    202.5000,      65.0000,   1.00000,    755.7599
    207.5000,      65.0000,   1.00000,    774.3345
    212.5000,      65.0000,   1.00000,    796.4078
    217.5000,      65.0000,   1.00000,    803.6488
    257.5000,      65.0000,   1.00000,    703.8574
    262.5000,      65.0000,   1.00000,    672.9626
    267.5000,      65.0000,   1.00000,    633.2553
    272.5000,      65.0000,   1.00000,    612.4969
    277.5000,      65.0000,   1.00000,    591.5668
    282.5000,      65.0000,   1.00000,    574.7825
    287.5000,      65.0000,   1.00000,    565.2319
    292.5000,      65.0000,   1.00000,    556.2448
    297.5000,      65.0000,   1.00000,    573.1391
     97.5000,      15.0000,   6.00000,    687.0440
    102.5000,      15.0000,   6.00000,    626.0907
    107.5000,      15.0000,   6.00000,    532.8797
    112.5000,      15.0000,   6.00000,    443.0301
    117.5000,      15.0000,   6.00000,    409.7334
    122.5000,      15.0000,   6.00000,    399.3398
    127.5000,      15.0000,   6.00000,    407.2089
    132.5000,      15.0000,   6.00000,    417.5523
    137.5000,      15.0000,   6.00000,    418.3618
    142.5000,      15.0000,   6.00000,    429.3565
    147.5000,      15.0000,   6.00000,    417.4527
    152.5000,      15.0000,   6.00000,    393.6195
    157.5000,      15.0000,   6.00000,    386.4405
    162.5000,      15.0000,   6.00000,    422.8865
    167.5000,      15.0000,   6.00000,    493.8069
    172.5000,      15.0000,   6.00000,    528.0973
    177.5000,      15.0000,   6.00000,    565.1285
    182.5000,      15.0000,   6.00000,    592.6263
    187.5000,      15.0000,   6.00000,    650.9264
    192.5000,      15.0000,   6.00000,    759.5757
    197.5000,      15.0000,   6.00000,    852.9258
    202.5000,      15.0000,   6.00000,    859.0302
    207.5000,      15.0000,   6.00000,    760.3660
    212.5000,      15.0000,   6.00000,    656.0607
    217.5000,      15.0000,   6.00000,    621.3982
    257.5000,      15.0000,   6.00000,    577.3896
    262.5000,      15.0000,   6.00000,    647.9966
    267.5000,      15.0000,   6.00000,    697.4656
    272.5000,      15.0000,   6.00000,    812.1325
    277.5000,      15.0000,   6.00000,    782.5522
    282.5000,      15.0000,   6.00000,    701.3154
    287.5000,      15.0000,   6.00000,    587.7628
    292.5000,      15.0000,   6.00000,    500.7622
    297.5000,      15.0000,   6.00000,    469.0198
    105.0000,      30.0000,   3.00000,    495.2047
    110.0000,      30.0000,   3.00000,    466.1132
    115.0000,      30.0000,   3.00000,    434.7156
    120.0000,      30.0000,   3.00000,    400.7988
    125.0000,      30.0000,   3.00000,    391.3425
    130.0000,      30.0000,   3.00000,    385.1557
    135.0000,      30.0000,   3.00000,    396.7407
    140.0000,      30.0000,   3.00000,    398.2549
    145.0000,      30.0000,   3.00000,    391.3658
    150.0000,      30.0000,   3.00000,    393.8662
    155.0000,      30.0000,   3.00000,    407.1736
    160.0000,      30.0000,   3.00000,    432.5266
    165.0000,      30.0000,   3.00000,    441.1931
    170.0000,      30.0000,   3.00000,    472.2854
    175.0000,      30.0000,   3.00000,    508.3368
    180.0000,      30.0000,   3.00000,    549.6619
    185.0000,      30.0000,   3.00000,    617.6270
    190.0000,      30.0000,   3.00000,    671.7624
    195.0000,      30.0000,   3.00000,    700.1879
    200.0000,      30.0000,   3.00000,    730.5677
    205.0000,      30.0000,   3.00000,    754.6459
    210.0000,      30.0000,   3.00000,    757.1267
    265.0000,      30.0000,   3.00000,    693.9268
    270.0000,      30.0000,   3.00000,    707.3899
    275.0000,      30.0000,   3.00000,    688.6450
    280.0000,      30.0000,   3.00000,    691.8493
    285.0000,      30.0000,   3.00000,    637.0662
    290.0000,      30.0000,   3.00000,    582.4515
    112.5000,      25.0000,   4.00000,    442.3973
    117.5000,      25.0000,   4.00000,    394.8636
    122.5000,      25.0000,   4.00000,    372.4929
    127.5000,      25.0000,   4.00000,    367.8329
    132.5000,      25.0000,   4.00000,    369.8257
    137.5000,      25.0000,   4.00000,    379.9635
    142.5000,      25.0000,   4.00000,    385.8723
    147.5000,      25.0000,   4.00000,    380.8288
    152.5000,      25.0000,   4.00000,    385.2797
    157.5000,      25.0000,   4.00000,    396.3279
    162.5000,      25.0000,   4.00000,    414.9886
    167.5000,      25.0000,   4.00000,    431.8941
    172.5000,      25.0000,   4.00000,    471.6389
    177.5000,      25.0000,   4.00000,    516.5733
    182.5000,      25.0000,   4.00000,    559.1536
    187.5000,      25.0000,   4.00000,    625.3555
    192.5000,      25.0000,   4.00000,    691.9007
    197.5000,      25.0000,   4.00000,    712.2844
    202.5000,      25.0000,   4.00000,    726.1245
    272.5000,      25.0000,   4.00000,    730.7852
    277.5000,      25.0000,   4.00000,    737.8474
    282.5000,      25.0000,   4.00000,    682.9382
    157.5000,      15.0000,   8.00000,    337.9612
    157.5000,      15.0000,  10.00000,    345.0417
   3.41
REFERENCE MODEL USED
CONSTANT REFERENCE MODEL METHOD
Reference resistivity is
597.123
TOPOGRAPHICAL DATA
2
80
      0.0000     557.6800
      5.0000     557.7800
     10.0000     557.7500
     15.0000     557.6400
     20.0000     557.6600
     25.0000     557.7500
     30.0000     557.7100
     35.0000     557.5900
     40.0000     557.6000
     45.0000     557.5600
     50.0000     557.5500
     55.0000     557.5400
     60.0000     557.4900
     65.0000     557.3200
     70.0000     557.2200
     75.0000     557.1300
     80.0000     556.9800
     85.0000     556.9200
     90.0000     556.8300
     95.0000     556.7500
    100.0000     556.6400
    105.0000     556.4300
    110.0000     556.3000
    115.0000     556.0200
    120.0000     555.8700
    125.0000     555.7100
    130.0000     555.6300
    135.0000     555.4800
    140.0000     554.9600
    145.0000     554.7900
    150.0000     554.6100
    155.0000     554.4300
    160.0000     554.2100
    165.0000     554.0000
    170.0000     553.7000
    175.0000     553.4100
    180.0000     553.1300
    185.0000     552.7100
    190.0000     552.1300
    195.0000     551.2000
    200.0000     550.0500
    205.0000     548.7400
    210.0000     547.6400
    215.0000     546.7800
    220.0000     546.2900
    225.0000     546.2000
    230.0000     545.4000
    235.0000     545.2400
    240.0000     544.9000
    245.0000     544.6600
    250.0000     544.4000
    255.0000     544.2500
    260.0000     544.0900
    265.0000     543.7400
    270.0000     543.4000
    275.0000     543.1500
    280.0000     543.0000
    285.0000     542.7800
    290.0000     542.6300
    295.0000     542.3900
    300.0000     542.3000
    305.0000     542.1500
    310.0000     542.0500
    315.0000     542.0100
    320.0000     541.8200
    325.0000     541.6200
    330.0000     541.6600
    335.0000     541.4400
    340.0000     541.2500
    345.0000     541.3000
    350.0000     541.0700
    355.0000     540.8700
    360.0000     540.9400
    365.0000     540.7500
    370.0000     540.6000
    375.0000     540.3600
    380.0000     540.1800
    385.0000     540.2900
    390.0000     540.0600
    395.0000     539.8900
1
DAMPED FINITE-ELEMENT METHOD USED FOR TOPOGRAPHIC MODELLING WITH DAMPING FACTOR OF 0.75
       0.18030
     560.82233
      -0.05731
COORDINATES FOR ELECTRODES
       0.00000       -3.14750
       4.98506       -2.76127
       9.97848       -2.50484
      14.97536       -2.32829
      19.96597       -2.02195
      24.95180       -1.64570
      29.94571       -1.39921
      34.94294       -1.23267
      39.93415       -0.93632
      44.92807       -0.68983
      49.92042       -0.41341
      54.91277       -0.13698
      59.90717        0.09952
      64.90582        0.21606
      69.90234        0.40255
      74.89848        0.59910
      79.89661        0.73561
      84.89148        0.96211
      89.88762        1.15866
      94.88335        1.36516
      99.88023        1.54170
     104.87965        1.61819
     109.87719        1.77472
     114.87719        1.78118
     119.87533        1.91769
     124.87372        2.04425
     129.86946        2.25074
     134.86758        2.38725
     139.86209        2.15301
     144.86073        2.26950
     149.85960        2.37603
     154.85847        2.48257
     159.85803        2.54910
     164.85745        2.62558
     169.85744        2.61199
     174.85744        2.60836
     179.85744        2.61482
     184.85564        2.48093
     189.84695        2.18635
     194.80492        1.53931
     199.72874        0.66991
     204.62120       -0.36153
     209.55371       -1.18030
     214.52037       -1.75672
     219.51619       -1.96093
     224.51233       -1.76438
     229.48564       -2.28032
     234.48404       -2.15382
     239.48376       -2.20748
     244.48354       -2.16105
     249.48347       -2.13454
     254.48160       -1.99803
     259.48001       -1.87147
     264.47958       -1.93522
     269.47931       -1.98887
     274.47916       -1.95240
     279.47729       -1.81589
     284.47684       -1.74936
     289.47498       -1.61285
     294.47476       -1.56636
     299.47089       -1.36987
     304.46899       -1.23330
     309.46552       -1.04681
     314.45944       -0.80032
     319.45853       -0.70380
     324.45779       -0.61729
     329.44714       -0.29097
     334.44669       -0.22444
     339.44574       -0.12792
     344.43445        0.20839
     349.43414        0.26490
     354.43338        0.35140
     359.42068        0.70769
     364.41977        0.80421
     369.41788        0.94072
     374.41766        0.98721
     379.41653        1.09374
     384.40082        1.48989
     389.40051        1.54641
     394.39914        1.66295
Shift matrix
  0    0.0000    2.5000    5.2500    8.2750   11.6025   15.2628   19.2890   23.7179   28.5897   33.9487   39.8436   46.3279   53.4607   61.3068   69.9375 
  1   -3.1475   -2.6757   -2.2380   -1.8388   -1.4813   -1.1679   -0.8991   -0.6743   -0.4914   -0.3469   -0.2366   -0.1553   -0.0977   -0.0587   -0.0335 
  2   -2.7613   -2.3342   -1.9403   -1.5834   -1.2661   -0.9900   -0.7553   -0.5609   -0.4043   -0.2820   -0.1898   -0.1227   -0.0760   -0.0449   -0.0251 
  3   -2.5048   -2.1091   -1.7456   -1.4177   -1.1277   -0.8767   -0.6646   -0.4901   -0.3505   -0.2425   -0.1616   -0.1035   -0.0633   -0.0369   -0.0204 
  4   -2.3283   -1.9549   -1.6130   -1.3055   -1.0345   -0.8009   -0.6044   -0.4435   -0.3154   -0.2169   -0.1436   -0.0913   -0.0554   -0.0320   -0.0175 
  5   -2.0220   -1.6890   -1.3857   -1.1146   -0.8772   -0.6741   -0.5045   -0.3668   -0.2583   -0.1756   -0.1149   -0.0721   -0.0431   -0.0245   -0.0132 
  6   -1.6457   -1.3655   -1.1120   -0.8872   -0.6920   -0.5265   -0.3898   -0.2800   -0.1946   -0.1305   -0.0840   -0.0518   -0.0304   -0.0169   -0.0089 
  7   -1.3992   -1.1555   -0.9362   -0.7427   -0.5757   -0.4350   -0.3196   -0.2277   -0.1568   -0.1041   -0.0663   -0.0403   -0.0234   -0.0128   -0.0066 
  8   -1.2327   -1.0146   -0.8190   -0.6471   -0.4994   -0.3756   -0.2745   -0.1944   -0.1330   -0.0876   -0.0554   -0.0334   -0.0192   -0.0104   -0.0053 
  9   -0.9363   -0.7659   -0.6141   -0.4816   -0.3686   -0.2747   -0.1988   -0.1393   -0.0942   -0.0612   -0.0381   -0.0226   -0.0128   -0.0068   -0.0034 
 10   -0.6898   -0.5612   -0.4473   -0.3485   -0.2648   -0.1958   -0.1404   -0.0974   -0.0652   -0.0419   -0.0258   -0.0151   -0.0084   -0.0044   -0.0021 
 11   -0.4134   -0.3342   -0.2644   -0.2044   -0.1540   -0.1128   -0.0801   -0.0549   -0.0363   -0.0230   -0.0139   -0.0080   -0.0044   -0.0022   -0.0011 
 12   -0.1370   -0.1100   -0.0864   -0.0662   -0.0494   -0.0358   -0.0252   -0.0170   -0.0111   -0.0069   -0.0041   -0.0023   -0.0012   -0.0006   -0.0003 
 13    0.0995    0.0794    0.0619    0.0471    0.0349    0.0251    0.0174    0.0117    0.0075    0.0046    0.0027    0.0015    0.0008    0.0004    0.0002 
 14    0.2161    0.1718    0.1335    0.1012    0.0746    0.0533    0.0369    0.0246    0.0157    0.0096    0.0056    0.0031    0.0016    0.0008    0.0004 
 15    0.4026    0.3184    0.2460    0.1852    0.1356    0.0962    0.0659    0.0435    0.0276    0.0167    0.0096    0.0052    0.0027    0.0013    0.0006 
 16    0.5991    0.4711    0.3616    0.2703    0.1963    0.1381    0.0937    0.0612    0.0383    0.0229    0.0130    0.0070    0.0035    0.0016    0.0007 
 17    0.7356    0.5760    0.4400    0.3273    0.2363    0.1652    0.1114    0.0722    0.0448    0.0265    0.0149    0.0079    0.0039    0.0018    0.0008 
 18    0.9621    0.7477    0.5666    0.4176    0.2986    0.2064    0.1375    0.0880    0.0538    0.0314    0.0173    0.0090    0.0044    0.0020    0.0008 
 19    1.1587    0.8943    0.6726    0.4917    0.3483    0.2384    0.1571    0.0993    0.0599    0.0344    0.0187    0.0095    0.0046    0.0020    0.0008 
 20    1.3652    1.0457    0.7799    0.5649    0.3962    0.2681    0.1745    0.1088    0.0647    0.0366    0.0195    0.0098    0.0046    0.0020    0.0008 
 21    1.5417    1.1729    0.8682    0.6236    0.4334    0.2904    0.1870    0.1152    0.0676    0.0376    0.0197    0.0097    0.0045    0.0019    0.0007 
 22    1.6182    1.2273    0.9054    0.6479    0.4484    0.2991    0.1916    0.1174    0.0685    0.0379    0.0197    0.0096    0.0044    0.0018    0.0007 
 23    1.7747    1.3372    0.9794    0.6954    0.4771    0.3152    0.1998    0.1210    0.0697    0.0380    0.0195    0.0094    0.0042    0.0017    0.0006 
 24    1.7812    1.3417    0.9824    0.6973    0.4782    0.3158    0.2001    0.1211    0.0697    0.0380    0.0195    0.0093    0.0042    0.0017    0.0006 
 25    1.9177    1.4359    1.0445    0.7360    0.5008    0.3279    0.2058    0.1232    0.0701    0.0377    0.0191    0.0090    0.0039    0.0016    0.0006 
 26    2.0442    1.5219    1.1001    0.7698    0.5198    0.3374    0.2098    0.1244    0.0700    0.0372    0.0185    0.0086    0.0037    0.0015    0.0005 
 27    2.2507    1.6591    1.1863    0.8202    0.5465    0.3497    0.2140    0.1247    0.0688    0.0358    0.0174    0.0079    0.0033    0.0013    0.0004 
 28    2.3873    1.7476    1.2400    0.8502    0.5613    0.3556    0.2152    0.1238    0.0674    0.0345    0.0166    0.0074    0.0030    0.0011    0.0004 
 29    2.1530    1.5947    1.1462    0.7971    0.5345    0.3444    0.2124    0.1248    0.0695    0.0365    0.0180    0.0083    0.0035    0.0014    0.0005 
 30    2.2695    1.6714    1.1938    0.8245    0.5487    0.3506    0.2142    0.1246    0.0686    0.0356    0.0173    0.0078    0.0033    0.0013    0.0004
[truncated: 114,961 more chars]
