# Supplementary material for: Electrical resistivity tomography data across the Hockai Fault Zone (Ardenne, Belgium)
Source: Data Brief. 2016 Dec 21;11:1–4. doi: 10.1016/j.dib.2016.12.028 (PMC5220259; doi:10.1016/j.dib.2016.12.028)
Supplement: Supplementary file 2 — Supplementary material [file mmc2.zip › output/INV/20090819-1_normal.INV]

C:\__DATA__\__DATA__\Active Faults\HockaiFZ\Donn�es\ERT\working_dir\20090819-1.DAT
      5.0000
7
1208
1
0
      7.5000,       5.0000,   1.00000,    135.7792
     12.5000,       5.0000,   1.00000,    141.1471
     17.5000,       5.0000,   1.00000,    197.9680
     22.5000,       5.0000,   1.00000,    218.6461
     27.5000,       5.0000,   1.00000,    269.1945
     32.5000,       5.0000,   1.00000,    266.0548
     37.5000,       5.0000,   1.00000,    285.9046
     42.5000,       5.0000,   1.00000,    275.5482
     47.5000,       5.0000,   1.00000,    307.1444
     52.5000,       5.0000,   1.00000,    289.0542
     57.5000,       5.0000,   1.00000,    271.2176
     62.5000,       5.0000,   1.00000,    301.0166
     67.5000,       5.0000,   1.00000,    289.8200
     72.5000,       5.0000,   1.00000,    293.0757
     77.5000,       5.0000,   1.00000,    334.9342
     82.5000,       5.0000,   1.00000,    354.7344
     87.5000,       5.0000,   1.00000,    337.4398
     92.5000,       5.0000,   1.00000,    389.9825
     97.5000,       5.0000,   1.00000,    404.1038
    102.5000,       5.0000,   1.00000,    435.0689
    107.5000,       5.0000,   1.00000,    403.4856
    112.5000,       5.0000,   1.00000,    404.3634
    117.5000,       5.0000,   1.00000,    395.4862
    122.5000,       5.0000,   1.00000,    415.0001
    127.5000,       5.0000,   1.00000,    429.5860
    132.5000,       5.0000,   1.00000,    413.0741
    137.5000,       5.0000,   1.00000,    431.0543
    142.5000,       5.0000,   1.00000,    397.0417
    147.5000,       5.0000,   1.00000,    393.2163
    152.5000,       5.0000,   1.00000,    382.7520
    157.5000,       5.0000,   1.00000,    347.9359
    162.5000,       5.0000,   1.00000,    411.4037
    167.5000,       5.0000,   1.00000,    486.5099
    172.5000,       5.0000,   1.00000,    585.0546
    177.5000,       5.0000,   1.00000,    660.1034
    182.5000,       5.0000,   1.00000,    856.4415
    187.5000,       5.0000,   1.00000,    997.5787
    192.5000,       5.0000,   1.00000,   1156.7399
    197.5000,       5.0000,   1.00000,   1384.3917
    202.5000,       5.0000,   1.00000,   1390.0610
    207.5000,       5.0000,   1.00000,   1206.2747
    212.5000,       5.0000,   1.00000,   1156.2861
    217.5000,       5.0000,   1.00000,   1084.1858
    222.5000,       5.0000,   1.00000,    930.1102
    227.5000,       5.0000,   1.00000,   1063.6990
    232.5000,       5.0000,   1.00000,    954.5998
    237.5000,       5.0000,   1.00000,    783.2939
    242.5000,       5.0000,   1.00000,    789.6635
    247.5000,       5.0000,   1.00000,    712.4490
    252.5000,       5.0000,   1.00000,    660.8049
    257.5000,       5.0000,   1.00000,    688.9968
    262.5000,       5.0000,   1.00000,    524.4639
    267.5000,       5.0000,   1.00000,    745.7166
    272.5000,       5.0000,   1.00000,    621.8066
    277.5000,       5.0000,   1.00000,    699.1956
    282.5000,       5.0000,   1.00000,    579.9095
    287.5000,       5.0000,   1.00000,    449.4705
    292.5000,       5.0000,   1.00000,    369.2133
    297.5000,       5.0000,   1.00000,    261.0287
    302.5000,       5.0000,   1.00000,    219.5378
    307.5000,       5.0000,   1.00000,    219.2435
    312.5000,       5.0000,   1.00000,    202.8009
    317.5000,       5.0000,   1.00000,    198.9310
    322.5000,       5.0000,   1.00000,    162.2443
    327.5000,       5.0000,   1.00000,    172.2480
    332.5000,       5.0000,   1.00000,    154.6927
    337.5000,       5.0000,   1.00000,    161.6746
    342.5000,       5.0000,   1.00000,    160.9969
    347.5000,       5.0000,   1.00000,    145.7938
    352.5000,       5.0000,   1.00000,    162.7843
    357.5000,       5.0000,   1.00000,    169.8721
    362.5000,       5.0000,   1.00000,    182.8649
    367.5000,       5.0000,   1.00000,    185.5499
    372.5000,       5.0000,   1.00000,    163.4411
    377.5000,       5.0000,   1.00000,    173.9511
    382.5000,       5.0000,   1.00000,    155.1861
    387.5000,       5.0000,   1.00000,    158.9550
     12.5000,       5.0000,   2.00000,    161.7747
     17.5000,       5.0000,   2.00000,    222.7032
     22.5000,       5.0000,   2.00000,    246.4873
     27.5000,       5.0000,   2.00000,    279.7173
     32.5000,       5.0000,   2.00000,    289.5258
     37.5000,       5.0000,   2.00000,    292.2335
     42.5000,       5.0000,   2.00000,    291.3923
     47.5000,       5.0000,   2.00000,    340.8955
     52.5000,       5.0000,   2.00000,    319.3466
     57.5000,       5.0000,   2.00000,    305.6860
     62.5000,       5.0000,   2.00000,    376.8808
     67.5000,       5.0000,   2.00000,    355.8757
     72.5000,       5.0000,   2.00000,    343.9688
     77.5000,       5.0000,   2.00000,    427.1745
     82.5000,       5.0000,   2.00000,    452.4329
     87.5000,       5.0000,   2.00000,    415.3657
     92.5000,       5.0000,   2.00000,    457.6641
     97.5000,       5.0000,   2.00000,    515.6769
    102.5000,       5.0000,   2.00000,    542.0587
    107.5000,       5.0000,   2.00000,    456.3474
    112.5000,       5.0000,   2.00000,    461.9026
    117.5000,       5.0000,   2.00000,    449.6984
    122.5000,       5.0000,   2.00000,    449.7281
    127.5000,       5.0000,   2.00000,    453.9309
    132.5000,       5.0000,   2.00000,    456.2285
    137.5000,       5.0000,   2.00000,    495.4951
    142.5000,       5.0000,   2.00000,    500.6847
    147.5000,       5.0000,   2.00000,    559.9547
    152.5000,       5.0000,   2.00000,    554.9108
    157.5000,       5.0000,   2.00000,    529.9467
    162.5000,       5.0000,   2.00000,    662.5782
    167.5000,       5.0000,   2.00000,    843.3011
    172.5000,       5.0000,   2.00000,    965.5149
    177.5000,       5.0000,   2.00000,   1032.1888
    182.5000,       5.0000,   2.00000,   1284.0175
    187.5000,       5.0000,   2.00000,   1306.3926
    192.5000,       5.0000,   2.00000,   1290.5000
    197.5000,       5.0000,   2.00000,   1653.4347
    202.5000,       5.0000,   2.00000,   1590.3781
    207.5000,       5.0000,   2.00000,   1272.6128
    212.5000,       5.0000,   2.00000,   1366.5900
    217.5000,       5.0000,   2.00000,   1136.7742
    222.5000,       5.0000,   2.00000,    950.5168
    227.5000,       5.0000,   2.00000,   1182.5590
    232.5000,       5.0000,   2.00000,   1159.3514
    237.5000,       5.0000,   2.00000,    837.6599
    242.5000,       5.0000,   2.00000,    927.9930
    247.5000,       5.0000,   2.00000,    880.8647
    252.5000,       5.0000,   2.00000,    845.2955
    257.5000,       5.0000,   2.00000,    834.1287
    262.5000,       5.0000,   2.00000,    617.3582
    267.5000,       5.0000,   2.00000,    819.8827
    272.5000,       5.0000,   2.00000,    704.5496
    277.5000,       5.0000,   2.00000,    660.3640
    282.5000,       5.0000,   2.00000,    562.1393
    287.5000,       5.0000,   2.00000,    413.4873
    292.5000,       5.0000,   2.00000,    390.6245
    297.5000,       5.0000,   2.00000,    309.3776
    302.5000,       5.0000,   2.00000,    252.4734
    307.5000,       5.0000,   2.00000,    261.6816
    312.5000,       5.0000,   2.00000,    249.2545
    317.5000,       5.0000,   2.00000,    231.3139
    322.5000,       5.0000,   2.00000,    210.5823
    327.5000,       5.0000,   2.00000,    219.3892
    332.5000,       5.0000,   2.00000,    206.5697
    337.5000,       5.0000,   2.00000,    225.8508
    342.5000,       5.0000,   2.00000,    230.4965
    347.5000,       5.0000,   2.00000,    201.6001
    352.5000,       5.0000,   2.00000,    207.8241
    357.5000,       5.0000,   2.00000,    231.4239
    362.5000,       5.0000,   2.00000,    251.7869
    367.5000,       5.0000,   2.00000,    234.3337
    372.5000,       5.0000,   2.00000,    218.9463
    377.5000,       5.0000,   2.00000,    218.4856
    382.5000,       5.0000,   2.00000,    201.6685
     17.5000,       5.0000,   3.00000,    251.3886
     22.5000,       5.0000,   3.00000,    287.0855
     27.5000,       5.0000,   3.00000,    327.4371
     32.5000,       5.0000,   3.00000,    304.5982
     37.5000,       5.0000,   3.00000,    308.8604
     42.5000,       5.0000,   3.00000,    316.8201
     47.5000,       5.0000,   3.00000,    383.0899
     52.5000,       5.0000,   3.00000,    371.9141
     57.5000,       5.0000,   3.00000,    375.5284
     62.5000,       5.0000,   3.00000,    448.0280
     67.5000,       5.0000,   3.00000,    421.8185
     72.5000,       5.0000,   3.00000,    417.8178
     77.5000,       5.0000,   3.00000,    492.3980
     82.5000,       5.0000,   3.00000,    525.8717
     87.5000,       5.0000,   3.00000,    458.1694
     92.5000,       5.0000,   3.00000,    499.7752
     97.5000,       5.0000,   3.00000,    582.7194
    102.5000,       5.0000,   3.00000,    636.8800
    107.5000,       5.0000,   3.00000,    505.4404
    112.5000,       5.0000,   3.00000,    499.3531
    117.5000,       5.0000,   3.00000,    503.5143
    122.5000,       5.0000,   3.00000,    516.0692
    127.5000,       5.0000,   3.00000,    528.7251
    132.5000,       5.0000,   3.00000,    552.4498
    137.5000,       5.0000,   3.00000,    612.5134
    142.5000,       5.0000,   3.00000,    658.8035
    147.5000,       5.0000,   3.00000,    741.0224
    152.5000,       5.0000,   3.00000,    725.0792
    157.5000,       5.0000,   3.00000,    696.6761
    162.5000,       5.0000,   3.00000,    881.9912
    167.5000,       5.0000,   3.00000,   1110.9985
    172.5000,       5.0000,   3.00000,   1271.8458
    177.5000,       5.0000,   3.00000,   1259.7607
    182.5000,       5.0000,   3.00000,   1343.5431
    187.5000,       5.0000,   3.00000,   1247.0989
    192.5000,       5.0000,   3.00000,   1358.4639
    197.5000,       5.0000,   3.00000,   1692.2496
    202.5000,       5.0000,   3.00000,   1686.9828
    207.5000,       5.0000,   3.00000,   1363.8376
    212.5000,       5.0000,   3.00000,   1282.5698
    217.5000,       5.0000,   3.00000,   1068.9351
    222.5000,       5.0000,   3.00000,    982.1150
    227.5000,       5.0000,   3.00000,   1189.4784
    232.5000,       5.0000,   3.00000,   1205.3920
    237.5000,       5.0000,   3.00000,    898.5111
    242.5000,       5.0000,   3.00000,    946.2575
    247.5000,       5.0000,   3.00000,    981.4434
    252.5000,       5.0000,   3.00000,    908.1531
    257.5000,       5.0000,   3.00000,    851.6443
    262.5000,       5.0000,   3.00000,    626.4355
    267.5000,       5.0000,   3.00000,    836.1231
    272.5000,       5.0000,   3.00000,    740.0178
    277.5000,       5.0000,   3.00000,    755.5508
    282.5000,       5.0000,   3.00000,    583.8310
    287.5000,       5.0000,   3.00000,    456.9388
    292.5000,       5.0000,   3.00000,    413.8647
    297.5000,       5.0000,   3.00000,    366.6056
    302.5000,       5.0000,   3.00000,    330.4569
    307.5000,       5.0000,   3.00000,    337.2337
    312.5000,       5.0000,   3.00000,    321.6709
    317.5000,       5.0000,   3.00000,    300.6807
    322.5000,       5.0000,   3.00000,    262.0828
    327.5000,       5.0000,   3.00000,    277.2354
    332.5000,       5.0000,   3.00000,    271.0234
    337.5000,       5.0000,   3.00000,    299.0103
    342.5000,       5.0000,   3.00000,    296.0499
    347.5000,       5.0000,   3.00000,    242.6858
    352.5000,       5.0000,   3.00000,    246.2882
    357.5000,       5.0000,   3.00000,    282.3358
    362.5000,       5.0000,   3.00000,    305.6563
    367.5000,       5.0000,   3.00000,    286.7646
    372.5000,       5.0000,   3.00000,    259.1878
    377.5000,       5.0000,   3.00000,    263.1469
     22.5000,      15.0000,   1.00000,    324.3103
     27.5000,      15.0000,   1.00000,    337.0553
     32.5000,      15.0000,   1.00000,    332.3681
     37.5000,      15.0000,   1.00000,    322.7498
     42.5000,      15.0000,   1.00000,    343.9659
     47.5000,      15.0000,   1.00000,    367.2001
     52.5000,      15.0000,   1.00000,    405.3254
     57.5000,      15.0000,   1.00000,    432.0640
     62.5000,      15.0000,   1.00000,    436.3856
     67.5000,      15.0000,   1.00000,    450.6793
     72.5000,      15.0000,   1.00000,    474.4366
     77.5000,      15.0000,   1.00000,    495.3882
     82.5000,      15.0000,   1.00000,    485.0298
     87.5000,      15.0000,   1.00000,    511.0341
     92.5000,      15.0000,   1.00000,    540.4120
     97.5000,      15.0000,   1.00000,    594.5728
    102.5000,      15.0000,   1.00000,    603.8641
    107.5000,      15.0000,   1.00000,    589.7933
    112.5000,      15.0000,   1.00000,    525.9015
    117.5000,      15.0000,   1.00000,    521.3004
    122.5000,      15.0000,   1.00000,    548.3926
    127.5000,      15.0000,   1.00000,    591.3032
    132.5000,      15.0000,   1.00000,    634.5378
    137.5000,      15.0000,   1.00000,    706.8116
    142.5000,      15.0000,   1.00000,    783.2346
    147.5000,      15.0000,   1.00000,    807.9817
    152.5000,      15.0000,   1.00000,    806.4480
    157.5000,      15.0000,   1.00000,    865.9350
    162.5000,      15.0000,   1.00000,   1006.0508
    167.5000,      15.0000,   1.00000,   1204.5835
    172.5000,      15.0000,   1.00000,   1307.2576
    177.5000,      15.0000,   1.00000,   1285.4648
    182.5000,      15.0000,   1.00000,   1140.0703
    187.5000,      15.0000,   1.00000,   1171.9390
    192.5000,      15.0000,   1.00000,   1339.2244
    197.5000,      15.0000,   1.00000,   1533.6940
    202.5000,      15.0000,   1.00000,   1624.2262
    207.5000,      15.0000,   1.00000,   1506.3044
    212.5000,      15.0000,   1.00000,   1197.3280
    217.5000,      15.0000,   1.00000,   1069.7970
    222.5000,      15.0000,   1.00000,   1058.7848
    227.5000,      15.0000,   1.00000,   1079.5491
    232.5000,      15.0000,   1.00000,   1070.4866
    237.5000,      15.0000,   1.00000,   1030.0488
    242.5000,      15.0000,   1.00000,    963.1578
    247.5000,      15.0000,   1.00000,    915.7859
    252.5000,      15.0000,   1.00000,    891.1725
    257.5000,      15.0000,   1.00000,    777.2008
    262.5000,      15.0000,   1.00000,    740.2377
    267.5000,      15.0000,   1.00000,    723.4533
    272.5000,      15.0000,   1.00000,    809.8007
    277.5000,      15.0000,   1.00000,    742.2351
    282.5000,      15.0000,   1.00000,    658.8451
    287.5000,      15.0000,   1.00000,    516.4823
    292.5000,      15.0000,   1.00000,    439.3965
    297.5000,      15.0000,   1.00000,    395.4189
    302.5000,      15.0000,   1.00000,    391.3409
    307.5000,      15.0000,   1.00000,    377.8824
    312.5000,      15.0000,   1.00000,    363.5174
    317.5000,      15.0000,   1.00000,    337.2842
    322.5000,      15.0000,   1.00000,    316.2079
    327.5000,      15.0000,   1.00000,    307.8290
    332.5000,      15.0000,   1.00000,    327.4668
    337.5000,      15.0000,   1.00000,    332.4156
    342.5000,      15.0000,   1.00000,    314.1748
    347.5000,      15.0000,   1.00000,    287.2253
    352.5000,      15.0000,   1.00000,    282.9392
    357.5000,      15.0000,   1.00000,    298.1632
    362.5000,      15.0000,   1.00000,    316.5437
    367.5000,      15.0000,   1.00000,    317.4621
    372.5000,      15.0000,   1.00000,    298.1097
     22.5000,       5.0000,   4.00000,    327.7125
     27.5000,       5.0000,   4.00000,    372.4154
     32.5000,       5.0000,   4.00000,    345.2588
     37.5000,       5.0000,   4.00000,    337.9767
     42.5000,       5.0000,   4.00000,    333.9939
     47.5000,       5.0000,   4.00000,    407.8548
     52.5000,       5.0000,   4.00000,    413.4526
     57.5000,       5.0000,   4.00000,    415.5232
     62.5000,       5.0000,   4.00000,    492.2474
     67.5000,       5.0000,   4.00000,    463.8821
     72.5000,       5.0000,   4.00000,    461.6331
     77.5000,       5.0000,   4.00000,    533.9583
     82.5000,       5.0000,   4.00000,    530.5600
     87.5000,       5.0000,   4.00000,    488.6078
     92.5000,       5.0000,   4.00000,    545.0547
     97.5000,       5.0000,   4.00000,    626.5940
    102.5000,       5.0000,   4.00000,    698.3050
    107.5000,       5.0000,   4.00000,    561.1644
    112.5000,       5.0000,   4.00000,    542.2254
    117.5000,       5.0000,   4.00000,    527.6372
    122.5000,       5.0000,   4.00000,    553.5356
    127.5000,       5.0000,   4.00000,    602.5186
    132.5000,       5.0000,   4.00000,    648.3708
    137.5000,       5.0000,   4.00000,    758.0377
    142.5000,       5.0000,   4.00000,    805.4255
    147.5000,       5.0000,   4.00000,    887.1630
    152.5000,       5.0000,   4.00000,    854.3293
    157.5000,       5.0000,   4.00000,    828.7975
    162.5000,       5.0000,   4.00000,   1026.8696
    167.5000,       5.0000,   4.00000,   1269.8030
    172.5000,       5.0000,   4.00000,   1406.8840
    177.5000,       5.0000,   4.00000,   1249.5222
    182.5000,       5.0000,   4.00000,   1215.7969
    187.5000,       5.0000,   4.00000,   1200.1232
    192.5000,       5.0000,   4.00000,   1337.4023
    197.5000,       5.0000,   4.00000,   1750.3000
    202.5000,       5.0000,   4.00000,   1707.5885
    207.5000,       5.0000,   4.00000,   1319.5885
    212.5000,       5.0000,   4.00000,   1210.2289
    217.5000,       5.0000,   4.00000,   1025.5618
    222.5000,       5.0000,   4.00000,    960.3997
    227.5000,       5.0000,   4.00000,   1160.1064
    232.5000,       5.0000,   4.00000,   1170.5193
    237.5000,       5.0000,   4.00000,    887.0342
    242.5000,       5.0000,   4.00000,   1014.5643
    247.5000,       5.0000,   4.00000,    939.9108
    252.5000,       5.0000,   4.00000,    875.7891
    257.5000,       5.0000,   4.00000,    849.8709
    262.5000,       5.0000,   4.00000,    601.6963
    267.5000,       5.0000,   4.00000,    862.3247
    272.5000,       5.0000,   4.00000,    791.3965
    277.5000,       5.0000,   4.00000,    820.3860
    282.5000,       5.0000,   4.00000,    678.3313
    287.5000,       5.0000,   4.00000,    476.0584
    292.5000,       5.0000,   4.00000,    443.7301
    297.5000,       5.0000,   4.00000,    394.8660
    302.5000,       5.0000,   4.00000,    387.5146
    307.5000,       5.0000,   4.00000,    411.6692
    312.5000,       5.0000,   4.00000,    384.2946
    317.5000,       5.0000,   4.00000,    358.0495
    322.5000,       5.0000,   4.00000,    313.3564
    327.5000,       5.0000,   4.00000,    338.4028
    332.5000,       5.0000,   4.00000,    331.9723
    337.5000,       5.0000,   4.00000,    359.1690
    342.5000,       5.0000,   4.00000,    343.7826
    347.5000,       5.0000,   4.00000,    276.8669
    352.5000,       5.0000,   4.00000,    286.6169
    357.5000,       5.0000,   4.00000,    317.9139
    362.5000,       5.0000,   4.00000,    352.0950
    367.5000,       5.0000,   4.00000,    334.0435
    372.5000,       5.0000,   4.00000,    305.8961
     30.0000,      20.0000,   1.00000,    390.8693
     35.0000,      20.0000,   1.00000,    382.4875
     40.0000,      20.0000,   1.00000,    380.9815
     45.0000,      20.0000,   1.00000,    384.5086
     50.0000,      20.0000,   1.00000,    394.3686
     55.0000,      20.0000,   1.00000,    430.4837
     60.0000,      20.0000,   1.00000,    452.7757
     65.0000,      20.0000,   1.00000,    464.5815
     70.0000,      20.0000,   1.00000,    491.8987
     75.0000,      20.0000,   1.00000,    479.9620
     80.0000,      20.0000,   1.00000,    491.1417
     85.0000,      20.0000,   1.00000,    530.6174
     90.0000,      20.0000,   1.00000,    570.8144
     95.0000,      20.0000,   1.00000,    628.3456
    100.0000,      20.0000,   1.00000,    643.9759
    105.0000,      20.0000,   1.00000,    646.2110
    110.0000,      20.0000,   1.00000,    631.0009
    115.0000,      20.0000,   1.00000,    584.6176
    120.0000,      20.0000,   1.00000,    588.8185
    125.0000,      20.0000,   1.00000,    629.0590
    130.0000,      20.0000,   1.00000,    727.7304
    135.0000,      20.0000,   1.00000,    823.1165
    140.0000,      20.0000,   1.00000,    899.4681
    145.0000,      20.0000,   1.00000,    937.4814
    150.0000,      20.0000,   1.00000,    940.5529
    155.0000,      20.0000,   1.00000,    983.0325
    160.0000,      20.0000,   1.00000,   1072.9496
    165.0000,      20.0000,   1.00000,   1165.3871
    170.0000,      20.0000,   1.00000,   1137.9948
    175.0000,      20.0000,   1.00000,   1080.4635
    180.0000,      20.0000,   1.00000,   1084.4662
    185.0000,      20.0000,   1.00000,   1097.7065
    190.0000,      20.0000,   1.00000,   1237.4865
    195.0000,      20.0000,   1.00000,   1386.2031
    200.0000,      20.0000,   1.00000,   1473.8414
    205.0000,      20.0000,   1.00000,   1496.7040
    210.0000,      20.0000,   1.00000,   1338.7975
    215.0000,      20.0000,   1.00000,   1120.7991
    220.0000,      20.0000,   1.00000,   1051.1172
    225.0000,      20.0000,   1.00000,    999.4156
    230.0000,      20.0000,   1.00000,    966.6058
    235.0000,      20.0000,   1.00000,   1037.2189
    240.0000,      20.0000,   1.00000,    955.0298
    245.0000,      20.0000,   1.00000,    863.7930
    250.0000,      20.0000,   1.00000,    825.4547
    255.0000,      20.0000,   1.00000,    728.6538
    260.0000,      20.0000,   1.00000,    750.8230
    265.0000,      20.0000,   1.00000,    779.0873
    270.0000,      20.0000,   1.00000,    780.9896
    275.0000,      20.0000,   1.00000,    846.6727
    280.0000,      20.0000,   1.00000,    754.5799
    285.0000,      20.0000,   1.00000,    669.7791
    290.0000,      20.0000,   1.00000,    553.3216
    295.0000,      20.0000,   1.00000,    451.2063
    300.0000,      20.0000,   1.00000,    433.6501
    305.0000,      20.0000,   1.00000,    422.4467
    310.0000,      20.0000,   1.00000,    427.0556
    315.0000,      20.0000,   1.00000,    416.6171
    320.0000,      20.0000,   1.00000,    402.1045
    325.0000,      20.0000,   1.00000,    393.5919
    330.0000,      20.0000,   1.00000,    391.3289
    335.0000,      20.0000,   1.00000,    389.9736
    340.0000,      20.0000,   1.00000,    369.2430
    345.0000,      20.0000,   1.00000,    357.6036
    350.0000,      20.0000,   1.00000,    345.0409
    355.0000,      20.0000,   1.00000,    342.5164
    360.0000,      20.0000,   1.00000,    357.4055
    365.0000,      20.0000,   1.00000,    366.6433
     27.5000,       5.0000,   5.00000,    412.2268
     32.5000,       5.0000,   5.00000,    394.4467
     37.5000,       5.0000,   5.00000,    368.8820
     42.5000,       5.0000,   5.00000,    353.0610
     47.5000,       5.0000,   5.00000,    428.6607
     52.5000,       5.0000,   5.00000,    416.6527
     57.5000,       5.0000,   5.00000,    423.0580
     62.5000,       5.0000,   5.00000,    517.1303
     67.5000,       5.0000,   5.00000,    488.0615
     72.5000,       5.0000,   5.00000,    467.4637
     77.5000,       5.0000,   5.00000,    529.8218
     82.5000,       5.0000,   5.00000,    552.3808
     87.5000,       5.0000,   5.00000,    500.0546
     92.5000,       5.0000,   5.00000,    574.3464
     97.5000,       5.0000,   5.00000,    662.8458
    102.5000,       5.0000,   5.00000,    741.1948
    107.5000,       5.0000,   5.00000,    597.6099
    112.5000,       5.0000,   5.00000,    587.6177
    117.5000,       5.0000,   5.00000,    561.6846
    122.5000,       5.0000,   5.00000,    578.1510
    127.5000,       5.0000,   5.00000,    649.2327
    132.5000,       5.0000,   5.00000,    750.2454
    137.5000,       5.0000,   5.00000,    869.8198
    142.5000,       5.0000,   5.00000,    916.3506
    147.5000,       5.0000,   5.00000,    993.1987
    152.5000,       5.0000,   5.00000,    962.5099
    157.5000,       5.0000,   5.00000,    905.0560
    162.5000,       5.0000,   5.00000,   1096.8268
    167.5000,       5.0000,   5.00000,   1302.0620
    172.5000,       5.0000,   5.00000,   1292.7589
    177.5000,       5.0000,   5.00000,   1101.7013
    182.5000,       5.0000,   5.00000,   1174.8488
    187.5000,       5.0000,   5.00000,   1165.1890
    192.5000,       5.0000,   5.00000,   1319.1823
    197.5000,       5.0000,   5.00000,   1740.9473
    202.5000,       5.0000,   5.00000,   1658.0209
    207.5000,       5.0000,   5.00000,   1220.9636
    212.5000,       5.0000,   5.00000,   1191.8652
    217.5000,       5.0000,   5.00000,   1002.1006
    222.5000,       5.0000,   5.00000,    898.0118
    227.5000,       5.0000,   5.00000,   1114.3186
    232.5000,       5.0000,   5.00000,   1127.9315
    237.5000,       5.0000,   5.00000,    876.9383
    242.5000,       5.0000,   5.00000,    958.7501
    247.5000,       5.0000,   5.00000,    907.5378
    252.5000,       5.0000,   5.00000,    790.2521
    257.5000,       5.0000,   5.00000,    790.1927
    262.5000,       5.0000,   5.00000,    615.3935
    267.5000,       5.0000,   5.00000,    881.0995
    272.5000,       5.0000,   5.00000,    832.6367
    277.5000,       5.0000,   5.00000,    886.1523
    282.5000,       5.0000,   5.00000,    724.4757
    287.5000,       5.0000,   5.00000,    528.3803
    292.5000,       5.0000,   5.00000,    463.0350
    297.5000,       5.0000,   5.00000,    424.4142
    302.5000,       5.0000,   5.00000,    405.6522
    307.5000,       5.0000,   5.00000,    454.5605
    312.5000,       5.0000,   5.00000,    436.3886
    317.5000,       5.0000,   5.00000,    403.2626
    322.5000,       5.0000,   5.00000,    368.7694
    327.5000,       5.0000,   5.00000,    395.9604
    332.5000,       5.0000,   5.00000,    379.3507
    337.5000,       5.0000,   5.00000,    401.5391
    342.5000,       5.0000,   5.00000,    383.1998
    347.5000,       5.0000,   5.00000,    312.3630
    352.5000,       5.0000,   5.00000,    318.0477
    357.5000,       5.0000,   5.00000,    358.5449
    362.5000,       5.0000,   5.00000,    395.7725
    367.5000,       5.0000,   5.00000,    379.7668
     32.5000,       5.0000,   6.00000,    421.1068
     37.5000,       5.0000,   6.00000,    400.8962
     42.5000,       5.0000,   6.00000,    383.0363
     47.5000,       5.0000,   6.00000,    430.5716
     52.5000,       5.0000,   6.00000,    402.9060
     57.5000,       5.0000,   6.00000,    413.5694
     62.5000,       5.0000,   6.00000,    511.3046
     67.5000,       5.0000,   6.00000,    480.3455
     72.5000,       5.0000,   6.00000,    449.5895
     77.5000,       5.0000,   6.00000,    524.3707
     82.5000,       5.0000,   6.00000,    564.0634
     87.5000,       5.0000,   6.00000,    517.4586
     92.5000,       5.0000,   6.00000,    587.2877
     97.5000,       5.0000,   6.00000,    707.7224
    102.5000,       5.0000,   6.00000,    782.6342
    107.5000,       5.0000,   6.00000,    623.3027
    112.5000,       5.0000,   6.00000,    617.4979
    117.5000,       5.0000,   6.00000,    601.0612
    122.5000,       5.0000,   6.00000,    619.2872
    127.5000,       5.0000,   6.00000,    700.8046
    132.5000,       5.0000,   6.00000,    801.5468
    137.5000,       5.0000,   6.00000,    942.2361
    142.5000,       5.0000,   6.00000,    979.3123
    147.5000,       5.0000,   6.00000,   1075.1857
    152.5000,       5.0000,   6.00000,   1007.6290
    157.5000,       5.0000,   6.00000,    934.0178
    162.5000,       5.0000,   6.00000,   1071.9816
    167.5000,       5.0000,   6.00000,   1135.7517
    172.5000,       5.0000,   6.00000,   1093.9375
    177.5000,       5.0000,   6.00000,   1009.6471
    182.5000,       5.0000,   6.00000,   1122.4152
    187.5000,       5.0000,   6.00000,   1175.6989
    192.5000,       5.0000,   6.00000,   1327.9148
    197.5000,       5.0000,   6.00000,   1652.5490
    202.5000,       5.0000,   6.00000,   1541.8411
    207.5000,       5.0000,   6.00000,   1190.5752
    212.5000,       5.0000,   6.00000,   1133.7750
    217.5000,       5.0000,   6.00000,    958.4023
    222.5000,       5.0000,   6.00000,    867.4805
    227.5000,       5.0000,   6.00000,   1039.3372
    232.5000,       5.0000,   6.00000,   1115.5491
    237.5000,       5.0000,   6.00000,    815.4034
    242.5000,       5.0000,   6.00000,    875.9902
    247.5000,       5.0000,   6.00000,    829.0938
    252.5000,       5.0000,   6.00000,    753.5267
    257.5000,       5.0000,   6.00000,    742.3956
    262.5000,       5.0000,   6.00000,    596.0200
    267.5000,       5.0000,   6.00000,    927.4848
    272.5000,       5.0000,   6.00000,    856.2037
    277.5000,       5.0000,   6.00000,    916.5617
    282.5000,       5.0000,   6.00000,    758.0416
    287.5000,       5.0000,   6.00000,    552.9996
    292.5000,       5.0000,   6.00000,    504.9374
    297.5000,       5.0000,   6.00000,    436.3205
    302.5000,       5.0000,   6.00000,    422.5184
    307.5000,       5.0000,   6.00000,    460.5851
    312.5000,       5.0000,   6.00000,    459.2275
    317.5000,       5.0000,   6.00000,    445.5372
    322.5000,       5.0000,   6.00000,    407.7039
    327.5000,       5.0000,   6.00000,    442.6244
    332.5000,       5.0000,   6.00000,    414.5086
    337.5000,       5.0000,   6.00000,    435.0302
    342.5000,       5.0000,   6.00000,    418.2657
    347.5000,       5.0000,   6.00000,    338.6158
    352.5000,       5.0000,   6.00000,    350.2593
    357.5000,       5.0000,   6.00000,    396.3839
    362.5000,       5.0000,   6.00000,    441.7297
     37.5000,      25.0000,   1.00000,    433.4461
     42.5000,      25.0000,   1.00000,    417.6088
     47.5000,      25.0000,   1.00000,    395.1830
     52.5000,      25.0000,   1.00000,    408.4493
     57.5000,      25.0000,   1.00000,    425.1385
     62.5000,      25.0000,   1.00000,    427.0012
     67.5000,      25.0000,   1.00000,    442.3876
     72.5000,      25.0000,   1.00000,    474.9042
     77.5000,      25.0000,   1.00000,    485.3419
     82.5000,      25.0000,   1.00000,    516.2386
     87.5000,      25.0000,   1.00000,    587.1421
     92.5000,      25.0000,   1.00000,    647.3008
     97.5000,      25.0000,   1.00000,    656.8318
    102.5000,      25.0000,   1.00000,    684.9893
    107.5000,      25.0000,   1.00000,    685.6085
    112.5000,      25.0000,   1.00000,    667.3290
    117.5000,      25.0000,   1.00000,    655.3953
    122.5000,      25.0000,   1.00000,    704.1653
    127.5000,      25.0000,   1.00000,    769.4016
    132.5000,      25.0000,   1.00000,    842.2322
    137.5000,      25.0000,   1.00000,    927.3332
    142.5000,      25.0000,   1.00000,    995.8984
    147.5000,      25.0000,   1.00000,    998.0831
    152.5000,      25.0000,   1.00000,   1022.2327
    157.5000,      25.0000,   1.00000,   1050.0333
    162.5000,      25.0000,   1.00000,    981.9437
    167.5000,      25.0000,   1.00000,    884.0519
    172.5000,      25.0000,   1.00000,    907.6667
    177.5000,      25.0000,   1.00000,    949.4716
    182.5000,      25.0000,   1.00000,   1027.9543
    187.5000,      25.0000,   1.00000,   1183.9688
    192.5000,      25.0000,   1.00000,   1283.2871
    197.5000,      25.0000,   1.00000,   1281.4296
    202.5000,      25.0000,   1.00000,   1356.6130
    207.5000,      25.0000,   1.00000,   1366.9120
    212.5000,      25.0000,   1.00000,   1215.8761
    217.5000,      25.0000,   1.00000,   1058.7817
    222.5000,      25.0000,   1.00000,   1006.3658
    227.5000,      25.0000,   1.00000,    937.9689
    232.5000,      25.0000,   1.00000,    892.1266
    237.5000,      25.0000,   1.00000,    896.5107
    242.5000,      25.0000,   1.00000,    815.1249
    247.5000,      25.0000,   1.00000,    726.1750
    252.5000,      25.0000,   1.00000,    713.2455
    257.5000,      25.0000,   1.00000,    736.8899
    262.5000,      25.0000,   1.00000,    746.5201
    267.5000,      25.0000,   1.00000,    808.7595
    272.5000,      25.0000,   1.00000,    822.0306
    277.5000,      25.0000,   1.00000,    817.2998
    282.5000,      25.0000,   1.00000,    748.3579
    287.5000,      25.0000,   1.00000,    673.5113
    292.5000,      25.0000,   1.00000,    562.4772
    297.5000,      25.0000,   1.00000,    489.3247
    302.5000,      25.0000,   1.00000,    442.3331
    307.5000,      25.0000,   1.00000,    433.2627
    312.5000,      25.0000,   1.00000,    437.3051
    317.5000,      25.0000,   1.00000,    463.4908
    322.5000,      25.0000,   1.00000,    458.8738
    327.5000,      25.0000,   1.00000,    442.8037
    332.5000,      25.0000,   1.00000,    433.5203
    337.5000,      25.0000,   1.00000,    421.8641
    342.5000,      25.0000,   1.00000,    402.9555
    347.5000,      25.0000,   1.00000,    406.1556
    352.5000,      25.0000,   1.00000,    403.2032
    357.5000,      25.0000,   1.00000,    401.1920
     37.5000,       5.0000,   7.00000,    425.8892
     42.5000,       5.0000,   7.00000,    396.8653
     47.5000,       5.0000,   7.00000,    435.2874
     52.5000,       5.0000,   7.00000,    399.5473
     57.5000,       5.0000,   7.00000,    399.8058
     62.5000,       5.0000,   7.00000,    481.2063
     67.5000,       5.0000,   7.00000,    446.6801
     72.5000,       5.0000,   7.00000,    446.2723
     77.5000,       5.0000,   7.00000,    530.5264
     82.5000,       5.0000,   7.00000,    567.8064
     87.5000,       5.0000,   7.00000,    531.4002
     92.5000,       5.0000,   7.00000,    607.5604
     97.5000,       5.0000,   7.00000,    728.8163
    102.5000,       5.0000,   7.00000,    823.6122
    107.5000,       5.0000,   7.00000,    655.1634
    112.5000,       5.0000,   7.00000,    634.3853
    117.5000,       5.0000,   7.00000,    638.0198
    122.5000,       5.0000,   7.00000,    673.4171
    127.5000,       5.0000,   7.00000,    746.1273
    132.5000,       5.0000,   7.00000,    830.6819
    137.5000,       5.0000,   7.00000,    957.0817
    142.5000,       5.0000,   7.00000,   1024.4264
    147.5000,       5.0000,   7.00000,   1098.1069
    152.5000,       5.0000,   7.00000,   1018.7394
    157.5000,       5.0000,   7.00000,    897.6769
    162.5000,       5.0000,   7.00000,    925.8251
    167.5000,       5.0000,   7.00000,    948.9761
    172.5000,       5.0000,   7.00000,    983.3693
    177.5000,       5.0000,   7.00000,    930.5501
    182.5000,       5.0000,   7.00000,   1072.2798
    187.5000,       5.0000,   7.00000,   1170.5392
    192.5000,       5.0000,   7.00000,   1313.4618
    197.5000,       5.0000,   7.00000,   1576.1984
    202.5000,       5.0000,   7.00000,   1456.9668
    207.5000,       5.0000,   7.00000,   1119.0238
    212.5000,       5.0000,   7.00000,   1084.7356
    217.5000,       5.0000,   7.00000,    913.2119
    222.5000,       5.0000,   7.00000,    827.8801
    227.5000,       5.0000,   7.00000,   1036.9653
    232.5000,       5.0000,   7.00000,   1015.3271
    237.5000,       5.0000,   7.00000,    753.9271
    242.5000,       5.0000,   7.00000,    798.8905
    247.5000,       5.0000,   7.00000,    759.9696
    252.5000,       5.0000,   7.00000,    710.3961
    257.5000,       5.0000,   7.00000,    735.5019
    262.5000,       5.0000,   7.00000,    572.4670
    267.5000,       5.0000,   7.00000,    919.3427
    272.5000,       5.0000,   7.00000,    887.0242
    277.5000,       5.0000,   7.00000,    928.4695
    282.5000,       5.0000,   7.00000,    780.7756
    287.5000,       5.0000,   7.00000,    578.2371
    292.5000,       5.0000,   7.00000,    523.6444
    297.5000,       5.0000,   7.00000,    465.4424
    302.5000,       5.0000,   7.00000,    422.8760
    307.5000,       5.0000,   7.00000,    466.5678
    312.5000,       5.0000,   7.00000,    474.0135
    317.5000,       5.0000,   7.00000,    477.0789
    322.5000,       5.0000,   7.00000,    441.8892
    327.5000,       5.0000,   7.00000,    466.3977
    332.5000,       5.0000,   7.00000,    443.9144
    337.5000,       5.0000,   7.00000,    469.2443
    342.5000,       5.0000,   7.00000,    448.9064
    347.5000,       5.0000,   7.00000,    367.2057
    352.5000,       5.0000,   7.00000,    381.4967
    357.5000,       5.0000,   7.00000,    439.0319
     42.5000,       5.0000,   8.00000,    394.9888
     47.5000,       5.0000,   8.00000,    441.8542
     52.5000,       5.0000,   8.00000,    397.6085
     57.5000,       5.0000,   8.00000,    377.5602
     62.5000,       5.0000,   8.00000,    433.7622
     67.5000,       5.0000,   8.00000,    420.4096
     72.5000,       5.0000,   8.00000,    429.5199
     77.5000,       5.0000,   8.00000,    528.9094
     82.5000,       5.0000,   8.00000,    572.1562
     87.5000,       5.0000,   8.00000,    531.9208
     92.5000,       5.0000,   8.00000,    626.6019
     97.5000,       5.0000,   8.00000,    749.0979
    102.5000,       5.0000,   8.00000,    837.5379
    107.5000,       5.0000,   8.00000,    680.3537
    112.5000,       5.0000,   8.00000,    678.7868
    117.5000,       5.0000,   8.00000,    680.7448
    122.5000,       5.0000,   8.00000,    711.7697
    127.5000,       5.0000,   8.00000,    790.3501
    132.5000,       5.0000,   8.00000,    839.6993
    137.5000,       5.0000,   8.00000,    960.3046
    142.5000,       5.0000,   8.00000,   1001.8212
    147.5000,       5.0000,   8.00000,   1075.9563
    152.5000,       5.0000,   8.00000,    957.0588
    157.5000,       5.0000,   8.00000,    767.4825
    162.5000,       5.0000,   8.00000,    778.2590
    167.5000,       5.0000,   8.00000,    854.4442
    172.5000,       5.0000,   8.00000,    908.2911
    177.5000,       5.0000,   8.00000,    885.4430
    182.5000,       5.0000,   8.00000,   1034.4065
    187.5000,       5.0000,   8.00000,   1104.6499
    192.5000,       5.0000,   8.00000,   1252.9899
    197.5000,       5.0000,   8.00000,   1565.2565
    202.5000,       5.0000,   8.00000,   1393.1265
    207.5000,       5.0000,   8.00000,   1040.1635
    212.5000,       5.0000,   8.00000,   1030.0341
    217.5000,       5.0000,   8.00000,    874.6318
    222.5000,       5.0000,   8.00000,    820.3901
    227.5000,       5.0000,   8.00000,    975.2848
    232.5000,       5.0000,   8.00000,    952.9214
    237.5000,       5.0000,   8.00000,    676.4290
    242.5000,       5.0000,   8.00000,    730.0244
    247.5000,       5.0000,   8.00000,    714.3141
    252.5000,       5.0000,   8.00000,    674.5743
    257.5000,       5.0000,   8.00000,    708.4581
    262.5000,       5.0000,   8.00000,    569.5392
    267.5000,       5.0000,   8.00000,    891.7521
    272.5000,       5.0000,   8.00000,    867.8208
    277.5000,       5.0000,   8.00000,    953.4426
    282.5000,       5.0000,   8.00000,    795.8430
    287.5000,       5.0000,   8.00000,    589.4367
    292.5000,       5.0000,   8.00000,    541.9418
    297.5000,       5.0000,   8.00000,    474.2512
    302.5000,       5.0000,   8.00000,    441.2575
    307.5000,       5.0000,   8.00000,    472.7371
    312.5000,       5.0000,   8.00000,    483.0056
    317.5000,       5.0000,   8.00000,    475.6095
    322.5000,       5.0000,   8.00000,    446.6322
    327.5000,       5.0000,   8.00000,    486.8934
    332.5000,       5.0000,   8.00000,    465.6189
    337.5000,       5.0000,   8.00000,    496.3809
    342.5000,       5.0000,   8.00000,    477.7642
    347.5000,       5.0000,   8.00000,    389.3792
    352.5000,       5.0000,   8.00000,    407.8141
     52.5000,      35.0000,   1.00000,    388.2586
     57.5000,      35.0000,   1.00000,    379.0486
     62.5000,      35.0000,   1.00000,    389.2088
     67.5000,      35.0000,   1.00000,    402.0529
     72.5000,      35.0000,   1.00000,    427.9909
     77.5000,      35.0000,   1.00000,    481.4551
     82.5000,      35.0000,   1.00000,    551.9871
     87.5000,      35.0000,   1.00000,    628.0257
     92.5000,      35.0000,   1.00000,    673.5767
     97.5000,      35.0000,   1.00000,    697.1497
    102.5000,      35.0000,   1.00000,    722.3803
    107.5000,      35.0000,   1.00000,    762.0849
    112.5000,      35.0000,   1.00000,    793.9109
    117.5000,      35.0000,   1.00000,    818.9196
    122.5000,      35.0000,   1.00000,    823.4484
    127.5000,      35.0000,   1.00000,    859.9697
    132.5000,      35.0000,   1.00000,    898.5715
    137.5000,      35.0000,   1.00000,    906.2767
    142.5000,      35.0000,   1.00000,    854.9484
    147.5000,      35.0000,   1.00000,    770.6846
    152.5000,      35.0000,   1.00000,    708.2462
    157.5000,      35.0000,   1.00000,    706.7690
    162.5000,      35.0000,   1.00000,    691.5945
    167.5000,      35.0000,   1.00000,    717.1581
    172.5000,      35.0000,   1.00000,    767.1754
    177.5000,      35.0000,   1.00000,    823.7466
    182.5000,      35.0000,   1.00000,    903.7175
    187.5000,      35.0000,   1.00000,    991.6848
    192.5000,      35.0000,   1.00000,   1057.9237
    197.5000,      35.0000,   1.00000,   1132.3049
    202.5000,      35.0000,   1.00000,   1180.7964
    207.5000,      35.0000,   1.00000,   1177.9390
    212.5000,      35.0000,   1.00000,   1169.4780
    217.5000,      35.0000,   1.00000,   1043.8660
    222.5000,      35.0000,   1.00000,    887.5860
    227.5000,      35.0000,   1.00000,    803.7175
    232.5000,      35.0000,   1.00000,    722.6161
    237.5000,      35.0000,   1.00000,    698.0027
    242.5000,      35.0000,   1.00000,    703.6203
    247.5000,      35.0000,   1.00000,    665.4415
    252.5000,      35.0000,   1.00000,    681.9683
    257.5000,      35.0000,   1.00000,    718.0319
    262.5000,      35.0000,   1.00000,    747.1185
    267.5000,      35.0000,   1.00000,    765.2127
    272.5000,      35.0000,   1.00000,    760.1360
    277.5000,      35.0000,   1.00000,    737.9986
    282.5000,      35.0000,   1.00000,    764.3943
    287.5000,      35.0000,   1.00000,    709.7997
    292.5000,      35.0000,   1.00000,    638.0056
    297.5000,      35.0000,   1.00000,    568.3613
    302.5000,      35.0000,   1.00000,    510.4030
    307.5000,      35.0000,   1.00000,    479.6658
    312.5000,      35.0000,   1.00000,    460.4481
    317.5000,      35.0000,   1.00000,    443.2763
    322.5000,      35.0000,   1.00000,    463.6800
    327.5000,      35.0000,   1.00000,    472.3283
    332.5000,      35.0000,   1.00000,    479.6381
    337.5000,      35.0000,   1.00000,    480.9349
    342.5000,      35.0000,   1.00000,    492.6903
     52.5000,       5.0000,  10.00000,    374.3788
     57.5000,       5.0000,  10.00000,    358.3872
     62.5000,       5.0000,  10.00000,    423.5087
     67.5000,       5.0000,  10.00000,    389.3807
     72.5000,       5.0000,  10.00000,    406.8943
     77.5000,       5.0000,  10.00000,    506.8624
     82.5000,       5.0000,  10.00000,    574.0589
     87.5000,       5.0000,  10.00000,    542.3620
     92.5000,       5.0000,  10.00000,    638.1936
     97.5000,       5.0000,  10.00000,    779.3129
    102.5000,       5.0000,  10.00000,    897.6544
    107.5000,       5.0000,  10.00000,    736.9161
    112.5000,       5.0000,  10.00000,    740.5434
    117.5000,       5.0000,  10.00000,    727.2963
    122.5000,       5.0000,  10.00000,    734.3045
    127.5000,       5.0000,  10.00000,    780.8912
    132.5000,       5.0000,  10.00000,    835.9411
    137.5000,       5.0000,  10.00000,    911.3613
    142.5000,       5.0000,  10.00000,    870.5071
    147.5000,       5.0000,  10.00000,    811.5287
    152.5000,       5.0000,  10.00000,    653.4665
    157.5000,       5.0000,  10.00000,    578.3049
    162.5000,       5.0000,  10.00000,    649.6176
    167.5000,       5.0000,  10.00000,    768.9827
    172.5000,       5.0000,  10.00000,    848.0439
    177.5000,       5.0000,  10.00000,    812.9769
    182.5000,       5.0000,  10.00000,    900.3481
    187.5000,       5.0000,  10.00000,    971.4704
    192.5000,       5.0000,  10.00000,   1123.1677
    197.5000,       5.0000,  10.00000,   1412.5858
    202.5000,       5.0000,  10.00000,   1297.7950
    207.5000,       5.0000,  10.00000,    962.6362
    212.5000,       5.0000,  10.00000,    954.3659
    217.5000,       5.0000,  10.00000,    797.5391
    222.5000,       5.0000,  10.00000,    720.3346
    227.5000,       5.0000,  10.00000,    851.8396
    232.5000,       5.0000,  10.00000,    829.7474
    237.5000,       5.0000,  10.00000,    608.4224
    242.5000,       5.0000,  10.00000,    674.3474
    247.5000,       5.0000,  10.00000,    667.4706
    252.5000,       5.0000,  10.00000,    646.6267
    257.5000,       5.0000,  10.00000,    684.3055
    262.5000,       5.0000,  10.00000,    537.2495
    267.5000,       5.0000,  10.00000,    876.2369
    272.5000,       5.0000,  10.00000,    849.2498
    277.5000,       5.0000,  10.00000,    919.4837
    282.5000,       5.0000,  10.00000,    800.8631
    287.5000,       5.0000,  10.00000,    594.2310
    292.5000,       5.0000,  10.00000,    551.5753
    297.5000,       5.0000,  10.00000,    494.8499
    302.5000,       5.0000,  10.00000,    466.4832
    307.5000,       5.0000,  10.00000,    503.7552
    312.5000,       5.0000,  10.00000,    489.9018
    317.5000,       5.0000,  10.00000,    459.3353
    322.5000,       5.0000,  10.00000,    432.0171
    327.5000,       5.0000,  10.00000,    479.5387
    332.5000,       5.0000,  10.00000,    489.5048
    337.5000,       5.0000,  10.00000,    540.6633
    342.5000,       5.0000,  10.00000,    532.0482
     67.5000,      45.0000,   1.00000,    442.8265
     72.5000,      45.0000,   1.00000,    468.4355
     77.5000,      45.0000,   1.00000,    513.1088
     82.5000,      45.0000,   1.00000,    574.2781
     87.5000,      45.0000,   1.00000,    616.0533
     92.5000,      45.0000,   1.00000,    676.1972
     97.5000,      45.0000,   1.00000,    731.9362
    102.5000,      45.0000,   1.00000,    762.1642
    107.5000,      45.0000,   1.00000,    780.4347
    112.5000,      45.0000,   1.00000,    811.1442
    117.5000,      45.0000,   1.00000,    837.7163
    122.5000,      45.0000,   1.00000,    830.0834
    127.5000,      45.0000,   1.00000,    783.1544
    132.5000,      45.0000,   1.00000,    691.6589
    137.5000,      45.0000,   1.00000,    587.8940
    142.5000,      45.0000,   1.00000,    550.4613
    147.5000,      45.0000,   1.00000,    541.9190
    152.5000,      45.0000,   1.00000,    561.1971
    157.5000,      45.0000,   1.00000,    577.4525
    162.5000,      45.0000,   1.00000,    590.8990
    167.5000,      45.0000,   1.00000,    614.6534
    172.5000,      45.0000,   1.00000,    673.4597
    177.5000,      45.0000,   1.00000,    743.3586
    182.5000,      45.0000,   1.00000,    809.2895
    187.5000,      45.0000,   1.00000,    853.7130
    192.5000,      45.0000,   1.00000,    895.7112
    197.5000,      45.0000,   1.00000,    942.4263
    202.5000,      45.0000,   1.00000,    961.0714
    207.5000,      45.0000,   1.00000,    997.6660
    212.5000,      45.0000,   1.00000,    999.0927
    217.5000,      45.0000,   1.00000,    950.4604
    222.5000,      45.0000,   1.00000,    845.3222
    227.5000,      45.0000,   1.00000,    740.5855
    232.5000,      45.0000,   1.00000,    699.5503
    237.5000,      45.0000,   1.00000,    683.1523
    242.5000,      45.0000,   1.00000,    667.9760
    247.5000,      45.0000,   1.00000,    693.8970
    252.5000,      45.0000,   1.00000,    695.0116
    257.5000,      45.0000,   1.00000,    702.0024
    262.5000,      45.0000,   1.00000,    716.4655
    267.5000,      45.0000,   1.00000,    716.7152
    272.5000,      45.0000,   1.00000,    702.1897
    277.5000,      45.0000,   1.00000,    682.9830
    282.5000,      45.0000,   1.00000,    674.4227
    287.5000,      45.0000,   1.00000,    690.6335
    292.5000,      45.0000,   1.00000,    643.9362
    297.5000,      45.0000,   1.00000,    604.5507
    302.5000,      45.0000,   1.00000,    543.8183
    307.5000,      45.0000,   1.00000,    487.4106
    312.5000,      45.0000,   1.00000,    470.9234
    317.5000,      45.0000,   1.00000,    466.0281
    322.5000,      45.0000,   1.00000,    469.3272
    327.5000,      45.0000,   1.00000,    472.2252
     77.5000,       5.0000,  12.00000,    501.9901
    157.5000,       5.0000,  12.00000,    482.7180
    237.5000,       5.0000,  12.00000,    596.0408
    317.5000,       5.0000,  12.00000,    465.0609
     67.5000,      15.0000,   4.00000,    437.6512
     72.5000,      15.0000,   4.00000,    465.3385
     77.5000,      15.0000,   4.00000,    502.6702
     82.5000,      15.0000,   4.00000,    530.0151
     87.5000,      15.0000,   4.00000,    576.1403
     92.5000,      15.0000,   4.00000,    675.0023
     97.5000,      15.0000,   4.00000,    812.7374
    102.5000,      15.0000,   4.00000,    839.4877
    107.5000,      15.0000,   4.00000,    813.8370
    112.5000,      15.0000,   4.00000,    740.3329
    117.5000,      15.0000,   4.00000,    716.2574
    122.5000,      15.0000,   4.00000,    700.7125
    127.5000,      15.0000,   4.00000,    681.7501
    132.5000,      15.0000,   4.00000,    646.6309
    137.5000,      15.0000,   4.00000,    591.3032
    142.5000,      15.0000,   4.00000,    570.7946
    147.5000,      15.0000,   4.00000,    534.0276
    152.5000,      15.0000,   4.00000,    507.0692
    157.5000,      15.0000,   4.00000,    507.0692
    162.5000,      15.0000,   4.00000,    547.0284
    167.5000,      15.0000,   4.00000,    630.4138
    172.5000,      15.0000,   4.00000,    709.2567
    177.5000,      15.0000,   4.00000,    758.9504
    182.5000,      15.0000,   4.00000,    789.6725
    187.5000,      15.0000,   4.00000,    873.1636
    192.5000,      15.0000,   4.00000,    987.8338
    197.5000,      15.0000,   4.00000,   1083.5110
    202.5000,      15.0000,   4.00000,   1051.4105
    207.5000,      15.0000,   4.00000,    935.8785
    212.5000,      15.0000,   4.00000,    781.4393
    217.5000,      15.0000,   4.00000,    714.0576
    222.5000,      15.0000,   4.00000,    696.0603
    227.5000,      15.0000,   4.00000,    729.5435
    232.5000,      15.0000,   4.00000,    723.5098
    237.5000,      15.0000,   4.00000,    689.4573
    242.5000,      15.0000,   4.00000,    640.1466
    247.5000,      15.0000,   4.00000,    642.5850
    252.5000,      15.0000,   4.00000,    639.5911
    257.5000,      15.0000,   4.00000,    593.8118
    262.5000,      15.0000,   4.00000,    663.1011
    267.5000,      15.0000,   4.00000,    725.2040
    272.5000,      15.0000,   4.00000,    854.8544
    277.5000,      15.0000,   4.00000,    819.7222
    282.5000,      15.0000,   4.00000,    747.6744
    287.5000,      15.0000,   4.00000,    637.6707
    292.5000,      15.0000,   4.00000,    541.8149
    297.5000,      15.0000,   4.00000,    503.9609
    302.5000,      15.0000,   4.00000,    487.2099
    307.5000,      15.0000,   4.00000,    481.1509
    312.5000,      15.0000,   4.00000,    483.2655
    317.5000,      15.0000,   4.00000,    461.8631
    322.5000,      15.0000,   4.00000,    454.7292
    327.5000,      15.0000,   4.00000,    458.6818
     82.5000,      55.0000,   1.00000,    630.6313
     87.5000,      55.0000,   1.00000,    660.5036
     92.5000,      55.0000,   1.00000,    664.0565
     97.5000,      55.0000,   1.00000,    677.3524
    102.5000,      55.0000,   1.00000,    695.5090
    107.5000,      55.0000,   1.00000,    710.1128
    112.5000,      55.0000,   1.00000,    708.1075
    117.5000,      55.0000,   1.00000,    661.6371
    122.5000,      55.0000,   1.00000,    602.4265
    127.5000,      55.0000,   1.00000,    553.4713
    132.5000,      55.0000,   1.00000,    501.3664
    137.5000,      55.0000,   1.00000,    483.9508
    142.5000,      55.0000,   1.00000,    488.2993
    147.5000,      55.0000,   1.00000,    492.2444
    152.5000,      55.0000,   1.00000,    485.1714
    157.5000,      55.0000,   1.00000,    502.4997
    162.5000,      55.0000,   1.00000,    521.0487
    167.5000,      55.0000,   1.00000,    544.7526
    172.5000,      55.0000,   1.00000,    586.8201
    177.5000,      55.0000,   1.00000,    626.9586
    182.5000,      55.0000,   1.00000,    688.3270
    187.5000,      55.0000,   1.00000,    749.9244
    192.5000,      55.0000,   1.00000,    779.0774
    197.5000,      55.0000,   1.00000,    783.6219
    202.5000,      55.0000,   1.00000,    799.8060
    207.5000,      55.0000,   1.00000,    830.8880
    212.5000,      55.0000,   1.00000,    838.4841
    217.5000,      55.0000,   1.00000,    854.8861
    222.5000,      55.0000,   1.00000,    853.5674
    227.5000,      55.0000,   1.00000,    789.6379
    232.5000,      55.0000,   1.00000,    731.8985
    242.5000,      55.0000,   1.00000,    686.7250
    247.5000,      55.0000,   1.00000,    695.0514
    252.5000,      55.0000,   1.00000,    727.3430
    257.5000,      55.0000,   1.00000,    720.5970
    262.5000,      55.0000,   1.00000,    679.5321
    267.5000,      55.0000,   1.00000,    680.6219
    272.5000,      55.0000,   1.00000,    665.7130
    277.5000,      55.0000,   1.00000,    644.5376
    282.5000,      55.0000,   1.00000,    634.9471
    287.5000,      55.0000,   1.00000,    616.7251
    292.5000,      55.0000,   1.00000,    615.7007
    297.5000,      55.0000,   1.00000,    579.3438
    302.5000,      55.0000,   1.00000,    547.4989
    307.5000,      55.0000,   1.00000,    501.6933
    312.5000,      55.0000,   1.00000,    483.7438
     77.5000,       5.0000,  15.00000,    542.0911
    157.5000,       5.0000,  15.00000,    418.8195
    237.5000,       5.0000,  15.00000,    582.7606
    317.5000,       5.0000,  15.00000,    474.2838
     82.5000,      15.0000,   5.00000,    581.2105
     87.5000,      15.0000,   5.00000,    614.5449
     92.5000,      15.0000,   5.00000,    669.2511
     97.5000,      15.0000,   5.00000,    770.6301
    102.5000,      15.0000,   5.00000,    774.4614
    107.5000,      15.0000,   5.00000,    732.0523
    112.5000,      15.0000,   5.00000,    639.0869
    117.5000,      15.0000,   5.00000,    563.0668
    122.5000,      15.0000,   5.00000,    503.4311
    127.5000,      15.0000,   5.00000,    481.7887
    132.5000,      15.0000,   5.00000,    480.5815
    137.5000,      15.0000,   5.00000,    481.0551
    142.5000,      15.0000,   5.00000,    492.9657
    147.5000,      15.0000,   5.00000,    469.8266
    152.5000,      15.0000,   5.00000,    433.8282
    157.5000,      15.0000,   5.00000,    436.1657
    162.5000,      15.0000,   5.00000,    477.0078
    167.5000,      15.0000,   5.00000,    551.5126
    172.5000,      15.0000,   5.00000,    593.1400
    177.5000,      15.0000,   5.00000,    639.2122
    182.5000,      15.0000,   5.00000,    701.4852
    187.5000,      15.0000,   5.00000,    788.7808
    192.5000,      15.0000,   5.00000,    880.5634
    197.5000,      15.0000,   5.00000,    930.9351
    202.5000,      15.0000,   5.00000,    890.3022
    207.5000,      15.0000,   5.00000,    791.7680
    212.5000,      15.0000,   5.00000,    698.2218
    217.5000,      15.0000,   5.00000,    669.1365
    222.5000,      15.0000,   5.00000,    692.8989
    227.5000,      15.0000,   5.00000,    748.8335
    232.5000,      15.0000,   5.00000,    746.2477
    242.5000,      15.0000,   5.00000,    641.2516
    247.5000,      15.0000,   5.00000,    642.5530
    252.5000,      15.0000,   5.00000,    637.5502
    257.5000,      15.0000,   5.00000,    586.0453
    262.5000,      15.0000,   5.00000,    651.6153
    267.5000,      15.0000,   5.00000,    714.4593
    272.5000,      15.0000,   5.00000,    836.4857
    277.5000,      15.0000,   5.00000,    809.9583
    282.5000,      15.0000,   5.00000,    724.0986
    287.5000,      15.0000,   5.00000,    612.4283
    292.5000,      15.0000,   5.00000,    516.1940
    297.5000,      15.0000,   5.00000,    483.8773
    302.5000,      15.0000,   5.00000,    465.5420
    307.5000,      15.0000,   5.00000,    465.3682
    312.5000,      15.0000,   5.00000,    478.6115
     97.5000,      65.0000,   1.00000,    609.2162
    102.5000,      65.0000,   1.00000,    567.6658
    107.5000,      65.0000,   1.00000,    527.8928
    112.5000,      65.0000,   1.00000,    503.1507
    117.5000,      65.0000,   1.00000,    487.6691
    122.5000,      65.0000,   1.00000,    485.0931
    127.5000,      65.0000,   1.00000,    481.5899
    132.5000,      65.0000,   1.00000,    464.4726
    137.5000,      65.0000,   1.00000,    439.7047
    142.5000,      65.0000,   1.00000,    441.2502
    147.5000,      65.0000,   1.00000,    440.9540
    152.5000,      65.0000,   1.00000,    448.2440
    157.5000,      65.0000,   1.00000,    460.2480
    162.5000,      65.0000,   1.00000,    482.1695
    167.5000,      65.0000,   1.00000,    522.8954
    172.5000,      65.0000,   1.00000,    536.0715
    177.5000,      65.0000,   1.00000,    551.0894
    182.5000,      65.0000,   1.00000,    565.4891
    187.5000,      65.0000,   1.00000,    582.1685
    192.5000,      65.0000,   1.00000,    618.3222
    197.5000,      65.0000,   1.00000,    680.9568
    202.5000,      65.0000,   1.00000,    746.7213
    207.5000,      65.0000,   1.00000,    768.7071
    212.5000,      65.0000,   1.00000,    796.5147
    217.5000,      65.0000,   1.00000,    805.7366
    257.5000,      65.0000,   1.00000,    723.1254
    262.5000,      65.0000,   1.00000,    691.6986
    267.5000,      65.0000,   1.00000,    653.7803
    272.5000,      65.0000,   1.00000,    636.9078
    277.5000,      65.0000,   1.00000,    612.9513
    282.5000,      65.0000,   1.00000,    594.1081
    287.5000,      65.0000,   1.00000,    580.9836
    292.5000,      65.0000,   1.00000,    563.5700
    297.5000,      65.0000,   1.00000,    575.1361
     97.5000,      15.0000,   6.00000,    696.9955
    102.5000,      15.0000,   6.00000,    649.6140
    107.5000,      15.0000,   6.00000,    564.4747
    112.5000,      15.0000,   6.00000,    472.6359
    117.5000,      15.0000,   6.00000,    435.2418
    122.5000,      15.0000,   6.00000,    416.6561
    127.5000,      15.0000,   6.00000,    419.6805
    132.5000,      15.0000,   6.00000,    424.8044
    137.5000,      15.0000,   6.00000,    419.5974
    142.5000,      15.0000,   6.00000,    431.2436
    147.5000,      15.0000,   6.00000,    418.0735
    152.5000,      15.0000,   6.00000,    395.6031
    157.5000,      15.0000,   6.00000,    394.4796
    162.5000,      15.0000,   6.00000,    433.7052
    167.5000,      15.0000,   6.00000,    505.3011
    172.5000,      15.0000,   6.00000,    532.5589
    177.5000,      15.0000,   6.00000,    565.6365
    182.5000,      15.0000,   6.00000,    581.9911
    187.5000,      15.0000,   6.00000,    630.6818
    192.5000,      15.0000,   6.00000,    722.4689
    197.5000,      15.0000,   6.00000,    803.6869
    202.5000,      15.0000,   6.00000,    820.5715
    207.5000,      15.0000,   6.00000,    754.1926
    212.5000,      15.0000,   6.00000,    683.0633
    217.5000,      15.0000,   6.00000,    662.7592
    257.5000,      15.0000,   6.00000,    589.1219
    262.5000,      15.0000,   6.00000,    657.6698
    267.5000,      15.0000,   6.00000,    705.7851
    272.5000,      15.0000,   6.00000,    824.4928
    277.5000,      15.0000,   6.00000,    781.5314
    282.5000,      15.0000,   6.00000,    695.1218
    287.5000,      15.0000,   6.00000,    591.5239
    292.5000,      15.0000,   6.00000,    503.7729
    297.5000,      15.0000,   6.00000,    480.2213
    105.0000,      30.0000,   3.00000,    526.6912
    110.0000,      30.0000,   3.00000,    496.5421
    115.0000,      30.0000,   3.00000,    456.8549
    120.0000,      30.0000,   3.00000,    419.6620
    125.0000,      30.0000,   3.00000,    404.4275
    130.0000,      30.0000,   3.00000,    388.9413
    135.0000,      30.0000,   3.00000,    396.9410
    140.0000,      30.0000,   3.00000,    392.5913
    145.0000,      30.0000,   3.00000,    384.4006
    150.0000,      30.0000,   3.00000,    390.7345
    155.0000,      30.0000,   3.00000,    402.8255
    160.0000,      30.0000,   3.00000,    433.2954
    165.0000,      30.0000,   3.00000,    439.4728
    170.0000,      30.0000,   3.00000,    472.4838
    175.0000,      30.0000,   3.00000,    504.9576
    180.0000,      30.0000,   3.00000,    540.3103
    185.0000,      30.0000,   3.00000,    598.9150
    190.0000,      30.0000,   3.00000,    642.3590
    195.0000,      30.0000,   3.00000,    665.6932
    200.0000,      30.0000,   3.00000,    711.1332
    205.0000,      30.0000,   3.00000,    741.3434
    210.0000,      30.0000,   3.00000,    753.1135
    265.0000,      30.0000,   3.00000,    709.8136
    270.0000,      30.0000,   3.00000,    714.2006
    275.0000,      30.0000,   3.00000,    692.9786
    280.0000,      30.0000,   3.00000,    703.6788
    285.0000,      30.0000,   3.00000,    641.7249
    290.0000,      30.0000,   3.00000,    592.6467
    112.5000,      25.0000,   4.00000,    461.0354
    117.5000,      25.0000,   4.00000,    405.8138
    122.5000,      25.0000,   4.00000,    374.3114
    127.5000,      25.0000,   4.00000,    365.5549
    132.5000,      25.0000,   4.00000,    362.7427
    137.5000,      25.0000,   4.00000,    369.7845
    142.5000,      25.0000,   4.00000,    373.1020
    147.5000,      25.0000,   4.00000,    371.0878
    152.5000,      25.0000,   4.00000,    378.7166
    157.5000,      25.0000,   4.00000,    388.9550
    162.5000,      25.0000,   4.00000,    409.3611
    167.5000,      25.0000,   4.00000,    426.5743
    172.5000,      25.0000,   4.00000,    465.7378
    177.5000,      25.0000,   4.00000,    509.1992
    182.5000,      25.0000,   4.00000,    541.6284
    187.5000,      25.0000,   4.00000,    603.2220
    192.5000,      25.0000,   4.00000,    659.7586
    197.5000,      25.0000,   4.00000,    678.3530
    202.5000,      25.0000,   4.00000,    706.8057
    272.5000,      25.0000,   4.00000,    733.5560
    277.5000,      25.0000,   4.00000,    734.0019
    282.5000,      25.0000,   4.00000,    680.8478
    157.5000,      15.0000,   8.00000,    328.3882
    157.5000,      15.0000,  10.00000,    305.1112
INVERSION RESULTS
INITIAL RMS ERROR
 44.79
NUMBER OF LAYERS
14
NUMBER OF BLOCKS
808
ITERATION 1
MODEL RESISTIVITY
LAYER 1
77,     2.5000
     10.0000,     106.07
     15.0000,     115.33
     20.0000,     161.18
     25.0000,     212.36
     30.0000,     266.57
     35.0000,     264.90
     40.0000,     258.00
     45.0000,     248.06
     50.0000,     280.47
     55.0000,     262.02
     60.0000,     258.32
     65.0000,     297.73
     70.0000,     279.48
     75.0000,     281.26
     80.0000,     338.55
     85.0000,     371.01
     90.0000,     361.78
     95.0000,     428.63
    100.0000,     520.90
    105.0000,     571.88
    110.0000,     458.59
    115.0000,     424.14
    120.0000,     392.53
    125.0000,     388.56
    130.0000,     408.05
    135.0000,     436.36
    140.0000,     457.51
    145.0000,     441.78
    150.0000,     460.94
    155.0000,     423.72
    160.0000,     389.66
    165.0000,     475.84
    170.0000,     599.98
    175.0000,     707.51
    180.0000,     779.20
    185.0000,     1012.7
    190.0000,     1255.3
    195.0000,     1645.4
    200.0000,     2249.6
    205.0000,     2132.5
    210.0000,     1604.6
    215.0000,     1463.5
    220.0000,     1193.2
    225.0000,     1111.0
    230.0000,     1267.0
    235.0000,     1160.1
    240.0000,     869.45
    245.0000,     873.48
    250.0000,     813.76
    255.0000,     742.95
    260.0000,     742.95
    265.0000,     589.77
    270.0000,     827.31
    275.0000,     770.14
    280.0000,     779.29
    285.0000,     598.38
    290.0000,     397.48
    295.0000,     312.69
    300.0000,     239.00
    305.0000,     200.12
    310.0000,     195.16
    315.0000,     182.04
    320.0000,     166.18
    325.0000,     144.76
    330.0000,     155.17
    335.0000,     153.48
    340.0000,     161.94
    345.0000,     162.32
    350.0000,     141.40
    355.0000,     144.77
    360.0000,     172.96
    365.0000,     200.38
    370.0000,     194.50
    375.0000,     174.20
    380.0000,     159.52
    385.0000,     140.36
           134.5811
LAYER 2
77,     5.2500
     10.0000,     107.80
     15.0000,     116.53
     20.0000,     161.00
     25.0000,     218.45
     30.0000,     273.82
     35.0000,     277.59
     40.0000,     268.98
     45.0000,     261.30
     50.0000,     289.15
     55.0000,     273.45
     60.0000,     271.95
     65.0000,     307.32
     70.0000,     294.16
     75.0000,     298.09
     80.0000,     352.64
     85.0000,     384.38
     90.0000,     379.84
     95.0000,     441.47
    100.0000,     533.19
    105.0000,     576.32
    110.0000,     474.49
    115.0000,     433.86
    120.0000,     405.01
    125.0000,     401.69
    130.0000,     423.57
    135.0000,     456.49
    140.0000,     481.21
    145.0000,     476.74
    150.0000,     495.23
    155.0000,     463.22
    160.0000,     439.08
    165.0000,     528.37
    170.0000,     663.38
    175.0000,     781.33
    180.0000,     870.06
    185.0000,     1097.3
    190.0000,     1350.9
    195.0000,     1734.7
    200.0000,     2233.1
    205.0000,     2059.8
    210.0000,     1569.3
    215.0000,     1411.5
    220.0000,     1176.3
    225.0000,     1115.5
    230.0000,     1251.6
    235.0000,     1151.1
    240.0000,     882.01
    245.0000,     871.18
    250.0000,     819.31
    255.0000,     752.90
    260.0000,     736.80
    265.0000,     614.60
    270.0000,     820.44
    275.0000,     793.85
    280.0000,     786.26
    285.0000,     607.46
    290.0000,     407.28
    295.0000,     316.34
    300.0000,     245.73
    305.0000,     208.14
    310.0000,     202.25
    315.0000,     190.34
    320.0000,     173.60
    325.0000,     154.95
    330.0000,     163.63
    335.0000,     164.46
    340.0000,     172.91
    345.0000,     172.10
    350.0000,     152.86
    355.0000,     156.66
    360.0000,     186.03
    365.0000,     213.63
    370.0000,     207.24
    375.0000,     185.91
    380.0000,     166.01
    385.0000,     145.79
           140.9914
LAYER 3
75,     8.2750
     15.0000,     122.46
     20.0000,     166.79
     25.0000,     239.57
     30.0000,     302.58
     35.0000,     318.08
     40.0000,     309.83
     45.0000,     303.57
     50.0000,     324.06
     55.0000,     311.14
     60.0000,     312.76
     65.0000,     344.91
     70.0000,     340.27
     75.0000,     350.00
     80.0000,     404.01
     85.0000,     437.81
     90.0000,     441.64
     95.0000,     502.57
    100.0000,     596.76
    105.0000,     635.18
    110.0000,     546.09
    115.0000,     496.87
    120.0000,     468.30
    125.0000,     466.27
    130.0000,     493.12
    135.0000,     535.38
    140.0000,     571.21
    145.0000,     585.39
    150.0000,     610.64
    155.0000,     590.57
    160.0000,     584.25
    165.0000,     692.50
    170.0000,     858.59
    175.0000,     1007.2
    180.0000,     1128.9
    185.0000,     1361.9
    190.0000,     1622.1
    195.0000,     1949.0
    200.0000,     2225.6
    205.0000,     1937.1
    210.0000,     1491.8
    215.0000,     1323.2
    220.0000,     1152.7
    225.0000,     1125.8
    230.0000,     1234.1
    235.0000,     1143.6
    240.0000,     915.23
    245.0000,     885.36
    250.0000,     845.29
    255.0000,     788.38
    260.0000,     758.50
    265.0000,     679.38
    270.0000,     846.46
    275.0000,     851.65
    280.0000,     819.25
    285.0000,     639.45
    290.0000,     441.89
    295.0000,     344.00
    300.0000,     278.01
    305.0000,     243.06
    310.0000,     236.24
    315.0000,     225.11
    320.0000,     207.55
    325.0000,     192.24
    330.0000,     201.52
    335.0000,     207.41
    340.0000,     217.42
    345.0000,     215.69
    350.0000,     197.65
    355.0000,     202.80
    360.0000,     235.58
    365.0000,     263.54
    370.0000,     252.98
    375.0000,     224.40
    380.0000,     190.08
           163.1204
LAYER 4
73,    11.6025
     20.0000,     170.73
     25.0000,     277.21
     30.0000,     347.02
     35.0000,     381.97
     40.0000,     377.41
     45.0000,     369.98
     50.0000,     382.57
     55.0000,     368.09
     60.0000,     371.04
     65.0000,     403.73
     70.0000,     408.61
     75.0000,     428.17
     80.0000,     489.46
     85.0000,     532.14
     90.0000,     548.33
     95.0000,     620.09
    100.0000,     728.99
    105.0000,     776.20
    110.0000,     695.11
    115.0000,     638.97
    120.0000,     607.01
    125.0000,     604.04
    130.0000,     634.28
    135.0000,     684.64
    140.0000,     731.65
    145.0000,     762.85
    150.0000,     801.13
    155.0000,     797.55
    160.0000,     816.20
    165.0000,     963.23
    170.0000,     1183.0
    175.0000,     1380.5
    180.0000,     1537.0
    185.0000,     1768.9
    190.0000,     1986.9
    195.0000,     2175.1
    200.0000,     2196.2
    205.0000,     1794.7
    210.0000,     1385.2
    215.0000,     1234.6
    220.0000,     1128.7
    225.0000,     1137.9
    230.0000,     1235.0
    235.0000,     1155.7
    240.0000,     959.25
    245.0000,     920.25
    250.0000,     889.43
    255.0000,     843.21
    260.0000,     813.09
    265.0000,     764.46
    270.0000,     911.88
    275.0000,     930.77
    280.0000,     880.79
    285.0000,     699.11
    290.0000,     504.38
    295.0000,     404.40
    300.0000,     343.19
    305.0000,     311.67
    310.0000,     305.42
    315.0000,     294.19
    320.0000,     275.37
    325.0000,     262.49
    330.0000,     276.35
    335.0000,     289.77
    340.0000,     304.35
    345.0000,     303.52
    350.0000,     285.55
    355.0000,     292.68
    360.0000,     330.65
    365.0000,     356.48
    370.0000,     330.73
    375.0000,     291.79
           225.3926
LAYER 5
69,    15.2628
     30.0000,     386.74
     35.0000,     492.89
     40.0000,     515.71
     45.0000,     513.57
     50.0000,     507.81
     55.0000,     491.83
     60.0000,     494.56
     65.0000,     523.77
     70.0000,     555.62
     75.0000,     607.24
     80.0000,     689.66
     85.0000,     771.48
     90.0000,     848.63
     95.0000,     965.24
    100.0000,     1107.1
    105.0000,     1193.1
    110.0000,     1171.9
    115.0000,     1126.2
    120.0000,     1084.1
    125.0000,     1060.2
    130.0000,     1063.2
    135.0000,     1087.6
    140.0000,     1120.3
    145.0000,     1158.7
    150.0000,     1211.4
    155.0000,     1264.5
    160.0000,     1366.1
    165.0000,     1582.5
    170.0000,     1868.6
    175.0000,     2121.9
    180.0000,     2283.2
    185.0000,     2366.7
    190.0000,     2316.8
    195.0000,     2124.5
    200.0000,     1806.8
    205.0000,     1429.0
    210.0000,     1168.1
    215.0000,     1077.2
    220.0000,     1068.5
    225.0000,     1120.6
    230.0000,     1182.6
    235.0000,     1145.7
    240.0000,     1042.5
    245.0000,     994.06
    250.0000,     966.38
    255.0000,     941.18
    260.0000,     927.88
    265.0000,     929.38
    270.0000,     1003.9
    275.0000,     1014.8
    280.0000,     953.02
    285.0000,     817.62
    290.0000,     677.39
    295.0000,     594.95
    300.0000,     550.50
    305.0000,     529.40
    310.0000,     521.88
    315.0000,     509.85
    320.0000,     494.38
    325.0000,     491.65
    330.0000,     515.86
    335.0000,     547.92
    340.0000,     578.23
    345.0000,     592.60
    350.0000,     594.05
    355.0000,     607.30
    360.0000,     631.71
    365.0000,     620.88
           512.0235
LAYER 6
65,    19.2890
     40.0000,     552.69
     45.0000,     559.88
     50.0000,     553.87
     55.0000,     541.26
     60.0000,     543.02
     65.0000,     567.75
     70.0000,     608.87
     75.0000,     672.97
     80.0000,     761.08
     85.0000,     861.72
     90.0000,     971.90
     95.0000,     1103.2
    100.0000,     1240.8
    105.0000,     1337.4
    110.0000,     1361.5
    115.0000,     1339.6
    120.0000,     1295.8
    125.0000,     1249.2
    130.0000,     1213.4
    135.0000,     1193.7
    140.0000,     1190.3
    145.0000,     1206.8
    150.0000,     1248.3
    155.0000,     1317.5
    160.0000,     1435.7
    165.0000,     1620.9
    170.0000,     1838.8
    175.0000,     2018.4
    180.0000,     2101.9
    185.0000,     2069.6
    190.0000,     1916.3
    195.0000,     1673.5
    200.0000,     1398.6
    205.0000,     1156.2
    210.0000,     1005.7
    215.0000,     956.48
    220.0000,     972.48
    225.0000,     1022.9
    230.0000,     1066.4
    235.0000,     1059.3
    240.0000,     1014.0
    245.0000,     977.19
    250.0000,     952.18
    255.0000,     935.57
    260.0000,     930.30
    265.0000,     938.83
    270.0000,     965.61
    275.0000,     961.98
    280.0000,     915.38
    285.0000,     834.23
    290.0000,     751.95
    295.0000,     697.94
    300.0000,     668.65
    305.0000,     653.94
    310.0000,     644.96
    315.0000,     634.72
    320.0000,     626.82
    325.0000,     632.61
    330.0000,     659.61
    335.0000,     698.12
    340.0000,     740.39
    345.0000,     772.26
    350.0000,     801.86
    355.0000,     814.55
           817.4379
LAYER 7
61,    23.7179
     50.0000,     568.36
     55.0000,     553.30
     60.0000,     554.10
     65.0000,     573.09
     70.0000,     607.63
     75.0000,     665.42
     80.0000,     740.17
     85.0000,     829.05
     90.0000,     927.53
     95.0000,     1033.7
    100.0000,     1134.9
    105.0000,     1207.5
    110.0000,     1235.8
    115.0000,     1225.1
    120.0000,     1188.4
    125.0000,     1140.6
    130.0000,     1094.8
    135.0000,     1059.7
    140.0000,     1040.7
    145.0000,     1042.5
    150.0000,     1068.6
    155.0000,     1122.0
    160.0000,     1208.0
    165.0000,     1324.0
    170.0000,     1447.0
    175.0000,     1538.5
    180.0000,     1565.3
    185.0000,     1514.5
    190.0000,     1394.5
    195.0000,     1233.7
    200.0000,     1069.8
    205.0000,     936.82
    210.0000,     856.97
    215.0000,     832.86
    220.0000,     849.32
    225.0000,     885.72
    230.0000,     917.44
    235.0000,     925.50
    240.0000,     912.14
    245.0000,     893.57
    250.0000,     877.69
    255.0000,     867.30
    260.0000,     864.07
    265.0000,     867.62
    270.0000,     873.47
    275.0000,     865.14
    280.0000,     836.59
    285.0000,     793.23
    290.0000,     749.47
    295.0000,     717.68
    300.0000,     698.42
    305.0000,     687.13
    310.0000,     679.27
    315.0000,     673.16
    320.0000,     672.26
    325.0000,     683.26
    330.0000,     711.27
    335.0000,     748.77
    340.0000,     796.87
    345.0000,     835.53
           901.2339
LAYER 8
57,    28.5897
     60.0000,     547.94
     65.0000,     562.14
     70.0000,     585.14
     75.0000,     625.39
     80.0000,     675.09
     85.0000,     737.05
     90.0000,     802.33
     95.0000,     868.60
    100.0000,     926.86
    105.0000,     966.94
    110.0000,     982.22
    115.0000,     973.89
    120.0000,     948.32
    125.0000,     914.16
    130.0000,     879.92
    135.0000,     852.37
    140.0000,     836.33
    145.0000,     835.21
    150.0000,     851.11
    155.0000,     884.90
    160.0000,     935.79
    165.0000,     998.12
    170.0000,     1058.5
    175.0000,     1099.0
    180.0000,     1104.5
    185.0000,     1070.0
    190.0000,     1002.0
    195.0000,     916.28
    200.0000,     831.78
    205.0000,     764.85
    210.0000,     725.33
    215.0000,     714.81
    220.0000,     726.92
    225.0000,     750.76
    230.0000,     773.80
    235.0000,     787.00
    240.0000,     789.25
    245.0000,     785.43
    250.0000,     780.27
    255.0000,     776.70
    260.0000,     775.95
    265.0000,     777.33
    270.0000,     777.70
    275.0000,     771.49
    280.0000,     756.49
    285.0000,     735.19
    290.0000,     713.35
    295.0000,     696.01
    300.0000,     684.30
    305.0000,     677.02
    310.0000,     672.81
    315.0000,     671.84
    320.0000,     676.55
    325.0000,     690.70
    330.0000,     718.17
    335.0000,     752.75
           819.4239
LAYER 9
53,    33.9487
     70.0000,     548.12
     75.0000,     576.76
     80.0000,     604.26
     85.0000,     633.67
     90.0000,     664.62
     95.0000,     697.49
    100.0000,     723.21
    105.0000,     738.94
    110.0000,     742.52
    115.0000,     734.91
    120.0000,     719.22
    125.0000,     699.69
    130.0000,     680.66
    135.0000,     665.78
    140.0000,     657.88
    145.0000,     658.89
    150.0000,     669.75
    155.0000,     690.26
    160.0000,     718.68
    165.0000,     750.85
    170.0000,     779.93
    175.0000,     798.01
    180.0000,     798.98
    185.0000,     781.16
    190.0000,     748.06
    195.0000,     707.07
    200.0000,     667.03
    205.0000,     635.67
    210.0000,     617.73
    215.0000,     614.40
    220.0000,     623.16
    225.0000,     638.95
    230.0000,     655.90
    235.0000,     669.53
    240.0000,     678.30
    245.0000,     683.24
    250.0000,     686.21
    255.0000,     688.78
    260.0000,     691.67
    265.0000,     694.53
    270.0000,     695.98
    275.0000,     694.16
    280.0000,     688.37
    285.0000,     679.69
    290.0000,     670.36
    295.0000,     662.53
    300.0000,     657.24
    305.0000,     654.78
    310.0000,     655.45
    315.0000,     659.67
    320.0000,     666.00
    325.0000,     680.92
           715.0946
LAYER 10
47,    39.8436
     85.0000,     542.57
     90.0000,     549.01
     95.0000,     558.12
    100.0000,     562.88
    105.0000,     564.47
    110.0000,     561.18
    115.0000,     554.35
    120.0000,     545.50
    125.0000,     536.49
    130.0000,     528.91
    135.0000,     524.16
    140.0000,     523.37
    145.0000,     527.33
    150.0000,     536.30
    155.0000,     549.86
    160.0000,     566.68
    165.0000,     584.39
    170.0000,     599.73
    175.0000,     609.35
    180.0000,     610.84
    185.0000,     603.72
    190.0000,     589.69
    195.0000,     572.08
    200.0000,     554.93
    205.0000,     541.86
    210.0000,     535.23
    215.0000,     535.89
    220.0000,     542.98
    225.0000,     554.38
    230.0000,     567.47
    235.0000,     580.04
    240.0000,     590.93
    245.0000,     600.03
    250.0000,     607.77
    255.0000,     614.69
    260.0000,     621.03
    265.0000,     626.62
    270.0000,     630.94
    275.0000,     633.37
    280.0000,     633.75
    285.0000,     632.60
    290.0000,     630.81
    295.0000,     629.46
    300.0000,     629.37
    305.0000,     631.47
    310.0000,     636.38
           649.2515
LAYER 11
43,    46.3279
     95.0000,     461.45
    100.0000,     448.42
    105.0000,     441.48
    110.0000,     433.67
    115.0000,     427.56
    120.0000,     422.96
    125.0000,     420.76
    130.0000,     420.79
    135.0000,     422.95
    140.0000,     427.28
    145.0000,     433.86
    150.0000,     442.63
    155.0000,     453.21
    160.0000,     464.83
    165.0000,     476.29
    170.0000,     486.13
    175.0000,     492.95
    180.0000,     495.87
    185.0000,     494.79
    190.0000,     490.53
    195.0000,     484.64
    200.0000,     478.95
    205.0000,     475.18
    210.0000,     474.52
    215.0000,     477.56
    220.0000,     484.11
    225.0000,     493.38
    230.0000,     504.26
    235.0000,     515.66
    240.0000,     526.88
    245.0000,     537.56
    250.0000,     547.62
    255.0000,     557.07
    260.0000,     565.87
    265.0000,     573.88
    270.0000,     580.83
    275.0000,     586.50
    280.0000,     590.80
    285.0000,     594.29
    290.0000,     597.08
    295.0000,     600.06
    300.0000,     603.05
           608.7459
LAYER 12
39,    53.4607
    105.0000,     358.68
    110.0000,     342.87
    115.0000,     335.99
    120.0000,     335.46
    125.0000,     338.58
    130.0000,     344.34
    135.0000,     351.58
    140.0000,     359.76
    145.0000,     368.61
    150.0000,     378.00
    155.0000,     387.70
    160.0000,     397.33
    165.0000,     406.39
    170.0000,     414.25
    175.0000,     420.40
    180.0000,     424.53
    185.0000,     426.71
    190.0000,     427.38
    195.0000,     427.29
    200.0000,     427.30
    205.0000,     428.26
    210.0000,     430.80
    215.0000,     435.34
    220.0000,     441.92
    225.0000,     450.30
    230.0000,     460.04
    235.0000,     470.63
    240.0000,     481.65
    245.0000,     492.78
    250.0000,     503.82
    255.0000,     514.57
    260.0000,     524.88
    265.0000,     534.54
    270.0000,     543.33
    275.0000,     551.13
    280.0000,     557.21
    285.0000,     562.98
    290.0000,     569.06
           576.4333
LAYER 13
37,    61.3068
    110.0000,     263.76
    115.0000,     262.20
    120.0000,     268.93
    125.0000,     278.79
    130.0000,     289.44
    135.0000,     301.38
    140.0000,     312.87
    145.0000,     323.74
    150.0000,     334.03
    155.0000,     343.74
    160.0000,     352.80
    165.0000,     361.06
    170.0000,     368.33
    175.0000,     374.46
    180.0000,     379.40
    185.0000,     383.27
    190.0000,     386.35
    195.0000,     389.05
    200.0000,     391.84
    205.0000,     395.18
    210.0000,     399.43
    215.0000,     404.90
    220.0000,     411.73
    225.0000,     419.87
    230.0000,     429.17
    235.0000,     439.37
    240.0000,     450.24
    245.0000,     461.53
    250.0000,     473.02
    255.0000,     484.49
    260.0000,     495.73
    265.0000,     506.46
    270.0000,     516.37
    275.0000,     524.13
    280.0000,     530.99
    285.0000,     537.07
           542.9285
LAYER 14
35, 
    115.0000,     196.35
    120.0000,     219.70
    125.0000,     239.20
    130.0000,     255.55
    135.0000,     269.55
    140.0000,     283.63
    145.0000,     295.81
    150.0000,     306.64
    155.0000,     316.41
    160.0000,     325.27
    165.0000,     333.25
    170.0000,     340.33
    175.0000,     346.49
    180.0000,     351.78
    185.0000,     356.32
    190.0000,     360.37
    195.0000,     364.20
    200.0000,     368.14
    205.0000,     372.49
    210.0000,     377.50
    215.0000,     383.46
    220.0000,     390.55
    225.0000,     398.80
    230.0000,     408.14
    235.0000,     418.39
    240.0000,     429.40
    245.0000,     440.97
    250.0000,     452.90
    255.0000,     464.99
    260.0000,     477.03
    265.0000,     488.83
    270.0000,     498.26
    275.0000,     506.46
    280.0000,     512.94
           517.0776
CALCULATED APPARENT RESISTIVITY
      7.5000,       5.0000,   1.00000,    125.5174
     12.5000,       5.0000,   1.00000,    138.9846
     17.5000,       5.0000,   1.00000,    180.8629
     22.5000,       5.0000,   1.00000,    212.8235
     27.5000,       5.0000,   1.00000,    254.2758
     32.5000,       5.0000,   1.00000,    266.1320
     37.5000,       5.0000,   1.00000,    280.9005
     42.5000,       5.0000,   1.00000,    268.6927
     47.5000,       5.0000,   1.00000,    293.9400
     52.5000,       5.0000,   1.00000,    283.5698
     57.5000,       5.0000,   1.00000,    281.3451
     62.5000,       5.0000,   1.00000,    311.1703
     67.5000,       5.0000,   1.00000,    307.3660
     72.5000,       5.0000,   1.00000,    317.4627
     77.5000,       5.0000,   1.00000,    356.3846
     82.5000,       5.0000,   1.00000,    389.5347
     87.5000,       5.0000,   1.00000,    402.4568
     92.5000,       5.0000,   1.00000,    462.0020
     97.5000,       5.0000,   1.00000,    488.1664
    102.5000,       5.0000,   1.00000,    530.7715
    107.5000,       5.0000,   1.00000,    468.1597
    112.5000,       5.0000,   1.00000,    463.7867
    117.5000,       5.0000,   1.00000,    432.9376
    122.5000,       5.0000,   1.00000,    428.3605
    127.5000,       5.0000,   1.00000,    443.5465
    132.5000,       5.0000,   1.00000,    448.1558
    137.5000,       5.0000,   1.00000,    478.0334
    142.5000,       5.0000,   1.00000,    470.8044
    147.5000,       5.0000,   1.00000,    482.5883
    152.5000,       5.0000,   1.00000,    478.4885
    157.5000,       5.0000,   1.00000,    476.9381
    162.5000,       5.0000,   1.00000,    555.7907
    167.5000,       5.0000,   1.00000,    646.7651
    172.5000,       5.0000,   1.00000,    778.6802
    177.5000,       5.0000,   1.00000,    880.8104
    182.5000,       5.0000,   1.00000,   1124.9546
    187.5000,       5.0000,   1.00000,   1342.5297
    192.5000,       5.0000,   1.00000,   1560.6506
    197.5000,       5.0000,   1.00000,   1812.4692
    202.5000,       5.0000,   1.00000,   1797.0795
    207.5000,       5.0000,   1.00000,   1562.3833
    212.5000,       5.0000,   1.00000,   1465.4734
    217.5000,       5.0000,   1.00000,   1270.2441
    222.5000,       5.0000,   1.00000,   1118.4003
    227.5000,       5.0000,   1.00000,   1146.1685
    232.5000,       5.0000,   1.00000,   1100.0469
    237.5000,       5.0000,   1.00000,    897.2461
    242.5000,       5.0000,   1.00000,    909.6731
    247.5000,       5.0000,   1.00000,    822.1746
    252.5000,       5.0000,   1.00000,    753.1756
    257.5000,       5.0000,   1.00000,    791.3642
    262.5000,       5.0000,   1.00000,    645.4471
    267.5000,       5.0000,   1.00000,    821.3313
    272.5000,       5.0000,   1.00000,    691.0954
    277.5000,       5.0000,   1.00000,    698.2255
    282.5000,       5.0000,   1.00000,    573.2866
    287.5000,       5.0000,   1.00000,    432.0468
    292.5000,       5.0000,   1.00000,    353.3743
    297.5000,       5.0000,   1.00000,    276.5029
    302.5000,       5.0000,   1.00000,    232.7735
    307.5000,       5.0000,   1.00000,    219.1773
    312.5000,       5.0000,   1.00000,    197.4102
    317.5000,       5.0000,   1.00000,    187.5719
    322.5000,       5.0000,   1.00000,    172.3793
    327.5000,       5.0000,   1.00000,    178.9855
    332.5000,       5.0000,   1.00000,    170.0030
    337.5000,       5.0000,   1.00000,    178.8937
    342.5000,       5.0000,   1.00000,    178.1236
    347.5000,       5.0000,   1.00000,    166.6019
    352.5000,       5.0000,   1.00000,    178.2217
    357.5000,       5.0000,   1.00000,    189.8860
    362.5000,       5.0000,   1.00000,    200.7698
    367.5000,       5.0000,   1.00000,    199.1314
    372.5000,       5.0000,   1.00000,    184.4715
    377.5000,       5.0000,   1.00000,    176.5444
    382.5000,       5.0000,   1.00000,    156.1662
    387.5000,       5.0000,   1.00000,    149.4640
     12.5000,       5.0000,   2.00000,    163.4510
     17.5000,       5.0000,   2.00000,    206.3008
     22.5000,       5.0000,   2.00000,    239.1772
     27.5000,       5.0000,   2.00000,    273.3842
     32.5000,       5.0000,   2.00000,    287.9193
     37.5000,       5.0000,   2.00000,    291.2895
     42.5000,       5.0000,   2.00000,    293.0948
     47.5000,       5.0000,   2.00000,    335.3272
     52.5000,       5.0000,   2.00000,    311.9714
     57.5000,       5.0000,   2.00000,    305.6166
     62.5000,       5.0000,   2.00000,    362.1059
     67.5000,       5.0000,   2.00000,    347.3105
     72.5000,       5.0000,   2.00000,    341.7892
     77.5000,       5.0000,   2.00000,    413.4724
     82.5000,       5.0000,   2.00000,    448.0453
     87.5000,       5.0000,   2.00000,    427.7164
     92.5000,       5.0000,   2.00000,    467.2618
     97.5000,       5.0000,   2.00000,    532.5693
    102.5000,       5.0000,   2.00000,    568.3237
    107.5000,       5.0000,   2.00000,    490.1587
    112.5000,       5.0000,   2.00000,    495.5325
    117.5000,       5.0000,   2.00000,    496.0334
    122.5000,       5.0000,   2.00000,    487.5974
    127.5000,       5.0000,   2.00000,    494.5445
    132.5000,       5.0000,   2.00000,    498.2121
    137.5000,       5.0000,   2.00000,    526.7030
    142.5000,       5.0000,   2.00000,    532.6882
    147.5000,       5.0000,   2.00000,    570.7472
    152.5000,       5.0000,   2.00000,    564.7635
    157.5000,       5.0000,   2.00000,    547.1833
    162.5000,       5.0000,   2.00000,    651.4666
    167.5000,       5.0000,   2.00000,    793.2623
    172.5000,       5.0000,   2.00000,    907.9419
    177.5000,       5.0000,   2.00000,    993.5148
    182.5000,       5.0000,   2.00000,   1233.5532
    187.5000,       5.0000,   2.00000,   1316.5669
    192.5000,       5.0000,   2.00000,   1389.3866
    197.5000,       5.0000,   2.00000,   1696.7480
    202.5000,       5.0000,   2.00000,   1634.9231
    207.5000,       5.0000,   2.00000,   1393.1912
    212.5000,       5.0000,   2.00000,   1464.3995
    217.5000,       5.0000,   2.00000,   1269.4556
    222.5000,       5.0000,   2.00000,   1030.2064
    227.5000,       5.0000,   2.00000,   1176.3945
    232.5000,       5.0000,   2.00000,   1134.9020
    237.5000,       5.0000,   2.00000,    861.5967
    242.5000,       5.0000,   2.00000,    918.8079
    247.5000,       5.0000,   2.00000,    875.4601
    252.5000,       5.0000,   2.00000,    829.4954
    257.5000,       5.0000,   2.00000,    807.0057
    262.5000,       5.0000,   2.00000,    653.4250
    267.5000,       5.0000,   2.00000,    809.1866
    272.5000,       5.0000,   2.00000,    712.2449
    277.5000,       5.0000,   2.00000,    672.7756
    282.5000,       5.0000,   2.00000,    589.6224
    287.5000,       5.0000,   2.00000,    448.8813
    292.5000,       5.0000,   2.00000,    403.4218
    297.5000,       5.0000,   2.00000,    329.4666
    302.5000,       5.0000,   2.00000,    274.5995
    307.5000,       5.0000,   2.00000,    265.0493
    312.5000,       5.0000,   2.00000,    243.6986
    317.5000,       5.0000,   2.00000,    223.0333
    322.5000,       5.0000,   2.00000,    208.0841
    327.5000,       5.0000,   2.00000,    214.6618
    332.5000,       5.0000,   2.00000,    203.4736
    337.5000,       5.0000,   2.00000,    219.0310
    342.5000,       5.0000,   2.00000,    220.6861
    347.5000,       5.0000,   2.00000,    196.1697
    352.5000,       5.0000,   2.00000,    205.8411
    357.5000,       5.0000,   2.00000,    223.7277
    362.5000,       5.0000,   2.00000,    232.9139
    367.5000,       5.0000,   2.00000,    221.5336
    372.5000,       5.0000,   2.00000,    207.8228
    377.5000,       5.0000,   2.00000,    205.3969
    382.5000,       5.0000,   2.00000,    181.9268
     17.5000,       5.0000,   3.00000,    230.8581
     22.5000,       5.0000,   3.00000,    271.8734
     27.5000,       5.0000,   3.00000,    315.0370
     32.5000,       5.0000,   3.00000,    306.3476
     37.5000,       5.0000,   3.00000,    308.4471
     42.5000,       5.0000,   3.00000,    312.8327
     47.5000,       5.0000,   3.00000,    358.7584
     52.5000,       5.0000,   3.00000,    342.6788
     57.5000,       5.0000,   3.00000,    345.6936
     62.5000,       5.0000,   3.00000,    395.7689
     67.5000,       5.0000,   3.00000,    382.4795
     72.5000,       5.0000,   3.00000,    387.9820
     77.5000,       5.0000,   3.00000,    457.2248
     82.5000,       5.0000,   3.00000,    489.3397
     87.5000,       5.0000,   3.00000,    444.1357
     92.5000,       5.0000,   3.00000,    492.2530
     97.5000,       5.0000,   3.00000,    571.1335
    102.5000,       5.0000,   3.00000,    630.3047
    107.5000,       5.0000,   3.00000,    530.5333
    112.5000,       5.0000,   3.00000,    527.6478
    117.5000,       5.0000,   3.00000,    530.8634
    122.5000,       5.0000,   3.00000,    543.2051
    127.5000,       5.0000,   3.00000,    551.0490
    132.5000,       5.0000,   3.00000,    555.8036
    137.5000,       5.0000,   3.00000,    597.0132
    142.5000,       5.0000,   3.00000,    621.9364
    147.5000,       5.0000,   3.00000,    666.7271
    152.5000,       5.0000,   3.00000,    641.0789
    157.5000,       5.0000,   3.00000,    615.1486
    162.5000,       5.0000,   3.00000,    749.1694
    167.5000,       5.0000,   3.00000,    917.7657
    172.5000,       5.0000,   3.00000,   1048.3250
    177.5000,       5.0000,   3.00000,   1076.4280
    182.5000,       5.0000,   3.00000,   1176.3801
    187.5000,       5.0000,   3.00000,   1173.1222
    192.5000,       5.0000,   3.00000,   1296.9010
    197.5000,       5.0000,   3.00000,   1557.7794
    202.5000,       5.0000,   3.00000,   1556.7297
    207.5000,       5.0000,   3.00000,   1337.0715
    212.5000,       5.0000,   3.00000,   1308.0659
    217.5000,       5.0000,   3.00000,   1147.7692
    222.5000,       5.0000,   3.00000,   1036.8939
    227.5000,       5.0000,   3.00000,   1149.9594
    232.5000,       5.0000,   3.00000,   1130.1741
    237.5000,       5.0000,   3.00000,    875.7072
    242.5000,       5.0000,   3.00000,    887.2658
    247.5000,       5.0000,   3.00000,    917.4800
    252.5000,       5.0000,   3.00000,    855.4325
    257.5000,       5.0000,   3.00000,    804.9615
    262.5000,       5.0000,   3.00000,    622.2673
    267.5000,       5.0000,   3.00000,    794.5730
    272.5000,       5.0000,   3.00000,    730.9604
    277.5000,       5.0000,   3.00000,    732.5414
    282.5000,       5.0000,   3.00000,    584.8304
    287.5000,       5.0000,   3.00000,    471.4014
    292.5000,       5.0000,   3.00000,    423.8033
    297.5000,       5.0000,   3.00000,    368.3429
    302.5000,       5.0000,   3.00000,    324.3285
    307.5000,       5.0000,   3.00000,    318.2797
    312.5000,       5.0000,   3.00000,    294.2044
    317.5000,       5.0000,   3.00000,    270.3931
    322.5000,       5.0000,   3.00000,    242.5987
    327.5000,       5.0000,   3.00000,    251.9255
    332.5000,       5.0000,   3.00000,    247.7439
    337.5000,       5.0000,   3.00000,    268.6505
    342.5000,       5.0000,   3.00000,    261.7306
    347.5000,       5.0000,   3.00000,    226.0659
    352.5000,       5.0000,   3.00000,    230.3731
    357.5000,       5.0000,   3.00000,    256.2243
    362.5000,       5.0000,   3.00000,    274.2786
    367.5000,       5.0000,   3.00000,    261.0841
    372.5000,       5.0000,   3.00000,    239.7493
    377.5000,       5.0000,   3.00000,    232.1776
     22.5000,      15.0000,   1.00000,    298.5744
     27.5000,      15.0000,   1.00000,    320.2043
     32.5000,      15.0000,   1.00000,    327.5309
     37.5000,      15.0000,   1.00000,    322.6072
     42.5000,      15.0000,   1.00000,    334.1423
     47.5000,      15.0000,   1.00000,    345.6662
     52.5000,      15.0000,   1.00000,    370.2150
     57.5000,      15.0000,   1.00000,    386.7514
     62.5000,      15.0000,   1.00000,    395.0957
     67.5000,      15.0000,   1.00000,    414.5405
     72.5000,      15.0000,   1.00000,    444.4821
     77.5000,      15.0000,   1.00000,    469.6965
     82.5000,      15.0000,   1.00000,    468.2816
     87.5000,      15.0000,   1.00000,    491.7850
     92.5000,      15.0000,   1.00000,    523.9914
     97.5000,      15.0000,   1.00000,    582.2745
    102.5000,      15.0000,   1.00000,    601.1992
    107.5000,      15.0000,   1.00000,    595.4199
    112.5000,      15.0000,   1.00000,    551.4463
    117.5000,      15.0000,   1.00000,    548.8900
    122.5000,      15.0000,   1.00000,    565.0466
    127.5000,      15.0000,   1.00000,    587.6461
    132.5000,      15.0000,   1.00000,    613.3934
    137.5000,      15.0000,   1.00000,    653.8970
    142.5000,      15.0000,   1.00000,    698.3286
    147.5000,      15.0000,   1.00000,    704.0873
    152.5000,      15.0000,   1.00000,    693.0013
    157.5000,      15.0000,   1.00000,    730.3071
    162.5000,      15.0000,   1.00000,    831.7093
    167.5000,      15.0000,   1.00000,    981.8545
    172.5000,      15.0000,   1.00000,   1081.4375
    177.5000,      15.0000,   1.00000,   1098.1559
    182.5000,      15.0000,   1.00000,   1041.9039
    187.5000,      15.0000,   1.00000,   1094.0851
    192.5000,      15.0000,   1.00000,   1224.5867
    197.5000,      15.0000,   1.00000,   1362.8969
    202.5000,      15.0000,   1.00000,   1425.6719
    207.5000,      15.0000,   1.00000,   1362.3872
    212.5000,      15.0000,   1.00000,   1176.1052
    217.5000,      15.0000,   1.00000,   1098.6805
    222.5000,      15.0000,   1.00000,   1089.5634
    227.5000,      15.0000,   1.00000,   1083.5215
    232.5000,      15.0000,   1.00000,   1035.9117
    237.5000,      15.0000,   1.00000,    974.6792
    242.5000,      15.0000,   1.00000,    910.9856
    247.5000,      15.0000,   1.00000,    867.9882
    252.5000,      15.0000,   1.00000,    842.3858
    257.5000,      15.0000,   1.00000,    741.9646
    262.5000,      15.0000,   1.00000,    711.6542
    267.5000,      15.0000,   1.00000,    697.0892
    272.5000,      15.0000,   1.00000,    758.0204
    277.5000,      15.0000,   1.00000,    705.6506
    282.5000,      15.0000,   1.00000,    633.7034
    287.5000,      15.0000,   1.00000,    505.1810
    292.5000,      15.0000,   1.00000,    437.4310
    297.5000,      15.0000,   1.00000,    394.7162
    302.5000,      15.0000,   1.00000,    373.2751
    307.5000,      15.0000,   1.00000,    352.0775
    312.5000,      15.0000,   1.00000,    332.8255
    317.5000,      15.0000,   1.00000,    303.9265
    322.5000,      15.0000,   1.00000,    284.8093
    327.5000,      15.0000,   1.00000,    276.7619
    332.5000,      15.0000,   1.00000,    289.9350
    337.5000,      15.0000,   1.00000,    291.0455
    342.5000,      15.0000,   1.00000,    277.0902
    347.5000,      15.0000,   1.00000,    259.1473
    352.5000,      15.0000,   1.00000,    256.5798
    357.5000,      15.0000,   1.00000,    272.3479
    362.5000,      15.0000,   1.00000,    289.3248
    367.5000,      15.0000,   1.00000,    289.2285
    372.5000,      15.0000,   1.00000,    270.2966
     22.5000,       5.0000,   4.00000,    306.2605
     27.5000,       5.0000,   4.00000,    350.0608
     32.5000,       5.0000,   4.00000,    342.6273
     37.5000,       5.0000,   4.00000,    335.3590
     42.5000,       5.0000,   4.00000,    325.4563
     47.5000,       5.0000,   4.00000,    376.0581
     52.5000,       5.0000,   4.00000,    371.5689
     57.5000,       5.0000,   4.00000,    373.4394
     62.5000,       5.0000,   4.00000,    429.4161
     67.5000,       5.0000,   4.00000,    417.3964
     72.5000,       5.0000,   4.00000,    426.2549
     77.5000,       5.0000,   4.00000,    491.4811
     82.5000,       5.0000,   4.00000,    498.3913
     87.5000,       5.0000,   4.00000,    472.5547
     92.5000,       5.0000,   4.00000,    530.0821
     97.5000,       5.0000,   4.00000,    611.6569
    102.5000,       5.0000,   4.00000,    681.4042
    107.5000,       5.0000,   4.00000,    579.7048
    112.5000,       5.0000,   4.00000,    564.2065
    117.5000,       5.0000,   4.00000,    552.7078
    122.5000,       5.0000,   4.00000,    568.5913
    127.5000,       5.0000,   4.00000,    602.7186
    132.5000,       5.0000,   4.00000,    621.0566
    137.5000,       5.0000,   4.00000,    689.5538
    142.5000,       5.0000,   4.00000,    712.5236
    147.5000,       5.0000,   4.00000,    749.6348
    152.5000,       5.0000,   4.00000,    711.0184
    157.5000,       5.0000,   4.00000,    683.2966
    162.5000,       5.0000,   4.00000,    826.0829
    167.5000,       5.0000,   4.00000,   1004.2980
    172.5000,       5.0000,   4.00000,   1122.9312
    177.5000,       5.0000,   4.00000,   1048.5343
    182.5000,       5.0000,   4.00000,   1061.0856
    187.5000,       5.0000,   4.00000,   1073.9738
    192.5000,       5.0000,   4.00000,   1187.8104
    197.5000,       5.0000,   4.00000,   1507.5303
    202.5000,       5.0000,   4.00000,   1516.1931
    207.5000,       5.0000,   4.00000,   1253.6085
    212.5000,       5.0000,   4.00000,   1177.5660
    217.5000,       5.0000,   4.00000,   1046.1393
    222.5000,       5.0000,   4.00000,    975.0045
    227.5000,       5.0000,   4.00000,   1138.5381
    232.5000,       5.0000,   4.00000,   1108.2732
    237.5000,       5.0000,   4.00000,    864.3290
    242.5000,       5.0000,   4.00000,    930.4621
    247.5000,       5.0000,   4.00000,    872.3130
    252.5000,       5.0000,   4.00000,    822.2333
    257.5000,       5.0000,   4.00000,    784.7478
    262.5000,       5.0000,   4.00000,    593.4586
    267.5000,       5.0000,   4.00000,    799.7164
    272.5000,       5.0000,   4.00000,    754.6237
    277.5000,       5.0000,   4.00000,    770.7905
    282.5000,       5.0000,   4.00000,    644.8499
    287.5000,       5.0000,   4.00000,    469.9414
    292.5000,       5.0000,   4.00000,    439.5390
    297.5000,       5.0000,   4.00000,    386.2697
    302.5000,       5.0000,   4.00000,    362.6621
    307.5000,       5.0000,   4.00000,    370.3709
    312.5000,       5.0000,   4.00000,    344.3098
    317.5000,       5.0000,   4.00000,    315.0988
    322.5000,       5.0000,   4.00000,    281.3200
    327.5000,       5.0000,   4.00000,    295.3276
    332.5000,       5.0000,   4.00000,    291.8285
    337.5000,       5.0000,   4.00000,    313.3680
    342.5000,       5.0000,   4.00000,    299.8040
    347.5000,       5.0000,   4.00000,    252.2550
    352.5000,       5.0000,   4.00000,    259.1359
    357.5000,       5.0000,   4.00000,    286.7375
    362.5000,       5.0000,   4.00000,    316.5475
    367.5000,       5.0000,   4.00000,    309.1582
    372.5000,       5.0000,   4.00000,    277.5159
     30.0000,      20.0000,   1.00000,    368.1637
     35.0000,      20.0000,   1.00000,    369.4188
     40.0000,      20.0000,   1.00000,    370.9955
     45.0000,      20.0000,   1.00000,    370.3713
     50.0000,      20.0000,   1.00000,    375.2872
     55.0000,      20.0000,   1.00000,    404.0876
     60.0000,      20.0000,   1.00000,    423.8643
     65.0000,      20.0000,   1.00000,    441.7563
     70.0000,      20.0000,   1.00000,    471.0439
     75.0000,      20.0000,   1.00000,    472.0188
     80.0000,      20.0000,   1.00000,    485.1191
     85.0000,      20.0000,   1.00000,    517.4292
     90.0000,      20.0000,   1.00000,    557.8376
     95.0000,      20.0000,   1.00000,    610.8700
    100.0000,      20.0000,   1.00000,    630.6955
    105.0000,      20.0000,   1.00000,    635.9879
    110.0000,      20.0000,   1.00000,    622.7888
    115.0000,      20.0000,   1.00000,    590.9062
    120.0000,      20.0000,   1.00000,    586.1934
    125.0000,      20.0000,   1.00000,    608.3201
    130.0000,      20.0000,   1.00000,    673.5115
    135.0000,      20.0000,   1.00000,    740.8657
    140.0000,      20.0000,   1.00000,    781.9766
    145.0000,      20.0000,   1.00000,    795.9412
    150.0000,      20.0000,   1.00000,    789.2323
    155.0000,      20.0000,   1.00000,    817.8406
    160.0000,      20.0000,   1.00000,    883.3853
    165.0000,      20.0000,   1.00000,    964.5612
    170.0000,      20.0000,   1.00000,    977.9091
    175.0000,      20.0000,   1.00000,    965.1695
    180.0000,      20.0000,   1.00000,    967.7399
    185.0000,      20.0000,   1.00000,    977.1148
    190.0000,      20.0000,   1.00000,   1084.2113
    195.0000,      20.0000,   1.00000,   1205.4183
    200.0000,      20.0000,   1.00000,   1253.8689
    205.0000,      20.0000,   1.00000,   1274.1409
    210.0000,      20.0000,   1.00000,   1187.5909
    215.0000,      20.0000,   1.00000,   1054.5769
    220.0000,      20.0000,   1.00000,   1016.2310
    225.0000,      20.0000,   1.00000,    985.8304
    230.0000,      20.0000,   1.00000,    967.5565
    235.0000,      20.0000,   1.00000,   1019.7809
    240.0000,      20.0000,   1.00000,    938.0407
    245.0000,      20.0000,   1.00000,    841.7014
    250.0000,      20.0000,   1.00000,    786.4348
    255.0000,      20.0000,   1.00000,    692.8080
    260.0000,      20.0000,   1.00000,    712.9299
    265.0000,      20.0000,   1.00000,    726.9705
    270.0000,      20.0000,   1.00000,    723.0815
    275.0000,      20.0000,   1.00000,    765.3874
    280.0000,      20.0000,   1.00000,    699.8577
    285.0000,      20.0000,   1.00000,    626.3065
    290.0000,      20.0000,   1.00000,    521.6065
    295.0000,      20.0000,   1.00000,    429.1807
    300.0000,      20.0000,   1.00000,    414.9948
    305.0000,      20.0000,   1.00000,    398.3676
    310.0000,      20.0000,   1.00000,    391.2624
    315.0000,      20.0000,   1.00000,    376.8155
    320.0000,      20.0000,   1.00000,    359.5430
    325.0000,      20.0000,   1.00000,    346.6938
    330.0000,      20.0000,   1.00000,    341.9424
    335.0000,      20.0000,   1.00000,    338.2118
    340.0000,      20.0000,   1.00000,    320.7636
    345.0000,      20.0000,   1.00000,    312.2784
    350.0000,      20.0000,   1.00000,    306.2634
    355.0000,      20.0000,   1.00000,    310.7425
    360.0000,      20.0000,   1.00000,    328.1148
    365.0000,      20.0000,   1.00000,    334.9610
     27.5000,       5.0000,   5.00000,    385.1781
     32.5000,       5.0000,   5.00000,    383.0317
     37.5000,       5.0000,   5.00000,    364.6996
     42.5000,       5.0000,   5.00000,    346.7335
     47.5000,       5.0000,   5.00000,    398.6110
     52.5000,       5.0000,   5.00000,    383.7791
     57.5000,       5.0000,   5.00000,    389.6085
     62.5000,       5.0000,   5.00000,    462.1390
     67.5000,       5.0000,   5.00000,    448.2609
     72.5000,       5.0000,   5.00000,    441.6350
     77.5000,       5.0000,   5.00000,    501.2606
     82.5000,       5.0000,   5.00000,    524.8773
     87.5000,       5.0000,   5.00000,    493.1005
     92.5000,       5.0000,   5.00000,    566.6420
     97.5000,       5.0000,   5.00000,    661.4448
    102.5000,       5.0000,   5.00000,    723.6038
    107.5000,       5.0000,   5.00000,    612.4091
    112.5000,       5.0000,   5.00000,    596.7831
    117.5000,       5.0000,   5.00000,    575.1960
    122.5000,       5.0000,   5.00000,    583.4937
    127.5000,       5.0000,   5.00000,    631.4683
    132.5000,       5.0000,   5.00000,    694.3436
    137.5000,       5.0000,   5.00000,    771.1257
    142.5000,       5.0000,   5.00000,    789.1528
    147.5000,       5.0000,   5.00000,    820.6400
    152.5000,       5.0000,   5.00000,    779.1371
    157.5000,       5.0000,   5.00000,    735.2216
    162.5000,       5.0000,   5.00000,    875.5021
    167.5000,       5.0000,   5.00000,   1035.9374
    172.5000,       5.0000,   5.00000,   1061.6991
    177.5000,       5.0000,   5.00000,    957.1674
    182.5000,       5.0000,   5.00000,   1006.5969
    187.5000,       5.0000,   5.00000,   1000.4459
    192.5000,       5.0000,   5.00000,   1126.9473
    197.5000,       5.0000,   5.00000,   1468.9388
    202.5000,       5.0000,   5.00000,   1451.6017
    207.5000,       5.0000,   5.00000,   1150.9406
    212.5000,       5.0000,   5.00000,   1122.7483
    217.5000,       5.0000,   5.00000,    974.8827
    222.5000,       5.0000,   5.00000,    886.3460
    227.5000,       5.0000,   5.00000,   1081.8800
    232.5000,       5.0000,   5.00000,   1092.0023
    237.5000,       5.0000,   5.00000,    869.0468
    242.5000,       5.0000,   5.00000,    900.0165
    247.5000,       5.0000,   5.00000,    847.0765
    252.5000,       5.0000,   5.00000,    747.3513
    257.5000,       5.0000,   5.00000,    730.2824
    262.5000,       5.0000,   5.00000,    598.5449
    267.5000,       5.0000,   5.00000,    804.7218
    272.5000,       5.0000,   5.00000,    777.6704
    277.5000,       5.0000,   5.00000,    812.4593
    282.5000,       5.0000,   5.00000,    673.6671
    287.5000,       5.0000,   5.00000,    505.8931
    292.5000,       5.0000,   5.00000,    440.5729
    297.5000,       5.0000,   5.00000,    402.6243
    302.5000,       5.0000,   5.00000,    379.0652
    307.5000,       5.0000,   5.00000,    406.1158
    312.5000,       5.0000,   5.00000,    388.0307
    317.5000,       5.0000,   5.00000,    354.9753
    322.5000,       5.0000,   5.00000,    324.6460
    327.5000,       5.0000,   5.00000,    341.1670
    332.5000,       5.0000,   5.00000,    329.2916
    337.5000,       5.0000,   5.00000,    348.3056
    342.5000,       5.0000,   5.00000,    332.1722
    347.5000,       5.0000,   5.00000,    281.4337
    352.5000,       5.0000,   5.00000,    286.5467
    357.5000,       5.0000,   5.00000,    324.0426
    362.5000,       5.0000,   5.00000,    357.2833
    367.5000,       5.0000,   5.00000,    349.5407
     32.5000,       5.0000,   6.00000,    411.3647
     37.5000,       5.0000,   6.00000,    397.6876
     42.5000,       5.0000,   6.00000,    379.3779
     47.5000,       5.0000,   6.00000,    418.3338
     52.5000,       5.0000,   6.00000,    393.4031
     57.5000,       5.0000,   6.00000,    402.1161
     62.5000,       5.0000,   6.00000,    479.0175
     67.5000,       5.0000,   6.00000,    458.3607
     72.5000,       5.0000,   6.00000,    442.9032
     77.5000,       5.0000,   6.00000,    512.2688
     82.5000,       5.0000,   6.00000,    546.8618
     87.5000,       5.0000,   6.00000,    519.6912
     92.5000,       5.0000,   6.00000,    593.9933
     97.5000,       5.0000,   6.00000,    701.4551
    102.5000,       5.0000,   6.00000,    767.8450
    107.5000,       5.0000,   6.00000,    631.3137
    112.5000,       5.0000,   6.00000,    613.9048
    117.5000,       5.0000,   6.00000,    596.9568
    122.5000,       5.0000,   6.00000,    606.8745
    127.5000,       5.0000,   6.00000,    665.3217
    132.5000,       5.0000,   6.00000,    731.1599
    137.5000,       5.0000,   6.00000,    830.2012
    142.5000,       5.0000,   6.00000,    845.9734
    147.5000,       5.0000,   6.00000,    886.9058
    152.5000,       5.0000,   6.00000,    826.9601
    157.5000,       5.0000,   6.00000,    767.1006
    162.5000,       5.0000,   6.00000,    885.3203
    167.5000,       5.0000,   6.00000,    962.8320
    172.5000,       5.0000,   6.00000,    953.8805
    177.5000,       5.0000,   6.00000,    886.7744
    182.5000,       5.0000,   6.00000,    948.9961
    187.5000,       5.0000,   6.00000,    985.3771
    192.5000,       5.0000,   6.00000,   1114.9410
    197.5000,       5.0000,   6.00000,   1388.9810
    202.5000,       5.0000,   6.00000,   1347.0363
    207.5000,       5.0000,   6.00000,   1112.5857
    212.5000,       5.0000,   6.00000,   1058.1219
    217.5000,       5.0000,   6.00000,    921.2672
    222.5000,       5.0000,   6.00000,    836.2640
    227.5000,       5.0000,   6.00000,    993.8909
    232.5000,       5.0000,   6.00000,   1063.0806
    237.5000,       5.0000,   6.00000,    834.5768
    242.5000,       5.0000,   6.00000,    849.6470
    247.5000,       5.0000,   6.00000,    787.2795
    252.5000,       5.0000,   6.00000,    707.2244
    257.5000,       5.0000,   6.00000,    690.5625
    262.5000,       5.0000,   6.00000,    579.5986
    267.5000,       5.0000,   6.00000,    831.6388
    272.5000,       5.0000,   6.00000,    799.8322
    277.5000,       5.0000,   6.00000,    836.4302
    282.5000,       5.0000,   6.00000,    699.3946
    287.5000,       5.0000,   6.00000,    524.9768
    292.5000,       5.0000,   6.00000,    473.6236
    297.5000,       5.0000,   6.00000,    404.8385
    302.5000,       5.0000,   6.00000,    391.3767
    307.5000,       5.0000,   6.00000,    418.0903
    312.5000,       5.0000,   6.00000,    413.9923
    317.5000,       5.0000,   6.00000,    396.4697
    322.5000,       5.0000,   6.00000,    363.1371
    327.5000,       5.0000,   6.00000,    380.1903
    332.5000,       5.0000,   6.00000,    361.6641
    337.5000,       5.0000,   6.00000,    377.5006
    342.5000,       5.0000,   6.00000,    362.6153
    347.5000,       5.0000,   6.00000,    308.5706
    352.5000,       5.0000,   6.00000,    319.8532
    357.5000,       5.0000,   6.00000,    360.8083
    362.5000,       5.0000,   6.00000,    397.8207
     37.5000,      25.0000,   1.00000,    420.3772
     42.5000,      25.0000,   1.00000,    413.7637
     47.5000,      25.0000,   1.00000,    402.4500
     52.5000,      25.0000,   1.00000,    415.7118
     57.5000,      25.0000,   1.00000,    432.0644
     62.5000,      25.0000,   1.00000,    435.4215
     67.5000,      25.0000,   1.00000,    453.9552
     72.5000,      25.0000,   1.00000,    485.0663
     77.5000,      25.0000,   1.00000,    493.7815
     82.5000,      25.0000,   1.00000,    524.9289
     87.5000,      25.0000,   1.00000,    585.6423
     92.5000,      25.0000,   1.00000,    635.2830
     97.5000,      25.0000,   1.00000,    642.3862
    102.5000,      25.0000,   1.00000,    657.9103
    107.5000,      25.0000,   1.00000,    655.3852
    112.5000,      25.0000,   1.00000,    635.0626
    117.5000,      25.0000,   1.00000,    622.3473
    122.5000,      25.0000,   1.00000,    653.7474
    127.5000,      25.0000,   1.00000,    696.2165
    132.5000,      25.0000,   1.00000,    746.8124
    137.5000,      25.0000,   1.00000,    807.7402
    142.5000,      25.0000,   1.00000,    855.2750
    147.5000,      25.0000,   1.00000,    855.6556
    152.5000,      25.0000,   1.00000,    872.9667
    157.5000,      25.0000,   1.00000,    905.0491
    162.5000,      25.0000,   1.00000,    881.0005
    167.5000,      25.0000,   1.00000,    827.7904
    172.5000,      25.0000,   1.00000,    843.8422
    177.5000,      25.0000,   1.00000,    862.4553
    182.5000,      25.0000,   1.00000,    914.1053
    187.5000,      25.0000,   1.00000,   1035.7675
    192.5000,      25.0000,   1.00000,   1107.2361
    197.5000,      25.0000,   1.00000,   1091.3936
    202.5000,      25.0000,   1.00000,   1139.1659
    207.5000,      25.0000,   1.00000,   1155.3778
    212.5000,      25.0000,   1.00000,   1074.6587
    217.5000,      25.0000,   1.00000,    989.8287
    222.5000,      25.0000,   1.00000,    954.6639
    227.5000,      25.0000,   1.00000,    905.2702
    232.5000,      25.0000,   1.00000,    876.4219
    237.5000,      25.0000,   1.00000,    894.7824
    242.5000,      25.0000,   1.00000,    825.8841
    247.5000,      25.0000,   1.00000,    727.1664
    252.5000,      25.0000,   1.00000,    693.8720
    257.5000,      25.0000,   1.00000,    695.4426
    262.5000,      25.0000,   1.00000,    695.5158
    267.5000,      25.0000,   1.00000,    739.8373
    272.5000,      25.0000,   1.00000,    747.3260
    277.5000,      25.0000,   1.00000,    742.7786
    282.5000,      25.0000,   1.00000,    685.8284
    287.5000,      25.0000,   1.00000,    621.9174
    292.5000,      25.0000,   1.00000,    525.1050
    297.5000,      25.0000,   1.00000,    458.7845
    302.5000,      25.0000,   1.00000,    417.4113
    307.5000,      25.0000,   1.00000,    407.7173
    312.5000,      25.0000,   1.00000,    405.4140
    317.5000,      25.0000,   1.00000,    418.0581
    322.5000,      25.0000,   1.00000,    408.8817
    327.5000,      25.0000,   1.00000,    394.3156
    332.5000,      25.0000,   1.00000,    381.3676
    337.5000,      25.0000,   1.00000,    366.3136
    342.5000,      25.0000,   1.00000,    352.8445
    347.5000,      25.0000,   1.00000,    358.4999
    352.5000,      25.0000,   1.00000,    365.3884
    357.5000,      25.0000,   1.00000,    367.3958
     37.5000,       5.0000,   7.00000,    429.0348
     42.5000,       5.0000,   7.00000,    405.1508
     47.5000,       5.0000,   7.00000,    442.1154
     52.5000,       5.0000,   7.00000,    411.3004
     57.5000,       5.0000,   7.00000,    409.8818
     62.5000,       5.0000,   7.00000,    473.7503
     67.5000,       5.0000,   7.00000,    447.2186
     72.5000,       5.0000,   7.00000,    447.2224
     77.5000,       5.0000,   7.00000,    525.2214
     82.5000,       5.0000,   7.00000,    561.4146
     87.5000,       5.0000,   7.00000,    542.2790
     92.5000,       5.0000,   7.00000,    622.0264
     97.5000,       5.0000,   7.00000,    726.3745
    102.5000,       5.0000,   7.00000,    794.8726
    107.5000,       5.0000,   7.00000,    653.5087
    112.5000,       5.0000,   7.00000,    623.6814
    117.5000,       5.0000,   7.00000,    613.8768
    122.5000,       5.0000,   7.00000,    643.6326
    127.5000,       5.0000,   7.00000,    695.5384
    132.5000,       5.0000,   7.00000,    749.7930
    137.5000,       5.0000,   7.00000,    846.3700
    142.5000,       5.0000,   7.00000,    891.0469
    147.5000,       5.0000,   7.00000,    924.7902
    152.5000,       5.0000,   7.00000,    854.0134
    157.5000,       5.0000,   7.00000,    767.9636
    162.5000,       5.0000,   7.00000,    819.7339
    167.5000,       5.0000,   7.00000,    862.2051
    172.5000,       5.0000,   7.00000,    877.8962
    177.5000,       5.0000,   7.00000,    823.3745
    182.5000,       5.0000,   7.00000,    909.7660
    187.5000,       5.0000,   7.00000,    981.0040
    192.5000,       5.0000,   7.00000,   1095.2399
    197.5000,       5.0000,   7.00000,   1322.1809
    202.5000,       5.0000,   7.00000,   1292.0862
    207.5000,       5.0000,   7.00000,   1051.0406
    212.5000,       5.0000,   7.00000,   1011.7890
    217.5000,       5.0000,   7.00000,    875.6268
    222.5000,       5.0000,   7.00000,    795.2816
    227.5000,       5.0000,   7.00000,    966.7947
    232.5000,       5.0000,   7.00000,    961.0038
    237.5000,       5.0000,   7.00000,    766.1145
    242.5000,       5.0000,   7.00000,    786.9866
    247.5000,       5.0000,   7.00000,    729.5081
    252.5000,       5.0000,   7.00000,    683.3437
    257.5000,       5.0000,   7.00000,    679.9905
    262.5000,       5.0000,   7.00000,    561.9733
    267.5000,       5.0000,   7.00000,    826.1989
    272.5000,       5.0000,   7.00000,    825.6328
    277.5000,       5.0000,   7.00000,    853.2768
    282.5000,       5.0000,   7.00000,    717.3364
    287.5000,       5.0000,   7.00000,    545.5515
    292.5000,       5.0000,   7.00000,    489.5445
    297.5000,       5.0000,   7.00000,    429.2845
    302.5000,       5.0000,   7.00000,    390.5206
    307.5000,       5.0000,   7.00000,    424.6933
    312.5000,       5.0000,   7.00000,    427.0010
    317.5000,       5.0000,   7.00000,    421.7594
    322.5000,       5.0000,   7.00000,    393.4695
    327.5000,       5.0000,   7.00000,    407.9730
    332.5000,       5.0000,   7.00000,    389.4515
    337.5000,       5.0000,   7.00000,    409.2888
    342.5000,       5.0000,   7.00000,    391.0578
    347.5000,       5.0000,   7.00000,    337.0759
    352.5000,       5.0000,   7.00000,    351.9710
    357.5000,       5.0000,   7.00000,    397.9522
     42.5000,       5.0000,   8.00000,    423.5201
     47.5000,       5.0000,   8.00000,    468.9918
     52.5000,       5.0000,   8.00000,    429.7106
     57.5000,       5.0000,   8.00000,    410.3500
     62.5000,       5.0000,   8.00000,    457.2657
     67.5000,       5.0000,   8.00000,    438.4812
     72.5000,       5.0000,   8.00000,    446.0029
     77.5000,       5.0000,   8.00000,    533.3380
     82.5000,       5.0000,   8.00000,    577.5253
     87.5000,       5.0000,   8.00000,    554.0825
     92.5000,       5.0000,   8.00000,    641.7739
     97.5000,       5.0000,   8.00000,    745.9680
    102.5000,       5.0000,   8.00000,    808.3617
    107.5000,       5.0000,   8.00000,    667.7708
    112.5000,       5.0000,   8.00000,    645.9398
    117.5000,       5.0000,   8.00000,    637.9428
    122.5000,       5.0000,   8.00000,    664.8453
    127.5000,       5.0000,   8.00000,    717.2537
    132.5000,       5.0000,   8.00000,    760.1210
    137.5000,       5.0000,   8.00000,    854.7464
    142.5000,       5.0000,   8.00000,    889.0851
    147.5000,       5.0000,   8.00000,    936.0998
    152.5000,       5.0000,   8.00000,    844.5758
    157.5000,       5.0000,   8.00000,    711.3226
    162.5000,       5.0000,   8.00000,    736.1159
    167.5000,       5.0000,   8.00000,    796.8309
    172.5000,       5.0000,   8.00000,    816.2098
    177.5000,       5.0000,   8.00000,    784.0062
    182.5000,       5.0000,   8.00000,    888.7322
    187.5000,       5.0000,   8.00000,    938.3549
    192.5000,       5.0000,   8.00000,   1054.8895
    197.5000,       5.0000,   8.00000,   1323.5243
    202.5000,       5.0000,   8.00000,   1253.6571
    207.5000,       5.0000,   8.00000,    997.2394
    212.5000,       5.0000,   8.00000,    960.9329
    217.5000,       5.0000,   8.00000,    839.6428
    222.5000,       5.0000,   8.00000,    776.9199
    227.5000,       5.0000,   8.00000,    904.2834
    232.5000,       5.0000,   8.00000,    884.3126
    237.5000,       5.0000,   8.00000,    670.7380
    242.5000,       5.0000,   8.00000,    711.3187
    247.5000,       5.0000,   8.00000,    701.8594
    252.5000,       5.0000,   8.00000,    658.6057
    257.5000,       5.0000,   8.00000,    671.9128
    262.5000,       5.0000,   8.00000,    565.0859
    267.5000,       5.0000,   8.00000,    808.7369
    272.5000,       5.0000,   8.00000,    817.4463
    277.5000,       5.0000,   8.00000,    879.4543
    282.5000,       5.0000,   8.00000,    734.1057
    287.5000,       5.0000,   8.00000,    557.4284
    292.5000,       5.0000,   8.00000,    504.3968
    297.5000,       5.0000,   8.00000,    438.6541
    302.5000,       5.0000,   8.00000,    407.0812
    307.5000,       5.0000,   8.00000,    427.4586
    312.5000,       5.0000,   8.00000,    435.3599
    317.5000,       5.0000,   8.00000,    426.5882
    322.5000,       5.0000,   8.00000,    404.7092
    327.5000,       5.0000,   8.00000,    429.9277
    332.5000,       5.0000,   8.00000,    414.0922
    337.5000,       5.0000,   8.00000,    439.5607
    342.5000,       5.0000,   8.00000,    425.1187
    347.5000,       5.0000,   8.00000,    364.8641
    352.5000,       5.0000,   8.00000,    380.7878
     52.5000,      35.0000,   1.00000,    443.2478
     57.5000,      35.0000,   1.00000,    434.8096
     62.5000,      35.0000,   1.00000,    444.8670
     67.5000,      35.0000,   1.00000,    457.2458
     72.5000,      35.0000,   1.00000,    477.6429
     77.5000,      35.0000,   1.00000,    519.0418
     82.5000,      35.0000,   1.00000,    571.3981
     87.5000,      35.0000,   1.00000,    625.4636
     92.5000,      35.0000,   1.00000,    649.4704
     97.5000,      35.0000,   1.00000,    655.4924
    102.5000,      35.0000,   1.00000,    667.0891
    107.5000,      35.0000,   1.00000,    694.0594
    112.5000,      35.0000,   1.00000,    715.2623
    117.5000,      35.0000,   1.00000,    726.8713
    122.5000,      35.0000,   1.00000,    727.2978
    127.5000,      35.0000,   1.00000,    752.0703
    132.5000,      35.0000,   1.00000,    784.6625
    137.5000,      35.0000,   1.00000,    802.2352
    142.5000,      35.0000,   1.00000,    787.2042
    147.5000,      35.0000,   1.00000,    756.5484
    152.5000,      35.0000,   1.00000,    734.6029
    157.5000,      35.0000,   1.00000,    730.8113
    162.5000,      35.0000,   1.00000,    702.9563
    167.5000,      35.0000,   1.00000,    702.6868
    172.5000,      35.0000,   1.00000,    731.5713
    177.5000,      35.0000,   1.00000,    777.0422
    182.5000,      35.0000,   1.00000,    846.1435
    187.5000,      35.0000,   1.00000,    917.7410
    192.5000,      35.0000,   1.00000,    950.9303
    197.5000,      35.0000,   1.00000,    994.3990
    202.5000,      35.0000,   1.00000,   1019.4567
    207.5000,      35.0000,   1.00000,   1014.6085
    212.5000,      35.0000,   1.00000,   1020.5634
    217.5000,      35.0000,   1.00000,    945.6882
    222.5000,      35.0000,   1.00000,    835.5125
    227.5000,      35.0000,   1.00000,    757.9773
    232.5000,      35.0000,   1.00000,    684.8861
    237.5000,      35.0000,   1.00000,    658.6092
    242.5000,      35.0000,   1.00000,    658.3692
    247.5000,      35.0000,   1.00000,    635.4633
    252.5000,      35.0000,   1.00000,    658.6496
    257.5000,      35.0000,   1.00000,    696.4348
    262.5000,      35.0000,   1.00000,    711.7272
    267.5000,      35.0000,   1.00000,    717.4415
    272.5000,      35.0000,   1.00000,    706.8578
    277.5000,      35.0000,   1.00000,    684.7982
    282.5000,      35.0000,   1.00000,    702.5428
    287.5000,      35.0000,   1.00000,    660.0363
    292.5000,      35.0000,   1.00000,    597.9826
    297.5000,      35.0000,   1.00000,    530.3401
    302.5000,      35.0000,   1.00000,    477.1464
    307.5000,      35.0000,   1.00000,    446.1735
    312.5000,      35.0000,   1.00000,    426.3402
    317.5000,      35.0000,   1.00000,    410.5122
    322.5000,      35.0000,   1.00000,    426.4164
    327.5000,      35.0000,   1.00000,    433.3473
    332.5000,      35.0000,   1.00000,    437.6723
    337.5000,      35.0000,   1.00000,    440.2836
    342.5000,      35.0000,   1.00000,    447.9279
     52.5000,       5.0000,  10.00000,    430.7893
     57.5000,       5.0000,  10.00000,    410.6345
     62.5000,       5.0000,  10.00000,    460.8528
     67.5000,       5.0000,  10.00000,    434.5650
     72.5000,       5.0000,  10.00000,    439.2056
     77.5000,       5.0000,  10.00000,    529.5516
     82.5000,       5.0000,  10.00000,    582.7343
     87.5000,       5.0000,  10.00000,    563.1151
     92.5000,       5.0000,  10.00000,    649.6638
     97.5000,       5.0000,  10.00000,    759.3233
    102.5000,       5.0000,  10.00000,    840.9666
    107.5000,       5.0000,  10.00000,    706.6937
    112.5000,       5.0000,  10.00000,    687.8628
    117.5000,       5.0000,  10.00000,    672.5447
    122.5000,       5.0000,  10.00000,    680.0722
    127.5000,       5.0000,  10.00000,    721.7101
    132.5000,       5.0000,  10.00000,    762.6969
    137.5000,       5.0000,  10.00000,    835.6517
    142.5000,       5.0000,  10.00000,    824.8940
    147.5000,       5.0000,  10.00000,    792.2700
    152.5000,       5.0000,  10.00000,    674.9100
    157.5000,       5.0000,  10.00000,    587.0443
    162.5000,       5.0000,  10.00000,    635.5717
    167.5000,       5.0000,  10.00000,    715.3078
    172.5000,       5.0000,  10.00000,    766.2072
    177.5000,       5.0000,  10.00000,    732.8354
    182.5000,       5.0000,  10.00000,    803.8879
    187.5000,       5.0000,  10.00000,    864.3467
    192.5000,       5.0000,  10.00000,    996.3644
    197.5000,       5.0000,  10.00000,   1260.3320
    202.5000,       5.0000,  10.00000,   1221.2965
    207.5000,       5.0000,  10.00000,    956.0746
    212.5000,       5.0000,  10.00000,    901.7768
    217.5000,       5.0000,  10.00000,    764.0315
    222.5000,       5.0000,  10.00000,    680.1070
    227.5000,       5.0000,  10.00000,    772.2049
    232.5000,       5.0000,  10.00000,    740.7303
    237.5000,       5.0000,  10.00000,    576.4874
    242.5000,       5.0000,  10.00000,    613.3705
    247.5000,       5.0000,  10.00000,    616.8174
    252.5000,       5.0000,  10.00000,    621.7502
    257.5000,       5.0000,  10.00000,    653.5245
    262.5000,       5.0000,  10.00000,    553.2919
    267.5000,       5.0000,  10.00000,    812.9065
    272.5000,       5.0000,  10.00000,    815.2930
    277.5000,       5.0000,  10.00000,    865.6484
    282.5000,       5.0000,  10.00000,    747.7902
    287.5000,       5.0000,  10.00000,    575.3188
    292.5000,       5.0000,  10.00000,    513.5449
    297.5000,       5.0000,  10.00000,    454.5290
    302.5000,       5.0000,  10.00000,    427.6510
    307.5000,       5.0000,  10.00000,    451.8949
    312.5000,       5.0000,  10.00000,    438.8737
    317.5000,       5.0000,  10.00000,    412.4480
    322.5000,       5.0000,  10.00000,    396.9747
    327.5000,       5.0000,  10.00000,    437.3604
    332.5000,       5.0000,  10.00000,    448.6501
    337.5000,       5.0000,  10.00000,    496.3308
    342.5000,       5.0000,  10.00000,    485.9307
     67.5000,      45.0000,   1.00000,    491.6430
     72.5000,      45.0000,   1.00000,    505.9891
     77.5000,      45.0000,   1.00000,    536.6115
     82.5000,      45.0000,   1.00000,    574.0125
     87.5000,      45.0000,   1.00000,    594.7524
     92.5000,      45.0000,   1.00000,    630.3743
     97.5000,      45.0000,   1.00000,    667.2413
    102.5000,      45.0000,   1.00000,    688.8860
    107.5000,      45.0000,   1.00000,    704.9189
    112.5000,      45.0000,   1.00000,    729.8151
    117.5000,      45.0000,   1.00000,    752.1459
    122.5000,      45.0000,   1.00000,    749.6096
    127.5000,      45.0000,   1.00000,    721.7740
    132.5000,      45.0000,   1.00000,    666.5470
    137.5000,      45.0000,   1.00000,    597.4486
    142.5000,      45.0000,   1.00000,    568.2695
    147.5000,      45.0000,   1.00000,    564.3826
    152.5000,      45.0000,   1.00000,    578.0164
    157.5000,      45.0000,   1.00000,    591.3144
    162.5000,      45.0000,   1.00000,    603.8614
    167.5000,      45.0000,   1.00000,    623.4637
    172.5000,      45.0000,   1.00000,    671.2202
    177.5000,      45.0000,   1.00000,    733.3305
    182.5000,      45.0000,   1.00000,    796.0007
    187.5000,      45.0000,   1.00000,    829.2345
    192.5000,      45.0000,   1.00000,    854.6940
    197.5000,      45.0000,   1.00000,    883.4792
    202.5000,      45.0000,   1.00000,    887.6482
    207.5000,      45.0000,   1.00000,    902.3077
    212.5000,      45.0000,   1.00000,    890.9104
    217.5000,      45.0000,   1.00000,    845.7296
    222.5000,      45.0000,   1.00000,    764.2543
    227.5000,      45.0000,   1.00000,    675.6677
    232.5000,      45.0000,   1.00000,    634.1459
    237.5000,      45.0000,   1.00000,    612.6187
    242.5000,      45.0000,   1.00000,    598.1387
    247.5000,      45.0000,   1.00000,    620.3529
    252.5000,      45.0000,   1.00000,    628.9265
    257.5000,      45.0000,   1.00000,    640.6183
    262.5000,      45.0000,   1.00000,    663.2188
    267.5000,      45.0000,   1.00000,    675.7393
    272.5000,      45.0000,   1.00000,    673.1360
    277.5000,      45.0000,   1.00000,    654.6700
    282.5000,      45.0000,   1.00000,    641.4217
    287.5000,      45.0000,   1.00000,    646.3990
    292.5000,      45.0000,   1.00000,    605.1637
    297.5000,      45.0000,   1.00000,    567.2966
    302.5000,      45.0000,   1.00000,    508.4565
    307.5000,      45.0000,   1.00000,    458.0563
    312.5000,      45.0000,   1.00000,    438.3265
    317.5000,      45.0000,   1.00000,    433.7508
    322.5000,      45.0000,   1.00000,    437.5258
    327.5000,      45.0000,   1.00000,    440.3383
     77.5000,       5.0000,  12.00000,    520.7730
    157.5000,       5.0000,  12.00000,    487.2739
    237.5000,       5.0000,  12.00000,    540.6478
    317.5000,       5.0000,  12.00000,    418.7870
     67.5000,      15.0000,   4.00000,    459.8302
     72.5000,      15.0000,   4.00000,    476.0927
     77.5000,      15.0000,   4.00000,    510.5004
     82.5000,      15.0000,   4.00000,    535.4274
     87.5000,      15.0000,   4.00000,    576.3548
     92.5000,      15.0000,   4.00000,    656.6067
     97.5000,      15.0000,   4.00000,    770.8332
    102.5000,      15.0000,   4.00000,    793.4270
    107.5000,      15.0000,   4.00000,    760.7806
    112.5000,      15.0000,   4.00000,    694.2526
    117.5000,      15.0000,   4.00000,    675.3394
    122.5000,      15.0000,   4.00000,    668.1923
    127.5000,      15.0000,   4.00000,    664.2982
    132.5000,      15.0000,   4.00000,    650.2383
    137.5000,      15.0000,   4.00000,    614.6972
    142.5000,      15.0000,   4.00000,    595.2830
    147.5000,      15.0000,   4.00000,    556.2140
    152.5000,      15.0000,   4.00000,    517.1316
    157.5000,      15.0000,   4.00000,    503.0090
    162.5000,      15.0000,   4.00000,    530.6803
    167.5000,      15.0000,   4.00000,    597.7147
    172.5000,      15.0000,   4.00000,    658.8635
    177.5000,      15.0000,   4.00000,    701.5256
    182.5000,      15.0000,   4.00000,    740.8859
    187.5000,      15.0000,   4.00000,    823.3715
    192.5000,      15.0000,   4.00000,    953.5771
    197.5000,      15.0000,   4.00000,   1069.5555
    202.5000,      15.0000,   4.00000,   1049.8901
    207.5000,      15.0000,   4.00000,    932.2239
    212.5000,      15.0000,   4.00000,    772.4438
    217.5000,      15.0000,   4.00000,    675.6014
    222.5000,      15.0000,   4.00000,    636.0405
    227.5000,      15.0000,   4.00000,    632.9894
    232.5000,      15.0000,   4.00000,    620.3431
    237.5000,      15.0000,   4.00000,    594.0669
    242.5000,      15.0000,   4.00000,    560.9547
    247.5000,      15.0000,   4.00000,    568.5808
    252.5000,      15.0000,   4.00000,    574.2047
    257.5000,      15.0000,   4.00000,    556.4851
    262.5000,      15.0000,   4.00000,    626.3896
    267.5000,      15.0000,   4.00000,    702.3690
    272.5000,      15.0000,   4.00000,    822.8350
    277.5000,      15.0000,   4.00000,    797.7870
    282.5000,      15.0000,   4.00000,    725.6546
    287.5000,      15.0000,   4.00000,    608.4882
    292.5000,      15.0000,   4.00000,    508.3958
    297.5000,      15.0000,   4.00000,    463.3894
    302.5000,      15.0000,   4.00000,    441.8714
    307.5000,      15.0000,   4.00000,    431.7372
    312.5000,      15.0000,   4.00000,    432.0925
    317.5000,      15.0000,   4.00000,    419.9289
    322.5000,      15.0000,   4.00000,    422.2555
    327.5000,      15.0000,   4.00000,    431.1153
     82.5000,      55.0000,   1.00000,    604.0569
     87.5000,      55.0000,   1.00000,    619.1734
     92.5000,      55.0000,   1.00000,    620.9342
     97.5000,      55.0000,   1.00000,    629.3431
    102.5000,      55.0000,   1.00000,    642.9059
    107.5000,      55.0000,   1.00000,    653.3997
    112.5000,      55.0000,   1.00000,    658.7206
    117.5000,      55.0000,   1.00000,    632.6246
    122.5000,      55.0000,   1.00000,    592.1456
    127.5000,      55.0000,   1.00000,    550.3647
    132.5000,      55.0000,   1.00000,    504.7966
    137.5000,      55.0000,   1.00000,    488.0910
    142.5000,      55.0000,   1.00000,    489.6597
    147.5000,      55.0000,   1.00000,    494.1483
    152.5000,      55.0000,   1.00000,    492.2096
    157.5000,      55.0000,   1.00000,    508.2161
    162.5000,      55.0000,   1.00000,    530.5387
    167.5000,      55.0000,   1.00000,    560.2654
    172.5000,      55.0000,   1.00000,    607.9801
    177.5000,      55.0000,   1.00000,    653.5729
    182.5000,      55.0000,   1.00000,    704.9272
    187.5000,      55.0000,   1.00000,    749.3475
    192.5000,      55.0000,   1.00000,    762.9075
    197.5000,      55.0000,   1.00000,    752.4713
    202.5000,      55.0000,   1.00000,    753.1119
    207.5000,      55.0000,   1.00000,    767.9337
    212.5000,      55.0000,   1.00000,    765.6624
    217.5000,      55.0000,   1.00000,    768.7321
    222.5000,      55.0000,   1.00000,    762.2968
    227.5000,      55.0000,   1.00000,    711.4801
    232.5000,      55.0000,   1.00000,    657.9316
    242.5000,      55.0000,   1.00000,    607.1176
    247.5000,      55.0000,   1.00000,    614.7002
    252.5000,      55.0000,   1.00000,    640.7981
    257.5000,      55.0000,   1.00000,    636.9997
    262.5000,      55.0000,   1.00000,    611.4790
    267.5000,      55.0000,   1.00000,    610.1562
    272.5000,      55.0000,   1.00000,    600.1921
    277.5000,      55.0000,   1.00000,    589.6613
    282.5000,      55.0000,   1.00000,    591.4278
    287.5000,      55.0000,   1.00000,    584.7954
    292.5000,      55.0000,   1.00000,    581.7739
    297.5000,      55.0000,   1.00000,    550.0184
    302.5000,      55.0000,   1.00000,    519.6801
    307.5000,      55.0000,   1.00000,    478.0490
    312.5000,      55.0000,   1.00000,    459.4300
     77.5000,       5.0000,  15.00000,    527.7416
    157.5000,       5.0000,  15.00000,    402.5562
    237.5000,       5.0000,  15.00000,    519.6147
    317.5000,       5.0000,  15.00000,    426.1420
     82.5000,      15.0000,   5.00000,    562.4122
     87.5000,      15.0000,   5.00000,    598.8159
     92.5000,      15.0000,   5.00000,    654.5677
     97.5000,      15.0000,   5.00000,    738.8861
    102.5000,      15.0000,   5.00000,    739.8680
    107.5000,      15.0000,   5.00000,    697.1047
    112.5000,      15.0000,   5.00000,    617.8287
    117.5000,      15.0000,   5.00000,    558.9421
    122.5000,      15.0000,   5.00000,    512.6584
    127.5000,      15.0000,   5.00000,    493.4018
    132.5000,      15.0000,   5.00000,    494.5288
    137.5000,      15.0000,   5.00000,    495.3585
    142.5000,      15.0000,   5.00000,    499.8464
    147.5000,      15.0000,   5.00000,    474.4270
    152.5000,      15.0000,   5.00000,    433.5349
    157.5000,      15.0000,   5.00000,    419.9255
    162.5000,      15.0000,   5.00000,    449.2070
    167.5000,      15.0000,   5.00000,    512.4744
    172.5000,      15.0000,   5.00000,    555.4753
    177.5000,      15.0000,   5.00000,    605.0992
    182.5000,      15.0000,   5.00000,    670.5765
    187.5000,      15.0000,   5.00000,    763.3846
    192.5000,      15.0000,   5.00000,    879.5236
    197.5000,      15.0000,   5.00000,    949.5325
    202.5000,      15.0000,   5.00000,    918.8468
    207.5000,      15.0000,   5.00000,    810.1121
    212.5000,      15.0000,   5.00000,    685.9497
    217.5000,      15.0000,   5.00000,    619.8311
    222.5000,      15.0000,   5.00000,    607.4407
    227.5000,      15.0000,   5.00000,    626.3251
    232.5000,      15.0000,   5.00000,    619.8898
    242.5000,      15.0000,   5.00000,    549.2926
    247.5000,      15.0000,   5.00000,    557.0931
    252.5000,      15.0000,   5.00000,    562.6124
    257.5000,      15.0000,   5.00000,    539.6305
    262.5000,      15.0000,   5.00000,    598.2825
    267.5000,      15.0000,   5.00000,    658.0911
    272.5000,      15.0000,   5.00000,    764.6360
    277.5000,      15.0000,   5.00000,    749.2094
    282.5000,      15.0000,   5.00000,    684.0122
    287.5000,      15.0000,   5.00000,    576.0710
    292.5000,      15.0000,   5.00000,    482.4547
    297.5000,      15.0000,   5.00000,    439.3378
    302.5000,      15.0000,   5.00000,    422.0240
    307.5000,      15.0000,   5.00000,    422.1130
    312.5000,      15.0000,   5.00000,    432.8947
     97.5000,      65.0000,   1.00000,    578.2061
    102.5000,      65.0000,   1.00000,    543.2621
    107.5000,      65.0000,   1.00000,    508.8524
    112.5000,      65.0000,   1.00000,    484.7353
    117.5000,      65.0000,   1.00000,    469.2325
    122.5000,      65.0000,   1.00000,    465.8701
    127.5000,      65.0000,   1.00000,    464.5413
    132.5000,      65.0000,   1.00000,    453.3352
    137.5000,      65.0000,   1.00000,    438.4330
    142.5000,      65.0000,   1.00000,    442.1805
    147.5000,      65.0000,   1.00000,    446.8035
    152.5000,      65.0000,   1.00000,    457.1281
    157.5000,      65.0000,   1.00000,    472.0936
    162.5000,      65.0000,   1.00000,    497.0988
    167.5000,      65.0000,   1.00000,    541.6434
    172.5000,      65.0000,   1.00000,    561.6964
    177.5000,      65.0000,   1.00000,    570.0300
    182.5000,      65.0000,   1.00000,    573.2039
    187.5000,      65.0000,   1.00000,    579.0225
    192.5000,      65.0000,   1.00000,    606.0002
    197.5000,      65.0000,   1.00000,    651.1930
    202.5000,      65.0000,   1.00000,    697.0775
    207.5000,      65.0000,   1.00000,    712.2962
    212.5000,      65.0000,   1.00000,    728.4803
    217.5000,      65.0000,   1.00000,    734.1264
    257.5000,      65.0000,   1.00000,    625.3658
    262.5000,      65.0000,   1.00000,    598.7232
    267.5000,      65.0000,   1.00000,    566.7048
    272.5000,      65.0000,   1.00000,    549.6879
    277.5000,      65.0000,   1.00000,    533.6533
    282.5000,      65.0000,   1.00000,    523.2263
    287.5000,      65.0000,   1.00000,    519.1209
    292.5000,      65.0000,   1.00000,    517.2835
    297.5000,      65.0000,   1.00000,    537.1580
     97.5000,      15.0000,   6.00000,    679.8626
    102.5000,      15.0000,   6.00000,    632.1938
    107.5000,      15.0000,   6.00000,    546.4641
    112.5000,      15.0000,   6.00000,    459.7724
    117.5000,      15.0000,   6.00000,    421.6166
    122.5000,      15.0000,   6.00000,    409.1190
    127.5000,      15.0000,   6.00000,    416.1145
    132.5000,      15.0000,   6.00000,    427.7019
    137.5000,      15.0000,   6.00000,    430.7169
    142.5000,      15.0000,   6.00000,    437.8283
    147.5000,      15.0000,   6.00000,    421.8468
    152.5000,      15.0000,   6.00000,    392.1613
    157.5000,      15.0000,   6.00000,    379.1112
    162.5000,      15.0000,   6.00000,    405.2743
    167.5000,      15.0000,   6.00000,    463.5395
    172.5000,      15.0000,   6.00000,    492.3699
    177.5000,      15.0000,   6.00000,    525.3810
    182.5000,      15.0000,   6.00000,    554.6902
    187.5000,      15.0000,   6.00000,    616.7871
    192.5000,      15.0000,   6.00000,    731.2737
    197.5000,      15.0000,   6.00000,    835.9500
    202.5000,      15.0000,   6.00000,    858.3195
    207.5000,      15.0000,   6.00000,    775.1773
    212.5000,      15.0000,   6.00000,    665.3091
    217.5000,      15.0000,   6.00000,    604.4521
    257.5000,      15.0000,   6.00000,    535.8558
    262.5000,      15.0000,   6.00000,    590.9206
    267.5000,      15.0000,   6.00000,    635.7714
    272.5000,      15.0000,   6.00000,    722.5565
    277.5000,      15.0000,   6.00000,    695.0342
    282.5000,      15.0000,   6.00000,    623.0536
    287.5000,      15.0000,   6.00000,    525.6096
    292.5000,      15.0000,   6.00000,    451.6145
    297.5000,      15.0000,   6.00000,    424.5492
    105.0000,      30.0000,   3.00000,    502.2884
    110.0000,      30.0000,   3.00000,    471.8660
    115.0000,      30.0000,   3.00000,    439.1207
    120.0000,      30.0000,   3.00000,    406.5066
    125.0000,      30.0000,   3.00000,    395.5824
    130.0000,      30.0000,   3.00000,    390.7605
    135.0000,      30.0000,   3.00000,    400.8938
    140.0000,      30.0000,   3.00000,    402.2831
    145.0000,      30.0000,   3.00000,    394.5096
    150.0000,      30.0000,   3.00000,    393.5231
    155.0000,      30.0000,   3.00000,    400.2299
    160.0000,      30.0000,   3.00000,    415.9792
    165.0000,      30.0000,   3.00000,    418.7201
    170.0000,      30.0000,   3.00000,    441.0381
    175.0000,      30.0000,   3.00000,    470.7721
    180.0000,      30.0000,   3.00000,    509.8625
    185.0000,      30.0000,   3.00000,    578.8260
    190.0000,      30.0000,   3.00000,    641.2274
    195.0000,      30.0000,   3.00000,    681.2596
    200.0000,      30.0000,   3.00000,    716.9538
    205.0000,      30.0000,   3.00000,    740.2057
    210.0000,      30.0000,   3.00000,    738.5210
    265.0000,      30.0000,   3.00000,    620.5871
    270.0000,      30.0000,   3.00000,    627.6340
    275.0000,      30.0000,   3.00000,    612.3508
    280.0000,      30.0000,   3.00000,    611.5903
    285.0000,      30.0000,   3.00000,    564.9427
    290.0000,      30.0000,   3.00000,    515.9249
    112.5000,      25.0000,   4.00000,    438.4261
    117.5000,      25.0000,   4.00000,    395.2914
    122.5000,      25.0000,   4.00000,    373.5044
    127.5000,      25.0000,   4.00000,    369.3418
    132.5000,      25.0000,   4.00000,    371.8660
    137.5000,      25.0000,   4.00000,    380.6218
    142.5000,      25.0000,   4.00000,    383.9440
    147.5000,      25.0000,   4.00000,    376.3676
    152.5000,      25.0000,   4.00000,    375.1026
    157.5000,      25.0000,   4.00000,    377.1364
    162.5000,      25.0000,   4.00000,    386.1288
    167.5000,      25.0000,   4.00000,    395.5806
    172.5000,      25.0000,   4.00000,    427.2168
    177.5000,      25.0000,   4.00000,    467.2039
    182.5000,      25.0000,   4.00000,    511.7628
    187.5000,      25.0000,   4.00000,    583.3275
    192.5000,      25.0000,   4.00000,    659.8347
    197.5000,      25.0000,   4.00000,    696.2166
    202.5000,      25.0000,   4.00000,    717.9835
    272.5000,      25.0000,   4.00000,    643.5655
    277.5000,      25.0000,   4.00000,    644.5763
    282.5000,      25.0000,   4.00000,    596.3909
    157.5000,      15.0000,   8.00000,    305.4773
    157.5000,      15.0000,  10.00000,    295.2024
   8.95
ITERATION 2
MODEL RESISTIVITY
LAYER 1
77,     2.5000
     10.0000,     119.31
     15.0000,     124.84
     20.0000,     189.34
     25.0000,     244.63
     30.0000,     304.29
     35.0000,     286.14
     40.0000,     270.43
     45.0000,     253.72
     50.0000,     288.96
     55.0000,     263.56
     60.0000,     253.66
     65.0000,     294.50
     70.0000,     267.05
     75.0000,     262.70
     80.0000,     318.15
     85.0000,     350.28
     90.0000,     334.15
     95.0000,     398.43
    100.0000,     488.00
    105.0000,     542.89
    110.0000,     426.82
    115.0000,     398.48
    120.0000,     370.14
    125.0000,     370.14
    130.0000,     391.95
    135.0000,     420.33
    140.0000,     439.10
    145.0000,     412.72
    150.0000,     423.71
    155.0000,     376.12
    160.0000,     334.43
    165.0000,     407.11
    170.0000,     513.51
    175.0000,     593.74
    180.0000,     624.67
    185.0000,     783.66
    190.0000,     924.60
    195.0000,     1191.9
    200.0000,     1697.2
    205.0000,     1669.2
    210.0000,     1267.1
    215.0000,     1190.0
    220.0000,     956.23
    225.0000,     898.71
    230.0000,     1095.5
    235.0000,     1028.8
    240.0000,     755.06
    245.0000,     779.67
    250.0000,     728.01
    255.0000,     665.89
    260.0000,     678.78
    265.0000,     523.98
    270.0000,     802.47
    275.0000,     750.68
    280.0000,     784.80
    285.0000,     596.39
    290.0000,     386.88
    295.0000,     307.12
    300.0000,     231.16
    305.0000,     193.64
    310.0000,     195.42
    315.0000,     186.06
    320.0000,     172.11
    325.0000,     146.86
    330.0000,     159.82
    335.0000,     156.49
    340.0000,     165.76
    345.0000,     166.02
    350.0000,     139.26
    355.0000,     141.94
    360.0000,     171.00
    365.0000,     201.00
    370.0000,     195.38
    375.0000,     175.77
    380.0000,     168.89
    385.0000,     152.13
           152.4793
LAYER 2
77,     5.2500
     10.0000,     119.51
     15.0000,     125.72
     20.0000,     183.90
     25.0000,     247.18
     30.0000,     305.06
     35.0000,     294.99
     40.0000,     278.05
     45.0000,     266.37
     50.0000,     296.49
     55.0000,     275.68
     60.0000,     271.22
     65.0000,     308.82
     70.0000,     292.40
     75.0000,     294.99
     80.0000,     349.56
     85.0000,     384.05
     90.0000,     370.86
     95.0000,     426.45
    100.0000,     522.15
    105.0000,     577.93
    110.0000,     456.32
    115.0000,     422.83
    120.0000,     395.61
    125.0000,     389.95
    130.0000,     411.09
    135.0000,     444.47
    140.0000,     466.35
    145.0000,     454.61
    150.0000,     472.67
    155.0000,     440.03
    160.0000,     421.59
    165.0000,     504.53
    170.0000,     633.02
    175.0000,     743.60
    180.0000,     817.00
    185.0000,     1002.4
    190.0000,     1200.4
    195.0000,     1484.1
    200.0000,     1860.1
    205.0000,     1677.4
    210.0000,     1274.9
    215.0000,     1200.9
    220.0000,     992.61
    225.0000,     957.56
    230.0000,     1114.5
    235.0000,     1050.5
    240.0000,     783.91
    245.0000,     801.21
    250.0000,     759.95
    255.0000,     694.76
    260.0000,     690.12
    265.0000,     561.53
    270.0000,     802.13
    275.0000,     768.94
    280.0000,     781.44
    285.0000,     603.94
    290.0000,     392.90
    295.0000,     303.66
    300.0000,     236.35
    305.0000,     202.46
    310.0000,     201.86
    315.0000,     193.16
    320.0000,     177.19
    325.0000,     157.66
    330.0000,     167.59
    335.0000,     167.72
    340.0000,     176.90
    345.0000,     176.08
    350.0000,     152.63
    355.0000,     156.49
    360.0000,     187.95
    365.0000,     217.24
    370.0000,     209.12
    375.0000,     190.16
    380.0000,     176.55
    385.0000,     159.74
           160.1393
LAYER 3
75,     8.2750
     15.0000,     128.79
     20.0000,     178.58
     25.0000,     259.00
     30.0000,     323.26
     35.0000,     329.44
     40.0000,     313.60
     45.0000,     305.66
     50.0000,     326.32
     55.0000,     313.54
     60.0000,     319.73
     65.0000,     360.71
     70.0000,     368.84
     75.0000,     390.97
     80.0000,     454.13
     85.0000,     498.09
     90.0000,     493.47
     95.0000,     557.99
    100.0000,     690.94
    105.0000,     764.56
    110.0000,     615.45
    115.0000,     556.31
    120.0000,     515.19
    125.0000,     494.54
    130.0000,     511.47
    135.0000,     554.24
    140.0000,     593.44
    145.0000,     614.55
    150.0000,     670.64
    155.0000,     689.87
    160.0000,     731.34
    165.0000,     872.62
    170.0000,     1077.7
    175.0000,     1280.7
    180.0000,     1467.5
    185.0000,     1761.3
    190.0000,     2096.6
    195.0000,     2351.9
    200.0000,     2337.1
    205.0000,     1789.7
    210.0000,     1342.8
    215.0000,     1279.5
    220.0000,     1140.8
    225.0000,     1136.3
    230.0000,     1246.0
    235.0000,     1159.5
    240.0000,     905.35
    245.0000,     915.30
    250.0000,     892.05
    255.0000,     823.89
    260.0000,     796.11
    265.0000,     689.37
    270.0000,     884.01
    275.0000,     842.75
    280.0000,     805.57
    285.0000,     623.58
    290.0000,     413.80
    295.0000,     318.84
    300.0000,     265.15
    305.0000,     237.38
    310.0000,     231.79
    315.0000,     220.78
    320.0000,     204.61
    325.0000,     193.91
    330.0000,     206.44
    335.0000,     214.84
    340.0000,     227.61
    345.0000,     227.19
    350.0000,     206.95
    355.0000,     214.83
    360.0000,     253.16
    365.0000,     283.15
    370.0000,     267.13
    375.0000,     238.97
    380.0000,     207.63
           183.8876
LAYER 4
73,    11.6025
     20.0000,     169.09
     25.0000,     283.24
     30.0000,     353.39
     35.0000,     386.35
     40.0000,     376.85
     45.0000,     370.10
     50.0000,     381.55
     55.0000,     374.11
     60.0000,     390.54
     65.0000,     441.14
     70.0000,     479.05
     75.0000,     528.83
     80.0000,     605.16
     85.0000,     656.45
     90.0000,     661.24
     95.0000,     753.50
    100.0000,     953.76
    105.0000,     1073.8
    110.0000,     890.84
    115.0000,     799.57
    120.0000,     732.98
    125.0000,     687.26
    130.0000,     691.49
    135.0000,     740.02
    140.0000,     804.03
    145.0000,     878.68
    150.0000,     1026.1
    155.0000,     1172.4
    160.0000,     1355.3
    165.0000,     1633.4
    170.0000,     1989.2
    175.0000,     2361.1
    180.0000,     2730.3
    185.0000,     3161.7
    190.0000,     3559.0
    195.0000,     3468.7
    200.0000,     2724.9
    205.0000,     1784.4
    210.0000,     1330.8
    215.0000,     1337.0
    220.0000,     1325.2
    225.0000,     1386.0
    230.0000,     1470.6
    235.0000,     1340.7
    240.0000,     1080.9
    245.0000,     1089.7
    250.0000,     1082.1
    255.0000,     1011.1
    260.0000,     964.04
    265.0000,     856.22
    270.0000,     1018.3
    275.0000,     946.00
    280.0000,     866.11
    285.0000,     677.46
    290.0000,     470.59
    295.0000,     377.74
    300.0000,     336.85
    305.0000,     314.20
    310.0000,     302.43
    315.0000,     285.56
    320.0000,     268.80
    325.0000,     266.50
    330.0000,     288.20
    335.0000,     309.25
    340.0000,     330.82
    345.0000,     334.17
    350.0000,     316.38
    355.0000,     330.69
    360.0000,     379.15
    365.0000,     407.47
    370.0000,     366.60
    375.0000,     323.18
           253.3574
LAYER 5
69,    15.2628
     30.0000,     348.56
     35.0000,     464.18
     40.0000,     498.72
     45.0000,     519.58
     50.0000,     527.57
     55.0000,     535.38
     60.0000,     564.47
     65.0000,     620.28
     70.0000,     689.33
     75.0000,     757.20
     80.0000,     802.86
     85.0000,     812.02
     90.0000,     812.43
     95.0000,     889.55
    100.0000,     1048.0
    105.0000,     1153.8
    110.0000,     1085.1
    115.0000,     1026.5
    120.0000,     975.76
    125.0000,     932.32
    130.0000,     926.29
    135.0000,     978.03
    140.0000,     1098.8
    145.0000,     1325.3
    150.0000,     1743.8
    155.0000,     2352.4
    160.0000,     3094.2
    165.0000,     3873.1
    170.0000,     4639.0
    175.0000,     5299.1
    180.0000,     5662.5
    185.0000,     5490.4
    190.0000,     4694.4
    195.0000,     3315.3
    200.0000,     1995.5
    205.0000,     1242.1
    210.0000,     1024.3
    215.0000,     1145.8
    220.0000,     1376.0
    225.0000,     1602.9
    230.0000,     1681.0
    235.0000,     1532.9
    240.0000,     1322.1
    245.0000,     1264.6
    250.0000,     1223.8
    255.0000,     1149.8
    260.0000,     1079.3
    265.0000,     1007.5
    270.0000,     1056.6
    275.0000,     1006.8
    280.0000,     938.16
    285.0000,     828.97
    290.0000,     710.75
    295.0000,     660.71
    300.0000,     655.06
    305.0000,     648.24
    310.0000,     624.09
    315.0000,     591.17
    320.0000,     570.11
    325.0000,     577.45
    330.0000,     611.84
    335.0000,     652.98
    340.0000,     691.10
    345.0000,     710.70
    350.0000,     713.47
    355.0000,     732.38
    360.0000,     748.84
    365.0000,     723.56
           563.0223
LAYER 6
65,    19.2890
     40.0000,     504.94
     45.0000,     559.75
     50.0000,     577.82
     55.0000,     594.57
     60.0000,     618.83
     65.0000,     657.41
     70.0000,     702.09
     75.0000,     735.32
     80.0000,     740.64
     85.0000,     722.66
     90.0000,     710.35
     95.0000,     739.43
    100.0000,     805.98
    105.0000,     859.19
    110.0000,     861.47
    115.0000,     856.21
    120.0000,     849.89
    125.0000,     844.82
    130.0000,     858.74
    135.0000,     914.23
    140.0000,     1036.2
    145.0000,     1264.7
    150.0000,     1656.0
    155.0000,     2220.2
    160.0000,     2882.2
    165.0000,     3503.1
    170.0000,     3973.4
    175.0000,     4190.6
    180.0000,     4031.2
    185.0000,     3450.8
    190.0000,     2604.8
    195.0000,     1741.5
    200.0000,     1113.7
    205.0000,     799.70
    210.0000,     739.72
    215.0000,     865.37
    220.0000,     1094.1
    225.0000,     1320.5
    230.0000,     1413.4
    235.0000,     1338.0
    240.0000,     1202.2
    245.0000,     1112.6
    250.0000,     1042.2
    255.0000,     973.73
    260.0000,     918.60
    265.0000,     886.86
    270.0000,     906.37
    275.0000,     909.79
    280.0000,     905.62
    285.0000,     889.90
    290.0000,     873.32
    295.0000,     886.52
    300.0000,     918.20
    305.0000,     934.03
    310.0000,     918.73
    315.0000,     888.43
    320.0000,     868.10
    325.0000,     872.81
    330.0000,     900.46
    335.0000,     938.23
    340.0000,     976.03
    345.0000,     1000.3
    350.0000,     1009.1
    355.0000,     1003.0
           933.2564
LAYER 7
61,    23.7179
     50.0000,     574.95
     55.0000,     594.04
     60.0000,     609.36
     65.0000,     627.29
     70.0000,     643.90
     75.0000,     649.05
     80.0000,     636.64
     85.0000,     612.87
     90.0000,     594.44
     95.0000,     596.02
    100.0000,     616.10
    105.0000,     638.82
    110.0000,     653.24
    115.0000,     666.65
    120.0000,     681.36
    125.0000,     698.87
    130.0000,     727.34
    135.0000,     780.00
    140.0000,     873.37
    145.0000,     1027.7
    150.0000,     1259.7
    155.0000,     1558.2
    160.0000,     1869.8
    165.0000,     2117.6
    170.0000,     2240.6
    175.0000,     2201.7
    180.0000,     1988.8
    185.0000,     1639.8
    190.0000,     1246.1
    195.0000,     901.86
    200.0000,     667.70
    205.0000,     557.78
    210.0000,     559.57
    215.0000,     656.81
    220.0000,     816.41
    225.0000,     976.06
    230.0000,     1060.3
    235.0000,     1044.5
    240.0000,     974.28
    245.0000,     902.46
    250.0000,     840.12
    255.0000,     789.78
    260.0000,     757.69
    265.0000,     750.57
    270.0000,     773.16
    275.0000,     805.94
    280.0000,     843.81
    285.0000,     883.77
    290.0000,     927.75
    295.0000,     982.04
    300.0000,     1036.9
    305.0000,     1072.3
    310.0000,     1078.8
    315.0000,     1067.3
    320.0000,     1056.3
    325.0000,     1058.6
    330.0000,     1076.3
    335.0000,     1100.7
    340.0000,     1126.2
    345.0000,     1139.9
             1134.3
LAYER 8
57,    28.5897
     60.0000,     585.10
     65.0000,     588.93
     70.0000,     590.65
     75.0000,     581.71
     80.0000,     565.90
     85.0000,     543.72
     90.0000,     524.03
     95.0000,     514.40
    100.0000,     516.07
    105.0000,     524.68
    110.0000,     536.79
    115.0000,     552.87
    120.0000,     573.03
    125.0000,     597.48
    130.0000,     628.96
    135.0000,     672.63
    140.0000,     735.01
    145.0000,     821.90
    150.0000,     933.05
    155.0000,     1055.2
    160.0000,     1162.0
    165.0000,     1223.9
    170.0000,     1221.9
    175.0000,     1151.5
    180.0000,     1022.4
    185.0000,     858.94
    190.0000,     694.95
    195.0000,     559.96
    200.0000,     472.01
    205.0000,     438.01
    210.0000,     457.81
    215.0000,     526.78
    220.0000,     628.27
    225.0000,     729.86
    230.0000,     794.51
    235.0000,     806.38
    240.0000,     780.19
    245.0000,     740.53
    250.0000,     702.27
    255.0000,     673.78
    260.0000,     660.88
    265.0000,     667.96
    270.0000,     696.07
    275.0000,     739.18
    280.0000,     792.75
    285.0000,     853.48
    290.0000,     919.23
    295.0000,     987.60
    300.0000,     1050.2
    305.0000,     1096.9
    310.0000,     1122.1
    315.0000,     1130.6
    320.0000,     1132.4
    325.0000,     1137.9
    330.0000,     1151.1
    335.0000,     1165.6
             1185.0
LAYER 9
53,    33.9487
     70.0000,     556.79
     75.0000,     538.07
     80.0000,     523.61
     85.0000,     508.07
     90.0000,     489.40
     95.0000,     475.56
    100.0000,     470.33
    105.0000,     472.59
    110.0000,     481.26
    115.0000,     495.84
    120.0000,     515.70
    125.0000,     539.97
    130.0000,     568.40
    135.0000,     601.45
    140.0000,     639.83
    145.0000,     683.35
    150.0000,     728.72
    155.0000,     768.31
    160.0000,     791.88
    165.0000,     790.73
    170.0000,     761.29
    175.0000,     706.20
    180.0000,     633.09
    185.0000,     553.25
    190.0000,     479.21
    195.0000,     421.61
    200.0000,     387.57
    205.0000,     381.03
    210.0000,     402.83
    215.0000,     450.37
    220.0000,     514.34
    225.0000,     578.61
    230.0000,     625.89
    235.0000,     647.21
    240.0000,     646.21
    245.0000,     633.39
    250.0000,     618.73
    255.0000,     609.80
    260.0000,     611.77
    265.0000,     628.03
    270.0000,     659.51
    275.0000,     704.26
    280.0000,     759.49
    285.0000,     822.28
    290.0000,     889.25
    295.0000,     956.52
    300.0000,     1017.0
    305.0000,     1066.8
    310.0000,     1102.9
    315.0000,     1125.7
    320.0000,     1135.0
    325.0000,     1144.5
             1165.1
LAYER 10
47,    39.8436
     85.0000,     497.48
     90.0000,     472.50
     95.0000,     459.19
    100.0000,     452.22
    105.0000,     451.72
    110.0000,     458.00
    115.0000,     470.38
    120.0000,     488.15
    125.0000,     509.56
    130.0000,     532.86
    135.0000,     556.30
    140.0000,     578.27
    145.0000,     597.11
    150.0000,     610.51
    155.0000,     615.45
    160.0000,     609.10
    165.0000,     590.02
    170.0000,     559.00
    175.0000,     519.02
    180.0000,     474.59
    185.0000,     430.99
    190.0000,     393.52
    195.0000,     366.67
    200.0000,     353.68
    205.0000,     356.41
    210.0000,     375.02
    215.0000,     407.53
    220.0000,     448.77
    225.0000,     490.87
    230.0000,     525.91
    235.0000,     549.18
    240.0000,     561.13
    245.0000,     565.91
    250.0000,     568.88
    255.0000,     575.04
    260.0000,     588.19
    265.0000,     610.89
    270.0000,     644.09
    275.0000,     687.18
    280.0000,     738.50
    285.0000,     796.03
    290.0000,     856.15
    295.0000,     917.57
    300.0000,     969.14
    305.0000,     1016.7
    310.0000,     1053.0
             1098.6
LAYER 11
43,    46.3279
     95.0000,     451.79
    100.0000,     445.87
    105.0000,     445.43
    110.0000,     450.64
    115.0000,     460.61
    120.0000,     476.17
    125.0000,     493.89
    130.0000,     511.90
    135.0000,     527.65
    140.0000,     539.07
    145.0000,     544.70
    150.0000,     543.53
    155.0000,     534.99
    160.0000,     519.09
    165.0000,     496.70
    170.0000,     469.46
    175.0000,     439.73
    180.0000,     410.17
    185.0000,     383.50
    190.0000,     362.27
    195.0000,     348.56
    200.0000,     343.83
    205.0000,     348.77
    210.0000,     363.11
    215.0000,     385.48
    220.0000,     413.10
    225.0000,     442.23
    230.0000,     469.28
    235.0000,     491.88
    240.0000,     509.81
    245.0000,     524.62
    250.0000,     538.83
    255.0000,     555.21
    260.0000,     576.09
    265.0000,     603.11
    270.0000,     636.98
    275.0000,     677.42
    280.0000,     723.14
    285.0000,     774.69
    290.0000,     823.33
    295.0000,     872.65
    300.0000,     916.29
           970.3129
LAYER 12
39,    53.4607
    105.0000,     443.66
    110.0000,     450.25
    115.0000,     459.81
    120.0000,     472.15
    125.0000,     485.37
    130.0000,     499.10
    135.0000,     509.24
    140.0000,     514.20
    145.0000,     513.12
    150.0000,     505.85
    155.0000,     492.83
    160.0000,     475.00
    165.0000,     453.75
    170.0000,     430.71
    175.0000,     407.64
    180.0000,     386.25
    185.0000,     368.11
    190.0000,     354.55
    195.0000,     346.57
    200.0000,     344.80
    205.0000,     349.40
    210.0000,     360.01
    215.0000,     375.81
    220.0000,     395.38
    225.0000,     416.99
    230.0000,     438.99
    235.0000,     460.27
    240.0000,     480.55
    245.0000,     500.36
    250.0000,     520.81
    255.0000,     543.21
    260.0000,     568.75
    265.0000,     598.28
    270.0000,     632.16
    275.0000,     670.42
    280.0000,     707.45
    285.0000,     747.61
    290.0000,     790.26
           838.0753
LAYER 13
37,    61.3068
    110.0000,     454.15
    115.0000,     461.83
    120.0000,     471.90
    125.0000,     482.31
    130.0000,     491.18
    135.0000,     497.57
    140.0000,     498.87
    145.0000,     494.68
    150.0000,     485.22
    155.0000,     471.28
    160.0000,     453.99
    165.0000,     434.73
    170.0000,     414.93
    175.0000,     395.98
    180.0000,     379.09
    185.0000,     365.28
    190.0000,     355.32
    195.0000,     349.75
    200.0000,     348.80
    205.0000,     352.48
    210.0000,     360.52
    215.0000,     372.42
    220.0000,     387.49
    225.0000,     404.93
    230.0000,     423.97
    235.0000,     444.05
    240.0000,     464.99
    245.0000,     486.96
    250.0000,     510.37
    255.0000,     535.80
    260.0000,     563.75
    265.0000,     594.42
    270.0000,     627.52
    275.0000,     657.83
    280.0000,     688.12
    285.0000,     717.11
           743.2875
LAYER 14
35, 
    115.0000,     460.83
    120.0000,     470.95
    125.0000,     480.44
    130.0000,     487.79
    135.0000,     491.89
    140.0000,     491.75
    145.0000,     486.42
    150.0000,     476.33
    155.0000,     462.32
    160.0000,     445.57
    165.0000,     427.39
    170.0000,     409.10
    175.0000,     391.92
    180.0000,     376.87
    185.0000,     364.74
    190.0000,     356.11
    195.0000,     351.31
    200.0000,     350.48
    205.0000,     353.56
    210.0000,     360.34
    215.0000,     370.51
    220.0000,     383.66
    225.0000,     399.32
    230.0000,     417.04
    235.0000,     436.48
    240.0000,     457.51
    245.0000,     480.20
    250.0000,     504.75
    255.0000,     531.48
    260.0000,     560.70
    265.0000,     592.62
    270.0000,     621.18
    275.0000,     649.14
    280.0000,     674.83
           695.9049
CALCULATED APPARENT RESISTIVITY
      7.5000,       5.0000,   1.00000,    138.8296
     12.5000,       5.0000,   1.00000,    148.6846
     17.5000,       5.0000,   1.00000,    204.1295
     22.5000,       5.0000,   1.00000,    231.7748
     27.5000,       5.0000,   1.00000,    278.9644
     32.5000,       5.0000,   1.00000,    282.1780
     37.5000,       5.0000,   1.00000,    294.7383
     42.5000,       5.0000,   1.00000,    275.0367
     47.5000,       5.0000,   1.00000,    301.4626
     52.5000,       5.0000,   1.00000,    286.7719
     57.5000,       5.0000,   1.00000,    280.7520
     62.5000,       5.0000,   1.00000,    313.4635
     67.5000,       5.0000,   1.00000,    304.0379
     72.5000,       5.0000,   1.00000,    311.9493
     77.5000,       5.0000,   1.00000,    350.0104
     82.5000,       5.0000,   1.00000,    382.8189
     87.5000,       5.0000,   1.00000,    388.7573
     92.5000,       5.0000,   1.00000,    449.1689
     97.5000,       5.0000,   1.00000,    473.1776
    102.5000,       5.0000,   1.00000,    520.2902
    107.5000,       5.0000,   1.00000,    451.1304
    112.5000,       5.0000,   1.00000,    450.8941
    117.5000,       5.0000,   1.00000,    419.1223
    122.5000,       5.0000,   1.00000,    415.9223
    127.5000,       5.0000,   1.00000,    431.1388
    132.5000,       5.0000,   1.00000,    434.9435
    137.5000,       5.0000,   1.00000,    464.5764
    142.5000,       5.0000,   1.00000,    450.9799
    147.5000,       5.0000,   1.00000,    461.9712
    152.5000,       5.0000,   1.00000,    450.6321
    157.5000,       5.0000,   1.00000,    441.5903
    162.5000,       5.0000,   1.00000,    513.6464
    167.5000,       5.0000,   1.00000,    595.2114
    172.5000,       5.0000,   1.00000,    705.1937
    177.5000,       5.0000,   1.00000,    770.5261
    182.5000,       5.0000,   1.00000,    964.2695
    187.5000,       5.0000,   1.00000,   1115.2434
    192.5000,       5.0000,   1.00000,   1277.8865
    197.5000,       5.0000,   1.00000,   1502.7969
    202.5000,       5.0000,   1.00000,   1502.0095
    207.5000,       5.0000,   1.00000,   1297.1969
    212.5000,       5.0000,   1.00000,   1256.7435
    217.5000,       5.0000,   1.00000,   1096.6058
    222.5000,       5.0000,   1.00000,    980.8082
    227.5000,       5.0000,   1.00000,   1040.9323
    232.5000,       5.0000,   1.00000,   1016.2789
    237.5000,       5.0000,   1.00000,    821.6264
    242.5000,       5.0000,   1.00000,    856.0474
    247.5000,       5.0000,   1.00000,    775.1885
    252.5000,       5.0000,   1.00000,    709.1625
    257.5000,       5.0000,   1.00000,    761.5200
    262.5000,       5.0000,   1.00000,    600.3974
    267.5000,       5.0000,   1.00000,    811.1447
    272.5000,       5.0000,   1.00000,    668.3978
    277.5000,       5.0000,   1.00000,    693.4810
    282.5000,       5.0000,   1.00000,    564.8741
    287.5000,       5.0000,   1.00000,    420.6492
    292.5000,       5.0000,   1.00000,    346.3492
    297.5000,       5.0000,   1.00000,    269.4731
    302.5000,       5.0000,   1.00000,    228.7533
    307.5000,       5.0000,   1.00000,    220.2152
    312.5000,       5.0000,   1.00000,    199.6609
    317.5000,       5.0000,   1.00000,    192.8053
    322.5000,       5.0000,   1.00000,    175.3954
    327.5000,       5.0000,   1.00000,    185.3941
    332.5000,       5.0000,   1.00000,    174.5923
    337.5000,       5.0000,   1.00000,    184.0453
    342.5000,       5.0000,   1.00000,    183.6123
    347.5000,       5.0000,   1.00000,    168.1563
    352.5000,       5.0000,   1.00000,    180.4763
    357.5000,       5.0000,   1.00000,    192.6783
    362.5000,       5.0000,   1.00000,    205.5144
    367.5000,       5.0000,   1.00000,    205.1213
    372.5000,       5.0000,   1.00000,    190.8753
    377.5000,       5.0000,   1.00000,    189.5115
    382.5000,       5.0000,   1.00000,    169.4794
    387.5000,       5.0000,   1.00000,    167.9727
     12.5000,       5.0000,   2.00000,    169.1505
     17.5000,       5.0000,   2.00000,    224.6587
     22.5000,       5.0000,   2.00000,    255.4093
     27.5000,       5.0000,   2.00000,    290.1808
     32.5000,       5.0000,   2.00000,    300.2345
     37.5000,       5.0000,   2.00000,    300.7156
     42.5000,       5.0000,   2.00000,    300.3337
     47.5000,       5.0000,   2.00000,    347.4069
     52.5000,       5.0000,   2.00000,    318.2405
     57.5000,       5.0000,   2.00000,    308.9864
     62.5000,       5.0000,   2.00000,    374.6116
     67.5000,       5.0000,   2.00000,    353.9023
     72.5000,       5.0000,   2.00000,    343.8544
     77.5000,       5.0000,   2.00000,    420.7643
     82.5000,       5.0000,   2.00000,    457.5335
     87.5000,       5.0000,   2.00000,    427.2818
     92.5000,       5.0000,   2.00000,    465.8324
     97.5000,       5.0000,   2.00000,    535.1557
    102.5000,       5.0000,   2.00000,    575.2668
    107.5000,       5.0000,   2.00000,    484.2554
    112.5000,       5.0000,   2.00000,    492.6028
    117.5000,       5.0000,   2.00000,    492.8422
    122.5000,       5.0000,   2.00000,    482.5137
    127.5000,       5.0000,   2.00000,    489.3673
    132.5000,       5.0000,   2.00000,    495.5934
    137.5000,       5.0000,   2.00000,    527.6489
    142.5000,       5.0000,   2.00000,    532.1274
    147.5000,       5.0000,   2.00000,    578.0044
    152.5000,       5.0000,   2.00000,    569.1118
    157.5000,       5.0000,   2.00000,    544.7002
    162.5000,       5.0000,   2.00000,    652.4521
    167.5000,       5.0000,   2.00000,    798.1216
    172.5000,       5.0000,   2.00000,    901.9785
    177.5000,       5.0000,   2.00000,    957.8657
    182.5000,       5.0000,   2.00000,   1172.4836
    187.5000,       5.0000,   2.00000,   1214.4480
    192.5000,       5.0000,   2.00000,   1261.7078
    197.5000,       5.0000,   2.00000,   1575.0458
    202.5000,       5.0000,   2.00000,   1515.2015
    207.5000,       5.0000,   2.00000,   1261.2705
    212.5000,       5.0000,   2.00000,   1353.2646
    217.5000,       5.0000,   2.00000,   1162.4392
    222.5000,       5.0000,   2.00000,    949.8172
    227.5000,       5.0000,   2.00000,   1147.0420
    232.5000,       5.0000,   2.00000,   1119.2754
    237.5000,       5.0000,   2.00000,    829.0446
    242.5000,       5.0000,   2.00000,    911.9980
    247.5000,       5.0000,   2.00000,    870.5286
    252.5000,       5.0000,   2.00000,    824.2716
    257.5000,       5.0000,   2.00000,    808.2914
    262.5000,       5.0000,   2.00000,    629.0446
    267.5000,       5.0000,   2.00000,    817.5553
    272.5000,       5.0000,   2.00000,    705.2556
    277.5000,       5.0000,   2.00000,    671.0361
    282.5000,       5.0000,   2.00000,    587.1970
    287.5000,       5.0000,   2.00000,    437.7213
    292.5000,       5.0000,   2.00000,    400.1434
    297.5000,       5.0000,   2.00000,    325.9649
    302.5000,       5.0000,   2.00000,    272.9151
    307.5000,       5.0000,   2.00000,    269.8385
    312.5000,       5.0000,   2.00000,    250.9201
    317.5000,       5.0000,   2.00000,    231.3444
    322.5000,       5.0000,   2.00000,    213.9611
    327.5000,       5.0000,   2.00000,    224.9641
    332.5000,       5.0000,   2.00000,    212.1005
    337.5000,       5.0000,   2.00000,    229.9229
    342.5000,       5.0000,   2.00000,    233.4308
    347.5000,       5.0000,   2.00000,    202.6026
    352.5000,       5.0000,   2.00000,    213.1455
    357.5000,       5.0000,   2.00000,    234.3777
    362.5000,       5.0000,   2.00000,    247.1434
    367.5000,       5.0000,   2.00000,    233.9671
    372.5000,       5.0000,   2.00000,    219.4121
    377.5000,       5.0000,   2.00000,    223.3694
    382.5000,       5.0000,   2.00000,    199.4707
     17.5000,       5.0000,   3.00000,    247.4838
     22.5000,       5.0000,   3.00000,    287.2273
     27.5000,       5.0000,   3.00000,    334.2776
     32.5000,       5.0000,   3.00000,    313.4459
     37.5000,       5.0000,   3.00000,    315.8983
     42.5000,       5.0000,   3.00000,    320.1860
     47.5000,       5.0000,   3.00000,    373.9313
     52.5000,       5.0000,   3.00000,    353.2783
     57.5000,       5.0000,   3.00000,    354.3237
     62.5000,       5.0000,   3.00000,    413.2176
     67.5000,       5.0000,   3.00000,    392.9724
     72.5000,       5.0000,   3.00000,    395.5289
     77.5000,       5.0000,   3.00000,    469.7804
     82.5000,       5.0000,   3.00000,    506.4059
     87.5000,       5.0000,   3.00000,    446.5321
     92.5000,       5.0000,   3.00000,    494.6146
     97.5000,       5.0000,   3.00000,    577.6326
    102.5000,       5.0000,   3.00000,    645.2242
    107.5000,       5.0000,   3.00000,    527.2366
    112.5000,       5.0000,   3.00000,    526.8026
    117.5000,       5.0000,   3.00000,    530.1663
    122.5000,       5.0000,   3.00000,    544.5754
    127.5000,       5.0000,   3.00000,    554.7706
    132.5000,       5.0000,   3.00000,    565.8157
    137.5000,       5.0000,   3.00000,    617.0320
    142.5000,       5.0000,   3.00000,    645.3212
    147.5000,       5.0000,   3.00000,    704.6078
    152.5000,       5.0000,   3.00000,    676.7496
    157.5000,       5.0000,   3.00000,    645.1476
    162.5000,       5.0000,   3.00000,    792.2985
    167.5000,       5.0000,   3.00000,    977.2668
    172.5000,       5.0000,   3.00000,   1108.8057
    177.5000,       5.0000,   3.00000,   1108.4524
    182.5000,       5.0000,   3.00000,   1190.2080
    187.5000,       5.0000,   3.00000,   1156.0493
    192.5000,       5.0000,   3.00000,   1277.0796
    197.5000,       5.0000,   3.00000,   1573.0613
    202.5000,       5.0000,   3.00000,   1572.6932
    207.5000,       5.0000,   3.00000,   1310.6835
    212.5000,       5.0000,   3.00000,   1285.5692
    217.5000,       5.0000,   3.00000,   1095.7777
    222.5000,       5.0000,   3.00000,    996.7418
    227.5000,       5.0000,   3.00000,   1157.2468
    232.5000,       5.0000,   3.00000,   1158.2856
    237.5000,       5.0000,   3.00000,    875.1721
    242.5000,       5.0000,   3.00000,    905.1854
    247.5000,       5.0000,   3.00000,    945.4637
    252.5000,       5.0000,   3.00000,    874.4333
    257.5000,       5.0000,   3.00000,    825.7322
    262.5000,       5.0000,   3.00000,    610.5709
    267.5000,       5.0000,   3.00000,    821.0518
    272.5000,       5.0000,   3.00000,    739.7550
    277.5000,       5.0000,   3.00000,    751.6647
    282.5000,       5.0000,   3.00000,    589.6211
    287.5000,       5.0000,   3.00000,    468.6826
    292.5000,       5.0000,   3.00000,    425.1686
    297.5000,       5.0000,   3.00000,    370.4896
    302.5000,       5.0000,   3.00000,    328.7723
    307.5000,       5.0000,   3.00000,    330.7741
    312.5000,       5.0000,   3.00000,    308.8505
    317.5000,       5.0000,   3.00000,    286.3621
    322.5000,       5.0000,   3.00000,    253.7972
    327.5000,       5.0000,   3.00000,    268.1355
    332.5000,       5.0000,   3.00000,    263.2099
    337.5000,       5.0000,   3.00000,    288.6083
    342.5000,       5.0000,   3.00000,    282.6729
    347.5000,       5.0000,   3.00000,    238.3652
    352.5000,       5.0000,   3.00000,    244.1318
    357.5000,       5.0000,   3.00000,    275.6554
    362.5000,       5.0000,   3.00000,    298.2878
    367.5000,       5.0000,   3.00000,    281.6646
    372.5000,       5.0000,   3.00000,    256.5881
    377.5000,       5.0000,   3.00000,    255.7698
     22.5000,      15.0000,   1.00000,    317.1478
     27.5000,      15.0000,   1.00000,    334.9783
     32.5000,      15.0000,   1.00000,    339.3611
     37.5000,      15.0000,   1.00000,    329.4895
     42.5000,      15.0000,   1.00000,    344.2481
     47.5000,      15.0000,   1.00000,    357.5025
     52.5000,      15.0000,   1.00000,    384.7955
     57.5000,      15.0000,   1.00000,    401.5202
     62.5000,      15.0000,   1.00000,    406.9962
     67.5000,      15.0000,   1.00000,    425.5269
     72.5000,      15.0000,   1.00000,    454.9334
     77.5000,      15.0000,   1.00000,    481.2325
     82.5000,      15.0000,   1.00000,    474.5543
     87.5000,      15.0000,   1.00000,    497.2249
     92.5000,      15.0000,   1.00000,    526.3828
     97.5000,      15.0000,   1.00000,    587.0291
    102.5000,      15.0000,   1.00000,    604.3131
    107.5000,      15.0000,   1.00000,    598.8540
    112.5000,      15.0000,   1.00000,    548.6988
    117.5000,      15.0000,   1.00000,    548.3768
    122.5000,      15.0000,   1.00000,    570.2659
    127.5000,      15.0000,   1.00000,    601.3553
    132.5000,      15.0000,   1.00000,    636.3455
    137.5000,      15.0000,   1.00000,    687.4952
    142.5000,      15.0000,   1.00000,    744.3442
    147.5000,      15.0000,   1.00000,    754.3467
    152.5000,      15.0000,   1.00000,    743.2639
    157.5000,      15.0000,   1.00000,    783.7492
    162.5000,      15.0000,   1.00000,    895.5206
    167.5000,      15.0000,   1.00000,   1058.3781
    172.5000,      15.0000,   1.00000,   1154.5441
    177.5000,      15.0000,   1.00000,   1148.0608
    182.5000,      15.0000,   1.00000,   1062.3872
    187.5000,      15.0000,   1.00000,   1109.9640
    192.5000,      15.0000,   1.00000,   1257.6830
    197.5000,      15.0000,   1.00000,   1428.5336
    202.5000,      15.0000,   1.00000,   1501.4380
    207.5000,      15.0000,   1.00000,   1417.2274
    212.5000,      15.0000,   1.00000,   1183.3679
    217.5000,      15.0000,   1.00000,   1086.1301
    222.5000,      15.0000,   1.00000,   1074.4762
    227.5000,      15.0000,   1.00000,   1083.9998
    232.5000,      15.0000,   1.00000,   1047.2360
    237.5000,      15.0000,   1.00000,    995.9464
    242.5000,      15.0000,   1.00000,    934.1341
    247.5000,      15.0000,   1.00000,    891.3494
    252.5000,      15.0000,   1.00000,    869.9880
    257.5000,      15.0000,   1.00000,    758.4960
    262.5000,      15.0000,   1.00000,    730.0350
    267.5000,      15.0000,   1.00000,    713.9023
    272.5000,      15.0000,   1.00000,    790.0925
    277.5000,      15.0000,   1.00000,    730.2324
    282.5000,      15.0000,   1.00000,    653.9003
    287.5000,      15.0000,   1.00000,    512.9356
    292.5000,      15.0000,   1.00000,    443.0672
    297.5000,      15.0000,   1.00000,    401.1840
    302.5000,      15.0000,   1.00000,    384.9263
    307.5000,      15.0000,   1.00000,    368.7418
    312.5000,      15.0000,   1.00000,    353.6814
    317.5000,      15.0000,   1.00000,    324.1495
    322.5000,      15.0000,   1.00000,    304.9556
    327.5000,      15.0000,   1.00000,    296.6379
    332.5000,      15.0000,   1.00000,    313.7607
    337.5000,      15.0000,   1.00000,    316.5314
    342.5000,      15.0000,   1.00000,    300.8234
    347.5000,      15.0000,   1.00000,    280.3757
    352.5000,      15.0000,   1.00000,    277.9192
    357.5000,      15.0000,   1.00000,    297.5243
    362.5000,      15.0000,   1.00000,    317.1745
    367.5000,      15.0000,   1.00000,    315.9989
    372.5000,      15.0000,   1.00000,    295.8129
     22.5000,       5.0000,   4.00000,    323.5190
     27.5000,       5.0000,   4.00000,    370.5524
     32.5000,       5.0000,   4.00000,    351.8634
     37.5000,       5.0000,   4.00000,    341.8786
     42.5000,       5.0000,   4.00000,    332.0469
     47.5000,       5.0000,   4.00000,    392.1075
     52.5000,       5.0000,   4.00000,    385.8341
     57.5000,       5.0000,   4.00000,    384.2382
     62.5000,       5.0000,   4.00000,    448.3618
     67.5000,       5.0000,   4.00000,    428.9905
     72.5000,       5.0000,   4.00000,    435.2921
     77.5000,       5.0000,   4.00000,    505.1204
     82.5000,       5.0000,   4.00000,    510.1995
     87.5000,       5.0000,   4.00000,    473.0639
     92.5000,       5.0000,   4.00000,    530.0187
     97.5000,       5.0000,   4.00000,    615.1766
    102.5000,       5.0000,   4.00000,    694.2161
    107.5000,       5.0000,   4.00000,    575.8218
    112.5000,       5.0000,   4.00000,    562.5317
    117.5000,       5.0000,   4.00000,    551.5563
    122.5000,       5.0000,   4.00000,    573.2540
    127.5000,       5.0000,   4.00000,    616.3034
    132.5000,       5.0000,   4.00000,    644.7563
    137.5000,       5.0000,   4.00000,    730.4475
    142.5000,       5.0000,   4.00000,    759.8094
    147.5000,       5.0000,   4.00000,    815.4466
    152.5000,       5.0000,   4.00000,    773.4073
    157.5000,       5.0000,   4.00000,    740.4971
    162.5000,       5.0000,   4.00000,    902.6715
    167.5000,       5.0000,   4.00000,   1105.1978
    172.5000,       5.0000,   4.00000,   1228.9178
    177.5000,       5.0000,   4.00000,   1114.8208
    182.5000,       5.0000,   4.00000,   1111.8047
    187.5000,       5.0000,   4.00000,   1110.7335
    192.5000,       5.0000,   4.00000,   1236.5935
    197.5000,       5.0000,   4.00000,   1617.5930
    202.5000,       5.0000,   4.00000,   1618.3990
    207.5000,       5.0000,   4.00000,   1291.3677
    212.5000,       5.0000,   4.00000,   1209.1763
    217.5000,       5.0000,   4.00000,   1044.5712
    222.5000,       5.0000,   4.00000,    964.3191
    227.5000,       5.0000,   4.00000,   1165.9520
    232.5000,       5.0000,   4.00000,   1145.2874
    237.5000,       5.0000,   4.00000,    874.0240
    242.5000,       5.0000,   4.00000,    970.6841
    247.5000,       5.0000,   4.00000,    906.3244
    252.5000,       5.0000,   4.00000,    852.0747
    257.5000,       5.0000,   4.00000,    819.7174
    262.5000,       5.0000,   4.00000,    590.1676
    267.5000,       5.0000,   4.00000,    842.7689
    272.5000,       5.0000,   4.00000,    779.2866
    277.5000,       5.0000,   4.00000,    806.7820
    282.5000,       5.0000,   4.00000,    667.8974
    287.5000,       5.0000,   4.00000,    473.4278
    292.5000,       5.0000,   4.00000,    449.6618
    297.5000,       5.0000,   4.00000,    394.4339
    302.5000,       5.0000,   4.00000,    374.9305
    307.5000,       5.0000,   4.00000,    392.6699
    312.5000,       5.0000,   4.00000,    368.1682
    317.5000,       5.0000,   4.00000,    340.0351
    322.5000,       5.0000,   4.00000,    299.6931
    327.5000,       5.0000,   4.00000,    320.6539
    332.5000,       5.0000,   4.00000,    316.0772
    337.5000,       5.0000,   4.00000,    342.7753
    342.5000,       5.0000,   4.00000,    330.2010
    347.5000,       5.0000,   4.00000,    271.3021
    352.5000,       5.0000,   4.00000,    281.1176
    357.5000,       5.0000,   4.00000,    314.3710
    362.5000,       5.0000,   4.00000,    349.8694
    367.5000,       5.0000,   4.00000,    338.0077
    372.5000,       5.0000,   4.00000,    300.9551
     30.0000,      20.0000,   1.00000,    385.0180
     35.0000,      20.0000,   1.00000,    382.5644
     40.0000,      20.0000,   1.00000,    382.2915
     45.0000,      20.0000,   1.00000,    380.7187
     50.0000,      20.0000,   1.00000,    386.5405
     55.0000,      20.0000,   1.00000,    417.8301
     60.0000,      20.0000,   1.00000,    437.0887
     65.0000,      20.0000,   1.00000,    452.7024
     70.0000,      20.0000,   1.00000,    481.7032
     75.0000,      20.0000,   1.00000,    477.2810
     80.0000,      20.0000,   1.00000,    487.4426
     85.0000,      20.0000,   1.00000,    517.9166
     90.0000,      20.0000,   1.00000,    556.7909
     95.0000,      20.0000,   1.00000,    611.2255
    100.0000,      20.0000,   1.00000,    630.2987
    105.0000,      20.0000,   1.00000,    637.4363
    110.0000,      20.0000,   1.00000,    626.7680
    115.0000,      20.0000,   1.00000,    595.9587
    120.0000,      20.0000,   1.00000,    598.0318
    125.0000,      20.0000,   1.00000,    630.9295
    130.0000,      20.0000,   1.00000,    712.8357
    135.0000,      20.0000,   1.00000,    795.9590
    140.0000,      20.0000,   1.00000,    851.1362
    145.0000,      20.0000,   1.00000,    872.0824
    150.0000,      20.0000,   1.00000,    865.7288
    155.0000,      20.0000,   1.00000,    898.2040
    160.0000,      20.0000,   1.00000,    971.1347
    165.0000,      20.0000,   1.00000,   1057.3243
    170.0000,      20.0000,   1.00000,   1053.3152
    175.0000,      20.0000,   1.00000,   1022.8342
    180.0000,      20.0000,   1.00000,   1023.4894
    185.0000,      20.0000,   1.00000,   1036.2482
    190.0000,      20.0000,   1.00000,   1166.4578
    195.0000,      20.0000,   1.00000,   1314.3522
    200.0000,      20.0000,   1.00000,   1381.1864
    205.0000,      20.0000,   1.00000,   1409.4937
    210.0000,      20.0000,   1.00000,   1286.9232
    215.0000,      20.0000,   1.00000,   1106.6910
    220.0000,      20.0000,   1.00000,   1051.9329
    225.0000,      20.0000,   1.00000,   1008.0979
    230.0000,      20.0000,   1.00000,    978.4842
    235.0000,      20.0000,   1.00000,   1043.6906
    240.0000,      20.0000,   1.00000,    959.1639
    245.0000,      20.0000,   1.00000,    865.0079
    250.0000,      20.0000,   1.00000,    816.6255
    255.0000,      20.0000,   1.00000,    716.3565
    260.0000,      20.0000,   1.00000,    747.4421
    265.0000,      20.0000,   1.00000,    766.0552
    270.0000,      20.0000,   1.00000,    761.6372
    275.0000,      20.0000,   1.00000,    816.3964
    280.0000,      20.0000,   1.00000,    739.0665
    285.0000,      20.0000,   1.00000,    659.0746
    290.0000,      20.0000,   1.00000,    543.8759
    295.0000,      20.0000,   1.00000,    444.2643
    300.0000,      20.0000,   1.00000,    435.2624
    305.0000,      20.0000,   1.00000,    421.7617
    310.0000,      20.0000,   1.00000,    420.7591
    315.0000,      20.0000,   1.00000,    408.8636
    320.0000,      20.0000,   1.00000,    392.9955
    325.0000,      20.0000,   1.00000,    380.8907
    330.0000,      20.0000,   1.00000,    377.2657
    335.0000,      20.0000,   1.00000,    376.0407
    340.0000,      20.0000,   1.00000,    356.3640
    345.0000,      20.0000,   1.00000,    347.8821
    350.0000,      20.0000,   1.00000,    341.4050
    355.0000,      20.0000,   1.00000,    345.8665
    360.0000,      20.0000,   1.00000,    365.1224
    365.0000,      20.0000,   1.00000,    372.0752
     27.5000,       5.0000,   5.00000,    408.9629
     32.5000,       5.0000,   5.00000,    394.9013
     37.5000,       5.0000,   5.00000,    372.9755
     42.5000,       5.0000,   5.00000,    352.3786
     47.5000,       5.0000,   5.00000,    415.2940
     52.5000,       5.0000,   5.00000,    396.7626
     57.5000,       5.0000,   5.00000,    399.4861
     62.5000,       5.0000,   5.00000,    482.3322
     67.5000,       5.0000,   5.00000,    460.3531
     72.5000,       5.0000,   5.00000,    448.4287
     77.5000,       5.0000,   5.00000,    509.4518
     82.5000,       5.0000,   5.00000,    533.2818
     87.5000,       5.0000,   5.00000,    486.9707
     92.5000,       5.0000,   5.00000,    561.1222
     97.5000,       5.0000,   5.00000,    661.0662
    102.5000,       5.0000,   5.00000,    733.3967
    107.5000,       5.0000,   5.00000,    605.9710
    112.5000,       5.0000,   5.00000,    596.2898
    117.5000,       5.0000,   5.00000,    577.2452
    122.5000,       5.0000,   5.00000,    592.5858
    127.5000,       5.0000,   5.00000,    653.1510
    132.5000,       5.0000,   5.00000,    733.7986
    137.5000,       5.0000,   5.00000,    831.2106
    142.5000,       5.0000,   5.00000,    856.4136
    147.5000,       5.0000,   5.00000,    909.0620
    152.5000,       5.0000,   5.00000,    864.5198
    157.5000,       5.0000,   5.00000,    810.7719
    162.5000,       5.0000,   5.00000,    972.3362
    167.5000,       5.0000,   5.00000,   1155.9147
    172.5000,       5.0000,   5.00000,   1166.8619
    177.5000,       5.0000,   5.00000,   1026.6759
    182.5000,       5.0000,   5.00000,   1084.5930
    187.5000,       5.0000,   5.00000,   1072.0276
    192.5000,       5.0000,   5.00000,   1219.2998
    197.5000,       5.0000,   5.00000,   1631.5165
    202.5000,       5.0000,   5.00000,   1602.3455
    207.5000,       5.0000,   5.00000,   1220.1060
    212.5000,       5.0000,   5.00000,   1192.6561
    217.5000,       5.0000,   5.00000,   1003.9183
    222.5000,       5.0000,   5.00000,    898.7074
    227.5000,       5.0000,   5.00000,   1124.3469
    232.5000,       5.0000,   5.00000,   1131.6367
    237.5000,       5.0000,   5.00000,    878.6336
    242.5000,       5.0000,   5.00000,    937.5750
    247.5000,       5.0000,   5.00000,    886.0431
    252.5000,       5.0000,   5.00000,    775.9689
    257.5000,       5.0000,   5.00000,    769.3403
    262.5000,       5.0000,   5.00000,    606.1102
    267.5000,       5.0000,   5.00000,    859.2798
    272.5000,       5.0000,   5.00000,    815.3934
    277.5000,       5.0000,   5.00000,    865.5375
    282.5000,       5.0000,   5.00000,    709.0194
    287.5000,       5.0000,   5.00000,    520.8065
    292.5000,       5.0000,   5.00000,    457.3111
    297.5000,       5.0000,   5.00000,    419.8311
    302.5000,       5.0000,   5.00000,    397.8201
    307.5000,       5.0000,   5.00000,    437.5582
    312.5000,       5.0000,   5.00000,    421.9981
    317.5000,       5.0000,   5.00000,    388.7299
    322.5000,       5.0000,   5.00000,    352.0637
    327.5000,       5.0000,   5.00000,    377.3893
    332.5000,       5.0000,   5.00000,    362.9680
    337.5000,       5.0000,   5.00000,    387.5304
    342.5000,       5.0000,   5.00000,    372.5638
    347.5000,       5.0000,   5.00000,    309.1261
    352.5000,       5.0000,   5.00000,    315.9692
    357.5000,       5.0000,   5.00000,    360.8193
    362.5000,       5.0000,   5.00000,    399.3275
    367.5000,       5.0000,   5.00000,    386.2341
     32.5000,       5.0000,   6.00000,    424.5947
     37.5000,       5.0000,   6.00000,    407.1265
     42.5000,       5.0000,   6.00000,    386.7059
     47.5000,       5.0000,   6.00000,    432.6208
     52.5000,       5.0000,   6.00000,    403.2296
     57.5000,       5.0000,   6.00000,    410.0247
     62.5000,       5.0000,   6.00000,    499.3221
     67.5000,       5.0000,   6.00000,    469.4125
     72.5000,       5.0000,   6.00000,    445.8839
     77.5000,       5.0000,   6.00000,    516.3226
     82.5000,       5.0000,   6.00000,    551.0664
     87.5000,       5.0000,   6.00000,    509.0235
     92.5000,       5.0000,   6.00000,    582.1270
     97.5000,       5.0000,   6.00000,    698.1127
    102.5000,       5.0000,   6.00000,    778.4412
    107.5000,       5.0000,   6.00000,    625.7105
    112.5000,       5.0000,   6.00000,    617.3979
    117.5000,       5.0000,   6.00000,    605.9064
    122.5000,       5.0000,   6.00000,    624.0958
    127.5000,       5.0000,   6.00000,    697.6212
    132.5000,       5.0000,   6.00000,    783.3391
    137.5000,       5.0000,   6.00000,    906.7763
    142.5000,       5.0000,   6.00000,    928.2184
    147.5000,       5.0000,   6.00000,    994.2217
    152.5000,       5.0000,   6.00000,    926.0222
    157.5000,       5.0000,   6.00000,    852.5744
    162.5000,       5.0000,   6.00000,    984.9448
    167.5000,       5.0000,   6.00000,   1062.1422
    172.5000,       5.0000,   6.00000,   1037.1147
    177.5000,       5.0000,   6.00000,    955.8940
    182.5000,       5.0000,   6.00000,   1039.6766
    187.5000,       5.0000,   6.00000,   1084.1859
    192.5000,       5.0000,   6.00000,   1235.0233
    197.5000,       5.0000,   6.00000,   1573.1493
    202.5000,       5.0000,   6.00000,   1513.3909
    207.5000,       5.0000,   6.00000,   1202.8081
    212.5000,       5.0000,   6.00000,   1143.1537
    217.5000,       5.0000,   6.00000,    966.3858
    222.5000,       5.0000,   6.00000,    865.2877
    227.5000,       5.0000,   6.00000,   1047.1306
    232.5000,       5.0000,   6.00000,   1115.4464
    237.5000,       5.0000,   6.00000,    840.9304
    242.5000,       5.0000,   6.00000,    877.8129
    247.5000,       5.0000,   6.00000,    821.4753
    252.5000,       5.0000,   6.00000,    737.8600
    257.5000,       5.0000,   6.00000,    730.3400
    262.5000,       5.0000,   6.00000,    591.3784
    267.5000,       5.0000,   6.00000,    901.4285
    272.5000,       5.0000,   6.00000,    847.5098
    277.5000,       5.0000,   6.00000,    901.7034
    282.5000,       5.0000,   6.00000,    746.8554
    287.5000,       5.0000,   6.00000,    548.4675
    292.5000,       5.0000,   6.00000,    502.1150
    297.5000,       5.0000,   6.00000,    428.3421
    302.5000,       5.0000,   6.00000,    417.8914
    307.5000,       5.0000,   6.00000,    455.9807
    312.5000,       5.0000,   6.00000,    455.6723
    317.5000,       5.0000,   6.00000,    440.9023
    322.5000,       5.0000,   6.00000,    399.5878
    327.5000,       5.0000,   6.00000,    427.0943
    332.5000,       5.0000,   6.00000,    405.1826
    337.5000,       5.0000,   6.00000,    427.4625
    342.5000,       5.0000,   6.00000,    414.3151
    347.5000,       5.0000,   6.00000,    343.9188
    352.5000,       5.0000,   6.00000,    357.7738
    357.5000,       5.0000,   6.00000,    405.8332
    362.5000,       5.0000,   6.00000,    449.6505
     37.5000,      25.0000,   1.00000,    436.9814
     42.5000,      25.0000,   1.00000,    425.5814
     47.5000,      25.0000,   1.00000,    410.8018
     52.5000,      25.0000,   1.00000,    424.7059
     57.5000,      25.0000,   1.00000,    442.7773
     62.5000,      25.0000,   1.00000,    443.8305
     67.5000,      25.0000,   1.00000,    459.9794
     72.5000,      25.0000,   1.00000,    490.1427
     77.5000,      25.0000,   1.00000,    492.8927
     82.5000,      25.0000,   1.00000,    520.7067
     87.5000,      25.0000,   1.00000,    582.6080
     92.5000,      25.0000,   1.00000,    634.5662
     97.5000,      25.0000,   1.00000,    640.0029
    102.5000,      25.0000,   1.00000,    661.8264
    107.5000,      25.0000,   1.00000,    666.6261
    112.5000,      25.0000,   1.00000,    652.6772
    117.5000,      25.0000,   1.00000,    645.4825
    122.5000,      25.0000,   1.00000,    690.7125
    127.5000,      25.0000,   1.00000,    749.3704
    132.5000,      25.0000,   1.00000,    814.8434
    137.5000,      25.0000,   1.00000,    891.5435
    142.5000,      25.0000,   1.00000,    948.8310
    147.5000,      25.0000,   1.00000,    945.9916
    152.5000,      25.0000,   1.00000,    962.8394
    157.5000,      25.0000,   1.00000,    995.1710
    162.5000,      25.0000,   1.00000,    949.9607
    167.5000,      25.0000,   1.00000,    872.0215
    172.5000,      25.0000,   1.00000,    888.3011
    177.5000,      25.0000,   1.00000,    914.6236
    182.5000,      25.0000,   1.00000,    982.2156
    187.5000,      25.0000,   1.00000,   1132.6858
    192.5000,      25.0000,   1.00000,   1229.6361
    197.5000,      25.0000,   1.00000,   1221.3065
    202.5000,      25.0000,   1.00000,   1287.8334
    207.5000,      25.0000,   1.00000,   1303.8553
    212.5000,      25.0000,   1.00000,   1185.6659
    217.5000,      25.0000,   1.00000,   1062.9696
    222.5000,      25.0000,   1.00000,   1009.0414
    227.5000,      25.0000,   1.00000,    942.8839
    232.5000,      25.0000,   1.00000,    904.2057
    237.5000,      25.0000,   1.00000,    921.0809
    242.5000,      25.0000,   1.00000,    844.4771
    247.5000,      25.0000,   1.00000,    743.5016
    252.5000,      25.0000,   1.00000,    721.3587
    257.5000,      25.0000,   1.00000,    733.7631
    262.5000,      25.0000,   1.00000,    737.8826
    267.5000,      25.0000,   1.00000,    794.9762
    272.5000,      25.0000,   1.00000,    803.8458
    277.5000,      25.0000,   1.00000,    800.5605
    282.5000,      25.0000,   1.00000,    734.6911
    287.5000,      25.0000,   1.00000,    665.8408
    292.5000,      25.0000,   1.00000,    558.2261
    297.5000,      25.0000,   1.00000,    488.6160
    302.5000,      25.0000,   1.00000,    447.7449
    307.5000,      25.0000,   1.00000,    442.1338
    312.5000,      25.0000,   1.00000,    443.2788
    317.5000,      25.0000,   1.00000,    463.4279
    322.5000,      25.0000,   1.00000,    456.4678
    327.5000,      25.0000,   1.00000,    442.8168
    332.5000,      25.0000,   1.00000,    431.4996
    337.5000,      25.0000,   1.00000,    416.6698
    342.5000,      25.0000,   1.00000,    400.8849
    347.5000,      25.0000,   1.00000,    407.4893
    352.5000,      25.0000,   1.00000,    414.3455
    357.5000,      25.0000,   1.00000,    414.5743
     37.5000,       5.0000,   7.00000,    439.5366
     42.5000,       5.0000,   7.00000,    411.6703
     47.5000,       5.0000,   7.00000,    455.5540
     52.5000,       5.0000,   7.00000,    418.9783
     57.5000,       5.0000,   7.00000,    416.2648
     62.5000,       5.0000,   7.00000,    491.2001
     67.5000,       5.0000,   7.00000,    455.2671
     72.5000,       5.0000,   7.00000,    449.1356
     77.5000,       5.0000,   7.00000,    527.5883
     82.5000,       5.0000,   7.00000,    562.0638
     87.5000,       5.0000,   7.00000,    528.7565
     92.5000,       5.0000,   7.00000,    608.3320
     97.5000,       5.0000,   7.00000,    721.7168
    102.5000,       5.0000,   7.00000,    809.2727
    107.5000,       5.0000,   7.00000,    654.0471
    112.5000,       5.0000,   7.00000,    634.3631
    117.5000,       5.0000,   7.00000,    631.0583
    122.5000,       5.0000,   7.00000,    671.7850
    127.5000,       5.0000,   7.00000,    739.5032
    132.5000,       5.0000,   7.00000,    812.9203
    137.5000,       5.0000,   7.00000,    933.7200
    142.5000,       5.0000,   7.00000,    986.8134
    147.5000,       5.0000,   7.00000,   1040.7064
    152.5000,       5.0000,   7.00000,    956.9307
    157.5000,       5.0000,   7.00000,    849.2014
    162.5000,       5.0000,   7.00000,    894.0114
    167.5000,       5.0000,   7.00000,    928.8031
    172.5000,       5.0000,   7.00000,    947.2357
    177.5000,       5.0000,   7.00000,    888.7475
    182.5000,       5.0000,   7.00000,   1004.1168
    187.5000,       5.0000,   7.00000,   1090.6346
    192.5000,       5.0000,   7.00000,   1229.9066
    197.5000,       5.0000,   7.00000,   1516.5701
    202.5000,       5.0000,   7.00000,   1463.9587
    207.5000,       5.0000,   7.00000,   1143.6572
    212.5000,       5.0000,   7.00000,   1101.8763
    217.5000,       5.0000,   7.00000,    927.9409
    222.5000,       5.0000,   7.00000,    832.2568
    227.5000,       5.0000,   7.00000,   1039.1895
    232.5000,       5.0000,   7.00000,   1017.9460
    237.5000,       5.0000,   7.00000,    777.1165
    242.5000,       5.0000,   7.00000,    812.4873
    247.5000,       5.0000,   7.00000,    755.4907
    252.5000,       5.0000,   7.00000,    713.5261
    257.5000,       5.0000,   7.00000,    722.4064
    262.5000,       5.0000,   7.00000,    574.5020
    267.5000,       5.0000,   7.00000,    901.1737
    272.5000,       5.0000,   7.00000,    884.4245
    277.5000,       5.0000,   7.00000,    928.0441
    282.5000,       5.0000,   7.00000,    774.6694
    287.5000,       5.0000,   7.00000,    578.6339
    292.5000,       5.0000,   7.00000,    526.4875
    297.5000,       5.0000,   7.00000,    462.5153
    302.5000,       5.0000,   7.00000,    422.1567
    307.5000,       5.0000,   7.00000,    469.3947
    312.5000,       5.0000,   7.00000,    475.1655
    317.5000,       5.0000,   7.00000,    474.5378
    322.5000,       5.0000,   7.00000,    438.7561
    327.5000,       5.0000,   7.00000,    464.2708
    332.5000,       5.0000,   7.00000,    443.0869
    337.5000,       5.0000,   7.00000,    471.4648
    342.5000,       5.0000,   7.00000,    453.1529
    347.5000,       5.0000,   7.00000,    380.4104
    352.5000,       5.0000,   7.00000,    397.3067
    357.5000,       5.0000,   7.00000,    452.4281
     42.5000,       5.0000,   8.00000,    428.5363
     47.5000,       5.0000,   8.00000,    482.5966
     52.5000,       5.0000,   8.00000,    438.3852
     57.5000,       5.0000,   8.00000,    414.9402
     62.5000,       5.0000,   8.00000,    471.0955
     67.5000,       5.0000,   8.00000,    445.0056
     72.5000,       5.0000,   8.00000,    447.9171
     77.5000,       5.0000,   8.00000,    535.9813
     82.5000,       5.0000,   8.00000,    578.7711
     87.5000,       5.0000,   8.00000,    539.9634
     92.5000,       5.0000,   8.00000,    629.4683
     97.5000,       5.0000,   8.00000,    746.0378
    102.5000,       5.0000,   8.00000,    830.0829
    107.5000,       5.0000,   8.00000,    676.2297
    112.5000,       5.0000,   8.00000,    665.7012
    117.5000,       5.0000,   8.00000,    664.9078
    122.5000,       5.0000,   8.00000,    703.3493
    127.5000,       5.0000,   8.00000,    772.3418
    132.5000,       5.0000,   8.00000,    833.3894
    137.5000,       5.0000,   8.00000,    952.9895
    142.5000,       5.0000,   8.00000,    989.8398
    147.5000,       5.0000,   8.00000,   1053.8771
    152.5000,       5.0000,   8.00000,    938.6793
    157.5000,       5.0000,   8.00000,    765.7786
    162.5000,       5.0000,   8.00000,    779.3353
    167.5000,       5.0000,   8.00000,    848.1819
    172.5000,       5.0000,   8.00000,    876.0272
    177.5000,       5.0000,   8.00000,    846.3951
    182.5000,       5.0000,   8.00000,    982.3342
    187.5000,       5.0000,   8.00000,   1042.0464
    192.5000,       5.0000,   8.00000,   1189.1390
    197.5000,       5.0000,   8.00000,   1528.3812
    202.5000,       5.0000,   8.00000,   1424.4916
    207.5000,       5.0000,   8.00000,   1084.7661
    212.5000,       5.0000,   8.00000,   1048.4213
    217.5000,       5.0000,   8.00000,    893.5373
    222.5000,       5.0000,   8.00000,    823.7825
    227.5000,       5.0000,   8.00000,    981.7048
    232.5000,       5.0000,   8.00000,    952.1424
    237.5000,       5.0000,   8.00000,    689.2540
    242.5000,       5.0000,   8.00000,    741.7129
    247.5000,       5.0000,   8.00000,    731.3540
    252.5000,       5.0000,   8.00000,    684.4464
    257.5000,       5.0000,   8.00000,    713.3391
    262.5000,       5.0000,   8.00000,    579.3287
    267.5000,       5.0000,   8.00000,    882.7979
    272.5000,       5.0000,   8.00000,    879.7237
    277.5000,       5.0000,   8.00000,    966.2349
    282.5000,       5.0000,   8.00000,    801.0504
    287.5000,       5.0000,   8.00000,    598.0132
    292.5000,       5.0000,   8.00000,    549.9504
    297.5000,       5.0000,   8.00000,    478.7365
    302.5000,       5.0000,   8.00000,    446.5538
    307.5000,       5.0000,   8.00000,    477.7584
    312.5000,       5.0000,   8.00000,    490.7061
    317.5000,       5.0000,   8.00000,    484.5067
    322.5000,       5.0000,   8.00000,    455.9968
    327.5000,       5.0000,   8.00000,    495.8384
    332.5000,       5.0000,   8.00000,    477.6055
    337.5000,       5.0000,   8.00000,    512.4622
    342.5000,       5.0000,   8.00000,    498.2939
    347.5000,       5.0000,   8.00000,    415.3895
    352.5000,       5.0000,   8.00000,    433.8044
     52.5000,      35.0000,   1.00000,    451.4934
     57.5000,      35.0000,   1.00000,    441.1355
     62.5000,      35.0000,   1.00000,    450.0197
     67.5000,      35.0000,   1.00000,    459.4542
     72.5000,      35.0000,   1.00000,    478.8083
     77.5000,      35.0000,   1.00000,    521.1689
     82.5000,      35.0000,   1.00000,    576.1084
     87.5000,      35.0000,   1.00000,    636.5781
     92.5000,      35.0000,   1.00000,    666.3797
     97.5000,      35.0000,   1.00000,    678.6209
    102.5000,      35.0000,   1.00000,    697.0475
    107.5000,      35.0000,   1.00000,    734.3069
    112.5000,      35.0000,   1.00000,    767.7354
    117.5000,      35.0000,   1.00000,    792.4676
    122.5000,      35.0000,   1.00000,    804.0546
    127.5000,      35.0000,   1.00000,    842.6422
    132.5000,      35.0000,   1.00000,    885.5214
    137.5000,      35.0000,   1.00000,    902.9664
    142.5000,      35.0000,   1.00000,    872.5562
    147.5000,      35.0000,   1.00000,    810.9724
    152.5000,      35.0000,   1.00000,    761.0056
    157.5000,      35.0000,   1.00000,    748.2684
    162.5000,      35.0000,   1.00000,    717.2862
    167.5000,      35.0000,   1.00000,    724.2524
    172.5000,      35.0000,   1.00000,    762.1851
    177.5000,      35.0000,   1.00000,    814.9769
    182.5000,      35.0000,   1.00000,    897.1995
    187.5000,      35.0000,   1.00000,    988.3243
    192.5000,      35.0000,   1.00000,   1041.2115
    197.5000,      35.0000,   1.00000,   1110.7983
    202.5000,      35.0000,   1.00000,   1154.8889
    207.5000,      35.0000,   1.00000,   1155.3223
    212.5000,      35.0000,   1.00000,   1161.1819
    217.5000,      35.0000,   1.00000,   1056.7365
    222.5000,      35.0000,   1.00000,    912.6744
    227.5000,      35.0000,   1.00000,    821.3875
    232.5000,      35.0000,   1.00000,    737.9523
    237.5000,      35.0000,   1.00000,    710.8489
    242.5000,      35.0000,   1.00000,    710.6357
    247.5000,      35.0000,   1.00000,    676.3474
    252.5000,      35.0000,   1.00000,    697.8324
    257.5000,      35.0000,   1.00000,    739.3634
    262.5000,      35.0000,   1.00000,    761.5598
    267.5000,      35.0000,   1.00000,    776.0424
    272.5000,      35.0000,   1.00000,    769.1147
    277.5000,      35.0000,   1.00000,    746.1195
    282.5000,      35.0000,   1.00000,    772.1167
    287.5000,      35.0000,   1.00000,    723.1613
    292.5000,      35.0000,   1.00000,    655.8139
    297.5000,      35.0000,   1.00000,    583.5807
    302.5000,      35.0000,   1.00000,    528.5846
    307.5000,      35.0000,   1.00000,    498.3535
    312.5000,      35.0000,   1.00000,    480.6828
    317.5000,      35.0000,   1.00000,    466.2631
    322.5000,      35.0000,   1.00000,    490.4144
    327.5000,      35.0000,   1.00000,    501.5623
    332.5000,      35.0000,   1.00000,    508.4301
    337.5000,      35.0000,   1.00000,    511.4875
    342.5000,      35.0000,   1.00000,    521.2661
     52.5000,       5.0000,  10.00000,    440.7435
     57.5000,       5.0000,  10.00000,    417.8089
     62.5000,       5.0000,  10.00000,    478.7811
     67.5000,       5.0000,  10.00000,    443.4621
     72.5000,       5.0000,  10.00000,    443.8711
     77.5000,       5.0000,  10.00000,    537.7584
     82.5000,       5.0000,  10.00000,    593.5598
     87.5000,       5.0000,  10.00000,    559.7916
     92.5000,       5.0000,  10.00000,    651.8142
     97.5000,       5.0000,  10.00000,    779.4308
    102.5000,       5.0000,  10.00000,    887.3637
    107.5000,       5.0000,  10.00000,    733.4188
    112.5000,       5.0000,  10.00000,    726.3324
    117.5000,       5.0000,  10.00000,    717.7225
    122.5000,       5.0000,  10.00000,    734.8896
    127.5000,       5.0000,  10.00000,    792.5756
    132.5000,       5.0000,  10.00000,    848.3812
    137.5000,       5.0000,  10.00000,    938.1586
    142.5000,       5.0000,  10.00000,    915.3609
    147.5000,       5.0000,  10.00000,    863.0597
    152.5000,       5.0000,  10.00000,    705.7861
    157.5000,       5.0000,  10.00000,    602.9467
    162.5000,       5.0000,  10.00000,    658.4448
    167.5000,       5.0000,  10.00000,    757.7450
    172.5000,       5.0000,  10.00000,    823.6785
    177.5000,       5.0000,  10.00000,    787.0268
    182.5000,       5.0000,  10.00000,    877.0236
    187.5000,       5.0000,  10.00000,    947.1655
    192.5000,       5.0000,  10.00000,   1107.2238
    197.5000,       5.0000,  10.00000,   1435.9836
    202.5000,       5.0000,  10.00000,   1378.5540
    207.5000,       5.0000,  10.00000,   1033.6219
    212.5000,       5.0000,  10.00000,    982.3790
    217.5000,       5.0000,  10.00000,    818.5391
    222.5000,       5.0000,  10.00000,    730.5904
    227.5000,       5.0000,  10.00000,    858.5588
    232.5000,       5.0000,  10.00000,    822.8245
    237.5000,       5.0000,  10.00000,    616.3257
    242.5000,       5.0000,  10.00000,    666.7062
    247.5000,       5.0000,  10.00000,    664.7288
    252.5000,       5.0000,  10.00000,    659.4639
    257.5000,       5.0000,  10.00000,    694.9633
    262.5000,       5.0000,  10.00000,    564.4738
    267.5000,       5.0000,  10.00000,    888.4571
    272.5000,       5.0000,  10.00000,    881.6309
    277.5000,       5.0000,  10.00000,    960.6641
    282.5000,       5.0000,  10.00000,    830.2441
    287.5000,       5.0000,  10.00000,    629.6104
    292.5000,       5.0000,  10.00000,    571.1814
    297.5000,       5.0000,  10.00000,    507.7648
    302.5000,       5.0000,  10.00000,    480.8786
    307.5000,       5.0000,  10.00000,    518.1647
    312.5000,       5.0000,  10.00000,    506.0087
    317.5000,       5.0000,  10.00000,    478.5463
    322.5000,       5.0000,  10.00000,    457.2622
    327.5000,       5.0000,  10.00000,    513.8161
    332.5000,       5.0000,  10.00000,    526.4902
    337.5000,       5.0000,  10.00000,    587.4583
    342.5000,       5.0000,  10.00000,    577.4023
     67.5000,      45.0000,   1.00000,    509.3455
     72.5000,      45.0000,   1.00000,    524.9444
     77.5000,      45.0000,   1.00000,    561.6863
     82.5000,      45.0000,   1.00000,    608.7174
     87.5000,      45.0000,   1.00000,    636.3234
     92.5000,      45.0000,   1.00000,    680.2037
     97.5000,      45.0000,   1.00000,    725.7369
    102.5000,      45.0000,   1.00000,    752.5644
    107.5000,      45.0000,   1.00000,    773.5076
    112.5000,      45.0000,   1.00000,    808.1389
    117.5000,      45.0000,   1.00000,    840.7480
    122.5000,      45.0000,   1.00000,    842.6937
    127.5000,      45.0000,   1.00000,    810.5398
    132.5000,      45.0000,   1.00000,    731.4488
    137.5000,      45.0000,   1.00000,    633.7133
    142.5000,      45.0000,   1.00000,    591.8671
    147.5000,      45.0000,   1.00000,    581.0039
    152.5000,      45.0000,   1.00000,    593.8431
    157.5000,      45.0000,   1.00000,    606.8067
    162.5000,      45.0000,   1.00000,    617.8212
    167.5000,      45.0000,   1.00000,    637.3334
    172.5000,      45.0000,   1.00000,    691.0520
    177.5000,      45.0000,   1.00000,    760.1907
    182.5000,      45.0000,   1.00000,    831.4844
    187.5000,      45.0000,   1.00000,    874.1249
    192.5000,      45.0000,   1.00000,    913.7390
    197.5000,      45.0000,   1.00000,    959.5938
    202.5000,      45.0000,   1.00000,    979.7666
    207.5000,      45.0000,   1.00000,   1015.4423
    212.5000,      45.0000,   1.00000,   1017.8912
    217.5000,      45.0000,   1.00000,    973.8385
    222.5000,      45.0000,   1.00000,    872.0908
    227.5000,      45.0000,   1.00000,    759.6749
    232.5000,      45.0000,   1.00000,    711.2789
    237.5000,      45.0000,   1.00000,    687.5723
    242.5000,      45.0000,   1.00000,    670.7695
    247.5000,      45.0000,   1.00000,    699.4523
    252.5000,      45.0000,   1.00000,    706.0794
    257.5000,      45.0000,   1.00000,    717.7752
    262.5000,      45.0000,   1.00000,    740.4385
    267.5000,      45.0000,   1.00000,    746.2516
    272.5000,      45.0000,   1.00000,    737.5974
    277.5000,      45.0000,   1.00000,    715.6443
    282.5000,      45.0000,   1.00000,    704.3748
    287.5000,      45.0000,   1.00000,    717.1948
    292.5000,      45.0000,   1.00000,    674.1294
    297.5000,      45.0000,   1.00000,    638.0203
    302.5000,      45.0000,   1.00000,    575.5770
    307.5000,      45.0000,   1.00000,    523.7269
    312.5000,      45.0000,   1.00000,    506.7985
    317.5000,      45.0000,   1.00000,    505.8795
    322.5000,      45.0000,   1.00000,    513.0606
    327.5000,      45.0000,   1.00000,    517.1987
     77.5000,       5.0000,  12.00000,    543.5634
    157.5000,       5.0000,  12.00000,    500.3078
    237.5000,       5.0000,  12.00000,    595.7803
    317.5000,       5.0000,  12.00000,    497.1831
     67.5000,      15.0000,   4.00000,    490.7830
     72.5000,      15.0000,   4.00000,    505.5209
     77.5000,      15.0000,   4.00000,    542.9382
     82.5000,      15.0000,   4.00000,    566.9961
     87.5000,      15.0000,   4.00000,    608.8031
     92.5000,      15.0000,   4.00000,    695.2096
     97.5000,      15.0000,   4.00000,    830.3572
    102.5000,      15.0000,   4.00000,    857.1246
    107.5000,      15.0000,   4.00000,    823.3926
    112.5000,      15.0000,   4.00000,    748.9606
    117.5000,      15.0000,   4.00000,    733.2970
    122.5000,      15.0000,   4.00000,    730.2056
    127.5000,      15.0000,   4.00000,    728.5202
    132.5000,      15.0000,   4.00000,    703.7850
    137.5000,      15.0000,   4.00000,    649.2936
    142.5000,      15.0000,   4.00000,    623.1087
    147.5000,      15.0000,   4.00000,    576.4199
    152.5000,      15.0000,   4.00000,    535.4686
    157.5000,      15.0000,   4.00000,    523.5706
    162.5000,      15.0000,   4.00000,    556.8605
    167.5000,      15.0000,   4.00000,    633.0755
    172.5000,      15.0000,   4.00000,    704.4098
    177.5000,      15.0000,   4.00000,    753.7532
    182.5000,      15.0000,   4.00000,    797.1279
    187.5000,      15.0000,   4.00000,    888.6299
    192.5000,      15.0000,   4.00000,   1034.3746
    197.5000,      15.0000,   4.00000,   1166.6135
    202.5000,      15.0000,   4.00000,   1147.7637
    207.5000,      15.0000,   4.00000,   1015.9287
    212.5000,      15.0000,   4.00000,    834.2104
    217.5000,      15.0000,   4.00000,    736.9702
    222.5000,      15.0000,   4.00000,    707.3947
    227.5000,      15.0000,   4.00000,    719.0922
    232.5000,      15.0000,   4.00000,    708.1849
    237.5000,      15.0000,   4.00000,    675.6815
    242.5000,      15.0000,   4.00000,    632.4849
    247.5000,      15.0000,   4.00000,    641.0514
    252.5000,      15.0000,   4.00000,    643.5342
    257.5000,      15.0000,   4.00000,    611.8682
    262.5000,      15.0000,   4.00000,    692.7854
    267.5000,      15.0000,   4.00000,    771.5545
    272.5000,      15.0000,   4.00000,    914.1092
    277.5000,      15.0000,   4.00000,    885.5084
    282.5000,      15.0000,   4.00000,    811.9238
    287.5000,      15.0000,   4.00000,    684.5303
    292.5000,      15.0000,   4.00000,    575.3447
    297.5000,      15.0000,   4.00000,    531.0776
    302.5000,      15.0000,   4.00000,    513.0710
    307.5000,      15.0000,   4.00000,    507.4966
    312.5000,      15.0000,   4.00000,    513.4239
    317.5000,      15.0000,   4.00000,    498.7595
    322.5000,      15.0000,   4.00000,    502.3383
    327.5000,      15.0000,   4.00000,    512.1509
     82.5000,      55.0000,   1.00000,    669.6860
     87.5000,      55.0000,   1.00000,    689.9525
     92.5000,      55.0000,   1.00000,    693.7611
     97.5000,      55.0000,   1.00000,    704.9269
    102.5000,      55.0000,   1.00000,    722.8098
    107.5000,      55.0000,   1.00000,    735.7332
    112.5000,      55.0000,   1.00000,    739.8447
    117.5000,      55.0000,   1.00000,    698.6486
    122.5000,      55.0000,   1.00000,    641.3500
    127.5000,      55.0000,   1.00000,    589.4061
    132.5000,      55.0000,   1.00000,    534.4667
    137.5000,      55.0000,   1.00000,    516.1160
    142.5000,      55.0000,   1.00000,    518.4696
    147.5000,      55.0000,   1.00000,    521.7915
    152.5000,      55.0000,   1.00000,    516.6861
    157.5000,      55.0000,   1.00000,    532.9198
    162.5000,      55.0000,   1.00000,    553.5845
    167.5000,      55.0000,   1.00000,    582.2233
    172.5000,      55.0000,   1.00000,    631.5990
    177.5000,      55.0000,   1.00000,    679.3724
    182.5000,      55.0000,   1.00000,    738.1207
    187.5000,      55.0000,   1.00000,    796.7178
    192.5000,      55.0000,   1.00000,    822.6764
    197.5000,      55.0000,   1.00000,    822.5800
    202.5000,      55.0000,   1.00000,    835.8119
    207.5000,      55.0000,   1.00000,    864.3001
    212.5000,      55.0000,   1.00000,    869.0268
    217.5000,      55.0000,   1.00000,    881.0526
    222.5000,      55.0000,   1.00000,    879.5535
    227.5000,      55.0000,   1.00000,    816.2028
    232.5000,      55.0000,   1.00000,    750.4277
    242.5000,      55.0000,   1.00000,    697.7057
    247.5000,      55.0000,   1.00000,    711.2845
    252.5000,      55.0000,   1.00000,    747.6458
    257.5000,      55.0000,   1.00000,    743.6085
    262.5000,      55.0000,   1.00000,    710.4033
    267.5000,      55.0000,   1.00000,    708.0820
    272.5000,      55.0000,   1.00000,    692.4440
    277.5000,      55.0000,   1.00000,    673.8676
    282.5000,      55.0000,   1.00000,    668.7075
    287.5000,      55.0000,   1.00000,    656.3579
    292.5000,      55.0000,   1.00000,    655.0804
    297.5000,      55.0000,   1.00000,    622.2421
    302.5000,      55.0000,   1.00000,    594.7165
    307.5000,      55.0000,   1.00000,    551.8895
    312.5000,      55.0000,   1.00000,    536.1766
     77.5000,       5.0000,  15.00000,    586.4529
    157.5000,       5.0000,  15.00000,    425.8372
    237.5000,       5.0000,  15.00000,    587.3510
    317.5000,       5.0000,  15.00000,    515.1385
     82.5000,      15.0000,   5.00000,    624.5473
     87.5000,      15.0000,   5.00000,    656.8199
     92.5000,      15.0000,   5.00000,    714.7491
     97.5000,      15.0000,   5.00000,    815.5081
    102.5000,      15.0000,   5.00000,    816.2795
    107.5000,      15.0000,   5.00000,    766.5361
    112.5000,      15.0000,   5.00000,    670.3190
    117.5000,      15.0000,   5.00000,    597.7374
    122.5000,      15.0000,   5.00000,    538.9658
    127.5000,      15.0000,   5.00000,    516.7532
    132.5000,      15.0000,   5.00000,    519.0174
    137.5000,      15.0000,   5.00000,    522.4040
    142.5000,      15.0000,   5.00000,    532.0728
    147.5000,      15.0000,   5.00000,    505.9594
    152.5000,      15.0000,   5.00000,    463.2640
    157.5000,      15.0000,   5.00000,    451.9760
    162.5000,      15.0000,   5.00000,    488.5460
    167.5000,      15.0000,   5.00000,    562.5057
    172.5000,      15.0000,   5.00000,    610.2872
    177.5000,      15.0000,   5.00000,    664.0943
    182.5000,      15.0000,   5.00000,    733.5072
    187.5000,      15.0000,   5.00000,    836.5662
    192.5000,      15.0000,   5.00000,    965.7984
    197.5000,      15.0000,   5.00000,   1043.5082
    202.5000,      15.0000,   5.00000,   1003.0287
    207.5000,      15.0000,   5.00000,    873.7521
    212.5000,      15.0000,   5.00000,    735.3964
    217.5000,      15.0000,   5.00000,    677.0401
    222.5000,      15.0000,   5.00000,    683.4316
    227.5000,      15.0000,   5.00000,    722.7870
    232.5000,      15.0000,   5.00000,    719.9807
    242.5000,      15.0000,   5.00000,    633.9567
    247.5000,      15.0000,   5.00000,    644.9348
    252.5000,      15.0000,   5.00000,    650.1826
    257.5000,      15.0000,   5.00000,    614.1865
    262.5000,      15.0000,   5.00000,    689.4587
    267.5000,      15.0000,   5.00000,    759.9280
    272.5000,      15.0000,   5.00000,    897.6731
    277.5000,      15.0000,   5.00000,    876.2219
    282.5000,      15.0000,   5.00000,    794.3475
    287.5000,      15.0000,   5.00000,    664.9737
    292.5000,      15.0000,   5.00000,    558.2777
    297.5000,      15.0000,   5.00000,    514.3019
    302.5000,      15.0000,   5.00000,    499.9536
    307.5000,      15.0000,   5.00000,    504.8849
    312.5000,      15.0000,   5.00000,    522.8749
     97.5000,      65.0000,   1.00000,    656.5521
    102.5000,      65.0000,   1.00000,    610.9336
    107.5000,      65.0000,   1.00000,    566.6030
    112.5000,      65.0000,   1.00000,    536.5990
    117.5000,      65.0000,   1.00000,    518.5487
    122.5000,      65.0000,   1.00000,    514.8774
    127.5000,      65.0000,   1.00000,    512.2263
    132.5000,      65.0000,   1.00000,    496.1859
    137.5000,      65.0000,   1.00000,    475.8737
    142.5000,      65.0000,   1.00000,    479.4243
    147.5000,      65.0000,   1.00000,    483.0247
    152.5000,      65.0000,   1.00000,    493.4907
    157.5000,      65.0000,   1.00000,    508.6370
    162.5000,      65.0000,   1.00000,    534.2673
    167.5000,      65.0000,   1.00000,    581.9025
    172.5000,      65.0000,   1.00000,    603.9014
    177.5000,      65.0000,   1.00000,    616.5917
    182.5000,      65.0000,   1.00000,    627.6606
    187.5000,      65.0000,   1.00000,    640.6774
    192.5000,      65.0000,   1.00000,    675.9870
    197.5000,      65.0000,   1.00000,    733.5616
    202.5000,      65.0000,   1.00000,    791.9574
    207.5000,      65.0000,   1.00000,    810.8799
    212.5000,      65.0000,   1.00000,    832.8978
    217.5000,      65.0000,   1.00000,    841.6240
    257.5000,      65.0000,   1.00000,    747.5639
    262.5000,      65.0000,   1.00000,    717.2716
    267.5000,      65.0000,   1.00000,    678.3698
    272.5000,      65.0000,   1.00000,    658.2975
    277.5000,      65.0000,   1.00000,    638.8869
    282.5000,      65.0000,   1.00000,    624.0295
    287.5000,      65.0000,   1.00000,    615.8882
    292.5000,      65.0000,   1.00000,    607.2668
    297.5000,      65.0000,   1.00000,    624.8566
     97.5000,      15.0000,   6.00000,    759.1092
    102.5000,      15.0000,   6.00000,    698.7651
    107.5000,      15.0000,   6.00000,    597.8505
    112.5000,      15.0000,   6.00000,    496.1653
    117.5000,      15.0000,   6.00000,    455.3914
    122.5000,      15.0000,   6.00000,    442.0267
    127.5000,      15.0000,   6.00000,    450.7403
    132.5000,      15.0000,   6.00000,    464.2542
    137.5000,      15.0000,   6.00000,    467.6618
    142.5000,      15.0000,   6.00000,    479.2863
    147.5000,      15.0000,   6.00000,    464.6026
    152.5000,      15.0000,   6.00000,    435.7204
    157.5000,      15.0000,   6.00000,    425.6718
    162.5000,      15.0000,   6.00000,    461.9910
    167.5000,      15.0000,   6.00000,    535.6339
    172.5000,      15.0000,   6.00000,    571.4058
    177.5000,      15.0000,   6.00000,    610.4420
    182.5000,      15.0000,   6.00000,    641.3693
    187.5000,      15.0000,   6.00000,    708.0132
    192.5000,      15.0000,   6.00000,    831.6917
    197.5000,      15.0000,   6.00000,    939.2776
    202.5000,      15.0000,   6.00000,    948.9611
    207.5000,      15.0000,   6.00000,    841.1997
    212.5000,      15.0000,   6.00000,    717.7866
    217.5000,      15.0000,   6.00000,    665.6743
    257.5000,      15.0000,   6.00000,    624.2746
    262.5000,      15.0000,   6.00000,    701.2678
    267.5000,      15.0000,   6.00000,    759.2249
    272.5000,      15.0000,   6.00000,    882.1863
    277.5000,      15.0000,   6.00000,    852.8721
    282.5000,      15.0000,   6.00000,    765.9390
    287.5000,      15.0000,   6.00000,    643.8427
    292.5000,      15.0000,   6.00000,    549.5363
    297.5000,      15.0000,   6.00000,    514.7662
    105.0000,      30.0000,   3.00000,    558.2858
    110.0000,      30.0000,   3.00000,    524.8685
    115.0000,      30.0000,   3.00000,    488.3516
    120.0000,      30.0000,   3.00000,    449.5996
    125.0000,      30.0000,   3.00000,    438.5834
    130.0000,      30.0000,   3.00000,    432.7238
    135.0000,      30.0000,   3.00000,    445.5108
    140.0000,      30.0000,   3.00000,    447.8000
    145.0000,      30.0000,   3.00000,    440.2145
    150.0000,      30.0000,   3.00000,    442.1169
    155.0000,      30.0000,   3.00000,    454.5187
    160.0000,      30.0000,   3.00000,    479.2970
    165.0000,      30.0000,   3.00000,    487.3754
    170.0000,      30.0000,   3.00000,    519.1101
    175.0000,      30.0000,   3.00000,    557.5120
    180.0000,      30.0000,   3.00000,    603.1088
    185.0000,      30.0000,   3.00000,    679.4730
    190.0000,      30.0000,   3.00000,    742.6810
    195.0000,      30.0000,   3.00000,    777.1324
    200.0000,      30.0000,   3.00000,    809.7155
    205.0000,      30.0000,   3.00000,    831.3978
    210.0000,      30.0000,   3.00000,    827.5233
    265.0000,      30.0000,   3.00000,    754.7817
    270.0000,      30.0000,   3.00000,    771.7934
    275.0000,      30.0000,   3.00000,    754.8485
    280.0000,      30.0000,   3.00000,    758.5737
    285.0000,      30.0000,   3.00000,    699.4531
    290.0000,      30.0000,   3.00000,    639.2077
    112.5000,      25.0000,   4.00000,    497.7655
    117.5000,      25.0000,   4.00000,    444.5053
    122.5000,      25.0000,   4.00000,    420.0483
    127.5000,      25.0000,   4.00000,    416.1102
    132.5000,      25.0000,   4.00000,    420.3075
    137.5000,      25.0000,   4.00000,    432.8020
    142.5000,      25.0000,   4.00000,    439.2090
    147.5000,      25.0000,   4.00000,    432.4965
    152.5000,      25.0000,   4.00000,    435.1619
    157.5000,      25.0000,   4.00000,    444.6551
    162.5000,      25.0000,   4.00000,    462.8542
    167.5000,      25.0000,   4.00000,    480.3771
    172.5000,      25.0000,   4.00000,    523.6534
    177.5000,      25.0000,   4.00000,    572.6507
    182.5000,      25.0000,   4.00000,    621.5421
    187.5000,      25.0000,   4.00000,    698.7224
    192.5000,      25.0000,   4.00000,    776.4567
    197.5000,      25.0000,   4.00000,    802.2515
    202.5000,      25.0000,   4.00000,    816.8543
    272.5000,      25.0000,   4.00000,    802.8300
    277.5000,      25.0000,   4.00000,    809.9257
    282.5000,      25.0000,   4.00000,    750.5618
    157.5000,      15.0000,   8.00000,    384.1931
    157.5000,      15.0000,  10.00000,    396.4019
   5.85
ITERATION 3
MODEL RESISTIVITY
LAYER 1
77,     2.5000
     10.0000,     115.60
     15.0000,     122.95
     20.0000,     189.47
     25.0000,     244.25
     30.0000,     303.87
     35.0000,     284.74
     40.0000,     268.90
     45.0000,     252.27
     50.0000,     288.04
     55.0000,     261.88
     60.0000,     250.91
     65.0000,     290.53
     70.0000,     261.57
     75.0000,     256.04
     80.0000,     309.65
     85.0000,     342.14
     90.0000,     327.93
     95.0000,     394.97
    100.0000,     487.14
    105.0000,     542.84
    110.0000,     425.37
    115.0000,     395.44
    120.0000,     365.52
    125.0000,     364.61
    130.0000,     385.17
    135.0000,     411.80
    140.0000,     428.86
    145.0000,     401.87
    150.0000,     413.79
    155.0000,     369.21
    160.0000,     331.58
    165.0000,     407.52
    170.0000,     519.56
    175.0000,     604.92
    180.0000,     638.17
    185.0000,     801.45
    190.0000,     940.61
    195.0000,     1202.3
    200.0000,     1699.9
    205.0000,     1663.7
    210.0000,     1258.9
    215.0000,     1182.3
    220.0000,     948.53
    225.0000,     893.61
    230.0000,     1099.3
    235.0000,     1036.3
    240.0000,     759.00
    245.0000,     783.87
    250.0000,     729.83
    255.0000,     665.47
    260.0000,     676.54
    265.0000,     518.43
    270.0000,     796.80
    275.0000,     743.67
    280.0000,     778.33
    285.0000,     590.44
    290.0000,     383.07
    295.0000,     305.11
    300.0000,     229.12
    305.0000,     191.69
    310.0000,     194.13
    315.0000,     185.35
    320.0000,     171.37
    325.0000,     145.76
    330.0000,     158.27
    335.0000,     154.47
    340.0000,     163.50
    345.0000,     163.56
    350.0000,     136.72
    355.0000,     139.12
    360.0000,     167.53
    365.0000,     197.36
    370.0000,     192.12
    375.0000,     173.52
    380.0000,     168.24
    385.0000,     151.15
           148.2420
LAYER 2
77,     5.2500
     10.0000,     115.42
     15.0000,     123.40
     20.0000,     183.61
     25.0000,     246.81
     30.0000,     304.27
     35.0000,     293.52
     40.0000,     276.66
     45.0000,     265.28
     50.0000,     296.42
     55.0000,     274.81
     60.0000,     269.96
     65.0000,     306.84
     70.0000,     289.85
     75.0000,     292.06
     80.0000,     345.14
     85.0000,     380.95
     90.0000,     368.83
     95.0000,     424.78
    100.0000,     522.66
    105.0000,     580.64
    110.0000,     453.96
    115.0000,     420.22
    120.0000,     391.35
    125.0000,     383.14
    130.0000,     402.21
    135.0000,     434.30
    140.0000,     455.37
    145.0000,     445.32
    150.0000,     468.07
    155.0000,     440.44
    160.0000,     427.88
    165.0000,     516.10
    170.0000,     652.90
    175.0000,     768.83
    180.0000,     842.28
    185.0000,     1031.1
    190.0000,     1225.9
    195.0000,     1502.2
    200.0000,     1865.4
    205.0000,     1665.6
    210.0000,     1264.6
    215.0000,     1199.1
    220.0000,     992.63
    225.0000,     961.82
    230.0000,     1121.4
    235.0000,     1060.1
    240.0000,     786.06
    245.0000,     805.88
    250.0000,     763.39
    255.0000,     694.38
    260.0000,     689.25
    265.0000,     555.99
    270.0000,     796.95
    275.0000,     759.47
    280.0000,     772.72
    285.0000,     598.78
    290.0000,     388.99
    295.0000,     300.52
    300.0000,     234.81
    305.0000,     201.63
    310.0000,     201.44
    315.0000,     193.28
    320.0000,     176.71
    325.0000,     157.62
    330.0000,     167.11
    335.0000,     166.96
    340.0000,     176.04
    345.0000,     175.05
    350.0000,     151.37
    355.0000,     154.90
    360.0000,     186.28
    365.0000,     215.52
    370.0000,     207.15
    375.0000,     189.26
    380.0000,     176.21
    385.0000,     158.00
           154.5792
LAYER 3
75,     8.2750
     15.0000,     124.26
     20.0000,     177.24
     25.0000,     261.83
     30.0000,     327.73
     35.0000,     334.07
     40.0000,     317.18
     45.0000,     308.26
     50.0000,     329.39
     55.0000,     315.57
     60.0000,     322.48
     65.0000,     365.02
     70.0000,     375.83
     75.0000,     400.85
     80.0000,     465.97
     85.0000,     512.89
     90.0000,     504.68
     95.0000,     560.49
    100.0000,     688.28
    105.0000,     760.12
    110.0000,     601.80
    115.0000,     545.68
    120.0000,     504.54
    125.0000,     479.72
    130.0000,     493.51
    135.0000,     537.34
    140.0000,     583.12
    145.0000,     617.71
    150.0000,     693.53
    155.0000,     727.37
    160.0000,     779.29
    165.0000,     935.47
    170.0000,     1160.9
    175.0000,     1369.7
    180.0000,     1543.4
    185.0000,     1834.4
    190.0000,     2153.5
    195.0000,     2390.4
    200.0000,     2339.0
    205.0000,     1752.2
    210.0000,     1313.4
    215.0000,     1272.5
    220.0000,     1149.8
    225.0000,     1153.4
    230.0000,     1259.6
    235.0000,     1172.4
    240.0000,     909.00
    245.0000,     925.45
    250.0000,     903.45
    255.0000,     829.21
    260.0000,     801.59
    265.0000,     687.08
    270.0000,     882.91
    275.0000,     830.18
    280.0000,     791.64
    285.0000,     615.40
    290.0000,     407.85
    295.0000,     314.85
    300.0000,     265.94
    305.0000,     240.50
    310.0000,     235.09
    315.0000,     223.94
    320.0000,     206.82
    325.0000,     197.90
    330.0000,     211.74
    335.0000,     221.06
    340.0000,     234.45
    345.0000,     233.48
    350.0000,     211.57
    355.0000,     218.74
    360.0000,     258.22
    365.0000,     288.75
    370.0000,     270.85
    375.0000,     242.13
    380.0000,     207.36
           178.0771
LAYER 4
73,    11.6025
     20.0000,     165.28
     25.0000,     291.76
     30.0000,     366.67
     35.0000,     403.78
     40.0000,     391.39
     45.0000,     380.23
     50.0000,     389.70
     55.0000,     380.09
     60.0000,     398.44
     65.0000,     455.27
     70.0000,     503.65
     75.0000,     566.11
     80.0000,     654.10
     85.0000,     709.16
     90.0000,     696.29
     95.0000,     755.65
    100.0000,     922.97
    105.0000,     1022.6
    110.0000,     833.58
    115.0000,     761.67
    120.0000,     707.90
    125.0000,     662.71
    130.0000,     666.42
    135.0000,     723.07
    140.0000,     809.67
    145.0000,     922.74
    150.0000,     1122.5
    155.0000,     1306.4
    160.0000,     1509.0
    165.0000,     1820.1
    170.0000,     2219.4
    175.0000,     2594.9
    180.0000,     2921.8
    185.0000,     3338.0
    190.0000,     3691.0
    195.0000,     3545.9
    200.0000,     2714.7
    205.0000,     1711.4
    210.0000,     1267.3
    215.0000,     1304.5
    220.0000,     1327.8
    225.0000,     1405.1
    230.0000,     1483.2
    235.0000,     1350.5
    240.0000,     1083.5
    245.0000,     1104.1
    250.0000,     1100.2
    255.0000,     1021.2
    260.0000,     974.78
    265.0000,     857.03
    270.0000,     1025.0
    275.0000,     938.17
    280.0000,     857.34
    285.0000,     674.77
    290.0000,     468.74
    295.0000,     378.07
    300.0000,     344.32
    305.0000,     325.31
    310.0000,     312.76
    315.0000,     293.98
    320.0000,     275.50
    325.0000,     276.69
    330.0000,     303.17
    335.0000,     328.06
    340.0000,     351.66
    345.0000,     353.59
    350.0000,     331.63
    355.0000,     344.51
    360.0000,     395.72
    365.0000,     424.78
    370.0000,     377.51
    375.0000,     330.59
           248.9037
LAYER 5
69,    15.2628
     30.0000,     358.93
     35.0000,     485.34
     40.0000,     519.12
     45.0000,     532.60
     50.0000,     535.36
     55.0000,     540.41
     60.0000,     574.79
     65.0000,     647.45
     70.0000,     744.48
     75.0000,     846.27
     80.0000,     917.11
     85.0000,     923.53
     90.0000,     888.43
     95.0000,     913.92
    100.0000,     1023.6
    105.0000,     1099.5
    110.0000,     1029.5
    115.0000,     1012.5
    120.0000,     1002.9
    125.0000,     978.31
    130.0000,     981.06
    135.0000,     1050.8
    140.0000,     1211.7
    145.0000,     1507.8
    150.0000,     2027.1
    155.0000,     2730.9
    160.0000,     3544.1
    165.0000,     4413.8
    170.0000,     5275.4
    175.0000,     5949.9
    180.0000,     6232.9
    185.0000,     5955.7
    190.0000,     4964.9
    195.0000,     3395.5
    200.0000,     1960.4
    205.0000,     1167.2
    210.0000,     947.70
    215.0000,     1080.5
    220.0000,     1337.5
    225.0000,     1585.6
    230.0000,     1664.4
    235.0000,     1520.7
    240.0000,     1316.7
    245.0000,     1275.6
    250.0000,     1241.0
    255.0000,     1163.2
    260.0000,     1094.9
    265.0000,     1023.4
    270.0000,     1092.7
    275.0000,     1047.1
    280.0000,     985.34
    285.0000,     880.85
    290.0000,     757.13
    295.0000,     701.75
    300.0000,     695.72
    305.0000,     684.70
    310.0000,     649.82
    315.0000,     604.44
    320.0000,     574.74
    325.0000,     583.08
    330.0000,     624.39
    335.0000,     672.24
    340.0000,     713.35
    345.0000,     730.72
    350.0000,     728.77
    355.0000,     745.96
    360.0000,     763.92
    365.0000,     735.07
           562.6467
LAYER 6
65,    19.2890
     40.0000,     501.91
     45.0000,     544.93
     50.0000,     558.09
     55.0000,     569.94
     60.0000,     595.67
     65.0000,     644.04
     70.0000,     706.01
     75.0000,     761.51
     80.0000,     785.42
     85.0000,     772.68
     90.0000,     750.67
     95.0000,     763.39
    100.0000,     818.00
    105.0000,     869.51
    110.0000,     883.03
    115.0000,     911.09
    120.0000,     938.88
    125.0000,     950.55
    130.0000,     967.19
    135.0000,     1024.0
    140.0000,     1155.1
    145.0000,     1403.4
    150.0000,     1821.5
    155.0000,     2405.7
    160.0000,     3082.2
    165.0000,     3732.8
    170.0000,     4229.2
    175.0000,     4425.7
    180.0000,     4202.9
    185.0000,     3554.9
    190.0000,     2641.4
    195.0000,     1734.0
    200.0000,     1084.9
    205.0000,     762.31
    210.0000,     700.97
    215.0000,     830.85
    220.0000,     1071.4
    225.0000,     1311.0
    230.0000,     1412.1
    235.0000,     1345.3
    240.0000,     1219.6
    245.0000,     1142.4
    250.0000,     1076.6
    255.0000,     1005.6
    260.0000,     949.39
    265.0000,     919.74
    270.0000,     953.80
    275.0000,     967.20
    280.0000,     971.41
    285.0000,     960.33
    290.0000,     939.46
    295.0000,     942.37
    300.0000,     961.11
    305.0000,     959.35
    310.0000,     922.25
    315.0000,     870.53
    320.0000,     834.48
    325.0000,     833.03
    330.0000,     861.65
    335.0000,     902.10
    340.0000,     941.11
    345.0000,     964.14
    350.0000,     973.09
    355.0000,     967.41
           905.6511
LAYER 7
61,    23.7179
     50.0000,     528.29
     55.0000,     535.19
     60.0000,     547.16
     65.0000,     565.11
     70.0000,     586.78
     75.0000,     603.05
     80.0000,     604.33
     85.0000,     593.51
     90.0000,     584.72
     95.0000,     594.07
    100.0000,     623.91
    105.0000,     660.37
    110.0000,     692.90
    115.0000,     729.90
    120.0000,     764.68
    125.0000,     789.21
    130.0000,     810.81
    135.0000,     847.72
    140.0000,     920.74
    145.0000,     1050.9
    150.0000,     1253.2
    155.0000,     1517.5
    160.0000,     1801.6
    165.0000,     2041.3
    170.0000,     2171.3
    175.0000,     2142.3
    180.0000,     1939.9
    185.0000,     1604.1
    190.0000,     1221.3
    195.0000,     884.60
    200.0000,     654.62
    205.0000,     547.37
    210.0000,     553.18
    215.0000,     657.82
    220.0000,     828.36
    225.0000,     999.33
    230.0000,     1091.9
    235.0000,     1081.7
    240.0000,     1015.9
    245.0000,     947.39
    250.0000,     883.51
    255.0000,     827.55
    260.0000,     789.77
    265.0000,     779.79
    270.0000,     805.06
    275.0000,     840.38
    280.0000,     879.36
    285.0000,     917.17
    290.0000,     952.67
    295.0000,     991.33
    300.0000,     1025.1
    305.0000,     1036.4
    310.0000,     1018.3
    315.0000,     984.79
    320.0000,     957.28
    325.0000,     950.37
    330.0000,     964.80
    335.0000,     988.94
    340.0000,     1016.3
    345.0000,     1032.1
             1039.0
LAYER 8
57,    28.5897
     60.0000,     501.22
     65.0000,     498.02
     70.0000,     499.41
     75.0000,     496.23
     80.0000,     490.07
     85.0000,     481.71
     90.0000,     477.05
     95.0000,     482.57
    100.0000,     499.68
    105.0000,     524.34
    110.0000,     552.68
    115.0000,     583.71
    120.0000,     613.18
    125.0000,     636.72
    130.0000,     655.78
    135.0000,     677.46
    140.0000,     711.09
    145.0000,     764.91
    150.0000,     841.55
    155.0000,     933.37
    160.0000,     1022.2
    165.0000,     1084.1
    170.0000,     1097.7
    175.0000,     1051.9
    180.0000,     950.18
    185.0000,     812.42
    190.0000,     668.66
    195.0000,     547.77
    200.0000,     469.30
    205.0000,     442.77
    210.0000,     470.59
    215.0000,     549.52
    220.0000,     662.21
    225.0000,     773.52
    230.0000,     843.89
    235.0000,     857.01
    240.0000,     828.94
    245.0000,     785.05
    250.0000,     739.75
    255.0000,     702.11
    260.0000,     679.67
    265.0000,     678.26
    270.0000,     699.41
    275.0000,     735.22
    280.0000,     779.86
    285.0000,     828.81
    290.0000,     878.59
    295.0000,     926.41
    300.0000,     965.56
    305.0000,     988.36
    310.0000,     991.91
    315.0000,     982.88
    320.0000,     971.82
    325.0000,     970.18
    330.0000,     980.41
    335.0000,     995.68
             1023.0
LAYER 9
53,    33.9487
     70.0000,     453.77
     75.0000,     438.91
     80.0000,     430.37
     85.0000,     424.11
     90.0000,     418.51
     95.0000,     419.35
    100.0000,     428.11
    105.0000,     443.31
    110.0000,     463.28
    115.0000,     485.79
    120.0000,     507.93
    125.0000,     526.75
    130.0000,     541.51
    135.0000,     554.07
    140.0000,     567.85
    145.0000,     585.99
    150.0000,     609.08
    155.0000,     633.89
    160.0000,     653.94
    165.0000,     661.58
    170.0000,     650.78
    175.0000,     619.61
    180.0000,     571.27
    185.0000,     513.74
    190.0000,     457.81
    195.0000,     414.05
    200.0000,     390.77
    205.0000,     393.57
    210.0000,     424.70
    215.0000,     482.00
    220.0000,     555.21
    225.0000,     626.16
    230.0000,     675.91
    235.0000,     695.14
    240.0000,     688.41
    245.0000,     667.26
    250.0000,     642.29
    255.0000,     621.65
    260.0000,     611.17
    265.0000,     614.67
    270.0000,     632.95
    275.0000,     663.32
    280.0000,     702.36
    285.0000,     746.73
    290.0000,     793.02
    295.0000,     837.86
    300.0000,     876.14
    305.0000,     905.44
    310.0000,     924.33
    315.0000,     935.19
    320.0000,     937.33
    325.0000,     943.18
           963.1270
LAYER 10
47,    39.8436
     85.0000,     402.63
     90.0000,     389.53
     95.0000,     386.18
    100.0000,     388.99
    105.0000,     396.76
    110.0000,     409.67
    115.0000,     424.91
    120.0000,     440.80
    125.0000,     454.94
    130.0000,     465.91
    135.0000,     473.49
    140.0000,     478.55
    145.0000,     482.34
    150.0000,     485.43
    155.0000,     487.11
    160.0000,     485.68
    165.0000,     479.13
    170.0000,     466.08
    175.0000,     446.64
    180.0000,     422.66
    185.0000,     397.54
    190.0000,     375.72
    195.0000,     361.74
    200.0000,     359.48
    205.0000,     371.66
    210.0000,     398.99
    215.0000,     439.44
    220.0000,     487.01
    225.0000,     532.61
    230.0000,     567.37
    235.0000,     586.47
    240.0000,     590.89
    245.0000,     585.61
    250.0000,     576.70
    255.0000,     569.59
    260.0000,     568.38
    265.0000,     575.67
    270.0000,     592.29
    275.0000,     617.37
    280.0000,     649.19
    285.0000,     685.82
    290.0000,     724.48
    295.0000,     764.14
    300.0000,     797.58
    305.0000,     829.07
    310.0000,     854.13
           890.1466
LAYER 11
43,    46.3279
     95.0000,     369.03
    100.0000,     368.68
    105.0000,     372.17
    110.0000,     379.33
    115.0000,     388.71
    120.0000,     400.18
    125.0000,     410.57
    130.0000,     418.67
    135.0000,     423.54
    140.0000,     425.12
    145.0000,     423.92
    150.0000,     420.57
    155.0000,     415.39
    160.0000,     408.41
    165.0000,     399.51
    170.0000,     388.77
    175.0000,     376.70
    180.0000,     364.41
    185.0000,     353.54
    190.0000,     346.11
    195.0000,     344.18
    200.0000,     349.46
    205.0000,     363.00
    210.0000,     384.64
    215.0000,     412.79
    220.0000,     444.17
    225.0000,     474.37
    230.0000,     499.33
    235.0000,     516.66
    240.0000,     526.44
    245.0000,     530.72
    250.0000,     532.52
    255.0000,     534.95
    260.0000,     540.52
    265.0000,     550.92
    270.0000,     566.88
    275.0000,     588.24
    280.0000,     614.13
    285.0000,     644.77
    290.0000,     674.78
    295.0000,     706.42
    300.0000,     735.94
           775.0391
LAYER 12
39,    53.4607
    105.0000,     359.06
    110.0000,     363.39
    115.0000,     369.67
    120.0000,     377.16
    125.0000,     384.28
    130.0000,     390.49
    135.0000,     393.87
    140.0000,     394.18
    145.0000,     391.72
    150.0000,     387.05
    155.0000,     380.78
    160.0000,     373.46
    165.0000,     365.58
    170.0000,     357.60
    175.0000,     350.10
    180.0000,     343.81
    185.0000,     339.57
    190.0000,     338.35
    195.0000,     341.04
    200.0000,     348.29
    205.0000,     360.33
    210.0000,     376.81
    215.0000,     396.67
    220.0000,     418.23
    225.0000,     439.40
    230.0000,     458.34
    235.0000,     473.91
    240.0000,     485.98
    245.0000,     495.37
    250.0000,     503.48
    255.0000,     511.88
    260.0000,     521.92
    265.0000,     534.60
    270.0000,     550.44
    275.0000,     569.67
    280.0000,     589.47
    285.0000,     612.28
    290.0000,     638.20
           669.5460
LAYER 13
37,    61.3068
    110.0000,     355.72
    115.0000,     359.88
    120.0000,     365.28
    125.0000,     370.58
    130.0000,     374.74
    135.0000,     377.25
    140.0000,     377.17
    145.0000,     374.70
    150.0000,     370.32
    155.0000,     364.66
    160.0000,     358.37
    165.0000,     352.03
    170.0000,     346.21
    175.0000,     341.43
    180.0000,     338.19
    185.0000,     336.99
    190.0000,     338.27
    195.0000,     342.41
    200.0000,     349.58
    205.0000,     359.75
    210.0000,     372.57
    215.0000,     387.44
    220.0000,     403.49
    225.0000,     419.72
    230.0000,     435.26
    235.0000,     449.54
    240.0000,     462.43
    245.0000,     474.25
    250.0000,     485.61
    255.0000,     497.26
    260.0000,     509.87
    265.0000,     523.87
    270.0000,     539.36
    275.0000,     553.99
    280.0000,     569.14
    285.0000,     584.28
           598.7977
LAYER 14
35, 
    115.0000,     353.63
    120.0000,     359.14
    125.0000,     364.07
    130.0000,     367.72
    135.0000,     369.63
    140.0000,     369.52
    145.0000,     367.22
    150.0000,     363.22
    155.0000,     358.11
    160.0000,     352.53
    165.0000,     347.09
    170.0000,     342.33
    175.0000,     338.75
    180.0000,     336.73
    185.0000,     336.63
    190.0000,     338.70
    195.0000,     343.11
    200.0000,     349.89
    205.0000,     358.95
    210.0000,     369.99
    215.0000,     382.60
    220.0000,     396.27
    225.0000,     410.38
    230.0000,     424.43
    235.0000,     438.04
    240.0000,     451.12
    245.0000,     463.80
    250.0000,     476.44
    255.0000,     489.47
    260.0000,     503.30
    265.0000,     518.23
    270.0000,     531.56
    275.0000,     544.61
    280.0000,     556.54
           566.0619
CALCULATED APPARENT RESISTIVITY
      7.5000,       5.0000,   1.00000,    134.9771
     12.5000,       5.0000,   1.00000,    146.0706
     17.5000,       5.0000,   1.00000,    203.0430
     22.5000,       5.0000,   1.00000,    230.6896
     27.5000,       5.0000,   1.00000,    278.7864
     32.5000,       5.0000,   1.00000,    281.5244
     37.5000,       5.0000,   1.00000,    294.1828
     42.5000,       5.0000,   1.00000,    274.1536
     47.5000,       5.0000,   1.00000,    300.8637
     52.5000,       5.0000,   1.00000,    285.5767
     57.5000,       5.0000,   1.00000,    279.0042
     62.5000,       5.0000,   1.00000,    311.4342
     67.5000,       5.0000,   1.00000,    300.9785
     72.5000,       5.0000,   1.00000,    308.4121
     77.5000,       5.0000,   1.00000,    345.9703
     82.5000,       5.0000,   1.00000,    379.2002
     87.5000,       5.0000,   1.00000,    385.1063
     92.5000,       5.0000,   1.00000,    446.6119
     97.5000,       5.0000,   1.00000,    471.0953
    102.5000,       5.0000,   1.00000,    518.1485
    107.5000,       5.0000,   1.00000,    448.2353
    112.5000,       5.0000,   1.00000,    446.8827
    117.5000,       5.0000,   1.00000,    413.7071
    122.5000,       5.0000,   1.00000,    409.4433
    127.5000,       5.0000,   1.00000,    423.4563
    132.5000,       5.0000,   1.00000,    426.7793
    137.5000,       5.0000,   1.00000,    456.3689
    142.5000,       5.0000,   1.00000,    443.8025
    147.5000,       5.0000,   1.00000,    457.5486
    152.5000,       5.0000,   1.00000,    448.8176
    157.5000,       5.0000,   1.00000,    443.6265
    162.5000,       5.0000,   1.00000,    519.9852
    167.5000,       5.0000,   1.00000,    607.1934
    172.5000,       5.0000,   1.00000,    721.7821
    177.5000,       5.0000,   1.00000,    788.3311
    182.5000,       5.0000,   1.00000,    985.3740
    187.5000,       5.0000,   1.00000,   1133.4893
    192.5000,       5.0000,   1.00000,   1290.1881
    197.5000,       5.0000,   1.00000,   1508.5421
    202.5000,       5.0000,   1.00000,   1499.9385
    207.5000,       5.0000,   1.00000,   1289.9431
    212.5000,       5.0000,   1.00000,   1250.2029
    217.5000,       5.0000,   1.00000,   1093.0449
    222.5000,       5.0000,   1.00000,    980.4408
    227.5000,       5.0000,   1.00000,   1044.8097
    232.5000,       5.0000,   1.00000,   1021.8519
    237.5000,       5.0000,   1.00000,    825.2788
    242.5000,       5.0000,   1.00000,    860.8473
    247.5000,       5.0000,   1.00000,    778.0433
    252.5000,       5.0000,   1.00000,    709.9137
    257.5000,       5.0000,   1.00000,    761.2321
    262.5000,       5.0000,   1.00000,    596.1960
    267.5000,       5.0000,   1.00000,    807.2430
    272.5000,       5.0000,   1.00000,    662.5369
    277.5000,       5.0000,   1.00000,    688.2830
    282.5000,       5.0000,   1.00000,    560.0010
    287.5000,       5.0000,   1.00000,    417.0677
    292.5000,       5.0000,   1.00000,    344.2188
    297.5000,       5.0000,   1.00000,    268.0102
    302.5000,       5.0000,   1.00000,    227.9117
    307.5000,       5.0000,   1.00000,    219.9147
    312.5000,       5.0000,   1.00000,    199.5600
    317.5000,       5.0000,   1.00000,    192.6401
    322.5000,       5.0000,   1.00000,    175.0694
    327.5000,       5.0000,   1.00000,    185.0161
    332.5000,       5.0000,   1.00000,    173.8925
    337.5000,       5.0000,   1.00000,    183.1568
    342.5000,       5.0000,   1.00000,    182.4702
    347.5000,       5.0000,   1.00000,    166.6003
    352.5000,       5.0000,   1.00000,    178.5734
    357.5000,       5.0000,   1.00000,    190.5199
    362.5000,       5.0000,   1.00000,    203.4481
    367.5000,       5.0000,   1.00000,    203.0839
    372.5000,       5.0000,   1.00000,    188.8924
    377.5000,       5.0000,   1.00000,    187.5913
    382.5000,       5.0000,   1.00000,    167.2496
    387.5000,       5.0000,   1.00000,    163.4361
     12.5000,       5.0000,   2.00000,    165.9804
     17.5000,       5.0000,   2.00000,    223.3261
     22.5000,       5.0000,   2.00000,    253.8827
     27.5000,       5.0000,   2.00000,    289.1221
     32.5000,       5.0000,   2.00000,    299.4177
     37.5000,       5.0000,   2.00000,    299.8958
     42.5000,       5.0000,   2.00000,    299.6689
     47.5000,       5.0000,   2.00000,    347.4824
     52.5000,       5.0000,   2.00000,    317.6948
     57.5000,       5.0000,   2.00000,    308.3023
     62.5000,       5.0000,   2.00000,    374.7216
     67.5000,       5.0000,   2.00000,    353.5770
     72.5000,       5.0000,   2.00000,    343.3185
     77.5000,       5.0000,   2.00000,    420.0686
     82.5000,       5.0000,   2.00000,    456.9891
     87.5000,       5.0000,   2.00000,    425.5674
     92.5000,       5.0000,   2.00000,    463.8994
     97.5000,       5.0000,   2.00000,    533.1632
    102.5000,       5.0000,   2.00000,    572.2849
    107.5000,       5.0000,   2.00000,    479.8972
    112.5000,       5.0000,   2.00000,    487.2744
    117.5000,       5.0000,   2.00000,    486.3630
    122.5000,       5.0000,   2.00000,    475.5555
    127.5000,       5.0000,   2.00000,    482.5584
    132.5000,       5.0000,   2.00000,    489.8730
    137.5000,       5.0000,   2.00000,    523.4509
    142.5000,       5.0000,   2.00000,    530.0240
    147.5000,       5.0000,   2.00000,    580.0305
    152.5000,       5.0000,   2.00000,    574.3125
    157.5000,       5.0000,   2.00000,    553.4202
    162.5000,       5.0000,   2.00000,    666.1550
    167.5000,       5.0000,   2.00000,    819.1805
    172.5000,       5.0000,   2.00000,    926.0171
    177.5000,       5.0000,   2.00000,    980.1022
    182.5000,       5.0000,   2.00000,   1197.2415
    187.5000,       5.0000,   2.00000,   1233.5244
    192.5000,       5.0000,   2.00000,   1274.0009
    197.5000,       5.0000,   2.00000,   1584.7891
    202.5000,       5.0000,   2.00000,   1517.3545
    207.5000,       5.0000,   2.00000,   1257.1676
    212.5000,       5.0000,   2.00000,   1348.7668
    217.5000,       5.0000,   2.00000,   1157.5247
    222.5000,       5.0000,   2.00000,    947.1227
    227.5000,       5.0000,   2.00000,   1151.4448
    232.5000,       5.0000,   2.00000,   1125.8153
    237.5000,       5.0000,   2.00000,    831.6947
    242.5000,       5.0000,   2.00000,    917.3098
    247.5000,       5.0000,   2.00000,    875.0753
    252.5000,       5.0000,   2.00000,    827.1237
    257.5000,       5.0000,   2.00000,    810.4807
    262.5000,       5.0000,   2.00000,    626.8691
    267.5000,       5.0000,   2.00000,    817.3165
    272.5000,       5.0000,   2.00000,    702.8955
    277.5000,       5.0000,   2.00000,    668.6354
    282.5000,       5.0000,   2.00000,    584.6127
    287.5000,       5.0000,   2.00000,    435.3724
    292.5000,       5.0000,   2.00000,    399.1565
    297.5000,       5.0000,   2.00000,    325.4231
    302.5000,       5.0000,   2.00000,    272.6715
    307.5000,       5.0000,   2.00000,    270.3461
    312.5000,       5.0000,   2.00000,    251.7303
    317.5000,       5.0000,   2.00000,    231.7720
    322.5000,       5.0000,   2.00000,    214.2998
    327.5000,       5.0000,   2.00000,    225.3826
    332.5000,       5.0000,   2.00000,    212.1598
    337.5000,       5.0000,   2.00000,    229.9785
    342.5000,       5.0000,   2.00000,    233.3152
    347.5000,       5.0000,   2.00000,    201.8364
    352.5000,       5.0000,   2.00000,    211.9031
    357.5000,       5.0000,   2.00000,    232.8947
    362.5000,       5.0000,   2.00000,    245.6352
    367.5000,       5.0000,   2.00000,    231.6658
    372.5000,       5.0000,   2.00000,    216.6485
    377.5000,       5.0000,   2.00000,    221.4032
    382.5000,       5.0000,   2.00000,    196.7549
     17.5000,       5.0000,   3.00000,    245.1698
     22.5000,       5.0000,   3.00000,    284.6999
     27.5000,       5.0000,   3.00000,    331.6286
     32.5000,       5.0000,   3.00000,    310.0048
     37.5000,       5.0000,   3.00000,    313.1142
     42.5000,       5.0000,   3.00000,    318.1441
     47.5000,       5.0000,   3.00000,    373.2948
     52.5000,       5.0000,   3.00000,    352.6888
     57.5000,       5.0000,   3.00000,    354.0484
     62.5000,       5.0000,   3.00000,    414.1447
     67.5000,       5.0000,   3.00000,    393.5455
     72.5000,       5.0000,   3.00000,    395.9019
     77.5000,       5.0000,   3.00000,    469.5419
     82.5000,       5.0000,   3.00000,    506.2591
     87.5000,       5.0000,   3.00000,    444.9128
     92.5000,       5.0000,   3.00000,    492.8126
     97.5000,       5.0000,   3.00000,    575.9288
    102.5000,       5.0000,   3.00000,    642.9611
    107.5000,       5.0000,   3.00000,    522.8226
    112.5000,       5.0000,   3.00000,    521.4437
    117.5000,       5.0000,   3.00000,    524.1520
    122.5000,       5.0000,   3.00000,    538.8412
    127.5000,       5.0000,   3.00000,    550.3840
    132.5000,       5.0000,   3.00000,    563.6129
    137.5000,       5.0000,   3.00000,    617.4432
    142.5000,       5.0000,   3.00000,    648.3623
    147.5000,       5.0000,   3.00000,    712.9433
    152.5000,       5.0000,   3.00000,    687.6025
    157.5000,       5.0000,   3.00000,    658.6700
    162.5000,       5.0000,   3.00000,    811.3836
    167.5000,       5.0000,   3.00000,   1004.2307
    172.5000,       5.0000,   3.00000,   1138.3032
    177.5000,       5.0000,   3.00000,   1133.0060
    182.5000,       5.0000,   3.00000,   1212.5128
    187.5000,       5.0000,   3.00000,   1173.8926
    192.5000,       5.0000,   3.00000,   1293.0446
    197.5000,       5.0000,   3.00000,   1587.6292
    202.5000,       5.0000,   3.00000,   1579.0992
    207.5000,       5.0000,   3.00000,   1309.4927
    212.5000,       5.0000,   3.00000,   1283.7072
    217.5000,       5.0000,   3.00000,   1091.1658
    222.5000,       5.0000,   3.00000,    993.5546
    227.5000,       5.0000,   3.00000,   1159.3817
    232.5000,       5.0000,   3.00000,   1163.5328
    237.5000,       5.0000,   3.00000,    877.4384
    242.5000,       5.0000,   3.00000,    909.6215
    247.5000,       5.0000,   3.00000,    951.2972
    252.5000,       5.0000,   3.00000,    878.8604
    257.5000,       5.0000,   3.00000,    829.6887
    262.5000,       5.0000,   3.00000,    610.3801
    267.5000,       5.0000,   3.00000,    824.2861
    272.5000,       5.0000,   3.00000,    740.0765
    277.5000,       5.0000,   3.00000,    752.1916
    282.5000,       5.0000,   3.00000,    589.0607
    287.5000,       5.0000,   3.00000,    467.8151
    292.5000,       5.0000,   3.00000,    424.8703
    297.5000,       5.0000,   3.00000,    370.3763
    302.5000,       5.0000,   3.00000,    328.8646
    307.5000,       5.0000,   3.00000,    331.4474
    312.5000,       5.0000,   3.00000,    309.7088
    317.5000,       5.0000,   3.00000,    286.7151
    322.5000,       5.0000,   3.00000,    253.8718
    327.5000,       5.0000,   3.00000,    268.1624
    332.5000,       5.0000,   3.00000,    262.9838
    337.5000,       5.0000,   3.00000,    288.4705
    342.5000,       5.0000,   3.00000,    282.2809
    347.5000,       5.0000,   3.00000,    237.1727
    352.5000,       5.0000,   3.00000,    242.3179
    357.5000,       5.0000,   3.00000,    273.3766
    362.5000,       5.0000,   3.00000,    295.4646
    367.5000,       5.0000,   3.00000,    277.8433
    372.5000,       5.0000,   3.00000,    253.1529
    377.5000,       5.0000,   3.00000,    253.1494
     22.5000,      15.0000,   1.00000,    313.0431
     27.5000,      15.0000,   1.00000,    329.8556
     32.5000,      15.0000,   1.00000,    333.5701
     37.5000,      15.0000,   1.00000,    324.0081
     42.5000,      15.0000,   1.00000,    340.1153
     47.5000,      15.0000,   1.00000,    354.7249
     52.5000,      15.0000,   1.00000,    383.4497
     57.5000,      15.0000,   1.00000,    401.0167
     62.5000,      15.0000,   1.00000,    406.5339
     67.5000,      15.0000,   1.00000,    424.9029
     72.5000,      15.0000,   1.00000,    453.6053
     77.5000,      15.0000,   1.00000,    479.0322
     82.5000,      15.0000,   1.00000,    471.3676
     87.5000,      15.0000,   1.00000,    494.4738
     92.5000,      15.0000,   1.00000,    523.9965
     97.5000,      15.0000,   1.00000,    585.1215
    102.5000,      15.0000,   1.00000,    602.3977
    107.5000,      15.0000,   1.00000,    596.2534
    112.5000,      15.0000,   1.00000,    544.6801
    117.5000,      15.0000,   1.00000,    544.1285
    122.5000,      15.0000,   1.00000,    566.8293
    127.5000,      15.0000,   1.00000,    599.5636
    132.5000,      15.0000,   1.00000,    637.0847
    137.5000,      15.0000,   1.00000,    691.0516
    142.5000,      15.0000,   1.00000,    751.6890
    147.5000,      15.0000,   1.00000,    764.5440
    152.5000,      15.0000,   1.00000,    755.9144
    157.5000,      15.0000,   1.00000,    800.0046
    162.5000,      15.0000,   1.00000,    916.9733
    167.5000,      15.0000,   1.00000,   1083.8115
    172.5000,      15.0000,   1.00000,   1179.8721
    177.5000,      15.0000,   1.00000,   1168.8394
    182.5000,      15.0000,   1.00000,   1077.9241
    187.5000,      15.0000,   1.00000,   1124.4514
    192.5000,      15.0000,   1.00000,   1272.4299
    197.5000,      15.0000,   1.00000,   1443.3615
    202.5000,      15.0000,   1.00000,   1513.6147
    207.5000,      15.0000,   1.00000,   1424.1694
    212.5000,      15.0000,   1.00000,   1184.4076
    217.5000,      15.0000,   1.00000,   1085.3589
    222.5000,      15.0000,   1.00000,   1073.7039
    227.5000,      15.0000,   1.00000,   1084.2075
    232.5000,      15.0000,   1.00000,   1048.2966
    237.5000,      15.0000,   1.00000,    998.6143
    242.5000,      15.0000,   1.00000,    937.6144
    247.5000,      15.0000,   1.00000,    895.0158
    252.5000,      15.0000,   1.00000,    874.3464
    257.5000,      15.0000,   1.00000,    761.7066
    262.5000,      15.0000,   1.00000,    732.7955
    267.5000,      15.0000,   1.00000,    715.6177
    272.5000,      15.0000,   1.00000,    792.4205
    277.5000,      15.0000,   1.00000,    731.0378
    282.5000,      15.0000,   1.00000,    654.0525
    287.5000,      15.0000,   1.00000,    512.0949
    292.5000,      15.0000,   1.00000,    442.2183
    297.5000,      15.0000,   1.00000,    400.4112
    302.5000,      15.0000,   1.00000,    384.5846
    307.5000,      15.0000,   1.00000,    368.7156
    312.5000,      15.0000,   1.00000,    353.6207
    317.5000,      15.0000,   1.00000,    323.8251
    322.5000,      15.0000,   1.00000,    304.1459
    327.5000,      15.0000,   1.00000,    295.5394
    332.5000,      15.0000,   1.00000,    312.5611
    337.5000,      15.0000,   1.00000,    315.1008
    342.5000,      15.0000,   1.00000,    298.9189
    347.5000,      15.0000,   1.00000,    277.8652
    352.5000,      15.0000,   1.00000,    274.6783
    357.5000,      15.0000,   1.00000,    293.2596
    362.5000,      15.0000,   1.00000,    312.0985
    367.5000,      15.0000,   1.00000,    311.2485
    372.5000,      15.0000,   1.00000,    291.4268
     22.5000,       5.0000,   4.00000,    318.8631
     27.5000,       5.0000,   4.00000,    365.1819
     32.5000,       5.0000,   4.00000,    345.4759
     37.5000,       5.0000,   4.00000,    335.8036
     42.5000,       5.0000,   4.00000,    327.2108
     47.5000,       5.0000,   4.00000,    389.0374
     52.5000,       5.0000,   4.00000,    383.9193
     57.5000,       5.0000,   4.00000,    383.0830
     62.5000,       5.0000,   4.00000,    448.1620
     67.5000,       5.0000,   4.00000,    428.3873
     72.5000,       5.0000,   4.00000,    434.3309
     77.5000,       5.0000,   4.00000,    502.9734
     82.5000,       5.0000,   4.00000,    507.8802
     87.5000,       5.0000,   4.00000,    470.4508
     92.5000,       5.0000,   4.00000,    527.7652
     97.5000,       5.0000,   4.00000,    613.4607
    102.5000,       5.0000,   4.00000,    692.5072
    107.5000,       5.0000,   4.00000,    572.4710
    112.5000,       5.0000,   4.00000,    558.6621
    117.5000,       5.0000,   4.00000,    547.4813
    122.5000,       5.0000,   4.00000,    569.9562
    127.5000,       5.0000,   4.00000,    614.4475
    132.5000,       5.0000,   4.00000,    645.4707
    137.5000,       5.0000,   4.00000,    734.5963
    142.5000,       5.0000,   4.00000,    767.1939
    147.5000,       5.0000,   4.00000,    828.2206
    152.5000,       5.0000,   4.00000,    787.6824
    157.5000,       5.0000,   4.00000,    757.0838
    162.5000,       5.0000,   4.00000,    924.1710
    167.5000,       5.0000,   4.00000,   1133.8281
    172.5000,       5.0000,   4.00000,   1258.6958
    177.5000,       5.0000,   4.00000,   1136.0497
    182.5000,       5.0000,   4.00000,   1131.2340
    187.5000,       5.0000,   4.00000,   1128.2694
    192.5000,       5.0000,   4.00000,   1254.3409
    197.5000,       5.0000,   4.00000,   1636.1155
    202.5000,       5.0000,   4.00000,   1626.3632
    207.5000,       5.0000,   4.00000,   1291.2682
    212.5000,       5.0000,   4.00000,   1208.6860
    217.5000,       5.0000,   4.00000,   1043.7336
    222.5000,       5.0000,   4.00000,    963.4255
    227.5000,       5.0000,   4.00000,   1167.9016
    232.5000,       5.0000,   4.00000,   1148.4063
    237.5000,       5.0000,   4.00000,    874.7668
    242.5000,       5.0000,   4.00000,    975.7310
    247.5000,       5.0000,   4.00000,    911.2013
    252.5000,       5.0000,   4.00000,    856.5729
    257.5000,       5.0000,   4.00000,    824.9014
    262.5000,       5.0000,   4.00000,    590.6477
    267.5000,       5.0000,   4.00000,    847.4309
    272.5000,       5.0000,   4.00000,    780.7433
    277.5000,       5.0000,   4.00000,    808.2781
    282.5000,       5.0000,   4.00000,    668.3648
    287.5000,       5.0000,   4.00000,    472.3817
    292.5000,       5.0000,   4.00000,    449.2028
    297.5000,       5.0000,   4.00000,    393.9125
    302.5000,       5.0000,   4.00000,    374.6765
    307.5000,       5.0000,   4.00000,    392.8974
    312.5000,       5.0000,   4.00000,    368.2415
    317.5000,       5.0000,   4.00000,    339.2739
    322.5000,       5.0000,   4.00000,    298.6324
    327.5000,       5.0000,   4.00000,    319.5049
    332.5000,       5.0000,   4.00000,    314.6554
    337.5000,       5.0000,   4.00000,    341.2799
    342.5000,       5.0000,   4.00000,    328.1835
    347.5000,       5.0000,   4.00000,    268.4963
    352.5000,       5.0000,   4.00000,    277.4889
    357.5000,       5.0000,   4.00000,    309.5818
    362.5000,       5.0000,   4.00000,    344.4549
    367.5000,       5.0000,   4.00000,    332.6353
    372.5000,       5.0000,   4.00000,    296.1644
     30.0000,      20.0000,   1.00000,    375.3969
     35.0000,      20.0000,   1.00000,    372.8236
     40.0000,      20.0000,   1.00000,    373.0238
     45.0000,      20.0000,   1.00000,    372.6819
     50.0000,      20.0000,   1.00000,    380.3554
     55.0000,      20.0000,   1.00000,    413.0684
     60.0000,      20.0000,   1.00000,    433.0886
     65.0000,      20.0000,   1.00000,    448.3772
     70.0000,      20.0000,   1.00000,    476.2143
     75.0000,      20.0000,   1.00000,    470.5568
     80.0000,      20.0000,   1.00000,    480.5881
     85.0000,      20.0000,   1.00000,    511.4744
     90.0000,      20.0000,   1.00000,    551.5392
     95.0000,      20.0000,   1.00000,    607.4680
    100.0000,      20.0000,   1.00000,    627.9081
    105.0000,      20.0000,   1.00000,    636.0396
    110.0000,      20.0000,   1.00000,    625.7776
    115.0000,      20.0000,   1.00000,    594.9323
    120.0000,      20.0000,   1.00000,    597.4269
    125.0000,      20.0000,   1.00000,    631.4283
    130.0000,      20.0000,   1.00000,    715.4537
    135.0000,      20.0000,   1.00000,    801.2669
    140.0000,      20.0000,   1.00000,    859.8463
    145.0000,      20.0000,   1.00000,    882.9772
    150.0000,      20.0000,   1.00000,    878.7579
    155.0000,      20.0000,   1.00000,    913.7321
    160.0000,      20.0000,   1.00000,    989.7744
    165.0000,      20.0000,   1.00000,   1077.2380
    170.0000,      20.0000,   1.00000,   1069.7515
    175.0000,      20.0000,   1.00000,   1037.3306
    180.0000,      20.0000,   1.00000,   1038.4384
    185.0000,      20.0000,   1.00000,   1050.9452
    190.0000,      20.0000,   1.00000,   1180.7699
    195.0000,      20.0000,   1.00000,   1327.1405
    200.0000,      20.0000,   1.00000,   1394.1162
    205.0000,      20.0000,   1.00000,   1421.7058
    210.0000,      20.0000,   1.00000,   1293.8726
    215.0000,      20.0000,   1.00000,   1109.7261
    220.0000,      20.0000,   1.00000,   1054.9235
    225.0000,      20.0000,   1.00000,   1011.2629
    230.0000,      20.0000,   1.00000,    979.8042
    235.0000,      20.0000,   1.00000,   1045.0721
    240.0000,      20.0000,   1.00000,    959.8066
    245.0000,      20.0000,   1.00000,    865.9685
    250.0000,      20.0000,   1.00000,    818.4927
    255.0000,      20.0000,   1.00000,    717.6640
    260.0000,      20.0000,   1.00000,    749.4413
    265.0000,      20.0000,   1.00000,    767.7189
    270.0000,      20.0000,   1.00000,    761.7843
    275.0000,      20.0000,   1.00000,    816.9058
    280.0000,      20.0000,   1.00000,    737.9868
    285.0000,      20.0000,   1.00000,    657.2849
    290.0000,      20.0000,   1.00000,    541.6772
    295.0000,      20.0000,   1.00000,    441.5986
    300.0000,      20.0000,   1.00000,    433.0591
    305.0000,      20.0000,   1.00000,    419.6407
    310.0000,      20.0000,   1.00000,    418.6906
    315.0000,      20.0000,   1.00000,    406.5766
    320.0000,      20.0000,   1.00000,    390.2207
    325.0000,      20.0000,   1.00000,    377.6396
    330.0000,      20.0000,   1.00000,    373.6024
    335.0000,      20.0000,   1.00000,    371.6550
    340.0000,      20.0000,   1.00000,    351.3342
    345.0000,      20.0000,   1.00000,    342.1465
    350.0000,      20.0000,   1.00000,    334.4861
    355.0000,      20.0000,   1.00000,    337.7202
    360.0000,      20.0000,   1.00000,    356.6397
    365.0000,      20.0000,   1.00000,    363.7807
     27.5000,       5.0000,   5.00000,    400.1272
     32.5000,       5.0000,   5.00000,    385.4629
     37.5000,       5.0000,   5.00000,    363.5404
     42.5000,       5.0000,   5.00000,    344.0129
     47.5000,       5.0000,   5.00000,    408.6894
     52.5000,       5.0000,   5.00000,    391.8097
     57.5000,       5.0000,   5.00000,    395.6364
     62.5000,       5.0000,   5.00000,    479.3644
     67.5000,       5.0000,   5.00000,    456.9421
     72.5000,       5.0000,   5.00000,    444.3215
     77.5000,       5.0000,   5.00000,    503.8553
     82.5000,       5.0000,   5.00000,    528.4777
     87.5000,       5.0000,   5.00000,    482.3665
     92.5000,       5.0000,   5.00000,    557.5101
     97.5000,       5.0000,   5.00000,    658.5343
    102.5000,       5.0000,   5.00000,    731.6397
    107.5000,       5.0000,   5.00000,    603.4275
    112.5000,       5.0000,   5.00000,    594.3842
    117.5000,       5.0000,   5.00000,    575.5632
    122.5000,       5.0000,   5.00000,    591.4557
    127.5000,       5.0000,   5.00000,    653.3518
    132.5000,       5.0000,   5.00000,    736.4418
    137.5000,       5.0000,   5.00000,    837.6638
    142.5000,       5.0000,   5.00000,    866.0272
    147.5000,       5.0000,   5.00000,    923.7740
    152.5000,       5.0000,   5.00000,    880.1997
    157.5000,       5.0000,   5.00000,    827.3505
    162.5000,       5.0000,   5.00000,    992.7195
    167.5000,       5.0000,   5.00000,   1181.9415
    172.5000,       5.0000,   5.00000,   1190.2108
    177.5000,       5.0000,   5.00000,   1043.7614
    182.5000,       5.0000,   5.00000,   1104.0717
    187.5000,       5.0000,   5.00000,   1090.4493
    192.5000,       5.0000,   5.00000,   1236.9446
    197.5000,       5.0000,   5.00000,   1649.2080
    202.5000,       5.0000,   5.00000,   1610.4280
    207.5000,       5.0000,   5.00000,   1219.3859
    212.5000,       5.0000,   5.00000,   1193.4575
    217.5000,       5.0000,   5.00000,   1005.2291
    222.5000,       5.0000,   5.00000,    900.5829
    227.5000,       5.0000,   5.00000,   1128.8019
    232.5000,       5.0000,   5.00000,   1134.4895
    237.5000,       5.0000,   5.00000,    878.6465
    242.5000,       5.0000,   5.00000,    940.8179
    247.5000,       5.0000,   5.00000,    890.0446
    252.5000,       5.0000,   5.00000,    778.8207
    257.5000,       5.0000,   5.00000,    773.2523
    262.5000,       5.0000,   5.00000,    606.3983
    267.5000,       5.0000,   5.00000,    862.9211
    272.5000,       5.0000,   5.00000,    815.9390
    277.5000,       5.0000,   5.00000,    866.1313
    282.5000,       5.0000,   5.00000,    708.1757
    287.5000,       5.0000,   5.00000,    518.7852
    292.5000,       5.0000,   5.00000,    455.2605
    297.5000,       5.0000,   5.00000,    418.2480
    302.5000,       5.0000,   5.00000,    396.1885
    307.5000,       5.0000,   5.00000,    436.3976
    312.5000,       5.0000,   5.00000,    420.6110
    317.5000,       5.0000,   5.00000,    386.0696
    322.5000,       5.0000,   5.00000,    349.3350
    327.5000,       5.0000,   5.00000,    374.4934
    332.5000,       5.0000,   5.00000,    359.5775
    337.5000,       5.0000,   5.00000,    383.5740
    342.5000,       5.0000,   5.00000,    367.9751
    347.5000,       5.0000,   5.00000,    303.8738
    352.5000,       5.0000,   5.00000,    309.3074
    357.5000,       5.0000,   5.00000,    352.7532
    362.5000,       5.0000,   5.00000,    391.1912
    367.5000,       5.0000,   5.00000,    378.3589
     32.5000,       5.0000,   6.00000,    411.4693
     37.5000,       5.0000,   6.00000,    394.4203
     42.5000,       5.0000,   6.00000,    374.9400
     47.5000,       5.0000,   6.00000,    421.5373
     52.5000,       5.0000,   6.00000,    393.9128
     57.5000,       5.0000,   6.00000,    402.1610
     62.5000,       5.0000,   6.00000,    491.9477
     67.5000,       5.0000,   6.00000,    461.8823
     72.5000,       5.0000,   6.00000,    437.9066
     77.5000,       5.0000,   6.00000,    507.1958
     82.5000,       5.0000,   6.00000,    543.4468
     87.5000,       5.0000,   6.00000,    502.2562
     92.5000,       5.0000,   6.00000,    576.0352
     97.5000,       5.0000,   6.00000,    693.7501
    102.5000,       5.0000,   6.00000,    775.6885
    107.5000,       5.0000,   6.00000,    623.2640
    112.5000,       5.0000,   6.00000,    616.5609
    117.5000,       5.0000,   6.00000,    605.6249
    122.5000,       5.0000,   6.00000,    624.3293
    127.5000,       5.0000,   6.00000,    698.9428
    132.5000,       5.0000,   6.00000,    786.9517
    137.5000,       5.0000,   6.00000,    913.6267
    142.5000,       5.0000,   6.00000,    937.1080
    147.5000,       5.0000,   6.00000,   1008.6445
    152.5000,       5.0000,   6.00000,    940.3189
    157.5000,       5.0000,   6.00000,    867.2104
    162.5000,       5.0000,   6.00000,   1001.1490
    167.5000,       5.0000,   6.00000,   1080.5598
    172.5000,       5.0000,   6.00000,   1053.9476
    177.5000,       5.0000,   6.00000,    970.7239
    182.5000,       5.0000,   6.00000,   1059.3591
    187.5000,       5.0000,   6.00000,   1103.9774
    192.5000,       5.0000,   6.00000,   1251.6671
    197.5000,       5.0000,   6.00000,   1587.0928
    202.5000,       5.0000,   6.00000,   1518.0972
    207.5000,       5.0000,   6.00000,   1201.1117
    212.5000,       5.0000,   6.00000,   1143.2739
    217.5000,       5.0000,   6.00000,    967.9926
    222.5000,       5.0000,   6.00000,    868.4499
    227.5000,       5.0000,   6.00000,   1053.5890
    232.5000,       5.0000,   6.00000,   1121.3068
    237.5000,       5.0000,   6.00000,    840.4365
    242.5000,       5.0000,   6.00000,    879.1008
    247.5000,       5.0000,   6.00000,    823.0467
    252.5000,       5.0000,   6.00000,    738.6935
    257.5000,       5.0000,   6.00000,    731.6575
    262.5000,       5.0000,   6.00000,    589.7361
    267.5000,       5.0000,   6.00000,    903.1920
    272.5000,       5.0000,   6.00000,    845.2344
    277.5000,       5.0000,   6.00000,    899.1196
    282.5000,       5.0000,   6.00000,    743.3363
    287.5000,       5.0000,   6.00000,    544.2255
    292.5000,       5.0000,   6.00000,    498.3398
    297.5000,       5.0000,   6.00000,    424.4426
    302.5000,       5.0000,   6.00000,    414.3196
    307.5000,       5.0000,   6.00000,    452.3309
    312.5000,       5.0000,   6.00000,    451.9352
    317.5000,       5.0000,   6.00000,    436.1418
    322.5000,       5.0000,   6.00000,    394.7573
    327.5000,       5.0000,   6.00000,    421.8003
    332.5000,       5.0000,   6.00000,    399.1476
    337.5000,       5.0000,   6.00000,    420.4117
    342.5000,       5.0000,   6.00000,    406.4390
    347.5000,       5.0000,   6.00000,    335.4667
    352.5000,       5.0000,   6.00000,    347.7333
    357.5000,       5.0000,   6.00000,    394.5631
    362.5000,       5.0000,   6.00000,    438.1424
     37.5000,      25.0000,   1.00000,    423.0897
     42.5000,      25.0000,   1.00000,    412.4529
     47.5000,      25.0000,   1.00000,    398.2798
     52.5000,      25.0000,   1.00000,    413.1585
     57.5000,      25.0000,   1.00000,    432.0414
     62.5000,      25.0000,   1.00000,    433.3517
     67.5000,      25.0000,   1.00000,    448.8263
     72.5000,      25.0000,   1.00000,    478.6761
     77.5000,      25.0000,   1.00000,    481.6754
     82.5000,      25.0000,   1.00000,    510.0278
     87.5000,      25.0000,   1.00000,    573.1089
     92.5000,      25.0000,   1.00000,    626.8824
     97.5000,      25.0000,   1.00000,    634.2634
    102.5000,      25.0000,   1.00000,    658.6210
    107.5000,      25.0000,   1.00000,    665.3087
    112.5000,      25.0000,   1.00000,    652.3575
    117.5000,      25.0000,   1.00000,    645.8011
    122.5000,      25.0000,   1.00000,    692.3347
    127.5000,      25.0000,   1.00000,    752.6539
    132.5000,      25.0000,   1.00000,    819.3905
    137.5000,      25.0000,   1.00000,    897.7323
    142.5000,      25.0000,   1.00000,    956.7318
    147.5000,      25.0000,   1.00000,    954.7703
    152.5000,      25.0000,   1.00000,    973.1558
    157.5000,      25.0000,   1.00000,   1007.1199
    162.5000,      25.0000,   1.00000,    959.8632
    167.5000,      25.0000,   1.00000,    879.6938
    172.5000,      25.0000,   1.00000,    897.3311
    177.5000,      25.0000,   1.00000,    926.1193
    182.5000,      25.0000,   1.00000,    995.1422
    187.5000,      25.0000,   1.00000,   1145.3652
    192.5000,      25.0000,   1.00000,   1240.5962
    197.5000,      25.0000,   1.00000,   1230.0470
    202.5000,      25.0000,   1.00000,   1296.6531
    207.5000,      25.0000,   1.00000,   1312.6946
    212.5000,      25.0000,   1.00000,   1190.9575
    217.5000,      25.0000,   1.00000,   1065.9341
    222.5000,      25.0000,   1.00000,   1012.2509
    227.5000,      25.0000,   1.00000,    946.5641
    232.5000,      25.0000,   1.00000,    907.2013
    237.5000,      25.0000,   1.00000,    922.3506
    242.5000,      25.0000,   1.00000,    842.9211
    247.5000,      25.0000,   1.00000,    740.7342
    252.5000,      25.0000,   1.00000,    719.1430
    257.5000,      25.0000,   1.00000,    731.8174
    262.5000,      25.0000,   1.00000,    735.0286
    267.5000,      25.0000,   1.00000,    791.8392
    272.5000,      25.0000,   1.00000,    799.6747
    277.5000,      25.0000,   1.00000,    795.7806
    282.5000,      25.0000,   1.00000,    729.3400
    287.5000,      25.0000,   1.00000,    660.6823
    292.5000,      25.0000,   1.00000,    552.9297
    297.5000,      25.0000,   1.00000,    483.3173
    302.5000,      25.0000,   1.00000,    442.1612
    307.5000,      25.0000,   1.00000,    436.6951
    312.5000,      25.0000,   1.00000,    437.8228
    317.5000,      25.0000,   1.00000,    458.0081
    322.5000,      25.0000,   1.00000,    450.5186
    327.5000,      25.0000,   1.00000,    435.7564
    332.5000,      25.0000,   1.00000,    423.5161
    337.5000,      25.0000,   1.00000,    407.7669
    342.5000,      25.0000,   1.00000,    390.7578
    347.5000,      25.0000,   1.00000,    396.1058
    352.5000,      25.0000,   1.00000,    402.3062
    357.5000,      25.0000,   1.00000,    401.9625
     37.5000,       5.0000,   7.00000,    423.1394
     42.5000,       5.0000,   7.00000,    396.3652
     47.5000,       5.0000,   7.00000,    439.7045
     52.5000,       5.0000,   7.00000,    404.7532
     57.5000,       5.0000,   7.00000,    403.5824
     62.5000,       5.0000,   7.00000,    478.1969
     67.5000,       5.0000,   7.00000,    442.9418
     72.5000,       5.0000,   7.00000,    437.6793
     77.5000,       5.0000,   7.00000,    515.1800
     82.5000,       5.0000,   7.00000,    551.2671
     87.5000,       5.0000,   7.00000,    519.5050
     92.5000,       5.0000,   7.00000,    599.7798
     97.5000,       5.0000,   7.00000,    714.5209
    102.5000,       5.0000,   7.00000,    804.4388
    107.5000,       5.0000,   7.00000,    650.5979
    112.5000,       5.0000,   7.00000,    633.0490
    117.5000,       5.0000,   7.00000,    630.7491
    122.5000,       5.0000,   7.00000,    672.3740
    127.5000,       5.0000,   7.00000,    741.4077
    132.5000,       5.0000,   7.00000,    815.8630
    137.5000,       5.0000,   7.00000,    938.2940
    142.5000,       5.0000,   7.00000,    993.4081
    147.5000,       5.0000,   7.00000,   1051.3577
    152.5000,       5.0000,   7.00000,    966.8008
    157.5000,       5.0000,   7.00000,    858.9848
    162.5000,       5.0000,   7.00000,    903.3971
    167.5000,       5.0000,   7.00000,    940.6096
    172.5000,       5.0000,   7.00000,    960.5162
    177.5000,       5.0000,   7.00000,    902.0519
    182.5000,       5.0000,   7.00000,   1022.2794
    187.5000,       5.0000,   7.00000,   1109.0068
    192.5000,       5.0000,   7.00000,   1244.2633
    197.5000,       5.0000,   7.00000,   1526.5129
    202.5000,       5.0000,   7.00000,   1463.4381
    207.5000,       5.0000,   7.00000,   1138.8427
    212.5000,       5.0000,   7.00000,   1100.0123
    217.5000,       5.0000,   7.00000,    928.4311
    222.5000,       5.0000,   7.00000,    834.8513
    227.5000,       5.0000,   7.00000,   1046.9750
    232.5000,       5.0000,   7.00000,   1024.2441
    237.5000,       5.0000,   7.00000,    777.3047
    242.5000,       5.0000,   7.00000,    812.3936
    247.5000,       5.0000,   7.00000,    754.1497
    252.5000,       5.0000,   7.00000,    711.6204
    257.5000,       5.0000,   7.00000,    720.8205
    262.5000,       5.0000,   7.00000,    569.9875
    267.5000,       5.0000,   7.00000,    898.5025
    272.5000,       5.0000,   7.00000,    878.4213
    277.5000,       5.0000,   7.00000,    920.6007
    282.5000,       5.0000,   7.00000,    767.3026
    287.5000,       5.0000,   7.00000,    571.5689
    292.5000,       5.0000,   7.00000,    519.8745
    297.5000,       5.0000,   7.00000,    456.3794
    302.5000,       5.0000,   7.00000,    415.6698
    307.5000,       5.0000,   7.00000,    462.8498
    312.5000,       5.0000,   7.00000,    468.5082
    317.5000,       5.0000,   7.00000,    467.1490
    322.5000,       5.0000,   7.00000,    431.5330
    327.5000,       5.0000,   7.00000,    455.9851
    332.5000,       5.0000,   7.00000,    433.9643
    337.5000,       5.0000,   7.00000,    460.9194
    342.5000,       5.0000,   7.00000,    441.3664
    347.5000,       5.0000,   7.00000,    368.5768
    352.5000,       5.0000,   7.00000,    384.2196
    357.5000,       5.0000,   7.00000,    437.5972
     42.5000,       5.0000,   8.00000,    409.0258
     47.5000,       5.0000,   8.00000,    461.9709
     52.5000,       5.0000,   8.00000,    419.2516
     57.5000,       5.0000,   8.00000,    397.0839
     62.5000,       5.0000,   8.00000,    452.2226
     67.5000,       5.0000,   8.00000,    428.3158
     72.5000,       5.0000,   8.00000,    433.0359
     77.5000,       5.0000,   8.00000,    520.2086
     82.5000,       5.0000,   8.00000,    564.8657
     87.5000,       5.0000,   8.00000,    527.9232
     92.5000,       5.0000,   8.00000,    618.2042
     97.5000,       5.0000,   8.00000,    735.9848
    102.5000,       5.0000,   8.00000,    821.9637
    107.5000,       5.0000,   8.00000,    670.4224
    112.5000,       5.0000,   8.00000,    662.6533
    117.5000,       5.0000,   8.00000,    663.8202
    122.5000,       5.0000,   8.00000,    703.0504
    127.5000,       5.0000,   8.00000,    772.1295
    132.5000,       5.0000,   8.00000,    833.4140
    137.5000,       5.0000,   8.00000,    954.3112
    142.5000,       5.0000,   8.00000,    991.4707
    147.5000,       5.0000,   8.00000,   1058.2687
    152.5000,       5.0000,   8.00000,    942.4192
    157.5000,       5.0000,   8.00000,    769.1459
    162.5000,       5.0000,   8.00000,    783.3140
    167.5000,       5.0000,   8.00000,    856.4277
    172.5000,       5.0000,   8.00000,    886.7858
    177.5000,       5.0000,   8.00000,    857.7843
    182.5000,       5.0000,   8.00000,    998.0131
    187.5000,       5.0000,   8.00000,   1056.0515
    192.5000,       5.0000,   8.00000,   1199.7642
    197.5000,       5.0000,   8.00000,   1534.4015
    202.5000,       5.0000,   8.00000,   1418.8971
    207.5000,       5.0000,   8.00000,   1075.5238
    212.5000,       5.0000,   8.00000,   1043.1234
    217.5000,       5.0000,   8.00000,    891.7210
    222.5000,       5.0000,   8.00000,    825.3980
    227.5000,       5.0000,   8.00000,    987.1777
    232.5000,       5.0000,   8.00000,    957.2296
    237.5000,       5.0000,   8.00000,    688.8964
    242.5000,       5.0000,   8.00000,    740.8869
    247.5000,       5.0000,   8.00000,    728.4649
    252.5000,       5.0000,   8.00000,    679.4115
    257.5000,       5.0000,   8.00000,    708.1285
    262.5000,       5.0000,   8.00000,    571.7787
    267.5000,       5.0000,   8.00000,    874.1613
    272.5000,       5.0000,   8.00000,    867.9698
    277.5000,       5.0000,   8.00000,    953.7584
    282.5000,       5.0000,   8.00000,    788.9401
    287.5000,       5.0000,   8.00000,    587.3417
    292.5000,       5.0000,   8.00000,    540.0933
    297.5000,       5.0000,   8.00000,    469.5381
    302.5000,       5.0000,   8.00000,    437.4098
    307.5000,       5.0000,   8.00000,    467.7479
    312.5000,       5.0000,   8.00000,    481.0298
    317.5000,       5.0000,   8.00000,    474.0300
    322.5000,       5.0000,   8.00000,    445.8885
    327.5000,       5.0000,   8.00000,    484.4128
    332.5000,       5.0000,   8.00000,    465.1058
    337.5000,       5.0000,   8.00000,    497.8921
    342.5000,       5.0000,   8.00000,    482.6267
    347.5000,       5.0000,   8.00000,    400.6033
    352.5000,       5.0000,   8.00000,    417.4511
     52.5000,      35.0000,   1.00000,    427.3720
     57.5000,      35.0000,   1.00000,    417.5894
     62.5000,      35.0000,   1.00000,    426.6608
     67.5000,      35.0000,   1.00000,    437.0827
     72.5000,      35.0000,   1.00000,    457.5928
     77.5000,      35.0000,   1.00000,    501.0623
     82.5000,      35.0000,   1.00000,    557.7860
     87.5000,      35.0000,   1.00000,    620.0622
     92.5000,      35.0000,   1.00000,    651.8286
     97.5000,      35.0000,   1.00000,    666.3798
    102.5000,      35.0000,   1.00000,    686.8593
    107.5000,      35.0000,   1.00000,    725.6926
    112.5000,      35.0000,   1.00000,    760.6708
    117.5000,      35.0000,   1.00000,    786.6929
    122.5000,      35.0000,   1.00000,    799.1879
    127.5000,      35.0000,   1.00000,    838.5303
    132.5000,      35.0000,   1.00000,    881.3914
    137.5000,      35.0000,   1.00000,    897.6939
    142.5000,      35.0000,   1.00000,    865.7545
    147.5000,      35.0000,   1.00000,    802.0505
    152.5000,      35.0000,   1.00000,    752.2938
    157.5000,      35.0000,   1.00000,    742.4144
    162.5000,      35.0000,   1.00000,    714.6265
    167.5000,      35.0000,   1.00000,    724.8663
    172.5000,      35.0000,   1.00000,    764.8422
    177.5000,      35.0000,   1.00000,    817.6807
    182.5000,      35.0000,   1.00000,    898.5872
    187.5000,      35.0000,   1.00000,    988.0228
    192.5000,      35.0000,   1.00000,   1040.1234
    197.5000,      35.0000,   1.00000,   1110.0780
    202.5000,      35.0000,   1.00000,   1154.3258
    207.5000,      35.0000,   1.00000,   1153.5250
    212.5000,      35.0000,   1.00000,   1158.9316
    217.5000,      35.0000,   1.00000,   1052.3712
    222.5000,      35.0000,   1.00000,    907.5544
    227.5000,      35.0000,   1.00000,    816.6492
    232.5000,      35.0000,   1.00000,    733.5486
    237.5000,      35.0000,   1.00000,    706.8970
    242.5000,      35.0000,   1.00000,    706.1614
    247.5000,      35.0000,   1.00000,    670.0840
    252.5000,      35.0000,   1.00000,    688.6688
    257.5000,      35.0000,   1.00000,    726.8819
    262.5000,      35.0000,   1.00000,    745.9607
    267.5000,      35.0000,   1.00000,    758.9395
    272.5000,      35.0000,   1.00000,    751.5660
    277.5000,      35.0000,   1.00000,    728.3050
    282.5000,      35.0000,   1.00000,    755.6267
    287.5000,      35.0000,   1.00000,    707.5809
    292.5000,      35.0000,   1.00000,    640.7128
    297.5000,      35.0000,   1.00000,    569.3771
    302.5000,      35.0000,   1.00000,    514.8992
    307.5000,      35.0000,   1.00000,    485.0458
    312.5000,      35.0000,   1.00000,    467.3535
    317.5000,      35.0000,   1.00000,    452.3374
    322.5000,      35.0000,   1.00000,    475.8023
    327.5000,      35.0000,   1.00000,    485.5091
    332.5000,      35.0000,   1.00000,    491.1842
    337.5000,      35.0000,   1.00000,    493.4176
    342.5000,      35.0000,   1.00000,    501.8618
     52.5000,       5.0000,  10.00000,    412.4691
     57.5000,       5.0000,  10.00000,    391.3490
     62.5000,       5.0000,  10.00000,    450.4788
     67.5000,       5.0000,  10.00000,    418.7300
     72.5000,       5.0000,  10.00000,    422.0065
     77.5000,       5.0000,  10.00000,    514.8069
     82.5000,       5.0000,  10.00000,    573.0327
     87.5000,       5.0000,  10.00000,    542.3303
     92.5000,       5.0000,  10.00000,    634.6290
     97.5000,       5.0000,  10.00000,    762.2189
    102.5000,       5.0000,  10.00000,    871.0056
    107.5000,       5.0000,  10.00000,    720.6307
    112.5000,       5.0000,  10.00000,    716.9574
    117.5000,       5.0000,  10.00000,    709.6879
    122.5000,       5.0000,  10.00000,    726.8597
    127.5000,       5.0000,  10.00000,    784.1065
    132.5000,       5.0000,  10.00000,    839.0994
    137.5000,       5.0000,  10.00000,    927.8105
    142.5000,       5.0000,  10.00000,    903.8757
    147.5000,       5.0000,  10.00000,    851.3839
    152.5000,       5.0000,  10.00000,    695.3837
    157.5000,       5.0000,  10.00000,    597.9300
    162.5000,       5.0000,  10.00000,    656.0049
    167.5000,       5.0000,  10.00000,    759.8701
    172.5000,       5.0000,  10.00000,    829.3383
    177.5000,       5.0000,  10.00000,    792.3992
    182.5000,       5.0000,  10.00000,    883.5704
    187.5000,       5.0000,  10.00000,    951.6277
    192.5000,       5.0000,  10.00000,   1107.4506
    197.5000,       5.0000,  10.00000,   1428.6104
    202.5000,       5.0000,  10.00000,   1361.5281
    207.5000,       5.0000,  10.00000,   1015.3753
    212.5000,       5.0000,  10.00000,    968.9183
    217.5000,       5.0000,  10.00000,    809.8735
    222.5000,       5.0000,  10.00000,    725.5164
    227.5000,       5.0000,  10.00000,    855.8363
    232.5000,       5.0000,  10.00000,    820.0820
    237.5000,       5.0000,  10.00000,    611.7415
    242.5000,       5.0000,  10.00000,    662.3322
    247.5000,       5.0000,  10.00000,    658.6059
    252.5000,       5.0000,  10.00000,    650.3521
    257.5000,       5.0000,  10.00000,    682.8154
    262.5000,       5.0000,  10.00000,    549.6574
    267.5000,       5.0000,  10.00000,    867.8088
    272.5000,       5.0000,  10.00000,    857.3424
    277.5000,       5.0000,  10.00000,    933.9343
    282.5000,       5.0000,  10.00000,    807.0289
    287.5000,       5.0000,  10.00000,    610.6479
    292.5000,       5.0000,  10.00000,    553.3453
    297.5000,       5.0000,  10.00000,    491.7546
    302.5000,       5.0000,  10.00000,    465.4821
    307.5000,       5.0000,  10.00000,    501.7362
    312.5000,       5.0000,  10.00000,    489.6001
    317.5000,       5.0000,  10.00000,    461.3459
    322.5000,       5.0000,  10.00000,    440.9866
    327.5000,       5.0000,  10.00000,    495.3245
    332.5000,       5.0000,  10.00000,    506.9348
    337.5000,       5.0000,  10.00000,    565.7313
    342.5000,       5.0000,  10.00000,    554.8912
     67.5000,      45.0000,   1.00000,    478.2642
     72.5000,      45.0000,   1.00000,    495.2979
     77.5000,      45.0000,   1.00000,    533.3971
     82.5000,      45.0000,   1.00000,    581.9240
     87.5000,      45.0000,   1.00000,    611.7740
     92.5000,      45.0000,   1.00000,    657.5570
     97.5000,      45.0000,   1.00000,    704.4245
    102.5000,      45.0000,   1.00000,    732.1513
    107.5000,      45.0000,   1.00000,    753.2822
    112.5000,      45.0000,   1.00000,    787.6178
    117.5000,      45.0000,   1.00000,    819.5322
    122.5000,      45.0000,   1.00000,    821.0145
    127.5000,      45.0000,   1.00000,    788.7913
    132.5000,      45.0000,   1.00000,    708.2573
    137.5000,      45.0000,   1.00000,    610.7054
    142.5000,      45.0000,   1.00000,    570.5486
    147.5000,      45.0000,   1.00000,    561.9520
    152.5000,      45.0000,   1.00000,    577.2137
    157.5000,      45.0000,   1.00000,    592.1534
    162.5000,      45.0000,   1.00000,    604.7399
    167.5000,      45.0000,   1.00000,    625.4357
    172.5000,      45.0000,   1.00000,    680.2629
    177.5000,      45.0000,   1.00000,    748.2548
    182.5000,      45.0000,   1.00000,    817.7059
    187.5000,      45.0000,   1.00000,    859.6996
    192.5000,      45.0000,   1.00000,    899.2114
    197.5000,      45.0000,   1.00000,    945.7446
    202.5000,      45.0000,   1.00000,    965.8816
    207.5000,      45.0000,   1.00000,   1001.2614
    212.5000,      45.0000,   1.00000,   1002.4266
    217.5000,      45.0000,   1.00000,    957.1490
    222.5000,      45.0000,   1.00000,    854.1542
    227.5000,      45.0000,   1.00000,    741.7258
    232.5000,      45.0000,   1.00000,    694.1788
    237.5000,      45.0000,   1.00000,    671.5724
    242.5000,      45.0000,   1.00000,    655.3359
    247.5000,      45.0000,   1.00000,    682.5791
    252.5000,      45.0000,   1.00000,    686.9569
    257.5000,      45.0000,   1.00000,    695.3520
    262.5000,      45.0000,   1.00000,    715.2340
    267.5000,      45.0000,   1.00000,    718.8022
    272.5000,      45.0000,   1.00000,    708.1169
    277.5000,      45.0000,   1.00000,    685.2963
    282.5000,      45.0000,   1.00000,    674.3672
    287.5000,      45.0000,   1.00000,    688.0308
    292.5000,      45.0000,   1.00000,    646.4296
    297.5000,      45.0000,   1.00000,    612.4570
    302.5000,      45.0000,   1.00000,    552.0602
    307.5000,      45.0000,   1.00000,    500.8902
    312.5000,      45.0000,   1.00000,    484.0323
    317.5000,      45.0000,   1.00000,    482.6117
    322.5000,      45.0000,   1.00000,    489.3835
    327.5000,      45.0000,   1.00000,    493.2050
     77.5000,       5.0000,  12.00000,    513.4320
    157.5000,       5.0000,  12.00000,    488.8656
    237.5000,       5.0000,  12.00000,    584.5937
    317.5000,       5.0000,  12.00000,    473.2035
     67.5000,      15.0000,   4.00000,    455.7962
     72.5000,      15.0000,   4.00000,    472.5941
     77.5000,      15.0000,   4.00000,    511.2361
     82.5000,      15.0000,   4.00000,    536.6987
     87.5000,      15.0000,   4.00000,    580.5886
     92.5000,      15.0000,   4.00000,    667.8189
     97.5000,      15.0000,   4.00000,    801.4857
    102.5000,      15.0000,   4.00000,    828.6152
    107.5000,      15.0000,   4.00000,    796.7075
    112.5000,      15.0000,   4.00000,    725.4844
    117.5000,      15.0000,   4.00000,    710.2631
    122.5000,      15.0000,   4.00000,    706.3001
    127.5000,      15.0000,   4.00000,    702.8521
    132.5000,      15.0000,   4.00000,    675.4915
    137.5000,      15.0000,   4.00000,    620.0952
    142.5000,      15.0000,   4.00000,    595.4769
    147.5000,      15.0000,   4.00000,    552.5212
    152.5000,      15.0000,   4.00000,    516.3566
    157.5000,      15.0000,   4.00000,    508.2074
    162.5000,      15.0000,   4.00000,    544.1340
    167.5000,      15.0000,   4.00000,    621.6176
    172.5000,      15.0000,   4.00000,    694.8864
    177.5000,      15.0000,   4.00000,    745.0502
    182.5000,      15.0000,   4.00000,    787.6511
    187.5000,      15.0000,   4.00000,    876.0463
    192.5000,      15.0000,   4.00000,   1014.4979
    197.5000,      15.0000,   4.00000,   1139.0573
    202.5000,      15.0000,   4.00000,   1116.2943
    207.5000,      15.0000,   4.00000,    985.6918
    212.5000,      15.0000,   4.00000,    808.4412
    217.5000,      15.0000,   4.00000,    715.5488
    222.5000,      15.0000,   4.00000,    689.2133
    227.5000,      15.0000,   4.00000,    702.1387
    232.5000,      15.0000,   4.00000,    691.9333
    237.5000,      15.0000,   4.00000,    660.2388
    242.5000,      15.0000,   4.00000,    616.8766
    247.5000,      15.0000,   4.00000,    624.0515
    252.5000,      15.0000,   4.00000,    624.5219
    257.5000,      15.0000,   4.00000,    590.8690
    262.5000,      15.0000,   4.00000,    665.9259
    267.5000,      15.0000,   4.00000,    737.8959
    272.5000,      15.0000,   4.00000,    872.1182
    277.5000,      15.0000,   4.00000,    841.4316
    282.5000,      15.0000,   4.00000,    771.2060
    287.5000,      15.0000,   4.00000,    649.6558
    292.5000,      15.0000,   4.00000,    545.4521
    297.5000,      15.0000,   4.00000,    503.9984
    302.5000,      15.0000,   4.00000,    487.1273
    307.5000,      15.0000,   4.00000,    481.3736
    312.5000,      15.0000,   4.00000,    486.7019
    317.5000,      15.0000,   4.00000,    472.5800
    322.5000,      15.0000,   4.00000,    476.1576
    327.5000,      15.0000,   4.00000,    485.8015
     82.5000,      55.0000,   1.00000,    634.2977
     87.5000,      55.0000,   1.00000,    655.3986
     92.5000,      55.0000,   1.00000,    660.1320
     97.5000,      55.0000,   1.00000,    671.7919
    102.5000,      55.0000,   1.00000,    689.1636
    107.5000,      55.0000,   1.00000,    701.5853
    112.5000,      55.0000,   1.00000,    704.5719
    117.5000,      55.0000,   1.00000,    661.3872
    122.5000,      55.0000,   1.00000,    603.7658
    127.5000,      55.0000,   1.00000,    553.6382
    132.5000,      55.0000,   1.00000,    501.7978
    137.5000,      55.0000,   1.00000,    485.7092
    142.5000,      55.0000,   1.00000,    490.0353
    147.5000,      55.0000,   1.00000,    494.4669
    152.5000,      55.0000,   1.00000,    489.9030
    157.5000,      55.0000,   1.00000,    506.8682
    162.5000,      55.0000,   1.00000,    527.6126
    167.5000,      55.0000,   1.00000,    555.8188
    172.5000,      55.0000,   1.00000,    603.4897
    177.5000,      55.0000,   1.00000,    649.5300
    182.5000,      55.0000,   1.00000,    708.3592
    187.5000,      55.0000,   1.00000,    767.4221
    192.5000,      55.0000,   1.00000,    794.3610
    197.5000,      55.0000,   1.00000,    795.3021
    202.5000,      55.0000,   1.00000,    808.7471
    207.5000,      55.0000,   1.00000,    836.9032
    212.5000,      55.0000,   1.00000,    840.9796
    217.5000,      55.0000,   1.00000,    852.1531
    222.5000,      55.0000,   1.00000,    849.8535
    227.5000,      55.0000,   1.00000,    786.0034
    232.5000,      55.0000,   1.00000,    720.5256
    242.5000,      55.0000,   1.00000,    667.5757
    247.5000,      55.0000,   1.00000,    679.4132
    252.5000,      55.0000,   1.00000,    713.3622
    257.5000,      55.0000,   1.00000,    707.6636
    262.5000,      55.0000,   1.00000,    673.4867
    267.5000,      55.0000,   1.00000,    670.5178
    272.5000,      55.0000,   1.00000,    654.4837
    277.5000,      55.0000,   1.00000,    635.5800
    282.5000,      55.0000,   1.00000,    629.7999
    287.5000,      55.0000,   1.00000,    616.8514
    292.5000,      55.0000,   1.00000,    615.4523
    297.5000,      55.0000,   1.00000,    584.1947
    302.5000,      55.0000,   1.00000,    558.5233
    307.5000,      55.0000,   1.00000,    518.2020
    312.5000,      55.0000,   1.00000,    504.0304
     77.5000,       5.0000,  15.00000,    546.3226
    157.5000,       5.0000,  15.00000,    404.6617
    237.5000,       5.0000,  15.00000,    564.9395
    317.5000,       5.0000,  15.00000,    482.0945
     82.5000,      15.0000,   5.00000,    583.9583
     87.5000,      15.0000,   5.00000,    617.0718
     92.5000,      15.0000,   5.00000,    674.0609
     97.5000,      15.0000,   5.00000,    771.2473
    102.5000,      15.0000,   5.00000,    771.5092
    107.5000,      15.0000,   5.00000,    724.0538
    112.5000,      15.0000,   5.00000,    631.9761
    117.5000,      15.0000,   5.00000,    560.1952
    122.5000,      15.0000,   5.00000,    501.7592
    127.5000,      15.0000,   5.00000,    479.6222
    132.5000,      15.0000,   5.00000,    481.2227
    137.5000,      15.0000,   5.00000,    484.7538
    142.5000,      15.0000,   5.00000,    495.3036
    147.5000,      15.0000,   5.00000,    472.0467
    152.5000,      15.0000,   5.00000,    433.4166
    157.5000,      15.0000,   5.00000,    425.4127
    162.5000,      15.0000,   5.00000,    463.0529
    167.5000,      15.0000,   5.00000,    536.1024
    172.5000,      15.0000,   5.00000,    583.7153
    177.5000,      15.0000,   5.00000,    636.8849
    182.5000,      15.0000,   5.00000,    705.6941
    187.5000,      15.0000,   5.00000,    804.9638
    192.5000,      15.0000,   5.00000,    925.7574
    197.5000,      15.0000,   5.00000,    995.7120
    202.5000,      15.0000,   5.00000,    953.8478
    207.5000,      15.0000,   5.00000,    829.2927
    212.5000,      15.0000,   5.00000,    698.8013
    217.5000,      15.0000,   5.00000,    646.0839
    222.5000,      15.0000,   5.00000,    655.3522
    227.5000,      15.0000,   5.00000,    694.7472
    232.5000,      15.0000,   5.00000,    692.0461
    242.5000,      15.0000,   5.00000,    606.0117
    247.5000,      15.0000,   5.00000,    614.9373
    252.5000,      15.0000,   5.00000,    617.8681
    257.5000,      15.0000,   5.00000,    580.7758
    262.5000,      15.0000,   5.00000,    648.7518
    267.5000,      15.0000,   5.00000,    711.5896
    272.5000,      15.0000,   5.00000,    839.2736
    277.5000,      15.0000,   5.00000,    816.4993
    282.5000,      15.0000,   5.00000,    738.8186
    287.5000,      15.0000,   5.00000,    616.6412
    292.5000,      15.0000,   5.00000,    516.2704
    297.5000,      15.0000,   5.00000,    475.5756
    302.5000,      15.0000,   5.00000,    462.6714
    307.5000,      15.0000,   5.00000,    468.2421
    312.5000,      15.0000,   5.00000,    486.4603
     97.5000,      65.0000,   1.00000,    611.0388
    102.5000,      65.0000,   1.00000,    564.9143
    107.5000,      65.0000,   1.00000,    520.5349
    112.5000,      65.0000,   1.00000,    491.8865
    117.5000,      65.0000,   1.00000,    475.3539
    122.5000,      65.0000,   1.00000,    472.5580
    127.5000,      65.0000,   1.00000,    470.9962
    132.5000,      65.0000,   1.00000,    456.3759
    137.5000,      65.0000,   1.00000,    437.8346
    142.5000,      65.0000,   1.00000,    442.2741
    147.5000,      65.0000,   1.00000,    446.0522
    152.5000,      65.0000,   1.00000,    456.1493
    157.5000,      65.0000,   1.00000,    470.5443
    162.5000,      65.0000,   1.00000,    494.7401
    167.5000,      65.0000,   1.00000,    540.2932
    172.5000,      65.0000,   1.00000,    560.3821
    177.5000,      65.0000,   1.00000,    572.8118
    182.5000,      65.0000,   1.00000,    584.4796
    187.5000,      65.0000,   1.00000,    598.2369
    192.5000,      65.0000,   1.00000,    634.2159
    197.5000,      65.0000,   1.00000,    692.4146
    202.5000,      65.0000,   1.00000,    751.5251
    207.5000,      65.0000,   1.00000,    771.0118
    212.5000,      65.0000,   1.00000,    793.0835
    217.5000,      65.0000,   1.00000,    801.2986
    257.5000,      65.0000,   1.00000,    698.4167
    262.5000,      65.0000,   1.00000,    668.2542
    267.5000,      65.0000,   1.00000,    630.1749
    272.5000,      65.0000,   1.00000,    610.8306
    277.5000,      65.0000,   1.00000,    591.4919
    282.5000,      65.0000,   1.00000,    576.5983
    287.5000,      65.0000,   1.00000,    568.3929
    292.5000,      65.0000,   1.00000,    560.4269
    297.5000,      65.0000,   1.00000,    578.0995
     97.5000,      15.0000,   6.00000,    699.5736
    102.5000,      15.0000,   6.00000,    638.9700
    107.5000,      15.0000,   6.00000,    542.8057
    112.5000,      15.0000,   6.00000,    449.3180
    117.5000,      15.0000,   6.00000,    412.2346
    122.5000,      15.0000,   6.00000,    400.3646
    127.5000,      15.0000,   6.00000,    408.5054
    132.5000,      15.0000,   6.00000,    419.9863
    137.5000,      15.0000,   6.00000,    422.0134
    142.5000,      15.0000,   6.00000,    433.0997
    147.5000,      15.0000,   6.00000,    420.4922
    152.5000,      15.0000,   6.00000,    395.5240
    157.5000,      15.0000,   6.00000,    388.2896
    162.5000,      15.0000,   6.00000,    424.3346
    167.5000,      15.0000,   6.00000,    495.3278
    172.5000,      15.0000,   6.00000,    529.8517
    177.5000,      15.0000,   6.00000,    567.6436
    182.5000,      15.0000,   6.00000,    596.6559
    187.5000,      15.0000,   6.00000,    657.9601
    192.5000,      15.0000,   6.00000,    771.9553
    197.5000,      15.0000,   6.00000,    871.6602
    202.5000,      15.0000,   6.00000,    882.0408
    207.5000,      15.0000,   6.00000,    782.8453
    212.5000,      15.0000,   6.00000,    671.0348
    217.5000,      15.0000,   6.00000,    626.2473
    257.5000,      15.0000,   6.00000,    578.4573
    262.5000,      15.0000,   6.00000,    646.3575
    267.5000,      15.0000,   6.00000,    695.7512
    272.5000,      15.0000,   6.00000,    806.6678
    277.5000,      15.0000,   6.00000,    776.8115
    282.5000,      15.0000,   6.00000,    696.0617
    287.5000,      15.0000,   6.00000,    583.8419
    292.5000,      15.0000,   6.00000,    498.1220
    297.5000,      15.0000,   6.00000,    467.3470
    105.0000,      30.0000,   3.00000,    502.1343
    110.0000,      30.0000,   3.00000,    470.8234
    115.0000,      30.0000,   3.00000,    437.5395
    120.0000,      30.0000,   3.00000,    402.9201
    125.0000,      30.0000,   3.00000,    392.7695
    130.0000,      30.0000,   3.00000,    386.8201
    135.0000,      30.0000,   3.00000,    398.6666
    140.0000,      30.0000,   3.00000,    400.5490
    145.0000,      30.0000,   3.00000,    393.7960
    150.0000,      30.0000,   3.00000,    396.3887
    155.0000,      30.0000,   3.00000,    409.4095
    160.0000,      30.0000,   3.00000,    434.6522
    165.0000,      30.0000,   3.00000,    443.1843
    170.0000,      30.0000,   3.00000,    473.5949
    175.0000,      30.0000,   3.00000,    508.9933
    180.0000,      30.0000,   3.00000,    551.0227
    185.0000,      30.0000,   3.00000,    621.6157
    190.0000,      30.0000,   3.00000,    680.0104
    195.0000,      30.0000,   3.00000,    712.6141
    200.0000,      30.0000,   3.00000,    745.2869
    205.0000,      30.0000,   3.00000,    769.0629
    210.0000,      30.0000,   3.00000,    769.3173
    265.0000,      30.0000,   3.00000,    687.6890
    270.0000,      30.0000,   3.00000,    699.8412
    275.0000,      30.0000,   3.00000,    682.0051
    280.0000,      30.0000,   3.00000,    685.1451
    285.0000,      30.0000,   3.00000,    631.1191
    290.0000,      30.0000,   3.00000,    576.9464
    112.5000,      25.0000,   4.00000,    442.0492
    117.5000,      25.0000,   4.00000,    393.7440
    122.5000,      25.0000,   4.00000,    370.8917
    127.5000,      25.0000,   4.00000,    367.0787
    132.5000,      25.0000,   4.00000,    370.3285
    137.5000,      25.0000,   4.00000,    381.3115
    142.5000,      25.0000,   4.00000,    387.3089
    147.5000,      25.0000,   4.00000,    381.9165
    152.5000,      25.0000,   4.00000,    386.2078
    157.5000,      25.0000,   4.00000,    396.3213
    162.5000,      25.0000,   4.00000,    414.4525
    167.5000,      25.0000,   4.00000,    430.9928
    172.5000,      25.0000,   4.00000,    470.8480
    177.5000,      25.0000,   4.00000,    516.6675
    182.5000,      25.0000,   4.00000,    561.7230
    187.5000,      25.0000,   4.00000,    631.7324
    192.5000,      25.0000,   4.00000,    702.6079
    197.5000,      25.0000,   4.00000,    727.1380
    202.5000,      25.0000,   4.00000,    742.8668
    272.5000,      25.0000,   4.00000,    719.0439
    277.5000,      25.0000,   4.00000,    724.6518
    282.5000,      25.0000,   4.00000,    670.5912
    157.5000,      15.0000,   8.00000,    333.2156
    157.5000,      15.0000,  10.00000,    335.8211
   4.08
ITERATION 4
MODEL RESISTIVITY
LAYER 1
77,     2.5000
     10.0000,     112.89
     15.0000,     120.20
     20.0000,     188.32
     25.0000,     242.52
     30.0000,     302.05
     35.0000,     281.42
     40.0000,     265.52
     45.0000,     249.24
     50.0000,     285.90
     55.0000,     259.45
     60.0000,     247.41
     65.0000,     286.07
     70.0000,     255.29
     75.0000,     248.08
     80.0000,     300.06
     85.0000,     333.41
     90.0000,     322.42
     95.0000,     394.52
    100.0000,     492.20
    105.0000,     551.63
    110.0000,     431.64
    115.0000,     399.88
    120.0000,     367.45
    125.0000,     365.08
    130.0000,     383.41
    135.0000,     406.25
    140.0000,     419.03
    145.0000,     388.73
    150.0000,     399.79
    155.0000,     359.53
    160.0000,     326.48
    165.0000,     407.96
    170.0000,     526.27
    175.0000,     618.45
    180.0000,     654.81
    185.0000,     823.19
    190.0000,     958.45
    195.0000,     1208.7
    200.0000,     1688.4
    205.0000,     1638.2
    210.0000,     1233.6
    215.0000,     1161.2
    220.0000,     931.33
    225.0000,     880.82
    230.0000,     1097.6
    235.0000,     1040.2
    240.0000,     759.40
    245.0000,     785.10
    250.0000,     728.95
    255.0000,     663.27
    260.0000,     673.97
    265.0000,     513.62
    270.0000,     797.98
    275.0000,     746.13
    280.0000,     784.08
    285.0000,     592.84
    290.0000,     383.86
    295.0000,     306.29
    300.0000,     228.58
    305.0000,     190.60
    310.0000,     193.61
    315.0000,     185.05
    320.0000,     170.85
    325.0000,     144.22
    330.0000,     156.32
    335.0000,     151.98
    340.0000,     160.81
    345.0000,     160.72
    350.0000,     133.60
    355.0000,     135.73
    360.0000,     163.54
    365.0000,     193.11
    370.0000,     187.94
    375.0000,     169.91
    380.0000,     165.96
    385.0000,     149.02
           145.5616
LAYER 2
77,     5.2500
     10.0000,     113.19
     15.0000,     120.96
     20.0000,     182.34
     25.0000,     244.94
     30.0000,     301.98
     35.0000,     290.40
     40.0000,     273.92
     45.0000,     263.24
     50.0000,     295.34
     55.0000,     273.42
     60.0000,     268.27
     65.0000,     304.29
     70.0000,     286.66
     75.0000,     288.51
     80.0000,     340.83
     85.0000,     378.21
     90.0000,     367.58
     95.0000,     424.90
    100.0000,     527.91
    105.0000,     593.00
    110.0000,     456.28
    115.0000,     423.43
    120.0000,     392.42
    125.0000,     380.56
    130.0000,     396.71
    135.0000,     426.51
    140.0000,     445.25
    145.0000,     435.07
    150.0000,     463.07
    155.0000,     443.74
    160.0000,     438.03
    165.0000,     534.96
    170.0000,     680.82
    175.0000,     806.28
    180.0000,     882.01
    185.0000,     1074.5
    190.0000,     1262.6
    195.0000,     1524.7
    200.0000,     1862.2
    205.0000,     1635.8
    210.0000,     1239.3
    215.0000,     1187.2
    220.0000,     987.29
    225.0000,     964.07
    230.0000,     1126.8
    235.0000,     1069.1
    240.0000,     786.02
    245.0000,     810.16
    250.0000,     767.05
    255.0000,     694.82
    260.0000,     690.94
    265.0000,     552.22
    270.0000,     799.37
    275.0000,     756.63
    280.0000,     773.30
    285.0000,     600.77
    290.0000,     388.04
    295.0000,     299.09
    300.0000,     234.01
    305.0000,     201.08
    310.0000,     201.24
    315.0000,     193.34
    320.0000,     176.33
    325.0000,     157.14
    330.0000,     166.09
    335.0000,     165.61
    340.0000,     174.56
    345.0000,     173.49
    350.0000,     149.69
    355.0000,     153.07
    360.0000,     184.39
    365.0000,     213.31
    370.0000,     204.49
    375.0000,     187.55
    380.0000,     175.10
    385.0000,     156.56
           152.5472
LAYER 3
75,     8.2750
     15.0000,     122.87
     20.0000,     177.35
     25.0000,     264.57
     30.0000,     332.61
     35.0000,     339.63
     40.0000,     322.07
     45.0000,     311.82
     50.0000,     331.51
     55.0000,     316.27
     60.0000,     323.32
     65.0000,     365.78
     70.0000,     379.55
     75.0000,     409.33
     80.0000,     478.77
     85.0000,     527.68
     90.0000,     512.38
     95.0000,     556.43
    100.0000,     681.97
    105.0000,     760.02
    110.0000,     583.52
    115.0000,     534.51
    120.0000,     495.19
    125.0000,     465.07
    130.0000,     475.39
    135.0000,     521.79
    140.0000,     576.83
    145.0000,     629.16
    150.0000,     737.36
    155.0000,     799.55
    160.0000,     865.24
    165.0000,     1042.5
    170.0000,     1292.0
    175.0000,     1516.4
    180.0000,     1681.7
    185.0000,     1972.5
    190.0000,     2269.7
    195.0000,     2478.9
    200.0000,     2363.3
    205.0000,     1710.0
    210.0000,     1276.5
    215.0000,     1263.0
    220.0000,     1167.2
    225.0000,     1187.4
    230.0000,     1290.4
    235.0000,     1200.0
    240.0000,     922.75
    245.0000,     949.51
    250.0000,     929.77
    255.0000,     848.35
    260.0000,     820.99
    265.0000,     692.56
    270.0000,     894.41
    275.0000,     821.24
    280.0000,     782.46
    285.0000,     610.20
    290.0000,     400.20
    295.0000,     308.83
    300.0000,     264.84
    305.0000,     241.55
    310.0000,     236.16
    315.0000,     224.93
    320.0000,     207.92
    325.0000,     200.63
    330.0000,     215.55
    335.0000,     225.74
    340.0000,     239.54
    345.0000,     238.24
    350.0000,     215.56
    355.0000,     222.70
    360.0000,     263.17
    365.0000,     293.86
    370.0000,     274.89
    375.0000,     246.50
    380.0000,     210.31
           178.6639
LAYER 4
73,    11.6025
     20.0000,     167.97
     25.0000,     305.24
     30.0000,     387.19
     35.0000,     430.73
     40.0000,     415.54
     45.0000,     396.96
     50.0000,     398.76
     55.0000,     384.05
     60.0000,     401.59
     65.0000,     460.42
     70.0000,     519.72
     75.0000,     601.14
     80.0000,     707.31
     85.0000,     759.80
     90.0000,     712.51
     95.0000,     724.58
    100.0000,     855.84
    105.0000,     941.21
    110.0000,     738.65
    115.0000,     696.41
    120.0000,     664.18
    125.0000,     621.54
    130.0000,     626.55
    135.0000,     697.81
    140.0000,     820.76
    145.0000,     997.94
    150.0000,     1301.9
    155.0000,     1571.3
    160.0000,     1800.3
    165.0000,     2147.4
    170.0000,     2592.6
    175.0000,     2985.3
    180.0000,     3278.5
    185.0000,     3698.5
    190.0000,     4008.6
    195.0000,     3789.1
    200.0000,     2795.7
    205.0000,     1665.9
    210.0000,     1214.5
    215.0000,     1283.3
    220.0000,     1361.7
    225.0000,     1476.3
    230.0000,     1549.4
    235.0000,     1405.0
    240.0000,     1120.5
    245.0000,     1157.3
    250.0000,     1155.5
    255.0000,     1061.1
    260.0000,     1008.9
    265.0000,     866.51
    270.0000,     1041.2
    275.0000,     922.59
    280.0000,     842.55
    285.0000,     666.69
    290.0000,     457.47
    295.0000,     370.19
    300.0000,     344.97
    305.0000,     329.70
    310.0000,     316.36
    315.0000,     296.63
    320.0000,     278.93
    325.0000,     283.97
    330.0000,     314.80
    335.0000,     343.30
    340.0000,     368.47
    345.0000,     369.57
    350.0000,     345.71
    355.0000,     358.76
    360.0000,     412.58
    365.0000,     442.59
    370.0000,     392.53
    375.0000,     344.33
           256.6734
LAYER 5
69,    15.2628
     30.0000,     395.79
     35.0000,     544.25
     40.0000,     580.17
     45.0000,     580.14
     50.0000,     567.52
     55.0000,     560.51
     60.0000,     592.98
     65.0000,     676.66
     70.0000,     804.15
     75.0000,     953.20
     80.0000,     1056.6
     85.0000,     1037.7
     90.0000,     928.72
     95.0000,     876.60
    100.0000,     928.24
    105.0000,     967.80
    110.0000,     881.77
    115.0000,     908.27
    120.0000,     950.15
    125.0000,     949.58
    130.0000,     964.55
    135.0000,     1064.3
    140.0000,     1296.8
    145.0000,     1729.5
    150.0000,     2472.0
    155.0000,     3396.8
    160.0000,     4319.5
    165.0000,     5263.4
    170.0000,     6195.1
    175.0000,     6887.7
    180.0000,     7115.6
    185.0000,     6757.8
    190.0000,     5509.3
    195.0000,     3643.8
    200.0000,     2000.5
    205.0000,     1123.7
    210.0000,     889.64
    215.0000,     1032.8
    220.0000,     1337.5
    225.0000,     1638.1
    230.0000,     1723.1
    235.0000,     1570.0
    240.0000,     1359.3
    245.0000,     1327.2
    250.0000,     1281.7
    255.0000,     1178.2
    260.0000,     1091.7
    265.0000,     1002.4
    270.0000,     1085.1
    275.0000,     1034.3
    280.0000,     987.77
    285.0000,     898.91
    290.0000,     773.98
    295.0000,     719.93
    300.0000,     720.63
    305.0000,     710.36
    310.0000,     669.11
    315.0000,     616.81
    320.0000,     584.44
    325.0000,     595.73
    330.0000,     643.39
    335.0000,     697.42
    340.0000,     741.91
    345.0000,     760.25
    350.0000,     759.34
    355.0000,     780.10
    360.0000,     803.39
    365.0000,     774.34
           593.1740
LAYER 6
65,    19.2890
     40.0000,     549.95
     45.0000,     580.05
     50.0000,     583.12
     55.0000,     582.15
     60.0000,     602.44
     65.0000,     654.70
     70.0000,     732.43
     75.0000,     813.27
     80.0000,     855.63
     85.0000,     837.23
     90.0000,     790.83
     95.0000,     780.28
    100.0000,     824.24
    105.0000,     871.72
    110.0000,     883.89
    115.0000,     943.22
    120.0000,     1006.4
    125.0000,     1025.7
    130.0000,     1028.7
    135.0000,     1073.3
    140.0000,     1208.3
    145.0000,     1482.6
    150.0000,     1945.5
    155.0000,     2561.9
    160.0000,     3230.2
    165.0000,     3854.7
    170.0000,     4315.4
    175.0000,     4462.2
    180.0000,     4195.2
    185.0000,     3531.8
    190.0000,     2602.2
    195.0000,     1689.7
    200.0000,     1039.8
    205.0000,     716.08
    210.0000,     654.26
    215.0000,     786.22
    220.0000,     1041.3
    225.0000,     1301.7
    230.0000,     1411.3
    235.0000,     1347.7
    240.0000,     1227.6
    245.0000,     1156.5
    250.0000,     1082.5
    255.0000,     994.66
    260.0000,     925.61
    265.0000,     891.24
    270.0000,     940.56
    275.0000,     968.08
    280.0000,     994.62
    285.0000,     1005.3
    290.0000,     993.80
    295.0000,     1001.2
    300.0000,     1023.0
    305.0000,     1017.1
    310.0000,     967.92
    315.0000,     902.14
    320.0000,     855.84
    325.0000,     849.99
    330.0000,     878.72
    335.0000,     920.94
    340.0000,     961.50
    345.0000,     986.52
    350.0000,     999.09
    355.0000,     997.71
           941.9993
LAYER 7
61,    23.7179
     50.0000,     539.86
     55.0000,     530.49
     60.0000,     535.23
     65.0000,     549.13
     70.0000,     572.67
     75.0000,     597.90
     80.0000,     610.56
     85.0000,     610.40
     90.0000,     611.90
     95.0000,     635.68
    100.0000,     686.62
    105.0000,     745.80
    110.0000,     798.38
    115.0000,     859.77
    120.0000,     908.13
    125.0000,     917.30
    130.0000,     897.84
    135.0000,     883.51
    140.0000,     905.30
    145.0000,     985.52
    150.0000,     1135.0
    155.0000,     1339.9
    160.0000,     1564.0
    165.0000,     1758.1
    170.0000,     1866.1
    175.0000,     1843.4
    180.0000,     1678.9
    185.0000,     1404.4
    190.0000,     1084.5
    195.0000,     797.45
    200.0000,     598.43
    205.0000,     506.68
    210.0000,     519.21
    215.0000,     626.68
    220.0000,     799.87
    225.0000,     973.27
    230.0000,     1066.6
    235.0000,     1058.6
    240.0000,     998.22
    245.0000,     934.26
    250.0000,     868.22
    255.0000,     805.79
    260.0000,     763.49
    265.0000,     755.58
    270.0000,     793.81
    275.0000,     846.54
    280.0000,     907.46
    285.0000,     967.44
    290.0000,     1019.0
    295.0000,     1067.5
    300.0000,     1105.3
    305.0000,     1112.9
    310.0000,     1083.3
    315.0000,     1034.7
    320.0000,     993.15
    325.0000,     976.15
    330.0000,     984.06
    335.0000,     1004.7
    340.0000,     1029.7
    345.0000,     1046.2
             1056.3
LAYER 8
57,    28.5897
     60.0000,     482.43
     65.0000,     471.15
     70.0000,     470.34
     75.0000,     471.05
     80.0000,     472.68
     85.0000,     477.98
     90.0000,     492.39
     95.0000,     522.15
    100.0000,     567.48
    105.0000,     620.70
    110.0000,     673.46
    115.0000,     721.25
    120.0000,     750.47
    125.0000,     748.69
    130.0000,     720.55
    135.0000,     684.16
    140.0000,     658.43
    145.0000,     655.88
    150.0000,     680.23
    155.0000,     725.90
    160.0000,     779.98
    165.0000,     824.82
    170.0000,     842.07
    175.0000,     819.66
    180.0000,     756.90
    185.0000,     665.42
    190.0000,     565.34
    195.0000,     479.20
    200.0000,     424.85
    205.0000,     413.57
    210.0000,     450.67
    215.0000,     534.69
    220.0000,     648.70
    225.0000,     757.73
    230.0000,     823.95
    235.0000,     834.01
    240.0000,     805.88
    245.0000,     762.95
    250.0000,     717.17
    255.0000,     678.16
    260.0000,     656.03
    265.0000,     659.28
    270.0000,     691.11
    275.0000,     741.98
    280.0000,     804.85
    285.0000,     872.67
    290.0000,     938.62
    295.0000,     998.07
    300.0000,     1043.2
    305.0000,     1065.5
    310.0000,     1062.0
    315.0000,     1041.8
    320.0000,     1018.5
    325.0000,     1006.5
    330.0000,     1007.4
    335.0000,     1016.6
             1036.4
LAYER 9
53,    33.9487
     70.0000,     425.71
     75.0000,     415.19
     80.0000,     412.02
     85.0000,     415.63
     90.0000,     427.22
     95.0000,     450.32
    100.0000,     482.97
    105.0000,     521.07
    110.0000,     559.43
    115.0000,     590.80
    120.0000,     606.69
    125.0000,     601.07
    130.0000,     576.10
    135.0000,     541.15
    140.0000,     507.39
    145.0000,     483.04
    150.0000,     471.31
    155.0000,     470.68
    160.0000,     476.42
    165.0000,     482.09
    170.0000,     481.29
    175.0000,     470.03
    180.0000,     448.03
    185.0000,     419.05
    190.0000,     389.91
    195.0000,     368.78
    200.0000,     363.32
    205.0000,     379.65
    210.0000,     420.73
    215.0000,     484.30
    220.0000,     559.42
    225.0000,     627.76
    230.0000,     671.91
    235.0000,     685.09
    240.0000,     673.96
    245.0000,     650.20
    250.0000,     623.78
    255.0000,     602.94
    260.0000,     594.37
    265.0000,     602.95
    270.0000,     630.09
    275.0000,     672.53
    280.0000,     725.83
    285.0000,     785.02
    290.0000,     844.74
    295.0000,     900.03
    300.0000,     944.52
    305.0000,     975.27
    310.0000,     990.68
    315.0000,     995.01
    320.0000,     990.19
    325.0000,     987.96
           995.8746
LAYER 10
47,    39.8436
     85.0000,     393.45
     90.0000,     398.76
     95.0000,     410.97
    100.0000,     430.53
    105.0000,     453.06
    110.0000,     477.54
    115.0000,     495.98
    120.0000,     504.04
    125.0000,     498.43
    130.0000,     480.00
    135.0000,     453.36
    140.0000,     424.79
    145.0000,     399.67
    150.0000,     380.94
    155.0000,     368.97
    160.0000,     362.33
    165.0000,     358.63
    170.0000,     355.38
    175.0000,     350.99
    180.0000,     345.19
    185.0000,     339.31
    190.0000,     336.02
    195.0000,     338.77
    200.0000,     351.00
    205.0000,     375.27
    210.0000,     412.05
    215.0000,     458.59
    220.0000,     508.14
    225.0000,     551.48
    230.0000,     580.85
    235.0000,     593.28
    240.0000,     591.60
    245.0000,     581.78
    250.0000,     570.21
    255.0000,     562.53
    260.0000,     563.11
    265.0000,     574.85
    270.0000,     598.60
    275.0000,     633.06
    280.0000,     675.66
    285.0000,     723.38
    290.0000,     772.05
    295.0000,     819.82
    300.0000,     857.91
    305.0000,     891.04
    310.0000,     914.33
           944.5809
LAYER 11
43,    46.3279
     95.0000,     390.89
    100.0000,     402.79
    105.0000,     414.79
    110.0000,     427.05
    115.0000,     436.28
    120.0000,     440.18
    125.0000,     435.70
    130.0000,     423.05
    135.0000,     404.48
    140.0000,     383.40
    145.0000,     363.18
    150.0000,     346.18
    155.0000,     333.48
    160.0000,     325.05
    165.0000,     320.20
    170.0000,     318.04
    175.0000,     317.89
    180.0000,     319.56
    185.0000,     323.51
    190.0000,     330.75
    195.0000,     342.61
    200.0000,     360.29
    205.0000,     384.36
    210.0000,     414.11
    215.0000,     447.31
    220.0000,     480.19
    225.0000,     508.40
    230.0000,     528.69
    235.0000,     540.02
    240.0000,     543.82
    245.0000,     543.22
    250.0000,     541.88
    255.0000,     543.26
    260.0000,     550.00
    265.0000,     563.83
    270.0000,     585.26
    275.0000,     613.63
    280.0000,     647.31
    285.0000,     685.96
    290.0000,     722.34
    295.0000,     758.99
    300.0000,     791.58
           832.3185
LAYER 12
39,    53.4607
    105.0000,     394.55
    110.0000,     399.74
    115.0000,     403.49
    120.0000,     404.38
    125.0000,     401.18
    130.0000,     392.58
    135.0000,     380.01
    140.0000,     365.31
    145.0000,     350.55
    150.0000,     337.47
    155.0000,     327.22
    160.0000,     320.32
    165.0000,     316.84
    170.0000,     316.55
    175.0000,     319.22
    180.0000,     324.69
    185.0000,     332.97
    190.0000,     344.26
    195.0000,     358.78
    200.0000,     376.60
    205.0000,     397.43
    210.0000,     420.40
    215.0000,     444.04
    220.0000,     466.47
    225.0000,     485.83
    230.0000,     500.91
    235.0000,     511.50
    240.0000,     518.48
    245.0000,     523.53
    250.0000,     528.67
    255.0000,     535.83
    260.0000,     546.54
    265.0000,     561.70
    270.0000,     581.60
    275.0000,     606.02
    280.0000,     630.80
    285.0000,     658.40
    290.0000,     688.20
           722.2656
LAYER 13
37,    61.3068
    110.0000,     386.68
    115.0000,     387.42
    120.0000,     386.77
    125.0000,     383.87
    130.0000,     378.43
    135.0000,     369.63
    140.0000,     359.27
    145.0000,     348.71
    150.0000,     339.21
    155.0000,     331.78
    160.0000,     327.06
    165.0000,     325.39
    170.0000,     326.83
    175.0000,     331.30
    180.0000,     338.62
    185.0000,     348.58
    190.0000,     360.93
    195.0000,     375.40
    200.0000,     391.60
    205.0000,     409.02
    210.0000,     426.96
    215.0000,     444.58
    220.0000,     461.02
    225.0000,     475.55
    230.0000,     487.85
    235.0000,     498.03
    240.0000,     506.70
    245.0000,     514.86
    250.0000,     523.62
    255.0000,     534.09
    260.0000,     547.05
    265.0000,     562.88
    270.0000,     581.39
    275.0000,     599.27
    280.0000,     617.66
    285.0000,     635.51
           651.6163
LAYER 14
35, 
    115.0000,     380.13
    120.0000,     379.58
    125.0000,     377.20
    130.0000,     372.81
    135.0000,     366.61
    140.0000,     358.13
    145.0000,     349.60
    150.0000,     342.01
    155.0000,     336.23
    160.0000,     332.92
    165.0000,     332.46
    170.0000,     334.99
    175.0000,     340.46
    180.0000,     348.65
    185.0000,     359.23
    190.0000,     371.77
    195.0000,     385.80
    200.0000,     400.81
    205.0000,     416.27
    210.0000,     431.64
    215.0000,     446.39
    220.0000,     460.08
    225.0000,     472.42
    230.0000,     483.38
    235.0000,     493.21
    240.0000,     502.41
    245.0000,     511.71
    250.0000,     521.93
    255.0000,     533.79
    260.0000,     547.84
    265.0000,     564.33
    270.0000,     579.83
    275.0000,     595.43
    280.0000,     609.87
           621.4068
CALCULATED APPARENT RESISTIVITY
      7.5000,       5.0000,   1.00000,    133.3179
     12.5000,       5.0000,   1.00000,    144.1054
     17.5000,       5.0000,   1.00000,    202.7142
     22.5000,       5.0000,   1.00000,    229.9187
     27.5000,       5.0000,   1.00000,    278.9687
     32.5000,       5.0000,   1.00000,    280.7585
     37.5000,       5.0000,   1.00000,    293.4665
     42.5000,       5.0000,   1.00000,    273.0216
     47.5000,       5.0000,   1.00000,    300.0716
     52.5000,       5.0000,   1.00000,    284.1878
     57.5000,       5.0000,   1.00000,    276.7769
     62.5000,       5.0000,   1.00000,    309.0185
     67.5000,       5.0000,   1.00000,    297.3778
     72.5000,       5.0000,   1.00000,    304.1148
     77.5000,       5.0000,   1.00000,    341.6158
     82.5000,       5.0000,   1.00000,    375.5440
     87.5000,       5.0000,   1.00000,    382.2502
     92.5000,       5.0000,   1.00000,    446.4857
     97.5000,       5.0000,   1.00000,    472.6164
    102.5000,       5.0000,   1.00000,    521.4517
    107.5000,       5.0000,   1.00000,    450.6653
    112.5000,       5.0000,   1.00000,    448.6591
    117.5000,       5.0000,   1.00000,    413.3358
    122.5000,       5.0000,   1.00000,    407.4868
    127.5000,       5.0000,   1.00000,    419.4259
    132.5000,       5.0000,   1.00000,    420.8799
    137.5000,       5.0000,   1.00000,    449.3424
    142.5000,       5.0000,   1.00000,    436.6965
    147.5000,       5.0000,   1.00000,    452.5360
    152.5000,       5.0000,   1.00000,    447.6862
    157.5000,       5.0000,   1.00000,    446.1162
    162.5000,       5.0000,   1.00000,    529.7337
    167.5000,       5.0000,   1.00000,    623.4326
    172.5000,       5.0000,   1.00000,    745.0802
    177.5000,       5.0000,   1.00000,    813.1341
    182.5000,       5.0000,   1.00000,   1014.1052
    187.5000,       5.0000,   1.00000,   1156.8685
    192.5000,       5.0000,   1.00000,   1303.4321
    197.5000,       5.0000,   1.00000,   1510.7740
    202.5000,       5.0000,   1.00000,   1490.2698
    207.5000,       5.0000,   1.00000,   1273.0695
    212.5000,       5.0000,   1.00000,   1236.0724
    217.5000,       5.0000,   1.00000,   1084.7543
    222.5000,       5.0000,   1.00000,    977.6877
    227.5000,       5.0000,   1.00000,   1048.7896
    232.5000,       5.0000,   1.00000,   1028.7233
    237.5000,       5.0000,   1.00000,    829.4579
    242.5000,       5.0000,   1.00000,    867.3646
    247.5000,       5.0000,   1.00000,    782.6006
    252.5000,       5.0000,   1.00000,    712.5602
    257.5000,       5.0000,   1.00000,    764.1617
    262.5000,       5.0000,   1.00000,    594.3582
    267.5000,       5.0000,   1.00000,    809.3344
    272.5000,       5.0000,   1.00000,    661.6705
    277.5000,       5.0000,   1.00000,    689.3434
    282.5000,       5.0000,   1.00000,    559.8029
    287.5000,       5.0000,   1.00000,    416.5071
    292.5000,       5.0000,   1.00000,    344.0625
    297.5000,       5.0000,   1.00000,    267.4156
    302.5000,       5.0000,   1.00000,    227.5602
    307.5000,       5.0000,   1.00000,    220.0298
    312.5000,       5.0000,   1.00000,    199.5448
    317.5000,       5.0000,   1.00000,    192.6724
    322.5000,       5.0000,   1.00000,    174.4427
    327.5000,       5.0000,   1.00000,    184.4521
    332.5000,       5.0000,   1.00000,    172.8756
    337.5000,       5.0000,   1.00000,    181.9684
    342.5000,       5.0000,   1.00000,    181.1369
    347.5000,       5.0000,   1.00000,    164.7556
    352.5000,       5.0000,   1.00000,    176.4854
    357.5000,       5.0000,   1.00000,    188.2844
    362.5000,       5.0000,   1.00000,    201.3297
    367.5000,       5.0000,   1.00000,    200.9342
    372.5000,       5.0000,   1.00000,    186.8175
    377.5000,       5.0000,   1.00000,    186.1338
    382.5000,       5.0000,   1.00000,    165.6826
    387.5000,       5.0000,   1.00000,    161.5673
     12.5000,       5.0000,   2.00000,    165.3318
     17.5000,       5.0000,   2.00000,    225.2785
     22.5000,       5.0000,   2.00000,    256.2902
     27.5000,       5.0000,   2.00000,    292.4191
     32.5000,       5.0000,   2.00000,    301.8575
     37.5000,       5.0000,   2.00000,    301.7763
     42.5000,       5.0000,   2.00000,    301.1360
     47.5000,       5.0000,   2.00000,    349.6001
     52.5000,       5.0000,   2.00000,    318.5887
     57.5000,       5.0000,   2.00000,    308.3442
     62.5000,       5.0000,   2.00000,    375.6845
     67.5000,       5.0000,   2.00000,    353.6749
     72.5000,       5.0000,   2.00000,    342.7078
     77.5000,       5.0000,   2.00000,    419.6347
     82.5000,       5.0000,   2.00000,    456.6807
     87.5000,       5.0000,   2.00000,    424.4326
     92.5000,       5.0000,   2.00000,    463.1353
     97.5000,       5.0000,   2.00000,    532.9666
    102.5000,       5.0000,   2.00000,    572.1437
    107.5000,       5.0000,   2.00000,    477.8456
    112.5000,       5.0000,   2.00000,    484.7732
    117.5000,       5.0000,   2.00000,    482.7634
    122.5000,       5.0000,   2.00000,    471.1997
    127.5000,       5.0000,   2.00000,    478.1274
    132.5000,       5.0000,   2.00000,    486.2629
    137.5000,       5.0000,   2.00000,    521.7274
    142.5000,       5.0000,   2.00000,    529.9374
    147.5000,       5.0000,   2.00000,    584.6074
    152.5000,       5.0000,   2.00000,    583.8879
    157.5000,       5.0000,   2.00000,    566.1990
    162.5000,       5.0000,   2.00000,    687.7591
    167.5000,       5.0000,   2.00000,    849.6661
    172.5000,       5.0000,   2.00000,    961.5956
    177.5000,       5.0000,   2.00000,   1014.4525
    182.5000,       5.0000,   2.00000,   1234.6528
    187.5000,       5.0000,   2.00000,   1262.3149
    192.5000,       5.0000,   2.00000,   1293.4948
    197.5000,       5.0000,   2.00000,   1600.5277
    202.5000,       5.0000,   2.00000,   1522.0013
    207.5000,       5.0000,   2.00000,   1252.5366
    212.5000,       5.0000,   2.00000,   1344.7914
    217.5000,       5.0000,   2.00000,   1153.3087
    222.5000,       5.0000,   2.00000,    945.7979
    227.5000,       5.0000,   2.00000,   1161.0583
    232.5000,       5.0000,   2.00000,   1138.7485
    237.5000,       5.0000,   2.00000,    838.2104
    242.5000,       5.0000,   2.00000,    928.0994
    247.5000,       5.0000,   2.00000,    884.5358
    252.5000,       5.0000,   2.00000,    834.4484
    257.5000,       5.0000,   2.00000,    817.0806
    262.5000,       5.0000,   2.00000,    626.8376
    267.5000,       5.0000,   2.00000,    821.3520
    272.5000,       5.0000,   2.00000,    703.5036
    277.5000,       5.0000,   2.00000,    669.0676
    282.5000,       5.0000,   2.00000,    584.2707
    287.5000,       5.0000,   2.00000,    434.1078
    292.5000,       5.0000,   2.00000,    399.3295
    297.5000,       5.0000,   2.00000,    325.3584
    302.5000,       5.0000,   2.00000,    272.7948
    307.5000,       5.0000,   2.00000,    271.4420
    312.5000,       5.0000,   2.00000,    253.0661
    317.5000,       5.0000,   2.00000,    232.9697
    322.5000,       5.0000,   2.00000,    214.8492
    327.5000,       5.0000,   2.00000,    226.3002
    332.5000,       5.0000,   2.00000,    212.7205
    337.5000,       5.0000,   2.00000,    230.6433
    342.5000,       5.0000,   2.00000,    233.9774
    347.5000,       5.0000,   2.00000,    201.5982
    352.5000,       5.0000,   2.00000,    211.4452
    357.5000,       5.0000,   2.00000,    232.6984
    362.5000,       5.0000,   2.00000,    245.9012
    367.5000,       5.0000,   2.00000,    231.4005
    372.5000,       5.0000,   2.00000,    216.1311
    377.5000,       5.0000,   2.00000,    221.7469
    382.5000,       5.0000,   2.00000,    196.5794
     17.5000,       5.0000,   3.00000,    249.4218
     22.5000,       5.0000,   3.00000,    289.8803
     27.5000,       5.0000,   3.00000,    338.2697
     32.5000,       5.0000,   3.00000,    314.1807
     37.5000,       5.0000,   3.00000,    316.8272
     42.5000,       5.0000,   3.00000,    321.4037
     47.5000,       5.0000,   3.00000,    378.0890
     52.5000,       5.0000,   3.00000,    356.4063
     57.5000,       5.0000,   3.00000,    357.0444
     62.5000,       5.0000,   3.00000,    418.5709
     67.5000,       5.0000,   3.00000,    396.5478
     72.5000,       5.0000,   3.00000,    397.7497
     77.5000,       5.0000,   3.00000,    471.0981
     82.5000,       5.0000,   3.00000,    507.6104
     87.5000,       5.0000,   3.00000,    444.3352
     92.5000,       5.0000,   3.00000,    492.1942
     97.5000,       5.0000,   3.00000,    575.7932
    102.5000,       5.0000,   3.00000,    642.8702
    107.5000,       5.0000,   3.00000,    519.1027
    112.5000,       5.0000,   3.00000,    516.9670
    117.5000,       5.0000,   3.00000,    519.2313
    122.5000,       5.0000,   3.00000,    534.5497
    127.5000,       5.0000,   3.00000,    547.8564
    132.5000,       5.0000,   3.00000,    564.0228
    137.5000,       5.0000,   3.00000,    621.1988
    142.5000,       5.0000,   3.00000,    654.9733
    147.5000,       5.0000,   3.00000,    725.6767
    152.5000,       5.0000,   3.00000,    705.4632
    157.5000,       5.0000,   3.00000,    678.6922
    162.5000,       5.0000,   3.00000,    842.0065
    167.5000,       5.0000,   3.00000,   1043.6543
    172.5000,       5.0000,   3.00000,   1182.6306
    177.5000,       5.0000,   3.00000,   1171.3022
    182.5000,       5.0000,   3.00000,   1248.5723
    187.5000,       5.0000,   3.00000,   1202.9215
    192.5000,       5.0000,   3.00000,   1319.3048
    197.5000,       5.0000,   3.00000,   1613.1753
    202.5000,       5.0000,   3.00000,   1594.0706
    207.5000,       5.0000,   3.00000,   1312.9327
    212.5000,       5.0000,   3.00000,   1287.4550
    217.5000,       5.0000,   3.00000,   1090.4296
    222.5000,       5.0000,   3.00000,    994.2725
    227.5000,       5.0000,   3.00000,   1167.8680
    232.5000,       5.0000,   3.00000,   1175.9672
    237.5000,       5.0000,   3.00000,    884.1655
    242.5000,       5.0000,   3.00000,    919.2924
    247.5000,       5.0000,   3.00000,    962.6598
    252.5000,       5.0000,   3.00000,    887.8133
    257.5000,       5.0000,   3.00000,    837.3919
    262.5000,       5.0000,   3.00000,    611.4725
    267.5000,       5.0000,   3.00000,    830.8416
    272.5000,       5.0000,   3.00000,    742.6137
    277.5000,       5.0000,   3.00000,    755.5314
    282.5000,       5.0000,   3.00000,    590.1816
    287.5000,       5.0000,   3.00000,    467.8692
    292.5000,       5.0000,   3.00000,    425.7415
    297.5000,       5.0000,   3.00000,    371.3741
    302.5000,       5.0000,   3.00000,    330.1538
    307.5000,       5.0000,   3.00000,    333.9300
    312.5000,       5.0000,   3.00000,    312.4837
    317.5000,       5.0000,   3.00000,    289.4162
    322.5000,       5.0000,   3.00000,    255.5919
    327.5000,       5.0000,   3.00000,    270.3789
    332.5000,       5.0000,   3.00000,    264.9159
    337.5000,       5.0000,   3.00000,    290.9274
    342.5000,       5.0000,   3.00000,    284.6920
    347.5000,       5.0000,   3.00000,    238.2847
    352.5000,       5.0000,   3.00000,    243.3468
    357.5000,       5.0000,   3.00000,    274.9401
    362.5000,       5.0000,   3.00000,    297.5027
    367.5000,       5.0000,   3.00000,    279.1797
    372.5000,       5.0000,   3.00000,    254.2493
    377.5000,       5.0000,   3.00000,    255.1969
     22.5000,      15.0000,   1.00000,    319.7413
     27.5000,      15.0000,   1.00000,    336.1451
     32.5000,      15.0000,   1.00000,    339.0077
     37.5000,      15.0000,   1.00000,    328.0184
     42.5000,      15.0000,   1.00000,    344.5066
     47.5000,      15.0000,   1.00000,    359.6885
     52.5000,      15.0000,   1.00000,    389.3240
     57.5000,      15.0000,   1.00000,    407.0233
     62.5000,      15.0000,   1.00000,    411.8774
     67.5000,      15.0000,   1.00000,    429.2436
     72.5000,      15.0000,   1.00000,    456.3910
     77.5000,      15.0000,   1.00000,    480.6048
     82.5000,      15.0000,   1.00000,    471.6397
     87.5000,      15.0000,   1.00000,    494.7937
     92.5000,      15.0000,   1.00000,    524.6190
     97.5000,      15.0000,   1.00000,    586.4595
    102.5000,      15.0000,   1.00000,    603.0722
    107.5000,      15.0000,   1.00000,    595.5825
    112.5000,      15.0000,   1.00000,    541.8057
    117.5000,      15.0000,   1.00000,    541.1312
    122.5000,      15.0000,   1.00000,    565.2751
    127.5000,      15.0000,   1.00000,    600.6243
    132.5000,      15.0000,   1.00000,    641.3364
    137.5000,      15.0000,   1.00000,    698.8760
    142.5000,      15.0000,   1.00000,    763.8124
    147.5000,      15.0000,   1.00000,    780.5838
    152.5000,      15.0000,   1.00000,    775.0062
    157.5000,      15.0000,   1.00000,    825.4911
    162.5000,      15.0000,   1.00000,    949.2350
    167.5000,      15.0000,   1.00000,   1122.3278
    172.5000,      15.0000,   1.00000,   1218.5725
    177.5000,      15.0000,   1.00000,   1202.2761
    182.5000,      15.0000,   1.00000,   1103.6434
    187.5000,      15.0000,   1.00000,   1149.0398
    192.5000,      15.0000,   1.00000,   1297.2343
    197.5000,      15.0000,   1.00000,   1468.7722
    202.5000,      15.0000,   1.00000,   1536.1051
    207.5000,      15.0000,   1.00000,   1439.9696
    212.5000,      15.0000,   1.00000,   1191.5397
    217.5000,      15.0000,   1.00000,   1089.9493
    222.5000,      15.0000,   1.00000,   1077.8823
    227.5000,      15.0000,   1.00000,   1089.1160
    232.5000,      15.0000,   1.00000,   1053.4563
    237.5000,      15.0000,   1.00000,   1005.3484
    242.5000,      15.0000,   1.00000,    944.9355
    247.5000,      15.0000,   1.00000,    902.4719
    252.5000,      15.0000,   1.00000,    882.7065
    257.5000,      15.0000,   1.00000,    768.2677
    262.5000,      15.0000,   1.00000,    738.7691
    267.5000,      15.0000,   1.00000,    720.3768
    272.5000,      15.0000,   1.00000,    799.0970
    277.5000,      15.0000,   1.00000,    735.8160
    282.5000,      15.0000,   1.00000,    657.7066
    287.5000,      15.0000,   1.00000,    513.9711
    292.5000,      15.0000,   1.00000,    443.8090
    297.5000,      15.0000,   1.00000,    402.1245
    302.5000,      15.0000,   1.00000,    387.1107
    307.5000,      15.0000,   1.00000,    371.9742
    312.5000,      15.0000,   1.00000,    357.3656
    317.5000,      15.0000,   1.00000,    327.2682
    322.5000,      15.0000,   1.00000,    307.2825
    327.5000,      15.0000,   1.00000,    298.3583
    332.5000,      15.0000,   1.00000,    315.7581
    337.5000,      15.0000,   1.00000,    318.4022
    342.5000,      15.0000,   1.00000,    301.8880
    347.5000,      15.0000,   1.00000,    280.2928
    352.5000,      15.0000,   1.00000,    276.8535
    357.5000,      15.0000,   1.00000,    295.6528
    362.5000,      15.0000,   1.00000,    314.6378
    367.5000,      15.0000,   1.00000,    313.8435
    372.5000,      15.0000,   1.00000,    293.9897
     22.5000,       5.0000,   4.00000,    326.0676
     27.5000,       5.0000,   4.00000,    373.8590
     32.5000,       5.0000,   4.00000,    351.6075
     37.5000,       5.0000,   4.00000,    340.6800
     42.5000,       5.0000,   4.00000,    331.5753
     47.5000,       5.0000,   4.00000,    395.4719
     52.5000,       5.0000,   4.00000,    390.0727
     57.5000,       5.0000,   4.00000,    388.5859
     62.5000,       5.0000,   4.00000,    455.1770
     67.5000,       5.0000,   4.00000,    433.3166
     72.5000,       5.0000,   4.00000,    437.5252
     77.5000,       5.0000,   4.00000,    505.6960
     82.5000,       5.0000,   4.00000,    509.7087
     87.5000,       5.0000,   4.00000,    470.7217
     92.5000,       5.0000,   4.00000,    528.3267
     97.5000,       5.0000,   4.00000,    614.8497
    102.5000,       5.0000,   4.00000,    694.4277
    107.5000,       5.0000,   4.00000,    570.2444
    112.5000,       5.0000,   4.00000,    555.8067
    117.5000,       5.0000,   4.00000,    544.4662
    122.5000,       5.0000,   4.00000,    568.2695
    127.5000,       5.0000,   4.00000,    615.1965
    132.5000,       5.0000,   4.00000,    649.3782
    137.5000,       5.0000,   4.00000,    743.2638
    142.5000,       5.0000,   4.00000,    779.0390
    147.5000,       5.0000,   4.00000,    846.6169
    152.5000,       5.0000,   4.00000,    810.1627
    157.5000,       5.0000,   4.00000,    781.1216
    162.5000,       5.0000,   4.00000,    958.1514
    167.5000,       5.0000,   4.00000,   1175.5292
    172.5000,       5.0000,   4.00000,   1303.6884
    177.5000,       5.0000,   4.00000,   1170.9348
    182.5000,       5.0000,   4.00000,   1162.8971
    187.5000,       5.0000,   4.00000,   1157.1029
    192.5000,       5.0000,   4.00000,   1282.8512
    197.5000,       5.0000,   4.00000,   1667.9235
    202.5000,       5.0000,   4.00000,   1644.4253
    207.5000,       5.0000,   4.00000,   1296.8948
    212.5000,       5.0000,   4.00000,   1214.3632
    217.5000,       5.0000,   4.00000,   1048.3514
    222.5000,       5.0000,   4.00000,    967.3048
    227.5000,       5.0000,   4.00000,   1176.0781
    232.5000,       5.0000,   4.00000,   1156.8785
    237.5000,       5.0000,   4.00000,    878.1699
    242.5000,       5.0000,   4.00000,    985.0630
    247.5000,       5.0000,   4.00000,    919.6552
    252.5000,       5.0000,   4.00000,    864.5452
    257.5000,       5.0000,   4.00000,    833.7422
    262.5000,       5.0000,   4.00000,    592.2164
    267.5000,       5.0000,   4.00000,    856.0787
    272.5000,       5.0000,   4.00000,    785.4348
    277.5000,       5.0000,   4.00000,    814.4135
    282.5000,       5.0000,   4.00000,    672.5049
    287.5000,       5.0000,   4.00000,    473.6703
    292.5000,       5.0000,   4.00000,    451.6175
    297.5000,       5.0000,   4.00000,    396.0533
    302.5000,       5.0000,   4.00000,    377.4529
    307.5000,       5.0000,   4.00000,    397.1657
    312.5000,       5.0000,   4.00000,    372.5630
    317.5000,       5.0000,   4.00000,    343.4137
    322.5000,       5.0000,   4.00000,    301.5370
    327.5000,       5.0000,   4.00000,    323.1750
    332.5000,       5.0000,   4.00000,    317.9921
    337.5000,       5.0000,   4.00000,    345.2842
    342.5000,       5.0000,   4.00000,    332.1310
    347.5000,       5.0000,   4.00000,    270.7581
    352.5000,       5.0000,   4.00000,    279.7773
    357.5000,       5.0000,   4.00000,    312.3303
    362.5000,       5.0000,   4.00000,    347.9454
    367.5000,       5.0000,   4.00000,    335.6103
    372.5000,       5.0000,   4.00000,    298.7709
     30.0000,      20.0000,   1.00000,    383.2144
     35.0000,      20.0000,   1.00000,    379.9420
     40.0000,      20.0000,   1.00000,    379.5132
     45.0000,      20.0000,   1.00000,    378.9549
     50.0000,      20.0000,   1.00000,    387.1978
     55.0000,      20.0000,   1.00000,    420.9453
     60.0000,      20.0000,   1.00000,    440.7131
     65.0000,      20.0000,   1.00000,    454.6659
     70.0000,      20.0000,   1.00000,    481.0567
     75.0000,      20.0000,   1.00000,    473.2094
     80.0000,      20.0000,   1.00000,    482.2780
     85.0000,      20.0000,   1.00000,    513.2010
     90.0000,      20.0000,   1.00000,    553.8422
     95.0000,      20.0000,   1.00000,    610.9391
    100.0000,      20.0000,   1.00000,    632.0888
    105.0000,      20.0000,   1.00000,    640.5817
    110.0000,      20.0000,   1.00000,    629.9201
    115.0000,      20.0000,   1.00000,    598.0179
    120.0000,      20.0000,   1.00000,    601.2633
    125.0000,      20.0000,   1.00000,    636.7306
    130.0000,      20.0000,   1.00000,    723.7121
    135.0000,      20.0000,   1.00000,    812.3787
    140.0000,      20.0000,   1.00000,    874.6160
    145.0000,      20.0000,   1.00000,    900.5854
    150.0000,      20.0000,   1.00000,    898.4465
    155.0000,      20.0000,   1.00000,    937.3934
    160.0000,      20.0000,   1.00000,   1018.0239
    165.0000,      20.0000,   1.00000,   1108.1256
    170.0000,      20.0000,   1.00000,   1096.9418
    175.0000,      20.0000,   1.00000,   1061.5480
    180.0000,      20.0000,   1.00000,   1063.2010
    185.0000,      20.0000,   1.00000,   1075.3621
    190.0000,      20.0000,   1.00000,   1204.5236
    195.0000,      20.0000,   1.00000,   1349.4532
    200.0000,      20.0000,   1.00000,   1416.1707
    205.0000,      20.0000,   1.00000,   1443.3590
    210.0000,      20.0000,   1.00000,   1308.6843
    215.0000,      20.0000,   1.00000,   1118.6837
    220.0000,      20.0000,   1.00000,   1063.6016
    225.0000,      20.0000,   1.00000,   1019.4271
    230.0000,      20.0000,   1.00000,    984.7643
    235.0000,      20.0000,   1.00000,   1049.8484
    240.0000,      20.0000,   1.00000,    962.8962
    245.0000,      20.0000,   1.00000,    869.3893
    250.0000,      20.0000,   1.00000,    824.0160
    255.0000,      20.0000,   1.00000,    722.9811
    260.0000,      20.0000,   1.00000,    756.7684
    265.0000,      20.0000,   1.00000,    775.5992
    270.0000,      20.0000,   1.00000,    769.0231
    275.0000,      20.0000,   1.00000,    826.0322
    280.0000,      20.0000,   1.00000,    744.8145
    285.0000,      20.0000,   1.00000,    663.0286
    290.0000,      20.0000,   1.00000,    545.9552
    295.0000,      20.0000,   1.00000,    444.9102
    300.0000,      20.0000,   1.00000,    437.1883
    305.0000,      20.0000,   1.00000,    424.2211
    310.0000,      20.0000,   1.00000,    424.1430
    315.0000,      20.0000,   1.00000,    412.1845
    320.0000,      20.0000,   1.00000,    395.6407
    325.0000,      20.0000,   1.00000,    382.8429
    330.0000,      20.0000,   1.00000,    378.7461
    335.0000,      20.0000,   1.00000,    376.9407
    340.0000,      20.0000,   1.00000,    356.1221
    345.0000,      20.0000,   1.00000,    346.6518
    350.0000,      20.0000,   1.00000,    338.5422
    355.0000,      20.0000,   1.00000,    341.5423
    360.0000,      20.0000,   1.00000,    360.8059
    365.0000,      20.0000,   1.00000,    368.1903
     27.5000,       5.0000,   5.00000,    410.5096
     32.5000,       5.0000,   5.00000,    393.4846
     37.5000,       5.0000,   5.00000,    370.0942
     42.5000,       5.0000,   5.00000,    349.2797
     47.5000,       5.0000,   5.00000,    416.3263
     52.5000,       5.0000,   5.00000,    398.9167
     57.5000,       5.0000,   5.00000,    402.2895
     62.5000,       5.0000,   5.00000,    487.9190
     67.5000,       5.0000,   5.00000,    463.0132
     72.5000,       5.0000,   5.00000,    448.2431
     77.5000,       5.0000,   5.00000,    507.3110
     82.5000,       5.0000,   5.00000,    531.8859
     87.5000,       5.0000,   5.00000,    483.7942
     92.5000,       5.0000,   5.00000,    559.6141
     97.5000,       5.0000,   5.00000,    662.1497
    102.5000,       5.0000,   5.00000,    736.7145
    107.5000,       5.0000,   5.00000,    604.3071
    112.5000,       5.0000,   5.00000,    595.5051
    117.5000,       5.0000,   5.00000,    576.8289
    122.5000,       5.0000,   5.00000,    593.7013
    127.5000,       5.0000,   5.00000,    657.4770
    132.5000,       5.0000,   5.00000,    743.7521
    137.5000,       5.0000,   5.00000,    849.6786
    142.5000,       5.0000,   5.00000,    880.8019
    147.5000,       5.0000,   5.00000,    944.4982
    152.5000,       5.0000,   5.00000,    904.7141
    157.5000,       5.0000,   5.00000,    851.1890
    162.5000,       5.0000,   5.00000,   1025.1003
    167.5000,       5.0000,   5.00000,   1219.9221
    172.5000,       5.0000,   5.00000,   1225.8861
    177.5000,       5.0000,   5.00000,   1072.2509
    182.5000,       5.0000,   5.00000,   1135.7148
    187.5000,       5.0000,   5.00000,   1119.1542
    192.5000,       5.0000,   5.00000,   1264.8407
    197.5000,       5.0000,   5.00000,   1679.3301
    202.5000,       5.0000,   5.00000,   1627.2988
    207.5000,       5.0000,   5.00000,   1223.1005
    212.5000,       5.0000,   5.00000,   1199.8506
    217.5000,       5.0000,   5.00000,   1011.4962
    222.5000,       5.0000,   5.00000,    907.0430
    227.5000,       5.0000,   5.00000,   1139.2845
    232.5000,       5.0000,   5.00000,   1141.6044
    237.5000,       5.0000,   5.00000,    880.0510
    242.5000,       5.0000,   5.00000,    946.6602
    247.5000,       5.0000,   5.00000,    896.8864
    252.5000,       5.0000,   5.00000,    784.6937
    257.5000,       5.0000,   5.00000,    781.2195
    262.5000,       5.0000,   5.00000,    608.8661
    267.5000,       5.0000,   5.00000,    872.6020
    272.5000,       5.0000,   5.00000,    822.3854
    277.5000,       5.0000,   5.00000,    875.0127
    282.5000,       5.0000,   5.00000,    714.4904
    287.5000,       5.0000,   5.00000,    521.9345
    292.5000,       5.0000,   5.00000,    458.9318
    297.5000,       5.0000,   5.00000,    422.0440
    302.5000,       5.0000,   5.00000,    400.1418
    307.5000,       5.0000,   5.00000,    442.3128
    312.5000,       5.0000,   5.00000,    426.6746
    317.5000,       5.0000,   5.00000,    391.5899
    322.5000,       5.0000,   5.00000,    353.5869
    327.5000,       5.0000,   5.00000,    379.8248
    332.5000,       5.0000,   5.00000,    364.3569
    337.5000,       5.0000,   5.00000,    389.0280
    342.5000,       5.0000,   5.00000,    373.3416
    347.5000,       5.0000,   5.00000,    307.2455
    352.5000,       5.0000,   5.00000,    312.4291
    357.5000,       5.0000,   5.00000,    356.6534
    362.5000,       5.0000,   5.00000,    396.2028
    367.5000,       5.0000,   5.00000,    382.7781
     32.5000,       5.0000,   6.00000,    421.0691
     37.5000,       5.0000,   6.00000,    402.7937
     42.5000,       5.0000,   6.00000,    381.8610
     47.5000,       5.0000,   6.00000,    429.7602
     52.5000,       5.0000,   6.00000,    400.9716
     57.5000,       5.0000,   6.00000,    408.6599
     62.5000,       5.0000,   6.00000,    500.7878
     67.5000,       5.0000,   6.00000,    468.3403
     72.5000,       5.0000,   6.00000,    442.3302
     77.5000,       5.0000,   6.00000,    512.1747
     82.5000,       5.0000,   6.00000,    549.0104
     87.5000,       5.0000,   6.00000,    505.5422
     92.5000,       5.0000,   6.00000,    579.5933
     97.5000,       5.0000,   6.00000,    699.8340
    102.5000,       5.0000,   6.00000,    784.5242
    107.5000,       5.0000,   6.00000,    627.8300
    112.5000,       5.0000,   6.00000,    622.2677
    117.5000,       5.0000,   6.00000,    611.4226
    122.5000,       5.0000,   6.00000,    630.3986
    127.5000,       5.0000,   6.00000,    706.5229
    132.5000,       5.0000,   6.00000,    796.9778
    137.5000,       5.0000,   6.00000,    927.3239
    142.5000,       5.0000,   6.00000,    952.0453
    147.5000,       5.0000,   6.00000,   1029.4825
    152.5000,       5.0000,   6.00000,    963.1993
    157.5000,       5.0000,   6.00000,    887.9570
    162.5000,       5.0000,   6.00000,   1028.6846
    167.5000,       5.0000,   6.00000,   1107.5352
    172.5000,       5.0000,   6.00000,   1080.4780
    177.5000,       5.0000,   6.00000,    995.6699
    182.5000,       5.0000,   6.00000,   1090.0151
    187.5000,       5.0000,   6.00000,   1133.3645
    192.5000,       5.0000,   6.00000,   1277.8972
    197.5000,       5.0000,   6.00000,   1611.6913
    202.5000,       5.0000,   6.00000,   1529.3759
    207.5000,       5.0000,   6.00000,   1202.3269
    212.5000,       5.0000,   6.00000,   1147.3358
    217.5000,       5.0000,   6.00000,    973.5188
    222.5000,       5.0000,   6.00000,    875.8027
    227.5000,       5.0000,   6.00000,   1065.9910
    232.5000,       5.0000,   6.00000,   1132.3318
    237.5000,       5.0000,   6.00000,    841.5583
    242.5000,       5.0000,   6.00000,    882.9510
    247.5000,       5.0000,   6.00000,    827.9111
    252.5000,       5.0000,   6.00000,    743.5894
    257.5000,       5.0000,   6.00000,    738.2384
    262.5000,       5.0000,   6.00000,    591.8929
    267.5000,       5.0000,   6.00000,    914.4377
    272.5000,       5.0000,   6.00000,    852.6287
    277.5000,       5.0000,   6.00000,    909.8632
    282.5000,       5.0000,   6.00000,    751.7088
    287.5000,       5.0000,   6.00000,    548.8779
    292.5000,       5.0000,   6.00000,    504.0027
    297.5000,       5.0000,   6.00000,    429.3823
    302.5000,       5.0000,   6.00000,    419.6367
    307.5000,       5.0000,   6.00000,    459.3416
    312.5000,       5.0000,   6.00000,    459.3690
    317.5000,       5.0000,   6.00000,    443.4247
    322.5000,       5.0000,   6.00000,    400.4265
    327.5000,       5.0000,   6.00000,    428.7749
    332.5000,       5.0000,   6.00000,    405.3959
    337.5000,       5.0000,   6.00000,    427.4193
    342.5000,       5.0000,   6.00000,    413.2668
    347.5000,       5.0000,   6.00000,    339.6609
    352.5000,       5.0000,   6.00000,    351.8209
    357.5000,       5.0000,   6.00000,    399.7209
    362.5000,       5.0000,   6.00000,    444.7312
     37.5000,      25.0000,   1.00000,    432.7787
     42.5000,      25.0000,   1.00000,    421.2336
     47.5000,      25.0000,   1.00000,    406.0101
     52.5000,      25.0000,   1.00000,    420.6130
     57.5000,      25.0000,   1.00000,    439.4697
     62.5000,      25.0000,   1.00000,    439.7089
     67.5000,      25.0000,   1.00000,    454.2286
     72.5000,      25.0000,   1.00000,    483.6443
     77.5000,      25.0000,   1.00000,    485.6758
     82.5000,      25.0000,   1.00000,    513.7339
     87.5000,      25.0000,   1.00000,    577.7194
     92.5000,      25.0000,   1.00000,    632.8753
     97.5000,      25.0000,   1.00000,    640.9855
    102.5000,      25.0000,   1.00000,    667.4173
    107.5000,      25.0000,   1.00000,    675.4381
    112.5000,      25.0000,   1.00000,    662.5898
    117.5000,      25.0000,   1.00000,    655.1772
    122.5000,      25.0000,   1.00000,    702.7410
    127.5000,      25.0000,   1.00000,    764.7389
    132.5000,      25.0000,   1.00000,    832.7003
    137.5000,      25.0000,   1.00000,    912.4794
    142.5000,      25.0000,   1.00000,    973.0171
    147.5000,      25.0000,   1.00000,    970.8392
    152.5000,      25.0000,   1.00000,    991.3531
    157.5000,      25.0000,   1.00000,   1027.6356
    162.5000,      25.0000,   1.00000,    978.0587
    167.5000,      25.0000,   1.00000,    894.9466
    172.5000,      25.0000,   1.00000,    914.7621
    177.5000,      25.0000,   1.00000,    946.4437
    182.5000,      25.0000,   1.00000,   1017.4576
    187.5000,      25.0000,   1.00000,   1167.5930
    192.5000,      25.0000,   1.00000,   1260.4758
    197.5000,      25.0000,   1.00000,   1246.0763
    202.5000,      25.0000,   1.00000,   1313.2834
    207.5000,      25.0000,   1.00000,   1329.4374
    212.5000,      25.0000,   1.00000,   1202.6693
    217.5000,      25.0000,   1.00000,   1074.3859
    222.5000,      25.0000,   1.00000,   1020.9363
    227.5000,      25.0000,   1.00000,    955.4611
    232.5000,      25.0000,   1.00000,    915.6478
    237.5000,      25.0000,   1.00000,    929.2369
    242.5000,      25.0000,   1.00000,    846.4117
    247.5000,      25.0000,   1.00000,    742.9103
    252.5000,      25.0000,   1.00000,    722.8936
    257.5000,      25.0000,   1.00000,    737.8094
    262.5000,      25.0000,   1.00000,    741.9119
    267.5000,      25.0000,   1.00000,    800.9026
    272.5000,      25.0000,   1.00000,    808.8336
    277.5000,      25.0000,   1.00000,    805.1379
    282.5000,      25.0000,   1.00000,    737.5060
    287.5000,      25.0000,   1.00000,    668.3315
    292.5000,      25.0000,   1.00000,    559.1555
    297.5000,      25.0000,   1.00000,    489.1131
    302.5000,      25.0000,   1.00000,    448.0239
    307.5000,      25.0000,   1.00000,    443.1414
    312.5000,      25.0000,   1.00000,    444.6278
    317.5000,      25.0000,   1.00000,    465.7771
    322.5000,      25.0000,   1.00000,    458.2498
    327.5000,      25.0000,   1.00000,    443.1681
    332.5000,      25.0000,   1.00000,    430.8105
    337.5000,      25.0000,   1.00000,    414.7538
    342.5000,      25.0000,   1.00000,    396.9533
    347.5000,      25.0000,   1.00000,    402.0805
    352.5000,      25.0000,   1.00000,    408.2826
    357.5000,      25.0000,   1.00000,    407.7703
     37.5000,       5.0000,   7.00000,    433.2564
     42.5000,       5.0000,   7.00000,    404.5561
     47.5000,       5.0000,   7.00000,    448.6905
     52.5000,       5.0000,   7.00000,    411.4442
     57.5000,       5.0000,   7.00000,    409.4404
     62.5000,       5.0000,   7.00000,    486.1183
     67.5000,       5.0000,   7.00000,    449.1008
     72.5000,       5.0000,   7.00000,    443.1692
     77.5000,       5.0000,   7.00000,    522.2264
     82.5000,       5.0000,   7.00000,    558.9977
     87.5000,       5.0000,   7.00000,    524.7320
     92.5000,       5.0000,   7.00000,    605.5598
     97.5000,       5.0000,   7.00000,    723.0850
    102.5000,       5.0000,   7.00000,    817.0638
    107.5000,       5.0000,   7.00000,    658.6835
    112.5000,       5.0000,   7.00000,    642.4720
    117.5000,       5.0000,   7.00000,    639.9184
    122.5000,       5.0000,   7.00000,    681.7042
    127.5000,       5.0000,   7.00000,    751.5938
    132.5000,       5.0000,   7.00000,    827.3754
    137.5000,       5.0000,   7.00000,    951.8861
    142.5000,       5.0000,   7.00000,   1007.2590
    147.5000,       5.0000,   7.00000,   1068.7886
    152.5000,       5.0000,   7.00000,    986.1918
    157.5000,       5.0000,   7.00000,    875.3007
    162.5000,       5.0000,   7.00000,    921.5684
    167.5000,       5.0000,   7.00000,    959.0374
    172.5000,       5.0000,   7.00000,    982.7553
    177.5000,       5.0000,   7.00000,    924.8807
    182.5000,       5.0000,   7.00000,   1051.0421
    187.5000,       5.0000,   7.00000,   1137.1202
    192.5000,       5.0000,   7.00000,   1268.9769
    197.5000,       5.0000,   7.00000,   1545.2750
    202.5000,       5.0000,   7.00000,   1468.7008
    207.5000,       5.0000,   7.00000,   1135.6965
    212.5000,       5.0000,   7.00000,   1101.0093
    217.5000,       5.0000,   7.00000,    932.2536
    222.5000,       5.0000,   7.00000,    841.6926
    227.5000,       5.0000,   7.00000,   1062.0219
    232.5000,       5.0000,   7.00000,   1037.7469
    237.5000,       5.0000,   7.00000,    781.3655
    242.5000,       5.0000,   7.00000,    817.3925
    247.5000,       5.0000,   7.00000,    758.1475
    252.5000,       5.0000,   7.00000,    715.6754
    257.5000,       5.0000,   7.00000,    726.7639
    262.5000,       5.0000,   7.00000,    571.4749
    267.5000,       5.0000,   7.00000,    909.6469
    272.5000,       5.0000,   7.00000,    886.8997
    277.5000,       5.0000,   7.00000,    932.5311
    282.5000,       5.0000,   7.00000,    777.3690
    287.5000,       5.0000,   7.00000,    577.8732
    292.5000,       5.0000,   7.00000,    527.0539
    297.5000,       5.0000,   7.00000,    462.9953
    302.5000,       5.0000,   7.00000,    421.8419
    307.5000,       5.0000,   7.00000,    471.0413
    312.5000,       5.0000,   7.00000,    476.9824
    317.5000,       5.0000,   7.00000,    475.8814
    322.5000,       5.0000,   7.00000,    438.7274
    327.5000,       5.0000,   7.00000,    464.4568
    332.5000,       5.0000,   7.00000,    441.7186
    337.5000,       5.0000,   7.00000,    469.6187
    342.5000,       5.0000,   7.00000,    449.4815
    347.5000,       5.0000,   7.00000,    373.7571
    352.5000,       5.0000,   7.00000,    389.4166
    357.5000,       5.0000,   7.00000,    444.1703
     42.5000,       5.0000,   8.00000,    417.9099
     47.5000,       5.0000,   8.00000,    471.5452
     52.5000,       5.0000,   8.00000,    426.0330
     57.5000,       5.0000,   8.00000,    402.1404
     62.5000,       5.0000,   8.00000,    458.9810
     67.5000,       5.0000,   8.00000,    434.4710
     72.5000,       5.0000,   8.00000,    439.5633
     77.5000,       5.0000,   8.00000,    529.0986
     82.5000,       5.0000,   8.00000,    574.8979
     87.5000,       5.0000,   8.00000,    535.0518
     92.5000,       5.0000,   8.00000,    626.4478
     97.5000,       5.0000,   8.00000,    747.8423
    102.5000,       5.0000,   8.00000,    837.9829
    107.5000,       5.0000,   8.00000,    681.1569
    112.5000,       5.0000,   8.00000,    674.4406
    117.5000,       5.0000,   8.00000,    675.2830
    122.5000,       5.0000,   8.00000,    714.1414
    127.5000,       5.0000,   8.00000,    783.4186
    132.5000,       5.0000,   8.00000,    844.8595
    137.5000,       5.0000,   8.00000,    967.0601
    142.5000,       5.0000,   8.00000,   1002.3184
    147.5000,       5.0000,   8.00000,   1071.7142
    152.5000,       5.0000,   8.00000,    956.2229
    157.5000,       5.0000,   8.00000,    778.5676
    162.5000,       5.0000,   8.00000,    795.1471
    167.5000,       5.0000,   8.00000,    872.0546
    172.5000,       5.0000,   8.00000,    907.2457
    177.5000,       5.0000,   8.00000,    879.1732
    182.5000,       5.0000,   8.00000,   1024.9822
    187.5000,       5.0000,   8.00000,   1080.8147
    192.5000,       5.0000,   8.00000,   1220.7316
    197.5000,       5.0000,   8.00000,   1550.1959
    202.5000,       5.0000,   8.00000,   1418.7999
    207.5000,       5.0000,   8.00000,   1068.0199
    212.5000,       5.0000,   8.00000,   1040.6897
    217.5000,       5.0000,   8.00000,    893.7278
    222.5000,       5.0000,   8.00000,    832.4664
    227.5000,       5.0000,   8.00000,   1002.3818
    232.5000,       5.0000,   8.00000,    973.1128
    237.5000,       5.0000,   8.00000,    695.9835
    242.5000,       5.0000,   8.00000,    749.2522
    247.5000,       5.0000,   8.00000,    734.5386
    252.5000,       5.0000,   8.00000,    683.3255
    257.5000,       5.0000,   8.00000,    713.4731
    262.5000,       5.0000,   8.00000,    573.0023
    267.5000,       5.0000,   8.00000,    884.5215
    272.5000,       5.0000,   8.00000,    876.4916
    277.5000,       5.0000,   8.00000,    967.3651
    282.5000,       5.0000,   8.00000,    800.5169
    287.5000,       5.0000,   8.00000,    594.9470
    292.5000,       5.0000,   8.00000,    548.7983
    297.5000,       5.0000,   8.00000,    477.3962
    302.5000,       5.0000,   8.00000,    444.9866
    307.5000,       5.0000,   8.00000,    476.8302
    312.5000,       5.0000,   8.00000,    490.7555
    317.5000,       5.0000,   8.00000,    483.6725
    322.5000,       5.0000,   8.00000,    454.1524
    327.5000,       5.0000,   8.00000,    494.4963
    332.5000,       5.0000,   8.00000,    474.3199
    337.5000,       5.0000,   8.00000,    508.0376
    342.5000,       5.0000,   8.00000,    492.3055
    347.5000,       5.0000,   8.00000,    406.9897
    352.5000,       5.0000,   8.00000,    423.8700
     52.5000,      35.0000,   1.00000,    435.2849
     57.5000,      35.0000,   1.00000,    424.5837
     62.5000,      35.0000,   1.00000,    433.3440
     67.5000,      35.0000,   1.00000,    443.3493
     72.5000,      35.0000,   1.00000,    463.9319
     77.5000,      35.0000,   1.00000,    508.1310
     82.5000,      35.0000,   1.00000,    566.4887
     87.5000,      35.0000,   1.00000,    631.3734
     92.5000,      35.0000,   1.00000,    665.2075
     97.5000,      35.0000,   1.00000,    681.1829
    102.5000,      35.0000,   1.00000,    702.1362
    107.5000,      35.0000,   1.00000,    741.3498
    112.5000,      35.0000,   1.00000,    776.1788
    117.5000,      35.0000,   1.00000,    801.7527
    122.5000,      35.0000,   1.00000,    812.9510
    127.5000,      35.0000,   1.00000,    851.7720
    132.5000,      35.0000,   1.00000,    893.5363
    137.5000,      35.0000,   1.00000,    908.1236
    142.5000,      35.0000,   1.00000,    872.8267
    147.5000,      35.0000,   1.00000,    805.6535
    152.5000,      35.0000,   1.00000,    754.5804
    157.5000,      35.0000,   1.00000,    747.2368
    162.5000,      35.0000,   1.00000,    722.7904
    167.5000,      35.0000,   1.00000,    737.0659
    172.5000,      35.0000,   1.00000,    779.4292
    177.5000,      35.0000,   1.00000,    832.5519
    182.5000,      35.0000,   1.00000,    911.8931
    187.5000,      35.0000,   1.00000,    999.3644
    192.5000,      35.0000,   1.00000,   1050.0753
    197.5000,      35.0000,   1.00000,   1120.1904
    202.5000,      35.0000,   1.00000,   1164.3201
    207.5000,      35.0000,   1.00000,   1162.7350
    212.5000,      35.0000,   1.00000,   1167.7557
    217.5000,      35.0000,   1.00000,   1059.6295
    222.5000,      35.0000,   1.00000,    914.1631
    227.5000,      35.0000,   1.00000,    825.4783
    232.5000,      35.0000,   1.00000,    744.2198
    237.5000,      35.0000,   1.00000,    719.3788
    242.5000,      35.0000,   1.00000,    719.3006
    247.5000,      35.0000,   1.00000,    680.8343
    252.5000,      35.0000,   1.00000,    697.5922
    257.5000,      35.0000,   1.00000,    734.4445
    262.5000,      35.0000,   1.00000,    753.4479
    267.5000,      35.0000,   1.00000,    767.0998
    272.5000,      35.0000,   1.00000,    760.2844
    277.5000,      35.0000,   1.00000,    737.2247
    282.5000,      35.0000,   1.00000,    766.2363
    287.5000,      35.0000,   1.00000,    717.8383
    292.5000,      35.0000,   1.00000,    650.7781
    297.5000,      35.0000,   1.00000,    579.1616
    302.5000,      35.0000,   1.00000,    524.4880
    307.5000,      35.0000,   1.00000,    494.7374
    312.5000,      35.0000,   1.00000,    477.2115
    317.5000,      35.0000,   1.00000,    462.1165
    322.5000,      35.0000,   1.00000,    486.5127
    327.5000,      35.0000,   1.00000,    496.2514
    332.5000,      35.0000,   1.00000,    501.8304
    337.5000,      35.0000,   1.00000,    503.8391
    342.5000,      35.0000,   1.00000,    512.3475
     52.5000,       5.0000,  10.00000,    419.1177
     57.5000,       5.0000,  10.00000,    396.5972
     62.5000,       5.0000,  10.00000,    457.9505
     67.5000,       5.0000,  10.00000,    425.6183
     72.5000,       5.0000,  10.00000,    429.6250
     77.5000,       5.0000,  10.00000,    525.7955
     82.5000,       5.0000,  10.00000,    586.5832
     87.5000,       5.0000,  10.00000,    553.5237
     92.5000,       5.0000,  10.00000,    647.8774
     97.5000,       5.0000,  10.00000,    779.7800
    102.5000,       5.0000,  10.00000,    892.4185
    107.5000,       5.0000,  10.00000,    734.2222
    112.5000,       5.0000,  10.00000,    730.7446
    117.5000,       5.0000,  10.00000,    721.8775
    122.5000,       5.0000,  10.00000,    737.0222
    127.5000,       5.0000,  10.00000,    793.0626
    132.5000,       5.0000,  10.00000,    846.7549
    137.5000,       5.0000,  10.00000,    934.3408
    142.5000,       5.0000,  10.00000,    906.5283
    147.5000,       5.0000,  10.00000,    852.6820
    152.5000,       5.0000,  10.00000,    697.6099
    157.5000,       5.0000,  10.00000,    601.9382
    162.5000,       5.0000,  10.00000,    665.7194
    167.5000,       5.0000,  10.00000,    775.3058
    172.5000,       5.0000,  10.00000,    849.7505
    177.5000,       5.0000,  10.00000,    811.6234
    182.5000,       5.0000,  10.00000,    905.0303
    187.5000,       5.0000,  10.00000,    970.4686
    192.5000,       5.0000,  10.00000,   1121.3325
    197.5000,       5.0000,  10.00000,   1435.2229
    202.5000,       5.0000,  10.00000,   1354.1951
    207.5000,       5.0000,  10.00000,   1002.4188
    212.5000,       5.0000,  10.00000,    962.4246
    217.5000,       5.0000,  10.00000,    810.4717
    222.5000,       5.0000,  10.00000,    732.2667
    227.5000,       5.0000,  10.00000,    871.8303
    232.5000,       5.0000,  10.00000,    837.7872
    237.5000,       5.0000,  10.00000,    622.4795
    242.5000,       5.0000,  10.00000,    676.4694
    247.5000,       5.0000,  10.00000,    671.2523
    252.5000,       5.0000,  10.00000,    659.3264
    257.5000,       5.0000,  10.00000,    690.1513
    262.5000,       5.0000,  10.00000,    551.0499
    267.5000,       5.0000,  10.00000,    878.3491
    272.5000,       5.0000,  10.00000,    866.4747
    277.5000,       5.0000,  10.00000,    949.0552
    282.5000,       5.0000,  10.00000,    821.1926
    287.5000,       5.0000,  10.00000,    620.5117
    292.5000,       5.0000,  10.00000,    564.1575
    297.5000,       5.0000,  10.00000,    501.9776
    302.5000,       5.0000,  10.00000,    475.5223
    307.5000,       5.0000,  10.00000,    513.7438
    312.5000,       5.0000,  10.00000,    501.4814
    317.5000,       5.0000,  10.00000,    472.4697
    322.5000,       5.0000,  10.00000,    450.7566
    327.5000,       5.0000,  10.00000,    507.0541
    332.5000,       5.0000,  10.00000,    518.4722
    337.5000,       5.0000,  10.00000,    579.1464
    342.5000,       5.0000,  10.00000,    567.9595
     67.5000,      45.0000,   1.00000,    487.9889
     72.5000,      45.0000,   1.00000,    504.9566
     77.5000,      45.0000,   1.00000,    544.2639
     82.5000,      45.0000,   1.00000,    594.7717
     87.5000,      45.0000,   1.00000,    625.7871
     92.5000,      45.0000,   1.00000,    673.1423
     97.5000,      45.0000,   1.00000,    721.1396
    102.5000,      45.0000,   1.00000,    748.4254
    107.5000,      45.0000,   1.00000,    767.9357
    112.5000,      45.0000,   1.00000,    800.7921
    117.5000,      45.0000,   1.00000,    830.7130
    122.5000,      45.0000,   1.00000,    829.1319
    127.5000,      45.0000,   1.00000,    793.4750
    132.5000,      45.0000,   1.00000,    710.0457
    137.5000,      45.0000,   1.00000,    610.9098
    142.5000,      45.0000,   1.00000,    571.5717
    147.5000,      45.0000,   1.00000,    564.7263
    152.5000,      45.0000,   1.00000,    582.2230
    157.5000,      45.0000,   1.00000,    598.8757
    162.5000,      45.0000,   1.00000,    613.0335
    167.5000,      45.0000,   1.00000,    635.2657
    172.5000,      45.0000,   1.00000,    691.7355
    177.5000,      45.0000,   1.00000,    759.1577
    182.5000,      45.0000,   1.00000,    827.2919
    187.5000,      45.0000,   1.00000,    868.0259
    192.5000,      45.0000,   1.00000,    907.0347
    197.5000,      45.0000,   1.00000,    953.7318
    202.5000,      45.0000,   1.00000,    974.4653
    207.5000,      45.0000,   1.00000,   1011.0583
    212.5000,      45.0000,   1.00000,   1012.5248
    217.5000,      45.0000,   1.00000,    966.2162
    222.5000,      45.0000,   1.00000,    862.1402
    227.5000,      45.0000,   1.00000,    750.0363
    232.5000,      45.0000,   1.00000,    704.7351
    237.5000,      45.0000,   1.00000,    684.4536
    242.5000,      45.0000,   1.00000,    669.2967
    247.5000,      45.0000,   1.00000,    698.4075
    252.5000,      45.0000,   1.00000,    702.9344
    257.5000,      45.0000,   1.00000,    711.4832
    262.5000,      45.0000,   1.00000,    731.2179
    267.5000,      45.0000,   1.00000,    732.6175
    272.5000,      45.0000,   1.00000,    719.5580
    277.5000,      45.0000,   1.00000,    695.3416
    282.5000,      45.0000,   1.00000,    684.2672
    287.5000,      45.0000,   1.00000,    699.2533
    292.5000,      45.0000,   1.00000,    657.9396
    297.5000,      45.0000,   1.00000,    624.8369
    302.5000,      45.0000,   1.00000,    564.3221
    307.5000,      45.0000,   1.00000,    512.8715
    312.5000,      45.0000,   1.00000,    496.2991
    317.5000,      45.0000,   1.00000,    495.1904
    322.5000,      45.0000,   1.00000,    502.3709
    327.5000,      45.0000,   1.00000,    506.2642
     77.5000,       5.0000,  12.00000,    526.3557
    157.5000,       5.0000,  12.00000,    493.0552
    237.5000,       5.0000,  12.00000,    597.0439
    317.5000,       5.0000,  12.00000,    486.3732
     67.5000,      15.0000,   4.00000,    465.7009
     72.5000,      15.0000,   4.00000,    483.9312
     77.5000,      15.0000,   4.00000,    524.8744
     82.5000,      15.0000,   4.00000,    551.0833
     87.5000,      15.0000,   4.00000,    595.5386
     92.5000,      15.0000,   4.00000,    684.3039
     97.5000,      15.0000,   4.00000,    821.7162
    102.5000,      15.0000,   4.00000,    847.8683
    107.5000,      15.0000,   4.00000,    812.9171
    112.5000,      15.0000,   4.00000,    736.7153
    117.5000,      15.0000,   4.00000,    718.2788
    122.5000,      15.0000,   4.00000,    710.6915
    127.5000,      15.0000,   4.00000,    703.9785
    132.5000,      15.0000,   4.00000,    673.6399
    137.5000,      15.0000,   4.00000,    616.4651
    142.5000,      15.0000,   4.00000,    592.4150
    147.5000,      15.0000,   4.00000,    551.9493
    152.5000,      15.0000,   4.00000,    518.8836
    157.5000,      15.0000,   4.00000,    514.0313
    162.5000,      15.0000,   4.00000,    553.2120
    167.5000,      15.0000,   4.00000,    634.9947
    172.5000,      15.0000,   4.00000,    711.8567
    177.5000,      15.0000,   4.00000,    763.7610
    182.5000,      15.0000,   4.00000,    805.5895
    187.5000,      15.0000,   4.00000,    891.3797
    192.5000,      15.0000,   4.00000,   1023.2477
    197.5000,      15.0000,   4.00000,   1138.9574
    202.5000,      15.0000,   4.00000,   1109.4781
    207.5000,      15.0000,   4.00000,    977.1459
    212.5000,      15.0000,   4.00000,    804.0117
    217.5000,      15.0000,   4.00000,    717.8002
    222.5000,      15.0000,   4.00000,    699.2526
    227.5000,      15.0000,   4.00000,    717.8752
    232.5000,      15.0000,   4.00000,    709.0887
    237.5000,      15.0000,   4.00000,    677.2133
    242.5000,      15.0000,   4.00000,    632.5225
    247.5000,      15.0000,   4.00000,    640.0300
    252.5000,      15.0000,   4.00000,    639.7412
    257.5000,      15.0000,   4.00000,    603.2391
    262.5000,      15.0000,   4.00000,    679.9833
    267.5000,      15.0000,   4.00000,    751.8132
    272.5000,      15.0000,   4.00000,    889.1648
    277.5000,      15.0000,   4.00000,    857.5084
    282.5000,      15.0000,   4.00000,    786.6937
    287.5000,      15.0000,   4.00000,    663.4879
    292.5000,      15.0000,   4.00000,    557.8414
    297.5000,      15.0000,   4.00000,    516.6570
    302.5000,      15.0000,   4.00000,    500.3604
    307.5000,      15.0000,   4.00000,    495.0791
    312.5000,      15.0000,   4.00000,    500.9879
    317.5000,      15.0000,   4.00000,    486.0661
    322.5000,      15.0000,   4.00000,    489.5645
    327.5000,      15.0000,   4.00000,    499.1666
     82.5000,      55.0000,   1.00000,    649.0825
     87.5000,      55.0000,   1.00000,    669.7603
     92.5000,      55.0000,   1.00000,    673.1497
     97.5000,      55.0000,   1.00000,    683.2951
    102.5000,      55.0000,   1.00000,    699.1466
    107.5000,      55.0000,   1.00000,    709.9415
    112.5000,      55.0000,   1.00000,    711.3376
    117.5000,      55.0000,   1.00000,    666.1205
    122.5000,      55.0000,   1.00000,    607.4030
    127.5000,      55.0000,   1.00000,    556.9634
    132.5000,      55.0000,   1.00000,    504.8742
    137.5000,      55.0000,   1.00000,    489.4403
    142.5000,      55.0000,   1.00000,    494.5057
    147.5000,      55.0000,   1.00000,    499.9208
    152.5000,      55.0000,   1.00000,    496.0103
    157.5000,      55.0000,   1.00000,    514.1654
    162.5000,      55.0000,   1.00000,    535.9133
    167.5000,      55.0000,   1.00000,    564.7125
    172.5000,      55.0000,   1.00000,    612.3033
    177.5000,      55.0000,   1.00000,    657.7145
    182.5000,      55.0000,   1.00000,    716.8759
    187.5000,      55.0000,   1.00000,    777.8651
    192.5000,      55.0000,   1.00000,    806.4194
    197.5000,      55.0000,   1.00000,    808.5154
    202.5000,      55.0000,   1.00000,    822.9130
    207.5000,      55.0000,   1.00000,    851.6940
    212.5000,      55.0000,   1.00000,    854.4398
    217.5000,      55.0000,   1.00000,    864.7941
    222.5000,      55.0000,   1.00000,    861.7533
    227.5000,      55.0000,   1.00000,    796.6969
    232.5000,      55.0000,   1.00000,    731.8285
    242.5000,      55.0000,   1.00000,    683.0589
    247.5000,      55.0000,   1.00000,    696.9099
    252.5000,      55.0000,   1.00000,    733.0487
    257.5000,      55.0000,   1.00000,    727.7536
    262.5000,      55.0000,   1.00000,    692.5707
    267.5000,      55.0000,   1.00000,    689.7579
    272.5000,      55.0000,   1.00000,    672.9311
    277.5000,      55.0000,   1.00000,    652.5961
    282.5000,      55.0000,   1.00000,    645.1236
    287.5000,      55.0000,   1.00000,    630.4100
    292.5000,      55.0000,   1.00000,    628.5649
    297.5000,      55.0000,   1.00000,    596.6934
    302.5000,      55.0000,   1.00000,    571.5435
    307.5000,      55.0000,   1.00000,    531.3578
    312.5000,      55.0000,   1.00000,    517.8734
     77.5000,       5.0000,  15.00000,    563.2390
    157.5000,       5.0000,  15.00000,    409.0627
    237.5000,       5.0000,  15.00000,    579.9077
    317.5000,       5.0000,  15.00000,    497.5750
     82.5000,      15.0000,   5.00000,    601.1318
     87.5000,      15.0000,   5.00000,    633.1920
     92.5000,      15.0000,   5.00000,    689.2949
     97.5000,      15.0000,   5.00000,    787.4307
    102.5000,      15.0000,   5.00000,    785.5071
    107.5000,      15.0000,   5.00000,    735.1965
    112.5000,      15.0000,   5.00000,    639.1624
    117.5000,      15.0000,   5.00000,    565.1691
    122.5000,      15.0000,   5.00000,    504.9709
    127.5000,      15.0000,   5.00000,    481.4196
    132.5000,      15.0000,   5.00000,    481.9229
    137.5000,      15.0000,   5.00000,    484.2516
    142.5000,      15.0000,   5.00000,    494.5147
    147.5000,      15.0000,   5.00000,    472.5061
    152.5000,      15.0000,   5.00000,    435.8489
    157.5000,      15.0000,   5.00000,    430.5886
    162.5000,      15.0000,   5.00000,    471.4670
    167.5000,      15.0000,   5.00000,    548.7343
    172.5000,      15.0000,   5.00000,    598.7719
    177.5000,      15.0000,   5.00000,    653.9935
    182.5000,      15.0000,   5.00000,    723.4128
    187.5000,      15.0000,   5.00000,    821.7087
    192.5000,      15.0000,   5.00000,    937.4362
    197.5000,      15.0000,   5.00000,    999.9517
    202.5000,      15.0000,   5.00000,    951.6473
    207.5000,      15.0000,   5.00000,    825.4639
    212.5000,      15.0000,   5.00000,    699.6057
    217.5000,      15.0000,   5.00000,    654.1234
    222.5000,      15.0000,   5.00000,    671.4138
    227.5000,      15.0000,   5.00000,    716.2865
    232.5000,      15.0000,   5.00000,    713.8306
    242.5000,      15.0000,   5.00000,    624.6188
    247.5000,      15.0000,   5.00000,    633.7162
    252.5000,      15.0000,   5.00000,    635.8918
    257.5000,      15.0000,   5.00000,    596.0060
    262.5000,      15.0000,   5.00000,    666.9732
    267.5000,      15.0000,   5.00000,    732.0191
    272.5000,      15.0000,   5.00000,    866.2104
    277.5000,      15.0000,   5.00000,    842.8494
    282.5000,      15.0000,   5.00000,    761.8979
    287.5000,      15.0000,   5.00000,    634.7728
    292.5000,      15.0000,   5.00000,    531.0083
    297.5000,      15.0000,   5.00000,    489.4671
    302.5000,      15.0000,   5.00000,    476.6500
    307.5000,      15.0000,   5.00000,    482.9659
    312.5000,      15.0000,   5.00000,    502.4348
     97.5000,      65.0000,   1.00000,    618.7261
    102.5000,      65.0000,   1.00000,    571.1594
    107.5000,      65.0000,   1.00000,    526.4371
    112.5000,      65.0000,   1.00000,    497.7558
    117.5000,      65.0000,   1.00000,    481.7307
    122.5000,      65.0000,   1.00000,    479.7068
    127.5000,      65.0000,   1.00000,    478.6061
    132.5000,      65.0000,   1.00000,    463.7538
    137.5000,      65.0000,   1.00000,    444.4861
    142.5000,      65.0000,   1.00000,    449.1205
    147.5000,      65.0000,   1.00000,    453.0514
    152.5000,      65.0000,   1.00000,    463.4077
    157.5000,      65.0000,   1.00000,    478.0042
    162.5000,      65.0000,   1.00000,    502.5003
    167.5000,      65.0000,   1.00000,    548.3276
    172.5000,      65.0000,   1.00000,    568.4168
    177.5000,      65.0000,   1.00000,    581.9498
    182.5000,      65.0000,   1.00000,    595.6088
    187.5000,      65.0000,   1.00000,    611.1506
    192.5000,      65.0000,   1.00000,    649.1312
    197.5000,      65.0000,   1.00000,    709.8894
    202.5000,      65.0000,   1.00000,    771.1077
    207.5000,      65.0000,   1.00000,    790.3021
    212.5000,      65.0000,   1.00000,    812.2811
    217.5000,      65.0000,   1.00000,    819.4523
    257.5000,      65.0000,   1.00000,    721.4086
    262.5000,      65.0000,   1.00000,    690.5778
    267.5000,      65.0000,   1.00000,    651.2766
    272.5000,      65.0000,   1.00000,    631.4714
    277.5000,      65.0000,   1.00000,    611.4897
    282.5000,      65.0000,   1.00000,    595.8373
    287.5000,      65.0000,   1.00000,    587.0679
    292.5000,      65.0000,   1.00000,    578.2493
    297.5000,      65.0000,   1.00000,    595.5220
     97.5000,      15.0000,   6.00000,    714.6558
    102.5000,      15.0000,   6.00000,    652.6962
    107.5000,      15.0000,   6.00000,    555.2986
    112.5000,      15.0000,   6.00000,    459.3801
    117.5000,      15.0000,   6.00000,    421.7128
    122.5000,      15.0000,   6.00000,    408.2912
    127.5000,      15.0000,   6.00000,    414.4789
    132.5000,      15.0000,   6.00000,    423.7870
    137.5000,      15.0000,   6.00000,    423.7036
    142.5000,      15.0000,   6.00000,    433.7324
    147.5000,      15.0000,   6.00000,    421.4781
    152.5000,      15.0000,   6.00000,    397.8009
    157.5000,      15.0000,   6.00000,    392.7343
    162.5000,      15.0000,   6.00000,    431.7538
    167.5000,      15.0000,   6.00000,    506.9821
    172.5000,      15.0000,   6.00000,    544.4171
    177.5000,      15.0000,   6.00000,    585.0585
    182.5000,      15.0000,   6.00000,    614.7099
    187.5000,      15.0000,   6.00000,    674.9557
    192.5000,      15.0000,   6.00000,    785.4296
    197.5000,      15.0000,   6.00000,    879.0954
    202.5000,      15.0000,   6.00000,    883.8491
    207.5000,      15.0000,   6.00000,    783.7883
    212.5000,      15.0000,   6.00000,    677.5494
    217.5000,      15.0000,   6.00000,    640.7658
    257.5000,      15.0000,   6.00000,    597.1657
    262.5000,      15.0000,   6.00000,    668.5512
    267.5000,      15.0000,   6.00000,    720.1202
    272.5000,      15.0000,   6.00000,    838.0569
    277.5000,      15.0000,   6.00000,    808.0665
    282.5000,      15.0000,   6.00000,    724.5999
    287.5000,      15.0000,   6.00000,    607.4276
    292.5000,      15.0000,   6.00000,    517.6387
    297.5000,      15.0000,   6.00000,    485.1749
    105.0000,      30.0000,   3.00000,    517.4706
    110.0000,      30.0000,   3.00000,    485.6987
    115.0000,      30.0000,   3.00000,    450.3257
    120.0000,      30.0000,   3.00000,    412.3098
    125.0000,      30.0000,   3.00000,    400.1180
    130.0000,      30.0000,   3.00000,    392.1686
    135.0000,      30.0000,   3.00000,    402.6555
    140.0000,      30.0000,   3.00000,    403.6267
    145.0000,      30.0000,   3.00000,    396.3792
    150.0000,      30.0000,   3.00000,    399.4013
    155.0000,      30.0000,   3.00000,    413.8504
    160.0000,      30.0000,   3.00000,    441.6014
    165.0000,      30.0000,   3.00000,    452.4607
    170.0000,      30.0000,   3.00000,    485.7122
    175.0000,      30.0000,   3.00000,    523.3913
    180.0000,      30.0000,   3.00000,    566.5539
    185.0000,      30.0000,   3.00000,    637.4072
    190.0000,      30.0000,   3.00000,    694.0184
    195.0000,      30.0000,   3.00000,    724.1938
    200.0000,      30.0000,   3.00000,    755.4068
    205.0000,      30.0000,   3.00000,    778.8993
    210.0000,      30.0000,   3.00000,    779.9987
    265.0000,      30.0000,   3.00000,    714.8138
    270.0000,      30.0000,   3.00000,    728.1807
    275.0000,      30.0000,   3.00000,    709.5860
    280.0000,      30.0000,   3.00000,    713.5210
    285.0000,      30.0000,   3.00000,    657.4870
    290.0000,      30.0000,   3.00000,    601.4804
    112.5000,      25.0000,   4.00000,    458.9358
    117.5000,      25.0000,   4.00000,    406.5543
    122.5000,      25.0000,   4.00000,    380.8626
    127.5000,      25.0000,   4.00000,    374.1494
    132.5000,      25.0000,   4.00000,    374.9068
    137.5000,      25.0000,   4.00000,    384.2114
    142.5000,      25.0000,   4.00000,    389.6818
    147.5000,      25.0000,   4.00000,    384.3244
    152.5000,      25.0000,   4.00000,    389.6871
    157.5000,      25.0000,   4.00000,    401.9780
    162.5000,      25.0000,   4.00000,    422.9288
    167.5000,      25.0000,   4.00000,    441.7016
    172.5000,      25.0000,   4.00000,    484.1602
    177.5000,      25.0000,   4.00000,    531.9910
    182.5000,      25.0000,   4.00000,    577.6732
    187.5000,      25.0000,   4.00000,    646.9799
    192.5000,      25.0000,   4.00000,    715.9033
    197.5000,      25.0000,   4.00000,    737.4557
    202.5000,      25.0000,   4.00000,    752.1588
    272.5000,      25.0000,   4.00000,    750.7552
    277.5000,      25.0000,   4.00000,    757.3499
    282.5000,      25.0000,   4.00000,    700.9845
    157.5000,      15.0000,   8.00000,    338.3536
    157.5000,      15.0000,  10.00000,    340.4019
   3.89
ITERATION 5
MODEL RESISTIVITY
LAYER 1
77,     2.5000
     10.0000,     113.43
     15.0000,     120.47
     20.0000,     188.70
     25.0000,     243.17
     30.0000,     302.82
     35.0000,     281.98
     40.0000,     265.81
     45.0000,     249.32
     50.0000,     285.92
     55.0000,     259.41
     60.0000,     247.50
     65.0000,     286.38
     70.0000,     255.66
     75.0000,     248.45
     80.0000,     300.45
     85.0000,     333.60
     90.0000,     322.21
     95.0000,     393.98
    100.0000,     491.56
    105.0000,     551.32
    110.0000,     431.47
    115.0000,     399.72
    120.0000,     367.24
    125.0000,     364.92
    130.0000,     383.51
    135.0000,     406.88
    140.0000,     420.42
    145.0000,     390.79
    150.0000,     402.60
    155.0000,     361.83
    160.0000,     328.29
    165.0000,     409.39
    170.0000,     527.69
    175.0000,     619.15
    180.0000,     654.63
    185.0000,     822.24
    190.0000,     956.67
    195.0000,     1205.7
    200.0000,     1683.9
    205.0000,     1634.6
    210.0000,     1232.8
    215.0000,     1163.7
    220.0000,     934.89
    225.0000,     884.99
    230.0000,     1103.9
    235.0000,     1047.0
    240.0000,     765.13
    245.0000,     790.81
    250.0000,     734.05
    255.0000,     667.26
    260.0000,     677.18
    265.0000,     515.19
    270.0000,     799.15
    275.0000,     745.85
    280.0000,     782.77
    285.0000,     591.30
    290.0000,     382.62
    295.0000,     305.33
    300.0000,     227.98
    305.0000,     190.22
    310.0000,     193.37
    315.0000,     184.94
    320.0000,     170.83
    325.0000,     144.31
    330.0000,     156.55
    335.0000,     152.29
    340.0000,     161.19
    345.0000,     161.10
    350.0000,     133.87
    355.0000,     135.99
    360.0000,     163.88
    365.0000,     193.59
    370.0000,     188.44
    375.0000,     170.41
    380.0000,     166.53
    385.0000,     149.52
           145.8513
LAYER 2
77,     5.2500
     10.0000,     113.65
     15.0000,     121.19
     20.0000,     182.60
     25.0000,     245.34
     30.0000,     302.56
     35.0000,     290.99
     40.0000,     274.42
     45.0000,     263.63
     50.0000,     295.61
     55.0000,     273.65
     60.0000,     268.58
     65.0000,     304.69
     70.0000,     287.22
     75.0000,     289.20
     80.0000,     341.54
     85.0000,     378.57
     90.0000,     367.27
     95.0000,     423.97
    100.0000,     526.61
    105.0000,     592.15
    110.0000,     455.17
    115.0000,     422.73
    120.0000,     391.88
    125.0000,     380.18
    130.0000,     396.65
    135.0000,     427.06
    140.0000,     446.82
    145.0000,     437.62
    150.0000,     466.43
    155.0000,     446.33
    160.0000,     440.41
    165.0000,     536.89
    170.0000,     683.21
    175.0000,     807.97
    180.0000,     883.20
    185.0000,     1074.6
    190.0000,     1262.0
    195.0000,     1522.8
    200.0000,     1858.5
    205.0000,     1632.6
    210.0000,     1237.7
    215.0000,     1187.7
    220.0000,     989.27
    225.0000,     967.04
    230.0000,     1131.6
    235.0000,     1073.7
    240.0000,     789.74
    245.0000,     814.11
    250.0000,     770.67
    255.0000,     697.48
    260.0000,     693.16
    265.0000,     552.57
    270.0000,     799.65
    275.0000,     755.45
    280.0000,     771.50
    285.0000,     599.01
    290.0000,     386.84
    295.0000,     298.31
    300.0000,     233.59
    305.0000,     200.85
    310.0000,     201.10
    315.0000,     193.29
    320.0000,     176.32
    325.0000,     157.26
    330.0000,     166.32
    335.0000,     165.92
    340.0000,     174.92
    345.0000,     173.82
    350.0000,     149.95
    355.0000,     153.29
    360.0000,     184.66
    365.0000,     213.69
    370.0000,     204.87
    375.0000,     187.92
    380.0000,     175.51
    385.0000,     156.88
           152.5492
LAYER 3
75,     8.2750
     15.0000,     123.19
     20.0000,     177.51
     25.0000,     264.48
     30.0000,     332.71
     35.0000,     340.05
     40.0000,     322.79
     45.0000,     312.65
     50.0000,     332.09
     55.0000,     316.78
     60.0000,     323.69
     65.0000,     365.76
     70.0000,     379.65
     75.0000,     409.67
     80.0000,     479.07
     85.0000,     527.51
     90.0000,     511.69
     95.0000,     555.75
    100.0000,     682.09
    105.0000,     761.99
    110.0000,     584.74
    115.0000,     536.59
    120.0000,     497.71
    125.0000,     467.85
    130.0000,     478.55
    135.0000,     525.46
    140.0000,     581.12
    145.0000,     633.33
    150.0000,     739.90
    155.0000,     798.16
    160.0000,     862.17
    165.0000,     1037.9
    170.0000,     1288.2
    175.0000,     1512.2
    180.0000,     1678.0
    185.0000,     1966.7
    190.0000,     2263.7
    195.0000,     2472.5
    200.0000,     2355.4
    205.0000,     1703.8
    210.0000,     1269.7
    215.0000,     1254.4
    220.0000,     1160.5
    225.0000,     1183.8
    230.0000,     1289.9
    235.0000,     1199.1
    240.0000,     921.15
    245.0000,     948.25
    250.0000,     928.25
    255.0000,     846.38
    260.0000,     819.02
    265.0000,     688.69
    270.0000,     890.82
    275.0000,     817.53
    280.0000,     779.25
    285.0000,     608.11
    290.0000,     399.50
    295.0000,     308.80
    300.0000,     265.04
    305.0000,     241.79
    310.0000,     236.33
    315.0000,     225.05
    320.0000,     207.96
    325.0000,     200.72
    330.0000,     215.59
    335.0000,     225.77
    340.0000,     239.51
    345.0000,     238.13
    350.0000,     215.45
    355.0000,     222.51
    360.0000,     262.89
    365.0000,     293.68
    370.0000,     274.76
    375.0000,     246.38
    380.0000,     210.23
           178.3172
LAYER 4
73,    11.6025
     20.0000,     168.13
     25.0000,     303.96
     30.0000,     385.78
     35.0000,     429.32
     40.0000,     415.01
     45.0000,     397.18
     50.0000,     398.88
     55.0000,     384.28
     60.0000,     401.32
     65.0000,     458.81
     70.0000,     517.29
     75.0000,     598.06
     80.0000,     703.58
     85.0000,     756.55
     90.0000,     712.04
     95.0000,     728.69
    100.0000,     865.96
    105.0000,     956.92
    110.0000,     752.10
    115.0000,     710.09
    120.0000,     677.58
    125.0000,     634.37
    130.0000,     638.93
    135.0000,     709.20
    140.0000,     829.06
    145.0000,     998.02
    150.0000,     1285.2
    155.0000,     1533.5
    160.0000,     1751.9
    165.0000,     2093.2
    170.0000,     2540.4
    175.0000,     2937.5
    180.0000,     3238.4
    185.0000,     3658.9
    190.0000,     3977.0
    195.0000,     3769.4
    200.0000,     2785.3
    205.0000,     1660.6
    210.0000,     1204.0
    215.0000,     1263.3
    220.0000,     1338.7
    225.0000,     1457.7
    230.0000,     1537.1
    235.0000,     1392.6
    240.0000,     1107.4
    245.0000,     1143.6
    250.0000,     1141.3
    255.0000,     1048.3
    260.0000,     997.92
    265.0000,     855.30
    270.0000,     1032.1
    275.0000,     917.59
    280.0000,     840.26
    285.0000,     666.73
    290.0000,     459.38
    295.0000,     372.55
    300.0000,     346.95
    305.0000,     331.15
    310.0000,     317.35
    315.0000,     297.27
    320.0000,     279.16
    325.0000,     283.86
    330.0000,     314.09
    335.0000,     342.12
    340.0000,     366.86
    345.0000,     367.75
    350.0000,     344.08
    355.0000,     356.93
    360.0000,     410.32
    365.0000,     440.37
    370.0000,     390.75
    375.0000,     342.72
           255.5515
LAYER 5
69,    15.2628
     30.0000,     391.88
     35.0000,     535.21
     40.0000,     571.34
     45.0000,     573.72
     50.0000,     563.46
     55.0000,     558.65
     60.0000,     590.98
     65.0000,     671.48
     70.0000,     793.32
     75.0000,     935.27
     80.0000,     1035.1
     85.0000,     1023.1
     90.0000,     929.69
     95.0000,     894.77
    100.0000,     962.17
    105.0000,     1011.7
    110.0000,     923.54
    115.0000,     946.78
    120.0000,     984.03
    125.0000,     979.13
    130.0000,     989.36
    135.0000,     1079.4
    140.0000,     1289.2
    145.0000,     1673.4
    150.0000,     2330.0
    155.0000,     3155.0
    160.0000,     4020.5
    165.0000,     4961.5
    170.0000,     5940.7
    175.0000,     6709.3
    180.0000,     7011.7
    185.0000,     6700.5
    190.0000,     5490.3
    195.0000,     3647.3
    200.0000,     2010.4
    205.0000,     1131.9
    210.0000,     891.49
    215.0000,     1024.4
    220.0000,     1318.6
    225.0000,     1617.3
    230.0000,     1706.2
    235.0000,     1550.5
    240.0000,     1334.7
    245.0000,     1300.7
    250.0000,     1257.5
    255.0000,     1160.8
    260.0000,     1081.7
    265.0000,     997.15
    270.0000,     1086.7
    275.0000,     1043.0
    280.0000,     1000.2
    285.0000,     913.00
    290.0000,     788.39
    295.0000,     732.75
    300.0000,     730.31
    305.0000,     716.89
    310.0000,     673.57
    315.0000,     620.05
    320.0000,     586.44
    325.0000,     596.15
    330.0000,     641.59
    335.0000,     693.43
    340.0000,     736.13
    345.0000,     753.21
    350.0000,     751.49
    355.0000,     771.02
    360.0000,     792.85
    365.0000,     764.03
           586.7307
LAYER 6
65,    19.2890
     40.0000,     544.22
     45.0000,     574.78
     50.0000,     579.90
     55.0000,     581.99
     60.0000,     603.65
     65.0000,     654.89
     70.0000,     729.08
     75.0000,     804.69
     80.0000,     843.95
     85.0000,     828.46
     90.0000,     790.27
[truncated: 279,037 more chars]
