# Supplementary material for: Electrical resistivity tomography data across the Hockai Fault Zone (Ardenne, Belgium)
Source: Data Brief. 2016 Dec 21;11:1–4. doi: 10.1016/j.dib.2016.12.028 (PMC5220259; doi:10.1016/j.dib.2016.12.028)
Supplement: Supplementary file 2 — Supplementary material [file mmc2.zip › output/INV/20090819-1_robust.INV]

C:\__DATA__\__DATA__\Active Faults\HockaiFZ\Donn�es\ERT\working_dir\20090819-1.DAT
      5.0000
7
1208
1
0
      7.5000,       5.0000,   1.00000,    135.7792
     12.5000,       5.0000,   1.00000,    141.1471
     17.5000,       5.0000,   1.00000,    197.9680
     22.5000,       5.0000,   1.00000,    218.6461
     27.5000,       5.0000,   1.00000,    269.1945
     32.5000,       5.0000,   1.00000,    266.0548
     37.5000,       5.0000,   1.00000,    285.9046
     42.5000,       5.0000,   1.00000,    275.5482
     47.5000,       5.0000,   1.00000,    307.1444
     52.5000,       5.0000,   1.00000,    289.0542
     57.5000,       5.0000,   1.00000,    271.2176
     62.5000,       5.0000,   1.00000,    301.0166
     67.5000,       5.0000,   1.00000,    289.8200
     72.5000,       5.0000,   1.00000,    293.0757
     77.5000,       5.0000,   1.00000,    334.9342
     82.5000,       5.0000,   1.00000,    354.7344
     87.5000,       5.0000,   1.00000,    337.4398
     92.5000,       5.0000,   1.00000,    389.9825
     97.5000,       5.0000,   1.00000,    404.1038
    102.5000,       5.0000,   1.00000,    435.0689
    107.5000,       5.0000,   1.00000,    403.4856
    112.5000,       5.0000,   1.00000,    404.3634
    117.5000,       5.0000,   1.00000,    395.4862
    122.5000,       5.0000,   1.00000,    415.0001
    127.5000,       5.0000,   1.00000,    429.5860
    132.5000,       5.0000,   1.00000,    413.0741
    137.5000,       5.0000,   1.00000,    431.0543
    142.5000,       5.0000,   1.00000,    397.0417
    147.5000,       5.0000,   1.00000,    393.2163
    152.5000,       5.0000,   1.00000,    382.7520
    157.5000,       5.0000,   1.00000,    347.9359
    162.5000,       5.0000,   1.00000,    411.4037
    167.5000,       5.0000,   1.00000,    486.5099
    172.5000,       5.0000,   1.00000,    585.0546
    177.5000,       5.0000,   1.00000,    660.1034
    182.5000,       5.0000,   1.00000,    856.4415
    187.5000,       5.0000,   1.00000,    997.5787
    192.5000,       5.0000,   1.00000,   1156.7399
    197.5000,       5.0000,   1.00000,   1384.3917
    202.5000,       5.0000,   1.00000,   1390.0610
    207.5000,       5.0000,   1.00000,   1206.2747
    212.5000,       5.0000,   1.00000,   1156.2861
    217.5000,       5.0000,   1.00000,   1084.1858
    222.5000,       5.0000,   1.00000,    930.1102
    227.5000,       5.0000,   1.00000,   1063.6990
    232.5000,       5.0000,   1.00000,    954.5998
    237.5000,       5.0000,   1.00000,    783.2939
    242.5000,       5.0000,   1.00000,    789.6635
    247.5000,       5.0000,   1.00000,    712.4490
    252.5000,       5.0000,   1.00000,    660.8049
    257.5000,       5.0000,   1.00000,    688.9968
    262.5000,       5.0000,   1.00000,    524.4639
    267.5000,       5.0000,   1.00000,    745.7166
    272.5000,       5.0000,   1.00000,    621.8066
    277.5000,       5.0000,   1.00000,    699.1956
    282.5000,       5.0000,   1.00000,    579.9095
    287.5000,       5.0000,   1.00000,    449.4705
    292.5000,       5.0000,   1.00000,    369.2133
    297.5000,       5.0000,   1.00000,    261.0287
    302.5000,       5.0000,   1.00000,    219.5378
    307.5000,       5.0000,   1.00000,    219.2435
    312.5000,       5.0000,   1.00000,    202.8009
    317.5000,       5.0000,   1.00000,    198.9310
    322.5000,       5.0000,   1.00000,    162.2443
    327.5000,       5.0000,   1.00000,    172.2480
    332.5000,       5.0000,   1.00000,    154.6927
    337.5000,       5.0000,   1.00000,    161.6746
    342.5000,       5.0000,   1.00000,    160.9969
    347.5000,       5.0000,   1.00000,    145.7938
    352.5000,       5.0000,   1.00000,    162.7843
    357.5000,       5.0000,   1.00000,    169.8721
    362.5000,       5.0000,   1.00000,    182.8649
    367.5000,       5.0000,   1.00000,    185.5499
    372.5000,       5.0000,   1.00000,    163.4411
    377.5000,       5.0000,   1.00000,    173.9511
    382.5000,       5.0000,   1.00000,    155.1861
    387.5000,       5.0000,   1.00000,    158.9550
     12.5000,       5.0000,   2.00000,    161.7747
     17.5000,       5.0000,   2.00000,    222.7032
     22.5000,       5.0000,   2.00000,    246.4873
     27.5000,       5.0000,   2.00000,    279.7173
     32.5000,       5.0000,   2.00000,    289.5258
     37.5000,       5.0000,   2.00000,    292.2335
     42.5000,       5.0000,   2.00000,    291.3923
     47.5000,       5.0000,   2.00000,    340.8955
     52.5000,       5.0000,   2.00000,    319.3466
     57.5000,       5.0000,   2.00000,    305.6860
     62.5000,       5.0000,   2.00000,    376.8808
     67.5000,       5.0000,   2.00000,    355.8757
     72.5000,       5.0000,   2.00000,    343.9688
     77.5000,       5.0000,   2.00000,    427.1745
     82.5000,       5.0000,   2.00000,    452.4329
     87.5000,       5.0000,   2.00000,    415.3657
     92.5000,       5.0000,   2.00000,    457.6641
     97.5000,       5.0000,   2.00000,    515.6769
    102.5000,       5.0000,   2.00000,    542.0587
    107.5000,       5.0000,   2.00000,    456.3474
    112.5000,       5.0000,   2.00000,    461.9026
    117.5000,       5.0000,   2.00000,    449.6984
    122.5000,       5.0000,   2.00000,    449.7281
    127.5000,       5.0000,   2.00000,    453.9309
    132.5000,       5.0000,   2.00000,    456.2285
    137.5000,       5.0000,   2.00000,    495.4951
    142.5000,       5.0000,   2.00000,    500.6847
    147.5000,       5.0000,   2.00000,    559.9547
    152.5000,       5.0000,   2.00000,    554.9108
    157.5000,       5.0000,   2.00000,    529.9467
    162.5000,       5.0000,   2.00000,    662.5782
    167.5000,       5.0000,   2.00000,    843.3011
    172.5000,       5.0000,   2.00000,    965.5149
    177.5000,       5.0000,   2.00000,   1032.1888
    182.5000,       5.0000,   2.00000,   1284.0175
    187.5000,       5.0000,   2.00000,   1306.3926
    192.5000,       5.0000,   2.00000,   1290.5000
    197.5000,       5.0000,   2.00000,   1653.4347
    202.5000,       5.0000,   2.00000,   1590.3781
    207.5000,       5.0000,   2.00000,   1272.6128
    212.5000,       5.0000,   2.00000,   1366.5900
    217.5000,       5.0000,   2.00000,   1136.7742
    222.5000,       5.0000,   2.00000,    950.5168
    227.5000,       5.0000,   2.00000,   1182.5590
    232.5000,       5.0000,   2.00000,   1159.3514
    237.5000,       5.0000,   2.00000,    837.6599
    242.5000,       5.0000,   2.00000,    927.9930
    247.5000,       5.0000,   2.00000,    880.8647
    252.5000,       5.0000,   2.00000,    845.2955
    257.5000,       5.0000,   2.00000,    834.1287
    262.5000,       5.0000,   2.00000,    617.3582
    267.5000,       5.0000,   2.00000,    819.8827
    272.5000,       5.0000,   2.00000,    704.5496
    277.5000,       5.0000,   2.00000,    660.3640
    282.5000,       5.0000,   2.00000,    562.1393
    287.5000,       5.0000,   2.00000,    413.4873
    292.5000,       5.0000,   2.00000,    390.6245
    297.5000,       5.0000,   2.00000,    309.3776
    302.5000,       5.0000,   2.00000,    252.4734
    307.5000,       5.0000,   2.00000,    261.6816
    312.5000,       5.0000,   2.00000,    249.2545
    317.5000,       5.0000,   2.00000,    231.3139
    322.5000,       5.0000,   2.00000,    210.5823
    327.5000,       5.0000,   2.00000,    219.3892
    332.5000,       5.0000,   2.00000,    206.5697
    337.5000,       5.0000,   2.00000,    225.8508
    342.5000,       5.0000,   2.00000,    230.4965
    347.5000,       5.0000,   2.00000,    201.6001
    352.5000,       5.0000,   2.00000,    207.8241
    357.5000,       5.0000,   2.00000,    231.4239
    362.5000,       5.0000,   2.00000,    251.7869
    367.5000,       5.0000,   2.00000,    234.3337
    372.5000,       5.0000,   2.00000,    218.9463
    377.5000,       5.0000,   2.00000,    218.4856
    382.5000,       5.0000,   2.00000,    201.6685
     17.5000,       5.0000,   3.00000,    251.3886
     22.5000,       5.0000,   3.00000,    287.0855
     27.5000,       5.0000,   3.00000,    327.4371
     32.5000,       5.0000,   3.00000,    304.5982
     37.5000,       5.0000,   3.00000,    308.8604
     42.5000,       5.0000,   3.00000,    316.8201
     47.5000,       5.0000,   3.00000,    383.0899
     52.5000,       5.0000,   3.00000,    371.9141
     57.5000,       5.0000,   3.00000,    375.5284
     62.5000,       5.0000,   3.00000,    448.0280
     67.5000,       5.0000,   3.00000,    421.8185
     72.5000,       5.0000,   3.00000,    417.8178
     77.5000,       5.0000,   3.00000,    492.3980
     82.5000,       5.0000,   3.00000,    525.8717
     87.5000,       5.0000,   3.00000,    458.1694
     92.5000,       5.0000,   3.00000,    499.7752
     97.5000,       5.0000,   3.00000,    582.7194
    102.5000,       5.0000,   3.00000,    636.8800
    107.5000,       5.0000,   3.00000,    505.4404
    112.5000,       5.0000,   3.00000,    499.3531
    117.5000,       5.0000,   3.00000,    503.5143
    122.5000,       5.0000,   3.00000,    516.0692
    127.5000,       5.0000,   3.00000,    528.7251
    132.5000,       5.0000,   3.00000,    552.4498
    137.5000,       5.0000,   3.00000,    612.5134
    142.5000,       5.0000,   3.00000,    658.8035
    147.5000,       5.0000,   3.00000,    741.0224
    152.5000,       5.0000,   3.00000,    725.0792
    157.5000,       5.0000,   3.00000,    696.6761
    162.5000,       5.0000,   3.00000,    881.9912
    167.5000,       5.0000,   3.00000,   1110.9985
    172.5000,       5.0000,   3.00000,   1271.8458
    177.5000,       5.0000,   3.00000,   1259.7607
    182.5000,       5.0000,   3.00000,   1343.5431
    187.5000,       5.0000,   3.00000,   1247.0989
    192.5000,       5.0000,   3.00000,   1358.4639
    197.5000,       5.0000,   3.00000,   1692.2496
    202.5000,       5.0000,   3.00000,   1686.9828
    207.5000,       5.0000,   3.00000,   1363.8376
    212.5000,       5.0000,   3.00000,   1282.5698
    217.5000,       5.0000,   3.00000,   1068.9351
    222.5000,       5.0000,   3.00000,    982.1150
    227.5000,       5.0000,   3.00000,   1189.4784
    232.5000,       5.0000,   3.00000,   1205.3920
    237.5000,       5.0000,   3.00000,    898.5111
    242.5000,       5.0000,   3.00000,    946.2575
    247.5000,       5.0000,   3.00000,    981.4434
    252.5000,       5.0000,   3.00000,    908.1531
    257.5000,       5.0000,   3.00000,    851.6443
    262.5000,       5.0000,   3.00000,    626.4355
    267.5000,       5.0000,   3.00000,    836.1231
    272.5000,       5.0000,   3.00000,    740.0178
    277.5000,       5.0000,   3.00000,    755.5508
    282.5000,       5.0000,   3.00000,    583.8310
    287.5000,       5.0000,   3.00000,    456.9388
    292.5000,       5.0000,   3.00000,    413.8647
    297.5000,       5.0000,   3.00000,    366.6056
    302.5000,       5.0000,   3.00000,    330.4569
    307.5000,       5.0000,   3.00000,    337.2337
    312.5000,       5.0000,   3.00000,    321.6709
    317.5000,       5.0000,   3.00000,    300.6807
    322.5000,       5.0000,   3.00000,    262.0828
    327.5000,       5.0000,   3.00000,    277.2354
    332.5000,       5.0000,   3.00000,    271.0234
    337.5000,       5.0000,   3.00000,    299.0103
    342.5000,       5.0000,   3.00000,    296.0499
    347.5000,       5.0000,   3.00000,    242.6858
    352.5000,       5.0000,   3.00000,    246.2882
    357.5000,       5.0000,   3.00000,    282.3358
    362.5000,       5.0000,   3.00000,    305.6563
    367.5000,       5.0000,   3.00000,    286.7646
    372.5000,       5.0000,   3.00000,    259.1878
    377.5000,       5.0000,   3.00000,    263.1469
     22.5000,      15.0000,   1.00000,    324.3103
     27.5000,      15.0000,   1.00000,    337.0553
     32.5000,      15.0000,   1.00000,    332.3681
     37.5000,      15.0000,   1.00000,    322.7498
     42.5000,      15.0000,   1.00000,    343.9659
     47.5000,      15.0000,   1.00000,    367.2001
     52.5000,      15.0000,   1.00000,    405.3254
     57.5000,      15.0000,   1.00000,    432.0640
     62.5000,      15.0000,   1.00000,    436.3856
     67.5000,      15.0000,   1.00000,    450.6793
     72.5000,      15.0000,   1.00000,    474.4366
     77.5000,      15.0000,   1.00000,    495.3882
     82.5000,      15.0000,   1.00000,    485.0298
     87.5000,      15.0000,   1.00000,    511.0341
     92.5000,      15.0000,   1.00000,    540.4120
     97.5000,      15.0000,   1.00000,    594.5728
    102.5000,      15.0000,   1.00000,    603.8641
    107.5000,      15.0000,   1.00000,    589.7933
    112.5000,      15.0000,   1.00000,    525.9015
    117.5000,      15.0000,   1.00000,    521.3004
    122.5000,      15.0000,   1.00000,    548.3926
    127.5000,      15.0000,   1.00000,    591.3032
    132.5000,      15.0000,   1.00000,    634.5378
    137.5000,      15.0000,   1.00000,    706.8116
    142.5000,      15.0000,   1.00000,    783.2346
    147.5000,      15.0000,   1.00000,    807.9817
    152.5000,      15.0000,   1.00000,    806.4480
    157.5000,      15.0000,   1.00000,    865.9350
    162.5000,      15.0000,   1.00000,   1006.0508
    167.5000,      15.0000,   1.00000,   1204.5835
    172.5000,      15.0000,   1.00000,   1307.2576
    177.5000,      15.0000,   1.00000,   1285.4648
    182.5000,      15.0000,   1.00000,   1140.0703
    187.5000,      15.0000,   1.00000,   1171.9390
    192.5000,      15.0000,   1.00000,   1339.2244
    197.5000,      15.0000,   1.00000,   1533.6940
    202.5000,      15.0000,   1.00000,   1624.2262
    207.5000,      15.0000,   1.00000,   1506.3044
    212.5000,      15.0000,   1.00000,   1197.3280
    217.5000,      15.0000,   1.00000,   1069.7970
    222.5000,      15.0000,   1.00000,   1058.7848
    227.5000,      15.0000,   1.00000,   1079.5491
    232.5000,      15.0000,   1.00000,   1070.4866
    237.5000,      15.0000,   1.00000,   1030.0488
    242.5000,      15.0000,   1.00000,    963.1578
    247.5000,      15.0000,   1.00000,    915.7859
    252.5000,      15.0000,   1.00000,    891.1725
    257.5000,      15.0000,   1.00000,    777.2008
    262.5000,      15.0000,   1.00000,    740.2377
    267.5000,      15.0000,   1.00000,    723.4533
    272.5000,      15.0000,   1.00000,    809.8007
    277.5000,      15.0000,   1.00000,    742.2351
    282.5000,      15.0000,   1.00000,    658.8451
    287.5000,      15.0000,   1.00000,    516.4823
    292.5000,      15.0000,   1.00000,    439.3965
    297.5000,      15.0000,   1.00000,    395.4189
    302.5000,      15.0000,   1.00000,    391.3409
    307.5000,      15.0000,   1.00000,    377.8824
    312.5000,      15.0000,   1.00000,    363.5174
    317.5000,      15.0000,   1.00000,    337.2842
    322.5000,      15.0000,   1.00000,    316.2079
    327.5000,      15.0000,   1.00000,    307.8290
    332.5000,      15.0000,   1.00000,    327.4668
    337.5000,      15.0000,   1.00000,    332.4156
    342.5000,      15.0000,   1.00000,    314.1748
    347.5000,      15.0000,   1.00000,    287.2253
    352.5000,      15.0000,   1.00000,    282.9392
    357.5000,      15.0000,   1.00000,    298.1632
    362.5000,      15.0000,   1.00000,    316.5437
    367.5000,      15.0000,   1.00000,    317.4621
    372.5000,      15.0000,   1.00000,    298.1097
     22.5000,       5.0000,   4.00000,    327.7125
     27.5000,       5.0000,   4.00000,    372.4154
     32.5000,       5.0000,   4.00000,    345.2588
     37.5000,       5.0000,   4.00000,    337.9767
     42.5000,       5.0000,   4.00000,    333.9939
     47.5000,       5.0000,   4.00000,    407.8548
     52.5000,       5.0000,   4.00000,    413.4526
     57.5000,       5.0000,   4.00000,    415.5232
     62.5000,       5.0000,   4.00000,    492.2474
     67.5000,       5.0000,   4.00000,    463.8821
     72.5000,       5.0000,   4.00000,    461.6331
     77.5000,       5.0000,   4.00000,    533.9583
     82.5000,       5.0000,   4.00000,    530.5600
     87.5000,       5.0000,   4.00000,    488.6078
     92.5000,       5.0000,   4.00000,    545.0547
     97.5000,       5.0000,   4.00000,    626.5940
    102.5000,       5.0000,   4.00000,    698.3050
    107.5000,       5.0000,   4.00000,    561.1644
    112.5000,       5.0000,   4.00000,    542.2254
    117.5000,       5.0000,   4.00000,    527.6372
    122.5000,       5.0000,   4.00000,    553.5356
    127.5000,       5.0000,   4.00000,    602.5186
    132.5000,       5.0000,   4.00000,    648.3708
    137.5000,       5.0000,   4.00000,    758.0377
    142.5000,       5.0000,   4.00000,    805.4255
    147.5000,       5.0000,   4.00000,    887.1630
    152.5000,       5.0000,   4.00000,    854.3293
    157.5000,       5.0000,   4.00000,    828.7975
    162.5000,       5.0000,   4.00000,   1026.8696
    167.5000,       5.0000,   4.00000,   1269.8030
    172.5000,       5.0000,   4.00000,   1406.8840
    177.5000,       5.0000,   4.00000,   1249.5222
    182.5000,       5.0000,   4.00000,   1215.7969
    187.5000,       5.0000,   4.00000,   1200.1232
    192.5000,       5.0000,   4.00000,   1337.4023
    197.5000,       5.0000,   4.00000,   1750.3000
    202.5000,       5.0000,   4.00000,   1707.5885
    207.5000,       5.0000,   4.00000,   1319.5885
    212.5000,       5.0000,   4.00000,   1210.2289
    217.5000,       5.0000,   4.00000,   1025.5618
    222.5000,       5.0000,   4.00000,    960.3997
    227.5000,       5.0000,   4.00000,   1160.1064
    232.5000,       5.0000,   4.00000,   1170.5193
    237.5000,       5.0000,   4.00000,    887.0342
    242.5000,       5.0000,   4.00000,   1014.5643
    247.5000,       5.0000,   4.00000,    939.9108
    252.5000,       5.0000,   4.00000,    875.7891
    257.5000,       5.0000,   4.00000,    849.8709
    262.5000,       5.0000,   4.00000,    601.6963
    267.5000,       5.0000,   4.00000,    862.3247
    272.5000,       5.0000,   4.00000,    791.3965
    277.5000,       5.0000,   4.00000,    820.3860
    282.5000,       5.0000,   4.00000,    678.3313
    287.5000,       5.0000,   4.00000,    476.0584
    292.5000,       5.0000,   4.00000,    443.7301
    297.5000,       5.0000,   4.00000,    394.8660
    302.5000,       5.0000,   4.00000,    387.5146
    307.5000,       5.0000,   4.00000,    411.6692
    312.5000,       5.0000,   4.00000,    384.2946
    317.5000,       5.0000,   4.00000,    358.0495
    322.5000,       5.0000,   4.00000,    313.3564
    327.5000,       5.0000,   4.00000,    338.4028
    332.5000,       5.0000,   4.00000,    331.9723
    337.5000,       5.0000,   4.00000,    359.1690
    342.5000,       5.0000,   4.00000,    343.7826
    347.5000,       5.0000,   4.00000,    276.8669
    352.5000,       5.0000,   4.00000,    286.6169
    357.5000,       5.0000,   4.00000,    317.9139
    362.5000,       5.0000,   4.00000,    352.0950
    367.5000,       5.0000,   4.00000,    334.0435
    372.5000,       5.0000,   4.00000,    305.8961
     30.0000,      20.0000,   1.00000,    390.8693
     35.0000,      20.0000,   1.00000,    382.4875
     40.0000,      20.0000,   1.00000,    380.9815
     45.0000,      20.0000,   1.00000,    384.5086
     50.0000,      20.0000,   1.00000,    394.3686
     55.0000,      20.0000,   1.00000,    430.4837
     60.0000,      20.0000,   1.00000,    452.7757
     65.0000,      20.0000,   1.00000,    464.5815
     70.0000,      20.0000,   1.00000,    491.8987
     75.0000,      20.0000,   1.00000,    479.9620
     80.0000,      20.0000,   1.00000,    491.1417
     85.0000,      20.0000,   1.00000,    530.6174
     90.0000,      20.0000,   1.00000,    570.8144
     95.0000,      20.0000,   1.00000,    628.3456
    100.0000,      20.0000,   1.00000,    643.9759
    105.0000,      20.0000,   1.00000,    646.2110
    110.0000,      20.0000,   1.00000,    631.0009
    115.0000,      20.0000,   1.00000,    584.6176
    120.0000,      20.0000,   1.00000,    588.8185
    125.0000,      20.0000,   1.00000,    629.0590
    130.0000,      20.0000,   1.00000,    727.7304
    135.0000,      20.0000,   1.00000,    823.1165
    140.0000,      20.0000,   1.00000,    899.4681
    145.0000,      20.0000,   1.00000,    937.4814
    150.0000,      20.0000,   1.00000,    940.5529
    155.0000,      20.0000,   1.00000,    983.0325
    160.0000,      20.0000,   1.00000,   1072.9496
    165.0000,      20.0000,   1.00000,   1165.3871
    170.0000,      20.0000,   1.00000,   1137.9948
    175.0000,      20.0000,   1.00000,   1080.4635
    180.0000,      20.0000,   1.00000,   1084.4662
    185.0000,      20.0000,   1.00000,   1097.7065
    190.0000,      20.0000,   1.00000,   1237.4865
    195.0000,      20.0000,   1.00000,   1386.2031
    200.0000,      20.0000,   1.00000,   1473.8414
    205.0000,      20.0000,   1.00000,   1496.7040
    210.0000,      20.0000,   1.00000,   1338.7975
    215.0000,      20.0000,   1.00000,   1120.7991
    220.0000,      20.0000,   1.00000,   1051.1172
    225.0000,      20.0000,   1.00000,    999.4156
    230.0000,      20.0000,   1.00000,    966.6058
    235.0000,      20.0000,   1.00000,   1037.2189
    240.0000,      20.0000,   1.00000,    955.0298
    245.0000,      20.0000,   1.00000,    863.7930
    250.0000,      20.0000,   1.00000,    825.4547
    255.0000,      20.0000,   1.00000,    728.6538
    260.0000,      20.0000,   1.00000,    750.8230
    265.0000,      20.0000,   1.00000,    779.0873
    270.0000,      20.0000,   1.00000,    780.9896
    275.0000,      20.0000,   1.00000,    846.6727
    280.0000,      20.0000,   1.00000,    754.5799
    285.0000,      20.0000,   1.00000,    669.7791
    290.0000,      20.0000,   1.00000,    553.3216
    295.0000,      20.0000,   1.00000,    451.2063
    300.0000,      20.0000,   1.00000,    433.6501
    305.0000,      20.0000,   1.00000,    422.4467
    310.0000,      20.0000,   1.00000,    427.0556
    315.0000,      20.0000,   1.00000,    416.6171
    320.0000,      20.0000,   1.00000,    402.1045
    325.0000,      20.0000,   1.00000,    393.5919
    330.0000,      20.0000,   1.00000,    391.3289
    335.0000,      20.0000,   1.00000,    389.9736
    340.0000,      20.0000,   1.00000,    369.2430
    345.0000,      20.0000,   1.00000,    357.6036
    350.0000,      20.0000,   1.00000,    345.0409
    355.0000,      20.0000,   1.00000,    342.5164
    360.0000,      20.0000,   1.00000,    357.4055
    365.0000,      20.0000,   1.00000,    366.6433
     27.5000,       5.0000,   5.00000,    412.2268
     32.5000,       5.0000,   5.00000,    394.4467
     37.5000,       5.0000,   5.00000,    368.8820
     42.5000,       5.0000,   5.00000,    353.0610
     47.5000,       5.0000,   5.00000,    428.6607
     52.5000,       5.0000,   5.00000,    416.6527
     57.5000,       5.0000,   5.00000,    423.0580
     62.5000,       5.0000,   5.00000,    517.1303
     67.5000,       5.0000,   5.00000,    488.0615
     72.5000,       5.0000,   5.00000,    467.4637
     77.5000,       5.0000,   5.00000,    529.8218
     82.5000,       5.0000,   5.00000,    552.3808
     87.5000,       5.0000,   5.00000,    500.0546
     92.5000,       5.0000,   5.00000,    574.3464
     97.5000,       5.0000,   5.00000,    662.8458
    102.5000,       5.0000,   5.00000,    741.1948
    107.5000,       5.0000,   5.00000,    597.6099
    112.5000,       5.0000,   5.00000,    587.6177
    117.5000,       5.0000,   5.00000,    561.6846
    122.5000,       5.0000,   5.00000,    578.1510
    127.5000,       5.0000,   5.00000,    649.2327
    132.5000,       5.0000,   5.00000,    750.2454
    137.5000,       5.0000,   5.00000,    869.8198
    142.5000,       5.0000,   5.00000,    916.3506
    147.5000,       5.0000,   5.00000,    993.1987
    152.5000,       5.0000,   5.00000,    962.5099
    157.5000,       5.0000,   5.00000,    905.0560
    162.5000,       5.0000,   5.00000,   1096.8268
    167.5000,       5.0000,   5.00000,   1302.0620
    172.5000,       5.0000,   5.00000,   1292.7589
    177.5000,       5.0000,   5.00000,   1101.7013
    182.5000,       5.0000,   5.00000,   1174.8488
    187.5000,       5.0000,   5.00000,   1165.1890
    192.5000,       5.0000,   5.00000,   1319.1823
    197.5000,       5.0000,   5.00000,   1740.9473
    202.5000,       5.0000,   5.00000,   1658.0209
    207.5000,       5.0000,   5.00000,   1220.9636
    212.5000,       5.0000,   5.00000,   1191.8652
    217.5000,       5.0000,   5.00000,   1002.1006
    222.5000,       5.0000,   5.00000,    898.0118
    227.5000,       5.0000,   5.00000,   1114.3186
    232.5000,       5.0000,   5.00000,   1127.9315
    237.5000,       5.0000,   5.00000,    876.9383
    242.5000,       5.0000,   5.00000,    958.7501
    247.5000,       5.0000,   5.00000,    907.5378
    252.5000,       5.0000,   5.00000,    790.2521
    257.5000,       5.0000,   5.00000,    790.1927
    262.5000,       5.0000,   5.00000,    615.3935
    267.5000,       5.0000,   5.00000,    881.0995
    272.5000,       5.0000,   5.00000,    832.6367
    277.5000,       5.0000,   5.00000,    886.1523
    282.5000,       5.0000,   5.00000,    724.4757
    287.5000,       5.0000,   5.00000,    528.3803
    292.5000,       5.0000,   5.00000,    463.0350
    297.5000,       5.0000,   5.00000,    424.4142
    302.5000,       5.0000,   5.00000,    405.6522
    307.5000,       5.0000,   5.00000,    454.5605
    312.5000,       5.0000,   5.00000,    436.3886
    317.5000,       5.0000,   5.00000,    403.2626
    322.5000,       5.0000,   5.00000,    368.7694
    327.5000,       5.0000,   5.00000,    395.9604
    332.5000,       5.0000,   5.00000,    379.3507
    337.5000,       5.0000,   5.00000,    401.5391
    342.5000,       5.0000,   5.00000,    383.1998
    347.5000,       5.0000,   5.00000,    312.3630
    352.5000,       5.0000,   5.00000,    318.0477
    357.5000,       5.0000,   5.00000,    358.5449
    362.5000,       5.0000,   5.00000,    395.7725
    367.5000,       5.0000,   5.00000,    379.7668
     32.5000,       5.0000,   6.00000,    421.1068
     37.5000,       5.0000,   6.00000,    400.8962
     42.5000,       5.0000,   6.00000,    383.0363
     47.5000,       5.0000,   6.00000,    430.5716
     52.5000,       5.0000,   6.00000,    402.9060
     57.5000,       5.0000,   6.00000,    413.5694
     62.5000,       5.0000,   6.00000,    511.3046
     67.5000,       5.0000,   6.00000,    480.3455
     72.5000,       5.0000,   6.00000,    449.5895
     77.5000,       5.0000,   6.00000,    524.3707
     82.5000,       5.0000,   6.00000,    564.0634
     87.5000,       5.0000,   6.00000,    517.4586
     92.5000,       5.0000,   6.00000,    587.2877
     97.5000,       5.0000,   6.00000,    707.7224
    102.5000,       5.0000,   6.00000,    782.6342
    107.5000,       5.0000,   6.00000,    623.3027
    112.5000,       5.0000,   6.00000,    617.4979
    117.5000,       5.0000,   6.00000,    601.0612
    122.5000,       5.0000,   6.00000,    619.2872
    127.5000,       5.0000,   6.00000,    700.8046
    132.5000,       5.0000,   6.00000,    801.5468
    137.5000,       5.0000,   6.00000,    942.2361
    142.5000,       5.0000,   6.00000,    979.3123
    147.5000,       5.0000,   6.00000,   1075.1857
    152.5000,       5.0000,   6.00000,   1007.6290
    157.5000,       5.0000,   6.00000,    934.0178
    162.5000,       5.0000,   6.00000,   1071.9816
    167.5000,       5.0000,   6.00000,   1135.7517
    172.5000,       5.0000,   6.00000,   1093.9375
    177.5000,       5.0000,   6.00000,   1009.6471
    182.5000,       5.0000,   6.00000,   1122.4152
    187.5000,       5.0000,   6.00000,   1175.6989
    192.5000,       5.0000,   6.00000,   1327.9148
    197.5000,       5.0000,   6.00000,   1652.5490
    202.5000,       5.0000,   6.00000,   1541.8411
    207.5000,       5.0000,   6.00000,   1190.5752
    212.5000,       5.0000,   6.00000,   1133.7750
    217.5000,       5.0000,   6.00000,    958.4023
    222.5000,       5.0000,   6.00000,    867.4805
    227.5000,       5.0000,   6.00000,   1039.3372
    232.5000,       5.0000,   6.00000,   1115.5491
    237.5000,       5.0000,   6.00000,    815.4034
    242.5000,       5.0000,   6.00000,    875.9902
    247.5000,       5.0000,   6.00000,    829.0938
    252.5000,       5.0000,   6.00000,    753.5267
    257.5000,       5.0000,   6.00000,    742.3956
    262.5000,       5.0000,   6.00000,    596.0200
    267.5000,       5.0000,   6.00000,    927.4848
    272.5000,       5.0000,   6.00000,    856.2037
    277.5000,       5.0000,   6.00000,    916.5617
    282.5000,       5.0000,   6.00000,    758.0416
    287.5000,       5.0000,   6.00000,    552.9996
    292.5000,       5.0000,   6.00000,    504.9374
    297.5000,       5.0000,   6.00000,    436.3205
    302.5000,       5.0000,   6.00000,    422.5184
    307.5000,       5.0000,   6.00000,    460.5851
    312.5000,       5.0000,   6.00000,    459.2275
    317.5000,       5.0000,   6.00000,    445.5372
    322.5000,       5.0000,   6.00000,    407.7039
    327.5000,       5.0000,   6.00000,    442.6244
    332.5000,       5.0000,   6.00000,    414.5086
    337.5000,       5.0000,   6.00000,    435.0302
    342.5000,       5.0000,   6.00000,    418.2657
    347.5000,       5.0000,   6.00000,    338.6158
    352.5000,       5.0000,   6.00000,    350.2593
    357.5000,       5.0000,   6.00000,    396.3839
    362.5000,       5.0000,   6.00000,    441.7297
     37.5000,      25.0000,   1.00000,    433.4461
     42.5000,      25.0000,   1.00000,    417.6088
     47.5000,      25.0000,   1.00000,    395.1830
     52.5000,      25.0000,   1.00000,    408.4493
     57.5000,      25.0000,   1.00000,    425.1385
     62.5000,      25.0000,   1.00000,    427.0012
     67.5000,      25.0000,   1.00000,    442.3876
     72.5000,      25.0000,   1.00000,    474.9042
     77.5000,      25.0000,   1.00000,    485.3419
     82.5000,      25.0000,   1.00000,    516.2386
     87.5000,      25.0000,   1.00000,    587.1421
     92.5000,      25.0000,   1.00000,    647.3008
     97.5000,      25.0000,   1.00000,    656.8318
    102.5000,      25.0000,   1.00000,    684.9893
    107.5000,      25.0000,   1.00000,    685.6085
    112.5000,      25.0000,   1.00000,    667.3290
    117.5000,      25.0000,   1.00000,    655.3953
    122.5000,      25.0000,   1.00000,    704.1653
    127.5000,      25.0000,   1.00000,    769.4016
    132.5000,      25.0000,   1.00000,    842.2322
    137.5000,      25.0000,   1.00000,    927.3332
    142.5000,      25.0000,   1.00000,    995.8984
    147.5000,      25.0000,   1.00000,    998.0831
    152.5000,      25.0000,   1.00000,   1022.2327
    157.5000,      25.0000,   1.00000,   1050.0333
    162.5000,      25.0000,   1.00000,    981.9437
    167.5000,      25.0000,   1.00000,    884.0519
    172.5000,      25.0000,   1.00000,    907.6667
    177.5000,      25.0000,   1.00000,    949.4716
    182.5000,      25.0000,   1.00000,   1027.9543
    187.5000,      25.0000,   1.00000,   1183.9688
    192.5000,      25.0000,   1.00000,   1283.2871
    197.5000,      25.0000,   1.00000,   1281.4296
    202.5000,      25.0000,   1.00000,   1356.6130
    207.5000,      25.0000,   1.00000,   1366.9120
    212.5000,      25.0000,   1.00000,   1215.8761
    217.5000,      25.0000,   1.00000,   1058.7817
    222.5000,      25.0000,   1.00000,   1006.3658
    227.5000,      25.0000,   1.00000,    937.9689
    232.5000,      25.0000,   1.00000,    892.1266
    237.5000,      25.0000,   1.00000,    896.5107
    242.5000,      25.0000,   1.00000,    815.1249
    247.5000,      25.0000,   1.00000,    726.1750
    252.5000,      25.0000,   1.00000,    713.2455
    257.5000,      25.0000,   1.00000,    736.8899
    262.5000,      25.0000,   1.00000,    746.5201
    267.5000,      25.0000,   1.00000,    808.7595
    272.5000,      25.0000,   1.00000,    822.0306
    277.5000,      25.0000,   1.00000,    817.2998
    282.5000,      25.0000,   1.00000,    748.3579
    287.5000,      25.0000,   1.00000,    673.5113
    292.5000,      25.0000,   1.00000,    562.4772
    297.5000,      25.0000,   1.00000,    489.3247
    302.5000,      25.0000,   1.00000,    442.3331
    307.5000,      25.0000,   1.00000,    433.2627
    312.5000,      25.0000,   1.00000,    437.3051
    317.5000,      25.0000,   1.00000,    463.4908
    322.5000,      25.0000,   1.00000,    458.8738
    327.5000,      25.0000,   1.00000,    442.8037
    332.5000,      25.0000,   1.00000,    433.5203
    337.5000,      25.0000,   1.00000,    421.8641
    342.5000,      25.0000,   1.00000,    402.9555
    347.5000,      25.0000,   1.00000,    406.1556
    352.5000,      25.0000,   1.00000,    403.2032
    357.5000,      25.0000,   1.00000,    401.1920
     37.5000,       5.0000,   7.00000,    425.8892
     42.5000,       5.0000,   7.00000,    396.8653
     47.5000,       5.0000,   7.00000,    435.2874
     52.5000,       5.0000,   7.00000,    399.5473
     57.5000,       5.0000,   7.00000,    399.8058
     62.5000,       5.0000,   7.00000,    481.2063
     67.5000,       5.0000,   7.00000,    446.6801
     72.5000,       5.0000,   7.00000,    446.2723
     77.5000,       5.0000,   7.00000,    530.5264
     82.5000,       5.0000,   7.00000,    567.8064
     87.5000,       5.0000,   7.00000,    531.4002
     92.5000,       5.0000,   7.00000,    607.5604
     97.5000,       5.0000,   7.00000,    728.8163
    102.5000,       5.0000,   7.00000,    823.6122
    107.5000,       5.0000,   7.00000,    655.1634
    112.5000,       5.0000,   7.00000,    634.3853
    117.5000,       5.0000,   7.00000,    638.0198
    122.5000,       5.0000,   7.00000,    673.4171
    127.5000,       5.0000,   7.00000,    746.1273
    132.5000,       5.0000,   7.00000,    830.6819
    137.5000,       5.0000,   7.00000,    957.0817
    142.5000,       5.0000,   7.00000,   1024.4264
    147.5000,       5.0000,   7.00000,   1098.1069
    152.5000,       5.0000,   7.00000,   1018.7394
    157.5000,       5.0000,   7.00000,    897.6769
    162.5000,       5.0000,   7.00000,    925.8251
    167.5000,       5.0000,   7.00000,    948.9761
    172.5000,       5.0000,   7.00000,    983.3693
    177.5000,       5.0000,   7.00000,    930.5501
    182.5000,       5.0000,   7.00000,   1072.2798
    187.5000,       5.0000,   7.00000,   1170.5392
    192.5000,       5.0000,   7.00000,   1313.4618
    197.5000,       5.0000,   7.00000,   1576.1984
    202.5000,       5.0000,   7.00000,   1456.9668
    207.5000,       5.0000,   7.00000,   1119.0238
    212.5000,       5.0000,   7.00000,   1084.7356
    217.5000,       5.0000,   7.00000,    913.2119
    222.5000,       5.0000,   7.00000,    827.8801
    227.5000,       5.0000,   7.00000,   1036.9653
    232.5000,       5.0000,   7.00000,   1015.3271
    237.5000,       5.0000,   7.00000,    753.9271
    242.5000,       5.0000,   7.00000,    798.8905
    247.5000,       5.0000,   7.00000,    759.9696
    252.5000,       5.0000,   7.00000,    710.3961
    257.5000,       5.0000,   7.00000,    735.5019
    262.5000,       5.0000,   7.00000,    572.4670
    267.5000,       5.0000,   7.00000,    919.3427
    272.5000,       5.0000,   7.00000,    887.0242
    277.5000,       5.0000,   7.00000,    928.4695
    282.5000,       5.0000,   7.00000,    780.7756
    287.5000,       5.0000,   7.00000,    578.2371
    292.5000,       5.0000,   7.00000,    523.6444
    297.5000,       5.0000,   7.00000,    465.4424
    302.5000,       5.0000,   7.00000,    422.8760
    307.5000,       5.0000,   7.00000,    466.5678
    312.5000,       5.0000,   7.00000,    474.0135
    317.5000,       5.0000,   7.00000,    477.0789
    322.5000,       5.0000,   7.00000,    441.8892
    327.5000,       5.0000,   7.00000,    466.3977
    332.5000,       5.0000,   7.00000,    443.9144
    337.5000,       5.0000,   7.00000,    469.2443
    342.5000,       5.0000,   7.00000,    448.9064
    347.5000,       5.0000,   7.00000,    367.2057
    352.5000,       5.0000,   7.00000,    381.4967
    357.5000,       5.0000,   7.00000,    439.0319
     42.5000,       5.0000,   8.00000,    394.9888
     47.5000,       5.0000,   8.00000,    441.8542
     52.5000,       5.0000,   8.00000,    397.6085
     57.5000,       5.0000,   8.00000,    377.5602
     62.5000,       5.0000,   8.00000,    433.7622
     67.5000,       5.0000,   8.00000,    420.4096
     72.5000,       5.0000,   8.00000,    429.5199
     77.5000,       5.0000,   8.00000,    528.9094
     82.5000,       5.0000,   8.00000,    572.1562
     87.5000,       5.0000,   8.00000,    531.9208
     92.5000,       5.0000,   8.00000,    626.6019
     97.5000,       5.0000,   8.00000,    749.0979
    102.5000,       5.0000,   8.00000,    837.5379
    107.5000,       5.0000,   8.00000,    680.3537
    112.5000,       5.0000,   8.00000,    678.7868
    117.5000,       5.0000,   8.00000,    680.7448
    122.5000,       5.0000,   8.00000,    711.7697
    127.5000,       5.0000,   8.00000,    790.3501
    132.5000,       5.0000,   8.00000,    839.6993
    137.5000,       5.0000,   8.00000,    960.3046
    142.5000,       5.0000,   8.00000,   1001.8212
    147.5000,       5.0000,   8.00000,   1075.9563
    152.5000,       5.0000,   8.00000,    957.0588
    157.5000,       5.0000,   8.00000,    767.4825
    162.5000,       5.0000,   8.00000,    778.2590
    167.5000,       5.0000,   8.00000,    854.4442
    172.5000,       5.0000,   8.00000,    908.2911
    177.5000,       5.0000,   8.00000,    885.4430
    182.5000,       5.0000,   8.00000,   1034.4065
    187.5000,       5.0000,   8.00000,   1104.6499
    192.5000,       5.0000,   8.00000,   1252.9899
    197.5000,       5.0000,   8.00000,   1565.2565
    202.5000,       5.0000,   8.00000,   1393.1265
    207.5000,       5.0000,   8.00000,   1040.1635
    212.5000,       5.0000,   8.00000,   1030.0341
    217.5000,       5.0000,   8.00000,    874.6318
    222.5000,       5.0000,   8.00000,    820.3901
    227.5000,       5.0000,   8.00000,    975.2848
    232.5000,       5.0000,   8.00000,    952.9214
    237.5000,       5.0000,   8.00000,    676.4290
    242.5000,       5.0000,   8.00000,    730.0244
    247.5000,       5.0000,   8.00000,    714.3141
    252.5000,       5.0000,   8.00000,    674.5743
    257.5000,       5.0000,   8.00000,    708.4581
    262.5000,       5.0000,   8.00000,    569.5392
    267.5000,       5.0000,   8.00000,    891.7521
    272.5000,       5.0000,   8.00000,    867.8208
    277.5000,       5.0000,   8.00000,    953.4426
    282.5000,       5.0000,   8.00000,    795.8430
    287.5000,       5.0000,   8.00000,    589.4367
    292.5000,       5.0000,   8.00000,    541.9418
    297.5000,       5.0000,   8.00000,    474.2512
    302.5000,       5.0000,   8.00000,    441.2575
    307.5000,       5.0000,   8.00000,    472.7371
    312.5000,       5.0000,   8.00000,    483.0056
    317.5000,       5.0000,   8.00000,    475.6095
    322.5000,       5.0000,   8.00000,    446.6322
    327.5000,       5.0000,   8.00000,    486.8934
    332.5000,       5.0000,   8.00000,    465.6189
    337.5000,       5.0000,   8.00000,    496.3809
    342.5000,       5.0000,   8.00000,    477.7642
    347.5000,       5.0000,   8.00000,    389.3792
    352.5000,       5.0000,   8.00000,    407.8141
     52.5000,      35.0000,   1.00000,    388.2586
     57.5000,      35.0000,   1.00000,    379.0486
     62.5000,      35.0000,   1.00000,    389.2088
     67.5000,      35.0000,   1.00000,    402.0529
     72.5000,      35.0000,   1.00000,    427.9909
     77.5000,      35.0000,   1.00000,    481.4551
     82.5000,      35.0000,   1.00000,    551.9871
     87.5000,      35.0000,   1.00000,    628.0257
     92.5000,      35.0000,   1.00000,    673.5767
     97.5000,      35.0000,   1.00000,    697.1497
    102.5000,      35.0000,   1.00000,    722.3803
    107.5000,      35.0000,   1.00000,    762.0849
    112.5000,      35.0000,   1.00000,    793.9109
    117.5000,      35.0000,   1.00000,    818.9196
    122.5000,      35.0000,   1.00000,    823.4484
    127.5000,      35.0000,   1.00000,    859.9697
    132.5000,      35.0000,   1.00000,    898.5715
    137.5000,      35.0000,   1.00000,    906.2767
    142.5000,      35.0000,   1.00000,    854.9484
    147.5000,      35.0000,   1.00000,    770.6846
    152.5000,      35.0000,   1.00000,    708.2462
    157.5000,      35.0000,   1.00000,    706.7690
    162.5000,      35.0000,   1.00000,    691.5945
    167.5000,      35.0000,   1.00000,    717.1581
    172.5000,      35.0000,   1.00000,    767.1754
    177.5000,      35.0000,   1.00000,    823.7466
    182.5000,      35.0000,   1.00000,    903.7175
    187.5000,      35.0000,   1.00000,    991.6848
    192.5000,      35.0000,   1.00000,   1057.9237
    197.5000,      35.0000,   1.00000,   1132.3049
    202.5000,      35.0000,   1.00000,   1180.7964
    207.5000,      35.0000,   1.00000,   1177.9390
    212.5000,      35.0000,   1.00000,   1169.4780
    217.5000,      35.0000,   1.00000,   1043.8660
    222.5000,      35.0000,   1.00000,    887.5860
    227.5000,      35.0000,   1.00000,    803.7175
    232.5000,      35.0000,   1.00000,    722.6161
    237.5000,      35.0000,   1.00000,    698.0027
    242.5000,      35.0000,   1.00000,    703.6203
    247.5000,      35.0000,   1.00000,    665.4415
    252.5000,      35.0000,   1.00000,    681.9683
    257.5000,      35.0000,   1.00000,    718.0319
    262.5000,      35.0000,   1.00000,    747.1185
    267.5000,      35.0000,   1.00000,    765.2127
    272.5000,      35.0000,   1.00000,    760.1360
    277.5000,      35.0000,   1.00000,    737.9986
    282.5000,      35.0000,   1.00000,    764.3943
    287.5000,      35.0000,   1.00000,    709.7997
    292.5000,      35.0000,   1.00000,    638.0056
    297.5000,      35.0000,   1.00000,    568.3613
    302.5000,      35.0000,   1.00000,    510.4030
    307.5000,      35.0000,   1.00000,    479.6658
    312.5000,      35.0000,   1.00000,    460.4481
    317.5000,      35.0000,   1.00000,    443.2763
    322.5000,      35.0000,   1.00000,    463.6800
    327.5000,      35.0000,   1.00000,    472.3283
    332.5000,      35.0000,   1.00000,    479.6381
    337.5000,      35.0000,   1.00000,    480.9349
    342.5000,      35.0000,   1.00000,    492.6903
     52.5000,       5.0000,  10.00000,    374.3788
     57.5000,       5.0000,  10.00000,    358.3872
     62.5000,       5.0000,  10.00000,    423.5087
     67.5000,       5.0000,  10.00000,    389.3807
     72.5000,       5.0000,  10.00000,    406.8943
     77.5000,       5.0000,  10.00000,    506.8624
     82.5000,       5.0000,  10.00000,    574.0589
     87.5000,       5.0000,  10.00000,    542.3620
     92.5000,       5.0000,  10.00000,    638.1936
     97.5000,       5.0000,  10.00000,    779.3129
    102.5000,       5.0000,  10.00000,    897.6544
    107.5000,       5.0000,  10.00000,    736.9161
    112.5000,       5.0000,  10.00000,    740.5434
    117.5000,       5.0000,  10.00000,    727.2963
    122.5000,       5.0000,  10.00000,    734.3045
    127.5000,       5.0000,  10.00000,    780.8912
    132.5000,       5.0000,  10.00000,    835.9411
    137.5000,       5.0000,  10.00000,    911.3613
    142.5000,       5.0000,  10.00000,    870.5071
    147.5000,       5.0000,  10.00000,    811.5287
    152.5000,       5.0000,  10.00000,    653.4665
    157.5000,       5.0000,  10.00000,    578.3049
    162.5000,       5.0000,  10.00000,    649.6176
    167.5000,       5.0000,  10.00000,    768.9827
    172.5000,       5.0000,  10.00000,    848.0439
    177.5000,       5.0000,  10.00000,    812.9769
    182.5000,       5.0000,  10.00000,    900.3481
    187.5000,       5.0000,  10.00000,    971.4704
    192.5000,       5.0000,  10.00000,   1123.1677
    197.5000,       5.0000,  10.00000,   1412.5858
    202.5000,       5.0000,  10.00000,   1297.7950
    207.5000,       5.0000,  10.00000,    962.6362
    212.5000,       5.0000,  10.00000,    954.3659
    217.5000,       5.0000,  10.00000,    797.5391
    222.5000,       5.0000,  10.00000,    720.3346
    227.5000,       5.0000,  10.00000,    851.8396
    232.5000,       5.0000,  10.00000,    829.7474
    237.5000,       5.0000,  10.00000,    608.4224
    242.5000,       5.0000,  10.00000,    674.3474
    247.5000,       5.0000,  10.00000,    667.4706
    252.5000,       5.0000,  10.00000,    646.6267
    257.5000,       5.0000,  10.00000,    684.3055
    262.5000,       5.0000,  10.00000,    537.2495
    267.5000,       5.0000,  10.00000,    876.2369
    272.5000,       5.0000,  10.00000,    849.2498
    277.5000,       5.0000,  10.00000,    919.4837
    282.5000,       5.0000,  10.00000,    800.8631
    287.5000,       5.0000,  10.00000,    594.2310
    292.5000,       5.0000,  10.00000,    551.5753
    297.5000,       5.0000,  10.00000,    494.8499
    302.5000,       5.0000,  10.00000,    466.4832
    307.5000,       5.0000,  10.00000,    503.7552
    312.5000,       5.0000,  10.00000,    489.9018
    317.5000,       5.0000,  10.00000,    459.3353
    322.5000,       5.0000,  10.00000,    432.0171
    327.5000,       5.0000,  10.00000,    479.5387
    332.5000,       5.0000,  10.00000,    489.5048
    337.5000,       5.0000,  10.00000,    540.6633
    342.5000,       5.0000,  10.00000,    532.0482
     67.5000,      45.0000,   1.00000,    442.8265
     72.5000,      45.0000,   1.00000,    468.4355
     77.5000,      45.0000,   1.00000,    513.1088
     82.5000,      45.0000,   1.00000,    574.2781
     87.5000,      45.0000,   1.00000,    616.0533
     92.5000,      45.0000,   1.00000,    676.1972
     97.5000,      45.0000,   1.00000,    731.9362
    102.5000,      45.0000,   1.00000,    762.1642
    107.5000,      45.0000,   1.00000,    780.4347
    112.5000,      45.0000,   1.00000,    811.1442
    117.5000,      45.0000,   1.00000,    837.7163
    122.5000,      45.0000,   1.00000,    830.0834
    127.5000,      45.0000,   1.00000,    783.1544
    132.5000,      45.0000,   1.00000,    691.6589
    137.5000,      45.0000,   1.00000,    587.8940
    142.5000,      45.0000,   1.00000,    550.4613
    147.5000,      45.0000,   1.00000,    541.9190
    152.5000,      45.0000,   1.00000,    561.1971
    157.5000,      45.0000,   1.00000,    577.4525
    162.5000,      45.0000,   1.00000,    590.8990
    167.5000,      45.0000,   1.00000,    614.6534
    172.5000,      45.0000,   1.00000,    673.4597
    177.5000,      45.0000,   1.00000,    743.3586
    182.5000,      45.0000,   1.00000,    809.2895
    187.5000,      45.0000,   1.00000,    853.7130
    192.5000,      45.0000,   1.00000,    895.7112
    197.5000,      45.0000,   1.00000,    942.4263
    202.5000,      45.0000,   1.00000,    961.0714
    207.5000,      45.0000,   1.00000,    997.6660
    212.5000,      45.0000,   1.00000,    999.0927
    217.5000,      45.0000,   1.00000,    950.4604
    222.5000,      45.0000,   1.00000,    845.3222
    227.5000,      45.0000,   1.00000,    740.5855
    232.5000,      45.0000,   1.00000,    699.5503
    237.5000,      45.0000,   1.00000,    683.1523
    242.5000,      45.0000,   1.00000,    667.9760
    247.5000,      45.0000,   1.00000,    693.8970
    252.5000,      45.0000,   1.00000,    695.0116
    257.5000,      45.0000,   1.00000,    702.0024
    262.5000,      45.0000,   1.00000,    716.4655
    267.5000,      45.0000,   1.00000,    716.7152
    272.5000,      45.0000,   1.00000,    702.1897
    277.5000,      45.0000,   1.00000,    682.9830
    282.5000,      45.0000,   1.00000,    674.4227
    287.5000,      45.0000,   1.00000,    690.6335
    292.5000,      45.0000,   1.00000,    643.9362
    297.5000,      45.0000,   1.00000,    604.5507
    302.5000,      45.0000,   1.00000,    543.8183
    307.5000,      45.0000,   1.00000,    487.4106
    312.5000,      45.0000,   1.00000,    470.9234
    317.5000,      45.0000,   1.00000,    466.0281
    322.5000,      45.0000,   1.00000,    469.3272
    327.5000,      45.0000,   1.00000,    472.2252
     77.5000,       5.0000,  12.00000,    501.9901
    157.5000,       5.0000,  12.00000,    482.7180
    237.5000,       5.0000,  12.00000,    596.0408
    317.5000,       5.0000,  12.00000,    465.0609
     67.5000,      15.0000,   4.00000,    437.6512
     72.5000,      15.0000,   4.00000,    465.3385
     77.5000,      15.0000,   4.00000,    502.6702
     82.5000,      15.0000,   4.00000,    530.0151
     87.5000,      15.0000,   4.00000,    576.1403
     92.5000,      15.0000,   4.00000,    675.0023
     97.5000,      15.0000,   4.00000,    812.7374
    102.5000,      15.0000,   4.00000,    839.4877
    107.5000,      15.0000,   4.00000,    813.8370
    112.5000,      15.0000,   4.00000,    740.3329
    117.5000,      15.0000,   4.00000,    716.2574
    122.5000,      15.0000,   4.00000,    700.7125
    127.5000,      15.0000,   4.00000,    681.7501
    132.5000,      15.0000,   4.00000,    646.6309
    137.5000,      15.0000,   4.00000,    591.3032
    142.5000,      15.0000,   4.00000,    570.7946
    147.5000,      15.0000,   4.00000,    534.0276
    152.5000,      15.0000,   4.00000,    507.0692
    157.5000,      15.0000,   4.00000,    507.0692
    162.5000,      15.0000,   4.00000,    547.0284
    167.5000,      15.0000,   4.00000,    630.4138
    172.5000,      15.0000,   4.00000,    709.2567
    177.5000,      15.0000,   4.00000,    758.9504
    182.5000,      15.0000,   4.00000,    789.6725
    187.5000,      15.0000,   4.00000,    873.1636
    192.5000,      15.0000,   4.00000,    987.8338
    197.5000,      15.0000,   4.00000,   1083.5110
    202.5000,      15.0000,   4.00000,   1051.4105
    207.5000,      15.0000,   4.00000,    935.8785
    212.5000,      15.0000,   4.00000,    781.4393
    217.5000,      15.0000,   4.00000,    714.0576
    222.5000,      15.0000,   4.00000,    696.0603
    227.5000,      15.0000,   4.00000,    729.5435
    232.5000,      15.0000,   4.00000,    723.5098
    237.5000,      15.0000,   4.00000,    689.4573
    242.5000,      15.0000,   4.00000,    640.1466
    247.5000,      15.0000,   4.00000,    642.5850
    252.5000,      15.0000,   4.00000,    639.5911
    257.5000,      15.0000,   4.00000,    593.8118
    262.5000,      15.0000,   4.00000,    663.1011
    267.5000,      15.0000,   4.00000,    725.2040
    272.5000,      15.0000,   4.00000,    854.8544
    277.5000,      15.0000,   4.00000,    819.7222
    282.5000,      15.0000,   4.00000,    747.6744
    287.5000,      15.0000,   4.00000,    637.6707
    292.5000,      15.0000,   4.00000,    541.8149
    297.5000,      15.0000,   4.00000,    503.9609
    302.5000,      15.0000,   4.00000,    487.2099
    307.5000,      15.0000,   4.00000,    481.1509
    312.5000,      15.0000,   4.00000,    483.2655
    317.5000,      15.0000,   4.00000,    461.8631
    322.5000,      15.0000,   4.00000,    454.7292
    327.5000,      15.0000,   4.00000,    458.6818
     82.5000,      55.0000,   1.00000,    630.6313
     87.5000,      55.0000,   1.00000,    660.5036
     92.5000,      55.0000,   1.00000,    664.0565
     97.5000,      55.0000,   1.00000,    677.3524
    102.5000,      55.0000,   1.00000,    695.5090
    107.5000,      55.0000,   1.00000,    710.1128
    112.5000,      55.0000,   1.00000,    708.1075
    117.5000,      55.0000,   1.00000,    661.6371
    122.5000,      55.0000,   1.00000,    602.4265
    127.5000,      55.0000,   1.00000,    553.4713
    132.5000,      55.0000,   1.00000,    501.3664
    137.5000,      55.0000,   1.00000,    483.9508
    142.5000,      55.0000,   1.00000,    488.2993
    147.5000,      55.0000,   1.00000,    492.2444
    152.5000,      55.0000,   1.00000,    485.1714
    157.5000,      55.0000,   1.00000,    502.4997
    162.5000,      55.0000,   1.00000,    521.0487
    167.5000,      55.0000,   1.00000,    544.7526
    172.5000,      55.0000,   1.00000,    586.8201
    177.5000,      55.0000,   1.00000,    626.9586
    182.5000,      55.0000,   1.00000,    688.3270
    187.5000,      55.0000,   1.00000,    749.9244
    192.5000,      55.0000,   1.00000,    779.0774
    197.5000,      55.0000,   1.00000,    783.6219
    202.5000,      55.0000,   1.00000,    799.8060
    207.5000,      55.0000,   1.00000,    830.8880
    212.5000,      55.0000,   1.00000,    838.4841
    217.5000,      55.0000,   1.00000,    854.8861
    222.5000,      55.0000,   1.00000,    853.5674
    227.5000,      55.0000,   1.00000,    789.6379
    232.5000,      55.0000,   1.00000,    731.8985
    242.5000,      55.0000,   1.00000,    686.7250
    247.5000,      55.0000,   1.00000,    695.0514
    252.5000,      55.0000,   1.00000,    727.3430
    257.5000,      55.0000,   1.00000,    720.5970
    262.5000,      55.0000,   1.00000,    679.5321
    267.5000,      55.0000,   1.00000,    680.6219
    272.5000,      55.0000,   1.00000,    665.7130
    277.5000,      55.0000,   1.00000,    644.5376
    282.5000,      55.0000,   1.00000,    634.9471
    287.5000,      55.0000,   1.00000,    616.7251
    292.5000,      55.0000,   1.00000,    615.7007
    297.5000,      55.0000,   1.00000,    579.3438
    302.5000,      55.0000,   1.00000,    547.4989
    307.5000,      55.0000,   1.00000,    501.6933
    312.5000,      55.0000,   1.00000,    483.7438
     77.5000,       5.0000,  15.00000,    542.0911
    157.5000,       5.0000,  15.00000,    418.8195
    237.5000,       5.0000,  15.00000,    582.7606
    317.5000,       5.0000,  15.00000,    474.2838
     82.5000,      15.0000,   5.00000,    581.2105
     87.5000,      15.0000,   5.00000,    614.5449
     92.5000,      15.0000,   5.00000,    669.2511
     97.5000,      15.0000,   5.00000,    770.6301
    102.5000,      15.0000,   5.00000,    774.4614
    107.5000,      15.0000,   5.00000,    732.0523
    112.5000,      15.0000,   5.00000,    639.0869
    117.5000,      15.0000,   5.00000,    563.0668
    122.5000,      15.0000,   5.00000,    503.4311
    127.5000,      15.0000,   5.00000,    481.7887
    132.5000,      15.0000,   5.00000,    480.5815
    137.5000,      15.0000,   5.00000,    481.0551
    142.5000,      15.0000,   5.00000,    492.9657
    147.5000,      15.0000,   5.00000,    469.8266
    152.5000,      15.0000,   5.00000,    433.8282
    157.5000,      15.0000,   5.00000,    436.1657
    162.5000,      15.0000,   5.00000,    477.0078
    167.5000,      15.0000,   5.00000,    551.5126
    172.5000,      15.0000,   5.00000,    593.1400
    177.5000,      15.0000,   5.00000,    639.2122
    182.5000,      15.0000,   5.00000,    701.4852
    187.5000,      15.0000,   5.00000,    788.7808
    192.5000,      15.0000,   5.00000,    880.5634
    197.5000,      15.0000,   5.00000,    930.9351
    202.5000,      15.0000,   5.00000,    890.3022
    207.5000,      15.0000,   5.00000,    791.7680
    212.5000,      15.0000,   5.00000,    698.2218
    217.5000,      15.0000,   5.00000,    669.1365
    222.5000,      15.0000,   5.00000,    692.8989
    227.5000,      15.0000,   5.00000,    748.8335
    232.5000,      15.0000,   5.00000,    746.2477
    242.5000,      15.0000,   5.00000,    641.2516
    247.5000,      15.0000,   5.00000,    642.5530
    252.5000,      15.0000,   5.00000,    637.5502
    257.5000,      15.0000,   5.00000,    586.0453
    262.5000,      15.0000,   5.00000,    651.6153
    267.5000,      15.0000,   5.00000,    714.4593
    272.5000,      15.0000,   5.00000,    836.4857
    277.5000,      15.0000,   5.00000,    809.9583
    282.5000,      15.0000,   5.00000,    724.0986
    287.5000,      15.0000,   5.00000,    612.4283
    292.5000,      15.0000,   5.00000,    516.1940
    297.5000,      15.0000,   5.00000,    483.8773
    302.5000,      15.0000,   5.00000,    465.5420
    307.5000,      15.0000,   5.00000,    465.3682
    312.5000,      15.0000,   5.00000,    478.6115
     97.5000,      65.0000,   1.00000,    609.2162
    102.5000,      65.0000,   1.00000,    567.6658
    107.5000,      65.0000,   1.00000,    527.8928
    112.5000,      65.0000,   1.00000,    503.1507
    117.5000,      65.0000,   1.00000,    487.6691
    122.5000,      65.0000,   1.00000,    485.0931
    127.5000,      65.0000,   1.00000,    481.5899
    132.5000,      65.0000,   1.00000,    464.4726
    137.5000,      65.0000,   1.00000,    439.7047
    142.5000,      65.0000,   1.00000,    441.2502
    147.5000,      65.0000,   1.00000,    440.9540
    152.5000,      65.0000,   1.00000,    448.2440
    157.5000,      65.0000,   1.00000,    460.2480
    162.5000,      65.0000,   1.00000,    482.1695
    167.5000,      65.0000,   1.00000,    522.8954
    172.5000,      65.0000,   1.00000,    536.0715
    177.5000,      65.0000,   1.00000,    551.0894
    182.5000,      65.0000,   1.00000,    565.4891
    187.5000,      65.0000,   1.00000,    582.1685
    192.5000,      65.0000,   1.00000,    618.3222
    197.5000,      65.0000,   1.00000,    680.9568
    202.5000,      65.0000,   1.00000,    746.7213
    207.5000,      65.0000,   1.00000,    768.7071
    212.5000,      65.0000,   1.00000,    796.5147
    217.5000,      65.0000,   1.00000,    805.7366
    257.5000,      65.0000,   1.00000,    723.1254
    262.5000,      65.0000,   1.00000,    691.6986
    267.5000,      65.0000,   1.00000,    653.7803
    272.5000,      65.0000,   1.00000,    636.9078
    277.5000,      65.0000,   1.00000,    612.9513
    282.5000,      65.0000,   1.00000,    594.1081
    287.5000,      65.0000,   1.00000,    580.9836
    292.5000,      65.0000,   1.00000,    563.5700
    297.5000,      65.0000,   1.00000,    575.1361
     97.5000,      15.0000,   6.00000,    696.9955
    102.5000,      15.0000,   6.00000,    649.6140
    107.5000,      15.0000,   6.00000,    564.4747
    112.5000,      15.0000,   6.00000,    472.6359
    117.5000,      15.0000,   6.00000,    435.2418
    122.5000,      15.0000,   6.00000,    416.6561
    127.5000,      15.0000,   6.00000,    419.6805
    132.5000,      15.0000,   6.00000,    424.8044
    137.5000,      15.0000,   6.00000,    419.5974
    142.5000,      15.0000,   6.00000,    431.2436
    147.5000,      15.0000,   6.00000,    418.0735
    152.5000,      15.0000,   6.00000,    395.6031
    157.5000,      15.0000,   6.00000,    394.4796
    162.5000,      15.0000,   6.00000,    433.7052
    167.5000,      15.0000,   6.00000,    505.3011
    172.5000,      15.0000,   6.00000,    532.5589
    177.5000,      15.0000,   6.00000,    565.6365
    182.5000,      15.0000,   6.00000,    581.9911
    187.5000,      15.0000,   6.00000,    630.6818
    192.5000,      15.0000,   6.00000,    722.4689
    197.5000,      15.0000,   6.00000,    803.6869
    202.5000,      15.0000,   6.00000,    820.5715
    207.5000,      15.0000,   6.00000,    754.1926
    212.5000,      15.0000,   6.00000,    683.0633
    217.5000,      15.0000,   6.00000,    662.7592
    257.5000,      15.0000,   6.00000,    589.1219
    262.5000,      15.0000,   6.00000,    657.6698
    267.5000,      15.0000,   6.00000,    705.7851
    272.5000,      15.0000,   6.00000,    824.4928
    277.5000,      15.0000,   6.00000,    781.5314
    282.5000,      15.0000,   6.00000,    695.1218
    287.5000,      15.0000,   6.00000,    591.5239
    292.5000,      15.0000,   6.00000,    503.7729
    297.5000,      15.0000,   6.00000,    480.2213
    105.0000,      30.0000,   3.00000,    526.6912
    110.0000,      30.0000,   3.00000,    496.5421
    115.0000,      30.0000,   3.00000,    456.8549
    120.0000,      30.0000,   3.00000,    419.6620
    125.0000,      30.0000,   3.00000,    404.4275
    130.0000,      30.0000,   3.00000,    388.9413
    135.0000,      30.0000,   3.00000,    396.9410
    140.0000,      30.0000,   3.00000,    392.5913
    145.0000,      30.0000,   3.00000,    384.4006
    150.0000,      30.0000,   3.00000,    390.7345
    155.0000,      30.0000,   3.00000,    402.8255
    160.0000,      30.0000,   3.00000,    433.2954
    165.0000,      30.0000,   3.00000,    439.4728
    170.0000,      30.0000,   3.00000,    472.4838
    175.0000,      30.0000,   3.00000,    504.9576
    180.0000,      30.0000,   3.00000,    540.3103
    185.0000,      30.0000,   3.00000,    598.9150
    190.0000,      30.0000,   3.00000,    642.3590
    195.0000,      30.0000,   3.00000,    665.6932
    200.0000,      30.0000,   3.00000,    711.1332
    205.0000,      30.0000,   3.00000,    741.3434
    210.0000,      30.0000,   3.00000,    753.1135
    265.0000,      30.0000,   3.00000,    709.8136
    270.0000,      30.0000,   3.00000,    714.2006
    275.0000,      30.0000,   3.00000,    692.9786
    280.0000,      30.0000,   3.00000,    703.6788
    285.0000,      30.0000,   3.00000,    641.7249
    290.0000,      30.0000,   3.00000,    592.6467
    112.5000,      25.0000,   4.00000,    461.0354
    117.5000,      25.0000,   4.00000,    405.8138
    122.5000,      25.0000,   4.00000,    374.3114
    127.5000,      25.0000,   4.00000,    365.5549
    132.5000,      25.0000,   4.00000,    362.7427
    137.5000,      25.0000,   4.00000,    369.7845
    142.5000,      25.0000,   4.00000,    373.1020
    147.5000,      25.0000,   4.00000,    371.0878
    152.5000,      25.0000,   4.00000,    378.7166
    157.5000,      25.0000,   4.00000,    388.9550
    162.5000,      25.0000,   4.00000,    409.3611
    167.5000,      25.0000,   4.00000,    426.5743
    172.5000,      25.0000,   4.00000,    465.7378
    177.5000,      25.0000,   4.00000,    509.1992
    182.5000,      25.0000,   4.00000,    541.6284
    187.5000,      25.0000,   4.00000,    603.2220
    192.5000,      25.0000,   4.00000,    659.7586
    197.5000,      25.0000,   4.00000,    678.3530
    202.5000,      25.0000,   4.00000,    706.8057
    272.5000,      25.0000,   4.00000,    733.5560
    277.5000,      25.0000,   4.00000,    734.0019
    282.5000,      25.0000,   4.00000,    680.8478
    157.5000,      15.0000,   8.00000,    328.3882
    157.5000,      15.0000,  10.00000,    305.1112
INVERSION RESULTS
INITIAL RMS ERROR
 44.79
NUMBER OF LAYERS
14
NUMBER OF BLOCKS
808
ITERATION 1
MODEL RESISTIVITY
LAYER 1
77,     2.5000
     10.0000,     106.07
     15.0000,     115.33
     20.0000,     161.18
     25.0000,     212.36
     30.0000,     266.57
     35.0000,     264.90
     40.0000,     258.00
     45.0000,     248.06
     50.0000,     280.47
     55.0000,     262.02
     60.0000,     258.32
     65.0000,     297.73
     70.0000,     279.48
     75.0000,     281.26
     80.0000,     338.55
     85.0000,     371.01
     90.0000,     361.78
     95.0000,     428.63
    100.0000,     520.90
    105.0000,     571.88
    110.0000,     458.59
    115.0000,     424.14
    120.0000,     392.53
    125.0000,     388.56
    130.0000,     408.05
    135.0000,     436.36
    140.0000,     457.51
    145.0000,     441.78
    150.0000,     460.94
    155.0000,     423.72
    160.0000,     389.66
    165.0000,     475.84
    170.0000,     599.98
    175.0000,     707.51
    180.0000,     779.20
    185.0000,     1012.7
    190.0000,     1255.3
    195.0000,     1645.4
    200.0000,     2249.6
    205.0000,     2132.5
    210.0000,     1604.6
    215.0000,     1463.5
    220.0000,     1193.2
    225.0000,     1111.0
    230.0000,     1267.0
    235.0000,     1160.1
    240.0000,     869.45
    245.0000,     873.48
    250.0000,     813.76
    255.0000,     742.95
    260.0000,     742.95
    265.0000,     589.77
    270.0000,     827.31
    275.0000,     770.14
    280.0000,     779.29
    285.0000,     598.38
    290.0000,     397.48
    295.0000,     312.69
    300.0000,     239.00
    305.0000,     200.12
    310.0000,     195.16
    315.0000,     182.04
    320.0000,     166.18
    325.0000,     144.76
    330.0000,     155.17
    335.0000,     153.48
    340.0000,     161.94
    345.0000,     162.32
    350.0000,     141.40
    355.0000,     144.77
    360.0000,     172.96
    365.0000,     200.38
    370.0000,     194.50
    375.0000,     174.20
    380.0000,     159.52
    385.0000,     140.36
           134.5811
LAYER 2
77,     5.2500
     10.0000,     107.80
     15.0000,     116.53
     20.0000,     161.00
     25.0000,     218.45
     30.0000,     273.82
     35.0000,     277.59
     40.0000,     268.98
     45.0000,     261.30
     50.0000,     289.15
     55.0000,     273.45
     60.0000,     271.95
     65.0000,     307.32
     70.0000,     294.16
     75.0000,     298.09
     80.0000,     352.64
     85.0000,     384.38
     90.0000,     379.84
     95.0000,     441.47
    100.0000,     533.19
    105.0000,     576.32
    110.0000,     474.49
    115.0000,     433.86
    120.0000,     405.01
    125.0000,     401.69
    130.0000,     423.57
    135.0000,     456.49
    140.0000,     481.21
    145.0000,     476.74
    150.0000,     495.23
    155.0000,     463.22
    160.0000,     439.08
    165.0000,     528.37
    170.0000,     663.38
    175.0000,     781.33
    180.0000,     870.06
    185.0000,     1097.3
    190.0000,     1350.9
    195.0000,     1734.7
    200.0000,     2233.1
    205.0000,     2059.8
    210.0000,     1569.3
    215.0000,     1411.5
    220.0000,     1176.3
    225.0000,     1115.5
    230.0000,     1251.6
    235.0000,     1151.1
    240.0000,     882.01
    245.0000,     871.18
    250.0000,     819.31
    255.0000,     752.90
    260.0000,     736.80
    265.0000,     614.60
    270.0000,     820.44
    275.0000,     793.85
    280.0000,     786.26
    285.0000,     607.46
    290.0000,     407.28
    295.0000,     316.34
    300.0000,     245.73
    305.0000,     208.14
    310.0000,     202.25
    315.0000,     190.34
    320.0000,     173.60
    325.0000,     154.95
    330.0000,     163.63
    335.0000,     164.46
    340.0000,     172.91
    345.0000,     172.10
    350.0000,     152.86
    355.0000,     156.66
    360.0000,     186.03
    365.0000,     213.63
    370.0000,     207.24
    375.0000,     185.91
    380.0000,     166.01
    385.0000,     145.79
           140.9914
LAYER 3
75,     8.2750
     15.0000,     122.46
     20.0000,     166.79
     25.0000,     239.57
     30.0000,     302.58
     35.0000,     318.08
     40.0000,     309.83
     45.0000,     303.57
     50.0000,     324.06
     55.0000,     311.14
     60.0000,     312.76
     65.0000,     344.91
     70.0000,     340.27
     75.0000,     350.00
     80.0000,     404.01
     85.0000,     437.81
     90.0000,     441.64
     95.0000,     502.57
    100.0000,     596.76
    105.0000,     635.18
    110.0000,     546.09
    115.0000,     496.87
    120.0000,     468.30
    125.0000,     466.27
    130.0000,     493.12
    135.0000,     535.38
    140.0000,     571.21
    145.0000,     585.39
    150.0000,     610.64
    155.0000,     590.57
    160.0000,     584.25
    165.0000,     692.50
    170.0000,     858.59
    175.0000,     1007.2
    180.0000,     1128.9
    185.0000,     1361.9
    190.0000,     1622.1
    195.0000,     1949.0
    200.0000,     2225.6
    205.0000,     1937.1
    210.0000,     1491.8
    215.0000,     1323.2
    220.0000,     1152.7
    225.0000,     1125.8
    230.0000,     1234.1
    235.0000,     1143.6
    240.0000,     915.23
    245.0000,     885.36
    250.0000,     845.29
    255.0000,     788.38
    260.0000,     758.50
    265.0000,     679.38
    270.0000,     846.46
    275.0000,     851.65
    280.0000,     819.25
    285.0000,     639.45
    290.0000,     441.89
    295.0000,     344.00
    300.0000,     278.01
    305.0000,     243.06
    310.0000,     236.24
    315.0000,     225.11
    320.0000,     207.55
    325.0000,     192.24
    330.0000,     201.52
    335.0000,     207.41
    340.0000,     217.42
    345.0000,     215.69
    350.0000,     197.65
    355.0000,     202.80
    360.0000,     235.58
    365.0000,     263.54
    370.0000,     252.98
    375.0000,     224.40
    380.0000,     190.08
           163.1204
LAYER 4
73,    11.6025
     20.0000,     170.73
     25.0000,     277.21
     30.0000,     347.02
     35.0000,     381.97
     40.0000,     377.41
     45.0000,     369.98
     50.0000,     382.57
     55.0000,     368.09
     60.0000,     371.04
     65.0000,     403.73
     70.0000,     408.61
     75.0000,     428.17
     80.0000,     489.46
     85.0000,     532.14
     90.0000,     548.33
     95.0000,     620.09
    100.0000,     728.99
    105.0000,     776.20
    110.0000,     695.11
    115.0000,     638.97
    120.0000,     607.01
    125.0000,     604.04
    130.0000,     634.28
    135.0000,     684.64
    140.0000,     731.65
    145.0000,     762.85
    150.0000,     801.13
    155.0000,     797.55
    160.0000,     816.20
    165.0000,     963.23
    170.0000,     1183.0
    175.0000,     1380.5
    180.0000,     1537.0
    185.0000,     1768.9
    190.0000,     1986.9
    195.0000,     2175.1
    200.0000,     2196.2
    205.0000,     1794.7
    210.0000,     1385.2
    215.0000,     1234.6
    220.0000,     1128.7
    225.0000,     1137.9
    230.0000,     1235.0
    235.0000,     1155.7
    240.0000,     959.25
    245.0000,     920.25
    250.0000,     889.43
    255.0000,     843.21
    260.0000,     813.09
    265.0000,     764.46
    270.0000,     911.88
    275.0000,     930.77
    280.0000,     880.79
    285.0000,     699.11
    290.0000,     504.38
    295.0000,     404.40
    300.0000,     343.19
    305.0000,     311.67
    310.0000,     305.42
    315.0000,     294.19
    320.0000,     275.37
    325.0000,     262.49
    330.0000,     276.35
    335.0000,     289.77
    340.0000,     304.35
    345.0000,     303.52
    350.0000,     285.55
    355.0000,     292.68
    360.0000,     330.65
    365.0000,     356.48
    370.0000,     330.73
    375.0000,     291.79
           225.3926
LAYER 5
69,    15.2628
     30.0000,     386.74
     35.0000,     492.89
     40.0000,     515.71
     45.0000,     513.57
     50.0000,     507.81
     55.0000,     491.83
     60.0000,     494.56
     65.0000,     523.77
     70.0000,     555.62
     75.0000,     607.24
     80.0000,     689.66
     85.0000,     771.48
     90.0000,     848.63
     95.0000,     965.24
    100.0000,     1107.1
    105.0000,     1193.1
    110.0000,     1171.9
    115.0000,     1126.2
    120.0000,     1084.1
    125.0000,     1060.2
    130.0000,     1063.2
    135.0000,     1087.6
    140.0000,     1120.3
    145.0000,     1158.7
    150.0000,     1211.4
    155.0000,     1264.5
    160.0000,     1366.1
    165.0000,     1582.5
    170.0000,     1868.6
    175.0000,     2121.9
    180.0000,     2283.2
    185.0000,     2366.7
    190.0000,     2316.8
    195.0000,     2124.5
    200.0000,     1806.8
    205.0000,     1429.0
    210.0000,     1168.1
    215.0000,     1077.2
    220.0000,     1068.5
    225.0000,     1120.6
    230.0000,     1182.6
    235.0000,     1145.7
    240.0000,     1042.5
    245.0000,     994.06
    250.0000,     966.38
    255.0000,     941.18
    260.0000,     927.88
    265.0000,     929.38
    270.0000,     1003.9
    275.0000,     1014.8
    280.0000,     953.02
    285.0000,     817.62
    290.0000,     677.39
    295.0000,     594.95
    300.0000,     550.50
    305.0000,     529.40
    310.0000,     521.88
    315.0000,     509.85
    320.0000,     494.38
    325.0000,     491.65
    330.0000,     515.86
    335.0000,     547.92
    340.0000,     578.23
    345.0000,     592.60
    350.0000,     594.05
    355.0000,     607.30
    360.0000,     631.71
    365.0000,     620.88
           512.0235
LAYER 6
65,    19.2890
     40.0000,     552.69
     45.0000,     559.88
     50.0000,     553.87
     55.0000,     541.26
     60.0000,     543.02
     65.0000,     567.75
     70.0000,     608.87
     75.0000,     672.97
     80.0000,     761.08
     85.0000,     861.72
     90.0000,     971.90
     95.0000,     1103.2
    100.0000,     1240.8
    105.0000,     1337.4
    110.0000,     1361.5
    115.0000,     1339.6
    120.0000,     1295.8
    125.0000,     1249.2
    130.0000,     1213.4
    135.0000,     1193.7
    140.0000,     1190.3
    145.0000,     1206.8
    150.0000,     1248.3
    155.0000,     1317.5
    160.0000,     1435.7
    165.0000,     1620.9
    170.0000,     1838.8
    175.0000,     2018.4
    180.0000,     2101.9
    185.0000,     2069.6
    190.0000,     1916.3
    195.0000,     1673.5
    200.0000,     1398.6
    205.0000,     1156.2
    210.0000,     1005.7
    215.0000,     956.48
    220.0000,     972.48
    225.0000,     1022.9
    230.0000,     1066.4
    235.0000,     1059.3
    240.0000,     1014.0
    245.0000,     977.19
    250.0000,     952.18
    255.0000,     935.57
    260.0000,     930.30
    265.0000,     938.83
    270.0000,     965.61
    275.0000,     961.98
    280.0000,     915.38
    285.0000,     834.23
    290.0000,     751.95
    295.0000,     697.94
    300.0000,     668.65
    305.0000,     653.94
    310.0000,     644.96
    315.0000,     634.72
    320.0000,     626.82
    325.0000,     632.61
    330.0000,     659.61
    335.0000,     698.12
    340.0000,     740.39
    345.0000,     772.26
    350.0000,     801.86
    355.0000,     814.55
           817.4379
LAYER 7
61,    23.7179
     50.0000,     568.36
     55.0000,     553.30
     60.0000,     554.10
     65.0000,     573.09
     70.0000,     607.63
     75.0000,     665.42
     80.0000,     740.17
     85.0000,     829.05
     90.0000,     927.53
     95.0000,     1033.7
    100.0000,     1134.9
    105.0000,     1207.5
    110.0000,     1235.8
    115.0000,     1225.1
    120.0000,     1188.4
    125.0000,     1140.6
    130.0000,     1094.8
    135.0000,     1059.7
    140.0000,     1040.7
    145.0000,     1042.5
    150.0000,     1068.6
    155.0000,     1122.0
    160.0000,     1208.0
    165.0000,     1324.0
    170.0000,     1447.0
    175.0000,     1538.5
    180.0000,     1565.3
    185.0000,     1514.5
    190.0000,     1394.5
    195.0000,     1233.7
    200.0000,     1069.8
    205.0000,     936.82
    210.0000,     856.97
    215.0000,     832.86
    220.0000,     849.32
    225.0000,     885.72
    230.0000,     917.44
    235.0000,     925.50
    240.0000,     912.14
    245.0000,     893.57
    250.0000,     877.69
    255.0000,     867.30
    260.0000,     864.07
    265.0000,     867.62
    270.0000,     873.47
    275.0000,     865.14
    280.0000,     836.59
    285.0000,     793.23
    290.0000,     749.47
    295.0000,     717.68
    300.0000,     698.42
    305.0000,     687.13
    310.0000,     679.27
    315.0000,     673.16
    320.0000,     672.26
    325.0000,     683.26
    330.0000,     711.27
    335.0000,     748.77
    340.0000,     796.87
    345.0000,     835.53
           901.2339
LAYER 8
57,    28.5897
     60.0000,     547.94
     65.0000,     562.14
     70.0000,     585.14
     75.0000,     625.39
     80.0000,     675.09
     85.0000,     737.05
     90.0000,     802.33
     95.0000,     868.60
    100.0000,     926.86
    105.0000,     966.94
    110.0000,     982.22
    115.0000,     973.89
    120.0000,     948.32
    125.0000,     914.16
    130.0000,     879.92
    135.0000,     852.37
    140.0000,     836.33
    145.0000,     835.21
    150.0000,     851.11
    155.0000,     884.90
    160.0000,     935.79
    165.0000,     998.12
    170.0000,     1058.5
    175.0000,     1099.0
    180.0000,     1104.5
    185.0000,     1070.0
    190.0000,     1002.0
    195.0000,     916.28
    200.0000,     831.78
    205.0000,     764.85
    210.0000,     725.33
    215.0000,     714.81
    220.0000,     726.92
    225.0000,     750.76
    230.0000,     773.80
    235.0000,     787.00
    240.0000,     789.25
    245.0000,     785.43
    250.0000,     780.27
    255.0000,     776.70
    260.0000,     775.95
    265.0000,     777.33
    270.0000,     777.70
    275.0000,     771.49
    280.0000,     756.49
    285.0000,     735.19
    290.0000,     713.35
    295.0000,     696.01
    300.0000,     684.30
    305.0000,     677.02
    310.0000,     672.81
    315.0000,     671.84
    320.0000,     676.55
    325.0000,     690.70
    330.0000,     718.17
    335.0000,     752.75
           819.4239
LAYER 9
53,    33.9487
     70.0000,     548.12
     75.0000,     576.76
     80.0000,     604.26
     85.0000,     633.67
     90.0000,     664.62
     95.0000,     697.49
    100.0000,     723.21
    105.0000,     738.94
    110.0000,     742.52
    115.0000,     734.91
    120.0000,     719.22
    125.0000,     699.69
    130.0000,     680.66
    135.0000,     665.78
    140.0000,     657.88
    145.0000,     658.89
    150.0000,     669.75
    155.0000,     690.26
    160.0000,     718.68
    165.0000,     750.85
    170.0000,     779.93
    175.0000,     798.01
    180.0000,     798.98
    185.0000,     781.16
    190.0000,     748.06
    195.0000,     707.07
    200.0000,     667.03
    205.0000,     635.67
    210.0000,     617.73
    215.0000,     614.40
    220.0000,     623.16
    225.0000,     638.95
    230.0000,     655.90
    235.0000,     669.53
    240.0000,     678.30
    245.0000,     683.24
    250.0000,     686.21
    255.0000,     688.78
    260.0000,     691.67
    265.0000,     694.53
    270.0000,     695.98
    275.0000,     694.16
    280.0000,     688.37
    285.0000,     679.69
    290.0000,     670.36
    295.0000,     662.53
    300.0000,     657.24
    305.0000,     654.78
    310.0000,     655.45
    315.0000,     659.67
    320.0000,     666.00
    325.0000,     680.92
           715.0946
LAYER 10
47,    39.8436
     85.0000,     542.57
     90.0000,     549.01
     95.0000,     558.12
    100.0000,     562.88
    105.0000,     564.47
    110.0000,     561.18
    115.0000,     554.35
    120.0000,     545.50
    125.0000,     536.49
    130.0000,     528.91
    135.0000,     524.16
    140.0000,     523.37
    145.0000,     527.33
    150.0000,     536.30
    155.0000,     549.86
    160.0000,     566.68
    165.0000,     584.39
    170.0000,     599.73
    175.0000,     609.35
    180.0000,     610.84
    185.0000,     603.72
    190.0000,     589.69
    195.0000,     572.08
    200.0000,     554.93
    205.0000,     541.86
    210.0000,     535.23
    215.0000,     535.89
    220.0000,     542.98
    225.0000,     554.38
    230.0000,     567.47
    235.0000,     580.04
    240.0000,     590.93
    245.0000,     600.03
    250.0000,     607.77
    255.0000,     614.69
    260.0000,     621.03
    265.0000,     626.62
    270.0000,     630.94
    275.0000,     633.37
    280.0000,     633.75
    285.0000,     632.60
    290.0000,     630.81
    295.0000,     629.46
    300.0000,     629.37
    305.0000,     631.47
    310.0000,     636.38
           649.2515
LAYER 11
43,    46.3279
     95.0000,     461.45
    100.0000,     448.42
    105.0000,     441.48
    110.0000,     433.67
    115.0000,     427.56
    120.0000,     422.96
    125.0000,     420.76
    130.0000,     420.79
    135.0000,     422.95
    140.0000,     427.28
    145.0000,     433.86
    150.0000,     442.63
    155.0000,     453.21
    160.0000,     464.83
    165.0000,     476.29
    170.0000,     486.13
    175.0000,     492.95
    180.0000,     495.87
    185.0000,     494.79
    190.0000,     490.53
    195.0000,     484.64
    200.0000,     478.95
    205.0000,     475.18
    210.0000,     474.52
    215.0000,     477.56
    220.0000,     484.11
    225.0000,     493.38
    230.0000,     504.26
    235.0000,     515.66
    240.0000,     526.88
    245.0000,     537.56
    250.0000,     547.62
    255.0000,     557.07
    260.0000,     565.87
    265.0000,     573.88
    270.0000,     580.83
    275.0000,     586.50
    280.0000,     590.80
    285.0000,     594.29
    290.0000,     597.08
    295.0000,     600.06
    300.0000,     603.05
           608.7459
LAYER 12
39,    53.4607
    105.0000,     358.68
    110.0000,     342.87
    115.0000,     335.99
    120.0000,     335.46
    125.0000,     338.58
    130.0000,     344.34
    135.0000,     351.58
    140.0000,     359.76
    145.0000,     368.61
    150.0000,     378.00
    155.0000,     387.70
    160.0000,     397.33
    165.0000,     406.39
    170.0000,     414.25
    175.0000,     420.40
    180.0000,     424.53
    185.0000,     426.71
    190.0000,     427.38
    195.0000,     427.29
    200.0000,     427.30
    205.0000,     428.26
    210.0000,     430.80
    215.0000,     435.34
    220.0000,     441.92
    225.0000,     450.30
    230.0000,     460.04
    235.0000,     470.63
    240.0000,     481.65
    245.0000,     492.78
    250.0000,     503.82
    255.0000,     514.57
    260.0000,     524.88
    265.0000,     534.54
    270.0000,     543.33
    275.0000,     551.13
    280.0000,     557.21
    285.0000,     562.98
    290.0000,     569.06
           576.4333
LAYER 13
37,    61.3068
    110.0000,     263.76
    115.0000,     262.20
    120.0000,     268.93
    125.0000,     278.79
    130.0000,     289.44
    135.0000,     301.38
    140.0000,     312.87
    145.0000,     323.74
    150.0000,     334.03
    155.0000,     343.74
    160.0000,     352.80
    165.0000,     361.06
    170.0000,     368.33
    175.0000,     374.46
    180.0000,     379.40
    185.0000,     383.27
    190.0000,     386.35
    195.0000,     389.05
    200.0000,     391.84
    205.0000,     395.18
    210.0000,     399.43
    215.0000,     404.90
    220.0000,     411.73
    225.0000,     419.87
    230.0000,     429.17
    235.0000,     439.37
    240.0000,     450.24
    245.0000,     461.53
    250.0000,     473.02
    255.0000,     484.49
    260.0000,     495.73
    265.0000,     506.46
    270.0000,     516.37
    275.0000,     524.13
    280.0000,     530.99
    285.0000,     537.07
           542.9285
LAYER 14
35, 
    115.0000,     196.35
    120.0000,     219.70
    125.0000,     239.20
    130.0000,     255.55
    135.0000,     269.55
    140.0000,     283.63
    145.0000,     295.81
    150.0000,     306.64
    155.0000,     316.41
    160.0000,     325.27
    165.0000,     333.25
    170.0000,     340.33
    175.0000,     346.49
    180.0000,     351.78
    185.0000,     356.32
    190.0000,     360.37
    195.0000,     364.20
    200.0000,     368.14
    205.0000,     372.49
    210.0000,     377.50
    215.0000,     383.46
    220.0000,     390.55
    225.0000,     398.80
    230.0000,     408.14
    235.0000,     418.39
    240.0000,     429.40
    245.0000,     440.97
    250.0000,     452.90
    255.0000,     464.99
    260.0000,     477.03
    265.0000,     488.83
    270.0000,     498.26
    275.0000,     506.46
    280.0000,     512.94
           517.0776
CALCULATED APPARENT RESISTIVITY
      7.5000,       5.0000,   1.00000,    125.5174
     12.5000,       5.0000,   1.00000,    138.9846
     17.5000,       5.0000,   1.00000,    180.8629
     22.5000,       5.0000,   1.00000,    212.8235
     27.5000,       5.0000,   1.00000,    254.2758
     32.5000,       5.0000,   1.00000,    266.1320
     37.5000,       5.0000,   1.00000,    280.9005
     42.5000,       5.0000,   1.00000,    268.6927
     47.5000,       5.0000,   1.00000,    293.9400
     52.5000,       5.0000,   1.00000,    283.5698
     57.5000,       5.0000,   1.00000,    281.3451
     62.5000,       5.0000,   1.00000,    311.1703
     67.5000,       5.0000,   1.00000,    307.3660
     72.5000,       5.0000,   1.00000,    317.4627
     77.5000,       5.0000,   1.00000,    356.3846
     82.5000,       5.0000,   1.00000,    389.5347
     87.5000,       5.0000,   1.00000,    402.4568
     92.5000,       5.0000,   1.00000,    462.0020
     97.5000,       5.0000,   1.00000,    488.1664
    102.5000,       5.0000,   1.00000,    530.7715
    107.5000,       5.0000,   1.00000,    468.1597
    112.5000,       5.0000,   1.00000,    463.7867
    117.5000,       5.0000,   1.00000,    432.9376
    122.5000,       5.0000,   1.00000,    428.3605
    127.5000,       5.0000,   1.00000,    443.5465
    132.5000,       5.0000,   1.00000,    448.1558
    137.5000,       5.0000,   1.00000,    478.0334
    142.5000,       5.0000,   1.00000,    470.8044
    147.5000,       5.0000,   1.00000,    482.5883
    152.5000,       5.0000,   1.00000,    478.4885
    157.5000,       5.0000,   1.00000,    476.9381
    162.5000,       5.0000,   1.00000,    555.7907
    167.5000,       5.0000,   1.00000,    646.7651
    172.5000,       5.0000,   1.00000,    778.6802
    177.5000,       5.0000,   1.00000,    880.8104
    182.5000,       5.0000,   1.00000,   1124.9546
    187.5000,       5.0000,   1.00000,   1342.5297
    192.5000,       5.0000,   1.00000,   1560.6506
    197.5000,       5.0000,   1.00000,   1812.4692
    202.5000,       5.0000,   1.00000,   1797.0795
    207.5000,       5.0000,   1.00000,   1562.3833
    212.5000,       5.0000,   1.00000,   1465.4734
    217.5000,       5.0000,   1.00000,   1270.2441
    222.5000,       5.0000,   1.00000,   1118.4003
    227.5000,       5.0000,   1.00000,   1146.1685
    232.5000,       5.0000,   1.00000,   1100.0469
    237.5000,       5.0000,   1.00000,    897.2461
    242.5000,       5.0000,   1.00000,    909.6731
    247.5000,       5.0000,   1.00000,    822.1746
    252.5000,       5.0000,   1.00000,    753.1756
    257.5000,       5.0000,   1.00000,    791.3642
    262.5000,       5.0000,   1.00000,    645.4471
    267.5000,       5.0000,   1.00000,    821.3313
    272.5000,       5.0000,   1.00000,    691.0954
    277.5000,       5.0000,   1.00000,    698.2255
    282.5000,       5.0000,   1.00000,    573.2866
    287.5000,       5.0000,   1.00000,    432.0468
    292.5000,       5.0000,   1.00000,    353.3743
    297.5000,       5.0000,   1.00000,    276.5029
    302.5000,       5.0000,   1.00000,    232.7735
    307.5000,       5.0000,   1.00000,    219.1773
    312.5000,       5.0000,   1.00000,    197.4102
    317.5000,       5.0000,   1.00000,    187.5719
    322.5000,       5.0000,   1.00000,    172.3793
    327.5000,       5.0000,   1.00000,    178.9855
    332.5000,       5.0000,   1.00000,    170.0030
    337.5000,       5.0000,   1.00000,    178.8937
    342.5000,       5.0000,   1.00000,    178.1236
    347.5000,       5.0000,   1.00000,    166.6019
    352.5000,       5.0000,   1.00000,    178.2217
    357.5000,       5.0000,   1.00000,    189.8860
    362.5000,       5.0000,   1.00000,    200.7698
    367.5000,       5.0000,   1.00000,    199.1314
    372.5000,       5.0000,   1.00000,    184.4715
    377.5000,       5.0000,   1.00000,    176.5444
    382.5000,       5.0000,   1.00000,    156.1662
    387.5000,       5.0000,   1.00000,    149.4640
     12.5000,       5.0000,   2.00000,    163.4510
     17.5000,       5.0000,   2.00000,    206.3008
     22.5000,       5.0000,   2.00000,    239.1772
     27.5000,       5.0000,   2.00000,    273.3842
     32.5000,       5.0000,   2.00000,    287.9193
     37.5000,       5.0000,   2.00000,    291.2895
     42.5000,       5.0000,   2.00000,    293.0948
     47.5000,       5.0000,   2.00000,    335.3272
     52.5000,       5.0000,   2.00000,    311.9714
     57.5000,       5.0000,   2.00000,    305.6166
     62.5000,       5.0000,   2.00000,    362.1059
     67.5000,       5.0000,   2.00000,    347.3105
     72.5000,       5.0000,   2.00000,    341.7892
     77.5000,       5.0000,   2.00000,    413.4724
     82.5000,       5.0000,   2.00000,    448.0453
     87.5000,       5.0000,   2.00000,    427.7164
     92.5000,       5.0000,   2.00000,    467.2618
     97.5000,       5.0000,   2.00000,    532.5693
    102.5000,       5.0000,   2.00000,    568.3237
    107.5000,       5.0000,   2.00000,    490.1587
    112.5000,       5.0000,   2.00000,    495.5325
    117.5000,       5.0000,   2.00000,    496.0334
    122.5000,       5.0000,   2.00000,    487.5974
    127.5000,       5.0000,   2.00000,    494.5445
    132.5000,       5.0000,   2.00000,    498.2121
    137.5000,       5.0000,   2.00000,    526.7030
    142.5000,       5.0000,   2.00000,    532.6882
    147.5000,       5.0000,   2.00000,    570.7472
    152.5000,       5.0000,   2.00000,    564.7635
    157.5000,       5.0000,   2.00000,    547.1833
    162.5000,       5.0000,   2.00000,    651.4666
    167.5000,       5.0000,   2.00000,    793.2623
    172.5000,       5.0000,   2.00000,    907.9419
    177.5000,       5.0000,   2.00000,    993.5148
    182.5000,       5.0000,   2.00000,   1233.5532
    187.5000,       5.0000,   2.00000,   1316.5669
    192.5000,       5.0000,   2.00000,   1389.3866
    197.5000,       5.0000,   2.00000,   1696.7480
    202.5000,       5.0000,   2.00000,   1634.9231
    207.5000,       5.0000,   2.00000,   1393.1912
    212.5000,       5.0000,   2.00000,   1464.3995
    217.5000,       5.0000,   2.00000,   1269.4556
    222.5000,       5.0000,   2.00000,   1030.2064
    227.5000,       5.0000,   2.00000,   1176.3945
    232.5000,       5.0000,   2.00000,   1134.9020
    237.5000,       5.0000,   2.00000,    861.5967
    242.5000,       5.0000,   2.00000,    918.8079
    247.5000,       5.0000,   2.00000,    875.4601
    252.5000,       5.0000,   2.00000,    829.4954
    257.5000,       5.0000,   2.00000,    807.0057
    262.5000,       5.0000,   2.00000,    653.4250
    267.5000,       5.0000,   2.00000,    809.1866
    272.5000,       5.0000,   2.00000,    712.2449
    277.5000,       5.0000,   2.00000,    672.7756
    282.5000,       5.0000,   2.00000,    589.6224
    287.5000,       5.0000,   2.00000,    448.8813
    292.5000,       5.0000,   2.00000,    403.4218
    297.5000,       5.0000,   2.00000,    329.4666
    302.5000,       5.0000,   2.00000,    274.5995
    307.5000,       5.0000,   2.00000,    265.0493
    312.5000,       5.0000,   2.00000,    243.6986
    317.5000,       5.0000,   2.00000,    223.0333
    322.5000,       5.0000,   2.00000,    208.0841
    327.5000,       5.0000,   2.00000,    214.6618
    332.5000,       5.0000,   2.00000,    203.4736
    337.5000,       5.0000,   2.00000,    219.0310
    342.5000,       5.0000,   2.00000,    220.6861
    347.5000,       5.0000,   2.00000,    196.1697
    352.5000,       5.0000,   2.00000,    205.8411
    357.5000,       5.0000,   2.00000,    223.7277
    362.5000,       5.0000,   2.00000,    232.9139
    367.5000,       5.0000,   2.00000,    221.5336
    372.5000,       5.0000,   2.00000,    207.8228
    377.5000,       5.0000,   2.00000,    205.3969
    382.5000,       5.0000,   2.00000,    181.9268
     17.5000,       5.0000,   3.00000,    230.8581
     22.5000,       5.0000,   3.00000,    271.8734
     27.5000,       5.0000,   3.00000,    315.0370
     32.5000,       5.0000,   3.00000,    306.3476
     37.5000,       5.0000,   3.00000,    308.4471
     42.5000,       5.0000,   3.00000,    312.8327
     47.5000,       5.0000,   3.00000,    358.7584
     52.5000,       5.0000,   3.00000,    342.6788
     57.5000,       5.0000,   3.00000,    345.6936
     62.5000,       5.0000,   3.00000,    395.7689
     67.5000,       5.0000,   3.00000,    382.4795
     72.5000,       5.0000,   3.00000,    387.9820
     77.5000,       5.0000,   3.00000,    457.2248
     82.5000,       5.0000,   3.00000,    489.3397
     87.5000,       5.0000,   3.00000,    444.1357
     92.5000,       5.0000,   3.00000,    492.2530
     97.5000,       5.0000,   3.00000,    571.1335
    102.5000,       5.0000,   3.00000,    630.3047
    107.5000,       5.0000,   3.00000,    530.5333
    112.5000,       5.0000,   3.00000,    527.6478
    117.5000,       5.0000,   3.00000,    530.8634
    122.5000,       5.0000,   3.00000,    543.2051
    127.5000,       5.0000,   3.00000,    551.0490
    132.5000,       5.0000,   3.00000,    555.8036
    137.5000,       5.0000,   3.00000,    597.0132
    142.5000,       5.0000,   3.00000,    621.9364
    147.5000,       5.0000,   3.00000,    666.7271
    152.5000,       5.0000,   3.00000,    641.0789
    157.5000,       5.0000,   3.00000,    615.1486
    162.5000,       5.0000,   3.00000,    749.1694
    167.5000,       5.0000,   3.00000,    917.7657
    172.5000,       5.0000,   3.00000,   1048.3250
    177.5000,       5.0000,   3.00000,   1076.4280
    182.5000,       5.0000,   3.00000,   1176.3801
    187.5000,       5.0000,   3.00000,   1173.1222
    192.5000,       5.0000,   3.00000,   1296.9010
    197.5000,       5.0000,   3.00000,   1557.7794
    202.5000,       5.0000,   3.00000,   1556.7297
    207.5000,       5.0000,   3.00000,   1337.0715
    212.5000,       5.0000,   3.00000,   1308.0659
    217.5000,       5.0000,   3.00000,   1147.7692
    222.5000,       5.0000,   3.00000,   1036.8939
    227.5000,       5.0000,   3.00000,   1149.9594
    232.5000,       5.0000,   3.00000,   1130.1741
    237.5000,       5.0000,   3.00000,    875.7072
    242.5000,       5.0000,   3.00000,    887.2658
    247.5000,       5.0000,   3.00000,    917.4800
    252.5000,       5.0000,   3.00000,    855.4325
    257.5000,       5.0000,   3.00000,    804.9615
    262.5000,       5.0000,   3.00000,    622.2673
    267.5000,       5.0000,   3.00000,    794.5730
    272.5000,       5.0000,   3.00000,    730.9604
    277.5000,       5.0000,   3.00000,    732.5414
    282.5000,       5.0000,   3.00000,    584.8304
    287.5000,       5.0000,   3.00000,    471.4014
    292.5000,       5.0000,   3.00000,    423.8033
    297.5000,       5.0000,   3.00000,    368.3429
    302.5000,       5.0000,   3.00000,    324.3285
    307.5000,       5.0000,   3.00000,    318.2797
    312.5000,       5.0000,   3.00000,    294.2044
    317.5000,       5.0000,   3.00000,    270.3931
    322.5000,       5.0000,   3.00000,    242.5987
    327.5000,       5.0000,   3.00000,    251.9255
    332.5000,       5.0000,   3.00000,    247.7439
    337.5000,       5.0000,   3.00000,    268.6505
    342.5000,       5.0000,   3.00000,    261.7306
    347.5000,       5.0000,   3.00000,    226.0659
    352.5000,       5.0000,   3.00000,    230.3731
    357.5000,       5.0000,   3.00000,    256.2243
    362.5000,       5.0000,   3.00000,    274.2786
    367.5000,       5.0000,   3.00000,    261.0841
    372.5000,       5.0000,   3.00000,    239.7493
    377.5000,       5.0000,   3.00000,    232.1776
     22.5000,      15.0000,   1.00000,    298.5744
     27.5000,      15.0000,   1.00000,    320.2043
     32.5000,      15.0000,   1.00000,    327.5309
     37.5000,      15.0000,   1.00000,    322.6072
     42.5000,      15.0000,   1.00000,    334.1423
     47.5000,      15.0000,   1.00000,    345.6662
     52.5000,      15.0000,   1.00000,    370.2150
     57.5000,      15.0000,   1.00000,    386.7514
     62.5000,      15.0000,   1.00000,    395.0957
     67.5000,      15.0000,   1.00000,    414.5405
     72.5000,      15.0000,   1.00000,    444.4821
     77.5000,      15.0000,   1.00000,    469.6965
     82.5000,      15.0000,   1.00000,    468.2816
     87.5000,      15.0000,   1.00000,    491.7850
     92.5000,      15.0000,   1.00000,    523.9914
     97.5000,      15.0000,   1.00000,    582.2745
    102.5000,      15.0000,   1.00000,    601.1992
    107.5000,      15.0000,   1.00000,    595.4199
    112.5000,      15.0000,   1.00000,    551.4463
    117.5000,      15.0000,   1.00000,    548.8900
    122.5000,      15.0000,   1.00000,    565.0466
    127.5000,      15.0000,   1.00000,    587.6461
    132.5000,      15.0000,   1.00000,    613.3934
    137.5000,      15.0000,   1.00000,    653.8970
    142.5000,      15.0000,   1.00000,    698.3286
    147.5000,      15.0000,   1.00000,    704.0873
    152.5000,      15.0000,   1.00000,    693.0013
    157.5000,      15.0000,   1.00000,    730.3071
    162.5000,      15.0000,   1.00000,    831.7093
    167.5000,      15.0000,   1.00000,    981.8545
    172.5000,      15.0000,   1.00000,   1081.4375
    177.5000,      15.0000,   1.00000,   1098.1559
    182.5000,      15.0000,   1.00000,   1041.9039
    187.5000,      15.0000,   1.00000,   1094.0851
    192.5000,      15.0000,   1.00000,   1224.5867
    197.5000,      15.0000,   1.00000,   1362.8969
    202.5000,      15.0000,   1.00000,   1425.6719
    207.5000,      15.0000,   1.00000,   1362.3872
    212.5000,      15.0000,   1.00000,   1176.1052
    217.5000,      15.0000,   1.00000,   1098.6805
    222.5000,      15.0000,   1.00000,   1089.5634
    227.5000,      15.0000,   1.00000,   1083.5215
    232.5000,      15.0000,   1.00000,   1035.9117
    237.5000,      15.0000,   1.00000,    974.6792
    242.5000,      15.0000,   1.00000,    910.9856
    247.5000,      15.0000,   1.00000,    867.9882
    252.5000,      15.0000,   1.00000,    842.3858
    257.5000,      15.0000,   1.00000,    741.9646
    262.5000,      15.0000,   1.00000,    711.6542
    267.5000,      15.0000,   1.00000,    697.0892
    272.5000,      15.0000,   1.00000,    758.0204
    277.5000,      15.0000,   1.00000,    705.6506
    282.5000,      15.0000,   1.00000,    633.7034
    287.5000,      15.0000,   1.00000,    505.1810
    292.5000,      15.0000,   1.00000,    437.4310
    297.5000,      15.0000,   1.00000,    394.7162
    302.5000,      15.0000,   1.00000,    373.2751
    307.5000,      15.0000,   1.00000,    352.0775
    312.5000,      15.0000,   1.00000,    332.8255
    317.5000,      15.0000,   1.00000,    303.9265
    322.5000,      15.0000,   1.00000,    284.8093
    327.5000,      15.0000,   1.00000,    276.7619
    332.5000,      15.0000,   1.00000,    289.9350
    337.5000,      15.0000,   1.00000,    291.0455
    342.5000,      15.0000,   1.00000,    277.0902
    347.5000,      15.0000,   1.00000,    259.1473
    352.5000,      15.0000,   1.00000,    256.5798
    357.5000,      15.0000,   1.00000,    272.3479
    362.5000,      15.0000,   1.00000,    289.3248
    367.5000,      15.0000,   1.00000,    289.2285
    372.5000,      15.0000,   1.00000,    270.2966
     22.5000,       5.0000,   4.00000,    306.2605
     27.5000,       5.0000,   4.00000,    350.0608
     32.5000,       5.0000,   4.00000,    342.6273
     37.5000,       5.0000,   4.00000,    335.3590
     42.5000,       5.0000,   4.00000,    325.4563
     47.5000,       5.0000,   4.00000,    376.0581
     52.5000,       5.0000,   4.00000,    371.5689
     57.5000,       5.0000,   4.00000,    373.4394
     62.5000,       5.0000,   4.00000,    429.4161
     67.5000,       5.0000,   4.00000,    417.3964
     72.5000,       5.0000,   4.00000,    426.2549
     77.5000,       5.0000,   4.00000,    491.4811
     82.5000,       5.0000,   4.00000,    498.3913
     87.5000,       5.0000,   4.00000,    472.5547
     92.5000,       5.0000,   4.00000,    530.0821
     97.5000,       5.0000,   4.00000,    611.6569
    102.5000,       5.0000,   4.00000,    681.4042
    107.5000,       5.0000,   4.00000,    579.7048
    112.5000,       5.0000,   4.00000,    564.2065
    117.5000,       5.0000,   4.00000,    552.7078
    122.5000,       5.0000,   4.00000,    568.5913
    127.5000,       5.0000,   4.00000,    602.7186
    132.5000,       5.0000,   4.00000,    621.0566
    137.5000,       5.0000,   4.00000,    689.5538
    142.5000,       5.0000,   4.00000,    712.5236
    147.5000,       5.0000,   4.00000,    749.6348
    152.5000,       5.0000,   4.00000,    711.0184
    157.5000,       5.0000,   4.00000,    683.2966
    162.5000,       5.0000,   4.00000,    826.0829
    167.5000,       5.0000,   4.00000,   1004.2980
    172.5000,       5.0000,   4.00000,   1122.9312
    177.5000,       5.0000,   4.00000,   1048.5343
    182.5000,       5.0000,   4.00000,   1061.0856
    187.5000,       5.0000,   4.00000,   1073.9738
    192.5000,       5.0000,   4.00000,   1187.8104
    197.5000,       5.0000,   4.00000,   1507.5303
    202.5000,       5.0000,   4.00000,   1516.1931
    207.5000,       5.0000,   4.00000,   1253.6085
    212.5000,       5.0000,   4.00000,   1177.5660
    217.5000,       5.0000,   4.00000,   1046.1393
    222.5000,       5.0000,   4.00000,    975.0045
    227.5000,       5.0000,   4.00000,   1138.5381
    232.5000,       5.0000,   4.00000,   1108.2732
    237.5000,       5.0000,   4.00000,    864.3290
    242.5000,       5.0000,   4.00000,    930.4621
    247.5000,       5.0000,   4.00000,    872.3130
    252.5000,       5.0000,   4.00000,    822.2333
    257.5000,       5.0000,   4.00000,    784.7478
    262.5000,       5.0000,   4.00000,    593.4586
    267.5000,       5.0000,   4.00000,    799.7164
    272.5000,       5.0000,   4.00000,    754.6237
    277.5000,       5.0000,   4.00000,    770.7905
    282.5000,       5.0000,   4.00000,    644.8499
    287.5000,       5.0000,   4.00000,    469.9414
    292.5000,       5.0000,   4.00000,    439.5390
    297.5000,       5.0000,   4.00000,    386.2697
    302.5000,       5.0000,   4.00000,    362.6621
    307.5000,       5.0000,   4.00000,    370.3709
    312.5000,       5.0000,   4.00000,    344.3098
    317.5000,       5.0000,   4.00000,    315.0988
    322.5000,       5.0000,   4.00000,    281.3200
    327.5000,       5.0000,   4.00000,    295.3276
    332.5000,       5.0000,   4.00000,    291.8285
    337.5000,       5.0000,   4.00000,    313.3680
    342.5000,       5.0000,   4.00000,    299.8040
    347.5000,       5.0000,   4.00000,    252.2550
    352.5000,       5.0000,   4.00000,    259.1359
    357.5000,       5.0000,   4.00000,    286.7375
    362.5000,       5.0000,   4.00000,    316.5475
    367.5000,       5.0000,   4.00000,    309.1582
    372.5000,       5.0000,   4.00000,    277.5159
     30.0000,      20.0000,   1.00000,    368.1637
     35.0000,      20.0000,   1.00000,    369.4188
     40.0000,      20.0000,   1.00000,    370.9955
     45.0000,      20.0000,   1.00000,    370.3713
     50.0000,      20.0000,   1.00000,    375.2872
     55.0000,      20.0000,   1.00000,    404.0876
     60.0000,      20.0000,   1.00000,    423.8643
     65.0000,      20.0000,   1.00000,    441.7563
     70.0000,      20.0000,   1.00000,    471.0439
     75.0000,      20.0000,   1.00000,    472.0188
     80.0000,      20.0000,   1.00000,    485.1191
     85.0000,      20.0000,   1.00000,    517.4292
     90.0000,      20.0000,   1.00000,    557.8376
     95.0000,      20.0000,   1.00000,    610.8700
    100.0000,      20.0000,   1.00000,    630.6955
    105.0000,      20.0000,   1.00000,    635.9879
    110.0000,      20.0000,   1.00000,    622.7888
    115.0000,      20.0000,   1.00000,    590.9062
    120.0000,      20.0000,   1.00000,    586.1934
    125.0000,      20.0000,   1.00000,    608.3201
    130.0000,      20.0000,   1.00000,    673.5115
    135.0000,      20.0000,   1.00000,    740.8657
    140.0000,      20.0000,   1.00000,    781.9766
    145.0000,      20.0000,   1.00000,    795.9412
    150.0000,      20.0000,   1.00000,    789.2323
    155.0000,      20.0000,   1.00000,    817.8406
    160.0000,      20.0000,   1.00000,    883.3853
    165.0000,      20.0000,   1.00000,    964.5612
    170.0000,      20.0000,   1.00000,    977.9091
    175.0000,      20.0000,   1.00000,    965.1695
    180.0000,      20.0000,   1.00000,    967.7399
    185.0000,      20.0000,   1.00000,    977.1148
    190.0000,      20.0000,   1.00000,   1084.2113
    195.0000,      20.0000,   1.00000,   1205.4183
    200.0000,      20.0000,   1.00000,   1253.8689
    205.0000,      20.0000,   1.00000,   1274.1409
    210.0000,      20.0000,   1.00000,   1187.5909
    215.0000,      20.0000,   1.00000,   1054.5769
    220.0000,      20.0000,   1.00000,   1016.2310
    225.0000,      20.0000,   1.00000,    985.8304
    230.0000,      20.0000,   1.00000,    967.5565
    235.0000,      20.0000,   1.00000,   1019.7809
    240.0000,      20.0000,   1.00000,    938.0407
    245.0000,      20.0000,   1.00000,    841.7014
    250.0000,      20.0000,   1.00000,    786.4348
    255.0000,      20.0000,   1.00000,    692.8080
    260.0000,      20.0000,   1.00000,    712.9299
    265.0000,      20.0000,   1.00000,    726.9705
    270.0000,      20.0000,   1.00000,    723.0815
    275.0000,      20.0000,   1.00000,    765.3874
    280.0000,      20.0000,   1.00000,    699.8577
    285.0000,      20.0000,   1.00000,    626.3065
    290.0000,      20.0000,   1.00000,    521.6065
    295.0000,      20.0000,   1.00000,    429.1807
    300.0000,      20.0000,   1.00000,    414.9948
    305.0000,      20.0000,   1.00000,    398.3676
    310.0000,      20.0000,   1.00000,    391.2624
    315.0000,      20.0000,   1.00000,    376.8155
    320.0000,      20.0000,   1.00000,    359.5430
    325.0000,      20.0000,   1.00000,    346.6938
    330.0000,      20.0000,   1.00000,    341.9424
    335.0000,      20.0000,   1.00000,    338.2118
    340.0000,      20.0000,   1.00000,    320.7636
    345.0000,      20.0000,   1.00000,    312.2784
    350.0000,      20.0000,   1.00000,    306.2634
    355.0000,      20.0000,   1.00000,    310.7425
    360.0000,      20.0000,   1.00000,    328.1148
    365.0000,      20.0000,   1.00000,    334.9610
     27.5000,       5.0000,   5.00000,    385.1781
     32.5000,       5.0000,   5.00000,    383.0317
     37.5000,       5.0000,   5.00000,    364.6996
     42.5000,       5.0000,   5.00000,    346.7335
     47.5000,       5.0000,   5.00000,    398.6110
     52.5000,       5.0000,   5.00000,    383.7791
     57.5000,       5.0000,   5.00000,    389.6085
     62.5000,       5.0000,   5.00000,    462.1390
     67.5000,       5.0000,   5.00000,    448.2609
     72.5000,       5.0000,   5.00000,    441.6350
     77.5000,       5.0000,   5.00000,    501.2606
     82.5000,       5.0000,   5.00000,    524.8773
     87.5000,       5.0000,   5.00000,    493.1005
     92.5000,       5.0000,   5.00000,    566.6420
     97.5000,       5.0000,   5.00000,    661.4448
    102.5000,       5.0000,   5.00000,    723.6038
    107.5000,       5.0000,   5.00000,    612.4091
    112.5000,       5.0000,   5.00000,    596.7831
    117.5000,       5.0000,   5.00000,    575.1960
    122.5000,       5.0000,   5.00000,    583.4937
    127.5000,       5.0000,   5.00000,    631.4683
    132.5000,       5.0000,   5.00000,    694.3436
    137.5000,       5.0000,   5.00000,    771.1257
    142.5000,       5.0000,   5.00000,    789.1528
    147.5000,       5.0000,   5.00000,    820.6400
    152.5000,       5.0000,   5.00000,    779.1371
    157.5000,       5.0000,   5.00000,    735.2216
    162.5000,       5.0000,   5.00000,    875.5021
    167.5000,       5.0000,   5.00000,   1035.9374
    172.5000,       5.0000,   5.00000,   1061.6991
    177.5000,       5.0000,   5.00000,    957.1674
    182.5000,       5.0000,   5.00000,   1006.5969
    187.5000,       5.0000,   5.00000,   1000.4459
    192.5000,       5.0000,   5.00000,   1126.9473
    197.5000,       5.0000,   5.00000,   1468.9388
    202.5000,       5.0000,   5.00000,   1451.6017
    207.5000,       5.0000,   5.00000,   1150.9406
    212.5000,       5.0000,   5.00000,   1122.7483
    217.5000,       5.0000,   5.00000,    974.8827
    222.5000,       5.0000,   5.00000,    886.3460
    227.5000,       5.0000,   5.00000,   1081.8800
    232.5000,       5.0000,   5.00000,   1092.0023
    237.5000,       5.0000,   5.00000,    869.0468
    242.5000,       5.0000,   5.00000,    900.0165
    247.5000,       5.0000,   5.00000,    847.0765
    252.5000,       5.0000,   5.00000,    747.3513
    257.5000,       5.0000,   5.00000,    730.2824
    262.5000,       5.0000,   5.00000,    598.5449
    267.5000,       5.0000,   5.00000,    804.7218
    272.5000,       5.0000,   5.00000,    777.6704
    277.5000,       5.0000,   5.00000,    812.4593
    282.5000,       5.0000,   5.00000,    673.6671
    287.5000,       5.0000,   5.00000,    505.8931
    292.5000,       5.0000,   5.00000,    440.5729
    297.5000,       5.0000,   5.00000,    402.6243
    302.5000,       5.0000,   5.00000,    379.0652
    307.5000,       5.0000,   5.00000,    406.1158
    312.5000,       5.0000,   5.00000,    388.0307
    317.5000,       5.0000,   5.00000,    354.9753
    322.5000,       5.0000,   5.00000,    324.6460
    327.5000,       5.0000,   5.00000,    341.1670
    332.5000,       5.0000,   5.00000,    329.2916
    337.5000,       5.0000,   5.00000,    348.3056
    342.5000,       5.0000,   5.00000,    332.1722
    347.5000,       5.0000,   5.00000,    281.4337
    352.5000,       5.0000,   5.00000,    286.5467
    357.5000,       5.0000,   5.00000,    324.0426
    362.5000,       5.0000,   5.00000,    357.2833
    367.5000,       5.0000,   5.00000,    349.5407
     32.5000,       5.0000,   6.00000,    411.3647
     37.5000,       5.0000,   6.00000,    397.6876
     42.5000,       5.0000,   6.00000,    379.3779
     47.5000,       5.0000,   6.00000,    418.3338
     52.5000,       5.0000,   6.00000,    393.4031
     57.5000,       5.0000,   6.00000,    402.1161
     62.5000,       5.0000,   6.00000,    479.0175
     67.5000,       5.0000,   6.00000,    458.3607
     72.5000,       5.0000,   6.00000,    442.9032
     77.5000,       5.0000,   6.00000,    512.2688
     82.5000,       5.0000,   6.00000,    546.8618
     87.5000,       5.0000,   6.00000,    519.6912
     92.5000,       5.0000,   6.00000,    593.9933
     97.5000,       5.0000,   6.00000,    701.4551
    102.5000,       5.0000,   6.00000,    767.8450
    107.5000,       5.0000,   6.00000,    631.3137
    112.5000,       5.0000,   6.00000,    613.9048
    117.5000,       5.0000,   6.00000,    596.9568
    122.5000,       5.0000,   6.00000,    606.8745
    127.5000,       5.0000,   6.00000,    665.3217
    132.5000,       5.0000,   6.00000,    731.1599
    137.5000,       5.0000,   6.00000,    830.2012
    142.5000,       5.0000,   6.00000,    845.9734
    147.5000,       5.0000,   6.00000,    886.9058
    152.5000,       5.0000,   6.00000,    826.9601
    157.5000,       5.0000,   6.00000,    767.1006
    162.5000,       5.0000,   6.00000,    885.3203
    167.5000,       5.0000,   6.00000,    962.8320
    172.5000,       5.0000,   6.00000,    953.8805
    177.5000,       5.0000,   6.00000,    886.7744
    182.5000,       5.0000,   6.00000,    948.9961
    187.5000,       5.0000,   6.00000,    985.3771
    192.5000,       5.0000,   6.00000,   1114.9410
    197.5000,       5.0000,   6.00000,   1388.9810
    202.5000,       5.0000,   6.00000,   1347.0363
    207.5000,       5.0000,   6.00000,   1112.5857
    212.5000,       5.0000,   6.00000,   1058.1219
    217.5000,       5.0000,   6.00000,    921.2672
    222.5000,       5.0000,   6.00000,    836.2640
    227.5000,       5.0000,   6.00000,    993.8909
    232.5000,       5.0000,   6.00000,   1063.0806
    237.5000,       5.0000,   6.00000,    834.5768
    242.5000,       5.0000,   6.00000,    849.6470
    247.5000,       5.0000,   6.00000,    787.2795
    252.5000,       5.0000,   6.00000,    707.2244
    257.5000,       5.0000,   6.00000,    690.5625
    262.5000,       5.0000,   6.00000,    579.5986
    267.5000,       5.0000,   6.00000,    831.6388
    272.5000,       5.0000,   6.00000,    799.8322
    277.5000,       5.0000,   6.00000,    836.4302
    282.5000,       5.0000,   6.00000,    699.3946
    287.5000,       5.0000,   6.00000,    524.9768
    292.5000,       5.0000,   6.00000,    473.6236
    297.5000,       5.0000,   6.00000,    404.8385
    302.5000,       5.0000,   6.00000,    391.3767
    307.5000,       5.0000,   6.00000,    418.0903
    312.5000,       5.0000,   6.00000,    413.9923
    317.5000,       5.0000,   6.00000,    396.4697
    322.5000,       5.0000,   6.00000,    363.1371
    327.5000,       5.0000,   6.00000,    380.1903
    332.5000,       5.0000,   6.00000,    361.6641
    337.5000,       5.0000,   6.00000,    377.5006
    342.5000,       5.0000,   6.00000,    362.6153
    347.5000,       5.0000,   6.00000,    308.5706
    352.5000,       5.0000,   6.00000,    319.8532
    357.5000,       5.0000,   6.00000,    360.8083
    362.5000,       5.0000,   6.00000,    397.8207
     37.5000,      25.0000,   1.00000,    420.3772
     42.5000,      25.0000,   1.00000,    413.7637
     47.5000,      25.0000,   1.00000,    402.4500
     52.5000,      25.0000,   1.00000,    415.7118
     57.5000,      25.0000,   1.00000,    432.0644
     62.5000,      25.0000,   1.00000,    435.4215
     67.5000,      25.0000,   1.00000,    453.9552
     72.5000,      25.0000,   1.00000,    485.0663
     77.5000,      25.0000,   1.00000,    493.7815
     82.5000,      25.0000,   1.00000,    524.9289
     87.5000,      25.0000,   1.00000,    585.6423
     92.5000,      25.0000,   1.00000,    635.2830
     97.5000,      25.0000,   1.00000,    642.3862
    102.5000,      25.0000,   1.00000,    657.9103
    107.5000,      25.0000,   1.00000,    655.3852
    112.5000,      25.0000,   1.00000,    635.0626
    117.5000,      25.0000,   1.00000,    622.3473
    122.5000,      25.0000,   1.00000,    653.7474
    127.5000,      25.0000,   1.00000,    696.2165
    132.5000,      25.0000,   1.00000,    746.8124
    137.5000,      25.0000,   1.00000,    807.7402
    142.5000,      25.0000,   1.00000,    855.2750
    147.5000,      25.0000,   1.00000,    855.6556
    152.5000,      25.0000,   1.00000,    872.9667
    157.5000,      25.0000,   1.00000,    905.0491
    162.5000,      25.0000,   1.00000,    881.0005
    167.5000,      25.0000,   1.00000,    827.7904
    172.5000,      25.0000,   1.00000,    843.8422
    177.5000,      25.0000,   1.00000,    862.4553
    182.5000,      25.0000,   1.00000,    914.1053
    187.5000,      25.0000,   1.00000,   1035.7675
    192.5000,      25.0000,   1.00000,   1107.2361
    197.5000,      25.0000,   1.00000,   1091.3936
    202.5000,      25.0000,   1.00000,   1139.1659
    207.5000,      25.0000,   1.00000,   1155.3778
    212.5000,      25.0000,   1.00000,   1074.6587
    217.5000,      25.0000,   1.00000,    989.8287
    222.5000,      25.0000,   1.00000,    954.6639
    227.5000,      25.0000,   1.00000,    905.2702
    232.5000,      25.0000,   1.00000,    876.4219
    237.5000,      25.0000,   1.00000,    894.7824
    242.5000,      25.0000,   1.00000,    825.8841
    247.5000,      25.0000,   1.00000,    727.1664
    252.5000,      25.0000,   1.00000,    693.8720
    257.5000,      25.0000,   1.00000,    695.4426
    262.5000,      25.0000,   1.00000,    695.5158
    267.5000,      25.0000,   1.00000,    739.8373
    272.5000,      25.0000,   1.00000,    747.3260
    277.5000,      25.0000,   1.00000,    742.7786
    282.5000,      25.0000,   1.00000,    685.8284
    287.5000,      25.0000,   1.00000,    621.9174
    292.5000,      25.0000,   1.00000,    525.1050
    297.5000,      25.0000,   1.00000,    458.7845
    302.5000,      25.0000,   1.00000,    417.4113
    307.5000,      25.0000,   1.00000,    407.7173
    312.5000,      25.0000,   1.00000,    405.4140
    317.5000,      25.0000,   1.00000,    418.0581
    322.5000,      25.0000,   1.00000,    408.8817
    327.5000,      25.0000,   1.00000,    394.3156
    332.5000,      25.0000,   1.00000,    381.3676
    337.5000,      25.0000,   1.00000,    366.3136
    342.5000,      25.0000,   1.00000,    352.8445
    347.5000,      25.0000,   1.00000,    358.4999
    352.5000,      25.0000,   1.00000,    365.3884
    357.5000,      25.0000,   1.00000,    367.3958
     37.5000,       5.0000,   7.00000,    429.0348
     42.5000,       5.0000,   7.00000,    405.1508
     47.5000,       5.0000,   7.00000,    442.1154
     52.5000,       5.0000,   7.00000,    411.3004
     57.5000,       5.0000,   7.00000,    409.8818
     62.5000,       5.0000,   7.00000,    473.7503
     67.5000,       5.0000,   7.00000,    447.2186
     72.5000,       5.0000,   7.00000,    447.2224
     77.5000,       5.0000,   7.00000,    525.2214
     82.5000,       5.0000,   7.00000,    561.4146
     87.5000,       5.0000,   7.00000,    542.2790
     92.5000,       5.0000,   7.00000,    622.0264
     97.5000,       5.0000,   7.00000,    726.3745
    102.5000,       5.0000,   7.00000,    794.8726
    107.5000,       5.0000,   7.00000,    653.5087
    112.5000,       5.0000,   7.00000,    623.6814
    117.5000,       5.0000,   7.00000,    613.8768
    122.5000,       5.0000,   7.00000,    643.6326
    127.5000,       5.0000,   7.00000,    695.5384
    132.5000,       5.0000,   7.00000,    749.7930
    137.5000,       5.0000,   7.00000,    846.3700
    142.5000,       5.0000,   7.00000,    891.0469
    147.5000,       5.0000,   7.00000,    924.7902
    152.5000,       5.0000,   7.00000,    854.0134
    157.5000,       5.0000,   7.00000,    767.9636
    162.5000,       5.0000,   7.00000,    819.7339
    167.5000,       5.0000,   7.00000,    862.2051
    172.5000,       5.0000,   7.00000,    877.8962
    177.5000,       5.0000,   7.00000,    823.3745
    182.5000,       5.0000,   7.00000,    909.7660
    187.5000,       5.0000,   7.00000,    981.0040
    192.5000,       5.0000,   7.00000,   1095.2399
    197.5000,       5.0000,   7.00000,   1322.1809
    202.5000,       5.0000,   7.00000,   1292.0862
    207.5000,       5.0000,   7.00000,   1051.0406
    212.5000,       5.0000,   7.00000,   1011.7890
    217.5000,       5.0000,   7.00000,    875.6268
    222.5000,       5.0000,   7.00000,    795.2816
    227.5000,       5.0000,   7.00000,    966.7947
    232.5000,       5.0000,   7.00000,    961.0038
    237.5000,       5.0000,   7.00000,    766.1145
    242.5000,       5.0000,   7.00000,    786.9866
    247.5000,       5.0000,   7.00000,    729.5081
    252.5000,       5.0000,   7.00000,    683.3437
    257.5000,       5.0000,   7.00000,    679.9905
    262.5000,       5.0000,   7.00000,    561.9733
    267.5000,       5.0000,   7.00000,    826.1989
    272.5000,       5.0000,   7.00000,    825.6328
    277.5000,       5.0000,   7.00000,    853.2768
    282.5000,       5.0000,   7.00000,    717.3364
    287.5000,       5.0000,   7.00000,    545.5515
    292.5000,       5.0000,   7.00000,    489.5445
    297.5000,       5.0000,   7.00000,    429.2845
    302.5000,       5.0000,   7.00000,    390.5206
    307.5000,       5.0000,   7.00000,    424.6933
    312.5000,       5.0000,   7.00000,    427.0010
    317.5000,       5.0000,   7.00000,    421.7594
    322.5000,       5.0000,   7.00000,    393.4695
    327.5000,       5.0000,   7.00000,    407.9730
    332.5000,       5.0000,   7.00000,    389.4515
    337.5000,       5.0000,   7.00000,    409.2888
    342.5000,       5.0000,   7.00000,    391.0578
    347.5000,       5.0000,   7.00000,    337.0759
    352.5000,       5.0000,   7.00000,    351.9710
    357.5000,       5.0000,   7.00000,    397.9522
     42.5000,       5.0000,   8.00000,    423.5201
     47.5000,       5.0000,   8.00000,    468.9918
     52.5000,       5.0000,   8.00000,    429.7106
     57.5000,       5.0000,   8.00000,    410.3500
     62.5000,       5.0000,   8.00000,    457.2657
     67.5000,       5.0000,   8.00000,    438.4812
     72.5000,       5.0000,   8.00000,    446.0029
     77.5000,       5.0000,   8.00000,    533.3380
     82.5000,       5.0000,   8.00000,    577.5253
     87.5000,       5.0000,   8.00000,    554.0825
     92.5000,       5.0000,   8.00000,    641.7739
     97.5000,       5.0000,   8.00000,    745.9680
    102.5000,       5.0000,   8.00000,    808.3617
    107.5000,       5.0000,   8.00000,    667.7708
    112.5000,       5.0000,   8.00000,    645.9398
    117.5000,       5.0000,   8.00000,    637.9428
    122.5000,       5.0000,   8.00000,    664.8453
    127.5000,       5.0000,   8.00000,    717.2537
    132.5000,       5.0000,   8.00000,    760.1210
    137.5000,       5.0000,   8.00000,    854.7464
    142.5000,       5.0000,   8.00000,    889.0851
    147.5000,       5.0000,   8.00000,    936.0998
    152.5000,       5.0000,   8.00000,    844.5758
    157.5000,       5.0000,   8.00000,    711.3226
    162.5000,       5.0000,   8.00000,    736.1159
    167.5000,       5.0000,   8.00000,    796.8309
    172.5000,       5.0000,   8.00000,    816.2098
    177.5000,       5.0000,   8.00000,    784.0062
    182.5000,       5.0000,   8.00000,    888.7322
    187.5000,       5.0000,   8.00000,    938.3549
    192.5000,       5.0000,   8.00000,   1054.8895
    197.5000,       5.0000,   8.00000,   1323.5243
    202.5000,       5.0000,   8.00000,   1253.6571
    207.5000,       5.0000,   8.00000,    997.2394
    212.5000,       5.0000,   8.00000,    960.9329
    217.5000,       5.0000,   8.00000,    839.6428
    222.5000,       5.0000,   8.00000,    776.9199
    227.5000,       5.0000,   8.00000,    904.2834
    232.5000,       5.0000,   8.00000,    884.3126
    237.5000,       5.0000,   8.00000,    670.7380
    242.5000,       5.0000,   8.00000,    711.3187
    247.5000,       5.0000,   8.00000,    701.8594
    252.5000,       5.0000,   8.00000,    658.6057
    257.5000,       5.0000,   8.00000,    671.9128
    262.5000,       5.0000,   8.00000,    565.0859
    267.5000,       5.0000,   8.00000,    808.7369
    272.5000,       5.0000,   8.00000,    817.4463
    277.5000,       5.0000,   8.00000,    879.4543
    282.5000,       5.0000,   8.00000,    734.1057
    287.5000,       5.0000,   8.00000,    557.4284
    292.5000,       5.0000,   8.00000,    504.3968
    297.5000,       5.0000,   8.00000,    438.6541
    302.5000,       5.0000,   8.00000,    407.0812
    307.5000,       5.0000,   8.00000,    427.4586
    312.5000,       5.0000,   8.00000,    435.3599
    317.5000,       5.0000,   8.00000,    426.5882
    322.5000,       5.0000,   8.00000,    404.7092
    327.5000,       5.0000,   8.00000,    429.9277
    332.5000,       5.0000,   8.00000,    414.0922
    337.5000,       5.0000,   8.00000,    439.5607
    342.5000,       5.0000,   8.00000,    425.1187
    347.5000,       5.0000,   8.00000,    364.8641
    352.5000,       5.0000,   8.00000,    380.7878
     52.5000,      35.0000,   1.00000,    443.2478
     57.5000,      35.0000,   1.00000,    434.8096
     62.5000,      35.0000,   1.00000,    444.8670
     67.5000,      35.0000,   1.00000,    457.2458
     72.5000,      35.0000,   1.00000,    477.6429
     77.5000,      35.0000,   1.00000,    519.0418
     82.5000,      35.0000,   1.00000,    571.3981
     87.5000,      35.0000,   1.00000,    625.4636
     92.5000,      35.0000,   1.00000,    649.4704
     97.5000,      35.0000,   1.00000,    655.4924
    102.5000,      35.0000,   1.00000,    667.0891
    107.5000,      35.0000,   1.00000,    694.0594
    112.5000,      35.0000,   1.00000,    715.2623
    117.5000,      35.0000,   1.00000,    726.8713
    122.5000,      35.0000,   1.00000,    727.2978
    127.5000,      35.0000,   1.00000,    752.0703
    132.5000,      35.0000,   1.00000,    784.6625
    137.5000,      35.0000,   1.00000,    802.2352
    142.5000,      35.0000,   1.00000,    787.2042
    147.5000,      35.0000,   1.00000,    756.5484
    152.5000,      35.0000,   1.00000,    734.6029
    157.5000,      35.0000,   1.00000,    730.8113
    162.5000,      35.0000,   1.00000,    702.9563
    167.5000,      35.0000,   1.00000,    702.6868
    172.5000,      35.0000,   1.00000,    731.5713
    177.5000,      35.0000,   1.00000,    777.0422
    182.5000,      35.0000,   1.00000,    846.1435
    187.5000,      35.0000,   1.00000,    917.7410
    192.5000,      35.0000,   1.00000,    950.9303
    197.5000,      35.0000,   1.00000,    994.3990
    202.5000,      35.0000,   1.00000,   1019.4567
    207.5000,      35.0000,   1.00000,   1014.6085
    212.5000,      35.0000,   1.00000,   1020.5634
    217.5000,      35.0000,   1.00000,    945.6882
    222.5000,      35.0000,   1.00000,    835.5125
    227.5000,      35.0000,   1.00000,    757.9773
    232.5000,      35.0000,   1.00000,    684.8861
    237.5000,      35.0000,   1.00000,    658.6092
    242.5000,      35.0000,   1.00000,    658.3692
    247.5000,      35.0000,   1.00000,    635.4633
    252.5000,      35.0000,   1.00000,    658.6496
    257.5000,      35.0000,   1.00000,    696.4348
    262.5000,      35.0000,   1.00000,    711.7272
    267.5000,      35.0000,   1.00000,    717.4415
    272.5000,      35.0000,   1.00000,    706.8578
    277.5000,      35.0000,   1.00000,    684.7982
    282.5000,      35.0000,   1.00000,    702.5428
    287.5000,      35.0000,   1.00000,    660.0363
    292.5000,      35.0000,   1.00000,    597.9826
    297.5000,      35.0000,   1.00000,    530.3401
    302.5000,      35.0000,   1.00000,    477.1464
    307.5000,      35.0000,   1.00000,    446.1735
    312.5000,      35.0000,   1.00000,    426.3402
    317.5000,      35.0000,   1.00000,    410.5122
    322.5000,      35.0000,   1.00000,    426.4164
    327.5000,      35.0000,   1.00000,    433.3473
    332.5000,      35.0000,   1.00000,    437.6723
    337.5000,      35.0000,   1.00000,    440.2836
    342.5000,      35.0000,   1.00000,    447.9279
     52.5000,       5.0000,  10.00000,    430.7893
     57.5000,       5.0000,  10.00000,    410.6345
     62.5000,       5.0000,  10.00000,    460.8528
     67.5000,       5.0000,  10.00000,    434.5650
     72.5000,       5.0000,  10.00000,    439.2056
     77.5000,       5.0000,  10.00000,    529.5516
     82.5000,       5.0000,  10.00000,    582.7343
     87.5000,       5.0000,  10.00000,    563.1151
     92.5000,       5.0000,  10.00000,    649.6638
     97.5000,       5.0000,  10.00000,    759.3233
    102.5000,       5.0000,  10.00000,    840.9666
    107.5000,       5.0000,  10.00000,    706.6937
    112.5000,       5.0000,  10.00000,    687.8628
    117.5000,       5.0000,  10.00000,    672.5447
    122.5000,       5.0000,  10.00000,    680.0722
    127.5000,       5.0000,  10.00000,    721.7101
    132.5000,       5.0000,  10.00000,    762.6969
    137.5000,       5.0000,  10.00000,    835.6517
    142.5000,       5.0000,  10.00000,    824.8940
    147.5000,       5.0000,  10.00000,    792.2700
    152.5000,       5.0000,  10.00000,    674.9100
    157.5000,       5.0000,  10.00000,    587.0443
    162.5000,       5.0000,  10.00000,    635.5717
    167.5000,       5.0000,  10.00000,    715.3078
    172.5000,       5.0000,  10.00000,    766.2072
    177.5000,       5.0000,  10.00000,    732.8354
    182.5000,       5.0000,  10.00000,    803.8879
    187.5000,       5.0000,  10.00000,    864.3467
    192.5000,       5.0000,  10.00000,    996.3644
    197.5000,       5.0000,  10.00000,   1260.3320
    202.5000,       5.0000,  10.00000,   1221.2965
    207.5000,       5.0000,  10.00000,    956.0746
    212.5000,       5.0000,  10.00000,    901.7768
    217.5000,       5.0000,  10.00000,    764.0315
    222.5000,       5.0000,  10.00000,    680.1070
    227.5000,       5.0000,  10.00000,    772.2049
    232.5000,       5.0000,  10.00000,    740.7303
    237.5000,       5.0000,  10.00000,    576.4874
    242.5000,       5.0000,  10.00000,    613.3705
    247.5000,       5.0000,  10.00000,    616.8174
    252.5000,       5.0000,  10.00000,    621.7502
    257.5000,       5.0000,  10.00000,    653.5245
    262.5000,       5.0000,  10.00000,    553.2919
    267.5000,       5.0000,  10.00000,    812.9065
    272.5000,       5.0000,  10.00000,    815.2930
    277.5000,       5.0000,  10.00000,    865.6484
    282.5000,       5.0000,  10.00000,    747.7902
    287.5000,       5.0000,  10.00000,    575.3188
    292.5000,       5.0000,  10.00000,    513.5449
    297.5000,       5.0000,  10.00000,    454.5290
    302.5000,       5.0000,  10.00000,    427.6510
    307.5000,       5.0000,  10.00000,    451.8949
    312.5000,       5.0000,  10.00000,    438.8737
    317.5000,       5.0000,  10.00000,    412.4480
    322.5000,       5.0000,  10.00000,    396.9747
    327.5000,       5.0000,  10.00000,    437.3604
    332.5000,       5.0000,  10.00000,    448.6501
    337.5000,       5.0000,  10.00000,    496.3308
    342.5000,       5.0000,  10.00000,    485.9307
     67.5000,      45.0000,   1.00000,    491.6430
     72.5000,      45.0000,   1.00000,    505.9891
     77.5000,      45.0000,   1.00000,    536.6115
     82.5000,      45.0000,   1.00000,    574.0125
     87.5000,      45.0000,   1.00000,    594.7524
     92.5000,      45.0000,   1.00000,    630.3743
     97.5000,      45.0000,   1.00000,    667.2413
    102.5000,      45.0000,   1.00000,    688.8860
    107.5000,      45.0000,   1.00000,    704.9189
    112.5000,      45.0000,   1.00000,    729.8151
    117.5000,      45.0000,   1.00000,    752.1459
    122.5000,      45.0000,   1.00000,    749.6096
    127.5000,      45.0000,   1.00000,    721.7740
    132.5000,      45.0000,   1.00000,    666.5470
    137.5000,      45.0000,   1.00000,    597.4486
    142.5000,      45.0000,   1.00000,    568.2695
    147.5000,      45.0000,   1.00000,    564.3826
    152.5000,      45.0000,   1.00000,    578.0164
    157.5000,      45.0000,   1.00000,    591.3144
    162.5000,      45.0000,   1.00000,    603.8614
    167.5000,      45.0000,   1.00000,    623.4637
    172.5000,      45.0000,   1.00000,    671.2202
    177.5000,      45.0000,   1.00000,    733.3305
    182.5000,      45.0000,   1.00000,    796.0007
    187.5000,      45.0000,   1.00000,    829.2345
    192.5000,      45.0000,   1.00000,    854.6940
    197.5000,      45.0000,   1.00000,    883.4792
    202.5000,      45.0000,   1.00000,    887.6482
    207.5000,      45.0000,   1.00000,    902.3077
    212.5000,      45.0000,   1.00000,    890.9104
    217.5000,      45.0000,   1.00000,    845.7296
    222.5000,      45.0000,   1.00000,    764.2543
    227.5000,      45.0000,   1.00000,    675.6677
    232.5000,      45.0000,   1.00000,    634.1459
    237.5000,      45.0000,   1.00000,    612.6187
    242.5000,      45.0000,   1.00000,    598.1387
    247.5000,      45.0000,   1.00000,    620.3529
    252.5000,      45.0000,   1.00000,    628.9265
    257.5000,      45.0000,   1.00000,    640.6183
    262.5000,      45.0000,   1.00000,    663.2188
    267.5000,      45.0000,   1.00000,    675.7393
    272.5000,      45.0000,   1.00000,    673.1360
    277.5000,      45.0000,   1.00000,    654.6700
    282.5000,      45.0000,   1.00000,    641.4217
    287.5000,      45.0000,   1.00000,    646.3990
    292.5000,      45.0000,   1.00000,    605.1637
    297.5000,      45.0000,   1.00000,    567.2966
    302.5000,      45.0000,   1.00000,    508.4565
    307.5000,      45.0000,   1.00000,    458.0563
    312.5000,      45.0000,   1.00000,    438.3265
    317.5000,      45.0000,   1.00000,    433.7508
    322.5000,      45.0000,   1.00000,    437.5258
    327.5000,      45.0000,   1.00000,    440.3383
     77.5000,       5.0000,  12.00000,    520.7730
    157.5000,       5.0000,  12.00000,    487.2739
    237.5000,       5.0000,  12.00000,    540.6478
    317.5000,       5.0000,  12.00000,    418.7870
     67.5000,      15.0000,   4.00000,    459.8302
     72.5000,      15.0000,   4.00000,    476.0927
     77.5000,      15.0000,   4.00000,    510.5004
     82.5000,      15.0000,   4.00000,    535.4274
     87.5000,      15.0000,   4.00000,    576.3548
     92.5000,      15.0000,   4.00000,    656.6067
     97.5000,      15.0000,   4.00000,    770.8332
    102.5000,      15.0000,   4.00000,    793.4270
    107.5000,      15.0000,   4.00000,    760.7806
    112.5000,      15.0000,   4.00000,    694.2526
    117.5000,      15.0000,   4.00000,    675.3394
    122.5000,      15.0000,   4.00000,    668.1923
    127.5000,      15.0000,   4.00000,    664.2982
    132.5000,      15.0000,   4.00000,    650.2383
    137.5000,      15.0000,   4.00000,    614.6972
    142.5000,      15.0000,   4.00000,    595.2830
    147.5000,      15.0000,   4.00000,    556.2140
    152.5000,      15.0000,   4.00000,    517.1316
    157.5000,      15.0000,   4.00000,    503.0090
    162.5000,      15.0000,   4.00000,    530.6803
    167.5000,      15.0000,   4.00000,    597.7147
    172.5000,      15.0000,   4.00000,    658.8635
    177.5000,      15.0000,   4.00000,    701.5256
    182.5000,      15.0000,   4.00000,    740.8859
    187.5000,      15.0000,   4.00000,    823.3715
    192.5000,      15.0000,   4.00000,    953.5771
    197.5000,      15.0000,   4.00000,   1069.5555
    202.5000,      15.0000,   4.00000,   1049.8901
    207.5000,      15.0000,   4.00000,    932.2239
    212.5000,      15.0000,   4.00000,    772.4438
    217.5000,      15.0000,   4.00000,    675.6014
    222.5000,      15.0000,   4.00000,    636.0405
    227.5000,      15.0000,   4.00000,    632.9894
    232.5000,      15.0000,   4.00000,    620.3431
    237.5000,      15.0000,   4.00000,    594.0669
    242.5000,      15.0000,   4.00000,    560.9547
    247.5000,      15.0000,   4.00000,    568.5808
    252.5000,      15.0000,   4.00000,    574.2047
    257.5000,      15.0000,   4.00000,    556.4851
    262.5000,      15.0000,   4.00000,    626.3896
    267.5000,      15.0000,   4.00000,    702.3690
    272.5000,      15.0000,   4.00000,    822.8350
    277.5000,      15.0000,   4.00000,    797.7870
    282.5000,      15.0000,   4.00000,    725.6546
    287.5000,      15.0000,   4.00000,    608.4882
    292.5000,      15.0000,   4.00000,    508.3958
    297.5000,      15.0000,   4.00000,    463.3894
    302.5000,      15.0000,   4.00000,    441.8714
    307.5000,      15.0000,   4.00000,    431.7372
    312.5000,      15.0000,   4.00000,    432.0925
    317.5000,      15.0000,   4.00000,    419.9289
    322.5000,      15.0000,   4.00000,    422.2555
    327.5000,      15.0000,   4.00000,    431.1153
     82.5000,      55.0000,   1.00000,    604.0569
     87.5000,      55.0000,   1.00000,    619.1734
     92.5000,      55.0000,   1.00000,    620.9342
     97.5000,      55.0000,   1.00000,    629.3431
    102.5000,      55.0000,   1.00000,    642.9059
    107.5000,      55.0000,   1.00000,    653.3997
    112.5000,      55.0000,   1.00000,    658.7206
    117.5000,      55.0000,   1.00000,    632.6246
    122.5000,      55.0000,   1.00000,    592.1456
    127.5000,      55.0000,   1.00000,    550.3647
    132.5000,      55.0000,   1.00000,    504.7966
    137.5000,      55.0000,   1.00000,    488.0910
    142.5000,      55.0000,   1.00000,    489.6597
    147.5000,      55.0000,   1.00000,    494.1483
    152.5000,      55.0000,   1.00000,    492.2096
    157.5000,      55.0000,   1.00000,    508.2161
    162.5000,      55.0000,   1.00000,    530.5387
    167.5000,      55.0000,   1.00000,    560.2654
    172.5000,      55.0000,   1.00000,    607.9801
    177.5000,      55.0000,   1.00000,    653.5729
    182.5000,      55.0000,   1.00000,    704.9272
    187.5000,      55.0000,   1.00000,    749.3475
    192.5000,      55.0000,   1.00000,    762.9075
    197.5000,      55.0000,   1.00000,    752.4713
    202.5000,      55.0000,   1.00000,    753.1119
    207.5000,      55.0000,   1.00000,    767.9337
    212.5000,      55.0000,   1.00000,    765.6624
    217.5000,      55.0000,   1.00000,    768.7321
    222.5000,      55.0000,   1.00000,    762.2968
    227.5000,      55.0000,   1.00000,    711.4801
    232.5000,      55.0000,   1.00000,    657.9316
    242.5000,      55.0000,   1.00000,    607.1176
    247.5000,      55.0000,   1.00000,    614.7002
    252.5000,      55.0000,   1.00000,    640.7981
    257.5000,      55.0000,   1.00000,    636.9997
    262.5000,      55.0000,   1.00000,    611.4790
    267.5000,      55.0000,   1.00000,    610.1562
    272.5000,      55.0000,   1.00000,    600.1921
    277.5000,      55.0000,   1.00000,    589.6613
    282.5000,      55.0000,   1.00000,    591.4278
    287.5000,      55.0000,   1.00000,    584.7954
    292.5000,      55.0000,   1.00000,    581.7739
    297.5000,      55.0000,   1.00000,    550.0184
    302.5000,      55.0000,   1.00000,    519.6801
    307.5000,      55.0000,   1.00000,    478.0490
    312.5000,      55.0000,   1.00000,    459.4300
     77.5000,       5.0000,  15.00000,    527.7416
    157.5000,       5.0000,  15.00000,    402.5562
    237.5000,       5.0000,  15.00000,    519.6147
    317.5000,       5.0000,  15.00000,    426.1420
     82.5000,      15.0000,   5.00000,    562.4122
     87.5000,      15.0000,   5.00000,    598.8159
     92.5000,      15.0000,   5.00000,    654.5677
     97.5000,      15.0000,   5.00000,    738.8861
    102.5000,      15.0000,   5.00000,    739.8680
    107.5000,      15.0000,   5.00000,    697.1047
    112.5000,      15.0000,   5.00000,    617.8287
    117.5000,      15.0000,   5.00000,    558.9421
    122.5000,      15.0000,   5.00000,    512.6584
    127.5000,      15.0000,   5.00000,    493.4018
    132.5000,      15.0000,   5.00000,    494.5288
    137.5000,      15.0000,   5.00000,    495.3585
    142.5000,      15.0000,   5.00000,    499.8464
    147.5000,      15.0000,   5.00000,    474.4270
    152.5000,      15.0000,   5.00000,    433.5349
    157.5000,      15.0000,   5.00000,    419.9255
    162.5000,      15.0000,   5.00000,    449.2070
    167.5000,      15.0000,   5.00000,    512.4744
    172.5000,      15.0000,   5.00000,    555.4753
    177.5000,      15.0000,   5.00000,    605.0992
    182.5000,      15.0000,   5.00000,    670.5765
    187.5000,      15.0000,   5.00000,    763.3846
    192.5000,      15.0000,   5.00000,    879.5236
    197.5000,      15.0000,   5.00000,    949.5325
    202.5000,      15.0000,   5.00000,    918.8468
    207.5000,      15.0000,   5.00000,    810.1121
    212.5000,      15.0000,   5.00000,    685.9497
    217.5000,      15.0000,   5.00000,    619.8311
    222.5000,      15.0000,   5.00000,    607.4407
    227.5000,      15.0000,   5.00000,    626.3251
    232.5000,      15.0000,   5.00000,    619.8898
    242.5000,      15.0000,   5.00000,    549.2926
    247.5000,      15.0000,   5.00000,    557.0931
    252.5000,      15.0000,   5.00000,    562.6124
    257.5000,      15.0000,   5.00000,    539.6305
    262.5000,      15.0000,   5.00000,    598.2825
    267.5000,      15.0000,   5.00000,    658.0911
    272.5000,      15.0000,   5.00000,    764.6360
    277.5000,      15.0000,   5.00000,    749.2094
    282.5000,      15.0000,   5.00000,    684.0122
    287.5000,      15.0000,   5.00000,    576.0710
    292.5000,      15.0000,   5.00000,    482.4547
    297.5000,      15.0000,   5.00000,    439.3378
    302.5000,      15.0000,   5.00000,    422.0240
    307.5000,      15.0000,   5.00000,    422.1130
    312.5000,      15.0000,   5.00000,    432.8947
     97.5000,      65.0000,   1.00000,    578.2061
    102.5000,      65.0000,   1.00000,    543.2621
    107.5000,      65.0000,   1.00000,    508.8524
    112.5000,      65.0000,   1.00000,    484.7353
    117.5000,      65.0000,   1.00000,    469.2325
    122.5000,      65.0000,   1.00000,    465.8701
    127.5000,      65.0000,   1.00000,    464.5413
    132.5000,      65.0000,   1.00000,    453.3352
    137.5000,      65.0000,   1.00000,    438.4330
    142.5000,      65.0000,   1.00000,    442.1805
    147.5000,      65.0000,   1.00000,    446.8035
    152.5000,      65.0000,   1.00000,    457.1281
    157.5000,      65.0000,   1.00000,    472.0936
    162.5000,      65.0000,   1.00000,    497.0988
    167.5000,      65.0000,   1.00000,    541.6434
    172.5000,      65.0000,   1.00000,    561.6964
    177.5000,      65.0000,   1.00000,    570.0300
    182.5000,      65.0000,   1.00000,    573.2039
    187.5000,      65.0000,   1.00000,    579.0225
    192.5000,      65.0000,   1.00000,    606.0002
    197.5000,      65.0000,   1.00000,    651.1930
    202.5000,      65.0000,   1.00000,    697.0775
    207.5000,      65.0000,   1.00000,    712.2962
    212.5000,      65.0000,   1.00000,    728.4803
    217.5000,      65.0000,   1.00000,    734.1264
    257.5000,      65.0000,   1.00000,    625.3658
    262.5000,      65.0000,   1.00000,    598.7232
    267.5000,      65.0000,   1.00000,    566.7048
    272.5000,      65.0000,   1.00000,    549.6879
    277.5000,      65.0000,   1.00000,    533.6533
    282.5000,      65.0000,   1.00000,    523.2263
    287.5000,      65.0000,   1.00000,    519.1209
    292.5000,      65.0000,   1.00000,    517.2835
    297.5000,      65.0000,   1.00000,    537.1580
     97.5000,      15.0000,   6.00000,    679.8626
    102.5000,      15.0000,   6.00000,    632.1938
    107.5000,      15.0000,   6.00000,    546.4641
    112.5000,      15.0000,   6.00000,    459.7724
    117.5000,      15.0000,   6.00000,    421.6166
    122.5000,      15.0000,   6.00000,    409.1190
    127.5000,      15.0000,   6.00000,    416.1145
    132.5000,      15.0000,   6.00000,    427.7019
    137.5000,      15.0000,   6.00000,    430.7169
    142.5000,      15.0000,   6.00000,    437.8283
    147.5000,      15.0000,   6.00000,    421.8468
    152.5000,      15.0000,   6.00000,    392.1613
    157.5000,      15.0000,   6.00000,    379.1112
    162.5000,      15.0000,   6.00000,    405.2743
    167.5000,      15.0000,   6.00000,    463.5395
    172.5000,      15.0000,   6.00000,    492.3699
    177.5000,      15.0000,   6.00000,    525.3810
    182.5000,      15.0000,   6.00000,    554.6902
    187.5000,      15.0000,   6.00000,    616.7871
    192.5000,      15.0000,   6.00000,    731.2737
    197.5000,      15.0000,   6.00000,    835.9500
    202.5000,      15.0000,   6.00000,    858.3195
    207.5000,      15.0000,   6.00000,    775.1773
    212.5000,      15.0000,   6.00000,    665.3091
    217.5000,      15.0000,   6.00000,    604.4521
    257.5000,      15.0000,   6.00000,    535.8558
    262.5000,      15.0000,   6.00000,    590.9206
    267.5000,      15.0000,   6.00000,    635.7714
    272.5000,      15.0000,   6.00000,    722.5565
    277.5000,      15.0000,   6.00000,    695.0342
    282.5000,      15.0000,   6.00000,    623.0536
    287.5000,      15.0000,   6.00000,    525.6096
    292.5000,      15.0000,   6.00000,    451.6145
    297.5000,      15.0000,   6.00000,    424.5492
    105.0000,      30.0000,   3.00000,    502.2884
    110.0000,      30.0000,   3.00000,    471.8660
    115.0000,      30.0000,   3.00000,    439.1207
    120.0000,      30.0000,   3.00000,    406.5066
    125.0000,      30.0000,   3.00000,    395.5824
    130.0000,      30.0000,   3.00000,    390.7605
    135.0000,      30.0000,   3.00000,    400.8938
    140.0000,      30.0000,   3.00000,    402.2831
    145.0000,      30.0000,   3.00000,    394.5096
    150.0000,      30.0000,   3.00000,    393.5231
    155.0000,      30.0000,   3.00000,    400.2299
    160.0000,      30.0000,   3.00000,    415.9792
    165.0000,      30.0000,   3.00000,    418.7201
    170.0000,      30.0000,   3.00000,    441.0381
    175.0000,      30.0000,   3.00000,    470.7721
    180.0000,      30.0000,   3.00000,    509.8625
    185.0000,      30.0000,   3.00000,    578.8260
    190.0000,      30.0000,   3.00000,    641.2274
    195.0000,      30.0000,   3.00000,    681.2596
    200.0000,      30.0000,   3.00000,    716.9538
    205.0000,      30.0000,   3.00000,    740.2057
    210.0000,      30.0000,   3.00000,    738.5210
    265.0000,      30.0000,   3.00000,    620.5871
    270.0000,      30.0000,   3.00000,    627.6340
    275.0000,      30.0000,   3.00000,    612.3508
    280.0000,      30.0000,   3.00000,    611.5903
    285.0000,      30.0000,   3.00000,    564.9427
    290.0000,      30.0000,   3.00000,    515.9249
    112.5000,      25.0000,   4.00000,    438.4261
    117.5000,      25.0000,   4.00000,    395.2914
    122.5000,      25.0000,   4.00000,    373.5044
    127.5000,      25.0000,   4.00000,    369.3418
    132.5000,      25.0000,   4.00000,    371.8660
    137.5000,      25.0000,   4.00000,    380.6218
    142.5000,      25.0000,   4.00000,    383.9440
    147.5000,      25.0000,   4.00000,    376.3676
    152.5000,      25.0000,   4.00000,    375.1026
    157.5000,      25.0000,   4.00000,    377.1364
    162.5000,      25.0000,   4.00000,    386.1288
    167.5000,      25.0000,   4.00000,    395.5806
    172.5000,      25.0000,   4.00000,    427.2168
    177.5000,      25.0000,   4.00000,    467.2039
    182.5000,      25.0000,   4.00000,    511.7628
    187.5000,      25.0000,   4.00000,    583.3275
    192.5000,      25.0000,   4.00000,    659.8347
    197.5000,      25.0000,   4.00000,    696.2166
    202.5000,      25.0000,   4.00000,    717.9835
    272.5000,      25.0000,   4.00000,    643.5655
    277.5000,      25.0000,   4.00000,    644.5763
    282.5000,      25.0000,   4.00000,    596.3909
    157.5000,      15.0000,   8.00000,    305.4773
    157.5000,      15.0000,  10.00000,    295.2024
   8.95
ITERATION 2
MODEL RESISTIVITY
LAYER 1
77,     2.5000
     10.0000,     117.79
     15.0000,     120.55
     20.0000,     185.25
     25.0000,     240.36
     30.0000,     297.86
     35.0000,     289.07
     40.0000,     273.42
     45.0000,     256.70
     50.0000,     291.68
     55.0000,     265.28
     60.0000,     257.19
     65.0000,     299.06
     70.0000,     271.81
     75.0000,     269.11
     80.0000,     326.52
     85.0000,     357.59
     90.0000,     342.03
     95.0000,     411.07
    100.0000,     510.34
    105.0000,     570.28
    110.0000,     441.59
    115.0000,     408.96
    120.0000,     376.14
    125.0000,     372.45
    130.0000,     389.99
    135.0000,     413.50
    140.0000,     424.86
    145.0000,     394.29
    150.0000,     398.84
    155.0000,     349.31
    160.0000,     305.01
    165.0000,     366.86
    170.0000,     459.40
    175.0000,     532.52
    180.0000,     566.89
    185.0000,     737.79
    190.0000,     913.54
    195.0000,     1259.3
    200.0000,     1894.6
    205.0000,     1836.3
    210.0000,     1365.6
    215.0000,     1293.6
    220.0000,     1063.4
    225.0000,     1028.4
    230.0000,     1232.2
    235.0000,     1145.5
    240.0000,     831.28
    245.0000,     846.15
    250.0000,     791.89
    255.0000,     716.32
    260.0000,     716.46
    265.0000,     541.53
    270.0000,     831.30
    275.0000,     774.88
    280.0000,     794.52
    285.0000,     601.88
    290.0000,     386.75
    295.0000,     305.26
    300.0000,     230.26
    305.0000,     193.15
    310.0000,     193.90
    315.0000,     183.39
    320.0000,     168.32
    325.0000,     142.04
    330.0000,     154.42
    335.0000,     152.47
    340.0000,     161.08
    345.0000,     160.69
    350.0000,     132.50
    355.0000,     134.61
    360.0000,     163.40
    365.0000,     193.34
    370.0000,     188.85
    375.0000,     171.68
    380.0000,     168.54
    385.0000,     154.73
           155.5758
LAYER 2
77,     5.2500
     10.0000,     117.90
     15.0000,     120.94
     20.0000,     185.13
     25.0000,     243.93
     30.0000,     299.10
     35.0000,     291.28
     40.0000,     275.94
     45.0000,     266.90
     50.0000,     292.93
     55.0000,     273.91
     60.0000,     271.90
     65.0000,     304.83
     70.0000,     291.63
     75.0000,     290.88
     80.0000,     344.69
     85.0000,     372.23
     90.0000,     367.64
     95.0000,     421.25
    100.0000,     522.61
    105.0000,     573.37
    110.0000,     453.63
    115.0000,     415.75
    120.0000,     384.80
    125.0000,     382.11
    130.0000,     397.09
    135.0000,     426.05
    140.0000,     438.41
    145.0000,     433.61
    150.0000,     435.63
    155.0000,     410.98
    160.0000,     399.04
    165.0000,     462.84
    170.0000,     577.58
    175.0000,     683.12
    180.0000,     765.57
    185.0000,     943.43
    190.0000,     1165.3
    195.0000,     1467.9
    200.0000,     1940.2
    205.0000,     1812.3
    210.0000,     1351.5
    215.0000,     1279.4
    220.0000,     1072.3
    225.0000,     1040.2
    230.0000,     1230.9
    235.0000,     1154.6
    240.0000,     840.68
    245.0000,     848.99
    250.0000,     798.37
    255.0000,     725.04
    260.0000,     719.98
    265.0000,     572.20
    270.0000,     826.98
    275.0000,     787.65
    280.0000,     793.68
    285.0000,     605.88
    290.0000,     389.05
    295.0000,     304.95
    300.0000,     232.43
    305.0000,     197.74
    310.0000,     196.47
    315.0000,     186.99
    320.0000,     170.40
    325.0000,     151.61
    330.0000,     158.96
    335.0000,     159.21
    340.0000,     165.88
    345.0000,     165.35
    350.0000,     143.47
    355.0000,     145.13
    360.0000,     175.72
    365.0000,     201.50
    370.0000,     197.70
    375.0000,     181.88
    380.0000,     172.51
    385.0000,     159.11
           159.6534
LAYER 3
75,     8.2750
     15.0000,     123.59
     20.0000,     181.98
     25.0000,     262.73
     30.0000,     322.64
     35.0000,     319.22
     40.0000,     312.55
     45.0000,     311.32
     50.0000,     324.59
     55.0000,     326.42
     60.0000,     327.80
     65.0000,     371.99
     70.0000,     379.16
     75.0000,     394.77
     80.0000,     465.82
     85.0000,     504.82
     90.0000,     507.79
     95.0000,     562.53
    100.0000,     680.80
    105.0000,     715.79
    110.0000,     618.94
    115.0000,     549.57
    120.0000,     506.39
    125.0000,     503.93
    130.0000,     510.57
    135.0000,     560.45
    140.0000,     625.28
    145.0000,     664.12
    150.0000,     745.88
    155.0000,     813.71
    160.0000,     839.17
    165.0000,     1092.7
    170.0000,     1372.2
    175.0000,     1644.1
    180.0000,     1900.7
    185.0000,     2197.4
    190.0000,     2418.0
    195.0000,     2211.9
    200.0000,     1983.0
    205.0000,     1825.0
    210.0000,     1356.3
    215.0000,     1290.6
    220.0000,     1113.2
    225.0000,     1089.1
    230.0000,     1254.3
    235.0000,     1175.7
    240.0000,     913.99
    245.0000,     891.39
    250.0000,     862.86
    255.0000,     800.26
    260.0000,     768.76
    265.0000,     711.88
    270.0000,     841.96
    275.0000,     835.69
    280.0000,     812.69
    285.0000,     627.87
    290.0000,     409.26
    295.0000,     319.35
    300.0000,     262.10
    305.0000,     234.32
    310.0000,     229.11
    315.0000,     218.91
    320.0000,     204.78
    325.0000,     202.31
    330.0000,     211.07
    335.0000,     218.03
    340.0000,     227.93
    345.0000,     228.14
    350.0000,     224.01
    355.0000,     227.48
    360.0000,     260.95
    365.0000,     276.41
    370.0000,     270.22
    375.0000,     242.46
    380.0000,     207.85
           181.8247
LAYER 4
73,    11.6025
     20.0000,     180.10
     25.0000,     296.86
     30.0000,     364.47
     35.0000,     380.99
     40.0000,     380.42
     45.0000,     380.91
     50.0000,     387.60
     55.0000,     398.22
     60.0000,     402.68
     65.0000,     465.28
     70.0000,     479.58
     75.0000,     525.19
     80.0000,     626.55
     85.0000,     686.81
     90.0000,     707.07
     95.0000,     799.43
    100.0000,     978.55
    105.0000,     1029.3
    110.0000,     951.32
    115.0000,     845.97
    120.0000,     770.70
    125.0000,     763.61
    130.0000,     750.12
    135.0000,     806.29
    140.0000,     923.94
    145.0000,     1060.7
    150.0000,     1334.9
    155.0000,     1378.1
    160.0000,     1540.6
    165.0000,     2240.4
    170.0000,     2862.8
    175.0000,     3379.4
    180.0000,     3788.9
    185.0000,     4020.2
    190.0000,     3700.2
    195.0000,     2498.3
    200.0000,     2160.6
    205.0000,     1785.8
    210.0000,     1330.6
    215.0000,     1284.7
    220.0000,     1151.8
    225.0000,     1142.3
    230.0000,     1257.1
    235.0000,     1216.3
    240.0000,     1026.3
    245.0000,     989.79
    250.0000,     968.49
    255.0000,     917.37
    260.0000,     885.33
    265.0000,     864.60
    270.0000,     910.89
    275.0000,     900.83
    280.0000,     860.88
    285.0000,     686.64
    290.0000,     474.99
    295.0000,     388.21
    300.0000,     347.98
    305.0000,     325.07
    310.0000,     318.37
    315.0000,     306.30
    320.0000,     295.92
    325.0000,     302.85
    330.0000,     323.13
    335.0000,     346.69
    340.0000,     369.44
    345.0000,     370.61
    350.0000,     382.91
    355.0000,     390.39
    360.0000,     426.01
    365.0000,     430.10
    370.0000,     406.45
    375.0000,     353.78
           263.8348
LAYER 5
69,    15.2628
     30.0000,     397.21
     35.0000,     506.35
     40.0000,     525.72
     45.0000,     527.31
     50.0000,     530.34
     55.0000,     541.28
     60.0000,     544.13
     65.0000,     574.22
     70.0000,     608.12
     75.0000,     657.33
     80.0000,     712.96
     85.0000,     749.68
     90.0000,     780.51
     95.0000,     841.14
    100.0000,     927.59
    105.0000,     968.96
    110.0000,     972.12
    115.0000,     972.75
    120.0000,     978.93
    125.0000,     993.85
    130.0000,     999.14
    135.0000,     1045.9
    140.0000,     1118.8
    145.0000,     1239.2
    150.0000,     1487.2
    155.0000,     1822.7
    160.0000,     2416.7
    165.0000,     3269.9
    170.0000,     3950.0
    175.0000,     4372.6
    180.0000,     4468.5
    185.0000,     4339.9
    190.0000,     4045.4
    195.0000,     2699.8
    200.0000,     1960.7
    205.0000,     1319.8
    210.0000,     1120.6
    215.0000,     1160.9
    220.0000,     1167.9
    225.0000,     1197.8
    230.0000,     1292.9
    235.0000,     1247.9
    240.0000,     1178.3
    245.0000,     1116.3
    250.0000,     1070.5
    255.0000,     1025.7
    260.0000,     1006.6
    265.0000,     1002.6
    270.0000,     966.99
    275.0000,     959.67
    280.0000,     922.21
    285.0000,     866.22
    290.0000,     796.41
    295.0000,     767.02
    300.0000,     775.74
    305.0000,     773.27
    310.0000,     768.88
    315.0000,     761.33
    320.0000,     758.76
    325.0000,     760.41
    330.0000,     786.36
    335.0000,     825.68
    340.0000,     860.19
    345.0000,     873.56
    350.0000,     875.65
    355.0000,     889.03
    360.0000,     898.24
    365.0000,     891.23
           759.2703
LAYER 6
65,    19.2890
     40.0000,     540.79
     45.0000,     545.55
     50.0000,     547.65
     55.0000,     552.47
     60.0000,     553.46
     65.0000,     566.86
     70.0000,     588.02
     75.0000,     621.73
     80.0000,     657.88
     85.0000,     680.02
     90.0000,     698.32
     95.0000,     738.52
    100.0000,     797.13
    105.0000,     828.19
    110.0000,     831.27
    115.0000,     835.09
    120.0000,     857.58
    125.0000,     908.30
    130.0000,     981.89
    135.0000,     1053.9
    140.0000,     1075.5
    145.0000,     1169.9
    150.0000,     1402.9
    155.0000,     1739.9
    160.0000,     2296.2
    165.0000,     3138.4
    170.0000,     3812.2
    175.0000,     3911.7
    180.0000,     3746.6
    185.0000,     3601.7
    190.0000,     2907.6
    195.0000,     1934.7
    200.0000,     1265.6
    205.0000,     951.84
    210.0000,     928.00
    215.0000,     992.63
    220.0000,     1031.9
    225.0000,     1139.5
    230.0000,     1205.6
    235.0000,     1205.2
    240.0000,     1160.8
    245.0000,     1104.2
    250.0000,     1056.7
    255.0000,     1019.4
    260.0000,     1005.9
    265.0000,     993.50
    270.0000,     959.17
    275.0000,     954.99
    280.0000,     923.14
    285.0000,     880.85
    290.0000,     873.41
    295.0000,     878.48
    300.0000,     884.30
    305.0000,     884.40
    310.0000,     882.45
    315.0000,     880.57
    320.0000,     881.67
    325.0000,     885.59
    330.0000,     909.32
    335.0000,     945.38
    340.0000,     987.86
    345.0000,     1013.8
    350.0000,     1037.9
    355.0000,     1045.2
             1046.3
LAYER 7
61,    23.7179
     50.0000,     547.83
     55.0000,     550.49
     60.0000,     551.05
     65.0000,     563.79
     70.0000,     586.57
     75.0000,     614.52
     80.0000,     638.02
     85.0000,     652.17
     90.0000,     664.45
     95.0000,     685.00
    100.0000,     711.53
    105.0000,     732.40
    110.0000,     743.01
    115.0000,     748.28
    120.0000,     771.45
    125.0000,     812.87
    130.0000,     869.15
    135.0000,     930.61
    140.0000,     977.63
    145.0000,     986.28
    150.0000,     1083.8
    155.0000,     1275.3
    160.0000,     1547.7
    165.0000,     1817.0
    170.0000,     1926.3
    175.0000,     1869.0
    180.0000,     1821.3
    185.0000,     1694.9
    190.0000,     1385.0
    195.0000,     1037.2
    200.0000,     802.11
    205.0000,     718.24
    210.0000,     749.75
    215.0000,     788.71
    220.0000,     827.85
    225.0000,     915.38
    230.0000,     976.16
    235.0000,     984.73
    240.0000,     982.95
    245.0000,     964.50
    250.0000,     940.35
    255.0000,     921.73
    260.0000,     915.39
    265.0000,     909.50
    270.0000,     902.10
    275.0000,     896.08
    280.0000,     885.14
    285.0000,     874.97
    290.0000,     873.34
    295.0000,     876.41
    300.0000,     877.22
    305.0000,     875.84
    310.0000,     873.56
    315.0000,     871.40
    320.0000,     872.90
    325.0000,     884.87
    330.0000,     913.85
    335.0000,     946.17
    340.0000,     995.64
    345.0000,     1013.4
             1053.7
LAYER 8
57,    28.5897
     60.0000,     547.34
     65.0000,     555.58
     70.0000,     567.76
     75.0000,     579.82
     80.0000,     587.36
     85.0000,     590.25
     90.0000,     590.33
     95.0000,     592.63
    100.0000,     598.96
    105.0000,     607.04
    110.0000,     612.00
    115.0000,     615.56
    120.0000,     630.40
    125.0000,     656.58
    130.0000,     690.52
    135.0000,     724.94
    140.0000,     749.10
    145.0000,     751.96
    150.0000,     780.60
    155.0000,     836.10
    160.0000,     898.84
    165.0000,     934.99
    170.0000,     924.87
    175.0000,     893.11
    180.0000,     886.27
    185.0000,     837.03
    190.0000,     743.10
    195.0000,     646.44
    200.0000,     587.79
    205.0000,     583.12
    210.0000,     614.12
    215.0000,     631.57
    220.0000,     658.51
    225.0000,     715.42
    230.0000,     767.88
    235.0000,     794.01
    240.0000,     797.98
    245.0000,     801.74
    250.0000,     804.40
    255.0000,     805.63
    260.0000,     806.16
    265.0000,     807.10
    270.0000,     807.80
    275.0000,     811.48
    280.0000,     820.57
    285.0000,     833.33
    290.0000,     846.53
    295.0000,     856.81
    300.0000,     862.57
    305.0000,     865.11
    310.0000,     866.63
    315.0000,     867.74
    320.0000,     869.75
    325.0000,     881.62
    330.0000,     912.10
    335.0000,     943.86
             1002.5
LAYER 9
53,    33.9487
     70.0000,     546.01
     75.0000,     548.01
     80.0000,     548.60
     85.0000,     545.14
     90.0000,     539.05
     95.0000,     533.08
    100.0000,     530.99
    105.0000,     531.62
    110.0000,     532.24
    115.0000,     534.20
    120.0000,     540.65
    125.0000,     551.65
    130.0000,     564.89
    135.0000,     576.53
    140.0000,     582.81
    145.0000,     583.83
    150.0000,     590.84
    155.0000,     600.08
    160.0000,     604.82
    165.0000,     599.11
    170.0000,     584.50
    175.0000,     571.21
    180.0000,     569.98
    185.0000,     553.82
    190.0000,     527.45
    195.0000,     504.43
    200.0000,     497.24
    205.0000,     508.99
    210.0000,     527.95
    215.0000,     533.66
    220.0000,     552.15
    225.0000,     588.96
    230.0000,     630.35
    235.0000,     664.45
    240.0000,     687.20
    245.0000,     700.93
    250.0000,     709.90
    255.0000,     718.15
    260.0000,     727.54
    265.0000,     737.01
    270.0000,     742.34
    275.0000,     748.11
    280.0000,     762.43
    285.0000,     781.13
    290.0000,     799.40
    295.0000,     813.81
    300.0000,     823.68
    305.0000,     829.31
    310.0000,     832.18
    315.0000,     842.12
    320.0000,     852.03
    325.0000,     870.18
           910.6856
LAYER 10
47,    39.8436
     85.0000,     529.83
     90.0000,     518.09
     95.0000,     505.39
    100.0000,     500.18
    105.0000,     498.81
    110.0000,     496.65
    115.0000,     494.24
    120.0000,     493.33
    125.0000,     494.11
    130.0000,     495.63
    135.0000,     496.72
    140.0000,     496.90
    145.0000,     497.41
    150.0000,     497.50
    155.0000,     495.92
    160.0000,     491.71
    165.0000,     485.10
    170.0000,     477.88
    175.0000,     471.34
    180.0000,     470.29
    185.0000,     466.17
    190.0000,     459.91
    195.0000,     456.12
    200.0000,     459.21
    205.0000,     468.08
    210.0000,     476.10
    215.0000,     477.64
    220.0000,     491.67
    225.0000,     516.22
    230.0000,     545.80
    235.0000,     574.89
    240.0000,     600.57
    245.0000,     622.68
    250.0000,     642.84
    255.0000,     662.41
    260.0000,     682.31
    265.0000,     702.17
    270.0000,     719.84
    275.0000,     731.69
    280.0000,     735.99
    285.0000,     743.48
    290.0000,     754.28
    295.0000,     762.79
    300.0000,     766.01
    305.0000,     775.16
    310.0000,     791.30
           827.0733
LAYER 11
43,    46.3279
     95.0000,     468.22
    100.0000,     462.04
    105.0000,     459.48
    110.0000,     457.53
    115.0000,     456.65
    120.0000,     456.39
    125.0000,     456.41
    130.0000,     456.43
    135.0000,     456.56
    140.0000,     456.44
    145.0000,     455.64
    150.0000,     453.75
    155.0000,     450.55
    160.0000,     446.26
    165.0000,     441.62
    170.0000,     437.68
    175.0000,     435.31
    180.0000,     434.59
    185.0000,     434.39
    190.0000,     434.50
    195.0000,     436.20
    200.0000,     439.81
    205.0000,     443.73
    210.0000,     444.87
    215.0000,     449.97
    220.0000,     461.93
    225.0000,     480.01
    230.0000,     502.18
    235.0000,     526.02
    240.0000,     549.93
    245.0000,     573.14
    250.0000,     595.56
    255.0000,     617.30
    260.0000,     638.22
    265.0000,     657.79
    270.0000,     675.05
    275.0000,     689.11
    280.0000,     699.76
    285.0000,     708.70
    290.0000,     715.66
    295.0000,     724.09
    300.0000,     732.11
           746.4098
LAYER 12
39,    53.4607
    105.0000,     436.56
    110.0000,     435.95
    115.0000,     436.10
    120.0000,     436.14
    125.0000,     436.70
    130.0000,     437.53
    135.0000,     437.99
    140.0000,     437.73
    145.0000,     436.64
    150.0000,     434.74
    155.0000,     432.27
    160.0000,     429.62
    165.0000,     427.35
    170.0000,     425.94
    175.0000,     425.62
    180.0000,     426.13
    185.0000,     426.89
    190.0000,     427.36
    195.0000,     427.68
    200.0000,     428.09
    205.0000,     429.44
    210.0000,     433.08
    215.0000,     439.97
    220.0000,     450.70
    225.0000,     465.28
    230.0000,     483.07
    235.0000,     503.10
    240.0000,     524.48
    245.0000,     546.49
    250.0000,     568.61
    255.0000,     590.37
    260.0000,     611.25
    265.0000,     630.60
    270.0000,     647.76
    275.0000,     662.37
    280.0000,     672.52
    285.0000,     681.74
    290.0000,     691.11
           702.4031
LAYER 13
37,    61.3068
    110.0000,     425.13
    115.0000,     425.29
    120.0000,     426.83
    125.0000,     428.69
    130.0000,     429.96
    135.0000,     430.42
    140.0000,     429.87
    145.0000,     428.54
    150.0000,     426.71
    155.0000,     424.65
    160.0000,     422.70
    165.0000,     421.15
    170.0000,     420.22
    175.0000,     419.97
    180.0000,     420.32
    185.0000,     421.07
    190.0000,     422.11
    195.0000,     423.44
    200.0000,     425.27
    205.0000,     428.03
    210.0000,     432.34
    215.0000,     438.87
    220.0000,     448.21
    225.0000,     460.58
    230.0000,     475.87
    235.0000,     493.58
    240.0000,     513.16
    245.0000,     534.00
    250.0000,     555.46
    255.0000,     576.90
    260.0000,     597.60
    265.0000,     616.73
    270.0000,     633.23
    275.0000,     644.43
    280.0000,     653.19
    285.0000,     659.90
           665.3077
LAYER 14
35, 
    115.0000,     420.59
    120.0000,     424.22
    125.0000,     426.62
    130.0000,     427.78
    135.0000,     427.92
    140.0000,     427.04
    145.0000,     425.52
    150.0000,     423.65
    155.0000,     421.69
    160.0000,     419.91
    165.0000,     418.53
    170.0000,     417.70
    175.0000,     417.46
    180.0000,     417.77
    185.0000,     418.56
    190.0000,     419.77
    195.0000,     421.45
    200.0000,     423.75
    205.0000,     426.97
    210.0000,     431.53
    215.0000,     437.99
    220.0000,     446.89
    225.0000,     458.54
    230.0000,     472.97
    235.0000,     489.85
    240.0000,     508.79
    245.0000,     529.22
    250.0000,     550.49
    255.0000,     571.93
    260.0000,     592.90
    265.0000,     612.83
    270.0000,     626.82
    275.0000,     637.54
    280.0000,     644.62
           647.9753
CALCULATED APPARENT RESISTIVITY
      7.5000,       5.0000,   1.00000,    137.6117
     12.5000,       5.0000,   1.00000,    145.6691
     17.5000,       5.0000,   1.00000,    202.7979
     22.5000,       5.0000,   1.00000,    230.7468
     27.5000,       5.0000,   1.00000,    275.5120
     32.5000,       5.0000,   1.00000,    283.1464
     37.5000,       5.0000,   1.00000,    294.2791
     42.5000,       5.0000,   1.00000,    276.2765
     47.5000,       5.0000,   1.00000,    303.0403
     52.5000,       5.0000,   1.00000,    288.0562
     57.5000,       5.0000,   1.00000,    283.2236
     62.5000,       5.0000,   1.00000,    315.7090
     67.5000,       5.0000,   1.00000,    306.4311
     72.5000,       5.0000,   1.00000,    314.6390
     77.5000,       5.0000,   1.00000,    353.4373
     82.5000,       5.0000,   1.00000,    385.7353
     87.5000,       5.0000,   1.00000,    393.7502
     92.5000,       5.0000,   1.00000,    455.7759
     97.5000,       5.0000,   1.00000,    481.6120
    102.5000,       5.0000,   1.00000,    530.3983
    107.5000,       5.0000,   1.00000,    457.0294
    112.5000,       5.0000,   1.00000,    455.9724
    117.5000,       5.0000,   1.00000,    420.5569
    122.5000,       5.0000,   1.00000,    414.8549
    127.5000,       5.0000,   1.00000,    426.2150
    132.5000,       5.0000,   1.00000,    427.1158
    137.5000,       5.0000,   1.00000,    451.2755
    142.5000,       5.0000,   1.00000,    435.3098
    147.5000,       5.0000,   1.00000,    441.2354
    152.5000,       5.0000,   1.00000,    427.3160
    157.5000,       5.0000,   1.00000,    414.0336
    162.5000,       5.0000,   1.00000,    479.1496
    167.5000,       5.0000,   1.00000,    554.7618
    172.5000,       5.0000,   1.00000,    660.6387
    177.5000,       5.0000,   1.00000,    727.7053
    182.5000,       5.0000,   1.00000,    932.3990
    187.5000,       5.0000,   1.00000,   1105.2670
    192.5000,       5.0000,   1.00000,   1299.6895
    197.5000,       5.0000,   1.00000,   1570.1323
    202.5000,       5.0000,   1.00000,   1573.8528
    207.5000,       5.0000,   1.00000,   1370.9739
    212.5000,       5.0000,   1.00000,   1335.8600
    217.5000,       5.0000,   1.00000,   1168.2943
    222.5000,       5.0000,   1.00000,   1058.4662
    227.5000,       5.0000,   1.00000,   1109.2217
    232.5000,       5.0000,   1.00000,   1084.4886
    237.5000,       5.0000,   1.00000,    873.2918
    242.5000,       5.0000,   1.00000,    897.8467
    247.5000,       5.0000,   1.00000,    810.1653
    252.5000,       5.0000,   1.00000,    734.5023
    257.5000,       5.0000,   1.00000,    785.5330
    262.5000,       5.0000,   1.00000,    612.9629
    267.5000,       5.0000,   1.00000,    827.7106
    272.5000,       5.0000,   1.00000,    680.2487
    277.5000,       5.0000,   1.00000,    699.0344
    282.5000,       5.0000,   1.00000,    570.2393
    287.5000,       5.0000,   1.00000,    420.9166
    292.5000,       5.0000,   1.00000,    345.7490
    297.5000,       5.0000,   1.00000,    268.2873
    302.5000,       5.0000,   1.00000,    227.0961
    307.5000,       5.0000,   1.00000,    217.7611
    312.5000,       5.0000,   1.00000,    196.9220
    317.5000,       5.0000,   1.00000,    189.6942
    322.5000,       5.0000,   1.00000,    171.7855
    327.5000,       5.0000,   1.00000,    180.8946
    332.5000,       5.0000,   1.00000,    170.5438
    337.5000,       5.0000,   1.00000,    178.6523
    342.5000,       5.0000,   1.00000,    178.4504
    347.5000,       5.0000,   1.00000,    162.1528
    352.5000,       5.0000,   1.00000,    173.6163
    357.5000,       5.0000,   1.00000,    185.8072
    362.5000,       5.0000,   1.00000,    198.6730
    367.5000,       5.0000,   1.00000,    199.5744
    372.5000,       5.0000,   1.00000,    187.2353
    377.5000,       5.0000,   1.00000,    188.2964
    382.5000,       5.0000,   1.00000,    170.3817
    387.5000,       5.0000,   1.00000,    169.4623
     12.5000,       5.0000,   2.00000,    166.9733
     17.5000,       5.0000,   2.00000,    226.8935
     22.5000,       5.0000,   2.00000,    256.7034
     27.5000,       5.0000,   2.00000,    287.7407
     32.5000,       5.0000,   2.00000,    302.3372
     37.5000,       5.0000,   2.00000,    301.8731
     42.5000,       5.0000,   2.00000,    301.3588
     47.5000,       5.0000,   2.00000,    348.2010
     52.5000,       5.0000,   2.00000,    319.0915
     57.5000,       5.0000,   2.00000,    311.2700
     62.5000,       5.0000,   2.00000,    375.8204
     67.5000,       5.0000,   2.00000,    354.6802
     72.5000,       5.0000,   2.00000,    345.6190
     77.5000,       5.0000,   2.00000,    423.4801
     82.5000,       5.0000,   2.00000,    458.2216
     87.5000,       5.0000,   2.00000,    428.9875
     92.5000,       5.0000,   2.00000,    467.2240
     97.5000,       5.0000,   2.00000,    539.5896
    102.5000,       5.0000,   2.00000,    580.3041
    107.5000,       5.0000,   2.00000,    485.4825
    112.5000,       5.0000,   2.00000,    493.7587
    117.5000,       5.0000,   2.00000,    493.0098
    122.5000,       5.0000,   2.00000,    481.5739
    127.5000,       5.0000,   2.00000,    486.3470
    132.5000,       5.0000,   2.00000,    490.7771
    137.5000,       5.0000,   2.00000,    519.3366
    142.5000,       5.0000,   2.00000,    522.9650
    147.5000,       5.0000,   2.00000,    563.7113
    152.5000,       5.0000,   2.00000,    554.0367
    157.5000,       5.0000,   2.00000,    528.0254
    162.5000,       5.0000,   2.00000,    630.9213
    167.5000,       5.0000,   2.00000,    772.5479
    172.5000,       5.0000,   2.00000,    876.4834
    177.5000,       5.0000,   2.00000,    931.8773
    182.5000,       5.0000,   2.00000,   1149.9076
    187.5000,       5.0000,   2.00000,   1197.3806
    192.5000,       5.0000,   2.00000,   1265.2893
    197.5000,       5.0000,   2.00000,   1611.8298
    202.5000,       5.0000,   2.00000,   1533.4508
    207.5000,       5.0000,   2.00000,   1267.3225
    212.5000,       5.0000,   2.00000,   1380.8254
    217.5000,       5.0000,   2.00000,   1199.8523
    222.5000,       5.0000,   2.00000,    983.9463
    227.5000,       5.0000,   2.00000,   1170.6655
    232.5000,       5.0000,   2.00000,   1140.6997
    237.5000,       5.0000,   2.00000,    843.7236
    242.5000,       5.0000,   2.00000,    921.9621
    247.5000,       5.0000,   2.00000,    883.8679
    252.5000,       5.0000,   2.00000,    835.8723
    257.5000,       5.0000,   2.00000,    815.0472
    262.5000,       5.0000,   2.00000,    629.5655
    267.5000,       5.0000,   2.00000,    824.8395
    272.5000,       5.0000,   2.00000,    713.1738
    277.5000,       5.0000,   2.00000,    672.4561
    282.5000,       5.0000,   2.00000,    590.3656
    287.5000,       5.0000,   2.00000,    438.8137
    292.5000,       5.0000,   2.00000,    400.9337
    297.5000,       5.0000,   2.00000,    326.1565
    302.5000,       5.0000,   2.00000,    272.8191
    307.5000,       5.0000,   2.00000,    269.2547
    312.5000,       5.0000,   2.00000,    250.2296
    317.5000,       5.0000,   2.00000,    230.8953
    322.5000,       5.0000,   2.00000,    212.6674
    327.5000,       5.0000,   2.00000,    222.9759
    332.5000,       5.0000,   2.00000,    210.9211
    337.5000,       5.0000,   2.00000,    227.4743
    342.5000,       5.0000,   2.00000,    231.1525
    347.5000,       5.0000,   2.00000,    199.3770
    352.5000,       5.0000,   2.00000,    209.0676
    357.5000,       5.0000,   2.00000,    231.0020
    362.5000,       5.0000,   2.00000,    243.7476
    367.5000,       5.0000,   2.00000,    231.4512
    372.5000,       5.0000,   2.00000,    217.5681
    377.5000,       5.0000,   2.00000,    223.5355
    382.5000,       5.0000,   2.00000,    201.4530
     17.5000,       5.0000,   3.00000,    251.4554
     22.5000,       5.0000,   3.00000,    290.4415
     27.5000,       5.0000,   3.00000,    332.9696
     32.5000,       5.0000,   3.00000,    315.8020
     37.5000,       5.0000,   3.00000,    318.1243
     42.5000,       5.0000,   3.00000,    322.3346
     47.5000,       5.0000,   3.00000,    373.4383
     52.5000,       5.0000,   3.00000,    353.2125
     57.5000,       5.0000,   3.00000,    355.8268
     62.5000,       5.0000,   3.00000,    413.1418
     67.5000,       5.0000,   3.00000,    393.4223
     72.5000,       5.0000,   3.00000,    396.6980
     77.5000,       5.0000,   3.00000,    471.8646
     82.5000,       5.0000,   3.00000,    504.6636
     87.5000,       5.0000,   3.00000,    445.7900
     92.5000,       5.0000,   3.00000,    494.5435
     97.5000,       5.0000,   3.00000,    581.4027
    102.5000,       5.0000,   3.00000,    650.1717
    107.5000,       5.0000,   3.00000,    528.7934
    112.5000,       5.0000,   3.00000,    527.7825
    117.5000,       5.0000,   3.00000,    530.1866
    122.5000,       5.0000,   3.00000,    546.1457
    127.5000,       5.0000,   3.00000,    554.3362
    132.5000,       5.0000,   3.00000,    564.3987
    137.5000,       5.0000,   3.00000,    612.4833
    142.5000,       5.0000,   3.00000,    641.3419
    147.5000,       5.0000,   3.00000,    696.1416
    152.5000,       5.0000,   3.00000,    670.3802
    157.5000,       5.0000,   3.00000,    638.0833
    162.5000,       5.0000,   3.00000,    782.3442
    167.5000,       5.0000,   3.00000,    962.7051
    172.5000,       5.0000,   3.00000,   1091.8773
    177.5000,       5.0000,   3.00000,   1086.7878
    182.5000,       5.0000,   3.00000,   1169.2609
    187.5000,       5.0000,   3.00000,   1146.2147
    192.5000,       5.0000,   3.00000,   1285.0924
    197.5000,       5.0000,   3.00000,   1595.8607
    202.5000,       5.0000,   3.00000,   1567.5063
    207.5000,       5.0000,   3.00000,   1285.3848
    212.5000,       5.0000,   3.00000,   1268.1270
    217.5000,       5.0000,   3.00000,   1100.2020
    222.5000,       5.0000,   3.00000,   1013.6145
    227.5000,       5.0000,   3.00000,   1161.5361
    232.5000,       5.0000,   3.00000,   1156.7756
    237.5000,       5.0000,   3.00000,    868.3547
    242.5000,       5.0000,   3.00000,    893.9195
    247.5000,       5.0000,   3.00000,    943.5333
    252.5000,       5.0000,   3.00000,    874.3497
    257.5000,       5.0000,   3.00000,    824.1186
    262.5000,       5.0000,   3.00000,    605.8041
    267.5000,       5.0000,   3.00000,    821.2751
    272.5000,       5.0000,   3.00000,    744.8051
    277.5000,       5.0000,   3.00000,    753.9792
    282.5000,       5.0000,   3.00000,    592.2176
    287.5000,       5.0000,   3.00000,    468.7316
    292.5000,       5.0000,   3.00000,    427.3009
    297.5000,       5.0000,   3.00000,    371.8654
    302.5000,       5.0000,   3.00000,    330.1840
    307.5000,       5.0000,   3.00000,    331.9359
    312.5000,       5.0000,   3.00000,    310.0958
    317.5000,       5.0000,   3.00000,    287.5953
    322.5000,       5.0000,   3.00000,    254.5185
    327.5000,       5.0000,   3.00000,    268.1436
    332.5000,       5.0000,   3.00000,    264.2497
    337.5000,       5.0000,   3.00000,    288.5104
    342.5000,       5.0000,   3.00000,    283.1674
    347.5000,       5.0000,   3.00000,    237.7098
    352.5000,       5.0000,   3.00000,    242.9704
    357.5000,       5.0000,   3.00000,    274.9705
    362.5000,       5.0000,   3.00000,    297.2605
    367.5000,       5.0000,   3.00000,    281.5585
    372.5000,       5.0000,   3.00000,    257.0848
    377.5000,       5.0000,   3.00000,    258.2937
     22.5000,      15.0000,   1.00000,    318.8894
     27.5000,      15.0000,   1.00000,    336.8127
     32.5000,      15.0000,   1.00000,    340.8545
     37.5000,      15.0000,   1.00000,    331.1002
     42.5000,      15.0000,   1.00000,    345.2231
     47.5000,      15.0000,   1.00000,    357.8273
     52.5000,      15.0000,   1.00000,    383.9781
     57.5000,      15.0000,   1.00000,    400.9225
     62.5000,      15.0000,   1.00000,    407.3337
     67.5000,      15.0000,   1.00000,    426.1027
     72.5000,      15.0000,   1.00000,    455.9948
     77.5000,      15.0000,   1.00000,    480.6017
     82.5000,      15.0000,   1.00000,    472.9200
     87.5000,      15.0000,   1.00000,    495.2017
     92.5000,      15.0000,   1.00000,    526.7143
     97.5000,      15.0000,   1.00000,    590.2607
    102.5000,      15.0000,   1.00000,    608.9645
    107.5000,      15.0000,   1.00000,    602.2975
    112.5000,      15.0000,   1.00000,    550.1609
    117.5000,      15.0000,   1.00000,    549.4316
    122.5000,      15.0000,   1.00000,    570.1830
    127.5000,      15.0000,   1.00000,    601.2698
    132.5000,      15.0000,   1.00000,    634.3372
    137.5000,      15.0000,   1.00000,    684.5862
    142.5000,      15.0000,   1.00000,    739.7568
    147.5000,      15.0000,   1.00000,    751.3186
    152.5000,      15.0000,   1.00000,    740.4847
    157.5000,      15.0000,   1.00000,    780.7856
    162.5000,      15.0000,   1.00000,    889.3011
    167.5000,      15.0000,   1.00000,   1047.0248
    172.5000,      15.0000,   1.00000,   1134.7560
    177.5000,      15.0000,   1.00000,   1125.4742
    182.5000,      15.0000,   1.00000,   1049.0886
    187.5000,      15.0000,   1.00000,   1111.3104
    192.5000,      15.0000,   1.00000,   1274.0089
    197.5000,      15.0000,   1.00000,   1439.9532
    202.5000,      15.0000,   1.00000,   1490.2531
    207.5000,      15.0000,   1.00000,   1387.2875
    212.5000,      15.0000,   1.00000,   1155.4530
    217.5000,      15.0000,   1.00000,   1074.5585
    222.5000,      15.0000,   1.00000,   1081.3153
    227.5000,      15.0000,   1.00000,   1095.1395
    232.5000,      15.0000,   1.00000,   1048.1537
    237.5000,      15.0000,   1.00000,    987.6998
    242.5000,      15.0000,   1.00000,    923.3893
    247.5000,      15.0000,   1.00000,    882.2723
    252.5000,      15.0000,   1.00000,    864.2598
    257.5000,      15.0000,   1.00000,    753.7194
    262.5000,      15.0000,   1.00000,    725.9993
    267.5000,      15.0000,   1.00000,    712.1913
    272.5000,      15.0000,   1.00000,    791.4940
    277.5000,      15.0000,   1.00000,    733.3911
    282.5000,      15.0000,   1.00000,    656.1627
    287.5000,      15.0000,   1.00000,    514.4250
    292.5000,      15.0000,   1.00000,    443.6145
    297.5000,      15.0000,   1.00000,    402.9332
    302.5000,      15.0000,   1.00000,    386.4647
    307.5000,      15.0000,   1.00000,    370.3290
    312.5000,      15.0000,   1.00000,    354.9744
    317.5000,      15.0000,   1.00000,    325.2673
    322.5000,      15.0000,   1.00000,    305.5367
    327.5000,      15.0000,   1.00000,    297.3257
    332.5000,      15.0000,   1.00000,    314.2395
    337.5000,      15.0000,   1.00000,    317.3853
    342.5000,      15.0000,   1.00000,    301.3706
    347.5000,      15.0000,   1.00000,    280.5900
    352.5000,      15.0000,   1.00000,    277.6533
    357.5000,      15.0000,   1.00000,    297.0251
    362.5000,      15.0000,   1.00000,    316.7539
    367.5000,      15.0000,   1.00000,    316.1574
    372.5000,      15.0000,   1.00000,    297.5307
     22.5000,       5.0000,   4.00000,    327.6677
     27.5000,       5.0000,   4.00000,    369.5201
     32.5000,       5.0000,   4.00000,    355.0155
     37.5000,       5.0000,   4.00000,    342.9456
     42.5000,       5.0000,   4.00000,    333.6458
     47.5000,       5.0000,   4.00000,    391.6467
     52.5000,       5.0000,   4.00000,    384.5254
     57.5000,       5.0000,   4.00000,    384.7749
     62.5000,       5.0000,   4.00000,    447.6868
     67.5000,       5.0000,   4.00000,    428.6988
     72.5000,       5.0000,   4.00000,    435.4456
     77.5000,       5.0000,   4.00000,    505.0975
     82.5000,       5.0000,   4.00000,    506.5245
     87.5000,       5.0000,   4.00000,    471.9589
     92.5000,       5.0000,   4.00000,    529.4978
     97.5000,       5.0000,   4.00000,    618.9230
    102.5000,       5.0000,   4.00000,    699.9251
    107.5000,       5.0000,   4.00000,    578.2522
    112.5000,       5.0000,   4.00000,    564.8447
    117.5000,       5.0000,   4.00000,    552.7041
    122.5000,       5.0000,   4.00000,    575.2519
    127.5000,       5.0000,   4.00000,    616.9285
    132.5000,       5.0000,   4.00000,    644.4387
    137.5000,       5.0000,   4.00000,    727.3332
    142.5000,       5.0000,   4.00000,    759.1584
    147.5000,       5.0000,   4.00000,    811.8294
    152.5000,       5.0000,   4.00000,    772.9894
    157.5000,       5.0000,   4.00000,    739.5027
    162.5000,       5.0000,   4.00000,    898.1641
    167.5000,       5.0000,   4.00000,   1094.1615
    172.5000,       5.0000,   4.00000,   1210.5360
    177.5000,       5.0000,   4.00000,   1091.7679
    182.5000,       5.0000,   4.00000,   1100.0529
    187.5000,       5.0000,   4.00000,   1111.3262
    192.5000,       5.0000,   4.00000,   1246.6946
    197.5000,       5.0000,   4.00000,   1633.0891
    202.5000,       5.0000,   4.00000,   1603.3760
    207.5000,       5.0000,   4.00000,   1259.5621
    212.5000,       5.0000,   4.00000,   1180.7096
    217.5000,       5.0000,   4.00000,   1026.9391
    222.5000,       5.0000,   4.00000,    967.4599
    227.5000,       5.0000,   4.00000,   1166.1052
    232.5000,       5.0000,   4.00000,   1143.9243
    237.5000,       5.0000,   4.00000,    864.9020
    242.5000,       5.0000,   4.00000,    951.4340
    247.5000,       5.0000,   4.00000,    894.9341
    252.5000,       5.0000,   4.00000,    843.6154
    257.5000,       5.0000,   4.00000,    814.2023
    262.5000,       5.0000,   4.00000,    584.2706
    267.5000,       5.0000,   4.00000,    840.2078
    272.5000,       5.0000,   4.00000,    781.9608
    277.5000,       5.0000,   4.00000,    808.1382
    282.5000,       5.0000,   4.00000,    672.1375
    287.5000,       5.0000,   4.00000,    473.8336
    292.5000,       5.0000,   4.00000,    451.3066
    297.5000,       5.0000,   4.00000,    395.9450
    302.5000,       5.0000,   4.00000,    376.5361
    307.5000,       5.0000,   4.00000,    394.3268
    312.5000,       5.0000,   4.00000,    369.7241
    317.5000,       5.0000,   4.00000,    342.0589
    322.5000,       5.0000,   4.00000,    301.0992
    327.5000,       5.0000,   4.00000,    321.2398
    332.5000,       5.0000,   4.00000,    317.8420
    337.5000,       5.0000,   4.00000,    343.0674
    342.5000,       5.0000,   4.00000,    332.0132
    347.5000,       5.0000,   4.00000,    272.2008
    352.5000,       5.0000,   4.00000,    281.1139
    357.5000,       5.0000,   4.00000,    314.5401
    362.5000,       5.0000,   4.00000,    348.7681
    367.5000,       5.0000,   4.00000,    338.7619
    372.5000,       5.0000,   4.00000,    302.9528
     30.0000,      20.0000,   1.00000,    386.2816
     35.0000,      20.0000,   1.00000,    382.9135
     40.0000,      20.0000,   1.00000,    382.5149
     45.0000,      20.0000,   1.00000,    379.6179
     50.0000,      20.0000,   1.00000,    386.1543
     55.0000,      20.0000,   1.00000,    417.5166
     60.0000,      20.0000,   1.00000,    436.3202
     65.0000,      20.0000,   1.00000,    452.5734
     70.0000,      20.0000,   1.00000,    481.0033
     75.0000,      20.0000,   1.00000,    475.3265
     80.0000,      20.0000,   1.00000,    485.4362
     85.0000,      20.0000,   1.00000,    515.9337
     90.0000,      20.0000,   1.00000,    556.4826
     95.0000,      20.0000,   1.00000,    613.5710
    100.0000,      20.0000,   1.00000,    633.6627
    105.0000,      20.0000,   1.00000,    641.4007
    110.0000,      20.0000,   1.00000,    630.1617
    115.0000,      20.0000,   1.00000,    597.4542
    120.0000,      20.0000,   1.00000,    598.1817
    125.0000,      20.0000,   1.00000,    629.3216
    130.0000,      20.0000,   1.00000,    710.2446
    135.0000,      20.0000,   1.00000,    794.1863
    140.0000,      20.0000,   1.00000,    849.8375
    145.0000,      20.0000,   1.00000,    873.0396
    150.0000,      20.0000,   1.00000,    868.8802
    155.0000,      20.0000,   1.00000,    900.2678
    160.0000,      20.0000,   1.00000,    969.0147
    165.0000,      20.0000,   1.00000,   1047.3182
    170.0000,      20.0000,   1.00000,   1035.5044
    175.0000,      20.0000,   1.00000,   1008.5855
    180.0000,      20.0000,   1.00000,   1016.0588
    185.0000,      20.0000,   1.00000,   1036.1102
    190.0000,      20.0000,   1.00000,   1174.8545
    195.0000,      20.0000,   1.00000,   1320.8173
    200.0000,      20.0000,   1.00000,   1376.5848
    205.0000,      20.0000,   1.00000,   1390.5608
    210.0000,      20.0000,   1.00000,   1257.0380
    215.0000,      20.0000,   1.00000,   1085.2833
    220.0000,      20.0000,   1.00000,   1041.1432
    225.0000,      20.0000,   1.00000,   1006.9482
    230.0000,      20.0000,   1.00000,    985.4260
    235.0000,      20.0000,   1.00000,   1048.9185
    240.0000,      20.0000,   1.00000,    958.8481
    245.0000,      20.0000,   1.00000,    856.9762
    250.0000,      20.0000,   1.00000,    804.0709
    255.0000,      20.0000,   1.00000,    705.0021
    260.0000,      20.0000,   1.00000,    738.0168
    265.0000,      20.0000,   1.00000,    760.8002
    270.0000,      20.0000,   1.00000,    759.0314
    275.0000,      20.0000,   1.00000,    815.6262
    280.0000,      20.0000,   1.00000,    739.8922
    285.0000,      20.0000,   1.00000,    660.5129
    290.0000,      20.0000,   1.00000,    545.8674
    295.0000,      20.0000,   1.00000,    444.6695
    300.0000,      20.0000,   1.00000,    435.7438
    305.0000,      20.0000,   1.00000,    422.3940
    310.0000,      20.0000,   1.00000,    421.4900
    315.0000,      20.0000,   1.00000,    409.5197
    320.0000,      20.0000,   1.00000,    393.3187
    325.0000,      20.0000,   1.00000,    381.3747
    330.0000,      20.0000,   1.00000,    377.0757
    335.0000,      20.0000,   1.00000,    376.0799
    340.0000,      20.0000,   1.00000,    356.6426
    345.0000,      20.0000,   1.00000,    347.6553
    350.0000,      20.0000,   1.00000,    340.9925
    355.0000,      20.0000,   1.00000,    344.4300
    360.0000,      20.0000,   1.00000,    363.4641
    365.0000,      20.0000,   1.00000,    371.0413
     27.5000,       5.0000,   5.00000,    407.5590
     32.5000,       5.0000,   5.00000,    397.3178
     37.5000,       5.0000,   5.00000,    373.5508
     42.5000,       5.0000,   5.00000,    352.4951
     47.5000,       5.0000,   5.00000,    413.7419
     52.5000,       5.0000,   5.00000,    395.6246
     57.5000,       5.0000,   5.00000,    399.7892
     62.5000,       5.0000,   5.00000,    480.8449
     67.5000,       5.0000,   5.00000,    458.9088
     72.5000,       5.0000,   5.00000,    446.9681
     77.5000,       5.0000,   5.00000,    507.8100
     82.5000,       5.0000,   5.00000,    528.9933
     87.5000,       5.0000,   5.00000,    486.1571
     92.5000,       5.0000,   5.00000,    561.1703
     97.5000,       5.0000,   5.00000,    664.9034
    102.5000,       5.0000,   5.00000,    738.7469
    107.5000,       5.0000,   5.00000,    608.9608
    112.5000,       5.0000,   5.00000,    599.2876
    117.5000,       5.0000,   5.00000,    578.7354
    122.5000,       5.0000,   5.00000,    594.4923
    127.5000,       5.0000,   5.00000,    652.7205
    132.5000,       5.0000,   5.00000,    733.2834
    137.5000,       5.0000,   5.00000,    828.8611
    142.5000,       5.0000,   5.00000,    858.4981
    147.5000,       5.0000,   5.00000,    908.4400
    152.5000,       5.0000,   5.00000,    867.7692
    157.5000,       5.0000,   5.00000,    812.0410
    162.5000,       5.0000,   5.00000,    968.2852
    167.5000,       5.0000,   5.00000,   1141.8263
    172.5000,       5.0000,   5.00000,   1147.2859
    177.5000,       5.0000,   5.00000,   1010.5756
    182.5000,       5.0000,   5.00000,   1081.0664
    187.5000,       5.0000,   5.00000,   1076.5132
    192.5000,       5.0000,   5.00000,   1227.2169
    197.5000,       5.0000,   5.00000,   1641.4352
    202.5000,       5.0000,   5.00000,   1587.0339
    207.5000,       5.0000,   5.00000,   1191.3164
    212.5000,       5.0000,   5.00000,   1165.7073
    217.5000,       5.0000,   5.00000,    985.2660
    222.5000,       5.0000,   5.00000,    892.9081
    227.5000,       5.0000,   5.00000,   1120.6156
    232.5000,       5.0000,   5.00000,   1137.1058
    237.5000,       5.0000,   5.00000,    877.7609
    242.5000,       5.0000,   5.00000,    922.8986
    247.5000,       5.0000,   5.00000,    872.6221
    252.5000,       5.0000,   5.00000,    765.5212
    257.5000,       5.0000,   5.00000,    760.3737
    262.5000,       5.0000,   5.00000,    599.2772
    267.5000,       5.0000,   5.00000,    856.3335
    272.5000,       5.0000,   5.00000,    816.5076
    277.5000,       5.0000,   5.00000,    865.4876
    282.5000,       5.0000,   5.00000,    712.8082
    287.5000,       5.0000,   5.00000,    521.8599
    292.5000,       5.0000,   5.00000,    458.9088
    297.5000,       5.0000,   5.00000,    420.1117
    302.5000,       5.0000,   5.00000,    398.6065
    307.5000,       5.0000,   5.00000,    438.1475
    312.5000,       5.0000,   5.00000,    423.0524
    317.5000,       5.0000,   5.00000,    390.3007
    322.5000,       5.0000,   5.00000,    353.3556
    327.5000,       5.0000,   5.00000,    377.4255
    332.5000,       5.0000,   5.00000,    364.0674
    337.5000,       5.0000,   5.00000,    387.0820
    342.5000,       5.0000,   5.00000,    373.9558
    347.5000,       5.0000,   5.00000,    309.9117
    352.5000,       5.0000,   5.00000,    315.5041
    357.5000,       5.0000,   5.00000,    359.8578
    362.5000,       5.0000,   5.00000,    397.0236
    367.5000,       5.0000,   5.00000,    386.1653
     32.5000,       5.0000,   6.00000,    426.2206
     37.5000,       5.0000,   6.00000,    406.8713
     42.5000,       5.0000,   6.00000,    386.6284
     47.5000,       5.0000,   6.00000,    429.7617
     52.5000,       5.0000,   6.00000,    402.1075
     57.5000,       5.0000,   6.00000,    410.7887
     62.5000,       5.0000,   6.00000,    496.9112
     67.5000,       5.0000,   6.00000,    466.5840
     72.5000,       5.0000,   6.00000,    443.1862
     77.5000,       5.0000,   6.00000,    514.6683
     82.5000,       5.0000,   6.00000,    546.8530
     87.5000,       5.0000,   6.00000,    508.7482
     92.5000,       5.0000,   6.00000,    582.7080
     97.5000,       5.0000,   6.00000,    702.0186
    102.5000,       5.0000,   6.00000,    782.9758
    107.5000,       5.0000,   6.00000,    627.9383
    112.5000,       5.0000,   6.00000,    619.6646
    117.5000,       5.0000,   6.00000,    606.6402
    122.5000,       5.0000,   6.00000,    625.7034
    127.5000,       5.0000,   6.00000,    696.4977
    132.5000,       5.0000,   6.00000,    782.2469
    137.5000,       5.0000,   6.00000,    905.3738
    142.5000,       5.0000,   6.00000,    932.3812
    147.5000,       5.0000,   6.00000,    995.4666
    152.5000,       5.0000,   6.00000,    929.8268
    157.5000,       5.0000,   6.00000,    852.5547
    162.5000,       5.0000,   6.00000,    978.0403
    167.5000,       5.0000,   6.00000,   1046.9703
    172.5000,       5.0000,   6.00000,   1024.1858
    177.5000,       5.0000,   6.00000,    947.1906
    182.5000,       5.0000,   6.00000,   1038.4641
    187.5000,       5.0000,   6.00000,   1087.4561
    192.5000,       5.0000,   6.00000,   1240.0618
    197.5000,       5.0000,   6.00000,   1582.5018
    202.5000,       5.0000,   6.00000,   1501.1831
    207.5000,       5.0000,   6.00000,   1179.7429
    212.5000,       5.0000,   6.00000,   1123.8357
    217.5000,       5.0000,   6.00000,    952.5007
    222.5000,       5.0000,   6.00000,    861.0561
    227.5000,       5.0000,   6.00000,   1041.5942
    232.5000,       5.0000,   6.00000,   1122.8514
    237.5000,       5.0000,   6.00000,    846.5963
    242.5000,       5.0000,   6.00000,    872.9083
    247.5000,       5.0000,   6.00000,    814.9102
    252.5000,       5.0000,   6.00000,    727.9825
    257.5000,       5.0000,   6.00000,    721.8393
    262.5000,       5.0000,   6.00000,    583.1235
    267.5000,       5.0000,   6.00000,    896.5580
    272.5000,       5.0000,   6.00000,    848.4008
    277.5000,       5.0000,   6.00000,    900.0927
    282.5000,       5.0000,   6.00000,    749.2792
    287.5000,       5.0000,   6.00000,    548.3779
    292.5000,       5.0000,   6.00000,    503.5900
    297.5000,       5.0000,   6.00000,    427.7777
    302.5000,       5.0000,   6.00000,    416.9307
    307.5000,       5.0000,   6.00000,    455.1732
    312.5000,       5.0000,   6.00000,    455.2958
    317.5000,       5.0000,   6.00000,    441.6806
    322.5000,       5.0000,   6.00000,    399.9999
    327.5000,       5.0000,   6.00000,    425.8619
    332.5000,       5.0000,   6.00000,    405.1526
    337.5000,       5.0000,   6.00000,    425.2624
    342.5000,       5.0000,   6.00000,    413.9844
    347.5000,       5.0000,   6.00000,    342.9716
    352.5000,       5.0000,   6.00000,    355.3866
    357.5000,       5.0000,   6.00000,    402.8741
    362.5000,       5.0000,   6.00000,    444.9279
     37.5000,      25.0000,   1.00000,    435.9398
     42.5000,      25.0000,   1.00000,    424.9325
     47.5000,      25.0000,   1.00000,    410.4691
     52.5000,      25.0000,   1.00000,    423.7221
     57.5000,      25.0000,   1.00000,    442.0329
     62.5000,      25.0000,   1.00000,    443.0599
     67.5000,      25.0000,   1.00000,    458.5763
     72.5000,      25.0000,   1.00000,    488.1632
     77.5000,      25.0000,   1.00000,    491.1682
     82.5000,      25.0000,   1.00000,    519.4774
     87.5000,      25.0000,   1.00000,    582.2504
     92.5000,      25.0000,   1.00000,    635.5974
     97.5000,      25.0000,   1.00000,    642.3751
    102.5000,      25.0000,   1.00000,    664.2545
    107.5000,      25.0000,   1.00000,    668.1507
    112.5000,      25.0000,   1.00000,    653.1169
    117.5000,      25.0000,   1.00000,    644.4858
    122.5000,      25.0000,   1.00000,    688.7449
    127.5000,      25.0000,   1.00000,    746.5757
    132.5000,      25.0000,   1.00000,    813.2314
    137.5000,      25.0000,   1.00000,    891.0383
    142.5000,      25.0000,   1.00000,    951.6526
    147.5000,      25.0000,   1.00000,    949.9847
    152.5000,      25.0000,   1.00000,    965.3669
    157.5000,      25.0000,   1.00000,    991.8638
    162.5000,      25.0000,   1.00000,    941.5922
    167.5000,      25.0000,   1.00000,    864.0366
    172.5000,      25.0000,   1.00000,    883.0135
    177.5000,      25.0000,   1.00000,    909.8991
    182.5000,      25.0000,   1.00000,    978.6347
    187.5000,      25.0000,   1.00000,   1133.0603
    192.5000,      25.0000,   1.00000,   1232.9022
    197.5000,      25.0000,   1.00000,   1220.4958
    202.5000,      25.0000,   1.00000,   1279.1193
    207.5000,      25.0000,   1.00000,   1288.4741
    212.5000,      25.0000,   1.00000,   1168.5439
    217.5000,      25.0000,   1.00000,   1052.4907
    222.5000,      25.0000,   1.00000,   1009.1727
    227.5000,      25.0000,   1.00000,    947.3982
    232.5000,      25.0000,   1.00000,    908.4709
    237.5000,      25.0000,   1.00000,    926.7962
    242.5000,      25.0000,   1.00000,    850.7535
    247.5000,      25.0000,   1.00000,    743.9636
    252.5000,      25.0000,   1.00000,    713.7708
    257.5000,      25.0000,   1.00000,    722.6761
    262.5000,      25.0000,   1.00000,    728.0214
    267.5000,      25.0000,   1.00000,    786.5256
    272.5000,      25.0000,   1.00000,    799.3611
    277.5000,      25.0000,   1.00000,    798.6200
    282.5000,      25.0000,   1.00000,    733.5305
    287.5000,      25.0000,   1.00000,    665.1603
    292.5000,      25.0000,   1.00000,    558.5785
    297.5000,      25.0000,   1.00000,    488.4114
    302.5000,      25.0000,   1.00000,    447.1991
    307.5000,      25.0000,   1.00000,    441.1222
    312.5000,      25.0000,   1.00000,    442.5715
    317.5000,      25.0000,   1.00000,    462.3954
    322.5000,      25.0000,   1.00000,    455.5267
    327.5000,      25.0000,   1.00000,    441.4331
    332.5000,      25.0000,   1.00000,    430.0138
    337.5000,      25.0000,   1.00000,    414.6508
    342.5000,      25.0000,   1.00000,    398.1538
    347.5000,      25.0000,   1.00000,    403.7578
    352.5000,      25.0000,   1.00000,    410.1178
    357.5000,      25.0000,   1.00000,    410.3207
     37.5000,       5.0000,   7.00000,    438.8448
     42.5000,       5.0000,   7.00000,    411.4168
     47.5000,       5.0000,   7.00000,    453.3161
     52.5000,       5.0000,   7.00000,    417.0481
     57.5000,       5.0000,   7.00000,    416.4164
     62.5000,       5.0000,   7.00000,    488.4883
     67.5000,       5.0000,   7.00000,    451.5610
     72.5000,       5.0000,   7.00000,    446.2545
     77.5000,       5.0000,   7.00000,    525.8915
     82.5000,       5.0000,   7.00000,    558.5568
     87.5000,       5.0000,   7.00000,    528.8812
     92.5000,       5.0000,   7.00000,    608.8620
     97.5000,       5.0000,   7.00000,    725.2603
    102.5000,       5.0000,   7.00000,    812.6979
    107.5000,       5.0000,   7.00000,    654.3749
    112.5000,       5.0000,   7.00000,    634.8394
    117.5000,       5.0000,   7.00000,    630.8469
    122.5000,       5.0000,   7.00000,    673.1793
    127.5000,       5.0000,   7.00000,    738.8744
    132.5000,       5.0000,   7.00000,    812.5581
    137.5000,       5.0000,   7.00000,    932.9591
    142.5000,       5.0000,   7.00000,    992.3615
    147.5000,       5.0000,   7.00000,   1041.8308
    152.5000,       5.0000,   7.00000,    959.2671
    157.5000,       5.0000,   7.00000,    846.4025
    162.5000,       5.0000,   7.00000,    885.1681
    167.5000,       5.0000,   7.00000,    919.3116
    172.5000,       5.0000,   7.00000,    940.5617
    177.5000,       5.0000,   7.00000,    881.8022
    182.5000,       5.0000,   7.00000,   1002.7591
    187.5000,       5.0000,   7.00000,   1092.7828
    192.5000,       5.0000,   7.00000,   1236.0690
    197.5000,       5.0000,   7.00000,   1525.6892
    202.5000,       5.0000,   7.00000,   1456.4330
    207.5000,       5.0000,   7.00000,   1128.4659
    212.5000,       5.0000,   7.00000,   1091.0233
    217.5000,       5.0000,   7.00000,    919.6044
    222.5000,       5.0000,   7.00000,    832.1653
    227.5000,       5.0000,   7.00000,   1036.9077
    232.5000,       5.0000,   7.00000,   1024.2988
    237.5000,       5.0000,   7.00000,    783.8568
    242.5000,       5.0000,   7.00000,    814.5435
    247.5000,       5.0000,   7.00000,    757.5507
    252.5000,       5.0000,   7.00000,    710.6212
    257.5000,       5.0000,   7.00000,    716.1152
    262.5000,       5.0000,   7.00000,    566.7070
    267.5000,       5.0000,   7.00000,    893.5317
    272.5000,       5.0000,   7.00000,    883.4824
    277.5000,       5.0000,   7.00000,    925.3976
    282.5000,       5.0000,   7.00000,    774.9845
    287.5000,       5.0000,   7.00000,    576.6048
    292.5000,       5.0000,   7.00000,    526.2514
    297.5000,       5.0000,   7.00000,    460.9474
    302.5000,       5.0000,   7.00000,    420.1707
    307.5000,       5.0000,   7.00000,    466.7705
    312.5000,       5.0000,   7.00000,    473.4862
    317.5000,       5.0000,   7.00000,    474.0264
    322.5000,       5.0000,   7.00000,    438.0009
    327.5000,       5.0000,   7.00000,    461.5168
    332.5000,       5.0000,   7.00000,    441.5004
    337.5000,       5.0000,   7.00000,    466.8623
    342.5000,       5.0000,   7.00000,    450.0005
    347.5000,       5.0000,   7.00000,    376.8944
    352.5000,       5.0000,   7.00000,    392.1784
    357.5000,       5.0000,   7.00000,    446.5781
     42.5000,       5.0000,   8.00000,    428.7706
     47.5000,       5.0000,   8.00000,    480.1784
     52.5000,       5.0000,   8.00000,    436.4138
     57.5000,       5.0000,   8.00000,    413.7776
     62.5000,       5.0000,   8.00000,    467.5609
     67.5000,       5.0000,   8.00000,    441.8473
     72.5000,       5.0000,   8.00000,    444.8822
     77.5000,       5.0000,   8.00000,    534.5377
     82.5000,       5.0000,   8.00000,    575.1622
     87.5000,       5.0000,   8.00000,    540.2887
     92.5000,       5.0000,   8.00000,    629.5714
     97.5000,       5.0000,   8.00000,    748.3977
    102.5000,       5.0000,   8.00000,    831.4008
    107.5000,       5.0000,   8.00000,    674.8564
    112.5000,       5.0000,   8.00000,    664.6628
    117.5000,       5.0000,   8.00000,    663.9291
    122.5000,       5.0000,   8.00000,    705.3020
    127.5000,       5.0000,   8.00000,    772.8308
    132.5000,       5.0000,   8.00000,    834.7048
    137.5000,       5.0000,   8.00000,    953.2648
    142.5000,       5.0000,   8.00000,    994.6544
    147.5000,       5.0000,   8.00000,   1052.7725
    152.5000,       5.0000,   8.00000,    937.6318
    157.5000,       5.0000,   8.00000,    761.5355
    162.5000,       5.0000,   8.00000,    774.1451
    167.5000,       5.0000,   8.00000,    842.8859
    172.5000,       5.0000,   8.00000,    870.0858
    177.5000,       5.0000,   8.00000,    839.1014
    182.5000,       5.0000,   8.00000,    980.2006
    187.5000,       5.0000,   8.00000,   1046.5592
    192.5000,       5.0000,   8.00000,   1196.6710
    197.5000,       5.0000,   8.00000,   1539.0635
    202.5000,       5.0000,   8.00000,   1422.1310
    207.5000,       5.0000,   8.00000,   1076.4915
    212.5000,       5.0000,   8.00000,   1044.5569
    217.5000,       5.0000,   8.00000,    890.8855
    222.5000,       5.0000,   8.00000,    826.0203
    227.5000,       5.0000,   8.00000,    982.1904
    232.5000,       5.0000,   8.00000,    959.7347
    237.5000,       5.0000,   8.00000,    694.9713
    242.5000,       5.0000,   8.00000,    744.3500
    247.5000,       5.0000,   8.00000,    738.8998
    252.5000,       5.0000,   8.00000,    689.2484
    257.5000,       5.0000,   8.00000,    713.7386
    262.5000,       5.0000,   8.00000,    573.3019
    267.5000,       5.0000,   8.00000,    874.8524
    272.5000,       5.0000,   8.00000,    875.7511
    277.5000,       5.0000,   8.00000,    960.6196
    282.5000,       5.0000,   8.00000,    799.3615
    287.5000,       5.0000,   8.00000,    593.6473
    292.5000,       5.0000,   8.00000,    547.3383
    297.5000,       5.0000,   8.00000,    475.2857
    302.5000,       5.0000,   8.00000,    443.5303
    307.5000,       5.0000,   8.00000,    474.1840
    312.5000,       5.0000,   8.00000,    487.6227
    317.5000,       5.0000,   8.00000,    482.8122
    322.5000,       5.0000,   8.00000,    454.0551
    327.5000,       5.0000,   8.00000,    491.5351
    332.5000,       5.0000,   8.00000,    474.0466
    337.5000,       5.0000,   8.00000,    504.9270
    342.5000,       5.0000,   8.00000,    491.9836
    347.5000,       5.0000,   8.00000,    409.1014
    352.5000,       5.0000,   8.00000,    425.5797
     52.5000,      35.0000,   1.00000,    449.6135
     57.5000,      35.0000,   1.00000,    439.2941
     62.5000,      35.0000,   1.00000,    448.4401
     67.5000,      35.0000,   1.00000,    457.8535
     72.5000,      35.0000,   1.00000,    477.9921
     77.5000,      35.0000,   1.00000,    520.0454
     82.5000,      35.0000,   1.00000,    574.3856
     87.5000,      35.0000,   1.00000,    635.0894
     92.5000,      35.0000,   1.00000,    664.0008
     97.5000,      35.0000,   1.00000,    675.8129
    102.5000,      35.0000,   1.00000,    694.3632
    107.5000,      35.0000,   1.00000,    732.0309
    112.5000,      35.0000,   1.00000,    765.8853
    117.5000,      35.0000,   1.00000,    790.8026
    122.5000,      35.0000,   1.00000,    802.7693
    127.5000,      35.0000,   1.00000,    843.2117
    132.5000,      35.0000,   1.00000,    886.3633
    137.5000,      35.0000,   1.00000,    903.6896
    142.5000,      35.0000,   1.00000,    871.9424
    147.5000,      35.0000,   1.00000,    809.7659
    152.5000,      35.0000,   1.00000,    762.4959
    157.5000,      35.0000,   1.00000,    751.6380
    162.5000,      35.0000,   1.00000,    717.9117
    167.5000,      35.0000,   1.00000,    722.0540
    172.5000,      35.0000,   1.00000,    757.7559
    177.5000,      35.0000,   1.00000,    811.7479
    182.5000,      35.0000,   1.00000,    898.1996
    187.5000,      35.0000,   1.00000,    992.3474
    192.5000,      35.0000,   1.00000,   1044.9956
    197.5000,      35.0000,   1.00000,   1113.2173
    202.5000,      35.0000,   1.00000,   1154.8016
    207.5000,      35.0000,   1.00000,   1155.0861
    212.5000,      35.0000,   1.00000,   1160.2460
    217.5000,      35.0000,   1.00000,   1057.3845
    222.5000,      35.0000,   1.00000,    917.5172
    227.5000,      35.0000,   1.00000,    829.1038
    232.5000,      35.0000,   1.00000,    744.7027
    237.5000,      35.0000,   1.00000,    716.1217
    242.5000,      35.0000,   1.00000,    713.6193
    247.5000,      35.0000,   1.00000,    678.4942
    252.5000,      35.0000,   1.00000,    700.4760
    257.5000,      35.0000,   1.00000,    742.0812
    262.5000,      35.0000,   1.00000,    761.2791
    267.5000,      35.0000,   1.00000,    770.8416
    272.5000,      35.0000,   1.00000,    760.0191
    277.5000,      35.0000,   1.00000,    736.7057
    282.5000,      35.0000,   1.00000,    763.5333
    287.5000,      35.0000,   1.00000,    717.4447
    292.5000,      35.0000,   1.00000,    651.0621
    297.5000,      35.0000,   1.00000,    579.5414
    302.5000,      35.0000,   1.00000,    525.0648
    307.5000,      35.0000,   1.00000,    495.6855
    312.5000,      35.0000,   1.00000,    478.0892
    317.5000,      35.0000,   1.00000,    463.2627
    322.5000,      35.0000,   1.00000,    486.1805
    327.5000,      35.0000,   1.00000,    496.5454
    332.5000,      35.0000,   1.00000,    501.8898
    337.5000,      35.0000,   1.00000,    503.2087
    342.5000,      35.0000,   1.00000,    511.1142
     52.5000,       5.0000,  10.00000,    437.6577
     57.5000,       5.0000,  10.00000,    416.2245
     62.5000,       5.0000,  10.00000,    474.1640
     67.5000,       5.0000,  10.00000,    438.8480
     72.5000,       5.0000,  10.00000,    440.5876
     77.5000,       5.0000,  10.00000,    535.9902
     82.5000,       5.0000,  10.00000,    588.5637
     87.5000,       5.0000,  10.00000,    558.5438
     92.5000,       5.0000,  10.00000,    649.3535
     97.5000,       5.0000,  10.00000,    778.1041
    102.5000,       5.0000,  10.00000,    884.8234
    107.5000,       5.0000,  10.00000,    730.4432
    112.5000,       5.0000,  10.00000,    725.7225
    117.5000,       5.0000,  10.00000,    718.3693
    122.5000,       5.0000,  10.00000,    739.3989
    127.5000,       5.0000,  10.00000,    795.9086
    132.5000,       5.0000,  10.00000,    851.6803
    137.5000,       5.0000,  10.00000,    937.8286
    142.5000,       5.0000,  10.00000,    916.3140
    147.5000,       5.0000,  10.00000,    858.5977
    152.5000,       5.0000,  10.00000,    706.3026
    157.5000,       5.0000,  10.00000,    602.5403
    162.5000,       5.0000,  10.00000,    653.9243
    167.5000,       5.0000,  10.00000,    748.6134
    172.5000,       5.0000,  10.00000,    813.6763
    177.5000,       5.0000,  10.00000,    779.7365
    182.5000,       5.0000,  10.00000,    878.7966
    187.5000,       5.0000,  10.00000,    956.4965
    192.5000,       5.0000,  10.00000,   1120.7098
    197.5000,       5.0000,  10.00000,   1454.1456
    202.5000,       5.0000,  10.00000,   1383.6011
    207.5000,       5.0000,  10.00000,   1034.6355
    212.5000,       5.0000,  10.00000,    987.4261
    217.5000,       5.0000,  10.00000,    820.4905
    222.5000,       5.0000,  10.00000,    734.9476
    227.5000,       5.0000,  10.00000,    859.7019
    232.5000,       5.0000,  10.00000,    829.2111
    237.5000,       5.0000,  10.00000,    621.8199
    242.5000,       5.0000,  10.00000,    668.3200
    247.5000,       5.0000,  10.00000,    670.8249
    252.5000,       5.0000,  10.00000,    668.4164
    257.5000,       5.0000,  10.00000,    705.8257
    262.5000,       5.0000,  10.00000,    566.9946
    267.5000,       5.0000,  10.00000,    886.5096
    272.5000,       5.0000,  10.00000,    876.9022
    277.5000,       5.0000,  10.00000,    948.6014
    282.5000,       5.0000,  10.00000,    821.1636
    287.5000,       5.0000,  10.00000,    620.3821
    292.5000,       5.0000,  10.00000,    563.9918
    297.5000,       5.0000,  10.00000,    499.7672
    302.5000,       5.0000,  10.00000,    474.0714
    307.5000,       5.0000,  10.00000,    511.8354
    312.5000,       5.0000,  10.00000,    501.5421
    317.5000,       5.0000,  10.00000,    475.3584
    322.5000,       5.0000,  10.00000,    453.2603
    327.5000,       5.0000,  10.00000,    506.3083
    332.5000,       5.0000,  10.00000,    518.6733
    337.5000,       5.0000,  10.00000,    574.1412
    342.5000,       5.0000,  10.00000,    565.2719
     67.5000,      45.0000,   1.00000,    505.2981
     72.5000,      45.0000,   1.00000,    520.3089
     77.5000,      45.0000,   1.00000,    556.2976
     82.5000,      45.0000,   1.00000,    602.3007
     87.5000,      45.0000,   1.00000,    630.2115
     92.5000,      45.0000,   1.00000,    674.9858
     97.5000,      45.0000,   1.00000,    721.3999
    102.5000,      45.0000,   1.00000,    750.7288
    107.5000,      45.0000,   1.00000,    774.1540
    112.5000,      45.0000,   1.00000,    810.3633
    117.5000,      45.0000,   1.00000,    842.8409
    122.5000,      45.0000,   1.00000,    843.7162
    127.5000,      45.0000,   1.00000,    809.5002
    132.5000,      45.0000,   1.00000,    730.9979
    137.5000,      45.0000,   1.00000,    636.6080
    142.5000,      45.0000,   1.00000,    596.7446
    147.5000,      45.0000,   1.00000,    584.8779
    152.5000,      45.0000,   1.00000,    595.3650
    157.5000,      45.0000,   1.00000,    605.9356
    162.5000,      45.0000,   1.00000,    616.4166
    167.5000,      45.0000,   1.00000,    635.6204
    172.5000,      45.0000,   1.00000,    690.1512
    177.5000,      45.0000,   1.00000,    762.9338
    182.5000,      45.0000,   1.00000,    837.2718
    187.5000,      45.0000,   1.00000,    880.6296
    192.5000,      45.0000,   1.00000,    920.1574
    197.5000,      45.0000,   1.00000,    965.1447
    202.5000,      45.0000,   1.00000,    984.9944
    207.5000,      45.0000,   1.00000,   1019.3455
    212.5000,      45.0000,   1.00000,   1020.9349
    217.5000,      45.0000,   1.00000,    974.0922
    222.5000,      45.0000,   1.00000,    871.9779
    227.5000,      45.0000,   1.00000,    762.6422
    232.5000,      45.0000,   1.00000,    716.2434
    237.5000,      45.0000,   1.00000,    691.6532
    242.5000,      45.0000,   1.00000,    672.5057
    247.5000,      45.0000,   1.00000,    697.7570
    252.5000,      45.0000,   1.00000,    703.1548
    257.5000,      45.0000,   1.00000,    712.5895
    262.5000,      45.0000,   1.00000,    734.4459
    267.5000,      45.0000,   1.00000,    742.3423
    272.5000,      45.0000,   1.00000,    735.2469
    277.5000,      45.0000,   1.00000,    711.8694
    282.5000,      45.0000,   1.00000,    697.6973
    287.5000,      45.0000,   1.00000,    708.2825
    292.5000,      45.0000,   1.00000,    664.9626
    297.5000,      45.0000,   1.00000,    629.8079
    302.5000,      45.0000,   1.00000,    569.2303
    307.5000,      45.0000,   1.00000,    517.3049
    312.5000,      45.0000,   1.00000,    500.2456
    317.5000,      45.0000,   1.00000,    498.5444
    322.5000,      45.0000,   1.00000,    505.4100
    327.5000,      45.0000,   1.00000,    509.0080
     77.5000,       5.0000,  12.00000,    537.9989
    157.5000,       5.0000,  12.00000,    496.1121
    237.5000,       5.0000,  12.00000,    600.0903
    317.5000,       5.0000,  12.00000,    491.2784
     67.5000,      15.0000,   4.00000,    482.7173
     72.5000,      15.0000,   4.00000,    497.8161
     77.5000,      15.0000,   4.00000,    534.6222
     82.5000,      15.0000,   4.00000,    559.2282
     87.5000,      15.0000,   4.00000,    601.9081
     92.5000,      15.0000,   4.00000,    690.8278
     97.5000,      15.0000,   4.00000,    827.2159
    102.5000,      15.0000,   4.00000,    856.8091
    107.5000,      15.0000,   4.00000,    825.5399
    112.5000,      15.0000,   4.00000,    753.0840
    117.5000,      15.0000,   4.00000,    739.4318
    122.5000,      15.0000,   4.00000,    735.6818
    127.5000,      15.0000,   4.00000,    732.6729
    132.5000,      15.0000,   4.00000,    706.3891
    137.5000,      15.0000,   4.00000,    654.3969
    142.5000,      15.0000,   4.00000,    628.0014
    147.5000,      15.0000,   4.00000,    579.1588
    152.5000,      15.0000,   4.00000,    533.6414
    157.5000,      15.0000,   4.00000,    518.0502
    162.5000,      15.0000,   4.00000,    547.9808
    167.5000,      15.0000,   4.00000,    622.0538
    172.5000,      15.0000,   4.00000,    693.7287
    177.5000,      15.0000,   4.00000,    748.6469
    182.5000,      15.0000,   4.00000,    799.9780
    187.5000,      15.0000,   4.00000,    900.2331
    192.5000,      15.0000,   4.00000,   1054.7125
    197.5000,      15.0000,   4.00000,   1189.1869
    202.5000,      15.0000,   4.00000,   1163.2908
    207.5000,      15.0000,   4.00000,   1023.3453
    212.5000,      15.0000,   4.00000,    839.1662
    217.5000,      15.0000,   4.00000,    741.8778
    222.5000,      15.0000,   4.00000,    709.3502
    227.5000,      15.0000,   4.00000,    720.7748
    232.5000,      15.0000,   4.00000,    709.8589
    237.5000,      15.0000,   4.00000,    678.0992
    242.5000,      15.0000,   4.00000,    635.1843
    247.5000,      15.0000,   4.00000,    644.0640
    252.5000,      15.0000,   4.00000,    648.2897
    257.5000,      15.0000,   4.00000,    614.7275
    262.5000,      15.0000,   4.00000,    691.8242
    267.5000,      15.0000,   4.00000,    769.2271
    272.5000,      15.0000,   4.00000,    911.2063
    277.5000,      15.0000,   4.00000,    879.5142
    282.5000,      15.0000,   4.00000,    800.7724
    287.5000,      15.0000,   4.00000,    671.2510
    292.5000,      15.0000,   4.00000,    561.1870
    297.5000,      15.0000,   4.00000,    518.2938
    302.5000,      15.0000,   4.00000,    501.3796
    307.5000,      15.0000,   4.00000,    497.0627
    312.5000,      15.0000,   4.00000,    503.9713
    317.5000,      15.0000,   4.00000,    490.4525
    322.5000,      15.0000,   4.00000,    493.6497
    327.5000,      15.0000,   4.00000,    502.6005
     82.5000,      55.0000,   1.00000,    662.1742
     87.5000,      55.0000,   1.00000,    684.4421
     92.5000,      55.0000,   1.00000,    691.0656
     97.5000,      55.0000,   1.00000,    704.9183
    102.5000,      55.0000,   1.00000,    724.8353
    107.5000,      55.0000,   1.00000,    738.3729
    112.5000,      55.0000,   1.00000,    741.8795
    117.5000,      55.0000,   1.00000,    701.5861
    122.5000,      55.0000,   1.00000,    646.4323
    127.5000,      55.0000,   1.00000,    595.4785
    132.5000,      55.0000,   1.00000,    539.0555
    137.5000,      55.0000,   1.00000,    518.8849
    142.5000,      55.0000,   1.00000,    519.5163
    147.5000,      55.0000,   1.00000,    522.0461
    152.5000,      55.0000,   1.00000,    516.1117
    157.5000,      55.0000,   1.00000,    532.5438
    162.5000,      55.0000,   1.00000,    554.1652
    167.5000,      55.0000,   1.00000,    583.7092
    172.5000,      55.0000,   1.00000,    635.5244
    177.5000,      55.0000,   1.00000,    684.7263
    182.5000,      55.0000,   1.00000,    742.7594
    187.5000,      55.0000,   1.00000,    798.3339
    192.5000,      55.0000,   1.00000,    821.6663
    197.5000,      55.0000,   1.00000,    821.2079
    202.5000,      55.0000,   1.00000,    835.0172
    207.5000,      55.0000,   1.00000,    865.7550
    212.5000,      55.0000,   1.00000,    871.1082
    217.5000,      55.0000,   1.00000,    882.1721
    222.5000,      55.0000,   1.00000,    879.3937
    227.5000,      55.0000,   1.00000,    816.0473
    232.5000,      55.0000,   1.00000,    751.8412
    242.5000,      55.0000,   1.00000,    695.4350
    247.5000,      55.0000,   1.00000,    705.5054
    252.5000,      55.0000,   1.00000,    737.7367
    257.5000,      55.0000,   1.00000,    732.2265
    262.5000,      55.0000,   1.00000,    697.9978
    267.5000,      55.0000,   1.00000,    695.6307
    272.5000,      55.0000,   1.00000,    681.0718
    277.5000,      55.0000,   1.00000,    664.1333
    282.5000,      55.0000,   1.00000,    662.5450
    287.5000,      55.0000,   1.00000,    652.6039
    292.5000,      55.0000,   1.00000,    651.6082
    297.5000,      55.0000,   1.00000,    616.2246
    302.5000,      55.0000,   1.00000,    585.2256
    307.5000,      55.0000,   1.00000,    540.8841
    312.5000,      55.0000,   1.00000,    523.7986
     77.5000,       5.0000,  15.00000,    575.5973
    157.5000,       5.0000,  15.00000,    418.1706
    237.5000,       5.0000,  15.00000,    590.5777
    317.5000,       5.0000,  15.00000,    503.3432
     82.5000,      15.0000,   5.00000,    615.2437
     87.5000,      15.0000,   5.00000,    650.5617
     92.5000,      15.0000,   5.00000,    713.4006
     97.5000,      15.0000,   5.00000,    817.5641
    102.5000,      15.0000,   5.00000,    821.4091
    107.5000,      15.0000,   5.00000,    772.7574
    112.5000,      15.0000,   5.00000,    676.0800
    117.5000,      15.0000,   5.00000,    605.3062
    122.5000,      15.0000,   5.00000,    548.4316
    127.5000,      15.0000,   5.00000,    527.2582
    132.5000,      15.0000,   5.00000,    527.1720
    137.5000,      15.0000,   5.00000,    527.8414
    142.5000,      15.0000,   5.00000,    533.2084
    147.5000,      15.0000,   5.00000,    503.9552
    152.5000,      15.0000,   5.00000,    457.5228
    157.5000,      15.0000,   5.00000,    443.6253
    162.5000,      15.0000,   5.00000,    477.7657
    167.5000,      15.0000,   5.00000,    550.1136
    172.5000,      15.0000,   5.00000,    598.8397
    177.5000,      15.0000,   5.00000,    657.0067
    182.5000,      15.0000,   5.00000,    733.5396
    187.5000,      15.0000,   5.00000,    843.1720
    192.5000,      15.0000,   5.00000,    978.9313
    197.5000,      15.0000,   5.00000,   1057.4774
    202.5000,      15.0000,   5.00000,   1014.1613
    207.5000,      15.0000,   5.00000,    882.5385
    212.5000,      15.0000,   5.00000,    741.6872
    217.5000,      15.0000,   5.00000,    681.4543
    222.5000,      15.0000,   5.00000,    683.2905
    227.5000,      15.0000,   5.00000,    722.7727
    232.5000,      15.0000,   5.00000,    720.4323
    242.5000,      15.0000,   5.00000,    635.2616
    247.5000,      15.0000,   5.00000,    646.0428
    252.5000,      15.0000,   5.00000,    651.9140
    257.5000,      15.0000,   5.00000,    613.3593
    262.5000,      15.0000,   5.00000,    682.1833
    267.5000,      15.0000,   5.00000,    747.1641
    272.5000,      15.0000,   5.00000,    879.8212
    277.5000,      15.0000,   5.00000,    857.9262
    282.5000,      15.0000,   5.00000,    778.4874
    287.5000,      15.0000,   5.00000,    651.9254
    292.5000,      15.0000,   5.00000,    544.2855
    297.5000,      15.0000,   5.00000,    499.6471
    302.5000,      15.0000,   5.00000,    483.6354
    307.5000,      15.0000,   5.00000,    488.4391
    312.5000,      15.0000,   5.00000,    507.0919
     97.5000,      65.0000,   1.00000,    657.2361
    102.5000,      65.0000,   1.00000,    612.8976
    107.5000,      65.0000,   1.00000,    570.9833
    112.5000,      65.0000,   1.00000,    542.4224
    117.5000,      65.0000,   1.00000,    524.3289
    122.5000,      65.0000,   1.00000,    519.6232
    127.5000,      65.0000,   1.00000,    515.2930
    132.5000,      65.0000,   1.00000,    498.2389
    137.5000,      65.0000,   1.00000,    476.8621
    142.5000,      65.0000,   1.00000,    480.0034
    147.5000,      65.0000,   1.00000,    483.2874
    152.5000,      65.0000,   1.00000,    493.9583
    157.5000,      65.0000,   1.00000,    509.3429
    162.5000,      65.0000,   1.00000,    535.0222
    167.5000,      65.0000,   1.00000,    584.5212
    172.5000,      65.0000,   1.00000,    606.4824
    177.5000,      65.0000,   1.00000,    616.6422
    182.5000,      65.0000,   1.00000,    624.2131
    187.5000,      65.0000,   1.00000,    633.9659
    192.5000,      65.0000,   1.00000,    667.6353
    197.5000,      65.0000,   1.00000,    724.6774
    202.5000,      65.0000,   1.00000,    784.9086
    207.5000,      65.0000,   1.00000,    806.5670
    212.5000,      65.0000,   1.00000,    830.8475
    217.5000,      65.0000,   1.00000,    841.3115
    257.5000,      65.0000,   1.00000,    732.1573
    262.5000,      65.0000,   1.00000,    701.4017
    267.5000,      65.0000,   1.00000,    662.7698
    272.5000,      65.0000,   1.00000,    643.4291
    277.5000,      65.0000,   1.00000,    624.7465
    282.5000,      65.0000,   1.00000,    610.5930
    287.5000,      65.0000,   1.00000,    603.0521
    292.5000,      65.0000,   1.00000,    595.2188
    297.5000,      65.0000,   1.00000,    615.2247
     97.5000,      15.0000,   6.00000,    763.8677
    102.5000,      15.0000,   6.00000,    705.5508
    107.5000,      15.0000,   6.00000,    606.4125
    112.5000,      15.0000,   6.00000,    504.7989
    117.5000,      15.0000,   6.00000,    464.7102
    122.5000,      15.0000,   6.00000,    450.9206
    127.5000,      15.0000,   6.00000,    458.6344
    132.5000,      15.0000,   6.00000,    470.1199
    137.5000,      15.0000,   6.00000,    471.2993
    142.5000,      15.0000,   6.00000,    479.0399
    147.5000,      15.0000,   6.00000,    460.8054
    152.5000,      15.0000,   6.00000,    427.7732
    157.5000,      15.0000,   6.00000,    414.6536
    162.5000,      15.0000,   6.00000,    447.3244
    167.5000,      15.0000,   6.00000,    518.7682
    172.5000,      15.0000,   6.00000,    554.1953
    177.5000,      15.0000,   6.00000,    596.6423
    182.5000,      15.0000,   6.00000,    632.6808
    187.5000,      15.0000,   6.00000,    704.9781
    192.5000,      15.0000,   6.00000,    835.0357
    197.5000,      15.0000,   6.00000,    946.1316
    202.5000,      15.0000,   6.00000,    957.1552
    207.5000,      15.0000,   6.00000,    849.2770
    212.5000,      15.0000,   6.00000,    723.7330
    217.5000,      15.0000,   6.00000,    668.9410
    257.5000,      15.0000,   6.00000,    621.7054
    262.5000,      15.0000,   6.00000,    690.3839
    267.5000,      15.0000,   6.00000,    741.4911
    272.5000,      15.0000,   6.00000,    857.4038
    277.5000,      15.0000,   6.00000,    825.4070
    282.5000,      15.0000,   6.00000,    737.7134
    287.5000,      15.0000,   6.00000,    617.9002
    292.5000,      15.0000,   6.00000,    525.2955
    297.5000,      15.0000,   6.00000,    493.3312
    105.0000,      30.0000,   3.00000,    566.7452
    110.0000,      30.0000,   3.00000,    533.3601
    115.0000,      30.0000,   3.00000,    495.8559
    120.0000,      30.0000,   3.00000,    455.9315
    125.0000,      30.0000,   3.00000,    444.4927
    130.0000,      30.0000,   3.00000,    437.7356
    135.0000,      30.0000,   3.00000,    448.3861
    140.0000,      30.0000,   3.00000,    448.2304
    145.0000,      30.0000,   3.00000,    437.6013
    150.0000,      30.0000,   3.00000,    436.0143
    155.0000,      30.0000,   3.00000,    444.6662
    160.0000,      30.0000,   3.00000,    466.3629
    165.0000,      30.0000,   3.00000,    472.3000
    170.0000,      30.0000,   3.00000,    503.0065
    175.0000,      30.0000,   3.00000,    541.5459
    180.0000,      30.0000,   3.00000,    589.1756
    185.0000,      30.0000,   3.00000,    670.8866
    190.0000,      30.0000,   3.00000,    739.5508
    195.0000,      30.0000,   3.00000,    778.3373
    200.0000,      30.0000,   3.00000,    813.1180
    205.0000,      30.0000,   3.00000,    834.1707
    210.0000,      30.0000,   3.00000,    829.5984
    265.0000,      30.0000,   3.00000,    738.2786
    270.0000,      30.0000,   3.00000,    749.9556
    275.0000,      30.0000,   3.00000,    728.9464
    280.0000,      30.0000,   3.00000,    730.4106
    285.0000,      30.0000,   3.00000,    670.6355
    290.0000,      30.0000,   3.00000,    610.9968
    112.5000,      25.0000,   4.00000,    504.3091
    117.5000,      25.0000,   4.00000,    450.6431
    122.5000,      25.0000,   4.00000,    425.8123
    127.5000,      25.0000,   4.00000,    420.6695
    132.5000,      25.0000,   4.00000,    423.9185
    137.5000,      25.0000,   4.00000,    433.4973
    142.5000,      25.0000,   4.00000,    436.2578
    147.5000,      25.0000,   4.00000,    425.7036
    152.5000,      25.0000,   4.00000,    424.6041
    157.5000,      25.0000,   4.00000,    429.4826
    162.5000,      25.0000,   4.00000,    444.2331
    167.5000,      25.0000,   4.00000,    459.3980
    172.5000,      25.0000,   4.00000,    502.3550
    177.5000,      25.0000,   4.00000,    553.6287
    182.5000,      25.0000,   4.00000,    607.0372
    187.5000,      25.0000,   4.00000,    691.1954
    192.5000,      25.0000,   4.00000,    775.6157
    197.5000,      25.0000,   4.00000,    805.3869
    202.5000,      25.0000,   4.00000,    821.7220
    272.5000,      25.0000,   4.00000,    774.0651
    277.5000,      25.0000,   4.00000,    776.7303
    282.5000,      25.0000,   4.00000,    715.9264
    157.5000,      15.0000,   8.00000,    363.4036
    157.5000,      15.0000,  10.00000,    369.9400
   5.68
ITERATION 3
MODEL RESISTIVITY
LAYER 1
77,     2.5000
     10.0000,     111.76
     15.0000,     114.53
     20.0000,     185.40
     25.0000,     245.53
     30.0000,     308.77
     35.0000,     295.41
     40.0000,     278.21
     45.0000,     259.90
     50.0000,     295.20
     55.0000,     265.98
     60.0000,     253.44
     65.0000,     290.87
     70.0000,     258.86
     75.0000,     253.89
     80.0000,     306.77
     85.0000,     339.49
     90.0000,     326.04
     95.0000,     398.95
    100.0000,     500.83
    105.0000,     560.01
    110.0000,     431.06
    115.0000,     396.73
    120.0000,     362.20
    125.0000,     357.00
    130.0000,     371.83
    135.0000,     392.93
    140.0000,     401.42
    145.0000,     368.64
    150.0000,     372.34
    155.0000,     324.85
    160.0000,     289.29
    165.0000,     356.11
    170.0000,     458.91
    175.0000,     538.00
    180.0000,     569.10
    185.0000,     725.65
    190.0000,     861.21
    195.0000,     1144.8
    200.0000,     1733.9
    205.0000,     1713.3
    210.0000,     1285.3
    215.0000,     1228.4
    220.0000,     1010.0
    225.0000,     976.59
    230.0000,     1192.6
    235.0000,     1113.6
    240.0000,     798.77
    245.0000,     817.37
    250.0000,     764.14
    255.0000,     692.00
    260.0000,     692.39
    265.0000,     522.18
    270.0000,     820.23
    275.0000,     769.70
    280.0000,     793.78
    285.0000,     604.10
    290.0000,     389.12
    295.0000,     308.16
    300.0000,     233.25
    305.0000,     196.32
    310.0000,     197.08
    315.0000,     186.95
    320.0000,     170.18
    325.0000,     143.62
    330.0000,     156.06
    335.0000,     153.64
    340.0000,     161.96
    345.0000,     161.33
    350.0000,     132.04
    355.0000,     133.67
    360.0000,     162.30
    365.0000,     192.94
    370.0000,     188.17
    375.0000,     170.89
    380.0000,     168.67
    385.0000,     152.11
           151.1805
LAYER 2
77,     5.2500
     10.0000,     111.77
     15.0000,     114.50
     20.0000,     185.35
     25.0000,     247.44
     30.0000,     308.45
     35.0000,     296.45
     40.0000,     278.91
     45.0000,     268.61
     50.0000,     295.41
     55.0000,     271.27
     60.0000,     268.53
     65.0000,     294.08
     70.0000,     280.49
     75.0000,     279.83
     80.0000,     324.65
     85.0000,     353.22
     90.0000,     353.07
     95.0000,     405.06
    100.0000,     509.48
    105.0000,     561.37
    110.0000,     437.27
    115.0000,     400.46
    120.0000,     366.48
    125.0000,     363.34
    130.0000,     374.01
    135.0000,     398.44
    140.0000,     405.05
    145.0000,     400.91
    150.0000,     401.33
    155.0000,     395.32
    160.0000,     402.27
    165.0000,     471.81
    170.0000,     605.87
    175.0000,     729.10
    180.0000,     821.02
    185.0000,     992.62
    190.0000,     1207.9
    195.0000,     1457.3
    200.0000,     1797.5
    205.0000,     1708.6
    210.0000,     1279.2
    215.0000,     1229.9
    220.0000,     1019.2
    225.0000,     994.81
    230.0000,     1193.0
    235.0000,     1121.2
    240.0000,     806.91
    245.0000,     818.65
    250.0000,     769.35
    255.0000,     696.58
    260.0000,     694.58
    265.0000,     549.24
    270.0000,     818.82
    275.0000,     780.65
    280.0000,     793.32
    285.0000,     606.18
    290.0000,     389.67
    295.0000,     308.11
    300.0000,     233.88
    305.0000,     198.60
    310.0000,     198.25
    315.0000,     188.81
    320.0000,     170.73
    325.0000,     151.85
    330.0000,     158.01
    335.0000,     158.03
    340.0000,     163.81
    345.0000,     163.35
    350.0000,     140.57
    355.0000,     141.39
    360.0000,     172.77
    365.0000,     197.26
    370.0000,     193.96
    375.0000,     178.74
    380.0000,     170.36
    385.0000,     153.36
           152.6973
LAYER 3
75,     8.2750
     15.0000,     114.28
     20.0000,     183.40
     25.0000,     267.02
     30.0000,     325.50
     35.0000,     324.12
     40.0000,     319.70
     45.0000,     319.62
     50.0000,     331.21
     55.0000,     332.87
     60.0000,     334.70
     65.0000,     406.00
     70.0000,     421.73
     75.0000,     450.44
     80.0000,     543.80
     85.0000,     592.05
     90.0000,     594.22
     95.0000,     629.81
    100.0000,     735.73
    105.0000,     748.92
    110.0000,     655.47
    115.0000,     572.18
    120.0000,     512.14
    125.0000,     508.73
    130.0000,     507.28
    135.0000,     548.45
    140.0000,     637.29
    145.0000,     713.40
    150.0000,     928.18
    155.0000,     1151.0
    160.0000,     1240.2
    165.0000,     1834.7
    170.0000,     2337.7
    175.0000,     2736.5
    180.0000,     3039.7
    185.0000,     3271.4
    190.0000,     3261.4
    195.0000,     2763.5
    200.0000,     1905.5
    205.0000,     1708.4
    210.0000,     1277.9
    215.0000,     1236.5
    220.0000,     1113.0
    225.0000,     1110.7
    230.0000,     1236.8
    235.0000,     1163.0
    240.0000,     920.27
    245.0000,     904.80
    250.0000,     884.08
    255.0000,     815.47
    260.0000,     784.58
    265.0000,     762.49
    270.0000,     830.60
    275.0000,     824.50
    280.0000,     807.91
    285.0000,     623.49
    290.0000,     401.06
    295.0000,     314.82
    300.0000,     259.48
    305.0000,     234.67
    310.0000,     230.20
    315.0000,     219.57
    320.0000,     208.10
    325.0000,     208.97
    330.0000,     220.44
    335.0000,     230.41
    340.0000,     243.08
    345.0000,     243.33
    350.0000,     245.05
    355.0000,     248.40
    360.0000,     282.95
    365.0000,     289.68
    370.0000,     285.35
    375.0000,     252.57
    380.0000,     203.27
           167.0535
LAYER 4
73,    11.6025
     20.0000,     181.81
     25.0000,     303.71
     30.0000,     372.23
     35.0000,     389.02
     40.0000,     389.53
     45.0000,     390.15
     50.0000,     395.65
     55.0000,     406.33
     60.0000,     412.97
     65.0000,     516.71
     70.0000,     550.02
     75.0000,     637.00
     80.0000,     764.21
     85.0000,     819.20
     90.0000,     831.20
     95.0000,     871.30
    100.0000,     959.59
    105.0000,     969.46
    110.0000,     944.06
    115.0000,     883.32
    120.0000,     811.06
    125.0000,     802.92
    130.0000,     794.16
    135.0000,     822.79
    140.0000,     959.95
    145.0000,     1188.9
    150.0000,     1845.3
    155.0000,     2040.5
    160.0000,     2592.8
    165.0000,     3999.8
    170.0000,     4827.3
    175.0000,     5275.7
    180.0000,     5398.8
    185.0000,     5313.3
    190.0000,     4948.8
    195.0000,     3020.1
    200.0000,     2063.1
    205.0000,     1685.9
    210.0000,     1266.3
    215.0000,     1238.6
    220.0000,     1198.4
    225.0000,     1210.9
    230.0000,     1244.8
    235.0000,     1250.9
    240.0000,     1121.3
    245.0000,     1094.2
    250.0000,     1073.4
    255.0000,     1007.3
    260.0000,     971.11
    265.0000,     955.38
    270.0000,     915.61
    275.0000,     901.13
    280.0000,     856.78
    285.0000,     681.23
    290.0000,     462.39
    295.0000,     381.51
    300.0000,     351.84
    305.0000,     333.72
    310.0000,     326.63
    315.0000,     313.58
    320.0000,     308.83
    325.0000,     314.73
    330.0000,     345.06
    335.0000,     382.32
    340.0000,     413.82
    345.0000,     415.34
    350.0000,     426.75
    355.0000,     433.87
    360.0000,     460.74
    365.0000,     460.64
    370.0000,     439.17
    375.0000,     371.82
           244.2542
LAYER 5
69,    15.2628
     30.0000,     392.58
     35.0000,     485.22
     40.0000,     494.15
     45.0000,     494.95
     50.0000,     496.14
     55.0000,     500.81
     60.0000,     502.89
     65.0000,     528.30
     70.0000,     574.52
     75.0000,     651.39
     80.0000,     740.81
     85.0000,     788.87
     90.0000,     814.89
     95.0000,     864.94
    100.0000,     937.15
    105.0000,     948.09
    110.0000,     946.57
    115.0000,     945.48
    120.0000,     944.77
    125.0000,     949.48
    130.0000,     953.30
    135.0000,     1001.8
    140.0000,     1070.5
    145.0000,     1259.9
    150.0000,     1766.0
    155.0000,     2301.0
    160.0000,     3165.6
    165.0000,     4189.5
    170.0000,     4749.8
    175.0000,     5145.8
    180.0000,     5196.1
    185.0000,     5141.7
    190.0000,     4786.6
    195.0000,     2908.3
    200.0000,     1884.9
    205.0000,     1212.3
    210.0000,     1141.9
    215.0000,     1200.1
    220.0000,     1214.3
    225.0000,     1276.8
    230.0000,     1324.9
    235.0000,     1323.1
    240.0000,     1306.6
    245.0000,     1241.9
    250.0000,     1170.0
    255.0000,     1088.8
    260.0000,     1053.2
    265.0000,     1041.5
    270.0000,     969.60
    275.0000,     957.78
    280.0000,     909.96
    285.0000,     860.38
    290.0000,     838.49
    295.0000,     830.22
    300.0000,     827.77
    305.0000,     825.58
    310.0000,     820.07
    315.0000,     809.49
    320.0000,     805.66
    325.0000,     803.84
    330.0000,     797.57
    335.0000,     798.74
    340.0000,     801.66
    345.0000,     801.87
    350.0000,     801.70
    355.0000,     800.28
    360.0000,     797.87
    365.0000,     793.79
           691.4304
LAYER 6
65,    19.2890
     40.0000,     493.17
     45.0000,     494.45
     50.0000,     494.75
     55.0000,     497.90
     60.0000,     499.33
     65.0000,     518.12
     70.0000,     546.70
     75.0000,     595.39
     80.0000,     647.14
     85.0000,     674.33
     90.0000,     693.26
     95.0000,     733.38
    100.0000,     790.18
    105.0000,     816.38
    110.0000,     819.24
    115.0000,     822.84
    120.0000,     842.30
    125.0000,     884.27
    130.0000,     942.05
    135.0000,     1001.6
    140.0000,     1034.7
    145.0000,     1190.8
    150.0000,     1624.7
    155.0000,     2170.8
    160.0000,     2968.8
    165.0000,     3969.1
    170.0000,     4476.8
    175.0000,     4445.0
    180.0000,     4265.5
    185.0000,     4067.7
    190.0000,     3048.3
    195.0000,     1781.6
    200.0000,     1067.1
    205.0000,     890.70
    210.0000,     907.67
    215.0000,     1020.0
    220.0000,     1099.3
    225.0000,     1265.2
    230.0000,     1323.7
    235.0000,     1323.9
    240.0000,     1299.7
    245.0000,     1234.8
    250.0000,     1158.6
    255.0000,     1083.5
    260.0000,     1052.8
    265.0000,     1031.8
    270.0000,     965.20
    275.0000,     956.49
    280.0000,     909.30
    285.0000,     853.81
    290.0000,     843.43
    295.0000,     837.70
    300.0000,     833.73
    305.0000,     831.61
    310.0000,     827.60
    315.0000,     823.53
    320.0000,     820.68
    325.0000,     815.85
    330.0000,     811.68
    335.0000,     814.13
    340.0000,     820.17
    345.0000,     822.13
    350.0000,     825.21
    355.0000,     825.25
           825.0041
LAYER 7
61,    23.7179
     50.0000,     494.03
     55.0000,     495.99
     60.0000,     496.93
     65.0000,     512.96
     70.0000,     543.45
     75.0000,     580.87
     80.0000,     608.40
     85.0000,     622.63
     90.0000,     633.59
     95.0000,     649.83
    100.0000,     670.50
    105.0000,     687.90
    110.0000,     697.62
    115.0000,     702.66
    120.0000,     723.65
    125.0000,     758.68
    130.0000,     804.62
    135.0000,     858.36
    140.0000,     906.81
    145.0000,     916.86
    150.0000,     1029.3
    155.0000,     1215.3
    160.0000,     1396.2
    165.0000,     1464.0
    170.0000,     1447.2
    175.0000,     1415.9
    180.0000,     1378.6
    185.0000,     1262.6
    190.0000,     990.57
    195.0000,     741.89
    200.0000,     633.10
    205.0000,     642.98
    210.0000,     683.58
    215.0000,     755.43
    220.0000,     834.67
    225.0000,     990.92
    230.0000,     1063.2
    235.0000,     1066.2
    240.0000,     1064.8
    245.0000,     1040.6
    250.0000,     996.13
    255.0000,     955.63
    260.0000,     940.39
    265.0000,     925.99
    270.0000,     907.92
    275.0000,     894.08
    280.0000,     870.01
    285.0000,     847.42
    290.0000,     842.20
    295.0000,     834.91
    300.0000,     830.75
    305.0000,     826.60
    310.0000,     821.87
    315.0000,     818.09
    320.0000,     816.34
    325.0000,     814.23
    330.0000,     810.12
    335.0000,     813.79
    340.0000,     819.87
    345.0000,     821.82
           825.4211
LAYER 8
57,    28.5897
     60.0000,     492.69
     65.0000,     499.97
     70.0000,     511.56
     75.0000,     519.96
     80.0000,     523.39
     85.0000,     524.02
     90.0000,     524.02
     95.0000,     524.25
    100.0000,     525.98
    105.0000,     528.35
    110.0000,     530.35
    115.0000,     532.03
    120.0000,     539.70
    125.0000,     553.77
    130.0000,     571.48
    135.0000,     587.89
    140.0000,     597.44
    145.0000,     598.26
    150.0000,     603.40
    155.0000,     606.13
    160.0000,     597.20
    165.0000,     584.71
    170.0000,     579.19
    175.0000,     560.44
    180.0000,     556.15
    185.0000,     527.95
    190.0000,     485.94
    195.0000,     464.45
    200.0000,     476.77
    205.0000,     481.61
    210.0000,     527.34
    215.0000,     558.46
    220.0000,     608.65
    225.0000,     707.26
    230.0000,     780.43
    235.0000,     804.09
    240.0000,     805.36
    245.0000,     804.44
    250.0000,     802.44
    255.0000,     800.73
    260.0000,     799.31
    265.0000,     797.85
    270.0000,     796.87
    275.0000,     795.75
    280.0000,     796.38
    285.0000,     800.68
    290.0000,     807.31
    295.0000,     811.46
    300.0000,     813.21
    305.0000,     813.59
    310.0000,     813.49
    315.0000,     813.13
    320.0000,     812.37
    325.0000,     810.51
    330.0000,     808.66
    335.0000,     813.07
           819.4929
LAYER 9
53,    33.9487
     70.0000,     487.05
     75.0000,     481.51
     80.0000,     479.47
     85.0000,     471.82
     90.0000,     459.01
     95.0000,     446.89
    100.0000,     443.12
    105.0000,     441.92
    110.0000,     441.09
    115.0000,     440.05
    120.0000,     438.93
    125.0000,     438.74
    130.0000,     438.77
    135.0000,     438.09
    140.0000,     437.01
    145.0000,     436.61
    150.0000,     433.82
    155.0000,     428.82
    160.0000,     425.07
    165.0000,     420.59
    170.0000,     406.79
    175.0000,     396.19
    180.0000,     395.29
    185.0000,     388.64
    190.0000,     385.10
    195.0000,     390.77
    200.0000,     396.55
    205.0000,     411.27
    210.0000,     439.63
    215.0000,     449.33
    220.0000,     481.02
    225.0000,     541.14
    230.0000,     600.97
    235.0000,     643.57
    240.0000,     667.60
    245.0000,     679.31
    250.0000,     685.56
    255.0000,     690.59
    260.0000,     696.03
    265.0000,     701.35
    270.0000,     704.26
    275.0000,     707.75
    280.0000,     719.08
    285.0000,     734.63
    290.0000,     749.87
    295.0000,     761.72
    300.0000,     769.74
    305.0000,     774.24
    310.0000,     776.61
    315.0000,     783.98
    320.0000,     790.50
    325.0000,     798.34
           807.1769
LAYER 10
47,    39.8436
     85.0000,     457.26
     90.0000,     433.95
     95.0000,     411.98
    100.0000,     403.25
    105.0000,     400.75
    110.0000,     396.57
    115.0000,     391.79
    120.0000,     389.64
    125.0000,     387.76
    130.0000,     384.74
    135.0000,     382.55
    140.0000,     381.54
    145.0000,     380.35
    150.0000,     379.50
    155.0000,     377.32
    160.0000,     372.84
    165.0000,     367.48
    170.0000,     363.05
    175.0000,     360.31
    180.0000,     360.08
    185.0000,     360.26
    190.0000,     362.48
    195.0000,     365.44
    200.0000,     369.20
    205.0000,     381.05
    210.0000,     393.25
    215.0000,     395.96
    220.0000,     418.40
    225.0000,     455.58
    230.0000,     497.31
    235.0000,     535.08
    240.0000,     565.57
    245.0000,     588.85
    250.0000,     608.56
    255.0000,     626.40
    260.0000,     643.72
    265.0000,     660.64
    270.0000,     675.61
    275.0000,     684.93
    280.0000,     687.77
    285.0000,     692.96
    290.0000,     701.25
    295.0000,     708.34
    300.0000,     711.05
    305.0000,     719.25
    310.0000,     734.56
           769.8551
LAYER 11
43,    46.3279
     95.0000,     375.31
    100.0000,     368.23
    105.0000,     365.27
    110.0000,     362.97
    115.0000,     361.81
    120.0000,     361.14
    125.0000,     360.57
    130.0000,     360.02
    135.0000,     359.51
    140.0000,     359.06
    145.0000,     358.32
    150.0000,     357.06
    155.0000,     355.44
    160.0000,     353.84
    165.0000,     352.74
    170.0000,     352.42
    175.0000,     352.72
    180.0000,     353.07
    185.0000,     353.42
    190.0000,     353.87
    195.0000,     355.90
    200.0000,     360.44
    205.0000,     366.36
    210.0000,     368.44
    215.0000,     376.63
    220.0000,     394.34
    225.0000,     419.91
    230.0000,     450.01
    235.0000,     480.86
    240.0000,     510.06
    245.0000,     536.69
    250.0000,     561.01
    255.0000,     581.66
    260.0000,     600.48
    265.0000,     617.14
    270.0000,     631.21
    275.0000,     642.38
    280.0000,     650.84
    285.0000,     658.10
    290.0000,     663.56
    295.0000,     670.69
    300.0000,     677.98
           691.6512
LAYER 12
39,    53.4607
    105.0000,     350.85
    110.0000,     350.47
    115.0000,     350.30
    120.0000,     350.14
    125.0000,     349.91
    130.0000,     349.63
    135.0000,     349.50
    140.0000,     349.41
    145.0000,     349.24
    150.0000,     349.08
    155.0000,     349.05
    160.0000,     349.27
    165.0000,     349.77
    170.0000,     350.35
    175.0000,     350.66
    180.0000,     351.24
    185.0000,     352.21
    190.0000,     353.07
    195.0000,     353.94
    200.0000,     355.04
    205.0000,     357.76
    210.0000,     363.56
    215.0000,     373.16
    220.0000,     387.96
    225.0000,     408.26
    230.0000,     432.71
    235.0000,     459.29
    240.0000,     486.33
    245.0000,     512.60
    250.0000,     537.33
    255.0000,     559.84
    260.0000,     579.56
    265.0000,     596.16
    270.0000,     609.67
    275.0000,     620.63
    280.0000,     627.73
    285.0000,     634.40
    290.0000,     641.59
           650.9650
LAYER 13
37,    61.3068
    110.0000,     345.88
    115.0000,     345.89
    120.0000,     345.99
    125.0000,     346.17
    130.0000,     346.31
    135.0000,     346.38
    140.0000,     346.44
    145.0000,     346.60
    150.0000,     346.89
    155.0000,     347.34
    160.0000,     347.94
    165.0000,     348.57
    170.0000,     349.07
    175.0000,     349.32
    180.0000,     349.68
    185.0000,     350.39
    190.0000,     351.41
    195.0000,     352.78
    200.0000,     354.75
    205.0000,     357.98
    210.0000,     363.65
    215.0000,     372.98
    220.0000,     386.89
    225.0000,     405.42
    230.0000,     427.73
    235.0000,     452.47
    240.0000,     478.33
    245.0000,     504.13
    250.0000,     528.88
    255.0000,     551.80
    260.0000,     572.37
    265.0000,     588.81
    270.0000,     601.16
    275.0000,     608.45
    280.0000,     613.49
    285.0000,     616.94
           619.3895
LAYER 14
35, 
    115.0000,     344.66
    120.0000,     345.22
    125.0000,     345.56
    130.0000,     345.72
    135.0000,     345.75
    140.0000,     345.84
    145.0000,     346.05
    150.0000,     346.41
    155.0000,     346.93
    160.0000,     347.57
    165.0000,     348.20
    170.0000,     348.67
    175.0000,     348.90
    180.0000,     349.21
    185.0000,     349.89
    190.0000,     350.94
    195.0000,     352.45
    200.0000,     354.64
    205.0000,     358.06
    210.0000,     363.71
    215.0000,     372.91
    220.0000,     386.56
    225.0000,     404.69
    230.0000,     426.55
    235.0000,     450.90
    240.0000,     476.52
    245.0000,     502.23
    250.0000,     527.01
    255.0000,     550.04
    260.0000,     570.69
    265.0000,     587.91
    270.0000,     598.64
    275.0000,     605.58
    280.0000,     609.22
           610.3552
CALCULATED APPARENT RESISTIVITY
      7.5000,       5.0000,   1.00000,    131.6652
     12.5000,       5.0000,   1.00000,    139.7811
     17.5000,       5.0000,   1.00000,    202.3556
     22.5000,       5.0000,   1.00000,    231.2727
     27.5000,       5.0000,   1.00000,    280.4018
     32.5000,       5.0000,   1.00000,    286.3966
     37.5000,       5.0000,   1.00000,    298.5096
     42.5000,       5.0000,   1.00000,    278.4533
     47.5000,       5.0000,   1.00000,    304.7568
     52.5000,       5.0000,   1.00000,    287.6420
     57.5000,       5.0000,   1.00000,    280.4526
     62.5000,       5.0000,   1.00000,    311.5801
     67.5000,       5.0000,   1.00000,    299.2367
     72.5000,       5.0000,   1.00000,    306.7013
     77.5000,       5.0000,   1.00000,    343.2113
     82.5000,       5.0000,   1.00000,    377.0324
     87.5000,       5.0000,   1.00000,    383.5705
     92.5000,       5.0000,   1.00000,    447.1642
     97.5000,       5.0000,   1.00000,    473.5978
    102.5000,       5.0000,   1.00000,    521.0892
    107.5000,       5.0000,   1.00000,    446.8618
    112.5000,       5.0000,   1.00000,    443.9196
    117.5000,       5.0000,   1.00000,    406.5154
    122.5000,       5.0000,   1.00000,    399.1017
    127.5000,       5.0000,   1.00000,    407.5685
    132.5000,       5.0000,   1.00000,    407.3781
    137.5000,       5.0000,   1.00000,    430.4738
    142.5000,       5.0000,   1.00000,    415.6660
    147.5000,       5.0000,   1.00000,    426.6367
    152.5000,       5.0000,   1.00000,    416.4871
    157.5000,       5.0000,   1.00000,    412.4862
    162.5000,       5.0000,   1.00000,    486.2129
    167.5000,       5.0000,   1.00000,    575.3264
    172.5000,       5.0000,   1.00000,    687.8101
    177.5000,       5.0000,   1.00000,    750.5633
    182.5000,       5.0000,   1.00000,    946.4325
    187.5000,       5.0000,   1.00000,   1091.2631
    192.5000,       5.0000,   1.00000,   1251.3193
    197.5000,       5.0000,   1.00000,   1501.3324
    202.5000,       5.0000,   1.00000,   1498.0883
    207.5000,       5.0000,   1.00000,   1297.1707
    212.5000,       5.0000,   1.00000,   1276.1422
    217.5000,       5.0000,   1.00000,   1123.0142
    222.5000,       5.0000,   1.00000,   1020.2445
    227.5000,       5.0000,   1.00000,   1081.0038
    232.5000,       5.0000,   1.00000,   1060.5531
    237.5000,       5.0000,   1.00000,    850.0731
    242.5000,       5.0000,   1.00000,    880.9465
    247.5000,       5.0000,   1.00000,    793.9402
    252.5000,       5.0000,   1.00000,    720.8093
    257.5000,       5.0000,   1.00000,    772.6719
    262.5000,       5.0000,   1.00000,    599.8572
    267.5000,       5.0000,   1.00000,    821.3696
    272.5000,       5.0000,   1.00000,    674.7017
    277.5000,       5.0000,   1.00000,    696.4390
    282.5000,       5.0000,   1.00000,    569.7953
    287.5000,       5.0000,   1.00000,    421.2977
    292.5000,       5.0000,   1.00000,    347.1379
    297.5000,       5.0000,   1.00000,    270.0492
    302.5000,       5.0000,   1.00000,    229.3013
    307.5000,       5.0000,   1.00000,    219.7862
    312.5000,       5.0000,   1.00000,    199.5026
    317.5000,       5.0000,   1.00000,    191.2818
    322.5000,       5.0000,   1.00000,    173.5336
    327.5000,       5.0000,   1.00000,    182.4896
    332.5000,       5.0000,   1.00000,    171.8080
    337.5000,       5.0000,   1.00000,    179.6154
    342.5000,       5.0000,   1.00000,    179.2838
    347.5000,       5.0000,   1.00000,    162.0871
    352.5000,       5.0000,   1.00000,    173.1706
    357.5000,       5.0000,   1.00000,    184.9869
    362.5000,       5.0000,   1.00000,    197.8124
    367.5000,       5.0000,   1.00000,    198.2097
    372.5000,       5.0000,   1.00000,    184.8995
    377.5000,       5.0000,   1.00000,    185.7651
    382.5000,       5.0000,   1.00000,    165.4333
    387.5000,       5.0000,   1.00000,    163.3742
     12.5000,       5.0000,   2.00000,    159.5327
     17.5000,       5.0000,   2.00000,    224.6243
     22.5000,       5.0000,   2.00000,    255.7038
     27.5000,       5.0000,   2.00000,    288.4263
     32.5000,       5.0000,   2.00000,    301.7711
     37.5000,       5.0000,   2.00000,    301.7964
     42.5000,       5.0000,   2.00000,    301.8016
     47.5000,       5.0000,   2.00000,    349.4308
     52.5000,       5.0000,   2.00000,    319.1345
     57.5000,       5.0000,   2.00000,    310.9722
     62.5000,       5.0000,   2.00000,    376.4981
     67.5000,       5.0000,   2.00000,    354.4830
     72.5000,       5.0000,   2.00000,    345.9779
     77.5000,       5.0000,   2.00000,    422.7867
     82.5000,       5.0000,   2.00000,    459.1768
     87.5000,       5.0000,   2.00000,    426.7791
     92.5000,       5.0000,   2.00000,    464.8438
     97.5000,       5.0000,   2.00000,    537.4445
    102.5000,       5.0000,   2.00000,    574.8743
    107.5000,       5.0000,   2.00000,    477.3465
    112.5000,       5.0000,   2.00000,    483.6890
    117.5000,       5.0000,   2.00000,    480.2897
    122.5000,       5.0000,   2.00000,    467.6786
    127.5000,       5.0000,   2.00000,    471.1934
    132.5000,       5.0000,   2.00000,    477.4152
    137.5000,       5.0000,   2.00000,    509.3660
    142.5000,       5.0000,   2.00000,    518.2772
    147.5000,       5.0000,   2.00000,    567.7838
    152.5000,       5.0000,   2.00000,    564.6085
    157.5000,       5.0000,   2.00000,    548.9816
    162.5000,       5.0000,   2.00000,    664.7108
    167.5000,       5.0000,   2.00000,    827.0454
    172.5000,       5.0000,   2.00000,    938.7784
    177.5000,       5.0000,   2.00000,    986.9434
    182.5000,       5.0000,   2.00000,   1201.5782
    187.5000,       5.0000,   2.00000,   1223.4790
    192.5000,       5.0000,   2.00000,   1267.5134
    197.5000,       5.0000,   2.00000,   1603.1796
    202.5000,       5.0000,   2.00000,   1517.6824
    207.5000,       5.0000,   2.00000,   1234.2166
    212.5000,       5.0000,   2.00000,   1339.6329
    217.5000,       5.0000,   2.00000,   1163.9562
    222.5000,       5.0000,   2.00000,    957.4912
    227.5000,       5.0000,   2.00000,   1160.6016
    232.5000,       5.0000,   2.00000,   1135.9460
    237.5000,       5.0000,   2.00000,    834.3265
    242.5000,       5.0000,   2.00000,    920.9406
    247.5000,       5.0000,   2.00000,    885.5830
    252.5000,       5.0000,   2.00000,    837.7900
    257.5000,       5.0000,   2.00000,    815.7547
    262.5000,       5.0000,   2.00000,    624.7617
    267.5000,       5.0000,   2.00000,    827.5411
    272.5000,       5.0000,   2.00000,    712.5909
    277.5000,       5.0000,   2.00000,    670.3486
    282.5000,       5.0000,   2.00000,    588.9337
    287.5000,       5.0000,   2.00000,    437.3991
    292.5000,       5.0000,   2.00000,    400.9741
    297.5000,       5.0000,   2.00000,    327.0490
    302.5000,       5.0000,   2.00000,    274.2006
    307.5000,       5.0000,   2.00000,    271.1891
    312.5000,       5.0000,   2.00000,    252.9919
    317.5000,       5.0000,   2.00000,    232.4521
    322.5000,       5.0000,   2.00000,    214.7218
    327.5000,       5.0000,   2.00000,    225.3730
    332.5000,       5.0000,   2.00000,    212.8023
    337.5000,       5.0000,   2.00000,    229.3425
    342.5000,       5.0000,   2.00000,    233.2188
    347.5000,       5.0000,   2.00000,    200.0520
    352.5000,       5.0000,   2.00000,    208.8548
    357.5000,       5.0000,   2.00000,    230.3943
    362.5000,       5.0000,   2.00000,    242.5013
    367.5000,       5.0000,   2.00000,    228.3792
    372.5000,       5.0000,   2.00000,    213.4785
    377.5000,       5.0000,   2.00000,    219.2229
    382.5000,       5.0000,   2.00000,    193.5330
     17.5000,       5.0000,   3.00000,    247.2338
     22.5000,       5.0000,   3.00000,    287.2502
     27.5000,       5.0000,   3.00000,    331.4885
     32.5000,       5.0000,   3.00000,    309.6460
     37.5000,       5.0000,   3.00000,    313.3603
     42.5000,       5.0000,   3.00000,    319.0592
     47.5000,       5.0000,   3.00000,    373.0122
     52.5000,       5.0000,   3.00000,    352.9904
     57.5000,       5.0000,   3.00000,    356.3132
     62.5000,       5.0000,   3.00000,    416.1450
     67.5000,       5.0000,   3.00000,    395.7210
     72.5000,       5.0000,   3.00000,    400.2723
     77.5000,       5.0000,   3.00000,    473.7330
     82.5000,       5.0000,   3.00000,    508.4298
     87.5000,       5.0000,   3.00000,    446.0090
     92.5000,       5.0000,   3.00000,    495.1271
     97.5000,       5.0000,   3.00000,    581.3738
    102.5000,       5.0000,   3.00000,    647.5457
    107.5000,       5.0000,   3.00000,    521.8882
    112.5000,       5.0000,   3.00000,    518.7040
    117.5000,       5.0000,   3.00000,    519.0657
    122.5000,       5.0000,   3.00000,    535.7044
    127.5000,       5.0000,   3.00000,    545.4424
    132.5000,       5.0000,   3.00000,    560.3916
    137.5000,       5.0000,   3.00000,    615.7766
    142.5000,       5.0000,   3.00000,    652.1959
    147.5000,       5.0000,   3.00000,    719.5561
    152.5000,       5.0000,   3.00000,    698.8168
    157.5000,       5.0000,   3.00000,    675.4585
    162.5000,       5.0000,   3.00000,    835.6561
    167.5000,       5.0000,   3.00000,   1041.4880
    172.5000,       5.0000,   3.00000,   1180.6859
    177.5000,       5.0000,   3.00000,   1162.6790
    182.5000,       5.0000,   3.00000,   1233.7963
    187.5000,       5.0000,   3.00000,   1191.2651
    192.5000,       5.0000,   3.00000,   1318.4274
    197.5000,       5.0000,   3.00000,   1627.5148
    202.5000,       5.0000,   3.00000,   1592.5472
    207.5000,       5.0000,   3.00000,   1288.3748
    212.5000,       5.0000,   3.00000,   1259.2316
    217.5000,       5.0000,   3.00000,   1078.9578
    222.5000,       5.0000,   3.00000,    996.8548
    227.5000,       5.0000,   3.00000,   1160.0338
    232.5000,       5.0000,   3.00000,   1162.6943
    237.5000,       5.0000,   3.00000,    869.1634
    242.5000,       5.0000,   3.00000,    902.7718
    247.5000,       5.0000,   3.00000,    955.5864
    252.5000,       5.0000,   3.00000,    884.9800
    257.5000,       5.0000,   3.00000,    832.4862
    262.5000,       5.0000,   3.00000,    607.3708
    267.5000,       5.0000,   3.00000,    830.3046
    272.5000,       5.0000,   3.00000,    748.2190
    277.5000,       5.0000,   3.00000,    755.8780
    282.5000,       5.0000,   3.00000,    591.1175
    287.5000,       5.0000,   3.00000,    466.7124
    292.5000,       5.0000,   3.00000,    426.3513
    297.5000,       5.0000,   3.00000,    371.7396
    302.5000,       5.0000,   3.00000,    331.1985
    307.5000,       5.0000,   3.00000,    333.4240
    312.5000,       5.0000,   3.00000,    312.5765
    317.5000,       5.0000,   3.00000,    288.5740
    322.5000,       5.0000,   3.00000,    256.0921
    327.5000,       5.0000,   3.00000,    269.7810
    332.5000,       5.0000,   3.00000,    265.9365
    337.5000,       5.0000,   3.00000,    290.0767
    342.5000,       5.0000,   3.00000,    284.6241
    347.5000,       5.0000,   3.00000,    237.3089
    352.5000,       5.0000,   3.00000,    241.2289
    357.5000,       5.0000,   3.00000,    272.2379
    362.5000,       5.0000,   3.00000,    293.1450
    367.5000,       5.0000,   3.00000,    276.2296
    372.5000,       5.0000,   3.00000,    250.9427
    377.5000,       5.0000,   3.00000,    251.3652
     22.5000,      15.0000,   1.00000,    314.1253
     27.5000,      15.0000,   1.00000,    330.5893
     32.5000,      15.0000,   1.00000,    333.4344
     37.5000,      15.0000,   1.00000,    322.6113
     42.5000,      15.0000,   1.00000,    339.1057
     47.5000,      15.0000,   1.00000,    354.2466
     52.5000,      15.0000,   1.00000,    383.1732
     57.5000,      15.0000,   1.00000,    401.6830
     62.5000,      15.0000,   1.00000,    408.2350
     67.5000,      15.0000,   1.00000,    427.4569
     72.5000,      15.0000,   1.00000,    456.1839
     77.5000,      15.0000,   1.00000,    480.0638
     82.5000,      15.0000,   1.00000,    470.4780
     87.5000,      15.0000,   1.00000,    493.7417
     92.5000,      15.0000,   1.00000,    524.8720
     97.5000,      15.0000,   1.00000,    588.0111
    102.5000,      15.0000,   1.00000,    605.1236
    107.5000,      15.0000,   1.00000,    596.3789
    112.5000,      15.0000,   1.00000,    541.3795
    117.5000,      15.0000,   1.00000,    540.6720
    122.5000,      15.0000,   1.00000,    563.5095
    127.5000,      15.0000,   1.00000,    599.3498
    132.5000,      15.0000,   1.00000,    639.6181
    137.5000,      15.0000,   1.00000,    697.9556
    142.5000,      15.0000,   1.00000,    763.4552
    147.5000,      15.0000,   1.00000,    781.4197
    152.5000,      15.0000,   1.00000,    775.5688
    157.5000,      15.0000,   1.00000,    825.1840
    162.5000,      15.0000,   1.00000,    950.0374
    167.5000,      15.0000,   1.00000,   1122.4874
    172.5000,      15.0000,   1.00000,   1213.9603
    177.5000,      15.0000,   1.00000,   1191.6431
    182.5000,      15.0000,   1.00000,   1096.8234
    187.5000,      15.0000,   1.00000,   1149.0825
    192.5000,      15.0000,   1.00000,   1309.5612
    197.5000,      15.0000,   1.00000,   1484.6333
    202.5000,      15.0000,   1.00000,   1535.1302
    207.5000,      15.0000,   1.00000,   1418.5409
    212.5000,      15.0000,   1.00000,   1166.7382
    217.5000,      15.0000,   1.00000,   1072.4261
    222.5000,      15.0000,   1.00000,   1072.4146
    227.5000,      15.0000,   1.00000,   1091.0125
    232.5000,      15.0000,   1.00000,   1048.1069
    237.5000,      15.0000,   1.00000,    992.3541
    242.5000,      15.0000,   1.00000,    931.2008
    247.5000,      15.0000,   1.00000,    890.4936
    252.5000,      15.0000,   1.00000,    873.3934
    257.5000,      15.0000,   1.00000,    761.6586
    262.5000,      15.0000,   1.00000,    732.9448
    267.5000,      15.0000,   1.00000,    718.4384
    272.5000,      15.0000,   1.00000,    799.0203
    277.5000,      15.0000,   1.00000,    736.8042
    282.5000,      15.0000,   1.00000,    657.0704
    287.5000,      15.0000,   1.00000,    512.9023
    292.5000,      15.0000,   1.00000,    441.7088
    297.5000,      15.0000,   1.00000,    401.8719
    302.5000,      15.0000,   1.00000,    386.3843
    307.5000,      15.0000,   1.00000,    371.0820
    312.5000,      15.0000,   1.00000,    355.5003
    317.5000,      15.0000,   1.00000,    325.7964
    322.5000,      15.0000,   1.00000,    305.4865
    327.5000,      15.0000,   1.00000,    297.5620
    332.5000,      15.0000,   1.00000,    314.5150
    337.5000,      15.0000,   1.00000,    317.5158
    342.5000,      15.0000,   1.00000,    300.3173
    347.5000,      15.0000,   1.00000,    278.1484
    352.5000,      15.0000,   1.00000,    273.4681
    357.5000,      15.0000,   1.00000,    290.8439
    362.5000,      15.0000,   1.00000,    309.7132
    367.5000,      15.0000,   1.00000,    308.8597
    372.5000,      15.0000,   1.00000,    289.3671
     22.5000,       5.0000,   4.00000,    321.7223
     27.5000,       5.0000,   4.00000,    364.4709
     32.5000,       5.0000,   4.00000,    345.3103
     37.5000,       5.0000,   4.00000,    333.5238
     42.5000,       5.0000,   4.00000,    326.4023
     47.5000,       5.0000,   4.00000,    387.4935
     52.5000,       5.0000,   4.00000,    382.4348
     57.5000,       5.0000,   4.00000,    384.1592
     62.5000,       5.0000,   4.00000,    449.2507
     67.5000,       5.0000,   4.00000,    429.7782
     72.5000,       5.0000,   4.00000,    437.2773
     77.5000,       5.0000,   4.00000,    503.6428
     82.5000,       5.0000,   4.00000,    506.5900
     87.5000,       5.0000,   4.00000,    470.5933
     92.5000,       5.0000,   4.00000,    528.6263
     97.5000,       5.0000,   4.00000,    617.6873
    102.5000,       5.0000,   4.00000,    695.5886
    107.5000,       5.0000,   4.00000,    571.4570
    112.5000,       5.0000,   4.00000,    556.4863
    117.5000,       5.0000,   4.00000,    543.6294
    122.5000,       5.0000,   4.00000,    569.3524
    127.5000,       5.0000,   4.00000,    614.5781
    132.5000,       5.0000,   4.00000,    649.0898
    137.5000,       5.0000,   4.00000,    741.2939
    142.5000,       5.0000,   4.00000,    782.7800
    147.5000,       5.0000,   4.00000,    848.5079
    152.5000,       5.0000,   4.00000,    811.4706
    157.5000,       5.0000,   4.00000,    785.9622
    162.5000,       5.0000,   4.00000,    958.6276
    167.5000,       5.0000,   4.00000,   1181.2668
    172.5000,       5.0000,   4.00000,   1306.5562
    177.5000,       5.0000,   4.00000,   1166.0908
    182.5000,       5.0000,   4.00000,   1163.8746
    187.5000,       5.0000,   4.00000,   1161.3823
    192.5000,       5.0000,   4.00000,   1292.3402
    197.5000,       5.0000,   4.00000,   1684.6583
    202.5000,       5.0000,   4.00000,   1645.7755
    207.5000,       5.0000,   4.00000,   1280.2657
    212.5000,       5.0000,   4.00000,   1194.4490
    217.5000,       5.0000,   4.00000,   1029.1326
    222.5000,       5.0000,   4.00000,    960.3112
    227.5000,       5.0000,   4.00000,   1167.7085
    232.5000,       5.0000,   4.00000,   1150.1898
    237.5000,       5.0000,   4.00000,    867.9402
    242.5000,       5.0000,   4.00000,    966.2989
    247.5000,       5.0000,   4.00000,    906.9587
    252.5000,       5.0000,   4.00000,    854.8808
    257.5000,       5.0000,   4.00000,    826.4244
    262.5000,       5.0000,   4.00000,    588.2766
    267.5000,       5.0000,   4.00000,    852.4141
    272.5000,       5.0000,   4.00000,    787.4373
    277.5000,       5.0000,   4.00000,    811.5272
    282.5000,       5.0000,   4.00000,    672.7140
    287.5000,       5.0000,   4.00000,    471.4643
    292.5000,       5.0000,   4.00000,    449.4831
    297.5000,       5.0000,   4.00000,    394.8719
    302.5000,       5.0000,   4.00000,    376.6508
    307.5000,       5.0000,   4.00000,    394.7450
    312.5000,       5.0000,   4.00000,    371.0241
    317.5000,       5.0000,   4.00000,    341.4299
    322.5000,       5.0000,   4.00000,    301.0757
    327.5000,       5.0000,   4.00000,    321.3267
    332.5000,       5.0000,   4.00000,    317.9163
    337.5000,       5.0000,   4.00000,    342.7723
    342.5000,       5.0000,   4.00000,    331.0540
    347.5000,       5.0000,   4.00000,    269.2064
    352.5000,       5.0000,   4.00000,    276.2785
    357.5000,       5.0000,   4.00000,    307.6666
    362.5000,       5.0000,   4.00000,    340.9716
    367.5000,       5.0000,   4.00000,    330.7435
    372.5000,       5.0000,   4.00000,    294.1402
     30.0000,      20.0000,   1.00000,    375.1436
     35.0000,      20.0000,   1.00000,    371.5270
     40.0000,      20.0000,   1.00000,    371.1745
     45.0000,      20.0000,   1.00000,    369.5135
     50.0000,      20.0000,   1.00000,    379.0531
     55.0000,      20.0000,   1.00000,    412.8022
     60.0000,      20.0000,   1.00000,    432.9932
     65.0000,      20.0000,   1.00000,    448.6611
     70.0000,      20.0000,   1.00000,    474.7828
     75.0000,      20.0000,   1.00000,    467.2888
     80.0000,      20.0000,   1.00000,    476.7980
     85.0000,      20.0000,   1.00000,    506.8756
     90.0000,      20.0000,   1.00000,    548.2864
     95.0000,      20.0000,   1.00000,    605.5654
    100.0000,      20.0000,   1.00000,    626.3147
    105.0000,      20.0000,   1.00000,    634.5497
    110.0000,      20.0000,   1.00000,    623.7707
    115.0000,      20.0000,   1.00000,    593.2612
    120.0000,      20.0000,   1.00000,    597.4128
    125.0000,      20.0000,   1.00000,    634.0815
    130.0000,      20.0000,   1.00000,    722.8970
    135.0000,      20.0000,   1.00000,    815.5670
    140.0000,      20.0000,   1.00000,    880.1855
    145.0000,      20.0000,   1.00000,    906.9695
    150.0000,      20.0000,   1.00000,    906.0698
    155.0000,      20.0000,   1.00000,    942.3378
    160.0000,      20.0000,   1.00000,   1021.3085
    165.0000,      20.0000,   1.00000,   1107.1221
    170.0000,      20.0000,   1.00000,   1088.3174
    175.0000,      20.0000,   1.00000,   1056.7520
    180.0000,      20.0000,   1.00000,   1062.9972
    185.0000,      20.0000,   1.00000,   1077.4812
    190.0000,      20.0000,   1.00000,   1211.8502
    195.0000,      20.0000,   1.00000,   1359.6873
    200.0000,      20.0000,   1.00000,   1423.8610
    205.0000,      20.0000,   1.00000,   1442.8641
    210.0000,      20.0000,   1.00000,   1297.0347
    215.0000,      20.0000,   1.00000,   1109.1986
    220.0000,      20.0000,   1.00000,   1057.1309
    225.0000,      20.0000,   1.00000,   1015.0157
    230.0000,      20.0000,   1.00000,    983.7593
    235.0000,      20.0000,   1.00000,   1048.8109
    240.0000,      20.0000,   1.00000,    958.1383
    245.0000,      20.0000,   1.00000,    858.8083
    250.0000,      20.0000,   1.00000,    809.1639
    255.0000,      20.0000,   1.00000,    709.0626
    260.0000,      20.0000,   1.00000,    744.0598
    265.0000,      20.0000,   1.00000,    768.0844
    270.0000,      20.0000,   1.00000,    764.2305
    275.0000,      20.0000,   1.00000,    821.9284
    280.0000,      20.0000,   1.00000,    742.1957
    285.0000,      20.0000,   1.00000,    660.4443
    290.0000,      20.0000,   1.00000,    544.3271
    295.0000,      20.0000,   1.00000,    441.9890
    300.0000,      20.0000,   1.00000,    433.2832
    305.0000,      20.0000,   1.00000,    420.3074
    310.0000,      20.0000,   1.00000,    419.2687
    315.0000,      20.0000,   1.00000,    407.0340
    320.0000,      20.0000,   1.00000,    390.7001
    325.0000,      20.0000,   1.00000,    378.4193
    330.0000,      20.0000,   1.00000,    373.9938
    335.0000,      20.0000,   1.00000,    372.2740
    340.0000,      20.0000,   1.00000,    351.7389
    345.0000,      20.0000,   1.00000,    341.3191
    350.0000,      20.0000,   1.00000,    332.4349
    355.0000,      20.0000,   1.00000,    334.0900
    360.0000,      20.0000,   1.00000,    352.2032
    365.0000,      20.0000,   1.00000,    359.2710
     27.5000,       5.0000,   5.00000,    399.0518
     32.5000,       5.0000,   5.00000,    384.2936
     37.5000,       5.0000,   5.00000,    361.1187
     42.5000,       5.0000,   5.00000,    341.3182
     47.5000,       5.0000,   5.00000,    405.3153
     52.5000,       5.0000,   5.00000,    389.6002
     57.5000,       5.0000,   5.00000,    395.7775
     62.5000,       5.0000,   5.00000,    478.8549
     67.5000,       5.0000,   5.00000,    455.8270
     72.5000,       5.0000,   5.00000,    443.6748
     77.5000,       5.0000,   5.00000,    500.3131
     82.5000,       5.0000,   5.00000,    524.1674
     87.5000,       5.0000,   5.00000,    480.1094
     92.5000,       5.0000,   5.00000,    556.2509
     97.5000,       5.0000,   5.00000,    659.3752
    102.5000,       5.0000,   5.00000,    730.9592
    107.5000,       5.0000,   5.00000,    600.5359
    112.5000,       5.0000,   5.00000,    592.3072
    117.5000,       5.0000,   5.00000,    572.8346
    122.5000,       5.0000,   5.00000,    593.1377
    127.5000,       5.0000,   5.00000,    656.1489
    132.5000,       5.0000,   5.00000,    743.8479
    137.5000,       5.0000,   5.00000,    850.3766
    142.5000,       5.0000,   5.00000,    888.6234
    147.5000,       5.0000,   5.00000,    949.8174
    152.5000,       5.0000,   5.00000,    909.6357
    157.5000,       5.0000,   5.00000,    858.2702
    162.5000,       5.0000,   5.00000,   1025.9355
    167.5000,       5.0000,   5.00000,   1221.4873
    172.5000,       5.0000,   5.00000,   1224.5278
    177.5000,       5.0000,   5.00000,   1073.3851
    182.5000,       5.0000,   5.00000,   1144.6814
    187.5000,       5.0000,   5.00000,   1128.4314
    192.5000,       5.0000,   5.00000,   1272.2684
    197.5000,       5.0000,   5.00000,   1691.2195
    202.5000,       5.0000,   5.00000,   1632.4546
    207.5000,       5.0000,   5.00000,   1216.9786
    212.5000,       5.0000,   5.00000,   1191.0492
    217.5000,       5.0000,   5.00000,   1000.2838
    222.5000,       5.0000,   5.00000,    897.8956
    227.5000,       5.0000,   5.00000,   1125.9098
    232.5000,       5.0000,   5.00000,   1140.9927
    237.5000,       5.0000,   5.00000,    878.5024
    242.5000,       5.0000,   5.00000,    932.9261
    247.5000,       5.0000,   5.00000,    882.8156
    252.5000,       5.0000,   5.00000,    773.1803
    257.5000,       5.0000,   5.00000,    769.7900
    262.5000,       5.0000,   5.00000,    603.9282
    267.5000,       5.0000,   5.00000,    867.5587
    272.5000,       5.0000,   5.00000,    821.3712
    277.5000,       5.0000,   5.00000,    868.4118
    282.5000,       5.0000,   5.00000,    712.7165
    287.5000,       5.0000,   5.00000,    519.2393
    292.5000,       5.0000,   5.00000,    456.3503
    297.5000,       5.0000,   5.00000,    418.0677
    302.5000,       5.0000,   5.00000,    397.2039
    307.5000,       5.0000,   5.00000,    436.7306
    312.5000,       5.0000,   5.00000,    422.4647
    317.5000,       5.0000,   5.00000,    387.1551
    322.5000,       5.0000,   5.00000,    351.3230
    327.5000,       5.0000,   5.00000,    375.2739
    332.5000,       5.0000,   5.00000,    361.5872
    337.5000,       5.0000,   5.00000,    383.4472
    342.5000,       5.0000,   5.00000,    369.6704
    347.5000,       5.0000,   5.00000,    303.6184
    352.5000,       5.0000,   5.00000,    306.6232
    357.5000,       5.0000,   5.00000,    349.2188
    362.5000,       5.0000,   5.00000,    385.5678
    367.5000,       5.0000,   5.00000,    374.6307
     32.5000,       5.0000,   6.00000,    409.8406
     37.5000,       5.0000,   6.00000,    391.4919
     42.5000,       5.0000,   6.00000,    372.5212
     47.5000,       5.0000,   6.00000,    416.6761
     52.5000,       5.0000,   6.00000,    390.9963
     57.5000,       5.0000,   6.00000,    401.7734
     62.5000,       5.0000,   6.00000,    489.3268
     67.5000,       5.0000,   6.00000,    457.4525
     72.5000,       5.0000,   6.00000,    433.8997
     77.5000,       5.0000,   6.00000,    501.3435
     82.5000,       5.0000,   6.00000,    536.4855
     87.5000,       5.0000,   6.00000,    497.8458
     92.5000,       5.0000,   6.00000,    571.7326
     97.5000,       5.0000,   6.00000,    691.0126
    102.5000,       5.0000,   6.00000,    770.8333
    107.5000,       5.0000,   6.00000,    618.5228
    112.5000,       5.0000,   6.00000,    613.8375
    117.5000,       5.0000,   6.00000,    603.8359
    122.5000,       5.0000,   6.00000,    628.1588
    127.5000,       5.0000,   6.00000,    703.4456
    132.5000,       5.0000,   6.00000,    797.0775
    137.5000,       5.0000,   6.00000,    928.6824
    142.5000,       5.0000,   6.00000,    961.3820
    147.5000,       5.0000,   6.00000,   1035.5861
    152.5000,       5.0000,   6.00000,    966.6526
    157.5000,       5.0000,   6.00000,    892.4352
    162.5000,       5.0000,   6.00000,   1024.2457
    167.5000,       5.0000,   6.00000,   1102.4791
    172.5000,       5.0000,   6.00000,   1078.7198
    177.5000,       5.0000,   6.00000,    998.3948
    182.5000,       5.0000,   6.00000,   1097.2664
    187.5000,       5.0000,   6.00000,   1138.7557
    192.5000,       5.0000,   6.00000,   1281.3259
    197.5000,       5.0000,   6.00000,   1620.8707
    202.5000,       5.0000,   6.00000,   1536.4857
    207.5000,       5.0000,   6.00000,   1203.0994
    212.5000,       5.0000,   6.00000,   1148.2839
    217.5000,       5.0000,   6.00000,    970.3462
    222.5000,       5.0000,   6.00000,    871.9692
    227.5000,       5.0000,   6.00000,   1053.8403
    232.5000,       5.0000,   6.00000,   1128.7192
    237.5000,       5.0000,   6.00000,    842.0417
    242.5000,       5.0000,   6.00000,    875.5593
    247.5000,       5.0000,   6.00000,    819.0277
    252.5000,       5.0000,   6.00000,    732.0904
    257.5000,       5.0000,   6.00000,    726.3906
    262.5000,       5.0000,   6.00000,    584.1932
    267.5000,       5.0000,   6.00000,    905.5713
    272.5000,       5.0000,   6.00000,    849.5612
    277.5000,       5.0000,   6.00000,    900.1584
    282.5000,       5.0000,   6.00000,    747.0370
    287.5000,       5.0000,   6.00000,    544.3703
    292.5000,       5.0000,   6.00000,    500.2798
    297.5000,       5.0000,   6.00000,    424.3580
    302.5000,       5.0000,   6.00000,    413.9679
    307.5000,       5.0000,   6.00000,    451.3292
    312.5000,       5.0000,   6.00000,    452.0991
    317.5000,       5.0000,   6.00000,    436.0212
    322.5000,       5.0000,   6.00000,    395.5455
    327.5000,       5.0000,   6.00000,    420.8620
    332.5000,       5.0000,   6.00000,    399.4832
    337.5000,       5.0000,   6.00000,    417.8231
    342.5000,       5.0000,   6.00000,    405.6609
    347.5000,       5.0000,   6.00000,    333.0610
    352.5000,       5.0000,   6.00000,    343.2413
    357.5000,       5.0000,   6.00000,    388.8502
    362.5000,       5.0000,   6.00000,    429.8087
     37.5000,      25.0000,   1.00000,    421.1650
     42.5000,      25.0000,   1.00000,    410.3616
     47.5000,      25.0000,   1.00000,    396.7203
     52.5000,      25.0000,   1.00000,    411.0364
     57.5000,      25.0000,   1.00000,    430.0290
     62.5000,      25.0000,   1.00000,    430.7323
     67.5000,      25.0000,   1.00000,    444.4688
     72.5000,      25.0000,   1.00000,    473.0013
     77.5000,      25.0000,   1.00000,    475.2101
     82.5000,      25.0000,   1.00000,    503.1543
     87.5000,      25.0000,   1.00000,    565.5562
     92.5000,      25.0000,   1.00000,    619.4553
     97.5000,      25.0000,   1.00000,    627.9590
    102.5000,      25.0000,   1.00000,    653.8506
    107.5000,      25.0000,   1.00000,    661.8362
    112.5000,      25.0000,   1.00000,    651.1877
    117.5000,      25.0000,   1.00000,    646.8943
    122.5000,      25.0000,   1.00000,    697.1176
    127.5000,      25.0000,   1.00000,    762.4961
    132.5000,      25.0000,   1.00000,    835.7346
    137.5000,      25.0000,   1.00000,    918.6494
    142.5000,      25.0000,   1.00000,    980.8099
    147.5000,      25.0000,   1.00000,    977.9694
    152.5000,      25.0000,   1.00000,    994.8056
    157.5000,      25.0000,   1.00000,   1025.4476
    162.5000,      25.0000,   1.00000,    970.5272
    167.5000,      25.0000,   1.00000,    887.5189
    172.5000,      25.0000,   1.00000,    908.4425
    177.5000,      25.0000,   1.00000,    939.4802
    182.5000,      25.0000,   1.00000,   1010.2545
    187.5000,      25.0000,   1.00000,   1164.0542
    192.5000,      25.0000,   1.00000,   1265.6033
    197.5000,      25.0000,   1.00000,   1254.0338
    202.5000,      25.0000,   1.00000,   1317.9379
    207.5000,      25.0000,   1.00000,   1330.5688
    212.5000,      25.0000,   1.00000,   1201.1871
    217.5000,      25.0000,   1.00000,   1075.1284
    222.5000,      25.0000,   1.00000,   1027.1993
    227.5000,      25.0000,   1.00000,    959.1310
    232.5000,      25.0000,   1.00000,    911.6876
    237.5000,      25.0000,   1.00000,    921.4970
    242.5000,      25.0000,   1.00000,    842.0084
    247.5000,      25.0000,   1.00000,    736.7693
    252.5000,      25.0000,   1.00000,    711.3234
    257.5000,      25.0000,   1.00000,    722.0973
    262.5000,      25.0000,   1.00000,    726.8869
    267.5000,      25.0000,   1.00000,    786.5807
    272.5000,      25.0000,   1.00000,    800.0901
    277.5000,      25.0000,   1.00000,    799.1285
    282.5000,      25.0000,   1.00000,    732.1579
    287.5000,      25.0000,   1.00000,    662.6741
    292.5000,      25.0000,   1.00000,    554.9346
    297.5000,      25.0000,   1.00000,    484.0944
    302.5000,      25.0000,   1.00000,    442.3368
    307.5000,      25.0000,   1.00000,    435.5826
    312.5000,      25.0000,   1.00000,    436.7463
    317.5000,      25.0000,   1.00000,    456.3732
    322.5000,      25.0000,   1.00000,    449.2083
    327.5000,      25.0000,   1.00000,    433.9185
    332.5000,      25.0000,   1.00000,    421.8448
    337.5000,      25.0000,   1.00000,    405.2642
    342.5000,      25.0000,   1.00000,    387.1062
    347.5000,      25.0000,   1.00000,    391.3304
    352.5000,      25.0000,   1.00000,    396.5737
    357.5000,      25.0000,   1.00000,    395.4216
     37.5000,       5.0000,   7.00000,    420.0777
     42.5000,       5.0000,   7.00000,    394.0933
     47.5000,       5.0000,   7.00000,    435.7993
     52.5000,       5.0000,   7.00000,    400.4536
     57.5000,       5.0000,   7.00000,    401.4501
     62.5000,       5.0000,   7.00000,    473.1686
     67.5000,       5.0000,   7.00000,    435.9835
     72.5000,       5.0000,   7.00000,    431.9052
     77.5000,       5.0000,   7.00000,    507.0509
     82.5000,       5.0000,   7.00000,    542.5924
     87.5000,       5.0000,   7.00000,    513.0675
     92.5000,       5.0000,   7.00000,    592.6592
     97.5000,       5.0000,   7.00000,    708.3572
    102.5000,       5.0000,   7.00000,    796.9916
    107.5000,       5.0000,   7.00000,    644.2223
    112.5000,       5.0000,   7.00000,    630.0696
    117.5000,       5.0000,   7.00000,    629.4368
    122.5000,       5.0000,   7.00000,    677.6031
    127.5000,       5.0000,   7.00000,    747.6633
    132.5000,       5.0000,   7.00000,    826.5393
    137.5000,       5.0000,   7.00000,    952.5655
    142.5000,       5.0000,   7.00000,   1016.1192
    147.5000,       5.0000,   7.00000,   1072.3710
    152.5000,       5.0000,   7.00000,    985.3010
    157.5000,       5.0000,   7.00000,    873.7878
    162.5000,       5.0000,   7.00000,    910.1658
    167.5000,       5.0000,   7.00000,    952.2200
    172.5000,       5.0000,   7.00000,    979.9494
    177.5000,       5.0000,   7.00000,    921.9819
    182.5000,       5.0000,   7.00000,   1051.4177
    187.5000,       5.0000,   7.00000,   1137.0173
    192.5000,       5.0000,   7.00000,   1271.1400
    197.5000,       5.0000,   7.00000,   1553.5781
    202.5000,       5.0000,   7.00000,   1476.0023
    207.5000,       5.0000,   7.00000,   1140.7899
    212.5000,       5.0000,   7.00000,   1108.2977
    217.5000,       5.0000,   7.00000,    933.8354
    222.5000,       5.0000,   7.00000,    842.2540
    227.5000,       5.0000,   7.00000,   1053.1833
    232.5000,       5.0000,   7.00000,   1031.9186
    237.5000,       5.0000,   7.00000,    777.5928
    242.5000,       5.0000,   7.00000,    811.3099
    247.5000,       5.0000,   7.00000,    753.9442
    252.5000,       5.0000,   7.00000,    708.9365
    257.5000,       5.0000,   7.00000,    716.1299
    262.5000,       5.0000,   7.00000,    562.7276
    267.5000,       5.0000,   7.00000,    894.5340
    272.5000,       5.0000,   7.00000,    880.1550
    277.5000,       5.0000,   7.00000,    919.7841
    282.5000,       5.0000,   7.00000,    769.3082
    287.5000,       5.0000,   7.00000,    570.3317
    292.5000,       5.0000,   7.00000,    520.8726
    297.5000,       5.0000,   7.00000,    456.1393
    302.5000,       5.0000,   7.00000,    415.2841
    307.5000,       5.0000,   7.00000,    460.5628
    312.5000,       5.0000,   7.00000,    467.7133
    317.5000,       5.0000,   7.00000,    465.6487
    322.5000,       5.0000,   7.00000,    430.9654
    327.5000,       5.0000,   7.00000,    453.2557
    332.5000,       5.0000,   7.00000,    432.4476
    337.5000,       5.0000,   7.00000,    455.4949
    342.5000,       5.0000,   7.00000,    437.5457
    347.5000,       5.0000,   7.00000,    363.9663
    352.5000,       5.0000,   7.00000,    377.3219
    357.5000,       5.0000,   7.00000,    429.3687
     42.5000,       5.0000,   8.00000,    407.3357
     47.5000,       5.0000,   8.00000,    457.7892
     52.5000,       5.0000,   8.00000,    414.6060
     57.5000,       5.0000,   8.00000,    392.3264
     62.5000,       5.0000,   8.00000,    444.7478
     67.5000,       5.0000,   8.00000,    420.3945
     72.5000,       5.0000,   8.00000,    425.8040
     77.5000,       5.0000,   8.00000,    510.6319
     82.5000,       5.0000,   8.00000,    554.2027
     87.5000,       5.0000,   8.00000,    519.9773
     92.5000,       5.0000,   8.00000,    609.1895
     97.5000,       5.0000,   8.00000,    727.9747
    102.5000,       5.0000,   8.00000,    812.8339
    107.5000,       5.0000,   8.00000,    663.8259
    112.5000,       5.0000,   8.00000,    659.5785
    117.5000,       5.0000,   8.00000,    662.4333
    122.5000,       5.0000,   8.00000,    708.8820
    127.5000,       5.0000,   8.00000,    778.5302
    132.5000,       5.0000,   8.00000,    842.9896
    137.5000,       5.0000,   8.00000,    966.2004
    142.5000,       5.0000,   8.00000,   1008.0485
    147.5000,       5.0000,   8.00000,   1069.7990
    152.5000,       5.0000,   8.00000,    948.3404
    157.5000,       5.0000,   8.00000,    770.0696
    162.5000,       5.0000,   8.00000,    781.1758
    167.5000,       5.0000,   8.00000,    862.9954
    172.5000,       5.0000,   8.00000,    898.0559
    177.5000,       5.0000,   8.00000,    869.4278
    182.5000,       5.0000,   8.00000,   1017.7039
    187.5000,       5.0000,   8.00000,   1077.3097
    192.5000,       5.0000,   8.00000,   1221.8325
    197.5000,       5.0000,   8.00000,   1555.3468
    202.5000,       5.0000,   8.00000,   1426.3734
    207.5000,       5.0000,   8.00000,   1074.8549
    212.5000,       5.0000,   8.00000,   1050.4448
    217.5000,       5.0000,   8.00000,    897.9932
    222.5000,       5.0000,   8.00000,    832.7410
    227.5000,       5.0000,   8.00000,    993.5187
    232.5000,       5.0000,   8.00000,    967.0930
    237.5000,       5.0000,   8.00000,    690.3699
    242.5000,       5.0000,   8.00000,    738.7729
    247.5000,       5.0000,   8.00000,    730.7662
    252.5000,       5.0000,   8.00000,    680.5529
    257.5000,       5.0000,   8.00000,    706.9874
    262.5000,       5.0000,   8.00000,    564.6434
    267.5000,       5.0000,   8.00000,    866.4833
    272.5000,       5.0000,   8.00000,    863.6844
    277.5000,       5.0000,   8.00000,    949.1813
    282.5000,       5.0000,   8.00000,    788.3050
    287.5000,       5.0000,   8.00000,    584.0104
    292.5000,       5.0000,   8.00000,    539.2688
    297.5000,       5.0000,   8.00000,    468.1211
    302.5000,       5.0000,   8.00000,    436.8265
    307.5000,       5.0000,   8.00000,    465.7355
    312.5000,       5.0000,   8.00000,    479.6367
    317.5000,       5.0000,   8.00000,    471.7128
    322.5000,       5.0000,   8.00000,    444.2321
    327.5000,       5.0000,   8.00000,    480.1181
    332.5000,       5.0000,   8.00000,    461.5489
    337.5000,       5.0000,   8.00000,    489.6379
    342.5000,       5.0000,   8.00000,    476.4158
    347.5000,       5.0000,   8.00000,    393.7090
    352.5000,       5.0000,   8.00000,    407.9958
     52.5000,      35.0000,   1.00000,    422.1485
     57.5000,      35.0000,   1.00000,    411.6504
     62.5000,      35.0000,   1.00000,    419.4855
     67.5000,      35.0000,   1.00000,    428.4069
     72.5000,      35.0000,   1.00000,    448.5864
     77.5000,      35.0000,   1.00000,    490.7180
     82.5000,      35.0000,   1.00000,    546.1190
     87.5000,      35.0000,   1.00000,    608.3174
     92.5000,      35.0000,   1.00000,    640.9736
     97.5000,      35.0000,   1.00000,    658.2198
    102.5000,      35.0000,   1.00000,    681.6960
    107.5000,      35.0000,   1.00000,    723.7262
    112.5000,      35.0000,   1.00000,    761.8878
    117.5000,      35.0000,   1.00000,    790.6087
    122.5000,      35.0000,   1.00000,    805.9489
    127.5000,      35.0000,   1.00000,    849.5553
    132.5000,      35.0000,   1.00000,    893.1955
    137.5000,      35.0000,   1.00000,    907.3774
    142.5000,      35.0000,   1.00000,    869.3651
    147.5000,      35.0000,   1.00000,    797.5033
    152.5000,      35.0000,   1.00000,    745.3528
    157.5000,      35.0000,   1.00000,    736.4013
    162.5000,      35.0000,   1.00000,    707.1533
    167.5000,      35.0000,   1.00000,    717.3571
    172.5000,      35.0000,   1.00000,    756.8362
    177.5000,      35.0000,   1.00000,    809.9985
    182.5000,      35.0000,   1.00000,    894.1224
    187.5000,      35.0000,   1.00000,    989.2463
    192.5000,      35.0000,   1.00000,   1045.7899
    197.5000,      35.0000,   1.00000,   1120.0819
    202.5000,      35.0000,   1.00000,   1165.8723
    207.5000,      35.0000,   1.00000,   1165.6826
    212.5000,      35.0000,   1.00000,   1169.7455
    217.5000,      35.0000,   1.00000,   1061.0800
    222.5000,      35.0000,   1.00000,    917.3676
    227.5000,      35.0000,   1.00000,    828.2610
    232.5000,      35.0000,   1.00000,    742.4689
    237.5000,      35.0000,   1.00000,    713.1575
    242.5000,      35.0000,   1.00000,    708.2888
    247.5000,      35.0000,   1.00000,    667.7927
    252.5000,      35.0000,   1.00000,    683.6287
    257.5000,      35.0000,   1.00000,    722.5782
    262.5000,      35.0000,   1.00000,    740.2450
    267.5000,      35.0000,   1.00000,    751.0312
    272.5000,      35.0000,   1.00000,    741.6329
    277.5000,      35.0000,   1.00000,    718.9711
    282.5000,      35.0000,   1.00000,    748.7494
    287.5000,      35.0000,   1.00000,    704.1065
    292.5000,      35.0000,   1.00000,    638.0107
    297.5000,      35.0000,   1.00000,    567.5933
    302.5000,      35.0000,   1.00000,    513.2853
    307.5000,      35.0000,   1.00000,    484.0769
    312.5000,      35.0000,   1.00000,    466.0699
    317.5000,      35.0000,   1.00000,    450.0182
    322.5000,      35.0000,   1.00000,    471.3794
    327.5000,      35.0000,   1.00000,    480.1699
    332.5000,      35.0000,   1.00000,    484.7975
    337.5000,      35.0000,   1.00000,    485.7975
    342.5000,      35.0000,   1.00000,    492.4799
     52.5000,       5.0000,  10.00000,    405.3788
     57.5000,       5.0000,  10.00000,    385.0259
     62.5000,       5.0000,  10.00000,    440.4677
     67.5000,       5.0000,  10.00000,    407.4712
     72.5000,       5.0000,  10.00000,    412.4684
     77.5000,       5.0000,  10.00000,    502.9607
     82.5000,       5.0000,  10.00000,    560.0658
     87.5000,       5.0000,  10.00000,    533.0545
     92.5000,       5.0000,  10.00000,    625.0327
     97.5000,       5.0000,  10.00000,    754.4530
    102.5000,       5.0000,  10.00000,    862.5305
    107.5000,       5.0000,  10.00000,    714.4359
    112.5000,       5.0000,  10.00000,    714.5633
    117.5000,       5.0000,  10.00000,    708.3325
    122.5000,       5.0000,  10.00000,    730.7440
    127.5000,       5.0000,  10.00000,    785.9601
    132.5000,       5.0000,  10.00000,    840.2974
    137.5000,       5.0000,  10.00000,    925.4672
    142.5000,       5.0000,  10.00000,    901.1652
    147.5000,       5.0000,  10.00000,    838.3561
    152.5000,       5.0000,  10.00000,    681.7373
    157.5000,       5.0000,  10.00000,    587.9883
    162.5000,       5.0000,  10.00000,    643.6584
    167.5000,       5.0000,  10.00000,    752.0750
    172.5000,       5.0000,  10.00000,    826.9328
    177.5000,       5.0000,  10.00000,    793.7435
    182.5000,       5.0000,  10.00000,    892.8438
    187.5000,       5.0000,  10.00000,    961.6802
    192.5000,       5.0000,  10.00000,   1114.7318
    197.5000,       5.0000,  10.00000,   1432.2003
    202.5000,       5.0000,  10.00000,   1356.3053
    207.5000,       5.0000,  10.00000,   1009.2714
    212.5000,       5.0000,  10.00000,    971.1533
    217.5000,       5.0000,  10.00000,    809.4220
    222.5000,       5.0000,  10.00000,    726.5870
    227.5000,       5.0000,  10.00000,    856.4415
    232.5000,       5.0000,  10.00000,    826.7130
    237.5000,       5.0000,  10.00000,    616.1285
    242.5000,       5.0000,  10.00000,    665.1714
    247.5000,       5.0000,  10.00000,    662.2559
    252.5000,       5.0000,  10.00000,    653.1244
    257.5000,       5.0000,  10.00000,    686.5650
    262.5000,       5.0000,  10.00000,    546.2532
    267.5000,       5.0000,  10.00000,    860.4110
    272.5000,       5.0000,  10.00000,    847.3725
    277.5000,       5.0000,  10.00000,    917.6588
    282.5000,       5.0000,  10.00000,    796.1734
    287.5000,       5.0000,  10.00000,    601.6198
    292.5000,       5.0000,  10.00000,    548.0369
    297.5000,       5.0000,  10.00000,    486.7101
    302.5000,       5.0000,  10.00000,    462.5814
    307.5000,       5.0000,  10.00000,    498.8737
    312.5000,       5.0000,  10.00000,    489.1110
    317.5000,       5.0000,  10.00000,    459.4846
    322.5000,       5.0000,  10.00000,    438.4799
    327.5000,       5.0000,  10.00000,    488.8838
    332.5000,       5.0000,  10.00000,    500.7462
    337.5000,       5.0000,  10.00000,    553.7803
    342.5000,       5.0000,  10.00000,    544.8152
     67.5000,      45.0000,   1.00000,    467.2313
     72.5000,      45.0000,   1.00000,    483.6342
     77.5000,      45.0000,   1.00000,    521.4986
     82.5000,      45.0000,   1.00000,    569.8752
     87.5000,      45.0000,   1.00000,    602.0458
     92.5000,      45.0000,   1.00000,    650.1674
     97.5000,      45.0000,   1.00000,    699.2252
    102.5000,      45.0000,   1.00000,    729.9548
    107.5000,      45.0000,   1.00000,    752.9384
    112.5000,      45.0000,   1.00000,    788.3278
    117.5000,      45.0000,   1.00000,    819.4094
    122.5000,      45.0000,   1.00000,    819.2337
    127.5000,      45.0000,   1.00000,    783.6673
    132.5000,      45.0000,   1.00000,    698.7531
    137.5000,      45.0000,   1.00000,    600.4243
    142.5000,      45.0000,   1.00000,    560.4540
    147.5000,      45.0000,   1.00000,    549.9676
    152.5000,      45.0000,   1.00000,    563.1060
    157.5000,      45.0000,   1.00000,    576.4503
    162.5000,      45.0000,   1.00000,    589.1439
    167.5000,      45.0000,   1.00000,    609.9175
    172.5000,      45.0000,   1.00000,    665.3189
    177.5000,      45.0000,   1.00000,    735.0718
    182.5000,      45.0000,   1.00000,    807.4153
    187.5000,      45.0000,   1.00000,    852.2141
    192.5000,      45.0000,   1.00000,    894.2332
    197.5000,      45.0000,   1.00000,    941.6377
    202.5000,      45.0000,   1.00000,    963.0035
    207.5000,      45.0000,   1.00000,    999.5749
    212.5000,      45.0000,   1.00000,   1003.1664
    217.5000,      45.0000,   1.00000,    957.0361
    222.5000,      45.0000,   1.00000,    853.0903
    227.5000,      45.0000,   1.00000,    743.2574
    232.5000,      45.0000,   1.00000,    698.2447
    237.5000,      45.0000,   1.00000,    675.6252
    242.5000,      45.0000,   1.00000,    657.5193
    247.5000,      45.0000,   1.00000,    681.6788
    252.5000,      45.0000,   1.00000,    684.4563
    257.5000,      45.0000,   1.00000,    689.5713
    262.5000,      45.0000,   1.00000,    706.5659
    267.5000,      45.0000,   1.00000,    708.7413
    272.5000,      45.0000,   1.00000,    698.8839
    277.5000,      45.0000,   1.00000,    675.6046
    282.5000,      45.0000,   1.00000,    663.7825
    287.5000,      45.0000,   1.00000,    676.8301
    292.5000,      45.0000,   1.00000,    635.9063
    297.5000,      45.0000,   1.00000,    604.0405
    302.5000,      45.0000,   1.00000,    546.7538
    307.5000,      45.0000,   1.00000,    496.0388
    312.5000,      45.0000,   1.00000,    479.8015
    317.5000,      45.0000,   1.00000,    478.3983
    322.5000,      45.0000,   1.00000,    485.3182
    327.5000,      45.0000,   1.00000,    488.8818
     77.5000,       5.0000,  12.00000,    499.4710
    157.5000,       5.0000,  12.00000,    471.9310
    237.5000,       5.0000,  12.00000,    587.9124
    317.5000,       5.0000,  12.00000,    470.8497
     67.5000,      15.0000,   4.00000,    442.7302
     72.5000,      15.0000,   4.00000,    459.5088
     77.5000,      15.0000,   4.00000,    498.6422
     82.5000,      15.0000,   4.00000,    525.2236
     87.5000,      15.0000,   4.00000,    571.5739
     92.5000,      15.0000,   4.00000,    661.1983
     97.5000,      15.0000,   4.00000,    795.9289
    102.5000,      15.0000,   4.00000,    824.2765
    107.5000,      15.0000,   4.00000,    792.3880
    112.5000,      15.0000,   4.00000,    720.9856
    117.5000,      15.0000,   4.00000,    705.4318
    122.5000,      15.0000,   4.00000,    698.3292
    127.5000,      15.0000,   4.00000,    691.2230
    132.5000,      15.0000,   4.00000,    658.5126
    137.5000,      15.0000,   4.00000,    602.6307
    142.5000,      15.0000,   4.00000,    576.6860
    147.5000,      15.0000,   4.00000,    531.9001
    152.5000,      15.0000,   4.00000,    494.8165
    157.5000,      15.0000,   4.00000,    487.5826
    162.5000,      15.0000,   4.00000,    525.7662
    167.5000,      15.0000,   4.00000,    605.8230
    172.5000,      15.0000,   4.00000,    684.1445
    177.5000,      15.0000,   4.00000,    740.4123
    182.5000,      15.0000,   4.00000,    786.3427
    187.5000,      15.0000,   4.00000,    874.3058
    192.5000,      15.0000,   4.00000,   1007.8698
    197.5000,      15.0000,   4.00000,   1126.5726
    202.5000,      15.0000,   4.00000,   1098.8527
    207.5000,      15.0000,   4.00000,    968.7295
    212.5000,      15.0000,   4.00000,    797.3724
    217.5000,      15.0000,   4.00000,    709.2732
    222.5000,      15.0000,   4.00000,    683.2132
    227.5000,      15.0000,   4.00000,    698.6237
    232.5000,      15.0000,   4.00000,    690.5495
    237.5000,      15.0000,   4.00000,    662.5032
    242.5000,      15.0000,   4.00000,    621.2955
    247.5000,      15.0000,   4.00000,    629.7195
    252.5000,      15.0000,   4.00000,    630.8300
    257.5000,      15.0000,   4.00000,    592.9142
    262.5000,      15.0000,   4.00000,    661.2084
    267.5000,      15.0000,   4.00000,    727.6056
    272.5000,      15.0000,   4.00000,    858.6297
    277.5000,      15.0000,   4.00000,    826.0107
    282.5000,      15.0000,   4.00000,    753.9996
    287.5000,      15.0000,   4.00000,    634.0873
    292.5000,      15.0000,   4.00000,    531.5845
    297.5000,      15.0000,   4.00000,    493.6086
    302.5000,      15.0000,   4.00000,    479.2967
    307.5000,      15.0000,   4.00000,    475.8388
    312.5000,      15.0000,   4.00000,    482.3238
    317.5000,      15.0000,   4.00000,    469.8760
    322.5000,      15.0000,   4.00000,    472.7860
    327.5000,      15.0000,   4.00000,    481.9882
     82.5000,      55.0000,   1.00000,    626.1700
     87.5000,      55.0000,   1.00000,    648.5250
     92.5000,      55.0000,   1.00000,    654.2804
     97.5000,      55.0000,   1.00000,    666.4836
    102.5000,      55.0000,   1.00000,    683.7386
    107.5000,      55.0000,   1.00000,    695.3322
    112.5000,      55.0000,   1.00000,    696.3984
    117.5000,      55.0000,   1.00000,    652.0335
    122.5000,      55.0000,   1.00000,    594.7352
    127.5000,      55.0000,   1.00000,    544.1561
    132.5000,      55.0000,   1.00000,    490.2531
    137.5000,      55.0000,   1.00000,    471.9617
    142.5000,      55.0000,   1.00000,    474.9065
    147.5000,      55.0000,   1.00000,    479.1519
    152.5000,      55.0000,   1.00000,    474.4233
    157.5000,      55.0000,   1.00000,    491.8524
    162.5000,      55.0000,   1.00000,    512.5598
    167.5000,      55.0000,   1.00000,    540.2556
    172.5000,      55.0000,   1.00000,    587.9746
    177.5000,      55.0000,   1.00000,    635.4086
    182.5000,      55.0000,   1.00000,    694.9905
    187.5000,      55.0000,   1.00000,    753.6454
    192.5000,      55.0000,   1.00000,    781.0089
    197.5000,      55.0000,   1.00000,    783.4859
    202.5000,      55.0000,   1.00000,    798.3975
    207.5000,      55.0000,   1.00000,    829.5247
    212.5000,      55.0000,   1.00000,    834.2070
    217.5000,      55.0000,   1.00000,    845.4714
    222.5000,      55.0000,   1.00000,    843.3806
    227.5000,      55.0000,   1.00000,    781.2228
    232.5000,      55.0000,   1.00000,    718.9670
    242.5000,      55.0000,   1.00000,    664.5097
    247.5000,      55.0000,   1.00000,    673.6656
    252.5000,      55.0000,   1.00000,    704.6838
    257.5000,      55.0000,   1.00000,    698.3521
    262.5000,      55.0000,   1.00000,    663.5182
    267.5000,      55.0000,   1.00000,    660.3591
    272.5000,      55.0000,   1.00000,    643.9870
    277.5000,      55.0000,   1.00000,    624.4519
    282.5000,      55.0000,   1.00000,    619.1539
    287.5000,      55.0000,   1.00000,    607.6631
    292.5000,      55.0000,   1.00000,    606.8148
    297.5000,      55.0000,   1.00000,    574.8551
    302.5000,      55.0000,   1.00000,    548.1682
    307.5000,      55.0000,   1.00000,    508.2556
    312.5000,      55.0000,   1.00000,    494.4821
     77.5000,       5.0000,  15.00000,    534.6531
    157.5000,       5.0000,  15.00000,    384.9158
    237.5000,       5.0000,  15.00000,    566.9187
    317.5000,       5.0000,  15.00000,    477.0995
     82.5000,      15.0000,   5.00000,    575.8767
     87.5000,      15.0000,   5.00000,    610.9658
     92.5000,      15.0000,   5.00000,    669.2942
     97.5000,      15.0000,   5.00000,    764.7083
    102.5000,      15.0000,   5.00000,    763.9320
    107.5000,      15.0000,   5.00000,    714.6782
    112.5000,      15.0000,   5.00000,    620.6979
    117.5000,      15.0000,   5.00000,    549.0122
    122.5000,      15.0000,   5.00000,    490.7485
    127.5000,      15.0000,   5.00000,    467.7950
    132.5000,      15.0000,   5.00000,    464.6607
    137.5000,      15.0000,   5.00000,    464.0868
    142.5000,      15.0000,   5.00000,    470.5585
    147.5000,      15.0000,   5.00000,    446.7529
    152.5000,      15.0000,   5.00000,    409.6176
    157.5000,      15.0000,   5.00000,    403.9733
    162.5000,      15.0000,   5.00000,    444.2610
    167.5000,      15.0000,   5.00000,    519.7335
    172.5000,      15.0000,   5.00000,    571.5511
    177.5000,      15.0000,   5.00000,    628.7640
    182.5000,      15.0000,   5.00000,    699.4651
    187.5000,      15.0000,   5.00000,    796.2807
    192.5000,      15.0000,   5.00000,    909.5438
    197.5000,      15.0000,   5.00000,    972.3941
    202.5000,      15.0000,   5.00000,    927.4626
    207.5000,      15.0000,   5.00000,    807.9616
    212.5000,      15.0000,   5.00000,    684.2873
    217.5000,      15.0000,   5.00000,    635.8809
    222.5000,      15.0000,   5.00000,    645.5234
    227.5000,      15.0000,   5.00000,    688.5952
    232.5000,      15.0000,   5.00000,    688.8118
    242.5000,      15.0000,   5.00000,    609.6030
    247.5000,      15.0000,   5.00000,    619.5775
    252.5000,      15.0000,   5.00000,    622.8818
    257.5000,      15.0000,   5.00000,    582.2585
    262.5000,      15.0000,   5.00000,    643.7148
    267.5000,      15.0000,   5.00000,    700.3524
    272.5000,      15.0000,   5.00000,    822.0535
    277.5000,      15.0000,   5.00000,    796.7542
    282.5000,      15.0000,   5.00000,    719.2905
    287.5000,      15.0000,   5.00000,    601.0250
    292.5000,      15.0000,   5.00000,    502.3059
    297.5000,      15.0000,   5.00000,    463.4533
    302.5000,      15.0000,   5.00000,    451.1741
    307.5000,      15.0000,   5.00000,    458.3129
    312.5000,      15.0000,   5.00000,    477.9940
     97.5000,      65.0000,   1.00000,    601.3109
    102.5000,      65.0000,   1.00000,    555.3015
    107.5000,      65.0000,   1.00000,    512.6830
    112.5000,      65.0000,   1.00000,    484.7354
    117.5000,      65.0000,   1.00000,    467.7796
    122.5000,      65.0000,   1.00000,    463.6417
    127.5000,      65.0000,   1.00000,    460.4470
    132.5000,      65.0000,   1.00000,    444.6214
    137.5000,      65.0000,   1.00000,    425.5468
    142.5000,      65.0000,   1.00000,    429.9263
    147.5000,      65.0000,   1.00000,    433.4445
    152.5000,      65.0000,   1.00000,    443.4699
    157.5000,      65.0000,   1.00000,    457.1273
    162.5000,      65.0000,   1.00000,    479.6177
    167.5000,      65.0000,   1.00000,    523.8773
    172.5000,      65.0000,   1.00000,    544.1063
    177.5000,      65.0000,   1.00000,    556.3818
    182.5000,      65.0000,   1.00000,    568.4298
    187.5000,      65.0000,   1.00000,    582.3365
    192.5000,      65.0000,   1.00000,    618.6464
    197.5000,      65.0000,   1.00000,    678.0348
    202.5000,      65.0000,   1.00000,    739.6469
    207.5000,      65.0000,   1.00000,    761.2745
    212.5000,      65.0000,   1.00000,    785.0343
    217.5000,      65.0000,   1.00000,    793.9258
    257.5000,      65.0000,   1.00000,    685.8402
    262.5000,      65.0000,   1.00000,    656.1191
    267.5000,      65.0000,   1.00000,    619.1171
    272.5000,      65.0000,   1.00000,    600.8602
    277.5000,      65.0000,   1.00000,    582.1842
    282.5000,      65.0000,   1.00000,    567.7014
    287.5000,      65.0000,   1.00000,    559.5302
    292.5000,      65.0000,   1.00000,    550.8196
    297.5000,      65.0000,   1.00000,    568.3049
     97.5000,      15.0000,   6.00000,    691.7086
    102.5000,      15.0000,   6.00000,    631.2435
    107.5000,      15.0000,   6.00000,    536.5361
    112.5000,      15.0000,   6.00000,    442.6805
    117.5000,      15.0000,   6.00000,    405.3661
    122.5000,      15.0000,   6.00000,    391.2074
    127.5000,      15.0000,   6.00000,    396.2802
    132.5000,      15.0000,   6.00000,    403.5138
    137.5000,      15.0000,   6.00000,    402.5371
    142.5000,      15.0000,   6.00000,    410.1904
    147.5000,      15.0000,   6.00000,    396.6503
    152.5000,      15.0000,   6.00000,    372.4586
    157.5000,      15.0000,   6.00000,    366.9389
    162.5000,      15.0000,   6.00000,    404.6140
    167.5000,      15.0000,   6.00000,    477.2497
    172.5000,      15.0000,   6.00000,    514.8535
    177.5000,      15.0000,   6.00000,    555.9410
    182.5000,      15.0000,   6.00000,    586.3313
    187.5000,      15.0000,   6.00000,    645.4889
    192.5000,      15.0000,   6.00000,    752.6660
    197.5000,      15.0000,   6.00000,    845.8481
    202.5000,      15.0000,   6.00000,    854.2252
    207.5000,      15.0000,   6.00000,    761.3212
    212.5000,      15.0000,   6.00000,    656.9445
    217.5000,      15.0000,   6.00000,    615.9981
    257.5000,      15.0000,   6.00000,    580.6952
    262.5000,      15.0000,   6.00000,    641.2692
    267.5000,      15.0000,   6.00000,    684.4549
    272.5000,      15.0000,   6.00000,    790.0111
    277.5000,      15.0000,   6.00000,    758.1659
    282.5000,      15.0000,   6.00000,    676.8928
    287.5000,      15.0000,   6.00000,    567.1912
    292.5000,      15.0000,   6.00000,    482.6857
    297.5000,      15.0000,   6.00000,    454.1185
    105.0000,      30.0000,   3.00000,    500.0752
    110.0000,      30.0000,   3.00000,    467.6253
    115.0000,      30.0000,   3.00000,    431.5597
    120.0000,      30.0000,   3.00000,    393.7971
    125.0000,      30.0000,   3.00000,    381.7357
    130.0000,      30.0000,   3.00000,    373.9297
    135.0000,      30.0000,   3.00000,    382.8986
    140.0000,      30.0000,   3.00000,    382.2128
    145.0000,      30.0000,   3.00000,    373.8873
    150.0000,      30.0000,   3.00000,    375.2096
    155.0000,      30.0000,   3.00000,    388.1272
    160.0000,      30.0000,   3.00000,    414.2886
    165.0000,      30.0000,   3.00000,    424.8485
    170.0000,      30.0000,   3.00000,    457.1167
    175.0000,      30.0000,   3.00000,    493.3697
    180.0000,      30.0000,   3.00000,    535.6989
    185.0000,      30.0000,   3.00000,    605.3831
    190.0000,      30.0000,   3.00000,    663.1206
    195.0000,      30.0000,   3.00000,    695.5747
    200.0000,      30.0000,   3.00000,    727.2403
    205.0000,      30.0000,   3.00000,    749.1157
    210.0000,      30.0000,   3.00000,    748.9306
    265.0000,      30.0000,   3.00000,    679.9052
    270.0000,      30.0000,   3.00000,    687.9279
    275.0000,      30.0000,   3.00000,    666.9426
    280.0000,      30.0000,   3.00000,    669.3895
    285.0000,      30.0000,   3.00000,    615.2455
    290.0000,      30.0000,   3.00000,    561.9174
    112.5000,      25.0000,   4.00000,    438.0894
    117.5000,      25.0000,   4.00000,    387.7958
    122.5000,      25.0000,   4.00000,    362.9771
    127.5000,      25.0000,   4.00000,    355.6881
    132.5000,      25.0000,   4.00000,    356.5947
    137.5000,      25.0000,   4.00000,    364.1061
    142.5000,      25.0000,   4.00000,    367.1551
    147.5000,      25.0000,   4.00000,    360.1909
    152.5000,      25.0000,   4.00000,    363.7493
    157.5000,      25.0000,   4.00000,    374.2142
    162.5000,      25.0000,   4.00000,    394.0212
    167.5000,      25.0000,   4.00000,    412.6029
    172.5000,      25.0000,   4.00000,    454.2530
    177.5000,      25.0000,   4.00000,    501.7937
    182.5000,      25.0000,   4.00000,    546.8886
    187.5000,      25.0000,   4.00000,    615.1043
    192.5000,      25.0000,   4.00000,    684.3958
    197.5000,      25.0000,   4.00000,    707.8143
    202.5000,      25.0000,   4.00000,    723.3970
    272.5000,      25.0000,   4.00000,    705.6621
    277.5000,      25.0000,   4.00000,    708.4771
    282.5000,      25.0000,   4.00000,    653.6856
    157.5000,      15.0000,   8.00000,    310.8364
    157.5000,      15.0000,  10.00000,    311.6802
   3.65
ITERATION 4
MODEL RESISTIVITY
LAYER 1
77,     2.5000
     10.0000,     114.04
     15.0000,     115.83
     20.0000,     186.79
     25.0000,     246.98
     30.0000,     310.09
     35.0000,     294.05
     40.0000,     275.43
     45.0000,     256.16
     50.0000,     289.72
     55.0000,     260.67
     60.0000,     246.24
     65.0000,     281.40
     70.0000,     250.18
     75.0000,     245.65
     80.0000,     300.22
     85.0000,     334.35
     90.0000,     323.44
     95.0000,     399.06
    100.0000,     504.54
    105.0000,     565.80
    110.0000,     435.17
    115.0000,     399.82
    120.0000,     364.77
    125.0000,     358.88
    130.0000,     373.12
    135.0000,     393.87
    140.0000,     401.03
    145.0000,     366.91
    150.0000,     369.89
    155.0000,     323.44
    160.0000,     289.94
    165.0000,     359.92
    170.0000,     464.27
    175.0000,     543.65
    180.0000,     572.67
    185.0000,     724.47
    190.0000,     845.84
    195.0000,     1103.5
    200.0000,     1676.3
    205.0000,     1675.5
    210.0000,     1265.6
    215.0000,     1214.3
    220.0000,     992.93
    225.0000,     957.99
    230.0000,     1178.9
    235.0000,     1104.2
    240.0000,     788.60
    245.0000,     807.73
    250.0000,     755.45
    255.0000,     686.45
    260.0000,     687.12
    265.0000,     520.75
    270.0000,     824.33
    275.0000,     776.86
    280.0000,     802.23
    285.0000,     609.53
    290.0000,     391.86
    295.0000,     309.83
    300.0000,     233.96
    305.0000,     196.55
    310.0000,     197.09
    315.0000,     186.65
    320.0000,     169.53
    325.0000,     142.41
    330.0000,     154.08
    335.0000,     151.06
    340.0000,     158.88
    345.0000,     158.30
    350.0000,     130.22
    355.0000,     132.14
    360.0000,     160.40
    365.0000,     190.73
    370.0000,     186.24
    375.0000,     169.89
    380.0000,     168.84
    385.0000,     154.06
           153.4664
LAYER 2
77,     5.2500
     10.0000,     114.05
     15.0000,     115.82
     20.0000,     186.77
     25.0000,     247.95
     30.0000,     309.96
     35.0000,     294.58
     40.0000,     275.66
     45.0000,     263.70
     50.0000,     289.78
     55.0000,     263.92
     60.0000,     260.88
     65.0000,     282.79
     70.0000,     271.01
     75.0000,     270.79
     80.0000,     314.99
     85.0000,     346.01
     90.0000,     346.15
     95.0000,     402.20
    100.0000,     510.19
    105.0000,     566.34
    110.0000,     438.21
    115.0000,     401.90
    120.0000,     366.78
    125.0000,     363.31
    130.0000,     373.75
    135.0000,     396.63
    140.0000,     401.47
    145.0000,     395.50
    150.0000,     395.50
    155.0000,     395.58
    160.0000,     402.26
    165.0000,     477.30
    170.0000,     615.90
    175.0000,     744.03
    180.0000,     839.39
    185.0000,     1010.6
    190.0000,     1240.0
    195.0000,     1489.2
    200.0000,     1740.5
    205.0000,     1674.6
    210.0000,     1261.9
    215.0000,     1215.2
    220.0000,     1000.8
    225.0000,     980.37
    230.0000,     1179.1
    235.0000,     1109.5
    240.0000,     794.94
    245.0000,     808.20
    250.0000,     759.09
    255.0000,     688.79
    260.0000,     688.27
    265.0000,     543.09
    270.0000,     823.65
    275.0000,     784.60
    280.0000,     801.94
    285.0000,     610.64
    290.0000,     392.00
    295.0000,     309.81
    300.0000,     234.18
    305.0000,     197.80
    310.0000,     197.63
    315.0000,     187.69
    320.0000,     169.71
    325.0000,     149.58
    330.0000,     154.65
    335.0000,     154.55
    340.0000,     159.59
    345.0000,     159.25
    350.0000,     136.93
    355.0000,     137.56
    360.0000,     169.30
    365.0000,     193.04
    370.0000,     190.09
    375.0000,     176.00
    380.0000,     169.82
    385.0000,     154.72
           154.2883
LAYER 3
75,     8.2750
     15.0000,     115.74
     20.0000,     186.11
     25.0000,     267.26
     30.0000,     322.88
     35.0000,     322.26
     40.0000,     319.34
     45.0000,     319.29
     50.0000,     328.34
     55.0000,     329.82
     60.0000,     331.96
     65.0000,     424.83
     70.0000,     450.48
     75.0000,     490.97
     80.0000,     596.56
     85.0000,     641.52
     90.0000,     642.68
     95.0000,     664.30
    100.0000,     750.29
    105.0000,     755.65
    110.0000,     674.05
    115.0000,     588.76
    120.0000,     517.70
    125.0000,     513.62
    130.0000,     512.95
    135.0000,     544.53
    140.0000,     641.43
    145.0000,     735.92
    150.0000,     1039.6
    155.0000,     1401.7
    160.0000,     1552.6
    165.0000,     2264.6
    170.0000,     2798.6
    175.0000,     3215.6
    180.0000,     3513.1
    185.0000,     3704.0
    190.0000,     3704.7
    195.0000,     3245.8
    200.0000,     1900.4
    205.0000,     1674.4
    210.0000,     1260.9
    215.0000,     1221.6
    220.0000,     1152.5
    225.0000,     1153.7
    230.0000,     1242.9
    235.0000,     1165.2
    240.0000,     936.67
    245.0000,     928.49
    250.0000,     911.38
    255.0000,     835.92
    260.0000,     810.65
    265.0000,     800.53
    270.0000,     830.85
    275.0000,     823.25
    280.0000,     811.01
    285.0000,     624.00
    290.0000,     398.08
    295.0000,     313.01
    300.0000,     256.07
    305.0000,     232.05
    310.0000,     227.80
    315.0000,     216.78
    320.0000,     208.53
    325.0000,     209.06
    330.0000,     223.08
    335.0000,     235.92
    340.0000,     252.87
    345.0000,     253.32
    350.0000,     255.21
    355.0000,     259.54
    360.0000,     297.33
    365.0000,     300.54
    370.0000,     297.68
    375.0000,     263.91
    380.0000,     205.83
           166.3629
LAYER 4
73,    11.6025
     20.0000,     185.40
     25.0000,     306.76
     30.0000,     378.75
     35.0000,     395.33
     40.0000,     395.85
     45.0000,     396.36
     50.0000,     400.21
     55.0000,     410.29
     60.0000,     418.81
     65.0000,     542.95
     70.0000,     592.14
     75.0000,     694.15
     80.0000,     799.81
     85.0000,     828.58
     90.0000,     830.64
     95.0000,     843.98
    100.0000,     894.20
    105.0000,     898.44
    110.0000,     893.76
    115.0000,     863.88
    120.0000,     811.33
    125.0000,     804.90
    130.0000,     800.84
    135.0000,     814.21
    140.0000,     934.16
    145.0000,     1168.1
    150.0000,     1887.6
    155.0000,     2273.6
    160.0000,     3023.5
    165.0000,     4124.6
    170.0000,     4648.2
    175.0000,     4993.4
    180.0000,     5060.4
    185.0000,     5049.3
    190.0000,     4856.1
    195.0000,     3346.2
    200.0000,     1978.8
    205.0000,     1656.9
    210.0000,     1251.1
    215.0000,     1223.2
    220.0000,     1238.8
    225.0000,     1259.7
    230.0000,     1258.5
    235.0000,     1262.7
    240.0000,     1177.8
    245.0000,     1155.8
    250.0000,     1129.2
    255.0000,     1036.5
    260.0000,     992.00
    265.0000,     972.11
    270.0000,     913.88
    275.0000,     893.88
    280.0000,     852.05
    285.0000,     679.48
    290.0000,     452.37
    295.0000,     375.07
    300.0000,     351.61
    305.0000,     335.95
    310.0000,     328.31
    315.0000,     314.81
    320.0000,     312.67
    325.0000,     317.27
    330.0000,     356.41
    335.0000,     407.12
    340.0000,     448.42
    345.0000,     450.49
    350.0000,     462.66
    355.0000,     470.61
    360.0000,     493.69
    365.0000,     493.67
    370.0000,     476.49
    375.0000,     400.82
           246.6860
LAYER 5
69,    15.2628
     30.0000,     401.64
     35.0000,     512.13
     40.0000,     518.84
     45.0000,     519.61
     50.0000,     520.13
     55.0000,     522.38
     60.0000,     524.15
     65.0000,     549.82
     70.0000,     602.65
     75.0000,     696.20
     80.0000,     789.52
     85.0000,     817.49
     90.0000,     825.40
     95.0000,     842.92
    100.0000,     888.22
    105.0000,     894.37
    110.0000,     894.96
    115.0000,     896.04
    120.0000,     897.43
    125.0000,     902.17
    130.0000,     906.31
    135.0000,     944.28
    140.0000,     996.63
    145.0000,     1195.1
    150.0000,     1839.9
    155.0000,     2364.5
    160.0000,     3190.1
    165.0000,     4126.9
    170.0000,     4602.6
    175.0000,     4937.2
    180.0000,     4966.3
    185.0000,     4956.6
    190.0000,     4750.0
    195.0000,     3202.1
    200.0000,     1820.2
    205.0000,     1146.4
    210.0000,     1129.1
    215.0000,     1202.7
    220.0000,     1231.5
    225.0000,     1301.9
    230.0000,     1324.6
    235.0000,     1323.2
    240.0000,     1308.2
    245.0000,     1241.6
    250.0000,     1159.0
    255.0000,     1058.8
    260.0000,     1017.7
    265.0000,     1003.9
    270.0000,     935.80
    275.0000,     926.04
    280.0000,     893.04
    285.0000,     864.83
    290.0000,     858.09
    295.0000,     856.56
    300.0000,     856.11
    305.0000,     855.20
    310.0000,     851.86
    315.0000,     844.87
    320.0000,     842.04
    325.0000,     840.85
    330.0000,     839.19
    335.0000,     839.52
    340.0000,     840.44
    345.0000,     840.62
    350.0000,     840.61
    355.0000,     840.17
    360.0000,     838.98
    365.0000,     836.17
           749.4067
LAYER 6
65,    19.2890
     40.0000,     519.16
     45.0000,     520.11
     50.0000,     520.50
     55.0000,     522.66
     60.0000,     524.08
     65.0000,     544.17
     70.0000,     577.06
     75.0000,     631.33
     80.0000,     683.05
     85.0000,     703.11
     90.0000,     714.83
     95.0000,     741.45
    100.0000,     786.21
    105.0000,     809.80
    110.0000,     813.16
    115.0000,     817.35
    120.0000,     836.19
    125.0000,     868.66
    130.0000,     903.20
    135.0000,     944.10
    140.0000,     975.69
    145.0000,     1143.2
    150.0000,     1666.9
    155.0000,     2227.6
    160.0000,     2990.1
    165.0000,     3891.1
    170.0000,     4231.1
    175.0000,     4220.2
    180.0000,     4093.7
    185.0000,     3909.2
    190.0000,     2879.0
    195.0000,     1650.0
    200.0000,     940.23
    205.0000,     835.46
    210.0000,     847.70
    215.0000,     994.40
    220.0000,     1110.5
    225.0000,     1292.7
    230.0000,     1323.1
    235.0000,     1322.4
    240.0000,     1303.2
    245.0000,     1236.0
    250.0000,     1148.4
    255.0000,     1054.0
    260.0000,     1016.7
    265.0000,     996.16
    270.0000,     932.89
    275.0000,     925.30
    280.0000,     892.79
    285.0000,     863.43
    290.0000,     859.12
    295.0000,     857.85
    300.0000,     856.66
    305.0000,     855.53
    310.0000,     852.49
    315.0000,     848.83
    320.0000,     846.60
    325.0000,     844.27
    330.0000,     843.28
    335.0000,     844.15
    340.0000,     846.97
    345.0000,     847.93
    350.0000,     849.36
    355.0000,     849.49
           849.4308
LAYER 7
61,    23.7179
     50.0000,     520.38
     55.0000,     522.07
     60.0000,     523.12
     65.0000,     539.56
     70.0000,     572.97
     75.0000,     612.22
     80.0000,     634.88
     85.0000,     644.09
     90.0000,     650.52
     95.0000,     660.53
    100.0000,     675.75
    105.0000,     690.78
    110.0000,     700.13
    115.0000,     705.25
    120.0000,     725.12
    125.0000,     754.11
    130.0000,     786.34
    135.0000,     821.28
    140.0000,     852.48
    145.0000,     858.91
    150.0000,     934.54
    155.0000,     1038.2
    160.0000,     1099.8
    165.0000,     1105.4
    170.0000,     1099.3
    175.0000,     1082.4
    180.0000,     1056.7
    185.0000,     967.45
    190.0000,     767.49
    195.0000,     611.68
    200.0000,     568.68
    205.0000,     574.29
    210.0000,     615.77
    215.0000,     708.16
    220.0000,     815.09
    225.0000,     993.26
    230.0000,     1046.5
    235.0000,     1047.1
    240.0000,     1046.0
    245.0000,     1023.8
    250.0000,     975.02
    255.0000,     929.24
    260.0000,     913.46
    265.0000,     900.74
    270.0000,     886.88
    275.0000,     878.54
    280.0000,     866.53
    285.0000,     858.75
    290.0000,     857.76
    295.0000,     855.65
    300.0000,     854.04
    305.0000,     851.52
    310.0000,     848.05
    315.0000,     845.16
    320.0000,     844.01
    325.0000,     843.21
    330.0000,     842.25
    335.0000,     843.70
    340.0000,     846.74
    345.0000,     847.67
           849.4063
LAYER 8
57,    28.5897
     60.0000,     520.80
     65.0000,     526.71
     70.0000,     535.92
     75.0000,     540.78
     80.0000,     541.95
     85.0000,     542.06
     90.0000,     542.00
     95.0000,     542.02
    100.0000,     542.52
    105.0000,     543.53
    110.0000,     544.57
    115.0000,     545.52
    120.0000,     549.36
    125.0000,     555.02
    130.0000,     559.00
    135.0000,     558.73
    140.0000,     555.84
    145.0000,     554.85
    150.0000,     549.25
    155.0000,     545.96
    160.0000,     533.98
    165.0000,     515.18
    170.0000,     507.60
    175.0000,     485.36
    180.0000,     480.88
    185.0000,     458.34
    190.0000,     436.14
    195.0000,     432.37
    200.0000,     439.78
    205.0000,     444.18
    210.0000,     492.88
    215.0000,     531.45
    220.0000,     594.19
    225.0000,     705.28
    230.0000,     774.31
    235.0000,     791.93
    240.0000,     792.79
    245.0000,     793.01
    250.0000,     793.13
    255.0000,     793.47
    260.0000,     794.23
    265.0000,     795.59
    270.0000,     797.25
    275.0000,     799.52
    280.0000,     802.02
    285.0000,     811.11
    290.0000,     824.30
    295.0000,     832.41
    300.0000,     836.02
    305.0000,     837.75
    310.0000,     838.94
    315.0000,     839.74
    320.0000,     840.15
    325.0000,     840.27
    330.0000,     840.54
    335.0000,     842.86
           846.4496
LAYER 9
53,    33.9487
     70.0000,     515.24
     75.0000,     508.51
     80.0000,     506.06
     85.0000,     497.66
     90.0000,     482.65
     95.0000,     467.69
    100.0000,     462.88
    105.0000,     461.13
    110.0000,     459.70
    115.0000,     457.84
    120.0000,     455.64
    125.0000,     454.53
    130.0000,     453.40
    135.0000,     451.48
    140.0000,     448.84
    145.0000,     447.42
    150.0000,     441.90
    155.0000,     433.23
    160.0000,     427.45
    165.0000,     421.58
    170.0000,     407.41
    175.0000,     398.36
    180.0000,     397.65
    185.0000,     394.46
    190.0000,     393.71
    195.0000,     396.01
    200.0000,     399.70
    205.0000,     411.76
    210.0000,     439.94
    215.0000,     451.24
    220.0000,     488.20
    225.0000,     553.50
    230.0000,     612.30
    235.0000,     651.62
    240.0000,     672.97
    245.0000,     683.42
    250.0000,     689.32
    255.0000,     694.53
    260.0000,     700.73
    265.0000,     707.42
    270.0000,     711.47
    275.0000,     716.29
    280.0000,     730.36
    285.0000,     749.76
    290.0000,     769.46
    295.0000,     785.03
    300.0000,     795.65
    305.0000,     801.84
    310.0000,     805.37
    315.0000,     814.93
    320.0000,     821.96
    325.0000,     829.88
           838.6760
LAYER 10
47,    39.8436
     85.0000,     488.25
     90.0000,     462.12
     95.0000,     440.04
    100.0000,     431.85
    105.0000,     429.60
    110.0000,     425.71
    115.0000,     421.26
    120.0000,     419.16
    125.0000,     417.21
    130.0000,     413.95
    135.0000,     411.40
    140.0000,     410.06
    145.0000,     408.48
    150.0000,     407.31
    155.0000,     404.70
    160.0000,     400.17
    165.0000,     395.62
    170.0000,     392.36
    175.0000,     390.69
    180.0000,     390.50
    185.0000,     390.47
    190.0000,     390.93
    195.0000,     392.27
    200.0000,     394.79
    205.0000,     404.13
    210.0000,     416.39
    215.0000,     419.68
    220.0000,     444.69
    225.0000,     483.70
    230.0000,     525.01
    235.0000,     560.55
    240.0000,     588.14
    245.0000,     608.72
    250.0000,     626.16
    255.0000,     642.23
    260.0000,     658.25
    265.0000,     674.60
    270.0000,     689.97
    275.0000,     700.71
    280.0000,     704.64
    285.0000,     711.92
    290.0000,     723.36
    295.0000,     733.17
    300.0000,     736.74
    305.0000,     746.78
    310.0000,     764.49
           806.1138
LAYER 11
43,    46.3279
     95.0000,     412.38
    100.0000,     406.28
    105.0000,     403.78
    110.0000,     401.81
    115.0000,     400.76
    120.0000,     400.03
    125.0000,     399.37
    130.0000,     398.70
    135.0000,     398.05
    140.0000,     397.48
    145.0000,     396.66
    150.0000,     395.42
    155.0000,     393.94
    160.0000,     392.55
    165.0000,     391.62
    170.0000,     391.29
    175.0000,     391.16
    180.0000,     391.16
    185.0000,     391.31
    190.0000,     391.59
    195.0000,     392.59
    200.0000,     395.30
    205.0000,     401.00
    210.0000,     403.70
    215.0000,     413.11
    220.0000,     431.72
    225.0000,     458.27
    230.0000,     488.76
    235.0000,     519.00
    240.0000,     546.74
    245.0000,     571.34
    250.0000,     593.38
    255.0000,     611.92
    260.0000,     628.65
    265.0000,     644.00
    270.0000,     657.27
    275.0000,     668.09
    280.0000,     676.57
    285.0000,     684.42
    290.0000,     690.36
    295.0000,     698.24
    300.0000,     706.31
           721.8128
LAYER 12
39,    53.4607
    105.0000,     394.39
    110.0000,     394.09
    115.0000,     393.88
    120.0000,     393.67
    125.0000,     393.40
    130.0000,     393.07
    135.0000,     392.81
    140.0000,     392.57
    145.0000,     392.28
    150.0000,     391.99
    155.0000,     391.76
    160.0000,     391.55
    165.0000,     391.34
    170.0000,     391.21
    175.0000,     391.18
    180.0000,     391.26
    185.0000,     391.55
    190.0000,     392.05
    195.0000,     392.96
    200.0000,     394.36
    205.0000,     397.38
    210.0000,     403.01
    215.0000,     412.85
    220.0000,     429.00
    225.0000,     451.18
    230.0000,     477.27
    235.0000,     504.68
    240.0000,     531.56
    245.0000,     556.77
    250.0000,     579.76
    255.0000,     600.08
    260.0000,     617.46
    265.0000,     631.49
    270.0000,     643.38
    275.0000,     652.96
    280.0000,     659.05
    285.0000,     665.02
    290.0000,     671.76
           680.9874
LAYER 13
37,    61.3068
    110.0000,     391.72
    115.0000,     391.69
    120.0000,     391.65
    125.0000,     391.62
    130.0000,     391.58
    135.0000,     391.51
    140.0000,     391.44
    145.0000,     391.37
    150.0000,     391.30
    155.0000,     391.24
    160.0000,     391.18
    165.0000,     391.14
    170.0000,     391.14
    175.0000,     391.17
    180.0000,     391.27
    185.0000,     391.55
    190.0000,     392.08
    195.0000,     392.98
    200.0000,     394.49
    205.0000,     397.48
    210.0000,     403.06
    215.0000,     412.87
    220.0000,     428.64
    225.0000,     449.81
    230.0000,     474.65
    235.0000,     501.08
    240.0000,     527.50
    245.0000,     552.72
    250.0000,     575.95
    255.0000,     596.69
    260.0000,     614.69
    265.0000,     628.93
    270.0000,     638.95
    275.0000,     644.81
    280.0000,     648.51
    285.0000,     650.85
           652.3600
LAYER 14
35, 
    115.0000,     391.27
    120.0000,     391.34
    125.0000,     391.36
    130.0000,     391.35
    135.0000,     391.31
    140.0000,     391.26
    145.0000,     391.22
    150.0000,     391.17
    155.0000,     391.13
    160.0000,     391.09
    165.0000,     391.08
    170.0000,     391.11
    175.0000,     391.15
    180.0000,     391.24
    185.0000,     391.51
    190.0000,     392.05
    195.0000,     392.97
    200.0000,     394.55
    205.0000,     397.54
    210.0000,     403.09
    215.0000,     412.88
    220.0000,     428.53
    225.0000,     449.55
    230.0000,     474.20
    235.0000,     500.49
    240.0000,     526.85
    245.0000,     552.08
    250.0000,     575.35
    255.0000,     596.15
    260.0000,     614.19
    265.0000,     628.78
    270.0000,     637.80
    275.0000,     643.51
    280.0000,     646.13
           646.7748
CALCULATED APPARENT RESISTIVITY
      7.5000,       5.0000,   1.00000,    134.0899
     12.5000,       5.0000,   1.00000,    141.5042
     17.5000,       5.0000,   1.00000,    204.2663
     22.5000,       5.0000,   1.00000,    232.4291
     27.5000,       5.0000,   1.00000,    281.4016
     32.5000,       5.0000,   1.00000,    285.6036
     37.5000,       5.0000,   1.00000,    296.6616
     42.5000,       5.0000,   1.00000,    275.6171
     47.5000,       5.0000,   1.00000,    300.3231
     52.5000,       5.0000,   1.00000,    282.9989
     57.5000,       5.0000,   1.00000,    274.8953
     62.5000,       5.0000,   1.00000,    305.6066
     67.5000,       5.0000,   1.00000,    294.0104
     72.5000,       5.0000,   1.00000,    301.3706
     77.5000,       5.0000,   1.00000,    339.7744
     82.5000,       5.0000,   1.00000,    374.3005
     87.5000,       5.0000,   1.00000,    382.2009
     92.5000,       5.0000,   1.00000,    447.4797
     97.5000,       5.0000,   1.00000,    475.4706
    102.5000,       5.0000,   1.00000,    524.1068
    107.5000,       5.0000,   1.00000,    449.5934
    112.5000,       5.0000,   1.00000,    446.4556
    117.5000,       5.0000,   1.00000,    408.5046
    122.5000,       5.0000,   1.00000,    400.3727
    127.5000,       5.0000,   1.00000,    408.0979
    132.5000,       5.0000,   1.00000,    407.4193
    137.5000,       5.0000,   1.00000,    429.9904
    142.5000,       5.0000,   1.00000,    415.5430
    147.5000,       5.0000,   1.00000,    427.6038
    152.5000,       5.0000,   1.00000,    419.2640
    157.5000,       5.0000,   1.00000,    416.7365
    162.5000,       5.0000,   1.00000,    493.9688
    167.5000,       5.0000,   1.00000,    584.8079
    172.5000,       5.0000,   1.00000,    698.7175
    177.5000,       5.0000,   1.00000,    759.6680
    182.5000,       5.0000,   1.00000,    953.4416
    187.5000,       5.0000,   1.00000,   1091.0837
    192.5000,       5.0000,   1.00000,   1237.6136
    197.5000,       5.0000,   1.00000,   1481.5247
    202.5000,       5.0000,   1.00000,   1476.7336
    207.5000,       5.0000,   1.00000,   1275.9434
    212.5000,       5.0000,   1.00000,   1261.7115
    217.5000,       5.0000,   1.00000,   1111.0823
    222.5000,       5.0000,   1.00000,   1010.4476
    227.5000,       5.0000,   1.00000,   1074.3423
    232.5000,       5.0000,   1.00000,   1054.9292
    237.5000,       5.0000,   1.00000,    843.9398
    242.5000,       5.0000,   1.00000,    877.3953
    247.5000,       5.0000,   1.00000,    790.6716
    252.5000,       5.0000,   1.00000,    719.6859
    257.5000,       5.0000,   1.00000,    771.5411
    262.5000,       5.0000,   1.00000,    599.8723
    267.5000,       5.0000,   1.00000,    824.4477
    272.5000,       5.0000,   1.00000,    677.7078
    277.5000,       5.0000,   1.00000,    700.4553
    282.5000,       5.0000,   1.00000,    572.8680
    287.5000,       5.0000,   1.00000,    423.2247
    292.5000,       5.0000,   1.00000,    348.2255
    297.5000,       5.0000,   1.00000,    270.3618
    302.5000,       5.0000,   1.00000,    229.1935
    307.5000,       5.0000,   1.00000,    219.4913
    312.5000,       5.0000,   1.00000,    198.9377
    317.5000,       5.0000,   1.00000,    190.5546
    322.5000,       5.0000,   1.00000,    172.3621
    327.5000,       5.0000,   1.00000,    180.9279
    332.5000,       5.0000,   1.00000,    170.1686
    337.5000,       5.0000,   1.00000,    177.9030
    342.5000,       5.0000,   1.00000,    177.5265
    347.5000,       5.0000,   1.00000,    160.7098
    352.5000,       5.0000,   1.00000,    171.7805
    357.5000,       5.0000,   1.00000,    183.8413
    362.5000,       5.0000,   1.00000,    196.8687
    367.5000,       5.0000,   1.00000,    197.5069
    372.5000,       5.0000,   1.00000,    184.8769
    377.5000,       5.0000,   1.00000,    186.2835
    382.5000,       5.0000,   1.00000,    167.0021
    387.5000,       5.0000,   1.00000,    165.0938
     12.5000,       5.0000,   2.00000,    161.7821
     17.5000,       5.0000,   2.00000,    227.0934
     22.5000,       5.0000,   2.00000,    258.1516
     27.5000,       5.0000,   2.00000,    291.2263
     32.5000,       5.0000,   2.00000,    302.6866
     37.5000,       5.0000,   2.00000,    301.9419
     42.5000,       5.0000,   2.00000,    301.1578
     47.5000,       5.0000,   2.00000,    347.8537
     52.5000,       5.0000,   2.00000,    318.0580
     57.5000,       5.0000,   2.00000,    309.4943
     62.5000,       5.0000,   2.00000,    375.2050
     67.5000,       5.0000,   2.00000,    354.0670
     72.5000,       5.0000,   2.00000,    345.4522
     77.5000,       5.0000,   2.00000,    424.1006
     82.5000,       5.0000,   2.00000,    460.6759
     87.5000,       5.0000,   2.00000,    427.5759
     92.5000,       5.0000,   2.00000,    466.2973
     97.5000,       5.0000,   2.00000,    539.7451
    102.5000,       5.0000,   2.00000,    577.3157
    107.5000,       5.0000,   2.00000,    478.6082
    112.5000,       5.0000,   2.00000,    484.8492
    117.5000,       5.0000,   2.00000,    481.4858
    122.5000,       5.0000,   2.00000,    468.1702
    127.5000,       5.0000,   2.00000,    471.3115
    132.5000,       5.0000,   2.00000,    477.9700
    137.5000,       5.0000,   2.00000,    510.9739
    142.5000,       5.0000,   2.00000,    521.4973
    147.5000,       5.0000,   2.00000,    573.7793
    152.5000,       5.0000,   2.00000,    572.9244
    157.5000,       5.0000,   2.00000,    558.3445
    162.5000,       5.0000,   2.00000,    678.9526
    167.5000,       5.0000,   2.00000,    844.3080
    172.5000,       5.0000,   2.00000,    956.9583
    177.5000,       5.0000,   2.00000,   1004.1694
    182.5000,       5.0000,   2.00000,   1219.5328
    187.5000,       5.0000,   2.00000,   1234.3586
    192.5000,       5.0000,   2.00000,   1268.4963
    197.5000,       5.0000,   2.00000,   1599.4646
    202.5000,       5.0000,   2.00000,   1515.1627
    207.5000,       5.0000,   2.00000,   1228.6265
    212.5000,       5.0000,   2.00000,   1331.3845
    217.5000,       5.0000,   2.00000,   1154.6827
    222.5000,       5.0000,   2.00000,    951.5176
    227.5000,       5.0000,   2.00000,   1161.6903
    232.5000,       5.0000,   2.00000,   1138.8401
    237.5000,       5.0000,   2.00000,    833.9375
    242.5000,       5.0000,   2.00000,    922.7454
    247.5000,       5.0000,   2.00000,    888.3727
    252.5000,       5.0000,   2.00000,    841.5617
    257.5000,       5.0000,   2.00000,    817.9873
    262.5000,       5.0000,   2.00000,    625.8727
    267.5000,       5.0000,   2.00000,    830.9727
    272.5000,       5.0000,   2.00000,    714.6781
    277.5000,       5.0000,   2.00000,    672.2128
    282.5000,       5.0000,   2.00000,    590.0555
    287.5000,       5.0000,   2.00000,    437.9946
    292.5000,       5.0000,   2.00000,    401.7654
    297.5000,       5.0000,   2.00000,    327.3078
    302.5000,       5.0000,   2.00000,    274.2218
    307.5000,       5.0000,   2.00000,    271.2696
    312.5000,       5.0000,   2.00000,    252.9552
    317.5000,       5.0000,   2.00000,    232.6461
    322.5000,       5.0000,   2.00000,    214.5200
    327.5000,       5.0000,   2.00000,    225.2276
    332.5000,       5.0000,   2.00000,    213.0070
    337.5000,       5.0000,   2.00000,    229.6137
    342.5000,       5.0000,   2.00000,    233.4907
    347.5000,       5.0000,   2.00000,    200.6200
    352.5000,       5.0000,   2.00000,    209.5193
    357.5000,       5.0000,   2.00000,    231.4918
    362.5000,       5.0000,   2.00000,    243.8981
    367.5000,       5.0000,   2.00000,    229.9304
    372.5000,       5.0000,   2.00000,    215.0540
    377.5000,       5.0000,   2.00000,    220.9427
    382.5000,       5.0000,   2.00000,    195.9102
     17.5000,       5.0000,   3.00000,    251.1443
     22.5000,       5.0000,   3.00000,    291.4938
     27.5000,       5.0000,   3.00000,    336.8875
     32.5000,       5.0000,   3.00000,    313.1460
     37.5000,       5.0000,   3.00000,    316.1082
     42.5000,       5.0000,   3.00000,    321.2120
     47.5000,       5.0000,   3.00000,    375.6272
     52.5000,       5.0000,   3.00000,    355.8012
     57.5000,       5.0000,   3.00000,    358.7513
     62.5000,       5.0000,   3.00000,    419.4062
     67.5000,       5.0000,   3.00000,    399.0655
     72.5000,       5.0000,   3.00000,    402.9700
     77.5000,       5.0000,   3.00000,    478.2733
     82.5000,       5.0000,   3.00000,    512.4171
     87.5000,       5.0000,   3.00000,    448.6346
     92.5000,       5.0000,   3.00000,    497.7596
     97.5000,       5.0000,   3.00000,    584.4493
    102.5000,       5.0000,   3.00000,    650.2595
    107.5000,       5.0000,   3.00000,    522.6703
    112.5000,       5.0000,   3.00000,    518.7471
    117.5000,       5.0000,   3.00000,    518.8456
    122.5000,       5.0000,   3.00000,    535.6062
    127.5000,       5.0000,   3.00000,    545.9439
    132.5000,       5.0000,   3.00000,    562.3411
    137.5000,       5.0000,   3.00000,    619.4172
    142.5000,       5.0000,   3.00000,    658.3979
    147.5000,       5.0000,   3.00000,    729.0972
    152.5000,       5.0000,   3.00000,    710.5925
    157.5000,       5.0000,   3.00000,    687.3008
    162.5000,       5.0000,   3.00000,    853.1851
    167.5000,       5.0000,   3.00000,   1062.5198
    172.5000,       5.0000,   3.00000,   1204.0852
    177.5000,       5.0000,   3.00000,   1183.2167
    182.5000,       5.0000,   3.00000,   1251.6201
    187.5000,       5.0000,   3.00000,   1203.4340
    192.5000,       5.0000,   3.00000,   1324.7938
    197.5000,       5.0000,   3.00000,   1630.5347
    202.5000,       5.0000,   3.00000,   1597.6686
    207.5000,       5.0000,   3.00000,   1292.5359
    212.5000,       5.0000,   3.00000,   1260.4052
    217.5000,       5.0000,   3.00000,   1072.5406
    222.5000,       5.0000,   3.00000,    992.5795
    227.5000,       5.0000,   3.00000,   1161.2336
    232.5000,       5.0000,   3.00000,   1167.5807
    237.5000,       5.0000,   3.00000,    871.4497
    242.5000,       5.0000,   3.00000,    907.2054
    247.5000,       5.0000,   3.00000,    959.9968
    252.5000,       5.0000,   3.00000,    889.7009
    257.5000,       5.0000,   3.00000,    835.3100
    262.5000,       5.0000,   3.00000,    609.0085
    267.5000,       5.0000,   3.00000,    833.5933
    272.5000,       5.0000,   3.00000,    750.2614
    277.5000,       5.0000,   3.00000,    758.1783
    282.5000,       5.0000,   3.00000,    591.8389
    287.5000,       5.0000,   3.00000,    466.9530
    292.5000,       5.0000,   3.00000,    427.0034
    297.5000,       5.0000,   3.00000,    372.4479
    302.5000,       5.0000,   3.00000,    331.7838
    307.5000,       5.0000,   3.00000,    334.3908
    312.5000,       5.0000,   3.00000,    313.7034
    317.5000,       5.0000,   3.00000,    290.1470
    322.5000,       5.0000,   3.00000,    257.1830
    327.5000,       5.0000,   3.00000,    271.1529
    332.5000,       5.0000,   3.00000,    267.7056
    337.5000,       5.0000,   3.00000,    292.3079
    342.5000,       5.0000,   3.00000,    286.9126
    347.5000,       5.0000,   3.00000,    239.6967
    352.5000,       5.0000,   3.00000,    243.9158
    357.5000,       5.0000,   3.00000,    275.6248
    362.5000,       5.0000,   3.00000,    296.7556
    367.5000,       5.0000,   3.00000,    279.5967
    372.5000,       5.0000,   3.00000,    254.1512
    377.5000,       5.0000,   3.00000,    254.5637
     22.5000,      15.0000,   1.00000,    320.1032
     27.5000,      15.0000,   1.00000,    336.6568
     32.5000,      15.0000,   1.00000,    339.2739
     37.5000,      15.0000,   1.00000,    327.5049
     42.5000,      15.0000,   1.00000,    343.9919
     47.5000,      15.0000,   1.00000,    359.3294
     52.5000,      15.0000,   1.00000,    388.5920
     57.5000,      15.0000,   1.00000,    407.0426
     62.5000,      15.0000,   1.00000,    413.2641
     67.5000,      15.0000,   1.00000,    432.0044
     72.5000,      15.0000,   1.00000,    460.7161
     77.5000,      15.0000,   1.00000,    484.4058
     82.5000,      15.0000,   1.00000,    474.6562
     87.5000,      15.0000,   1.00000,    497.7199
     92.5000,      15.0000,   1.00000,    528.7396
     97.5000,      15.0000,   1.00000,    591.7930
    102.5000,      15.0000,   1.00000,    608.2559
    107.5000,      15.0000,   1.00000,    598.0679
    112.5000,      15.0000,   1.00000,    541.4911
    117.5000,      15.0000,   1.00000,    540.3452
    122.5000,      15.0000,   1.00000,    563.7192
    127.5000,      15.0000,   1.00000,    601.0614
    132.5000,      15.0000,   1.00000,    643.0731
    137.5000,      15.0000,   1.00000,    703.6343
    142.5000,      15.0000,   1.00000,    771.5315
    147.5000,      15.0000,   1.00000,    791.1732
    152.5000,      15.0000,   1.00000,    785.8192
    157.5000,      15.0000,   1.00000,    838.1508
    162.5000,      15.0000,   1.00000,    965.7884
    167.5000,      15.0000,   1.00000,   1142.0216
    172.5000,      15.0000,   1.00000,   1234.5220
    177.5000,      15.0000,   1.00000,   1208.9407
    182.5000,      15.0000,   1.00000,   1108.6938
    187.5000,      15.0000,   1.00000,   1156.5955
    192.5000,      15.0000,   1.00000,   1313.2034
    197.5000,      15.0000,   1.00000,   1491.0671
    202.5000,      15.0000,   1.00000,   1544.0905
    207.5000,      15.0000,   1.00000,   1426.9712
    212.5000,      15.0000,   1.00000,   1171.3872
    217.5000,      15.0000,   1.00000,   1072.6432
    222.5000,      15.0000,   1.00000,   1068.6793
    227.5000,      15.0000,   1.00000,   1089.5282
    232.5000,      15.0000,   1.00000,   1048.7457
    237.5000,      15.0000,   1.00000,    995.4642
    242.5000,      15.0000,   1.00000,    934.6821
    247.5000,      15.0000,   1.00000,    894.0107
    252.5000,      15.0000,   1.00000,    876.6511
    257.5000,      15.0000,   1.00000,    764.7856
    262.5000,      15.0000,   1.00000,    735.6564
    267.5000,      15.0000,   1.00000,    721.4183
    272.5000,      15.0000,   1.00000,    802.6393
    277.5000,      15.0000,   1.00000,    739.4822
    282.5000,      15.0000,   1.00000,    658.9849
    287.5000,      15.0000,   1.00000,    513.8875
    292.5000,      15.0000,   1.00000,    442.5073
    297.5000,      15.0000,   1.00000,    402.8431
    302.5000,      15.0000,   1.00000,    387.7486
    307.5000,      15.0000,   1.00000,    372.8003
    312.5000,      15.0000,   1.00000,    357.6979
    317.5000,      15.0000,   1.00000,    328.0420
    322.5000,      15.0000,   1.00000,    307.8529
    327.5000,      15.0000,   1.00000,    299.9423
    332.5000,      15.0000,   1.00000,    317.2892
    337.5000,      15.0000,   1.00000,    320.6212
    342.5000,      15.0000,   1.00000,    303.6762
    347.5000,      15.0000,   1.00000,    281.6505
    352.5000,      15.0000,   1.00000,    277.3569
    357.5000,      15.0000,   1.00000,    295.2014
    362.5000,      15.0000,   1.00000,    314.2419
    367.5000,      15.0000,   1.00000,    313.2408
    372.5000,      15.0000,   1.00000,    293.5645
     22.5000,       5.0000,   4.00000,    328.0981
     27.5000,       5.0000,   4.00000,    372.5940
     32.5000,       5.0000,   4.00000,    351.6007
     37.5000,       5.0000,   4.00000,    339.3682
     42.5000,       5.0000,   4.00000,    331.8556
     47.5000,       5.0000,   4.00000,    393.4960
     52.5000,       5.0000,   4.00000,    388.6610
     57.5000,       5.0000,   4.00000,    389.4631
     62.5000,       5.0000,   4.00000,    455.6169
     67.5000,       5.0000,   4.00000,    436.0342
     72.5000,       5.0000,   4.00000,    441.9175
     77.5000,       5.0000,   4.00000,    509.9532
     82.5000,       5.0000,   4.00000,    512.0541
     87.5000,       5.0000,   4.00000,    474.6396
     92.5000,       5.0000,   4.00000,    532.7617
     97.5000,       5.0000,   4.00000,    621.4117
    102.5000,       5.0000,   4.00000,    698.9320
    107.5000,       5.0000,   4.00000,    572.5552
    112.5000,       5.0000,   4.00000,    556.5338
    117.5000,       5.0000,   4.00000,    543.2830
    122.5000,       5.0000,   4.00000,    569.3806
    127.5000,       5.0000,   4.00000,    615.9090
    132.5000,       5.0000,   4.00000,    651.8181
    137.5000,       5.0000,   4.00000,    745.9097
    142.5000,       5.0000,   4.00000,    789.9588
    147.5000,       5.0000,   4.00000,    859.1175
    152.5000,       5.0000,   4.00000,    823.9653
    157.5000,       5.0000,   4.00000,    798.2108
    162.5000,       5.0000,   4.00000,    976.1813
    167.5000,       5.0000,   4.00000,   1201.9871
    172.5000,       5.0000,   4.00000,   1329.1940
    177.5000,       5.0000,   4.00000,   1183.3082
    182.5000,       5.0000,   4.00000,   1177.5354
    187.5000,       5.0000,   4.00000,   1171.9025
    192.5000,       5.0000,   4.00000,   1300.0995
    197.5000,       5.0000,   4.00000,   1690.8597
    202.5000,       5.0000,   4.00000,   1650.9406
    207.5000,       5.0000,   4.00000,   1284.5966
    212.5000,       5.0000,   4.00000,   1199.2418
    217.5000,       5.0000,   4.00000,   1030.1714
    222.5000,       5.0000,   4.00000,    957.9732
    227.5000,       5.0000,   4.00000,   1167.3107
    232.5000,       5.0000,   4.00000,   1151.6454
    237.5000,       5.0000,   4.00000,    869.4782
    242.5000,       5.0000,   4.00000,    971.7336
    247.5000,       5.0000,   4.00000,    910.7063
    252.5000,       5.0000,   4.00000,    858.7568
    257.5000,       5.0000,   4.00000,    829.4173
    262.5000,       5.0000,   4.00000,    590.0137
    267.5000,       5.0000,   4.00000,    856.2625
    272.5000,       5.0000,   4.00000,    789.7438
    277.5000,       5.0000,   4.00000,    814.8809
    282.5000,       5.0000,   4.00000,    674.5497
    287.5000,       5.0000,   4.00000,    472.2516
    292.5000,       5.0000,   4.00000,    450.6260
    297.5000,       5.0000,   4.00000,    395.9468
    302.5000,       5.0000,   4.00000,    378.0487
    307.5000,       5.0000,   4.00000,    396.9203
    312.5000,       5.0000,   4.00000,    373.4231
    317.5000,       5.0000,   4.00000,    344.4330
    322.5000,       5.0000,   4.00000,    303.4004
    327.5000,       5.0000,   4.00000,    324.0272
    332.5000,       5.0000,   4.00000,    321.1740
    337.5000,       5.0000,   4.00000,    346.6350
    342.5000,       5.0000,   4.00000,    335.0598
    347.5000,       5.0000,   4.00000,    273.0610
    352.5000,       5.0000,   4.00000,    280.4015
    357.5000,       5.0000,   4.00000,    312.7396
    362.5000,       5.0000,   4.00000,    346.3061
    367.5000,       5.0000,   4.00000,    335.8211
    372.5000,       5.0000,   4.00000,    298.9040
     30.0000,      20.0000,   1.00000,    384.8137
     35.0000,      20.0000,   1.00000,    381.2955
     40.0000,      20.0000,   1.00000,    380.4549
     45.0000,      20.0000,   1.00000,    378.6113
     50.0000,      20.0000,   1.00000,    387.5924
     55.0000,      20.0000,   1.00000,    421.2414
     60.0000,      20.0000,   1.00000,    441.1776
     65.0000,      20.0000,   1.00000,    455.6838
     70.0000,      20.0000,   1.00000,    481.5298
     75.0000,      20.0000,   1.00000,    473.5448
     80.0000,      20.0000,   1.00000,    482.6970
     85.0000,      20.0000,   1.00000,    512.9586
     90.0000,      20.0000,   1.00000,    553.8971
     95.0000,      20.0000,   1.00000,    611.0179
    100.0000,      20.0000,   1.00000,    631.4113
    105.0000,      20.0000,   1.00000,    638.5127
    110.0000,      20.0000,   1.00000,    626.7960
    115.0000,      20.0000,   1.00000,    595.4561
    120.0000,      20.0000,   1.00000,    599.7637
    125.0000,      20.0000,   1.00000,    636.8211
    130.0000,      20.0000,   1.00000,    726.6130
    135.0000,      20.0000,   1.00000,    820.6487
    140.0000,      20.0000,   1.00000,    887.0854
    145.0000,      20.0000,   1.00000,    914.9277
    150.0000,      20.0000,   1.00000,    914.6659
    155.0000,      20.0000,   1.00000,    952.8710
    160.0000,      20.0000,   1.00000,   1034.2893
    165.0000,      20.0000,   1.00000,   1121.2955
    170.0000,      20.0000,   1.00000,   1100.4722
    175.0000,      20.0000,   1.00000,   1067.2550
    180.0000,      20.0000,   1.00000,   1072.9950
    185.0000,      20.0000,   1.00000,   1085.2961
    190.0000,      20.0000,   1.00000,   1216.4679
    195.0000,      20.0000,   1.00000,   1364.4030
    200.0000,      20.0000,   1.00000,   1430.8541
    205.0000,      20.0000,   1.00000,   1452.0660
    210.0000,      20.0000,   1.00000,   1304.4554
    215.0000,      20.0000,   1.00000,   1114.0247
    220.0000,      20.0000,   1.00000,   1060.7603
    225.0000,      20.0000,   1.00000,   1016.6474
    230.0000,      20.0000,   1.00000,    982.4811
    235.0000,      20.0000,   1.00000,   1048.0266
    240.0000,      20.0000,   1.00000,    957.9865
    245.0000,      20.0000,   1.00000,    860.7307
    250.0000,      20.0000,   1.00000,    812.8126
    255.0000,      20.0000,   1.00000,    712.4618
    260.0000,      20.0000,   1.00000,    747.8085
    265.0000,      20.0000,   1.00000,    772.1962
    270.0000,      20.0000,   1.00000,    768.8642
    275.0000,      20.0000,   1.00000,    827.2156
    280.0000,      20.0000,   1.00000,    746.1580
    285.0000,      20.0000,   1.00000,    663.8857
    290.0000,      20.0000,   1.00000,    546.7153
    295.0000,      20.0000,   1.00000,    443.9798
    300.0000,      20.0000,   1.00000,    435.5624
    305.0000,      20.0000,   1.00000,    423.0142
    310.0000,      20.0000,   1.00000,    422.7623
    315.0000,      20.0000,   1.00000,    410.8629
    320.0000,      20.0000,   1.00000,    394.6864
    325.0000,      20.0000,   1.00000,    382.7088
    330.0000,      20.0000,   1.00000,    378.4494
    335.0000,      20.0000,   1.00000,    377.0701
    340.0000,      20.0000,   1.00000,    356.7581
    345.0000,      20.0000,   1.00000,    346.5283
    350.0000,      20.0000,   1.00000,    337.9892
    355.0000,      20.0000,   1.00000,    339.8967
    360.0000,      20.0000,   1.00000,    358.3714
    365.0000,      20.0000,   1.00000,    365.7053
     27.5000,       5.0000,   5.00000,    410.0996
     32.5000,       5.0000,   5.00000,    393.6234
     37.5000,       5.0000,   5.00000,    370.2463
     42.5000,       5.0000,   5.00000,    349.5925
     47.5000,       5.0000,   5.00000,    414.3072
     52.5000,       5.0000,   5.00000,    397.8524
     57.5000,       5.0000,   5.00000,    403.0173
     62.5000,       5.0000,   5.00000,    487.5198
     67.5000,       5.0000,   5.00000,    463.9547
     72.5000,       5.0000,   5.00000,    449.8129
     77.5000,       5.0000,   5.00000,    508.1887
     82.5000,       5.0000,   5.00000,    531.4578
     87.5000,       5.0000,   5.00000,    485.3442
     92.5000,       5.0000,   5.00000,    561.4498
     97.5000,       5.0000,   5.00000,    664.3038
    102.5000,       5.0000,   5.00000,    735.0786
    107.5000,       5.0000,   5.00000,    602.5029
    112.5000,       5.0000,   5.00000,    593.6678
    117.5000,       5.0000,   5.00000,    573.9973
    122.5000,       5.0000,   5.00000,    594.5581
    127.5000,       5.0000,   5.00000,    658.0013
    132.5000,       5.0000,   5.00000,    746.6080
    137.5000,       5.0000,   5.00000,    854.3192
    142.5000,       5.0000,   5.00000,    894.7803
    147.5000,       5.0000,   5.00000,    959.5016
    152.5000,       5.0000,   5.00000,    921.8688
    157.5000,       5.0000,   5.00000,    869.5342
    162.5000,       5.0000,   5.00000,   1042.0155
    167.5000,       5.0000,   5.00000,   1238.7101
    172.5000,       5.0000,   5.00000,   1239.9154
    177.5000,       5.0000,   5.00000,   1085.2578
    182.5000,       5.0000,   5.00000,   1155.7689
    187.5000,       5.0000,   5.00000,   1137.2031
    192.5000,       5.0000,   5.00000,   1280.3470
    197.5000,       5.0000,   5.00000,   1696.0519
    202.5000,       5.0000,   5.00000,   1635.3835
    207.5000,       5.0000,   5.00000,   1219.2527
    212.5000,       5.0000,   5.00000,   1196.1399
    217.5000,       5.0000,   5.00000,   1003.9127
    222.5000,       5.0000,   5.00000,    899.6526
    227.5000,       5.0000,   5.00000,   1125.7405
    232.5000,       5.0000,   5.00000,   1140.2008
    237.5000,       5.0000,   5.00000,    877.9151
    242.5000,       5.0000,   5.00000,    936.5811
    247.5000,       5.0000,   5.00000,    886.7098
    252.5000,       5.0000,   5.00000,    776.8928
    257.5000,       5.0000,   5.00000,    772.6419
    262.5000,       5.0000,   5.00000,    606.2050
    267.5000,       5.0000,   5.00000,    871.8966
    272.5000,       5.0000,   5.00000,    824.7963
    277.5000,       5.0000,   5.00000,    873.3267
    282.5000,       5.0000,   5.00000,    716.0538
    287.5000,       5.0000,   5.00000,    521.1825
    292.5000,       5.0000,   5.00000,    458.4896
    297.5000,       5.0000,   5.00000,    419.9575
    302.5000,       5.0000,   5.00000,    399.3382
    307.5000,       5.0000,   5.00000,    440.0336
    312.5000,       5.0000,   5.00000,    426.1003
    317.5000,       5.0000,   5.00000,    391.4287
    322.5000,       5.0000,   5.00000,    354.7598
    327.5000,       5.0000,   5.00000,    379.2871
    332.5000,       5.0000,   5.00000,    366.1927
    337.5000,       5.0000,   5.00000,    388.7838
    342.5000,       5.0000,   5.00000,    375.0672
    347.5000,       5.0000,   5.00000,    308.6597
    352.5000,       5.0000,   5.00000,    311.8687
    357.5000,       5.0000,   5.00000,    355.5325
    362.5000,       5.0000,   5.00000,    392.4322
    367.5000,       5.0000,   5.00000,    381.3559
     32.5000,       5.0000,   6.00000,    422.2517
     37.5000,       5.0000,   6.00000,    403.3420
     42.5000,       5.0000,   6.00000,    383.3343
     47.5000,       5.0000,   6.00000,    427.6676
     52.5000,       5.0000,   6.00000,    400.6678
     57.5000,       5.0000,   6.00000,    410.2133
     62.5000,       5.0000,   6.00000,    499.4302
     67.5000,       5.0000,   6.00000,    466.8291
     72.5000,       5.0000,   6.00000,    441.4943
     77.5000,       5.0000,   6.00000,    511.2279
     82.5000,       5.0000,   6.00000,    545.7103
     87.5000,       5.0000,   6.00000,    504.4990
     92.5000,       5.0000,   6.00000,    577.8602
     97.5000,       5.0000,   6.00000,    696.9184
    102.5000,       5.0000,   6.00000,    776.5694
    107.5000,       5.0000,   6.00000,    622.0865
    112.5000,       5.0000,   6.00000,    617.4171
    117.5000,       5.0000,   6.00000,    607.2717
    122.5000,       5.0000,   6.00000,    631.1259
    127.5000,       5.0000,   6.00000,    705.9585
    132.5000,       5.0000,   6.00000,    798.8187
    137.5000,       5.0000,   6.00000,    930.8320
    142.5000,       5.0000,   6.00000,    965.4836
    147.5000,       5.0000,   6.00000,   1043.7782
    152.5000,       5.0000,   6.00000,    977.5002
    157.5000,       5.0000,   6.00000,    902.6335
    162.5000,       5.0000,   6.00000,   1037.6677
    167.5000,       5.0000,   6.00000,   1113.1663
    172.5000,       5.0000,   6.00000,   1088.2805
    177.5000,       5.0000,   6.00000,   1006.3232
    182.5000,       5.0000,   6.00000,   1105.7659
    187.5000,       5.0000,   6.00000,   1147.1757
    192.5000,       5.0000,   6.00000,   1288.4927
    197.5000,       5.0000,   6.00000,   1623.6050
    202.5000,       5.0000,   6.00000,   1537.0255
    207.5000,       5.0000,   6.00000,   1204.1212
    212.5000,       5.0000,   6.00000,   1151.9478
    217.5000,       5.0000,   6.00000,    973.6021
    222.5000,       5.0000,   6.00000,    875.0965
    227.5000,       5.0000,   6.00000,   1057.4628
    232.5000,       5.0000,   6.00000,   1129.1665
    237.5000,       5.0000,   6.00000,    840.2623
    242.5000,       5.0000,   6.00000,    877.5222
    247.5000,       5.0000,   6.00000,    822.2993
    252.5000,       5.0000,   6.00000,    736.4163
    257.5000,       5.0000,   6.00000,    729.8324
    262.5000,       5.0000,   6.00000,    586.7606
    267.5000,       5.0000,   6.00000,    910.9546
    272.5000,       5.0000,   6.00000,    854.0861
    277.5000,       5.0000,   6.00000,    907.1515
    282.5000,       5.0000,   6.00000,    752.1962
    287.5000,       5.0000,   6.00000,    547.7210
    292.5000,       5.0000,   6.00000,    503.8481
    297.5000,       5.0000,   6.00000,    427.4904
    302.5000,       5.0000,   6.00000,    417.0497
    307.5000,       5.0000,   6.00000,    455.4200
    312.5000,       5.0000,   6.00000,    456.7455
    317.5000,       5.0000,   6.00000,    441.4779
    322.5000,       5.0000,   6.00000,    400.0281
    327.5000,       5.0000,   6.00000,    426.0510
    332.5000,       5.0000,   6.00000,    405.3302
    337.5000,       5.0000,   6.00000,    424.4939
    342.5000,       5.0000,   6.00000,    412.2723
    347.5000,       5.0000,   6.00000,    339.0617
    352.5000,       5.0000,   6.00000,    349.4945
    357.5000,       5.0000,   6.00000,    396.4388
    362.5000,       5.0000,   6.00000,    438.1423
     37.5000,      25.0000,   1.00000,    434.5646
     42.5000,      25.0000,   1.00000,    422.5522
     47.5000,      25.0000,   1.00000,    407.8271
     52.5000,      25.0000,   1.00000,    421.6080
     57.5000,      25.0000,   1.00000,    439.9362
     62.5000,      25.0000,   1.00000,    439.2916
     67.5000,      25.0000,   1.00000,    452.7839
     72.5000,      25.0000,   1.00000,    481.5114
     77.5000,      25.0000,   1.00000,    483.4401
     82.5000,      25.0000,   1.00000,    510.9986
     87.5000,      25.0000,   1.00000,    573.4011
     92.5000,      25.0000,   1.00000,    626.8322
     97.5000,      25.0000,   1.00000,    634.6494
    102.5000,      25.0000,   1.00000,    660.8362
    107.5000,      25.0000,   1.00000,    668.8298
    112.5000,      25.0000,   1.00000,    657.5349
    117.5000,      25.0000,   1.00000,    652.2433
    122.5000,      25.0000,   1.00000,    701.8859
    127.5000,      25.0000,   1.00000,    766.8839
    132.5000,      25.0000,   1.00000,    840.2108
    137.5000,      25.0000,   1.00000,    923.6903
    142.5000,      25.0000,   1.00000,    986.6672
    147.5000,      25.0000,   1.00000,    983.9699
    152.5000,      25.0000,   1.00000,   1002.7422
    157.5000,      25.0000,   1.00000,   1034.5303
    162.5000,      25.0000,   1.00000,    978.1848
    167.5000,      25.0000,   1.00000,    893.7714
    172.5000,      25.0000,   1.00000,    914.9703
    177.5000,      25.0000,   1.00000,    946.4185
    182.5000,      25.0000,   1.00000,   1017.0109
    187.5000,      25.0000,   1.00000,   1168.2693
    192.5000,      25.0000,   1.00000,   1269.2505
    197.5000,      25.0000,   1.00000,   1258.3979
    202.5000,      25.0000,   1.00000,   1325.2565
    207.5000,      25.0000,   1.00000,   1338.5150
    212.5000,      25.0000,   1.00000,   1206.4215
    217.5000,      25.0000,   1.00000,   1078.6251
    222.5000,      25.0000,   1.00000,   1030.7738
    227.5000,      25.0000,   1.00000,    962.6125
    232.5000,      25.0000,   1.00000,    914.5017
    237.5000,      25.0000,   1.00000,    921.7734
    242.5000,      25.0000,   1.00000,    841.7484
    247.5000,      25.0000,   1.00000,    737.9268
    252.5000,      25.0000,   1.00000,    715.0025
    257.5000,      25.0000,   1.00000,    727.1078
    262.5000,      25.0000,   1.00000,    732.2332
    267.5000,      25.0000,   1.00000,    792.7456
    272.5000,      25.0000,   1.00000,    806.8147
    277.5000,      25.0000,   1.00000,    805.8922
    282.5000,      25.0000,   1.00000,    738.1192
    287.5000,      25.0000,   1.00000,    667.9266
    292.5000,      25.0000,   1.00000,    559.2787
    297.5000,      25.0000,   1.00000,    488.0747
    302.5000,      25.0000,   1.00000,    446.4081
    307.5000,      25.0000,   1.00000,    439.8771
    312.5000,      25.0000,   1.00000,    441.3357
    317.5000,      25.0000,   1.00000,    461.7069
    322.5000,      25.0000,   1.00000,    454.9326
    327.5000,      25.0000,   1.00000,    440.0038
    332.5000,      25.0000,   1.00000,    428.0805
    337.5000,      25.0000,   1.00000,    411.6600
    342.5000,      25.0000,   1.00000,    393.6719
    347.5000,      25.0000,   1.00000,    398.2625
    352.5000,      25.0000,   1.00000,    403.9193
    357.5000,      25.0000,   1.00000,    403.1485
     37.5000,       5.0000,   7.00000,    434.4218
     42.5000,       5.0000,   7.00000,    406.5827
     47.5000,       5.0000,   7.00000,    448.3549
     52.5000,       5.0000,   7.00000,    411.3084
     57.5000,       5.0000,   7.00000,    410.7270
     62.5000,       5.0000,   7.00000,    483.9511
     67.5000,       5.0000,   7.00000,    446.4494
     72.5000,       5.0000,   7.00000,    441.1451
     77.5000,       5.0000,   7.00000,    519.0290
     82.5000,       5.0000,   7.00000,    553.7398
     87.5000,       5.0000,   7.00000,    521.2032
     92.5000,       5.0000,   7.00000,    600.1326
     97.5000,       5.0000,   7.00000,    715.4110
    102.5000,       5.0000,   7.00000,    804.7640
    107.5000,       5.0000,   7.00000,    650.2070
    112.5000,       5.0000,   7.00000,    636.0087
    117.5000,       5.0000,   7.00000,    634.6667
    122.5000,       5.0000,   7.00000,    681.4463
    127.5000,       5.0000,   7.00000,    750.0638
    132.5000,       5.0000,   7.00000,    827.8430
    137.5000,       5.0000,   7.00000,    953.1220
    142.5000,       5.0000,   7.00000,   1018.6011
    147.5000,       5.0000,   7.00000,   1079.1466
    152.5000,       5.0000,   7.00000,    995.6721
    157.5000,       5.0000,   7.00000,    882.0546
    162.5000,       5.0000,   7.00000,    918.9395
    167.5000,       5.0000,   7.00000,    959.8875
    172.5000,       5.0000,   7.00000,    987.4971
    177.5000,       5.0000,   7.00000,    928.3517
    182.5000,       5.0000,   7.00000,   1058.2175
    187.5000,       5.0000,   7.00000,   1144.3114
    192.5000,       5.0000,   7.00000,   1277.8562
    197.5000,       5.0000,   7.00000,   1554.8673
    202.5000,       5.0000,   7.00000,   1474.6714
    207.5000,       5.0000,   7.00000,   1140.2081
    212.5000,       5.0000,   7.00000,   1110.7854
    217.5000,       5.0000,   7.00000,    936.6493
    222.5000,       5.0000,   7.00000,    845.8325
    227.5000,       5.0000,   7.00000,   1058.9968
    232.5000,       5.0000,   7.00000,   1036.2325
    237.5000,       5.0000,   7.00000,    777.6582
    242.5000,       5.0000,   7.00000,    813.5524
    247.5000,       5.0000,   7.00000,    756.6135
    252.5000,       5.0000,   7.00000,    713.1641
    257.5000,       5.0000,   7.00000,    720.4116
    262.5000,       5.0000,   7.00000,    565.9763
    267.5000,       5.0000,   7.00000,    900.8708
    272.5000,       5.0000,   7.00000,    886.1765
    277.5000,       5.0000,   7.00000,    928.7791
    282.5000,       5.0000,   7.00000,    776.6123
    287.5000,       5.0000,   7.00000,    575.3818
    292.5000,       5.0000,   7.00000,    526.1504
    297.5000,       5.0000,   7.00000,    460.6481
    302.5000,       5.0000,   7.00000,    419.5046
    307.5000,       5.0000,   7.00000,    465.6187
    312.5000,       5.0000,   7.00000,    473.0605
    317.5000,       5.0000,   7.00000,    472.0876
    322.5000,       5.0000,   7.00000,    436.3785
    327.5000,       5.0000,   7.00000,    459.4528
    332.5000,       5.0000,   7.00000,    439.4074
    337.5000,       5.0000,   7.00000,    463.3847
    342.5000,       5.0000,   7.00000,    445.2864
    347.5000,       5.0000,   7.00000,    370.8835
    352.5000,       5.0000,   7.00000,    384.5906
    357.5000,       5.0000,   7.00000,    438.3434
     42.5000,       5.0000,   8.00000,    421.1084
     47.5000,       5.0000,   8.00000,    471.6598
     52.5000,       5.0000,   8.00000,    426.4450
     57.5000,       5.0000,   8.00000,    402.2342
     62.5000,       5.0000,   8.00000,    456.3522
     67.5000,       5.0000,   8.00000,    431.9423
     72.5000,       5.0000,   8.00000,    436.5341
     77.5000,       5.0000,   8.00000,    524.4402
     82.5000,       5.0000,   8.00000,    567.3401
     87.5000,       5.0000,   8.00000,    529.6500
     92.5000,       5.0000,   8.00000,    618.3344
     97.5000,       5.0000,   8.00000,    737.2972
    102.5000,       5.0000,   8.00000,    823.1791
    107.5000,       5.0000,   8.00000,    672.0502
    112.5000,       5.0000,   8.00000,    667.4034
    117.5000,       5.0000,   8.00000,    668.4680
    122.5000,       5.0000,   8.00000,    713.5751
    127.5000,       5.0000,   8.00000,    781.0418
    132.5000,       5.0000,   8.00000,    843.5859
    137.5000,       5.0000,   8.00000,    966.1318
    142.5000,       5.0000,   8.00000,   1010.0423
    147.5000,       5.0000,   8.00000,   1075.7909
    152.5000,       5.0000,   8.00000,    956.6718
    157.5000,       5.0000,   8.00000,    775.1862
    162.5000,       5.0000,   8.00000,    788.5364
    167.5000,       5.0000,   8.00000,    871.0045
    172.5000,       5.0000,   8.00000,    906.1985
    177.5000,       5.0000,   8.00000,    876.1111
    182.5000,       5.0000,   8.00000,   1023.5970
    187.5000,       5.0000,   8.00000,   1082.4777
    192.5000,       5.0000,   8.00000,   1226.7930
    197.5000,       5.0000,   8.00000,   1555.6625
    202.5000,       5.0000,   8.00000,   1422.9358
    207.5000,       5.0000,   8.00000,   1073.1328
    212.5000,       5.0000,   8.00000,   1052.4238
    217.5000,       5.0000,   8.00000,    901.2349
    222.5000,       5.0000,   8.00000,    837.1813
    227.5000,       5.0000,   8.00000,   1000.2729
    232.5000,       5.0000,   8.00000,    974.2953
    237.5000,       5.0000,   8.00000,    694.2280
    242.5000,       5.0000,   8.00000,    743.5377
    247.5000,       5.0000,   8.00000,    734.3766
    252.5000,       5.0000,   8.00000,    684.5324
    257.5000,       5.0000,   8.00000,    711.4449
    262.5000,       5.0000,   8.00000,    568.6935
    267.5000,       5.0000,   8.00000,    874.2955
    272.5000,       5.0000,   8.00000,    871.3378
    277.5000,       5.0000,   8.00000,    960.4274
    282.5000,       5.0000,   8.00000,    797.7740
    287.5000,       5.0000,   8.00000,    590.9895
    292.5000,       5.0000,   8.00000,    546.2785
    297.5000,       5.0000,   8.00000,    474.0733
    302.5000,       5.0000,   8.00000,    442.2652
    307.5000,       5.0000,   8.00000,    471.9550
    312.5000,       5.0000,   8.00000,    485.9386
    317.5000,       5.0000,   8.00000,    478.7572
    322.5000,       5.0000,   8.00000,    450.3290
    327.5000,       5.0000,   8.00000,    487.2029
    332.5000,       5.0000,   8.00000,    469.4251
    337.5000,       5.0000,   8.00000,    498.6449
    342.5000,       5.0000,   8.00000,    485.2714
    347.5000,       5.0000,   8.00000,    401.6430
    352.5000,       5.0000,   8.00000,    416.3708
     52.5000,      35.0000,   1.00000,    435.2941
     57.5000,      35.0000,   1.00000,    423.8962
     62.5000,      35.0000,   1.00000,    431.5438
     67.5000,      35.0000,   1.00000,    439.9001
     72.5000,      35.0000,   1.00000,    459.6844
     77.5000,      35.0000,   1.00000,    501.8717
     82.5000,      35.0000,   1.00000,    557.6467
     87.5000,      35.0000,   1.00000,    620.7028
     92.5000,      35.0000,   1.00000,    654.4834
     97.5000,      35.0000,   1.00000,    671.8757
    102.5000,      35.0000,   1.00000,    694.6098
    107.5000,      35.0000,   1.00000,    735.6631
    112.5000,      35.0000,   1.00000,    772.0153
    117.5000,      35.0000,   1.00000,    798.6442
    122.5000,      35.0000,   1.00000,    811.9307
    127.5000,      35.0000,   1.00000,    854.9396
    132.5000,      35.0000,   1.00000,    899.1798
    137.5000,      35.0000,   1.00000,    913.9226
    142.5000,      35.0000,   1.00000,    874.8054
    147.5000,      35.0000,   1.00000,    801.3434
    152.5000,      35.0000,   1.00000,    748.4097
    157.5000,      35.0000,   1.00000,    740.3632
    162.5000,      35.0000,   1.00000,    713.0651
    167.5000,      35.0000,   1.00000,    725.4125
    172.5000,      35.0000,   1.00000,    765.6719
    177.5000,      35.0000,   1.00000,    817.9084
    182.5000,      35.0000,   1.00000,    899.1629
    187.5000,      35.0000,   1.00000,    992.0696
    192.5000,      35.0000,   1.00000,   1047.5216
    197.5000,      35.0000,   1.00000,   1122.7604
    202.5000,      35.0000,   1.00000,   1170.0874
    207.5000,      35.0000,   1.00000,   1171.0665
    212.5000,      35.0000,   1.00000,   1175.0471
    217.5000,      35.0000,   1.00000,   1065.9597
    222.5000,      35.0000,   1.00000,    922.2869
    227.5000,      35.0000,   1.00000,    834.1620
    232.5000,      35.0000,   1.00000,    749.3849
    237.5000,      35.0000,   1.00000,    721.2319
    242.5000,      35.0000,   1.00000,    716.7963
    247.5000,      35.0000,   1.00000,    675.0558
    252.5000,      35.0000,   1.00000,    689.5450
    257.5000,      35.0000,   1.00000,    728.9774
    262.5000,      35.0000,   1.00000,    748.2646
    267.5000,      35.0000,   1.00000,    760.7137
    272.5000,      35.0000,   1.00000,    752.0986
    277.5000,      35.0000,   1.00000,    729.6466
    282.5000,      35.0000,   1.00000,    759.4568
    287.5000,      35.0000,   1.00000,    714.0185
    292.5000,      35.0000,   1.00000,    647.4171
    297.5000,      35.0000,   1.00000,    576.1602
    302.5000,      35.0000,   1.00000,    521.2782
    307.5000,      35.0000,   1.00000,    491.6988
    312.5000,      35.0000,   1.00000,    473.4286
    317.5000,      35.0000,   1.00000,    457.3683
    322.5000,      35.0000,   1.00000,    479.0417
    327.5000,      35.0000,   1.00000,    488.1536
    332.5000,      35.0000,   1.00000,    493.2247
    337.5000,      35.0000,   1.00000,    494.5694
    342.5000,      35.0000,   1.00000,    502.0476
     52.5000,       5.0000,  10.00000,    418.7737
     57.5000,       5.0000,  10.00000,    396.8954
     62.5000,       5.0000,  10.00000,    454.9462
     67.5000,       5.0000,  10.00000,    421.5781
     72.5000,       5.0000,  10.00000,    425.4406
     77.5000,       5.0000,  10.00000,    519.4332
     82.5000,       5.0000,  10.00000,    576.6738
     87.5000,       5.0000,  10.00000,    546.5097
     92.5000,       5.0000,  10.00000,    638.9389
     97.5000,       5.0000,  10.00000,    769.3251
    102.5000,       5.0000,  10.00000,    878.0939
    107.5000,       5.0000,  10.00000,    725.7323
    112.5000,       5.0000,  10.00000,    723.9797
    117.5000,       5.0000,  10.00000,    715.2924
    122.5000,       5.0000,  10.00000,    735.2397
    127.5000,       5.0000,  10.00000,    788.1085
    132.5000,       5.0000,  10.00000,    841.0781
    137.5000,       5.0000,  10.00000,    926.0563
    142.5000,       5.0000,  10.00000,    903.2117
    147.5000,       5.0000,  10.00000,    842.7386
    152.5000,       5.0000,  10.00000,    687.6326
    157.5000,       5.0000,  10.00000,    593.6581
    162.5000,       5.0000,  10.00000,    654.2721
    167.5000,       5.0000,  10.00000,    764.1800
    172.5000,       5.0000,  10.00000,    838.7390
    177.5000,       5.0000,  10.00000,    802.4476
    182.5000,       5.0000,  10.00000,    899.6094
    187.5000,       5.0000,  10.00000,    966.1497
    192.5000,       5.0000,  10.00000,   1116.8148
    197.5000,       5.0000,  10.00000,   1428.3462
    202.5000,       5.0000,  10.00000,   1349.6901
    207.5000,       5.0000,  10.00000,   1006.4415
    212.5000,       5.0000,  10.00000,    974.1302
    217.5000,       5.0000,  10.00000,    815.1212
    222.5000,       5.0000,  10.00000,    733.8632
    227.5000,       5.0000,  10.00000,    867.2192
    232.5000,       5.0000,  10.00000,    838.2007
    237.5000,       5.0000,  10.00000,    624.3750
    242.5000,       5.0000,  10.00000,    676.4430
    247.5000,       5.0000,  10.00000,    671.9652
    252.5000,       5.0000,  10.00000,    660.5111
    257.5000,       5.0000,  10.00000,    692.4660
    262.5000,       5.0000,  10.00000,    551.0861
    267.5000,       5.0000,  10.00000,    870.6884
    272.5000,       5.0000,  10.00000,    858.9200
    277.5000,       5.0000,  10.00000,    934.0440
    282.5000,       5.0000,  10.00000,    810.2108
    287.5000,       5.0000,  10.00000,    611.9777
    292.5000,       5.0000,  10.00000,    558.2461
    297.5000,       5.0000,  10.00000,    495.5296
    302.5000,       5.0000,  10.00000,    470.6331
    307.5000,       5.0000,  10.00000,    507.7089
    312.5000,       5.0000,  10.00000,    497.5715
    317.5000,       5.0000,  10.00000,    468.1119
    322.5000,       5.0000,  10.00000,    445.5771
    327.5000,       5.0000,  10.00000,    496.9842
    332.5000,       5.0000,  10.00000,    510.0768
    337.5000,       5.0000,  10.00000,    564.8112
    342.5000,       5.0000,  10.00000,    555.9861
     67.5000,      45.0000,   1.00000,    482.7028
     72.5000,      45.0000,   1.00000,    498.7753
     77.5000,      45.0000,   1.00000,    536.9821
     82.5000,      45.0000,   1.00000,    586.2420
     87.5000,      45.0000,   1.00000,    618.7335
     92.5000,      45.0000,   1.00000,    667.1237
     97.5000,      45.0000,   1.00000,    716.0103
    102.5000,      45.0000,   1.00000,    745.0667
    107.5000,      45.0000,   1.00000,    765.8234
    112.5000,      45.0000,   1.00000,    799.4848
    117.5000,      45.0000,   1.00000,    829.3187
    122.5000,      45.0000,   1.00000,    828.4397
    127.5000,      45.0000,   1.00000,    792.3513
    132.5000,      45.0000,   1.00000,    707.4083
    137.5000,      45.0000,   1.00000,    609.1733
    142.5000,      45.0000,   1.00000,    569.7565
    147.5000,      45.0000,   1.00000,    560.1851
    152.5000,      45.0000,   1.00000,    574.1804
    157.5000,      45.0000,   1.00000,    587.8366
    162.5000,      45.0000,   1.00000,    600.8397
    167.5000,      45.0000,   1.00000,    622.1158
    172.5000,      45.0000,   1.00000,    677.8083
    177.5000,      45.0000,   1.00000,    746.1487
    182.5000,      45.0000,   1.00000,    817.2450
    187.5000,      45.0000,   1.00000,    860.5764
    192.5000,      45.0000,   1.00000,    901.6681
    197.5000,      45.0000,   1.00000,    947.9802
    202.5000,      45.0000,   1.00000,    968.2996
    207.5000,      45.0000,   1.00000,   1004.9954
    212.5000,      45.0000,   1.00000,   1009.7017
    217.5000,      45.0000,   1.00000,    964.4545
    222.5000,      45.0000,   1.00000,    861.5224
    227.5000,      45.0000,   1.00000,    752.8436
    232.5000,      45.0000,   1.00000,    709.1931
    237.5000,      45.0000,   1.00000,    687.5831
    242.5000,      45.0000,   1.00000,    670.0309
    247.5000,      45.0000,   1.00000,    695.0707
    252.5000,      45.0000,   1.00000,    698.2354
    257.5000,      45.0000,   1.00000,    704.4178
    262.5000,      45.0000,   1.00000,    722.1046
    267.5000,      45.0000,   1.00000,    722.8849
    272.5000,      45.0000,   1.00000,    712.1552
    277.5000,      45.0000,   1.00000,    688.6192
    282.5000,      45.0000,   1.00000,    677.1764
    287.5000,      45.0000,   1.00000,    690.8376
    292.5000,      45.0000,   1.00000,    649.2585
    297.5000,      45.0000,   1.00000,    616.7693
    302.5000,      45.0000,   1.00000,    558.2693
    307.5000,      45.0000,   1.00000,    506.7237
    312.5000,      45.0000,   1.00000,    490.2771
    317.5000,      45.0000,   1.00000,    488.6816
    322.5000,      45.0000,   1.00000,    495.6331
    327.5000,      45.0000,   1.00000,    499.1952
     77.5000,       5.0000,  12.00000,    519.3778
    157.5000,       5.0000,  12.00000,    482.8639
    237.5000,       5.0000,  12.00000,    599.8851
    317.5000,       5.0000,  12.00000,    481.4381
     67.5000,      15.0000,   4.00000,    460.9544
     72.5000,      15.0000,   4.00000,    478.8122
     77.5000,      15.0000,   4.00000,    519.1145
     82.5000,      15.0000,   4.00000,    545.7378
     87.5000,      15.0000,   4.00000,    590.7664
     92.5000,      15.0000,   4.00000,    679.3033
     97.5000,      15.0000,   4.00000,    814.7696
    102.5000,      15.0000,   4.00000,    841.3321
    107.5000,      15.0000,   4.00000,    806.7899
    112.5000,      15.0000,   4.00000,    731.7486
    117.5000,      15.0000,   4.00000,    714.1152
    122.5000,      15.0000,   4.00000,    705.1472
    127.5000,      15.0000,   4.00000,    696.6456
    132.5000,      15.0000,   4.00000,    663.7121
    137.5000,      15.0000,   4.00000,    608.9487
    142.5000,      15.0000,   4.00000,    584.7823
    147.5000,      15.0000,   4.00000,    542.3601
    152.5000,      15.0000,   4.00000,    507.0205
    157.5000,      15.0000,   4.00000,    501.5756
    162.5000,      15.0000,   4.00000,    541.1751
    167.5000,      15.0000,   4.00000,    623.0095
    172.5000,      15.0000,   4.00000,    701.0037
    177.5000,      15.0000,   4.00000,    755.2823
    182.5000,      15.0000,   4.00000,    798.3799
    187.5000,      15.0000,   4.00000,    883.6507
    192.5000,      15.0000,   4.00000,   1012.7415
    197.5000,      15.0000,   4.00000,   1126.9397
    202.5000,      15.0000,   4.00000,   1096.8427
    207.5000,      15.0000,   4.00000,    968.8773
    212.5000,      15.0000,   4.00000,    802.1863
    217.5000,      15.0000,   4.00000,    718.2296
    222.5000,      15.0000,   4.00000,    696.2573
    227.5000,      15.0000,   4.00000,    714.7430
    232.5000,      15.0000,   4.00000,    707.1920
    237.5000,      15.0000,   4.00000,    678.8268
    242.5000,      15.0000,   4.00000,    636.5588
    247.5000,      15.0000,   4.00000,    645.2308
    252.5000,      15.0000,   4.00000,    645.2659
    257.5000,      15.0000,   4.00000,    605.7424
    262.5000,      15.0000,   4.00000,    675.0565
    267.5000,      15.0000,   4.00000,    742.1334
    272.5000,      15.0000,   4.00000,    876.6329
    277.5000,      15.0000,   4.00000,    844.8080
    282.5000,      15.0000,   4.00000,    772.4279
    287.5000,      15.0000,   4.00000,    650.1150
    292.5000,      15.0000,   4.00000,    545.0992
    297.5000,      15.0000,   4.00000,    505.9102
    302.5000,      15.0000,   4.00000,    490.9512
    307.5000,      15.0000,   4.00000,    487.2554
    312.5000,      15.0000,   4.00000,    493.9503
    317.5000,      15.0000,   4.00000,    480.6661
    322.5000,      15.0000,   4.00000,    483.3346
    327.5000,      15.0000,   4.00000,    492.4983
     82.5000,      55.0000,   1.00000,    645.5823
     87.5000,      55.0000,   1.00000,    667.1982
     92.5000,      55.0000,   1.00000,    671.6788
     97.5000,      55.0000,   1.00000,    682.5793
    102.5000,      55.0000,   1.00000,    699.2468
    107.5000,      55.0000,   1.00000,    710.2512
    112.5000,      55.0000,   1.00000,    711.1551
    117.5000,      55.0000,   1.00000,    667.3268
    122.5000,      55.0000,   1.00000,    611.0294
    127.5000,      55.0000,   1.00000,    560.6222
    132.5000,      55.0000,   1.00000,    506.3107
    137.5000,      55.0000,   1.00000,    488.3312
    142.5000,      55.0000,   1.00000,    491.4240
    147.5000,      55.0000,   1.00000,    495.9752
    152.5000,      55.0000,   1.00000,    491.4438
    157.5000,      55.0000,   1.00000,    509.1942
    162.5000,      55.0000,   1.00000,    530.1361
    167.5000,      55.0000,   1.00000,    557.8285
    172.5000,      55.0000,   1.00000,    604.9165
    177.5000,      55.0000,   1.00000,    651.6640
    182.5000,      55.0000,   1.00000,    710.6199
    187.5000,      55.0000,   1.00000,    769.4419
    192.5000,      55.0000,   1.00000,    796.3812
    197.5000,      55.0000,   1.00000,    797.6174
    202.5000,      55.0000,   1.00000,    811.5991
    207.5000,      55.0000,   1.00000,    842.2465
    212.5000,      55.0000,   1.00000,    845.9600
    217.5000,      55.0000,   1.00000,    857.0424
    222.5000,      55.0000,   1.00000,    854.9236
    227.5000,      55.0000,   1.00000,    793.3774
    232.5000,      55.0000,   1.00000,    732.9058
    242.5000,      55.0000,   1.00000,    681.5659
    247.5000,      55.0000,   1.00000,    692.2832
    252.5000,      55.0000,   1.00000,    724.9130
    257.5000,      55.0000,   1.00000,    718.9351
    262.5000,      55.0000,   1.00000,    683.6168
    267.5000,      55.0000,   1.00000,    680.5032
    272.5000,      55.0000,   1.00000,    663.4247
    277.5000,      55.0000,   1.00000,    642.7006
    282.5000,      55.0000,   1.00000,    635.7695
    287.5000,      55.0000,   1.00000,    623.1370
    292.5000,      55.0000,   1.00000,    622.0480
    297.5000,      55.0000,   1.00000,    589.6473
    302.5000,      55.0000,   1.00000,    562.6941
    307.5000,      55.0000,   1.00000,    521.9098
    312.5000,      55.0000,   1.00000,    507.7466
     77.5000,       5.0000,  15.00000,    561.2870
    157.5000,       5.0000,  15.00000,    401.2632
    237.5000,       5.0000,  15.00000,    584.4363
    317.5000,       5.0000,  15.00000,    490.5412
     82.5000,      15.0000,   5.00000,    601.1818
     87.5000,      15.0000,   5.00000,    633.7238
     92.5000,      15.0000,   5.00000,    689.5886
     97.5000,      15.0000,   5.00000,    784.8519
    102.5000,      15.0000,   5.00000,    783.2125
    107.5000,      15.0000,   5.00000,    732.6750
    112.5000,      15.0000,   5.00000,    636.3131
    117.5000,      15.0000,   5.00000,    563.9630
    122.5000,      15.0000,   5.00000,    505.5061
    127.5000,      15.0000,   5.00000,    482.2897
    132.5000,      15.0000,   5.00000,    479.2143
    137.5000,      15.0000,   5.00000,    478.7237
    142.5000,      15.0000,   5.00000,    486.0468
    147.5000,      15.0000,   5.00000,    463.4494
    152.5000,      15.0000,   5.00000,    427.2018
    157.5000,      15.0000,   5.00000,    423.0894
    162.5000,      15.0000,   5.00000,    465.3958
    167.5000,      15.0000,   5.00000,    543.1620
    172.5000,      15.0000,   5.00000,    594.5363
    177.5000,      15.0000,   5.00000,    650.3434
    182.5000,      15.0000,   5.00000,    718.5493
    187.5000,      15.0000,   5.00000,    813.1760
    192.5000,      15.0000,   5.00000,    923.1812
    197.5000,      15.0000,   5.00000,    982.4739
    202.5000,      15.0000,   5.00000,    934.6224
    207.5000,      15.0000,   5.00000,    816.0129
    212.5000,      15.0000,   5.00000,    695.9316
    217.5000,      15.0000,   5.00000,    651.3111
    222.5000,      15.0000,   5.00000,    664.8674
    227.5000,      15.0000,   5.00000,    711.2087
    232.5000,      15.0000,   5.00000,    711.8290
    242.5000,      15.0000,   5.00000,    630.4979
    247.5000,      15.0000,   5.00000,    640.6364
    252.5000,      15.0000,   5.00000,    642.6533
    257.5000,      15.0000,   5.00000,    599.8284
    262.5000,      15.0000,   5.00000,    662.8619
    267.5000,      15.0000,   5.00000,    721.5367
    272.5000,      15.0000,   5.00000,    848.5728
    277.5000,      15.0000,   5.00000,    823.3006
    282.5000,      15.0000,   5.00000,    742.8013
    287.5000,      15.0000,   5.00000,    619.9370
    292.5000,      15.0000,   5.00000,    517.8715
    297.5000,      15.0000,   5.00000,    477.7560
    302.5000,      15.0000,   5.00000,    464.8642
    307.5000,      15.0000,   5.00000,    471.9755
    312.5000,      15.0000,   5.00000,    492.1319
     97.5000,      65.0000,   1.00000,    621.3934
    102.5000,      65.0000,   1.00000,    575.7034
    107.5000,      65.0000,   1.00000,    534.1041
    112.5000,      65.0000,   1.00000,    506.4845
    117.5000,      65.0000,   1.00000,    490.1604
    122.5000,      65.0000,   1.00000,    486.7766
    127.5000,      65.0000,   1.00000,    483.6318
    132.5000,      65.0000,   1.00000,    467.1388
    137.5000,      65.0000,   1.00000,    447.1546
    142.5000,      65.0000,   1.00000,    451.4825
    147.5000,      65.0000,   1.00000,    454.7159
    152.5000,      65.0000,   1.00000,    464.6870
    157.5000,      65.0000,   1.00000,    478.3761
    162.5000,      65.0000,   1.00000,    501.0759
    167.5000,      65.0000,   1.00000,    545.3493
    172.5000,      65.0000,   1.00000,    565.4866
    177.5000,      65.0000,   1.00000,    578.2390
    182.5000,      65.0000,   1.00000,    590.9491
    187.5000,      65.0000,   1.00000,    605.0366
    192.5000,      65.0000,   1.00000,    641.1497
    197.5000,      65.0000,   1.00000,    700.1562
    202.5000,      65.0000,   1.00000,    761.0261
    207.5000,      65.0000,   1.00000,    781.3865
    212.5000,      65.0000,   1.00000,    804.4607
    217.5000,      65.0000,   1.00000,    812.6526
    257.5000,      65.0000,   1.00000,    710.7081
    262.5000,      65.0000,   1.00000,    680.2701
    267.5000,      65.0000,   1.00000,    642.0936
    272.5000,      65.0000,   1.00000,    623.1094
    277.5000,      65.0000,   1.00000,    603.3873
    282.5000,      65.0000,   1.00000,    588.0046
    287.5000,      65.0000,   1.00000,    579.1179
    292.5000,      65.0000,   1.00000,    569.5461
    297.5000,      65.0000,   1.00000,    586.2526
     97.5000,      15.0000,   6.00000,    719.1535
    102.5000,      15.0000,   6.00000,    658.9686
    107.5000,      15.0000,   6.00000,    563.2375
    112.5000,      15.0000,   6.00000,    466.2273
    117.5000,      15.0000,   6.00000,    427.9931
    122.5000,      15.0000,   6.00000,    412.7885
    127.5000,      15.0000,   6.00000,    417.0446
    132.5000,      15.0000,   6.00000,    423.5335
    137.5000,      15.0000,   6.00000,    421.9788
    142.5000,      15.0000,   6.00000,    430.2085
    147.5000,      15.0000,   6.00000,    417.3499
    152.5000,      15.0000,   6.00000,    393.5459
    157.5000,      15.0000,   6.00000,    389.2191
    162.5000,      15.0000,   6.00000,    429.2600
    167.5000,      15.0000,   6.00000,    505.1548
    172.5000,      15.0000,   6.00000,    543.0433
    177.5000,      15.0000,   6.00000,    583.6942
    182.5000,      15.0000,   6.00000,    612.5588
    187.5000,      15.0000,   6.00000,    670.9144
    192.5000,      15.0000,   6.00000,    776.2996
    197.5000,      15.0000,   6.00000,    865.9644
    202.5000,      15.0000,   6.00000,    870.3168
    207.5000,      15.0000,   6.00000,    777.5499
    212.5000,      15.0000,   6.00000,    676.2407
    217.5000,      15.0000,   6.00000,    639.0295
    257.5000,      15.0000,   6.00000,    602.2526
    262.5000,      15.0000,   6.00000,    664.6000
    267.5000,      15.0000,   6.00000,    709.7974
    272.5000,      15.0000,   6.00000,    820.9669
    277.5000,      15.0000,   6.00000,    788.9700
    282.5000,      15.0000,   6.00000,    704.9828
    287.5000,      15.0000,   6.00000,    590.3035
    292.5000,      15.0000,   6.00000,    501.6664
    297.5000,      15.0000,   6.00000,    470.9263
    105.0000,      30.0000,   3.00000,    530.3431
    110.0000,      30.0000,   3.00000,    497.1248
    115.0000,      30.0000,   3.00000,    458.9361
    120.0000,      30.0000,   3.00000,    418.0117
    125.0000,      30.0000,   3.00000,    404.5484
    130.0000,      30.0000,   3.00000,    395.7659
    135.0000,      30.0000,   3.00000,    404.8096
    140.0000,      30.0000,   3.00000,    404.0825
    145.0000,      30.0000,   3.00000,    395.4839
    150.0000,      30.0000,   3.00000,    397.4486
    155.0000,      30.0000,   3.00000,    411.7887
    160.0000,      30.0000,   3.00000,    439.8716
    165.0000,      30.0000,   3.00000,    451.2868
    170.0000,      30.0000,   3.00000,    484.8410
    175.0000,      30.0000,   3.00000,    522.2422
    180.0000,      30.0000,   3.00000,    564.8458
    185.0000,      30.0000,   3.00000,    634.1835
    190.0000,      30.0000,   3.00000,    690.3033
    195.0000,      30.0000,   3.00000,    720.8933
    200.0000,      30.0000,   3.00000,    751.4608
    205.0000,      30.0000,   3.00000,    772.3902
    210.0000,      30.0000,   3.00000,    771.3552
    265.0000,      30.0000,   3.00000,    707.7913
    270.0000,      30.0000,   3.00000,    716.5281
    275.0000,      30.0000,   3.00000,    694.9886
    280.0000,      30.0000,   3.00000,    697.6180
    285.0000,      30.0000,   3.00000,    641.2740
    290.0000,      30.0000,   3.00000,    585.6506
    112.5000,      25.0000,   4.00000,    469.1718
    117.5000,      25.0000,   4.00000,    414.9671
    122.5000,      25.0000,   4.00000,    388.0028
    127.5000,      25.0000,   4.00000,    379.0850
    132.5000,      25.0000,   4.00000,    379.0126
    137.5000,      25.0000,   4.00000,    386.4516
    142.5000,      25.0000,   4.00000,    389.8570
    147.5000,      25.0000,   4.00000,    383.0394
    152.5000,      25.0000,   4.00000,    387.8162
    157.5000,      25.0000,   4.00000,    400.1140
    162.5000,      25.0000,   4.00000,    421.7486
    167.5000,      25.0000,   4.00000,    441.2513
    172.5000,      25.0000,   4.00000,    484.5069
    177.5000,      25.0000,   4.00000,    532.9629
    182.5000,      25.0000,   4.00000,    578.1980
    187.5000,      25.0000,   4.00000,    646.0620
    192.5000,      25.0000,   4.00000,    714.7129
    197.5000,      25.0000,   4.00000,    736.1640
    202.5000,      25.0000,   4.00000,    751.0626
    272.5000,      25.0000,   4.00000,    736.7520
    277.5000,      25.0000,   4.00000,    740.1910
    282.5000,      25.0000,   4.00000,    683.3561
    157.5000,      15.0000,   8.00000,    336.7921
    157.5000,      15.0000,  10.00000,    340.6078
   3.38
ITERATION 5
MODEL RESISTIVITY
LAYER 1
77,     2.5000
     10.0000,     112.48
     15.0000,     113.79
     20.0000,     186.23
     25.0000,     248.09
     30.0000,     313.22
     35.0000,     296.60
     40.0000,     277.74
     45.0000,     258.43
     50.0000,     292.01
     55.0000,     262.38
     60.0000,     246.11
     65.0000,     279.18
     70.0000,     246.93
     75.0000,     241.93
     80.0000,     295.88
     85.0000,     330.33
     90.0000,     320.20
     95.0000,     395.75
    100.0000,     501.65
    105.0000,     561.51
    110.0000,     431.00
    115.0000,     395.01
    120.0000,     360.13
    125.0000,     353.93
    130.0000,     367.61
    135.0000,     388.28
    140.0000,     394.55
    145.0000,     361.48
    150.0000,     365.02
    155.0000,     320.96
    160.0000,     290.50
    165.0000,     361.20
    170.0000,     466.62
    175.0000,     546.09
    180.0000,     574.21
    185.0000,     724.09
    190.0000,     836.73
    195.0000,     1079.4
    200.0000,     1644.6
    205.0000,     1646.8
    210.0000,     1248.3
    215.0000,     1198.1
    220.0000,     972.80
    225.0000,     935.19
    230.0000,     1156.5
    235.0000,     1086.7
    240.0000,     774.00
    245.0000,     792.50
    250.0000,     741.78
    255.0000,     675.80
    260.0000,     676.84
    265.0000,     516.49
    270.0000,     822.98
    275.0000,     779.32
    280.0000,     806.23
    285.0000,     613.16
    290.0000,     394.56
    295.0000,     311.94
    300.0000,     235.54
    305.0000,     197.85
    310.0000,     198.23
    315.0000,     187.71
    320.0000,     169.99
    325.0000,     142.79
    330.0000,     153.74
    335.0000,     150.24
    340.0000,     157.68
    345.0000,     157.15
    350.0000,     129.83
    355.0000,     131.96
    360.0000,     159.92
    365.0000,     189.82
    370.0000,     185.33
    375.0000,     169.33
    380.0000,     168.88
    385.0000,     154.00
           153.4729
LAYER 2
77,     5.2500
     10.0000,     112.49
     15.0000,     113.77
     20.0000,     186.22
     25.0000,     248.42
     30.0000,     313.19
     35.0000,     296.74
     40.0000,     277.76
     45.0000,     264.24
     50.0000,     292.01
     55.0000,     263.78
     60.0000,     260.22
     65.0000,     279.30
     70.0000,     265.92
     75.0000,     265.74
     80.0000,     306.19
     85.0000,     338.78
     90.0000,     338.84
     95.0000,     396.88
    100.0000,     504.58
    105.0000,     561.64
    110.0000,     431.95
    115.0000,     395.90
    120.0000,     360.68
    125.0000,     356.73
    130.0000,     367.63
    135.0000,     389.46
    140.0000,     394.43
    145.0000,     385.99
    150.0000,     386.10
    155.0000,     386.37
    160.0000,     393.02
    165.0000,     474.07
    170.0000,     619.62
    175.0000,     751.90
    180.0000,     849.76
    185.0000,     1020.7
    190.0000,     1264.7
    195.0000,     1509.7
    200.0000,     1692.9
    205.0000,     1647.1
    210.0000,     1246.7
    215.0000,     1198.8
    220.0000,     977.66
    225.0000,     961.69
    230.0000,     1156.6
    235.0000,     1089.7
    240.0000,     778.04
    245.0000,     792.55
    250.0000,     743.66
    255.0000,     676.74
    260.0000,     677.07
    265.0000,     532.85
    270.0000,     822.86
    275.0000,     783.74
    280.0000,     806.09
    285.0000,     613.61
    290.0000,     394.57
    295.0000,     311.93
    300.0000,     235.58
    305.0000,     198.39
    310.0000,     198.37
    315.0000,     188.14
    320.0000,     170.00
    325.0000,     148.92
    330.0000,     153.63
    335.0000,     153.36
    340.0000,     157.74
    345.0000,     157.45
    350.0000,     134.50
    355.0000,     134.94
    360.0000,     166.83
    365.0000,     190.51
    370.0000,     187.45
    375.0000,     173.62
    380.0000,     169.25
    385.0000,     154.14
           153.7263
LAYER 3
75,     8.2750
     15.0000,     113.71
     20.0000,     186.11
     25.0000,     267.31
     30.0000,     321.77
     35.0000,     321.79
     40.0000,     320.91
     45.0000,     320.95
     50.0000,     328.31
     55.0000,     329.50
     60.0000,     331.96
     65.0000,     448.63
     70.0000,     490.48
     75.0000,     548.40
     80.0000,     666.80
     85.0000,     711.93
     90.0000,     712.46
     95.0000,     718.93
    100.0000,     767.79
    105.0000,     767.71
    110.0000,     697.18
    115.0000,     607.97
    120.0000,     520.68
    125.0000,     515.69
    130.0000,     515.47
    135.0000,     537.89
    140.0000,     646.45
    145.0000,     761.65
    150.0000,     1168.7
    155.0000,     1721.0
    160.0000,     1962.4
    165.0000,     2786.7
    170.0000,     3350.2
    175.0000,     3753.1
    180.0000,     3994.8
    185.0000,     4096.3
    190.0000,     4096.5
    195.0000,     3671.9
    200.0000,     1909.8
    205.0000,     1646.9
    210.0000,     1246.0
    215.0000,     1208.5
    220.0000,     1198.9
    225.0000,     1200.5
    230.0000,     1251.0
    235.0000,     1167.0
    240.0000,     953.90
    245.0000,     952.14
    250.0000,     939.83
    255.0000,     856.90
    260.0000,     840.03
    265.0000,     835.58
    270.0000,     828.28
    275.0000,     819.11
    280.0000,     811.62
    285.0000,     624.13
    290.0000,     397.27
    295.0000,     313.08
    300.0000,     254.01
    305.0000,     231.14
    310.0000,     227.23
    315.0000,     215.58
    320.0000,     210.15
    325.0000,     210.40
    330.0000,     227.44
    335.0000,     243.00
    340.0000,     264.21
    345.0000,     264.73
    350.0000,     266.29
    355.0000,     271.35
    360.0000,     310.34
    365.0000,     311.19
    370.0000,     309.76
    375.0000,     276.28
    380.0000,     204.93
           161.3947
LAYER 4
73,    11.6025
     20.0000,     185.79
     25.0000,     308.22
     30.0000,     379.72
     35.0000,     394.51
     40.0000,     394.89
     45.0000,     395.22
     50.0000,     397.27
     55.0000,     405.34
     60.0000,     415.53
     65.0000,     535.87
     70.0000,     605.52
     75.0000,     725.38
     80.0000,     824.96
     85.0000,     840.82
     90.0000,     841.04
     95.0000,     843.35
    100.0000,     868.86
    105.0000,     871.25
    110.0000,     872.74
    115.0000,     864.58
    120.0000,     832.26
    125.0000,     828.06
    130.0000,     827.56
    135.0000,     833.13
    140.0000,     941.97
    145.0000,     1187.3
    150.0000,     1956.0
    155.0000,     2549.5
    160.0000,     3408.7
    165.0000,     4227.8
    170.0000,     4578.8
    175.0000,     4786.5
    180.0000,     4803.2
    185.0000,     4802.8
    190.0000,     4709.2
    195.0000,     3674.6
    200.0000,     1924.6
    205.0000,     1636.9
    210.0000,     1239.6
    215.0000,     1211.3
    220.0000,     1251.5
    225.0000,     1289.1
    230.0000,     1285.6
    235.0000,     1285.3
    240.0000,     1235.9
    245.0000,     1219.6
    250.0000,     1183.6
    255.0000,     1060.1
    260.0000,     1012.3
    265.0000,     991.30
    270.0000,     914.74
    275.0000,     889.86
    280.0000,     849.55
    285.0000,     681.08
    290.0000,     446.04
    295.0000,     371.77
    300.0000,     354.79
    305.0000,     341.57
    310.0000,     332.66
    315.0000,     317.03
    320.0000,     316.00
    325.0000,     318.37
    330.0000,     364.87
    335.0000,     427.56
    340.0000,     474.84
    345.0000,     477.03
    350.0000,     487.17
    355.0000,     494.52
    360.0000,     509.96
    365.0000,     509.98
    370.0000,     499.36
    375.0000,     421.30
           236.7664
LAYER 5
69,    15.2628
     30.0000,     395.29
     35.0000,     498.94
     40.0000,     501.81
     45.0000,     502.37
     50.0000,     502.80
     55.0000,     503.92
     60.0000,     505.51
     65.0000,     533.96
     70.0000,     601.10
     75.0000,     723.99
     80.0000,     821.49
     85.0000,     837.47
     90.0000,     839.33
     95.0000,     843.02
    100.0000,     868.34
    105.0000,     871.93
    110.0000,     873.41
    115.0000,     875.80
    120.0000,     878.79
    125.0000,     885.63
    130.0000,     892.12
    135.0000,     928.54
    140.0000,     974.80
    145.0000,     1194.7
    150.0000,     1963.7
    155.0000,     2550.4
    160.0000,     3395.7
    165.0000,     4225.9
    170.0000,     4568.2
    175.0000,     4776.3
    180.0000,     4782.1
    185.0000,     4779.6
    190.0000,     4668.2
    195.0000,     3517.9
    200.0000,     1799.4
    205.0000,     1137.9
    210.0000,     1138.0
    215.0000,     1206.8
    220.0000,     1252.7
    225.0000,     1327.9
    230.0000,     1337.2
    235.0000,     1336.4
    240.0000,     1326.0
    245.0000,     1267.9
    250.0000,     1184.6
    255.0000,     1061.9
    260.0000,     1014.2
    265.0000,     997.10
    270.0000,     920.32
    275.0000,     909.51
    280.0000,     877.63
    285.0000,     852.53
    290.0000,     848.02
    295.0000,     846.22
    300.0000,     844.42
    305.0000,     842.10
    310.0000,     837.48
    315.0000,     830.43
    320.0000,     826.76
    325.0000,     824.69
    330.0000,     823.37
    335.0000,     822.54
    340.0000,     821.77
    345.0000,     821.26
    350.0000,     820.77
    355.0000,     820.33
    360.0000,     819.58
    365.0000,     817.83
           750.5297
LAYER 6
65,    19.2890
     40.0000,     501.95
     45.0000,     502.61
     50.0000,     502.94
     55.0000,     503.98
     60.0000,     505.36
     65.0000,     528.41
     70.0000,     568.04
     75.0000,     633.46
     80.0000,     687.72
     85.0000,     704.69
     90.0000,     713.78
[truncated: 278,705 more chars]
