# Supplementary material for: Electrical resistivity tomography data across the Hockai Fault Zone (Ardenne, Belgium)
Source: Data Brief. 2016 Dec 21;11:1–4. doi: 10.1016/j.dib.2016.12.028 (PMC5220259; doi:10.1016/j.dib.2016.12.028)
Supplement: Supplementary file 2 — Supplementary material [file mmc2.zip › output/INV/20090820-1_combined.INV]

C:\__DATA__\__DATA__\Active Faults\HockaiFZ\Donn�es\ERT\working_dir\20090820-1.DAT
      5.0000
7
2615
1
0
      7.5000,       5.0000,   1.00000,    308.0341
     12.5000,       5.0000,   1.00000,    335.8010
     17.5000,       5.0000,   1.00000,    328.5190
     22.5000,       5.0000,   1.00000,    320.3522
     27.5000,       5.0000,   1.00000,    377.3583
     32.5000,       5.0000,   1.00000,    324.0487
     37.5000,       5.0000,   1.00000,    387.3758
     42.5000,       5.0000,   1.00000,    353.1502
     47.5000,       5.0000,   1.00000,    389.0651
     52.5000,       5.0000,   1.00000,    305.4740
     57.5000,       5.0000,   1.00000,    288.0971
     62.5000,       5.0000,   1.00000,    292.4227
     67.5000,       5.0000,   1.00000,    327.7016
     72.5000,       5.0000,   1.00000,    341.5256
     77.5000,       5.0000,   1.00000,    369.3738
     82.5000,       5.0000,   1.00000,    454.2361
     87.5000,       5.0000,   1.00000,    428.5725
     92.5000,       5.0000,   1.00000,    432.7812
     97.5000,       5.0000,   1.00000,    436.6333
    102.5000,       5.0000,   1.00000,    420.6504
    107.5000,       5.0000,   1.00000,    455.9421
    112.5000,       5.0000,   1.00000,    489.2434
    117.5000,       5.0000,   1.00000,    527.6412
    122.5000,       5.0000,   1.00000,    550.2939
    127.5000,       5.0000,   1.00000,    499.1035
    132.5000,       5.0000,   1.00000,    443.7202
    137.5000,       5.0000,   1.00000,    459.1839
    142.5000,       5.0000,   1.00000,    432.3423
    147.5000,       5.0000,   1.00000,    414.6831
    152.5000,       5.0000,   1.00000,    355.8381
    157.5000,       5.0000,   1.00000,    424.5312
    162.5000,       5.0000,   1.00000,    391.6956
    167.5000,       5.0000,   1.00000,    408.6930
    172.5000,       5.0000,   1.00000,    425.2693
    177.5000,       5.0000,   1.00000,    446.3159
    182.5000,       5.0000,   1.00000,    466.6463
    187.5000,       5.0000,   1.00000,    481.7474
    192.5000,       5.0000,   1.00000,    515.0447
    197.5000,       5.0000,   1.00000,    516.8638
    202.5000,       5.0000,   1.00000,    495.7706
    207.5000,       5.0000,   1.00000,    528.0989
    212.5000,       5.0000,   1.00000,    497.7303
    217.5000,       5.0000,   1.00000,    534.1376
    222.5000,       5.0000,   1.00000,    499.7059
    227.5000,       5.0000,   1.00000,    556.2334
    232.5000,       5.0000,   1.00000,    521.3400
    237.5000,       5.0000,   1.00000,    521.6303
    242.5000,       5.0000,   1.00000,    544.3770
    247.5000,       5.0000,   1.00000,    522.0771
    252.5000,       5.0000,   1.00000,    547.4841
    257.5000,       5.0000,   1.00000,    505.7435
    262.5000,       5.0000,   1.00000,    521.2726
    267.5000,       5.0000,   1.00000,    483.1384
    272.5000,       5.0000,   1.00000,    425.7181
    277.5000,       5.0000,   1.00000,    414.3977
    282.5000,       5.0000,   1.00000,    392.3692
    287.5000,       5.0000,   1.00000,    375.6116
    292.5000,       5.0000,   1.00000,    332.4127
    297.5000,       5.0000,   1.00000,    340.4110
    302.5000,       5.0000,   1.00000,    303.8372
    307.5000,       5.0000,   1.00000,    357.2697
    312.5000,       5.0000,   1.00000,    385.0565
    317.5000,       5.0000,   1.00000,    404.3733
    322.5000,       5.0000,   1.00000,    473.4151
    327.5000,       5.0000,   1.00000,    491.4806
    332.5000,       5.0000,   1.00000,    582.0892
    337.5000,       5.0000,   1.00000,    746.9045
    342.5000,       5.0000,   1.00000,    742.4253
    347.5000,       5.0000,   1.00000,    840.5102
    352.5000,       5.0000,   1.00000,    832.4355
    357.5000,       5.0000,   1.00000,    737.8738
    362.5000,       5.0000,   1.00000,    760.6265
    367.5000,       5.0000,   1.00000,    626.3978
    372.5000,       5.0000,   1.00000,    563.4808
    377.5000,       5.0000,   1.00000,    469.4848
    382.5000,       5.0000,   1.00000,    443.1198
    387.5000,       5.0000,   1.00000,    378.2351
    392.5000,       5.0000,   1.00000,    472.3441
    397.5000,       5.0000,   1.00000,    489.2841
    402.5000,       5.0000,   1.00000,    460.6641
    407.5000,       5.0000,   1.00000,    500.2260
    412.5000,       5.0000,   1.00000,    419.0543
    417.5000,       5.0000,   1.00000,    480.7091
    422.5000,       5.0000,   1.00000,    443.4467
    427.5000,       5.0000,   1.00000,    589.1226
    432.5000,       5.0000,   1.00000,    743.3953
    437.5000,       5.0000,   1.00000,    866.7574
    442.5000,       5.0000,   1.00000,    998.1554
    447.5000,       5.0000,   1.00000,   1137.5033
    452.5000,       5.0000,   1.00000,   1129.7378
    457.5000,       5.0000,   1.00000,   1081.0500
    462.5000,       5.0000,   1.00000,   1055.6827
    467.5000,       5.0000,   1.00000,   1047.5050
    472.5000,       5.0000,   1.00000,   1085.5222
    477.5000,       5.0000,   1.00000,   1076.7838
    482.5000,       5.0000,   1.00000,   1162.5714
    487.5000,       5.0000,   1.00000,   1105.6920
    492.5000,       5.0000,   1.00000,   1138.2087
    497.5000,       5.0000,   1.00000,   1050.8835
    502.5000,       5.0000,   1.00000,    958.2834
    507.5000,       5.0000,   1.00000,    937.6440
    512.5000,       5.0000,   1.00000,   1667.5382
    517.5000,       5.0000,   1.00000,   1349.0061
    522.5000,       5.0000,   1.00000,   2339.0371
    527.5000,       5.0000,   1.00000,   1611.2573
    552.5000,       5.0000,   1.00000,   1241.9063
    557.5000,       5.0000,   1.00000,    432.8397
    562.5000,       5.0000,   1.00000,    523.0719
    567.5000,       5.0000,   1.00000,    442.8959
    572.5000,       5.0000,   1.00000,    437.0326
    577.5000,       5.0000,   1.00000,    421.8245
    582.5000,       5.0000,   1.00000,    535.8259
    587.5000,       5.0000,   1.00000,    685.3032
    592.5000,       5.0000,   1.00000,    901.1801
    597.5000,       5.0000,   1.00000,   1317.9082
    602.5000,       5.0000,   1.00000,   1355.0972
    607.5000,       5.0000,   1.00000,   1560.4731
    612.5000,       5.0000,   1.00000,   1099.0144
    617.5000,       5.0000,   1.00000,   1393.0155
    622.5000,       5.0000,   1.00000,   1052.9244
    627.5000,       5.0000,   1.00000,   1040.9659
    632.5000,       5.0000,   1.00000,    935.9735
    637.5000,       5.0000,   1.00000,    952.0635
    642.5000,       5.0000,   1.00000,   1002.8695
    647.5000,       5.0000,   1.00000,   1010.4566
    652.5000,       5.0000,   1.00000,   1243.4014
    657.5000,       5.0000,   1.00000,   1216.8888
    662.5000,       5.0000,   1.00000,   1176.5371
    667.5000,       5.0000,   1.00000,   1180.3951
    672.5000,       5.0000,   1.00000,    962.3277
    677.5000,       5.0000,   1.00000,    949.7847
    682.5000,       5.0000,   1.00000,    821.3410
    687.5000,       5.0000,   1.00000,    768.1553
    692.5000,       5.0000,   1.00000,    736.1459
    697.5000,       5.0000,   1.00000,    554.7720
    702.5000,       5.0000,   1.00000,    496.0698
    707.5000,       5.0000,   1.00000,    404.8211
    712.5000,       5.0000,   1.00000,    302.2639
    717.5000,       5.0000,   1.00000,    328.5923
    722.5000,       5.0000,   1.00000,    277.0591
    727.5000,       5.0000,   1.00000,    299.2481
    732.5000,       5.0000,   1.00000,    241.2670
    737.5000,       5.0000,   1.00000,    284.4541
    742.5000,       5.0000,   1.00000,    321.2815
    747.5000,       5.0000,   1.00000,    274.5564
    752.5000,       5.0000,   1.00000,    299.0083
    757.5000,       5.0000,   1.00000,    262.7635
    762.5000,       5.0000,   1.00000,    282.7520
     12.5000,       5.0000,   2.00000,    393.0113
     17.5000,       5.0000,   2.00000,    344.7119
     22.5000,       5.0000,   2.00000,    343.4368
     27.5000,       5.0000,   2.00000,    422.7608
     32.5000,       5.0000,   2.00000,    337.1743
     37.5000,       5.0000,   2.00000,    348.7126
     42.5000,       5.0000,   2.00000,    382.8699
     47.5000,       5.0000,   2.00000,    408.8802
     52.5000,       5.0000,   2.00000,    322.4050
     57.5000,       5.0000,   2.00000,    313.2267
     62.5000,       5.0000,   2.00000,    370.7757
     67.5000,       5.0000,   2.00000,    403.7144
     72.5000,       5.0000,   2.00000,    377.4336
     77.5000,       5.0000,   2.00000,    398.2751
     82.5000,       5.0000,   2.00000,    516.7825
     87.5000,       5.0000,   2.00000,    479.1031
     92.5000,       5.0000,   2.00000,    452.2337
     97.5000,       5.0000,   2.00000,    526.0203
    102.5000,       5.0000,   2.00000,    500.0724
    107.5000,       5.0000,   2.00000,    493.1471
    112.5000,       5.0000,   2.00000,    487.9991
    117.5000,       5.0000,   2.00000,    531.5844
    122.5000,       5.0000,   2.00000,    568.0601
    127.5000,       5.0000,   2.00000,    470.7599
    132.5000,       5.0000,   2.00000,    410.1137
    137.5000,       5.0000,   2.00000,    444.8179
    142.5000,       5.0000,   2.00000,    499.0083
    147.5000,       5.0000,   2.00000,    428.4229
    152.5000,       5.0000,   2.00000,    373.9947
    157.5000,       5.0000,   2.00000,    477.2929
    162.5000,       5.0000,   2.00000,    451.3510
    167.5000,       5.0000,   2.00000,    418.3826
    172.5000,       5.0000,   2.00000,    486.9825
    177.5000,       5.0000,   2.00000,    529.9200
    182.5000,       5.0000,   2.00000,    534.2476
    187.5000,       5.0000,   2.00000,    572.3343
    192.5000,       5.0000,   2.00000,    625.7549
    197.5000,       5.0000,   2.00000,    589.0681
    202.5000,       5.0000,   2.00000,    568.4525
    207.5000,       5.0000,   2.00000,    613.2327
    212.5000,       5.0000,   2.00000,    585.5875
    217.5000,       5.0000,   2.00000,    582.8442
    222.5000,       5.0000,   2.00000,    574.4654
    227.5000,       5.0000,   2.00000,    610.3020
    232.5000,       5.0000,   2.00000,    567.7569
    237.5000,       5.0000,   2.00000,    559.9220
    242.5000,       5.0000,   2.00000,    585.7510
    247.5000,       5.0000,   2.00000,    567.9412
    252.5000,       5.0000,   2.00000,    576.0080
    257.5000,       5.0000,   2.00000,    532.5415
    262.5000,       5.0000,   2.00000,    579.3726
    267.5000,       5.0000,   2.00000,    567.9769
    272.5000,       5.0000,   2.00000,    474.4099
    277.5000,       5.0000,   2.00000,    472.7929
    282.5000,       5.0000,   2.00000,    453.6158
    287.5000,       5.0000,   2.00000,    398.6378
    292.5000,       5.0000,   2.00000,    353.9021
    297.5000,       5.0000,   2.00000,    362.5306
    302.5000,       5.0000,   2.00000,    321.4123
    307.5000,       5.0000,   2.00000,    343.2763
    312.5000,       5.0000,   2.00000,    360.5303
    317.5000,       5.0000,   2.00000,    358.7797
    322.5000,       5.0000,   2.00000,    436.8582
    327.5000,       5.0000,   2.00000,    465.5406
    332.5000,       5.0000,   2.00000,    487.3868
    337.5000,       5.0000,   2.00000,    605.9387
    342.5000,       5.0000,   2.00000,    536.9464
    347.5000,       5.0000,   2.00000,    666.1391
    352.5000,       5.0000,   2.00000,    678.2363
    357.5000,       5.0000,   2.00000,    596.3204
    362.5000,       5.0000,   2.00000,    723.5574
    367.5000,       5.0000,   2.00000,    567.0495
    372.5000,       5.0000,   2.00000,    521.8176
    377.5000,       5.0000,   2.00000,    554.6017
    382.5000,       5.0000,   2.00000,    462.7942
    387.5000,       5.0000,   2.00000,    389.8934
    392.5000,       5.0000,   2.00000,    571.6981
    397.5000,       5.0000,   2.00000,    555.4815
    402.5000,       5.0000,   2.00000,    500.4261
    407.5000,       5.0000,   2.00000,    576.5995
    412.5000,       5.0000,   2.00000,    522.5695
    417.5000,       5.0000,   2.00000,    590.1827
    422.5000,       5.0000,   2.00000,    529.1115
    427.5000,       5.0000,   2.00000,    685.8392
    432.5000,       5.0000,   2.00000,    880.6121
    437.5000,       5.0000,   2.00000,    928.4478
    442.5000,       5.0000,   2.00000,    970.0536
    447.5000,       5.0000,   2.00000,   1180.0444
    452.5000,       5.0000,   2.00000,   1192.0553
    457.5000,       5.0000,   2.00000,   1063.1361
    462.5000,       5.0000,   2.00000,   1150.7498
    467.5000,       5.0000,   2.00000,   1170.6401
    472.5000,       5.0000,   2.00000,   1171.8053
    477.5000,       5.0000,   2.00000,   1146.2438
    482.5000,       5.0000,   2.00000,   1108.0560
    487.5000,       5.0000,   2.00000,   1043.8668
    492.5000,       5.0000,   2.00000,   1056.4991
    497.5000,       5.0000,   2.00000,    977.3773
    502.5000,       5.0000,   2.00000,    879.6371
    507.5000,       5.0000,   2.00000,    888.7917
    512.5000,       5.0000,   2.00000,   1130.9960
    517.5000,       5.0000,   2.00000,    900.4193
    522.5000,       5.0000,   2.00000,   1022.9659
    532.5000,       5.0000,   2.00000,    999.0928
    547.5000,       5.0000,   2.00000,    662.3405
    557.5000,       5.0000,   2.00000,    494.3092
    562.5000,       5.0000,   2.00000,    603.4242
    567.5000,       5.0000,   2.00000,    683.7111
    572.5000,       5.0000,   2.00000,    564.2318
    577.5000,       5.0000,   2.00000,    581.5275
    582.5000,       5.0000,   2.00000,    723.2007
    587.5000,       5.0000,   2.00000,    765.7755
    592.5000,       5.0000,   2.00000,    779.4836
    597.5000,       5.0000,   2.00000,   1086.9410
    602.5000,       5.0000,   2.00000,   1268.5586
    607.5000,       5.0000,   2.00000,   1143.1705
    612.5000,       5.0000,   2.00000,    859.9250
    617.5000,       5.0000,   2.00000,   1317.7378
    622.5000,       5.0000,   2.00000,   1238.5980
    627.5000,       5.0000,   2.00000,    915.5303
    632.5000,       5.0000,   2.00000,    949.9135
    637.5000,       5.0000,   2.00000,    998.5873
    642.5000,       5.0000,   2.00000,    951.2451
    647.5000,       5.0000,   2.00000,    952.7134
    652.5000,       5.0000,   2.00000,   1170.7292
    657.5000,       5.0000,   2.00000,    968.3712
    662.5000,       5.0000,   2.00000,    996.7386
    667.5000,       5.0000,   2.00000,   1001.7321
    672.5000,       5.0000,   2.00000,    892.0256
    677.5000,       5.0000,   2.00000,    950.3771
    682.5000,       5.0000,   2.00000,    685.9433
    687.5000,       5.0000,   2.00000,    657.8999
    692.5000,       5.0000,   2.00000,    652.9600
    697.5000,       5.0000,   2.00000,    473.0188
    702.5000,       5.0000,   2.00000,    440.6270
    707.5000,       5.0000,   2.00000,    349.1763
    712.5000,       5.0000,   2.00000,    284.8801
    717.5000,       5.0000,   2.00000,    279.0129
    722.5000,       5.0000,   2.00000,    297.1794
    727.5000,       5.0000,   2.00000,    298.5882
    732.5000,       5.0000,   2.00000,    200.2061
    737.5000,       5.0000,   2.00000,    260.3173
    742.5000,       5.0000,   2.00000,    304.7735
    747.5000,       5.0000,   2.00000,    255.4338
    752.5000,       5.0000,   2.00000,    241.3542
    757.5000,       5.0000,   2.00000,    242.4510
     17.5000,       5.0000,   3.00000,    350.7515
     22.5000,       5.0000,   3.00000,    354.6690
     27.5000,       5.0000,   3.00000,    415.9691
     32.5000,       5.0000,   3.00000,    316.3624
     37.5000,       5.0000,   3.00000,    357.7542
     42.5000,       5.0000,   3.00000,    393.4214
     47.5000,       5.0000,   3.00000,    437.4467
     52.5000,       5.0000,   3.00000,    319.6140
     57.5000,       5.0000,   3.00000,    324.1617
     62.5000,       5.0000,   3.00000,    383.3454
     67.5000,       5.0000,   3.00000,    421.2300
     72.5000,       5.0000,   3.00000,    396.3343
     77.5000,       5.0000,   3.00000,    411.3858
     82.5000,       5.0000,   3.00000,    505.9397
     87.5000,       5.0000,   3.00000,    495.8340
     92.5000,       5.0000,   3.00000,    493.8188
     97.5000,       5.0000,   3.00000,    526.7693
    102.5000,       5.0000,   3.00000,    494.8741
    107.5000,       5.0000,   3.00000,    471.6545
    112.5000,       5.0000,   3.00000,    505.3333
    117.5000,       5.0000,   3.00000,    572.7297
    122.5000,       5.0000,   3.00000,    580.2489
    127.5000,       5.0000,   3.00000,    464.1852
    132.5000,       5.0000,   3.00000,    404.0027
    137.5000,       5.0000,   3.00000,    471.0453
    142.5000,       5.0000,   3.00000,    523.1194
    147.5000,       5.0000,   3.00000,    474.3740
    152.5000,       5.0000,   3.00000,    420.1124
    157.5000,       5.0000,   3.00000,    533.3246
    162.5000,       5.0000,   3.00000,    503.1339
    167.5000,       5.0000,   3.00000,    476.3240
    172.5000,       5.0000,   3.00000,    526.5434
    177.5000,       5.0000,   3.00000,    575.2292
    182.5000,       5.0000,   3.00000,    588.0932
    187.5000,       5.0000,   3.00000,    627.7908
    192.5000,       5.0000,   3.00000,    675.3115
    197.5000,       5.0000,   3.00000,    636.4758
    202.5000,       5.0000,   3.00000,    610.4507
    207.5000,       5.0000,   3.00000,    653.9468
    212.5000,       5.0000,   3.00000,    622.4883
    217.5000,       5.0000,   3.00000,    636.4579
    222.5000,       5.0000,   3.00000,    616.5200
    227.5000,       5.0000,   3.00000,    645.7552
    232.5000,       5.0000,   3.00000,    598.7696
    237.5000,       5.0000,   3.00000,    600.5245
    242.5000,       5.0000,   3.00000,    612.1448
    247.5000,       5.0000,   3.00000,    589.1870
    252.5000,       5.0000,   3.00000,    589.6982
    257.5000,       5.0000,   3.00000,    557.3362
    262.5000,       5.0000,   3.00000,    606.3786
    267.5000,       5.0000,   3.00000,    574.0641
    272.5000,       5.0000,   3.00000,    493.2178
    277.5000,       5.0000,   3.00000,    489.0691
    282.5000,       5.0000,   3.00000,    475.9376
    287.5000,       5.0000,   3.00000,    440.7221
    292.5000,       5.0000,   3.00000,    387.4056
    297.5000,       5.0000,   3.00000,    395.5555
    302.5000,       5.0000,   3.00000,    343.6656
    307.5000,       5.0000,   3.00000,    348.4570
    312.5000,       5.0000,   3.00000,    351.4055
    317.5000,       5.0000,   3.00000,    361.7846
    322.5000,       5.0000,   3.00000,    410.6428
    327.5000,       5.0000,   3.00000,    454.9474
    332.5000,       5.0000,   3.00000,    439.2122
    337.5000,       5.0000,   3.00000,    514.9159
    342.5000,       5.0000,   3.00000,    493.6820
    347.5000,       5.0000,   3.00000,    546.8143
    352.5000,       5.0000,   3.00000,    538.1591
    357.5000,       5.0000,   3.00000,    557.0270
    362.5000,       5.0000,   3.00000,    667.1199
    367.5000,       5.0000,   3.00000,    535.8942
    372.5000,       5.0000,   3.00000,    540.8936
    377.5000,       5.0000,   3.00000,    552.0217
    382.5000,       5.0000,   3.00000,    484.6582
    387.5000,       5.0000,   3.00000,    403.8185
    392.5000,       5.0000,   3.00000,    581.5424
    397.5000,       5.0000,   3.00000,    640.3576
    402.5000,       5.0000,   3.00000,    559.6843
    407.5000,       5.0000,   3.00000,    609.9573
    412.5000,       5.0000,   3.00000,    541.4286
    417.5000,       5.0000,   3.00000,    598.9539
    422.5000,       5.0000,   3.00000,    539.2231
    427.5000,       5.0000,   3.00000,    706.9958
    432.5000,       5.0000,   3.00000,    862.7784
    437.5000,       5.0000,   3.00000,    885.1775
    442.5000,       5.0000,   3.00000,    919.0554
    447.5000,       5.0000,   3.00000,   1056.0890
    452.5000,       5.0000,   3.00000,   1064.2627
    457.5000,       5.0000,   3.00000,    975.6653
    462.5000,       5.0000,   3.00000,   1032.7209
    467.5000,       5.0000,   3.00000,   1113.7092
    472.5000,       5.0000,   3.00000,   1145.0726
    477.5000,       5.0000,   3.00000,   1049.4252
    482.5000,       5.0000,   3.00000,    957.8435
    487.5000,       5.0000,   3.00000,    877.6993
    492.5000,       5.0000,   3.00000,    934.8738
    497.5000,       5.0000,   3.00000,    908.2542
    502.5000,       5.0000,   3.00000,    886.7587
    507.5000,       5.0000,   3.00000,    774.4782
    512.5000,       5.0000,   3.00000,    978.2768
    517.5000,       5.0000,   3.00000,    627.2676
    527.5000,       5.0000,   3.00000,    490.9713
    532.5000,       5.0000,   3.00000,    923.4484
    552.5000,       5.0000,   3.00000,   1027.5785
    562.5000,       5.0000,   3.00000,    647.6872
    567.5000,       5.0000,   3.00000,    670.1754
    572.5000,       5.0000,   3.00000,    700.8492
    577.5000,       5.0000,   3.00000,    670.3002
    582.5000,       5.0000,   3.00000,    796.0450
    587.5000,       5.0000,   3.00000,    751.6274
    592.5000,       5.0000,   3.00000,    729.2760
    597.5000,       5.0000,   3.00000,   1121.1281
    602.5000,       5.0000,   3.00000,   1106.1003
    607.5000,       5.0000,   3.00000,    911.5831
    612.5000,       5.0000,   3.00000,    600.0179
    617.5000,       5.0000,   3.00000,   1113.0316
    622.5000,       5.0000,   3.00000,   1082.1914
    627.5000,       5.0000,   3.00000,    882.0150
    632.5000,       5.0000,   3.00000,    807.6488
    637.5000,       5.0000,   3.00000,    880.6121
    642.5000,       5.0000,   3.00000,    899.6227
    647.5000,       5.0000,   3.00000,    850.9131
    652.5000,       5.0000,   3.00000,    985.1230
    657.5000,       5.0000,   3.00000,    840.1417
    662.5000,       5.0000,   3.00000,    787.8298
    667.5000,       5.0000,   3.00000,    767.0714
    672.5000,       5.0000,   3.00000,    759.5932
    677.5000,       5.0000,   3.00000,    795.5695
    682.5000,       5.0000,   3.00000,    636.5768
    687.5000,       5.0000,   3.00000,    576.6559
    692.5000,       5.0000,   3.00000,    591.4221
    697.5000,       5.0000,   3.00000,    483.3385
    702.5000,       5.0000,   3.00000,    424.8205
    707.5000,       5.0000,   3.00000,    350.8739
    712.5000,       5.0000,   3.00000,    294.0899
    717.5000,       5.0000,   3.00000,    322.6814
    722.5000,       5.0000,   3.00000,    320.4384
    727.5000,       5.0000,   3.00000,    328.4595
    732.5000,       5.0000,   3.00000,    217.7484
    737.5000,       5.0000,   3.00000,    258.0685
    742.5000,       5.0000,   3.00000,    323.7990
    747.5000,       5.0000,   3.00000,    287.2996
    752.5000,       5.0000,   3.00000,    254.8602
     22.5000,      15.0000,   1.00000,    367.4914
     27.5000,      15.0000,   1.00000,    340.7231
     32.5000,      15.0000,   1.00000,    363.2916
     37.5000,      15.0000,   1.00000,    372.0598
     42.5000,      15.0000,   1.00000,    403.2418
     47.5000,      15.0000,   1.00000,    385.5241
     52.5000,      15.0000,   1.00000,    377.3325
     57.5000,      15.0000,   1.00000,    348.2846
     62.5000,      15.0000,   1.00000,    369.2302
     67.5000,      15.0000,   1.00000,    395.3058
     72.5000,      15.0000,   1.00000,    420.5167
     77.5000,      15.0000,   1.00000,    441.6346
     82.5000,      15.0000,   1.00000,    465.8794
     87.5000,      15.0000,   1.00000,    504.4536
     92.5000,      15.0000,   1.00000,    514.1342
     97.5000,      15.0000,   1.00000,    487.0420
    102.5000,      15.0000,   1.00000,    467.3477
    107.5000,      15.0000,   1.00000,    481.9475
    112.5000,      15.0000,   1.00000,    524.3559
    117.5000,      15.0000,   1.00000,    573.5053
    122.5000,      15.0000,   1.00000,    555.7846
    127.5000,      15.0000,   1.00000,    497.8967
    132.5000,      15.0000,   1.00000,    469.2916
    137.5000,      15.0000,   1.00000,    472.3887
    142.5000,      15.0000,   1.00000,    497.8788
    147.5000,      15.0000,   1.00000,    501.4515
    152.5000,      15.0000,   1.00000,    514.4760
    157.5000,      15.0000,   1.00000,    506.9265
    162.5000,      15.0000,   1.00000,    533.8791
    167.5000,      15.0000,   1.00000,    540.9174
    172.5000,      15.0000,   1.00000,    550.8625
    177.5000,      15.0000,   1.00000,    576.2933
    182.5000,      15.0000,   1.00000,    626.2155
    187.5000,      15.0000,   1.00000,    646.0792
    192.5000,      15.0000,   1.00000,    649.7975
    197.5000,      15.0000,   1.00000,    644.4831
    202.5000,      15.0000,   1.00000,    632.9536
    207.5000,      15.0000,   1.00000,    615.1944
    212.5000,      15.0000,   1.00000,    637.8727
    217.5000,      15.0000,   1.00000,    638.9963
    222.5000,      15.0000,   1.00000,    644.7803
    227.5000,      15.0000,   1.00000,    634.6152
    232.5000,      15.0000,   1.00000,    635.4949
    237.5000,      15.0000,   1.00000,    616.6389
    242.5000,      15.0000,   1.00000,    610.2603
    247.5000,      15.0000,   1.00000,    591.5054
    252.5000,      15.0000,   1.00000,    576.1179
    257.5000,      15.0000,   1.00000,    581.0846
    262.5000,      15.0000,   1.00000,    558.4775
    267.5000,      15.0000,   1.00000,    537.5944
    272.5000,      15.0000,   1.00000,    509.9641
    277.5000,      15.0000,   1.00000,    478.2382
    282.5000,      15.0000,   1.00000,    466.8930
    287.5000,      15.0000,   1.00000,    458.0832
    292.5000,      15.0000,   1.00000,    437.5716
    297.5000,      15.0000,   1.00000,    399.1163
    302.5000,      15.0000,   1.00000,    384.1183
    307.5000,      15.0000,   1.00000,    357.1301
    312.5000,      15.0000,   1.00000,    357.1776
    317.5000,      15.0000,   1.00000,    375.3798
    322.5000,      15.0000,   1.00000,    417.7376
    327.5000,      15.0000,   1.00000,    436.5223
    332.5000,      15.0000,   1.00000,    471.3960
    337.5000,      15.0000,   1.00000,    481.5789
    342.5000,      15.0000,   1.00000,    485.4131
    347.5000,      15.0000,   1.00000,    479.6470
    352.5000,      15.0000,   1.00000,    506.6946
    357.5000,      15.0000,   1.00000,    548.0270
    362.5000,      15.0000,   1.00000,    550.3455
    367.5000,      15.0000,   1.00000,    579.3755
    372.5000,      15.0000,   1.00000,    552.3843
    377.5000,      15.0000,   1.00000,    499.4334
    382.5000,      15.0000,   1.00000,    469.3154
    387.5000,      15.0000,   1.00000,    510.0652
    392.5000,      15.0000,   1.00000,    546.8798
    397.5000,      15.0000,   1.00000,    606.4797
    402.5000,      15.0000,   1.00000,    647.2057
    407.5000,      15.0000,   1.00000,    571.4634
    412.5000,      15.0000,   1.00000,    539.8325
    417.5000,      15.0000,   1.00000,    522.8281
    422.5000,      15.0000,   1.00000,    589.3207
    427.5000,      15.0000,   1.00000,    688.8175
    432.5000,      15.0000,   1.00000,    802.8010
    437.5000,      15.0000,   1.00000,    868.2861
    442.5000,      15.0000,   1.00000,    927.8267
    447.5000,      15.0000,   1.00000,    909.9661
    452.5000,      15.0000,   1.00000,    879.4351
    457.5000,      15.0000,   1.00000,    888.8007
    462.5000,      15.0000,   1.00000,    908.6763
    467.5000,      15.0000,   1.00000,    979.6838
    472.5000,      15.0000,   1.00000,   1013.0802
    477.5000,      15.0000,   1.00000,    953.5516
    482.5000,      15.0000,   1.00000,    852.6965
    487.5000,      15.0000,   1.00000,    819.9540
    492.5000,      15.0000,   1.00000,    836.0399
    497.5000,      15.0000,   1.00000,    901.1266
    502.5000,      15.0000,   1.00000,    870.1615
    507.5000,      15.0000,   1.00000,    959.5081
    512.5000,      15.0000,   1.00000,    730.8810
    522.5000,      15.0000,   1.00000,    436.8285
    527.5000,      15.0000,   1.00000,    571.5912
    537.5000,      15.0000,   1.00000,   1029.8318
    542.5000,      15.0000,   1.00000,   1003.7056
    552.5000,      15.0000,   1.00000,    710.8479
    557.5000,      15.0000,   1.00000,    683.8895
    567.5000,      15.0000,   1.00000,    606.5927
    572.5000,      15.0000,   1.00000,    645.9038
    577.5000,      15.0000,   1.00000,    768.4861
    582.5000,      15.0000,   1.00000,    737.5151
    587.5000,      15.0000,   1.00000,    767.7729
    592.5000,      15.0000,   1.00000,    958.2893
    597.5000,      15.0000,   1.00000,   1004.0801
    602.5000,      15.0000,   1.00000,    943.3508
    607.5000,      15.0000,   1.00000,    766.4354
    612.5000,      15.0000,   1.00000,    753.5833
    617.5000,      15.0000,   1.00000,    696.2778
    622.5000,      15.0000,   1.00000,    842.0558
    627.5000,      15.0000,   1.00000,    859.4020
    632.5000,      15.0000,   1.00000,    782.4082
    637.5000,      15.0000,   1.00000,    743.7569
    642.5000,      15.0000,   1.00000,    841.2949
    647.5000,      15.0000,   1.00000,    876.2964
    652.5000,      15.0000,   1.00000,    829.1620
    657.5000,      15.0000,   1.00000,    779.6797
    662.5000,      15.0000,   1.00000,    679.0862
    667.5000,      15.0000,   1.00000,    655.6410
    672.5000,      15.0000,   1.00000,    649.8807
    677.5000,      15.0000,   1.00000,    642.3787
    682.5000,      15.0000,   1.00000,    626.0074
    687.5000,      15.0000,   1.00000,    576.4657
    692.5000,      15.0000,   1.00000,    532.5891
    697.5000,      15.0000,   1.00000,    489.7824
    702.5000,      15.0000,   1.00000,    429.4513
    707.5000,      15.0000,   1.00000,    359.4127
    712.5000,      15.0000,   1.00000,    331.3189
    717.5000,      15.0000,   1.00000,    339.5045
    722.5000,      15.0000,   1.00000,    345.4669
    727.5000,      15.0000,   1.00000,    305.4899
    732.5000,      15.0000,   1.00000,    291.1338
    737.5000,      15.0000,   1.00000,    281.5690
    742.5000,      15.0000,   1.00000,    296.7930
    747.5000,      15.0000,   1.00000,    301.6140
     22.5000,       5.0000,   4.00000,    345.6155
     27.5000,       5.0000,   4.00000,    388.6242
     32.5000,       5.0000,   4.00000,    310.9295
     37.5000,       5.0000,   4.00000,    379.4003
     42.5000,       5.0000,   4.00000,    412.7788
     47.5000,       5.0000,   4.00000,    437.3000
     52.5000,       5.0000,   4.00000,    341.0877
     57.5000,       5.0000,   4.00000,    325.7706
     62.5000,       5.0000,   4.00000,    367.6598
     67.5000,       5.0000,   4.00000,    407.7657
     72.5000,       5.0000,   4.00000,    414.9189
     77.5000,       5.0000,   4.00000,    418.5451
     82.5000,       5.0000,   4.00000,    508.5553
     87.5000,       5.0000,   4.00000,    511.9040
     92.5000,       5.0000,   4.00000,    508.1392
     97.5000,       5.0000,   4.00000,    511.6701
    102.5000,       5.0000,   4.00000,    447.9294
    107.5000,       5.0000,   4.00000,    471.2694
    112.5000,       5.0000,   4.00000,    538.0455
    117.5000,       5.0000,   4.00000,    596.7521
    122.5000,       5.0000,   4.00000,    598.5358
    127.5000,       5.0000,   4.00000,    479.8035
    132.5000,       5.0000,   4.00000,    440.4903
    137.5000,       5.0000,   4.00000,    476.3755
    142.5000,       5.0000,   4.00000,    544.6387
    147.5000,       5.0000,   4.00000,    517.2130
    152.5000,       5.0000,   4.00000,    467.8748
    157.5000,       5.0000,   4.00000,    574.7718
    162.5000,       5.0000,   4.00000,    541.1294
    167.5000,       5.0000,   4.00000,    509.2092
    172.5000,       5.0000,   4.00000,    559.8765
    177.5000,       5.0000,   4.00000,    598.1288
    182.5000,       5.0000,   4.00000,    632.6178
    187.5000,       5.0000,   4.00000,    665.0848
    192.5000,       5.0000,   4.00000,    704.9629
    197.5000,       5.0000,   4.00000,    656.0987
    202.5000,       5.0000,   4.00000,    626.9705
    207.5000,       5.0000,   4.00000,    646.2308
    212.5000,       5.0000,   4.00000,    628.7934
    217.5000,       5.0000,   4.00000,    660.0420
    222.5000,       5.0000,   4.00000,    645.2004
    227.5000,       5.0000,   4.00000,    669.2560
    232.5000,       5.0000,   4.00000,    625.1710
    237.5000,       5.0000,   4.00000,    621.6006
    242.5000,       5.0000,   4.00000,    624.9172
    247.5000,       5.0000,   4.00000,    577.4029
    252.5000,       5.0000,   4.00000,    597.6342
    257.5000,       5.0000,   4.00000,    560.6988
    262.5000,       5.0000,   4.00000,    598.1989
    267.5000,       5.0000,   4.00000,    566.0192
    272.5000,       5.0000,   4.00000,    487.2540
    277.5000,       5.0000,   4.00000,    488.0015
    282.5000,       5.0000,   4.00000,    479.9620
    287.5000,       5.0000,   4.00000,    461.9897
    292.5000,       5.0000,   4.00000,    417.9605
    297.5000,       5.0000,   4.00000,    421.2003
    302.5000,       5.0000,   4.00000,    357.8612
    307.5000,       5.0000,   4.00000,    347.4553
    312.5000,       5.0000,   4.00000,    361.2298
    317.5000,       5.0000,   4.00000,    355.1200
    322.5000,       5.0000,   4.00000,    431.0484
    327.5000,       5.0000,   4.00000,    454.0636
    332.5000,       5.0000,   4.00000,    420.4374
    337.5000,       5.0000,   4.00000,    502.9671
    342.5000,       5.0000,   4.00000,    430.4639
    347.5000,       5.0000,   4.00000,    486.4020
    352.5000,       5.0000,   4.00000,    506.0289
    357.5000,       5.0000,   4.00000,    514.9555
    362.5000,       5.0000,   4.00000,    658.5162
    367.5000,       5.0000,   4.00000,    527.9344
    372.5000,       5.0000,   4.00000,    523.9115
    377.5000,       5.0000,   4.00000,    517.7197
    382.5000,       5.0000,   4.00000,    467.5875
    387.5000,       5.0000,   4.00000,    402.1381
    392.5000,       5.0000,   4.00000,    609.8601
    397.5000,       5.0000,   4.00000,    655.7718
    402.5000,       5.0000,   4.00000,    616.2659
    407.5000,       5.0000,   4.00000,    629.2888
    412.5000,       5.0000,   4.00000,    481.9931
    417.5000,       5.0000,   4.00000,    552.8223
    422.5000,       5.0000,   4.00000,    503.5916
    427.5000,       5.0000,   4.00000,    656.0393
    432.5000,       5.0000,   4.00000,    807.1296
    437.5000,       5.0000,   4.00000,    833.3053
    442.5000,       5.0000,   4.00000,    868.2692
    447.5000,       5.0000,   4.00000,    941.6842
    452.5000,       5.0000,   4.00000,    903.2429
    457.5000,       5.0000,   4.00000,    831.1159
    462.5000,       5.0000,   4.00000,    893.8010
    467.5000,       5.0000,   4.00000,    936.7008
    472.5000,       5.0000,   4.00000,    968.7418
    477.5000,       5.0000,   4.00000,    919.5512
    482.5000,       5.0000,   4.00000,    832.1260
    487.5000,       5.0000,   4.00000,    782.0040
    492.5000,       5.0000,   4.00000,    857.9158
    497.5000,       5.0000,   4.00000,    869.1113
    502.5000,       5.0000,   4.00000,    826.3702
    507.5000,       5.0000,   4.00000,    760.9171
    512.5000,       5.0000,   4.00000,    793.7729
    522.5000,       5.0000,   4.00000,    486.3968
    527.5000,       5.0000,   4.00000,    457.3934
    532.5000,       5.0000,   4.00000,    650.9072
    547.5000,       5.0000,   4.00000,    775.0291
    552.5000,       5.0000,   4.00000,   1090.9346
    557.5000,       5.0000,   4.00000,    451.8919
    567.5000,       5.0000,   4.00000,    622.0563
    572.5000,       5.0000,   4.00000,    622.8291
    577.5000,       5.0000,   4.00000,    724.8968
    582.5000,       5.0000,   4.00000,    804.9301
    587.5000,       5.0000,   4.00000,    764.7253
    592.5000,       5.0000,   4.00000,    797.4598
    597.5000,       5.0000,   4.00000,   1055.9086
    602.5000,       5.0000,   4.00000,    966.0668
    607.5000,       5.0000,   4.00000,    808.8834
    612.5000,       5.0000,   4.00000,    517.7495
    617.5000,       5.0000,   4.00000,    802.1165
    622.5000,       5.0000,   4.00000,    829.6193
    627.5000,       5.0000,   4.00000,    735.0385
    632.5000,       5.0000,   4.00000,    726.1650
    637.5000,       5.0000,   4.00000,    709.1042
    642.5000,       5.0000,   4.00000,    798.3119
    647.5000,       5.0000,   4.00000,    748.6651
    652.5000,       5.0000,   4.00000,    889.6993
    657.5000,       5.0000,   4.00000,    702.4661
    662.5000,       5.0000,   4.00000,    665.8477
    667.5000,       5.0000,   4.00000,    634.8768
    672.5000,       5.0000,   4.00000,    572.8102
    677.5000,       5.0000,   4.00000,    677.8953
    682.5000,       5.0000,   4.00000,    550.9439
    687.5000,       5.0000,   4.00000,    547.6307
    692.5000,       5.0000,   4.00000,    572.4789
    697.5000,       5.0000,   4.00000,    446.3400
    702.5000,       5.0000,   4.00000,    428.9777
    707.5000,       5.0000,   4.00000,    341.1634
    712.5000,       5.0000,   4.00000,    301.5640
    717.5000,       5.0000,   4.00000,    343.7854
    722.5000,       5.0000,   4.00000,    342.9404
    727.5000,       5.0000,   4.00000,    358.0393
    732.5000,       5.0000,   4.00000,    241.5399
    737.5000,       5.0000,   4.00000,    283.9508
    742.5000,       5.0000,   4.00000,    332.2402
    747.5000,       5.0000,   4.00000,    304.7137
     30.0000,      20.0000,   1.00000,    358.3051
     35.0000,      20.0000,   1.00000,    389.3039
     40.0000,      20.0000,   1.00000,    394.6222
     45.0000,      20.0000,   1.00000,    404.5655
     50.0000,      20.0000,   1.00000,    393.3026
     55.0000,      20.0000,   1.00000,    374.0066
     60.0000,      20.0000,   1.00000,    359.6921
     65.0000,      20.0000,   1.00000,    365.7794
     70.0000,      20.0000,   1.00000,    387.8098
     75.0000,      20.0000,   1.00000,    440.0028
     80.0000,      20.0000,   1.00000,    482.8353
     85.0000,      20.0000,   1.00000,    497.8273
     90.0000,      20.0000,   1.00000,    502.3373
     95.0000,      20.0000,   1.00000,    467.2982
    100.0000,      20.0000,   1.00000,    469.6502
    105.0000,      20.0000,   1.00000,    493.5394
    110.0000,      20.0000,   1.00000,    516.3030
    115.0000,      20.0000,   1.00000,    551.8276
    120.0000,      20.0000,   1.00000,    565.9677
    125.0000,      20.0000,   1.00000,    561.2754
    130.0000,      20.0000,   1.00000,    527.8195
    135.0000,      20.0000,   1.00000,    493.1589
    140.0000,      20.0000,   1.00000,    497.8353
    145.0000,      20.0000,   1.00000,    509.0903
    150.0000,      20.0000,   1.00000,    551.8276
    155.0000,      20.0000,   1.00000,    557.2173
    160.0000,      20.0000,   1.00000,    549.9095
    165.0000,      20.0000,   1.00000,    567.6638
    170.0000,      20.0000,   1.00000,    575.0668
    175.0000,      20.0000,   1.00000,    601.7458
    180.0000,      20.0000,   1.00000,    639.5055
    185.0000,      20.0000,   1.00000,    669.6007
    190.0000,      20.0000,   1.00000,    677.4872
    195.0000,      20.0000,   1.00000,    659.9389
    200.0000,      20.0000,   1.00000,    635.3047
    205.0000,      20.0000,   1.00000,    611.3046
    210.0000,      20.0000,   1.00000,    610.1197
    215.0000,      20.0000,   1.00000,    614.3879
    220.0000,      20.0000,   1.00000,    633.5293
    225.0000,      20.0000,   1.00000,    654.1688
    230.0000,      20.0000,   1.00000,    651.7830
    235.0000,      20.0000,   1.00000,    636.1211
    240.0000,      20.0000,   1.00000,    601.8013
    245.0000,      20.0000,   1.00000,    595.6982
    250.0000,      20.0000,   1.00000,    580.4802
    255.0000,      20.0000,   1.00000,    560.7365
    260.0000,      20.0000,   1.00000,    552.0772
    265.0000,      20.0000,   1.00000,    525.1009
    270.0000,      20.0000,   1.00000,    513.1722
    275.0000,      20.0000,   1.00000,    494.6728
    280.0000,      20.0000,   1.00000,    474.9647
    285.0000,      20.0000,   1.00000,    473.8904
    290.0000,      20.0000,   1.00000,    464.0941
    295.0000,      20.0000,   1.00000,    433.6501
    300.0000,      20.0000,   1.00000,    400.0040
    305.0000,      20.0000,   1.00000,    381.0529
    310.0000,      20.0000,   1.00000,    359.4940
    315.0000,      20.0000,   1.00000,    381.9168
    320.0000,      20.0000,   1.00000,    413.4070
    325.0000,      20.0000,   1.00000,    424.5550
    330.0000,      20.0000,   1.00000,    472.8365
    335.0000,      20.0000,   1.00000,    443.3556
    340.0000,      20.0000,   1.00000,    442.2182
    345.0000,      20.0000,   1.00000,    457.0399
    350.0000,      20.0000,   1.00000,    463.6898
    355.0000,      20.0000,   1.00000,    524.4906
    360.0000,      20.0000,   1.00000,    545.3757
    365.0000,      20.0000,   1.00000,    532.0045
    370.0000,      20.0000,   1.00000,    532.4088
    375.0000,      20.0000,   1.00000,    470.8115
    380.0000,      20.0000,   1.00000,    437.6607
    385.0000,      20.0000,   1.00000,    486.2434
    390.0000,      20.0000,   1.00000,    523.8169
    395.0000,      20.0000,   1.00000,    587.9030
    400.0000,      20.0000,   1.00000,    631.1832
    405.0000,      20.0000,   1.00000,    578.5225
    410.0000,      20.0000,   1.00000,    538.5276
    415.0000,      20.0000,   1.00000,    492.8023
    420.0000,      20.0000,   1.00000,    478.6146
    425.0000,      20.0000,   1.00000,    576.9611
    430.0000,      20.0000,   1.00000,    672.2005
    435.0000,      20.0000,   1.00000,    765.8627
    440.0000,      20.0000,   1.00000,    840.7717
    445.0000,      20.0000,   1.00000,    820.3661
    450.0000,      20.0000,   1.00000,    778.3463
    455.0000,      20.0000,   1.00000,    731.3051
    460.0000,      20.0000,   1.00000,    705.1332
    465.0000,      20.0000,   1.00000,    699.2362
    470.0000,      20.0000,   1.00000,    705.7435
    475.0000,      20.0000,   1.00000,    702.6207
    480.0000,      20.0000,   1.00000,    738.6288
    485.0000,      20.0000,   1.00000,    766.0370
    490.0000,      20.0000,   1.00000,    798.7558
    495.0000,      20.0000,   1.00000,    811.8495
    500.0000,      20.0000,   1.00000,    845.2543
    505.0000,      20.0000,   1.00000,    831.9548
    515.0000,      20.0000,   1.00000,    476.0703
    520.0000,      20.0000,   1.00000,    436.5986
    525.0000,      20.0000,   1.00000,    415.3568
    535.0000,      20.0000,   1.00000,    781.5720
    540.0000,      20.0000,   1.00000,    940.1882
    545.0000,      20.0000,   1.00000,   1156.2206
    555.0000,      20.0000,   1.00000,    666.3590
    560.0000,      20.0000,   1.00000,    553.7532
    565.0000,      20.0000,   1.00000,    412.5114
    575.0000,      20.0000,   1.00000,    539.5897
    580.0000,      20.0000,   1.00000,    628.2506
    585.0000,      20.0000,   1.00000,    840.1139
    590.0000,      20.0000,   1.00000,    949.3745
    595.0000,      20.0000,   1.00000,    953.7101
    600.0000,      20.0000,   1.00000,    918.0032
    605.0000,      20.0000,   1.00000,    785.9829
    610.0000,      20.0000,   1.00000,    710.2693
    615.0000,      20.0000,   1.00000,    592.8290
    620.0000,      20.0000,   1.00000,    517.3096
    625.0000,      20.0000,   1.00000,    519.7588
    630.0000,      20.0000,   1.00000,    597.6876
    635.0000,      20.0000,   1.00000,    637.5240
    640.0000,      20.0000,   1.00000,    673.6509
    645.0000,      20.0000,   1.00000,    705.4186
    650.0000,      20.0000,   1.00000,    725.2179
    655.0000,      20.0000,   1.00000,    700.4331
    660.0000,      20.0000,   1.00000,    650.8398
    665.0000,      20.0000,   1.00000,    546.9292
    670.0000,      20.0000,   1.00000,    527.6848
    675.0000,      20.0000,   1.00000,    497.7560
    680.0000,      20.0000,   1.00000,    487.4442
    685.0000,      20.0000,   1.00000,    540.7310
    690.0000,      20.0000,   1.00000,    496.1708
    695.0000,      20.0000,   1.00000,    477.6793
    700.0000,      20.0000,   1.00000,    427.1706
    705.0000,      20.0000,   1.00000,    374.9339
    710.0000,      20.0000,   1.00000,    365.0581
    715.0000,      20.0000,   1.00000,    337.3407
    720.0000,      20.0000,   1.00000,    344.5375
    725.0000,      20.0000,   1.00000,    345.8374
    730.0000,      20.0000,   1.00000,    336.9206
    735.0000,      20.0000,   1.00000,    340.5349
    740.0000,      20.0000,   1.00000,    315.2785
     27.5000,       5.0000,   5.00000,    384.8322
     32.5000,       5.0000,   5.00000,    321.1240
     37.5000,       5.0000,   5.00000,    383.3692
     42.5000,       5.0000,   5.00000,    426.4760
     47.5000,       5.0000,   5.00000,    455.3070
     52.5000,       5.0000,   5.00000,    339.4778
     57.5000,       5.0000,   5.00000,    326.3146
     62.5000,       5.0000,   5.00000,    353.2245
     67.5000,       5.0000,   5.00000,    398.0752
     72.5000,       5.0000,   5.00000,    400.5245
     77.5000,       5.0000,   5.00000,    434.5755
     82.5000,       5.0000,   5.00000,    531.3228
     87.5000,       5.0000,   5.00000,    515.5847
     92.5000,       5.0000,   5.00000,    492.2673
     97.5000,       5.0000,   5.00000,    490.5271
    102.5000,       5.0000,   5.00000,    450.4026
    107.5000,       5.0000,   5.00000,    478.7545
    112.5000,       5.0000,   5.00000,    559.2621
    117.5000,       5.0000,   5.00000,    603.6051
    122.5000,       5.0000,   5.00000,    615.8839
    127.5000,       5.0000,   5.00000,    518.9285
    132.5000,       5.0000,   5.00000,    446.4135
    137.5000,       5.0000,   5.00000,    489.5922
    142.5000,       5.0000,   5.00000,    559.2028
    147.5000,       5.0000,   5.00000,    547.0307
    152.5000,       5.0000,   5.00000,    498.2067
    157.5000,       5.0000,   5.00000,    624.8635
    162.5000,       5.0000,   5.00000,    562.3533
    167.5000,       5.0000,   5.00000,    516.7287
    172.5000,       5.0000,   5.00000,    575.7230
    177.5000,       5.0000,   5.00000,    631.7856
    182.5000,       5.0000,   5.00000,    644.5069
    187.5000,       5.0000,   5.00000,    696.3538
    192.5000,       5.0000,   5.00000,    732.3077
    197.5000,       5.0000,   5.00000,    657.4957
    202.5000,       5.0000,   5.00000,    615.4158
    207.5000,       5.0000,   5.00000,    637.5963
    212.5000,       5.0000,   5.00000,    615.1934
    217.5000,       5.0000,   5.00000,    642.6142
    222.5000,       5.0000,   5.00000,    661.7758
    227.5000,       5.0000,   5.00000,    687.9208
    232.5000,       5.0000,   5.00000,    629.3894
    237.5000,       5.0000,   5.00000,    620.9564
    242.5000,       5.0000,   5.00000,    609.7462
    247.5000,       5.0000,   5.00000,    577.3782
    252.5000,       5.0000,   5.00000,    584.6305
    257.5000,       5.0000,   5.00000,    542.9890
    262.5000,       5.0000,   5.00000,    585.6857
    267.5000,       5.0000,   5.00000,    559.1467
    272.5000,       5.0000,   5.00000,    476.7397
    277.5000,       5.0000,   5.00000,    484.0043
    282.5000,       5.0000,   5.00000,    493.3373
    287.5000,       5.0000,   5.00000,    462.7378
    292.5000,       5.0000,   5.00000,    428.1917
    297.5000,       5.0000,   5.00000,    431.6492
    302.5000,       5.0000,   5.00000,    353.6555
    307.5000,       5.0000,   5.00000,    351.3153
    312.5000,       5.0000,   5.00000,    360.3090
    317.5000,       5.0000,   5.00000,    372.4242
    322.5000,       5.0000,   5.00000,    440.2898
    327.5000,       5.0000,   5.00000,    468.8904
    332.5000,       5.0000,   5.00000,    422.6567
    337.5000,       5.0000,   5.00000,    461.4745
    342.5000,       5.0000,   5.00000,    404.7042
    347.5000,       5.0000,   5.00000,    467.4339
    352.5000,       5.0000,   5.00000,    488.9383
    357.5000,       5.0000,   5.00000,    518.9285
    362.5000,       5.0000,   5.00000,    666.0261
    367.5000,       5.0000,   5.00000,    514.7970
    372.5000,       5.0000,   5.00000,    472.3084
    377.5000,       5.0000,   5.00000,    492.6685
    382.5000,       5.0000,   5.00000,    443.8192
    387.5000,       5.0000,   5.00000,    382.5459
    392.5000,       5.0000,   5.00000,    620.8624
    397.5000,       5.0000,   5.00000,    681.9575
    402.5000,       5.0000,   5.00000,    602.5087
    407.5000,       5.0000,   5.00000,    610.7025
    412.5000,       5.0000,   5.00000,    466.0221
    417.5000,       5.0000,   5.00000,    481.4036
    422.5000,       5.0000,   5.00000,    449.3477
    427.5000,       5.0000,   5.00000,    599.8633
    432.5000,       5.0000,   5.00000,    748.9970
    437.5000,       5.0000,   5.00000,    776.0150
    442.5000,       5.0000,   5.00000,    786.9083
    447.5000,       5.0000,   5.00000,    872.5988
    452.5000,       5.0000,   5.00000,    800.4470
    457.5000,       5.0000,   5.00000,    702.0012
    462.5000,       5.0000,   5.00000,    749.8738
    467.5000,       5.0000,   5.00000,    749.3091
    472.5000,       5.0000,   5.00000,    746.9313
    477.5000,       5.0000,   5.00000,    758.7295
    482.5000,       5.0000,   5.00000,    761.4360
    487.5000,       5.0000,   5.00000,    733.5560
    492.5000,       5.0000,   5.00000,    831.8787
    497.5000,       5.0000,   5.00000,    813.0049
    502.5000,       5.0000,   5.00000,    822.7590
    507.5000,       5.0000,   5.00000,    688.1373
    517.5000,       5.0000,   5.00000,    359.5564
    522.5000,       5.0000,   5.00000,    459.8398
    527.5000,       5.0000,   5.00000,    372.4551
    532.5000,       5.0000,   5.00000,    631.3100
    547.5000,       5.0000,   5.00000,    861.7798
    552.5000,       5.0000,   5.00000,   1170.3014
    557.5000,       5.0000,   5.00000,    416.9529
    562.5000,       5.0000,   5.00000,    468.6595
    572.5000,       5.0000,   5.00000,    531.6205
    577.5000,       5.0000,   5.00000,    578.1703
    582.5000,       5.0000,   5.00000,    859.3127
    587.5000,       5.0000,   5.00000,    833.1271
    592.5000,       5.0000,   5.00000,    806.7631
    597.5000,       5.0000,   5.00000,    998.9500
    602.5000,       5.0000,   5.00000,    932.5198
    607.5000,       5.0000,   5.00000,    757.1130
    612.5000,       5.0000,   5.00000,    450.0607
    617.5000,       5.0000,   5.00000,    665.4291
    622.5000,       5.0000,   5.00000,    591.9102
    627.5000,       5.0000,   5.00000,    539.3211
    632.5000,       5.0000,   5.00000,    596.4518
    637.5000,       5.0000,   5.00000,    666.1746
    642.5000,       5.0000,   5.00000,    647.1671
    647.5000,       5.0000,   5.00000,    671.0810
    652.5000,       5.0000,   5.00000,    801.7697
    657.5000,       5.0000,   5.00000,    635.9765
    662.5000,       5.0000,   5.00000,    591.9110
    667.5000,       5.0000,   5.00000,    531.8520
    672.5000,       5.0000,   5.00000,    490.2461
    677.5000,       5.0000,   5.00000,    547.6025
    682.5000,       5.0000,   5.00000,    488.9622
    687.5000,       5.0000,   5.00000,    509.0684
    692.5000,       5.0000,   5.00000,    539.4074
    697.5000,       5.0000,   5.00000,    432.3085
    702.5000,       5.0000,   5.00000,    394.5209
    707.5000,       5.0000,   5.00000,    356.6371
    712.5000,       5.0000,   5.00000,    301.7298
    717.5000,       5.0000,   5.00000,    336.4015
    722.5000,       5.0000,   5.00000,    355.7740
    727.5000,       5.0000,   5.00000,    388.5152
    732.5000,       5.0000,   5.00000,    265.0075
    737.5000,       5.0000,   5.00000,    304.7397
    742.5000,       5.0000,   5.00000,    355.6650
     32.5000,       5.0000,   6.00000,    317.9655
     37.5000,       5.0000,   6.00000,    388.8828
     42.5000,       5.0000,   6.00000,    433.0953
     47.5000,       5.0000,   6.00000,    467.9244
     52.5000,       5.0000,   6.00000,    341.2283
     57.5000,       5.0000,   6.00000,    317.0321
     62.5000,       5.0000,   6.00000,    356.2083
     67.5000,       5.0000,   6.00000,    387.4472
     72.5000,       5.0000,   6.00000,    389.4654
     77.5000,       5.0000,   6.00000,    430.9735
     82.5000,       5.0000,   6.00000,    537.2531
     87.5000,       5.0000,   6.00000,    512.6986
     92.5000,       5.0000,   6.00000,    485.6744
     97.5000,       5.0000,   6.00000,    493.1480
    102.5000,       5.0000,   6.00000,    467.8799
    107.5000,       5.0000,   6.00000,    493.3633
    112.5000,       5.0000,   6.00000,    540.9852
    117.5000,       5.0000,   6.00000,    604.6606
    122.5000,       5.0000,   6.00000,    635.9457
    127.5000,       5.0000,   6.00000,    517.0678
    132.5000,       5.0000,   6.00000,    457.7711
    137.5000,       5.0000,   6.00000,    502.0876
    142.5000,       5.0000,   6.00000,    567.7927
    147.5000,       5.0000,   6.00000,    545.2655
    152.5000,       5.0000,   6.00000,    505.4998
    157.5000,       5.0000,   6.00000,    634.0057
    162.5000,       5.0000,   6.00000,    575.2947
    167.5000,       5.0000,   6.00000,    518.7902
    172.5000,       5.0000,   6.00000,    580.6046
    177.5000,       5.0000,   6.00000,    639.0804
    182.5000,       5.0000,   6.00000,    667.7947
    187.5000,       5.0000,   6.00000,    694.7173
    192.5000,       5.0000,   6.00000,    742.0211
    197.5000,       5.0000,   6.00000,    657.6693
    202.5000,       5.0000,   6.00000,    606.2416
    207.5000,       5.0000,   6.00000,    617.6436
    212.5000,       5.0000,   6.00000,    587.7218
    217.5000,       5.0000,   6.00000,    618.0833
    222.5000,       5.0000,   6.00000,    634.6507
    227.5000,       5.0000,   6.00000,    672.3143
    232.5000,       5.0000,   6.00000,    617.5816
    237.5000,       5.0000,   6.00000,    600.2936
    242.5000,       5.0000,   6.00000,    603.2041
    247.5000,       5.0000,   6.00000,    563.7770
    252.5000,       5.0000,   6.00000,    566.3123
    257.5000,       5.0000,   6.00000,    525.8044
    262.5000,       5.0000,   6.00000,    578.4036
    267.5000,       5.0000,   6.00000,    547.5693
    272.5000,       5.0000,   6.00000,    478.8683
    277.5000,       5.0000,   6.00000,    488.1872
    282.5000,       5.0000,   6.00000,    486.2754
    287.5000,       5.0000,   6.00000,    469.2095
    292.5000,       5.0000,   6.00000,    414.7830
    297.5000,       5.0000,   6.00000,    418.2333
    302.5000,       5.0000,   6.00000,    359.0802
    307.5000,       5.0000,   6.00000,    349.2286
    312.5000,       5.0000,   6.00000,    370.5736
    317.5000,       5.0000,   6.00000,    377.2760
    322.5000,       5.0000,   6.00000,    443.1674
    327.5000,       5.0000,   6.00000,    477.9311
    332.5000,       5.0000,   6.00000,    405.6391
    337.5000,       5.0000,   6.00000,    442.7467
    342.5000,       5.0000,   6.00000,    397.7253
    347.5000,       5.0000,   6.00000,    465.7581
    352.5000,       5.0000,   6.00000,    481.7811
    357.5000,       5.0000,   6.00000,    542.2430
    362.5000,       5.0000,   6.00000,    663.3748
    367.5000,       5.0000,   6.00000,    474.1974
    372.5000,       5.0000,   6.00000,    449.9689
    377.5000,       5.0000,   6.00000,    455.5449
    382.5000,       5.0000,   6.00000,    428.8300
    387.5000,       5.0000,   6.00000,    359.9232
    392.5000,       5.0000,   6.00000,    594.0058
    397.5000,       5.0000,   6.00000,    670.5320
    402.5000,       5.0000,   6.00000,    567.2725
    407.5000,       5.0000,   6.00000,    577.3633
    412.5000,       5.0000,   6.00000,    443.0101
    417.5000,       5.0000,   6.00000,    466.7592
    422.5000,       5.0000,   6.00000,    396.8931
    427.5000,       5.0000,   6.00000,    542.9088
    432.5000,       5.0000,   6.00000,    680.3317
    437.5000,       5.0000,   6.00000,    697.6005
    442.5000,       5.0000,   6.00000,    727.0408
    447.5000,       5.0000,   6.00000,    795.5754
    452.5000,       5.0000,   6.00000,    738.8846
    457.5000,       5.0000,   6.00000,    625.3209
    462.5000,       5.0000,   6.00000,    599.7921
    467.5000,       5.0000,   6.00000,    594.0842
    472.5000,       5.0000,   6.00000,    607.8440
    477.5000,       5.0000,   6.00000,    612.1348
    482.5000,       5.0000,   6.00000,    659.8789
    487.5000,       5.0000,   6.00000,    702.4293
    492.5000,       5.0000,   6.00000,    792.3713
    497.5000,       5.0000,   6.00000,    817.0668
    502.5000,       5.0000,   6.00000,    763.4137
    512.5000,       5.0000,   6.00000,    512.8970
    517.5000,       5.0000,   6.00000,    345.2945
    522.5000,       5.0000,   6.00000,    380.6303
    527.5000,       5.0000,   6.00000,    359.7408
    532.5000,       5.0000,   6.00000,    626.1182
    547.5000,       5.0000,   6.00000,    845.3431
    552.5000,       5.0000,   6.00000,   1114.8447
    557.5000,       5.0000,   6.00000,    391.1100
    562.5000,       5.0000,   6.00000,    390.3407
    567.5000,       5.0000,   6.00000,    372.5609
    577.5000,       5.0000,   6.00000,    494.3960
    582.5000,       5.0000,   6.00000,    737.2070
    587.5000,       5.0000,   6.00000,    894.4450
    592.5000,       5.0000,   6.00000,    813.9054
    597.5000,       5.0000,   6.00000,   1002.1154
    602.5000,       5.0000,   6.00000,    926.6941
    607.5000,       5.0000,   6.00000,    711.3740
    612.5000,       5.0000,   6.00000,    402.3617
    617.5000,       5.0000,   6.00000,    590.4562
    622.5000,       5.0000,   6.00000,    473.5410
    627.5000,       5.0000,   6.00000,    383.1315
    632.5000,       5.0000,   6.00000,    463.2578
    637.5000,       5.0000,   6.00000,    547.6941
    642.5000,       5.0000,   6.00000,    609.5687
    647.5000,       5.0000,   6.00000,    554.7847
    652.5000,       5.0000,   6.00000,    735.1689
    657.5000,       5.0000,   6.00000,    599.5394
    662.5000,       5.0000,   6.00000,    529.6995
    667.5000,       5.0000,   6.00000,    481.6094
    672.5000,       5.0000,   6.00000,    430.7764
    677.5000,       5.0000,   6.00000,    486.5168
    682.5000,       5.0000,   6.00000,    428.0724
    687.5000,       5.0000,   6.00000,    461.2885
    692.5000,       5.0000,   6.00000,    507.2245
    697.5000,       5.0000,   6.00000,    403.5694
    702.5000,       5.0000,   6.00000,    386.2794
    707.5000,       5.0000,   6.00000,    337.5312
    712.5000,       5.0000,   6.00000,    294.9652
    717.5000,       5.0000,   6.00000,    330.1600
    722.5000,       5.0000,   6.00000,    351.2554
    727.5000,       5.0000,   6.00000,    408.1435
    732.5000,       5.0000,   6.00000,    279.7410
    737.5000,       5.0000,   6.00000,    324.7822
     37.5000,      25.0000,   1.00000,    408.1471
     42.5000,      25.0000,   1.00000,    393.2213
     47.5000,      25.0000,   1.00000,    386.0185
     52.5000,      25.0000,   1.00000,    385.6420
     57.5000,      25.0000,   1.00000,    378.7216
     62.5000,      25.0000,   1.00000,    357.2073
     67.5000,      25.0000,   1.00000,    374.0750
     72.5000,      25.0000,   1.00000,    416.6379
     77.5000,      25.0000,   1.00000,    453.0531
     82.5000,      25.0000,   1.00000,    472.5512
     87.5000,      25.0000,   1.00000,    487.4918
     92.5000,      25.0000,   1.00000,    486.4755
     97.5000,      25.0000,   1.00000,    487.3978
    102.5000,      25.0000,   1.00000,    508.8921
    107.5000,      25.0000,   1.00000,    520.4542
    112.5000,      25.0000,   1.00000,    535.8358
    117.5000,      25.0000,   1.00000,    549.4438
    122.5000,      25.0000,   1.00000,    550.3652
    127.5000,      25.0000,   1.00000,    543.4745
    132.5000,      25.0000,   1.00000,    540.2298
    137.5000,      25.0000,   1.00000,    518.0963
    142.5000,      25.0000,   1.00000,    500.1884
    147.5000,      25.0000,   1.00000,    534.4536
    152.5000,      25.0000,   1.00000,    548.5720
    157.5000,      25.0000,   1.00000,    544.2225
    162.5000,      25.0000,   1.00000,    564.9888
    167.5000,      25.0000,   1.00000,    602.8158
    172.5000,      25.0000,   1.00000,    603.9453
    177.5000,      25.0000,   1.00000,    630.4382
    182.5000,      25.0000,   1.00000,    669.9594
    187.5000,      25.0000,   1.00000,    678.9407
    192.5000,      25.0000,   1.00000,    653.7209
    197.5000,      25.0000,   1.00000,    650.9765
    202.5000,      25.0000,   1.00000,    622.5566
    207.5000,      25.0000,   1.00000,    587.6275
    212.5000,      25.0000,   1.00000,    581.7028
    217.5000,      25.0000,   1.00000,    599.3481
    222.5000,      25.0000,   1.00000,    605.7980
    227.5000,      25.0000,   1.00000,    615.2399
    232.5000,      25.0000,   1.00000,    617.4097
    237.5000,      25.0000,   1.00000,    610.0682
    242.5000,      25.0000,   1.00000,    586.8696
    247.5000,      25.0000,   1.00000,    571.6169
    252.5000,      25.0000,   1.00000,    559.2473
    257.5000,      25.0000,   1.00000,    545.5303
    262.5000,      25.0000,   1.00000,    523.5602
    267.5000,      25.0000,   1.00000,    516.1197
    272.5000,      25.0000,   1.00000,    516.4863
    277.5000,      25.0000,   1.00000,    498.4595
    282.5000,      25.0000,   1.00000,    474.1166
    287.5000,      25.0000,   1.00000,    460.1569
    292.5000,      25.0000,   1.00000,    434.3080
    297.5000,      25.0000,   1.00000,    402.8019
    302.5000,      25.0000,   1.00000,    386.4742
    307.5000,      25.0000,   1.00000,    383.8388
    312.5000,      25.0000,   1.00000,    385.8996
    317.5000,      25.0000,   1.00000,    407.7507
    322.5000,      25.0000,   1.00000,    424.0735
    327.5000,      25.0000,   1.00000,    434.6052
    332.5000,      25.0000,   1.00000,    436.2102
    337.5000,      25.0000,   1.00000,    450.2691
    342.5000,      25.0000,   1.00000,    450.6357
    347.5000,      25.0000,   1.00000,    471.3920
    352.5000,      25.0000,   1.00000,    527.2211
    357.5000,      25.0000,   1.00000,    521.3559
    362.5000,      25.0000,   1.00000,    498.9449
    367.5000,      25.0000,   1.00000,    495.8340
    372.5000,      25.0000,   1.00000,    465.7645
    377.5000,      25.0000,   1.00000,    422.3792
    382.5000,      25.0000,   1.00000,    443.4428
    387.5000,      25.0000,   1.00000,    496.3294
    392.5000,      25.0000,   1.00000,    512.5679
    397.5000,      25.0000,   1.00000,    526.9833
    402.5000,      25.0000,   1.00000,    559.4108
    407.5000,      25.0000,   1.00000,    531.8380
    412.5000,      25.0000,   1.00000,    479.3973
    417.5000,      25.0000,   1.00000,    483.0928
    422.5000,      25.0000,   1.00000,    508.6742
    427.5000,      25.0000,   1.00000,    553.5455
    432.5000,      25.0000,   1.00000,    622.3437
    437.5000,      25.0000,   1.00000,    721.4886
    442.5000,      25.0000,   1.00000,    745.1826
    447.5000,      25.0000,   1.00000,    715.2468
    452.5000,      25.0000,   1.00000,    668.4089
    457.5000,      25.0000,   1.00000,    609.1468
    462.5000,      25.0000,   1.00000,    538.8823
    467.5000,      25.0000,   1.00000,    509.1497
    472.5000,      25.0000,   1.00000,    532.6108
    477.5000,      25.0000,   1.00000,    569.6850
    482.5000,      25.0000,   1.00000,    630.2004
    487.5000,      25.0000,   1.00000,    702.4760
    492.5000,      25.0000,   1.00000,    778.8337
    497.5000,      25.0000,   1.00000,    769.1049
    507.5000,      25.0000,   1.00000,    556.5377
    512.5000,      25.0000,   1.00000,    499.4998
    517.5000,      25.0000,   1.00000,    392.2603
    522.5000,      25.0000,   1.00000,    423.9645
    532.5000,      25.0000,   1.00000,    703.7938
    537.5000,      25.0000,   1.00000,    822.4170
    542.5000,      25.0000,   1.00000,   1043.7025
    547.5000,      25.0000,   1.00000,    908.7019
    557.5000,      25.0000,   1.00000,    534.1762
    562.5000,      25.0000,   1.00000,    429.0570
    567.5000,      25.0000,   1.00000,    288.9115
    572.5000,      25.0000,   1.00000,    330.7145
    582.5000,      25.0000,   1.00000,    587.5978
    587.5000,      25.0000,   1.00000,    783.4109
    592.5000,      25.0000,   1.00000,   1001.6696
    597.5000,      25.0000,   1.00000,    947.5248
    602.5000,      25.0000,   1.00000,    812.4600
    607.5000,      25.0000,   1.00000,    742.8098
    612.5000,      25.0000,   1.00000,    618.2716
    617.5000,      25.0000,   1.00000,    460.4640
    622.5000,      25.0000,   1.00000,    397.7491
    627.5000,      25.0000,   1.00000,    416.2168
    632.5000,      25.0000,   1.00000,    414.5721
    637.5000,      25.0000,   1.00000,    489.9885
    642.5000,      25.0000,   1.00000,    581.7524
    647.5000,      25.0000,   1.00000,    627.8424
    652.5000,      25.0000,   1.00000,    600.6660
    657.5000,      25.0000,   1.00000,    591.2834
    662.5000,      25.0000,   1.00000,    566.6334
    667.5000,      25.0000,   1.00000,    491.8115
    672.5000,      25.0000,   1.00000,    452.9639
    677.5000,      25.0000,   1.00000,    445.2756
    682.5000,      25.0000,   1.00000,    443.7895
    687.5000,      25.0000,   1.00000,    437.3694
    692.5000,      25.0000,   1.00000,    418.6639
    697.5000,      25.0000,   1.00000,    414.2353
    702.5000,      25.0000,   1.00000,    392.9142
    707.5000,      25.0000,   1.00000,    349.6875
    712.5000,      25.0000,   1.00000,    341.9200
    717.5000,      25.0000,   1.00000,    348.4688
    722.5000,      25.0000,   1.00000,    335.1035
    727.5000,      25.0000,   1.00000,    348.2311
    732.5000,      25.0000,   1.00000,    370.7163
     37.5000,       5.0000,   7.00000,    390.3999
     42.5000,       5.0000,   7.00000,    432.8456
     47.5000,       5.0000,   7.00000,    454.7192
     52.5000,       5.0000,   7.00000,    343.7905
     57.5000,       5.0000,   7.00000,    319.7171
     62.5000,       5.0000,   7.00000,    347.0970
     67.5000,       5.0000,   7.00000,    384.8970
     72.5000,       5.0000,   7.00000,    391.3762
     77.5000,       5.0000,   7.00000,    422.4147
     82.5000,       5.0000,   7.00000,    514.7569
     87.5000,       5.0000,   7.00000,    509.1599
     92.5000,       5.0000,   7.00000,    498.5645
     97.5000,       5.0000,   7.00000,    505.8067
    102.5000,       5.0000,   7.00000,    476.0239
    107.5000,       5.0000,   7.00000,    495.2859
    112.5000,       5.0000,   7.00000,    551.4064
    117.5000,       5.0000,   7.00000,    607.5596
    122.5000,       5.0000,   7.00000,    623.4162
    127.5000,       5.0000,   7.00000,    511.8802
    132.5000,       5.0000,   7.00000,    461.1282
    137.5000,       5.0000,   7.00000,    506.6680
    142.5000,       5.0000,   7.00000,    561.2595
    147.5000,       5.0000,   7.00000,    545.4345
    152.5000,       5.0000,   7.00000,    498.6683
    157.5000,       5.0000,   7.00000,    631.2458
    162.5000,       5.0000,   7.00000,    577.6823
    167.5000,       5.0000,   7.00000,    532.1054
    172.5000,       5.0000,   7.00000,    578.2416
    177.5000,       5.0000,   7.00000,    641.1522
    182.5000,       5.0000,   7.00000,    668.7413
    187.5000,       5.0000,   7.00000,    704.4264
    192.5000,       5.0000,   7.00000,    731.1460
    197.5000,       5.0000,   7.00000,    662.7248
    202.5000,       5.0000,   7.00000,    606.4222
    207.5000,       5.0000,   7.00000,    594.0027
    212.5000,       5.0000,   7.00000,    568.3613
    217.5000,       5.0000,   7.00000,    597.8284
    222.5000,       5.0000,   7.00000,    606.5026
    227.5000,       5.0000,   7.00000,    637.5244
    232.5000,       5.0000,   7.00000,    590.9426
    237.5000,       5.0000,   7.00000,    591.5303
    242.5000,       5.0000,   7.00000,    587.8656
    247.5000,       5.0000,   7.00000,    548.8476
    252.5000,       5.0000,   7.00000,    563.3956
    257.5000,       5.0000,   7.00000,    530.1339
    262.5000,       5.0000,   7.00000,    569.6337
    267.5000,       5.0000,   7.00000,    553.4474
    272.5000,       5.0000,   7.00000,    483.4473
    277.5000,       5.0000,   7.00000,    492.6834
    282.5000,       5.0000,   7.00000,    489.5983
    287.5000,       5.0000,   7.00000,    452.9209
    292.5000,       5.0000,   7.00000,    401.8357
    297.5000,       5.0000,   7.00000,    401.6964
    302.5000,       5.0000,   7.00000,    349.9380
    307.5000,       5.0000,   7.00000,    355.0082
    312.5000,       5.0000,   7.00000,    371.9790
    317.5000,       5.0000,   7.00000,    387.8823
    322.5000,       5.0000,   7.00000,    456.6741
    327.5000,       5.0000,   7.00000,    464.5538
    332.5000,       5.0000,   7.00000,    399.4365
    337.5000,       5.0000,   7.00000,    444.2473
    342.5000,       5.0000,   7.00000,    400.0278
    347.5000,       5.0000,   7.00000,    469.9079
    352.5000,       5.0000,   7.00000,    513.2673
    357.5000,       5.0000,   7.00000,    537.7905
    362.5000,       5.0000,   7.00000,    629.1038
    367.5000,       5.0000,   7.00000,    461.6133
    372.5000,       5.0000,   7.00000,    416.7021
    377.5000,       5.0000,   7.00000,    445.8096
    382.5000,       5.0000,   7.00000,    398.7795
    387.5000,       5.0000,   7.00000,    346.1946
    392.5000,       5.0000,   7.00000,    548.4708
    397.5000,       5.0000,   7.00000,    596.5464
    402.5000,       5.0000,   7.00000,    547.6142
    407.5000,       5.0000,   7.00000,    556.2431
    412.5000,       5.0000,   7.00000,    419.7821
    417.5000,       5.0000,   7.00000,    450.7760
    422.5000,       5.0000,   7.00000,    392.4822
    427.5000,       5.0000,   7.00000,    486.3584
    432.5000,       5.0000,   7.00000,    612.3033
    437.5000,       5.0000,   7.00000,    634.9684
    442.5000,       5.0000,   7.00000,    660.2956
    447.5000,       5.0000,   7.00000,    743.9315
    452.5000,       5.0000,   7.00000,    674.4713
    457.5000,       5.0000,   7.00000,    553.3436
    462.5000,       5.0000,   7.00000,    512.9344
    467.5000,       5.0000,   7.00000,    492.0595
    472.5000,       5.0000,   7.00000,    512.0782
    477.5000,       5.0000,   7.00000,    535.4836
    482.5000,       5.0000,   7.00000,    571.8012
    487.5000,       5.0000,   7.00000,    627.0704
    492.5000,       5.0000,   7.00000,    783.3851
    497.5000,       5.0000,   7.00000,    737.8817
    507.5000,       5.0000,   7.00000,    485.2430
    512.5000,       5.0000,   7.00000,    502.0076
    517.5000,       5.0000,   7.00000,    296.8766
    522.5000,       5.0000,   7.00000,    381.4323
    527.5000,       5.0000,   7.00000,    352.5349
    532.5000,       5.0000,   7.00000,    585.5608
    547.5000,       5.0000,   7.00000,    838.5604
    552.5000,       5.0000,   7.00000,   1058.8981
    557.5000,       5.0000,   7.00000,    350.4439
    562.5000,       5.0000,   7.00000,    340.1990
    567.5000,       5.0000,   7.00000,    301.1176
    572.5000,       5.0000,   7.00000,    305.4304
    582.5000,       5.0000,   7.00000,    627.9387
    587.5000,       5.0000,   7.00000,    750.8983
    592.5000,       5.0000,   7.00000,    859.7824
    597.5000,       5.0000,   7.00000,   1015.5214
    602.5000,       5.0000,   7.00000,    912.3520
    607.5000,       5.0000,   7.00000,    678.4957
    612.5000,       5.0000,   7.00000,    382.3424
    617.5000,       5.0000,   7.00000,    511.1529
    622.5000,       5.0000,   7.00000,    417.6066
    627.5000,       5.0000,   7.00000,    331.8635
    632.5000,       5.0000,   7.00000,    344.5584
    637.5000,       5.0000,   7.00000,    439.0874
    642.5000,       5.0000,   7.00000,    514.8763
    647.5000,       5.0000,   7.00000,    534.4913
    652.5000,       5.0000,   7.00000,    658.6957
    657.5000,       5.0000,   7.00000,    550.6287
    662.5000,       5.0000,   7.00000,    510.4699
    667.5000,       5.0000,   7.00000,    454.9863
    672.5000,       5.0000,   7.00000,    406.5747
    677.5000,       5.0000,   7.00000,    460.1541
    682.5000,       5.0000,   7.00000,    401.5584
    687.5000,       5.0000,   7.00000,    414.9349
    692.5000,       5.0000,   7.00000,    461.7666
    697.5000,       5.0000,   7.00000,    386.6056
    702.5000,       5.0000,   7.00000,    375.9120
    707.5000,       5.0000,   7.00000,    323.1864
    712.5000,       5.0000,   7.00000,    278.4313
    717.5000,       5.0000,   7.00000,    329.8981
    722.5000,       5.0000,   7.00000,    354.2975
    727.5000,       5.0000,   7.00000,    410.3427
    732.5000,       5.0000,   7.00000,    291.4211
     42.5000,       5.0000,   8.00000,    421.6250
     47.5000,       5.0000,   8.00000,    444.5564
     52.5000,       5.0000,   8.00000,    341.0263
     57.5000,       5.0000,   8.00000,    313.2787
     62.5000,       5.0000,   8.00000,    340.9218
     67.5000,       5.0000,   8.00000,    382.4954
     72.5000,       5.0000,   8.00000,    389.3677
     77.5000,       5.0000,   8.00000,    406.2776
     82.5000,       5.0000,   8.00000,    484.8618
     87.5000,       5.0000,   8.00000,    500.9133
     92.5000,       5.0000,   8.00000,    518.8249
     97.5000,       5.0000,   8.00000,    530.9056
    102.5000,       5.0000,   8.00000,    475.6211
    107.5000,       5.0000,   8.00000,    497.4452
    112.5000,       5.0000,   8.00000,    570.4163
    117.5000,       5.0000,   8.00000,    596.7416
    122.5000,       5.0000,   8.00000,    599.5549
    127.5000,       5.0000,   8.00000,    509.0341
    132.5000,       5.0000,   8.00000,    460.3926
    137.5000,       5.0000,   8.00000,    501.1959
    142.5000,       5.0000,   8.00000,    553.3201
    147.5000,       5.0000,   8.00000,    534.0414
    152.5000,       5.0000,   8.00000,    481.5737
    157.5000,       5.0000,   8.00000,    602.3206
    162.5000,       5.0000,   8.00000,    559.6257
    167.5000,       5.0000,   8.00000,    527.4470
    172.5000,       5.0000,   8.00000,    583.9440
    177.5000,       5.0000,   8.00000,    627.7454
    182.5000,       5.0000,   8.00000,    654.3475
    187.5000,       5.0000,   8.00000,    683.0586
    192.5000,       5.0000,   8.00000,    730.0235
    197.5000,       5.0000,   8.00000,    646.0045
    202.5000,       5.0000,   8.00000,    599.1866
    207.5000,       5.0000,   8.00000,    586.5575
    212.5000,       5.0000,   8.00000,    542.5349
    217.5000,       5.0000,   8.00000,    571.8171
    222.5000,       5.0000,   8.00000,    570.2103
    227.5000,       5.0000,   8.00000,    593.9006
    232.5000,       5.0000,   8.00000,    556.3538
    237.5000,       5.0000,   8.00000,    565.7647
    242.5000,       5.0000,   8.00000,    571.8171
    247.5000,       5.0000,   8.00000,    534.8658
    252.5000,       5.0000,   8.00000,    540.5530
    257.5000,       5.0000,   8.00000,    516.1550
    262.5000,       5.0000,   8.00000,    576.5608
    267.5000,       5.0000,   8.00000,    554.6129
    272.5000,       5.0000,   8.00000,    491.1734
    277.5000,       5.0000,   8.00000,    495.1355
    282.5000,       5.0000,   8.00000,    481.2565
    287.5000,       5.0000,   8.00000,    438.4632
    292.5000,       5.0000,   8.00000,    387.2533
    297.5000,       5.0000,   8.00000,    393.7274
    302.5000,       5.0000,   8.00000,    344.5853
    307.5000,       5.0000,   8.00000,    351.6937
    312.5000,       5.0000,   8.00000,    372.7849
    317.5000,       5.0000,   8.00000,    384.8880
    322.5000,       5.0000,   8.00000,    438.2248
    327.5000,       5.0000,   8.00000,    459.9279
    332.5000,       5.0000,   8.00000,    407.8904
    337.5000,       5.0000,   8.00000,    448.1643
    342.5000,       5.0000,   8.00000,    411.4215
    347.5000,       5.0000,   8.00000,    495.1325
    352.5000,       5.0000,   8.00000,    508.8643
    357.5000,       5.0000,   8.00000,    514.1060
    362.5000,       5.0000,   8.00000,    616.5794
    367.5000,       5.0000,   8.00000,    437.9686
    372.5000,       5.0000,   8.00000,    414.8099
    377.5000,       5.0000,   8.00000,    432.9288
    382.5000,       5.0000,   8.00000,    392.6298
    387.5000,       5.0000,   8.00000,    318.2708
    392.5000,       5.0000,   8.00000,    493.8587
    397.5000,       5.0000,   8.00000,    549.0257
    402.5000,       5.0000,   8.00000,    495.7949
    407.5000,       5.0000,   8.00000,    536.1200
    412.5000,       5.0000,   8.00000,    401.0507
    417.5000,       5.0000,   8.00000,    437.1640
    422.5000,       5.0000,   8.00000,    381.4370
    427.5000,       5.0000,   8.00000,    472.0915
    432.5000,       5.0000,   8.00000,    549.6320
    437.5000,       5.0000,   8.00000,    568.7141
    442.5000,       5.0000,   8.00000,    610.3624
    447.5000,       5.0000,   8.00000,    687.3349
    452.5000,       5.0000,   8.00000,    609.9916
    457.5000,       5.0000,   8.00000,    496.0932
    462.5000,       5.0000,   8.00000,    470.4508
    467.5000,       5.0000,   8.00000,    457.5967
    472.5000,       5.0000,   8.00000,    467.2119
    477.5000,       5.0000,   8.00000,    487.0479
    482.5000,       5.0000,   8.00000,    516.2661
    487.5000,       5.0000,   8.00000,    575.7274
    492.5000,       5.0000,   8.00000,    698.2375
    502.5000,       5.0000,   8.00000,    563.8384
    507.5000,       5.0000,   8.00000,    462.0889
    512.5000,       5.0000,   8.00000,    428.4098
    517.5000,       5.0000,   8.00000,    296.5017
    522.5000,       5.0000,   8.00000,    376.7539
    527.5000,       5.0000,   8.00000,    343.4744
    532.5000,       5.0000,   8.00000,    588.2552
    547.5000,       5.0000,   8.00000,    759.7094
    552.5000,       5.0000,   8.00000,    909.1835
    557.5000,       5.0000,   8.00000,    294.3413
    562.5000,       5.0000,   8.00000,    285.9085
    567.5000,       5.0000,   8.00000,    272.1992
    572.5000,       5.0000,   8.00000,    264.1752
    577.5000,       5.0000,   8.00000,    320.6484
    587.5000,       5.0000,   8.00000,    659.3087
    592.5000,       5.0000,   8.00000,    736.0289
    597.5000,       5.0000,   8.00000,   1036.8031
    602.5000,       5.0000,   8.00000,    900.4192
    607.5000,       5.0000,   8.00000,    665.3442
    612.5000,       5.0000,   8.00000,    351.4822
    617.5000,       5.0000,   8.00000,    483.7293
    622.5000,       5.0000,   8.00000,    391.5162
    627.5000,       5.0000,   8.00000,    300.9909
    632.5000,       5.0000,   8.00000,    313.6344
    637.5000,       5.0000,   8.00000,    337.0344
    642.5000,       5.0000,   8.00000,    424.6299
    647.5000,       5.0000,   8.00000,    469.9514
    652.5000,       5.0000,   8.00000,    627.7490
    657.5000,       5.0000,   8.00000,    501.0208
    662.5000,       5.0000,   8.00000,    482.6112
    667.5000,       5.0000,   8.00000,    446.6358
    672.5000,       5.0000,   8.00000,    404.0592
    677.5000,       5.0000,   8.00000,    437.7159
    682.5000,       5.0000,   8.00000,    379.0698
    687.5000,       5.0000,   8.00000,    380.4926
    692.5000,       5.0000,   8.00000,    429.5324
    697.5000,       5.0000,   8.00000,    364.0379
    702.5000,       5.0000,   8.00000,    340.0107
    707.5000,       5.0000,   8.00000,    307.6047
    712.5000,       5.0000,   8.00000,    271.8292
    717.5000,       5.0000,   8.00000,    318.7824
    722.5000,       5.0000,   8.00000,    351.2457
    727.5000,       5.0000,   8.00000,    405.8825
     52.5000,      35.0000,   1.00000,    373.4449
     57.5000,      35.0000,   1.00000,    380.9627
     62.5000,      35.0000,   1.00000,    383.7946
     67.5000,      35.0000,   1.00000,    387.2946
     72.5000,      35.0000,   1.00000,    395.0667
     77.5000,      35.0000,   1.00000,    422.0754
     82.5000,      35.0000,   1.00000,    456.2420
     87.5000,      35.0000,   1.00000,    473.8713
     92.5000,      35.0000,   1.00000,    493.3076
     97.5000,      35.0000,   1.00000,    524.5995
    102.5000,      35.0000,   1.00000,    560.4482
    107.5000,      35.0000,   1.00000,    551.4808
    112.5000,      35.0000,   1.00000,    534.4824
    117.5000,      35.0000,   1.00000,    518.9820
    122.5000,      35.0000,   1.00000,    520.5909
    127.5000,      35.0000,   1.00000,    522.8242
    132.5000,      35.0000,   1.00000,    513.9539
    137.5000,      35.0000,   1.00000,    496.2065
    142.5000,      35.0000,   1.00000,    484.4997
    147.5000,      35.0000,   1.00000,    482.5578
    152.5000,      35.0000,   1.00000,    493.4185
    157.5000,      35.0000,   1.00000,    506.6164
    162.5000,      35.0000,   1.00000,    528.9689
    167.5000,      35.0000,   1.00000,    556.9874
    172.5000,      35.0000,   1.00000,    606.2280
    177.5000,      35.0000,   1.00000,    623.4553
    182.5000,      35.0000,   1.00000,    625.6190
    187.5000,      35.0000,   1.00000,    624.5927
    192.5000,      35.0000,   1.00000,    622.4844
    197.5000,      35.0000,   1.00000,    615.6323
    202.5000,      35.0000,   1.00000,    609.4662
    207.5000,      35.0000,   1.00000,    586.9895
    212.5000,      35.0000,   1.00000,    565.2127
    217.5000,      35.0000,   1.00000,    537.9778
    222.5000,      35.0000,   1.00000,    526.3334
    227.5000,      35.0000,   1.00000,    523.6842
    232.5000,      35.0000,   1.00000,    527.6511
    237.5000,      35.0000,   1.00000,    535.6544
    242.5000,      35.0000,   1.00000,    544.2542
    247.5000,      35.0000,   1.00000,    551.7721
    252.5000,      35.0000,   1.00000,    560.3788
    257.5000,      35.0000,   1.00000,    552.2575
    262.5000,      35.0000,   1.00000,    543.6300
    267.5000,      35.0000,   1.00000,    535.4395
    272.5000,      35.0000,   1.00000,    516.4021
    277.5000,      35.0000,   1.00000,    488.7441
    282.5000,      35.0000,   1.00000,    465.5247
    287.5000,      35.0000,   1.00000,    424.2736
    292.5000,      35.0000,   1.00000,    407.2752
    297.5000,      35.0000,   1.00000,    392.3158
    302.5000,      35.0000,   1.00000,    379.1110
    307.5000,      35.0000,   1.00000,    381.7186
    312.5000,      35.0000,   1.00000,    376.1843
    317.5000,      35.0000,   1.00000,    378.4174
    322.5000,      35.0000,   1.00000,    401.3109
    327.5000,      35.0000,   1.00000,    417.7544
    332.5000,      35.0000,   1.00000,    449.3794
    337.5000,      35.0000,   1.00000,    492.8359
    342.5000,      35.0000,   1.00000,    505.5553
    347.5000,      35.0000,   1.00000,    508.0936
    352.5000,      35.0000,   1.00000,    497.7184
    357.5000,      35.0000,   1.00000,    470.0674
    362.5000,      35.0000,   1.00000,    473.5836
    367.5000,      35.0000,   1.00000,    455.4270
    372.5000,      35.0000,   1.00000,    436.6462
    377.5000,      35.0000,   1.00000,    444.1640
    382.5000,      35.0000,   1.00000,    421.7006
    387.5000,      35.0000,   1.00000,    410.6388
    392.5000,      35.0000,   1.00000,    417.7891
    397.5000,      35.0000,   1.00000,    399.2094
    402.5000,      35.0000,   1.00000,    409.4460
    407.5000,      35.0000,   1.00000,    437.5894
    412.5000,      35.0000,   1.00000,    455.6489
    417.5000,      35.0000,   1.00000,    479.2566
    422.5000,      35.0000,   1.00000,    491.7957
    427.5000,      35.0000,   1.00000,    498.2593
    432.5000,      35.0000,   1.00000,    543.9074
    437.5000,      35.0000,   1.00000,    559.8587
    442.5000,      35.0000,   1.00000,    538.9279
    447.5000,      35.0000,   1.00000,    523.6286
    452.5000,      35.0000,   1.00000,    498.6477
    457.5000,      35.0000,   1.00000,    484.0420
    462.5000,      35.0000,   1.00000,    479.2012
    467.5000,      35.0000,   1.00000,    464.4289
    472.5000,      35.0000,   1.00000,    462.6674
    477.5000,      35.0000,   1.00000,    492.5446
    482.5000,      35.0000,   1.00000,    506.7074
    492.5000,      35.0000,   1.00000,    474.3534
    497.5000,      35.0000,   1.00000,    498.4674
    502.5000,      35.0000,   1.00000,    472.0439
    507.5000,      35.0000,   1.00000,    487.2877
    512.5000,      35.0000,   1.00000,    455.2328
    517.5000,      35.0000,   1.00000,    457.3065
    527.5000,      35.0000,   1.00000,    619.4258
    532.5000,      35.0000,   1.00000,    645.4818
    537.5000,      35.0000,   1.00000,    714.1412
    542.5000,      35.0000,   1.00000,    619.9460
    547.5000,      35.0000,   1.00000,    558.7074
    552.5000,      35.0000,   1.00000,    474.2644
    562.5000,      35.0000,   1.00000,    337.3050
    567.5000,      35.0000,   1.00000,    334.0982
    572.5000,      35.0000,   1.00000,    286.1780
    577.5000,      35.0000,   1.00000,    321.4371
    582.5000,      35.0000,   1.00000,    399.6748
    587.5000,      35.0000,   1.00000,    493.9953
    597.5000,      35.0000,   1.00000,    687.9120
    602.5000,      35.0000,   1.00000,    711.1729
    607.5000,      35.0000,   1.00000,    723.3651
    612.5000,      35.0000,   1.00000,    602.9130
    617.5000,      35.0000,   1.00000,    482.7034
    622.5000,      35.0000,   1.00000,    392.8429
    627.5000,      35.0000,   1.00000,    343.9906
    632.5000,      35.0000,   1.00000,    348.4986
    637.5000,      35.0000,   1.00000,    360.8850
    642.5000,      35.0000,   1.00000,    360.0805
    647.5000,      35.0000,   1.00000,    382.8422
    652.5000,      35.0000,   1.00000,    437.6171
    657.5000,      35.0000,   1.00000,    477.2037
    662.5000,      35.0000,   1.00000,    500.5480
    667.5000,      35.0000,   1.00000,    475.6780
    672.5000,      35.0000,   1.00000,    449.2961
    677.5000,      35.0000,   1.00000,    422.5259
    682.5000,      35.0000,   1.00000,    396.7474
    687.5000,      35.0000,   1.00000,    371.1492
    692.5000,      35.0000,   1.00000,    348.3454
    697.5000,      35.0000,   1.00000,    324.0477
    702.5000,      35.0000,   1.00000,    319.5784
    707.5000,      35.0000,   1.00000,    335.7792
    712.5000,      35.0000,   1.00000,    335.6266
    717.5000,      35.0000,   1.00000,    330.2587
     52.5000,       5.0000,  10.00000,    331.0634
     57.5000,       5.0000,  10.00000,    310.4043
     62.5000,       5.0000,  10.00000,    337.8864
     67.5000,       5.0000,  10.00000,    367.3993
     72.5000,       5.0000,  10.00000,    372.6555
     77.5000,       5.0000,  10.00000,    398.8376
     82.5000,       5.0000,  10.00000,    492.1014
     87.5000,       5.0000,  10.00000,    452.9595
     92.5000,       5.0000,  10.00000,    515.4283
     97.5000,       5.0000,  10.00000,    528.3826
    102.5000,       5.0000,  10.00000,    508.0451
    107.5000,       5.0000,  10.00000,    514.7836
    112.5000,       5.0000,  10.00000,    564.4460
    117.5000,       5.0000,  10.00000,    589.1335
    122.5000,       5.0000,  10.00000,    597.7993
    127.5000,       5.0000,  10.00000,    484.9753
    132.5000,       5.0000,  10.00000,    426.7076
    137.5000,       5.0000,  10.00000,    463.2802
    142.5000,       5.0000,  10.00000,    493.3670
    147.5000,       5.0000,  10.00000,    496.9962
    152.5000,       5.0000,  10.00000,    462.7053
    157.5000,       5.0000,  10.00000,    573.0803
    162.5000,       5.0000,  10.00000,    513.2711
    167.5000,       5.0000,  10.00000,    479.7960
    172.5000,       5.0000,  10.00000,    535.6508
    177.5000,       5.0000,  10.00000,    603.8274
    182.5000,       5.0000,  10.00000,    626.4891
    187.5000,       5.0000,  10.00000,    660.5883
    192.5000,       5.0000,  10.00000,    703.7872
    197.5000,       5.0000,  10.00000,    630.6830
    202.5000,       5.0000,  10.00000,    592.1873
    207.5000,       5.0000,  10.00000,    566.7634
    212.5000,       5.0000,  10.00000,    528.4126
    217.5000,       5.0000,  10.00000,    528.0130
    222.5000,       5.0000,  10.00000,    525.4150
    227.5000,       5.0000,  10.00000,    545.4759
    232.5000,       5.0000,  10.00000,    503.1393
    237.5000,       5.0000,  10.00000,    512.6633
    242.5000,       5.0000,  10.00000,    532.5245
    247.5000,       5.0000,  10.00000,    520.3477
    252.5000,       5.0000,  10.00000,    546.7557
    257.5000,       5.0000,  10.00000,    530.5220
    262.5000,       5.0000,  10.00000,    589.3237
    267.5000,       5.0000,  10.00000,    567.6517
    272.5000,       5.0000,  10.00000,    489.8649
    277.5000,       5.0000,  10.00000,    477.7182
    282.5000,       5.0000,  10.00000,    465.5743
    287.5000,       5.0000,  10.00000,    425.3785
    292.5000,       5.0000,  10.00000,    376.1404
    297.5000,       5.0000,  10.00000,    381.5060
    302.5000,       5.0000,  10.00000,    326.3548
    307.5000,       5.0000,  10.00000,    339.2679
    312.5000,       5.0000,  10.00000,    344.2038
    317.5000,       5.0000,  10.00000,    359.6219
    322.5000,       5.0000,  10.00000,    432.7193
    327.5000,       5.0000,  10.00000,    465.4538
    332.5000,       5.0000,  10.00000,    409.4047
    337.5000,       5.0000,  10.00000,    460.4933
    342.5000,       5.0000,  10.00000,    434.7340
    347.5000,       5.0000,  10.00000,    485.9016
    352.5000,       5.0000,  10.00000,    498.4892
    357.5000,       5.0000,  10.00000,    505.5731
    362.5000,       5.0000,  10.00000,    610.2319
    367.5000,       5.0000,  10.00000,    435.2556
    372.5000,       5.0000,  10.00000,    404.7070
    377.5000,       5.0000,  10.00000,    424.9431
    382.5000,       5.0000,  10.00000,    368.4722
    387.5000,       5.0000,  10.00000,    256.6555
    392.5000,       5.0000,  10.00000,    430.2842
    397.5000,       5.0000,  10.00000,    472.7249
    402.5000,       5.0000,  10.00000,    432.3018
    407.5000,       5.0000,  10.00000,    476.4479
    412.5000,       5.0000,  10.00000,    365.9210
    417.5000,       5.0000,  10.00000,    412.0245
    422.5000,       5.0000,  10.00000,    352.0251
    427.5000,       5.0000,  10.00000,    437.9385
    432.5000,       5.0000,  10.00000,    518.3242
    437.5000,       5.0000,  10.00000,    501.9375
    442.5000,       5.0000,  10.00000,    505.7017
    447.5000,       5.0000,  10.00000,    570.4837
    452.5000,       5.0000,  10.00000,    507.7385
    457.5000,       5.0000,  10.00000,    445.4203
    462.5000,       5.0000,  10.00000,    462.7272
    467.5000,       5.0000,  10.00000,    463.8414
    472.5000,       5.0000,  10.00000,    463.1187
    477.5000,       5.0000,  10.00000,    493.0103
    482.5000,       5.0000,  10.00000,    468.3858
    492.5000,       5.0000,  10.00000,    472.8015
    497.5000,       5.0000,  10.00000,    488.5262
    502.5000,       5.0000,  10.00000,    455.8915
    507.5000,       5.0000,  10.00000,    408.0291
    512.5000,       5.0000,  10.00000,    435.9208
    517.5000,       5.0000,  10.00000,    295.1751
    522.5000,       5.0000,  10.00000,    373.3508
    527.5000,       5.0000,  10.00000,    340.2398
    532.5000,       5.0000,  10.00000,    581.2075
    547.5000,       5.0000,  10.00000,    537.2872
    552.5000,       5.0000,  10.00000,    647.6835
    557.5000,       5.0000,  10.00000,    215.8689
    562.5000,       5.0000,  10.00000,    242.5494
    567.5000,       5.0000,  10.00000,    262.2325
    572.5000,       5.0000,  10.00000,    252.0433
    577.5000,       5.0000,  10.00000,    284.1386
    582.5000,       5.0000,  10.00000,    371.6535
    587.5000,       5.0000,  10.00000,    461.5439
    597.5000,       5.0000,  10.00000,    806.6737
    602.5000,       5.0000,  10.00000,    786.1282
    607.5000,       5.0000,  10.00000,    630.9733
    612.5000,       5.0000,  10.00000,    334.2664
    617.5000,       5.0000,  10.00000,    467.7137
    622.5000,       5.0000,  10.00000,    379.9182
    627.5000,       5.0000,  10.00000,    284.7984
    632.5000,       5.0000,  10.00000,    279.7516
    637.5000,       5.0000,  10.00000,    297.7421
    642.5000,       5.0000,  10.00000,    325.8210
    647.5000,       5.0000,  10.00000,    348.8166
    652.5000,       5.0000,  10.00000,    510.1147
    657.5000,       5.0000,  10.00000,    467.2004
    662.5000,       5.0000,  10.00000,    457.3835
    667.5000,       5.0000,  10.00000,    426.3010
    672.5000,       5.0000,  10.00000,    396.9323
    677.5000,       5.0000,  10.00000,    425.0143
    682.5000,       5.0000,  10.00000,    370.2573
    687.5000,       5.0000,  10.00000,    369.6961
    692.5000,       5.0000,  10.00000,    399.3469
    697.5000,       5.0000,  10.00000,    317.8382
    702.5000,       5.0000,  10.00000,    295.1765
    707.5000,       5.0000,  10.00000,    287.2732
    712.5000,       5.0000,  10.00000,    253.5544
    717.5000,       5.0000,  10.00000,    307.2438
     67.5000,      45.0000,   1.00000,    402.9662
     72.5000,      45.0000,   1.00000,    418.3781
     77.5000,      45.0000,   1.00000,    441.5960
     82.5000,      45.0000,   1.00000,    461.3824
     87.5000,      45.0000,   1.00000,    486.2425
     92.5000,      45.0000,   1.00000,    500.4837
     97.5000,      45.0000,   1.00000,    525.3962
    102.5000,      45.0000,   1.00000,    544.6921
    107.5000,      45.0000,   1.00000,    542.5521
    112.5000,      45.0000,   1.00000,    528.1158
    117.5000,      45.0000,   1.00000,    519.4754
    122.5000,      45.0000,   1.00000,    500.5717
    127.5000,      45.0000,   1.00000,    479.3230
    132.5000,      45.0000,   1.00000,    462.1046
    137.5000,      45.0000,   1.00000,    457.3698
    142.5000,      45.0000,   1.00000,    440.4546
    147.5000,      45.0000,   1.00000,    423.5840
    152.5000,      45.0000,   1.00000,    435.0154
    157.5000,      45.0000,   1.00000,    459.5544
    162.5000,      45.0000,   1.00000,    480.8567
    167.5000,      45.0000,   1.00000,    505.4047
    172.5000,      45.0000,   1.00000,    529.2214
    177.5000,      45.0000,   1.00000,    549.9174
    182.5000,      45.0000,   1.00000,    554.1261
    187.5000,      45.0000,   1.00000,    571.6387
    192.5000,      45.0000,   1.00000,    584.0444
    197.5000,      45.0000,   1.00000,    582.1083
    202.5000,      45.0000,   1.00000,    567.5243
    207.5000,      45.0000,   1.00000,    564.2559
    212.5000,      45.0000,   1.00000,    551.3976
    217.5000,      45.0000,   1.00000,    529.9973
    222.5000,      45.0000,   1.00000,    514.5533
    227.5000,      45.0000,   1.00000,    516.1049
    232.5000,      45.0000,   1.00000,    510.7370
    237.5000,      45.0000,   1.00000,    512.6451
    242.5000,      45.0000,   1.00000,    526.5553
    247.5000,      45.0000,   1.00000,    537.2555
    252.5000,      45.0000,   1.00000,    536.8988
    257.5000,      45.0000,   1.00000,    535.1154
    262.5000,      45.0000,   1.00000,    529.4088
    267.5000,      45.0000,   1.00000,    514.1431
    272.5000,      45.0000,   1.00000,    493.1173
    277.5000,      45.0000,   1.00000,    476.2645
    282.5000,      45.0000,   1.00000,    452.0108
    287.5000,      45.0000,   1.00000,    421.9879
    292.5000,      45.0000,   1.00000,    396.2273
    297.5000,      45.0000,   1.00000,    375.4154
    302.5000,      45.0000,   1.00000,    361.6836
    307.5000,      45.0000,   1.00000,    359.4722
    312.5000,      45.0000,   1.00000,    357.8850
    317.5000,      45.0000,   1.00000,    373.1149
    322.5000,      45.0000,   1.00000,    395.3848
    327.5000,      45.0000,   1.00000,    419.3397
    332.5000,      45.0000,   1.00000,    444.0392
    337.5000,      45.0000,   1.00000,    471.7437
    342.5000,      45.0000,   1.00000,    498.8597
    347.5000,      45.0000,   1.00000,    500.1973
    352.5000,      45.0000,   1.00000,    487.4641
    357.5000,      45.0000,   1.00000,    493.3491
    362.5000,      45.0000,   1.00000,    472.8316
    367.5000,      45.0000,   1.00000,    450.8159
    372.5000,      45.0000,   1.00000,    442.3985
    377.5000,      45.0000,   1.00000,    435.1759
    382.5000,      45.0000,   1.00000,    417.5623
    387.5000,      45.0000,   1.00000,    390.9710
    392.5000,      45.0000,   1.00000,    377.4307
    397.5000,      45.0000,   1.00000,    370.7966
    402.5000,      45.0000,   1.00000,    354.3718
    407.5000,      45.0000,   1.00000,    362.6630
    412.5000,      45.0000,   1.00000,    396.0133
    417.5000,      45.0000,   1.00000,    415.3093
    422.5000,      45.0000,   1.00000,    432.7683
    427.5000,      45.0000,   1.00000,    454.1865
    432.5000,      45.0000,   1.00000,    457.9138
    437.5000,      45.0000,   1.00000,    456.5049
    442.5000,      45.0000,   1.00000,    452.5280
    447.5000,      45.0000,   1.00000,    472.0201
    452.5000,      45.0000,   1.00000,    474.7308
    457.5000,      45.0000,   1.00000,    464.6371
    462.5000,      45.0000,   1.00000,    487.2144
    467.5000,      45.0000,   1.00000,    482.8452
    477.5000,      45.0000,   1.00000,    435.3810
    482.5000,      45.0000,   1.00000,    431.7162
    487.5000,      45.0000,   1.00000,    401.5060
    492.5000,      45.0000,   1.00000,    404.2791
    497.5000,      45.0000,   1.00000,    393.5166
    502.5000,      45.0000,   1.00000,    399.4462
    507.5000,      45.0000,   1.00000,    404.9836
    512.5000,      45.0000,   1.00000,    441.1680
    522.5000,      45.0000,   1.00000,    535.5613
    527.5000,      45.0000,   1.00000,    514.6782
    532.5000,      45.0000,   1.00000,    506.6581
    537.5000,      45.0000,   1.00000,    416.6749
    542.5000,      45.0000,   1.00000,    381.3006
    547.5000,      45.0000,   1.00000,    372.4016
    552.5000,      45.0000,   1.00000,    365.7603
    557.5000,      45.0000,   1.00000,    346.2218
    567.5000,      45.0000,   1.00000,    305.1154
    572.5000,      45.0000,   1.00000,    320.3631
    577.5000,      45.0000,   1.00000,    331.4245
    582.5000,      45.0000,   1.00000,    395.9063
    587.5000,      45.0000,   1.00000,    404.1097
    592.5000,      45.0000,   1.00000,    392.7497
    597.5000,      45.0000,   1.00000,    408.7465
    602.5000,      45.0000,   1.00000,    436.9236
    612.5000,      45.0000,   1.00000,    504.2633
    617.5000,      45.0000,   1.00000,    499.3412
    622.5000,      45.0000,   1.00000,    471.4138
    627.5000,      45.0000,   1.00000,    383.9934
    632.5000,      45.0000,   1.00000,    361.9868
    637.5000,      45.0000,   1.00000,    366.1955
    642.5000,      45.0000,   1.00000,    353.6049
    647.5000,      45.0000,   1.00000,    351.5273
    652.5000,      45.0000,   1.00000,    361.5765
    657.5000,      45.0000,   1.00000,    379.8382
    662.5000,      45.0000,   1.00000,    379.9184
    667.5000,      45.0000,   1.00000,    415.9492
    672.5000,      45.0000,   1.00000,    443.3316
    677.5000,      45.0000,   1.00000,    411.1371
    682.5000,      45.0000,   1.00000,    376.0536
    687.5000,      45.0000,   1.00000,    364.0231
    692.5000,      45.0000,   1.00000,    342.6797
    697.5000,      45.0000,   1.00000,    329.0213
    702.5000,      45.0000,   1.00000,    319.0612
     67.5000,      15.0000,   4.00000,    353.9687
     72.5000,      15.0000,   4.00000,    386.5180
     77.5000,      15.0000,   4.00000,    434.1330
     82.5000,      15.0000,   4.00000,    484.0638
     87.5000,      15.0000,   4.00000,    528.8559
     92.5000,      15.0000,   4.00000,    529.5989
     97.5000,      15.0000,   4.00000,    518.7625
    102.5000,      15.0000,   4.00000,    511.5905
    107.5000,      15.0000,   4.00000,    531.3152
    112.5000,      15.0000,   4.00000,    560.1793
    117.5000,      15.0000,   4.00000,    586.6962
    122.5000,      15.0000,   4.00000,    538.6644
    127.5000,      15.0000,   4.00000,    461.5354
    132.5000,      15.0000,   4.00000,    411.7485
    137.5000,      15.0000,   4.00000,    404.5556
    142.5000,      15.0000,   4.00000,    415.2290
    147.5000,      15.0000,   4.00000,    421.5867
    152.5000,      15.0000,   4.00000,    455.7380
    157.5000,      15.0000,   4.00000,    459.2709
    162.5000,      15.0000,   4.00000,    462.3432
    167.5000,      15.0000,   4.00000,    445.9006
    172.5000,      15.0000,   4.00000,    466.8840
    177.5000,      15.0000,   4.00000,    509.2850
    182.5000,      15.0000,   4.00000,    560.5922
    187.5000,      15.0000,   4.00000,    616.4924
    192.5000,      15.0000,   4.00000,    636.5585
    197.5000,      15.0000,   4.00000,    616.0773
    202.5000,      15.0000,   4.00000,    561.9569
    207.5000,      15.0000,   4.00000,    531.5071
    212.5000,      15.0000,   4.00000,    515.1279
    217.5000,      15.0000,   4.00000,    512.5222
    222.5000,      15.0000,   4.00000,    519.7405
    227.5000,      15.0000,   4.00000,    521.0441
    232.5000,      15.0000,   4.00000,    511.8167
    237.5000,      15.0000,   4.00000,    498.0567
    242.5000,      15.0000,   4.00000,    503.1458
    247.5000,      15.0000,   4.00000,    514.8862
    252.5000,      15.0000,   4.00000,    518.7505
    257.5000,      15.0000,   4.00000,    541.3459
    262.5000,      15.0000,   4.00000,    542.3763
    267.5000,      15.0000,   4.00000,    534.5831
    272.5000,      15.0000,   4.00000,    495.6817
    277.5000,      15.0000,   4.00000,    468.5485
    282.5000,      15.0000,   4.00000,    448.9661
    287.5000,      15.0000,   4.00000,    413.2048
    292.5000,      15.0000,   4.00000,    385.8386
    297.5000,      15.0000,   4.00000,    339.9087
    302.5000,      15.0000,   4.00000,    325.0823
    307.5000,      15.0000,   4.00000,    311.3155
    312.5000,      15.0000,   4.00000,    321.9615
    317.5000,      15.0000,   4.00000,    359.5519
    322.5000,      15.0000,   4.00000,    414.9729
    327.5000,      15.0000,   4.00000,    429.5319
    332.5000,      15.0000,   4.00000,    443.5696
    337.5000,      15.0000,   4.00000,    428.6607
    342.5000,      15.0000,   4.00000,    448.2076
    347.5000,      15.0000,   4.00000,    469.1430
    352.5000,      15.0000,   4.00000,    508.7101
    357.5000,      15.0000,   4.00000,    565.8904
    362.5000,      15.0000,   4.00000,    545.8572
    367.5000,      15.0000,   4.00000,    496.9263
    372.5000,      15.0000,   4.00000,    429.2254
    377.5000,      15.0000,   4.00000,    394.3441
    382.5000,      15.0000,   4.00000,    346.2144
    387.5000,      15.0000,   4.00000,    338.8678
    392.5000,      15.0000,   4.00000,    363.6075
    397.5000,      15.0000,   4.00000,    409.9354
    402.5000,      15.0000,   4.00000,    416.7716
    407.5000,      15.0000,   4.00000,    374.2087
    412.5000,      15.0000,   4.00000,    352.3030
    417.5000,      15.0000,   4.00000,    315.6550
    422.5000,      15.0000,   4.00000,    342.2865
    427.5000,      15.0000,   4.00000,    383.4227
    432.5000,      15.0000,   4.00000,    439.6581
    437.5000,      15.0000,   4.00000,    463.6740
    442.5000,      15.0000,   4.00000,    482.0635
    447.5000,      15.0000,   4.00000,    503.5420
    452.5000,      15.0000,   4.00000,    492.9536
    457.5000,      15.0000,   4.00000,    458.2050
    462.5000,      15.0000,   4.00000,    476.2936
    467.5000,      15.0000,   4.00000,    476.1576
    477.5000,      15.0000,   4.00000,    425.0048
    482.5000,      15.0000,   4.00000,    407.3828
    487.5000,      15.0000,   4.00000,    388.2420
    492.5000,      15.0000,   4.00000,    400.1269
    497.5000,      15.0000,   4.00000,    417.9011
    502.5000,      15.0000,   4.00000,    400.8731
    507.5000,      15.0000,   4.00000,    401.3524
    512.5000,      15.0000,   4.00000,    353.4326
    517.5000,      15.0000,   4.00000,    341.1571
    522.5000,      15.0000,   4.00000,    303.8254
    527.5000,      15.0000,   4.00000,    362.9565
    537.5000,      15.0000,   4.00000,    487.4480
    542.5000,      15.0000,   4.00000,    513.2515
    552.5000,      15.0000,   4.00000,    349.5966
    557.5000,      15.0000,   4.00000,    290.0935
    562.5000,      15.0000,   4.00000,    196.1813
    567.5000,      15.0000,   4.00000,    217.3323
    572.5000,      15.0000,   4.00000,    245.6234
    577.5000,      15.0000,   4.00000,    288.0518
    582.5000,      15.0000,   4.00000,    355.6023
    587.5000,      15.0000,   4.00000,    386.1298
    592.5000,      15.0000,   4.00000,    445.2211
    602.5000,      15.0000,   4.00000,    509.0251
    612.5000,      15.0000,   4.00000,    413.1960
    617.5000,      15.0000,   4.00000,    374.0303
    622.5000,      15.0000,   4.00000,    394.4784
    627.5000,      15.0000,   4.00000,    320.0486
    632.5000,      15.0000,   4.00000,    286.0659
    637.5000,      15.0000,   4.00000,    295.4986
    642.5000,      15.0000,   4.00000,    313.9311
    647.5000,      15.0000,   4.00000,    371.0341
    652.5000,      15.0000,   4.00000,    405.7358
    657.5000,      15.0000,   4.00000,    424.2727
    662.5000,      15.0000,   4.00000,    388.7431
    667.5000,      15.0000,   4.00000,    391.1888
    672.5000,      15.0000,   4.00000,    400.1093
    677.5000,      15.0000,   4.00000,    383.3270
    682.5000,      15.0000,   4.00000,    373.9115
    687.5000,      15.0000,   4.00000,    377.6154
    692.5000,      15.0000,   4.00000,    368.7785
    697.5000,      15.0000,   4.00000,    342.0603
    702.5000,      15.0000,   4.00000,    295.6554
     82.5000,      55.0000,   1.00000,    458.0891
     87.5000,      55.0000,   1.00000,    486.1305
     92.5000,      55.0000,   1.00000,    516.1880
     97.5000,      55.0000,   1.00000,    529.1135
    102.5000,      55.0000,   1.00000,    528.1871
    107.5000,      55.0000,   1.00000,    513.9648
    112.5000,      55.0000,   1.00000,    495.7864
    117.5000,      55.0000,   1.00000,    474.9380
    122.5000,      55.0000,   1.00000,    461.8163
    127.5000,      55.0000,   1.00000,    447.5396
    132.5000,      55.0000,   1.00000,    450.3186
    137.5000,      55.0000,   1.00000,    437.3279
    142.5000,      55.0000,   1.00000,    413.9727
    147.5000,      55.0000,   1.00000,    397.3528
    152.5000,      55.0000,   1.00000,    394.5192
    157.5000,      55.0000,   1.00000,    401.0037
    162.5000,      55.0000,   1.00000,    421.8195
    167.5000,      55.0000,   1.00000,    451.6269
    172.5000,      55.0000,   1.00000,    478.5670
    177.5000,      55.0000,   1.00000,    490.6424
    182.5000,      55.0000,   1.00000,    502.0639
    187.5000,      55.0000,   1.00000,    495.2742
    192.5000,      55.0000,   1.00000,    504.5922
    197.5000,      55.0000,   1.00000,    523.4246
    202.5000,      55.0000,   1.00000,    543.8698
    207.5000,      55.0000,   1.00000,    555.8580
    212.5000,      55.0000,   1.00000,    558.3428
    217.5000,      55.0000,   1.00000,    547.8367
    222.5000,      55.0000,   1.00000,    539.2053
    227.5000,      55.0000,   1.00000,    536.6333
    232.5000,      55.0000,   1.00000,    537.1674
    242.5000,      55.0000,   1.00000,    541.6465
    247.5000,      55.0000,   1.00000,    525.6478
    252.5000,      55.0000,   1.00000,    512.3300
    257.5000,      55.0000,   1.00000,    495.0671
    262.5000,      55.0000,   1.00000,    488.1685
    267.5000,      55.0000,   1.00000,    475.1014
    272.5000,      55.0000,   1.00000,    462.3286
    277.5000,      55.0000,   1.00000,    446.3081
    282.5000,      55.0000,   1.00000,    418.7135
    287.5000,      55.0000,   1.00000,    399.8376
    292.5000,      55.0000,   1.00000,    380.5040
    297.5000,      55.0000,   1.00000,    368.6902
    302.5000,      55.0000,   1.00000,    369.0171
    307.5000,      55.0000,   1.00000,    375.4254
    312.5000,      55.0000,   1.00000,    371.4148
    317.5000,      55.0000,   1.00000,    367.4696
    322.5000,      55.0000,   1.00000,    379.1417
    327.5000,      55.0000,   1.00000,    389.6477
    332.5000,      55.0000,   1.00000,    417.5800
    337.5000,      55.0000,   1.00000,    456.4078
    342.5000,      55.0000,   1.00000,    471.6793
    347.5000,      55.0000,   1.00000,    484.5175
    352.5000,      55.0000,   1.00000,    484.8554
    357.5000,      55.0000,   1.00000,    471.3851
    362.5000,      55.0000,   1.00000,    456.9339
    367.5000,      55.0000,   1.00000,    450.0571
    372.5000,      55.0000,   1.00000,    451.6918
    377.5000,      55.0000,   1.00000,    442.6897
    382.5000,      55.0000,   1.00000,    434.9302
    387.5000,      55.0000,   1.00000,    405.0361
    392.5000,      55.0000,   1.00000,    370.1069
    402.5000,      55.0000,   1.00000,    341.7060
    407.5000,      55.0000,   1.00000,    349.2694
    412.5000,      55.0000,   1.00000,    356.8329
    417.5000,      55.0000,   1.00000,    380.0027
    422.5000,      55.0000,   1.00000,    394.8244
    427.5000,      55.0000,   1.00000,    397.0694
    432.5000,      55.0000,   1.00000,    410.6487
    437.5000,      55.0000,   1.00000,    417.4710
    442.5000,      55.0000,   1.00000,    441.0986
    447.5000,      55.0000,   1.00000,    474.0770
    452.5000,      55.0000,   1.00000,    487.5909
    462.5000,      55.0000,   1.00000,    451.3648
    467.5000,      55.0000,   1.00000,    447.9864
    472.5000,      55.0000,   1.00000,    425.7102
    477.5000,      55.0000,   1.00000,    427.7046
    482.5000,      55.0000,   1.00000,    433.2518
    487.5000,      55.0000,   1.00000,    440.9678
    492.5000,      55.0000,   1.00000,    428.8816
    497.5000,      55.0000,   1.00000,    413.0464
    502.5000,      55.0000,   1.00000,    387.6642
    507.5000,      55.0000,   1.00000,    381.9535
    517.5000,      55.0000,   1.00000,    410.6052
    522.5000,      55.0000,   1.00000,    386.4109
    527.5000,      55.0000,   1.00000,    376.3408
    532.5000,      55.0000,   1.00000,    356.3533
    537.5000,      55.0000,   1.00000,    331.9629
    542.5000,      55.0000,   1.00000,    312.0843
    547.5000,      55.0000,   1.00000,    311.2234
    552.5000,      55.0000,   1.00000,    310.4277
    562.5000,      55.0000,   1.00000,    326.4483
    572.5000,      55.0000,   1.00000,    308.1173
    577.5000,      55.0000,   1.00000,    325.1623
    582.5000,      55.0000,   1.00000,    321.5701
    587.5000,      55.0000,   1.00000,    325.9906
    592.5000,      55.0000,   1.00000,    352.8004
    597.5000,      55.0000,   1.00000,    368.7992
    602.5000,      55.0000,   1.00000,    367.3606
    607.5000,      55.0000,   1.00000,    365.6169
    612.5000,      55.0000,   1.00000,    356.4763
    617.5000,      55.0000,   1.00000,    358.1188
    627.5000,      55.0000,   1.00000,    409.6897
    632.5000,      55.0000,   1.00000,    399.6075
    637.5000,      55.0000,   1.00000,    400.7966
    642.5000,      55.0000,   1.00000,    399.2198
    647.5000,      55.0000,   1.00000,    374.6407
    652.5000,      55.0000,   1.00000,    371.8180
    657.5000,      55.0000,   1.00000,    370.5820
    662.5000,      55.0000,   1.00000,    366.0310
    667.5000,      55.0000,   1.00000,    371.8943
    672.5000,      55.0000,   1.00000,    371.5020
    677.5000,      55.0000,   1.00000,    371.4692
    682.5000,      55.0000,   1.00000,    363.6116
    687.5000,      55.0000,   1.00000,    361.9115
     82.5000,      15.0000,   5.00000,    486.2639
     87.5000,      15.0000,   5.00000,    530.8658
     92.5000,      15.0000,   5.00000,    547.4428
     97.5000,      15.0000,   5.00000,    533.4707
    102.5000,      15.0000,   5.00000,    520.4752
    107.5000,      15.0000,   5.00000,    527.6045
    112.5000,      15.0000,   5.00000,    537.0836
    117.5000,      15.0000,   5.00000,    538.7947
    122.5000,      15.0000,   5.00000,    496.5884
    127.5000,      15.0000,   5.00000,    436.8654
    132.5000,      15.0000,   5.00000,    391.8514
    137.5000,      15.0000,   5.00000,    371.5697
    142.5000,      15.0000,   5.00000,    380.1013
    147.5000,      15.0000,   5.00000,    374.5555
    152.5000,      15.0000,   5.00000,    409.0140
    157.5000,      15.0000,   5.00000,    405.6768
    162.5000,      15.0000,   5.00000,    403.0786
    167.5000,      15.0000,   5.00000,    387.8120
    172.5000,      15.0000,   5.00000,    415.9331
    177.5000,      15.0000,   5.00000,    458.3174
    182.5000,      15.0000,   5.00000,    507.4348
    187.5000,      15.0000,   5.00000,    552.5048
    192.5000,      15.0000,   5.00000,    573.0710
    197.5000,      15.0000,   5.00000,    572.1706
    202.5000,      15.0000,   5.00000,    547.0127
    207.5000,      15.0000,   5.00000,    530.4738
    212.5000,      15.0000,   5.00000,    520.4706
    217.5000,      15.0000,   5.00000,    520.5558
    222.5000,      15.0000,   5.00000,    541.1443
    227.5000,      15.0000,   5.00000,    541.4579
    232.5000,      15.0000,   5.00000,    533.7776
    242.5000,      15.0000,   5.00000,    516.4434
    247.5000,      15.0000,   5.00000,    510.8439
    252.5000,      15.0000,   5.00000,    496.7284
    257.5000,      15.0000,   5.00000,    509.7509
    262.5000,      15.0000,   5.00000,    509.0431
    267.5000,      15.0000,   5.00000,    501.1633
    272.5000,      15.0000,   5.00000,    469.0239
    277.5000,      15.0000,   5.00000,    444.2625
    282.5000,      15.0000,   5.00000,    419.5033
    287.5000,      15.0000,   5.00000,    387.3016
    292.5000,      15.0000,   5.00000,    364.8290
    297.5000,      15.0000,   5.00000,    329.5652
    302.5000,      15.0000,   5.00000,    316.9760
    307.5000,      15.0000,   5.00000,    310.6170
    312.5000,      15.0000,   5.00000,    321.0793
    317.5000,      15.0000,   5.00000,    353.6544
    322.5000,      15.0000,   5.00000,    388.2028
    327.5000,      15.0000,   5.00000,    403.6193
    332.5000,      15.0000,   5.00000,    416.4149
    337.5000,      15.0000,   5.00000,    412.4915
    342.5000,      15.0000,   5.00000,    440.6978
    347.5000,      15.0000,   5.00000,    467.8203
    352.5000,      15.0000,   5.00000,    510.0241
    357.5000,      15.0000,   5.00000,    561.6252
    362.5000,      15.0000,   5.00000,    547.5812
    367.5000,      15.0000,   5.00000,    504.3260
    372.5000,      15.0000,   5.00000,    436.2573
    377.5000,      15.0000,   5.00000,    403.5109
    382.5000,      15.0000,   5.00000,    357.0982
    387.5000,      15.0000,   5.00000,    343.2525
    392.5000,      15.0000,   5.00000,    356.1440
    402.5000,      15.0000,   5.00000,    395.9063
    407.5000,      15.0000,   5.00000,    354.3539
    412.5000,      15.0000,   5.00000,    326.7629
    417.5000,      15.0000,   5.00000,    286.6587
    422.5000,      15.0000,   5.00000,    307.2159
    427.5000,      15.0000,   5.00000,    347.0422
    432.5000,      15.0000,   5.00000,    405.0014
    437.5000,      15.0000,   5.00000,    443.8787
    442.5000,      15.0000,   5.00000,    485.8563
    447.5000,      15.0000,   5.00000,    541.7715
    452.5000,      15.0000,   5.00000,    518.1077
    462.5000,      15.0000,   5.00000,    448.5002
    467.5000,      15.0000,   5.00000,    452.1714
    472.5000,      15.0000,   5.00000,    424.5452
    477.5000,      15.0000,   5.00000,    419.7587
    482.5000,      15.0000,   5.00000,    418.8225
    487.5000,      15.0000,   5.00000,    422.0702
    492.5000,      15.0000,   5.00000,    434.7488
    497.5000,      15.0000,   5.00000,    438.0705
    502.5000,      15.0000,   5.00000,    400.0302
    507.5000,      15.0000,   5.00000,    368.6411
    512.5000,      15.0000,   5.00000,    300.0506
    517.5000,      15.0000,   5.00000,    271.7862
    522.5000,      15.0000,   5.00000,    322.5812
    527.5000,      15.0000,   5.00000,    271.7843
    537.5000,      15.0000,   5.00000,    460.0646
    542.5000,      15.0000,   5.00000,    448.2068
    552.5000,      15.0000,   5.00000,    320.4914
    562.5000,      15.0000,   5.00000,    181.2207
    567.5000,      15.0000,   5.00000,    198.4271
    572.5000,      15.0000,   5.00000,    211.0150
    577.5000,      15.0000,   5.00000,    249.4460
    582.5000,      15.0000,   5.00000,    306.0248
    587.5000,      15.0000,   5.00000,    345.8239
    592.5000,      15.0000,   5.00000,    415.2790
    597.5000,      15.0000,   5.00000,    467.2408
    602.5000,      15.0000,   5.00000,    475.3336
    607.5000,      15.0000,   5.00000,    376.6459
    612.5000,      15.0000,   5.00000,    402.1850
    617.5000,      15.0000,   5.00000,    298.7131
    627.5000,      15.0000,   5.00000,    299.4571
    632.5000,      15.0000,   5.00000,    300.9892
    637.5000,      15.0000,   5.00000,    325.6161
    642.5000,      15.0000,   5.00000,    348.5700
    647.5000,      15.0000,   5.00000,    405.6679
    652.5000,      15.0000,   5.00000,    429.3989
    657.5000,      15.0000,   5.00000,    438.5263
    662.5000,      15.0000,   5.00000,    389.9766
    667.5000,      15.0000,   5.00000,    363.1312
    672.5000,      15.0000,   5.00000,    362.1053
    677.5000,      15.0000,   5.00000,    353.5850
    682.5000,      15.0000,   5.00000,    368.4911
    687.5000,      15.0000,   5.00000,    387.9037
     97.5000,      65.0000,   1.00000,    492.9370
    102.5000,      65.0000,   1.00000,    481.9119
    107.5000,      65.0000,   1.00000,    482.6675
    112.5000,      65.0000,   1.00000,    471.7239
    117.5000,      65.0000,   1.00000,    460.1449
    122.5000,      65.0000,   1.00000,    442.8216
    127.5000,      65.0000,   1.00000,    435.7763
    132.5000,      65.0000,   1.00000,    415.4905
    137.5000,      65.0000,   1.00000,    405.1480
    142.5000,      65.0000,   1.00000,    400.3568
    147.5000,      65.0000,   1.00000,    393.7687
    152.5000,      65.0000,   1.00000,    389.0869
    157.5000,      65.0000,   1.00000,    388.4583
    162.5000,      65.0000,   1.00000,    400.1636
    167.5000,      65.0000,   1.00000,    412.1675
    172.5000,      65.0000,   1.00000,    420.0758
    177.5000,      65.0000,   1.00000,    432.1442
    182.5000,      65.0000,   1.00000,    445.2430
    187.5000,      65.0000,   1.00000,    466.2757
    192.5000,      65.0000,   1.00000,    472.0974
    197.5000,      65.0000,   1.00000,    489.4707
    202.5000,      65.0000,   1.00000,    506.8343
    207.5000,      65.0000,   1.00000,    527.2488
    212.5000,      65.0000,   1.00000,    545.4738
    217.5000,      65.0000,   1.00000,    563.2495
    257.5000,      65.0000,   1.00000,    496.8009
    262.5000,      65.0000,   1.00000,    468.4653
    267.5000,      65.0000,   1.00000,    437.1158
    272.5000,      65.0000,   1.00000,    412.4896
    277.5000,      65.0000,   1.00000,    395.7715
    282.5000,      65.0000,   1.00000,    385.6995
    287.5000,      65.0000,   1.00000,    379.9293
    292.5000,      65.0000,   1.00000,    386.9359
    297.5000,      65.0000,   1.00000,    380.2899
    302.5000,      65.0000,   1.00000,    365.4910
    307.5000,      65.0000,   1.00000,    364.1387
    312.5000,      65.0000,   1.00000,    358.9352
    317.5000,      65.0000,   1.00000,    364.8213
    322.5000,      65.0000,   1.00000,    375.0994
    327.5000,      65.0000,   1.00000,    395.5268
    332.5000,      65.0000,   1.00000,    419.5992
    337.5000,      65.0000,   1.00000,    424.6095
    342.5000,      65.0000,   1.00000,    434.5913
    347.5000,      65.0000,   1.00000,    444.2770
    352.5000,      65.0000,   1.00000,    449.5062
    357.5000,      65.0000,   1.00000,    434.1277
    362.5000,      65.0000,   1.00000,    436.0983
    367.5000,      65.0000,   1.00000,    442.3450
    372.5000,      65.0000,   1.00000,    435.7146
    377.5000,      65.0000,   1.00000,    439.5243
    417.5000,      65.0000,   1.00000,    375.0608
    422.5000,      65.0000,   1.00000,    404.3753
    427.5000,      65.0000,   1.00000,    411.6137
    432.5000,      65.0000,   1.00000,    425.2921
    437.5000,      65.0000,   1.00000,    426.3225
    447.5000,      65.0000,   1.00000,    416.7399
    452.5000,      65.0000,   1.00000,    430.1091
    457.5000,      65.0000,   1.00000,    435.4800
    462.5000,      65.0000,   1.00000,    463.1846
    467.5000,      65.0000,   1.00000,    470.3844
    472.5000,      65.0000,   1.00000,    473.3339
    477.5000,      65.0000,   1.00000,    474.8794
    482.5000,      65.0000,   1.00000,    465.4901
    487.5000,      65.0000,   1.00000,    432.7366
    492.5000,      65.0000,   1.00000,    416.4823
    497.5000,      65.0000,   1.00000,    394.1229
    502.5000,      65.0000,   1.00000,    377.7140
    512.5000,      65.0000,   1.00000,    362.0251
    517.5000,      65.0000,   1.00000,    357.9821
    522.5000,      65.0000,   1.00000,    350.0201
    527.5000,      65.0000,   1.00000,    313.4951
    532.5000,      65.0000,   1.00000,    293.9565
    537.5000,      65.0000,   1.00000,    278.3636
    577.5000,      65.0000,   1.00000,    298.8606
    582.5000,      65.0000,   1.00000,    292.0889
    587.5000,      65.0000,   1.00000,    285.2110
    592.5000,      65.0000,   1.00000,    298.6318
    597.5000,      65.0000,   1.00000,    311.3313
    602.5000,      65.0000,   1.00000,    323.2838
    607.5000,      65.0000,   1.00000,    336.4212
    612.5000,      65.0000,   1.00000,    353.1135
    617.5000,      65.0000,   1.00000,    353.1650
    622.5000,      65.0000,   1.00000,    367.1525
    627.5000,      65.0000,   1.00000,    372.7424
    632.5000,      65.0000,   1.00000,    367.9768
    642.5000,      65.0000,   1.00000,    381.0113
    647.5000,      65.0000,   1.00000,    401.7993
    652.5000,      65.0000,   1.00000,    400.2666
    657.5000,      65.0000,   1.00000,    383.8319
    662.5000,      65.0000,   1.00000,    389.0740
    667.5000,      65.0000,   1.00000,    384.7206
    672.5000,      65.0000,   1.00000,    379.5429
     97.5000,      15.0000,   6.00000,    517.7627
    102.5000,      15.0000,   6.00000,    500.5255
    107.5000,      15.0000,   6.00000,    515.5154
    112.5000,      15.0000,   6.00000,    521.1086
    117.5000,      15.0000,   6.00000,    525.9722
    122.5000,      15.0000,   6.00000,    479.1551
    127.5000,      15.0000,   6.00000,    409.2949
    132.5000,      15.0000,   6.00000,    359.6321
    137.5000,      15.0000,   6.00000,    341.5494
    142.5000,      15.0000,   6.00000,    355.7182
    147.5000,      15.0000,   6.00000,    356.8836
    152.5000,      15.0000,   6.00000,    393.1064
    157.5000,      15.0000,   6.00000,    387.6377
    162.5000,      15.0000,   6.00000,    379.3639
    167.5000,      15.0000,   6.00000,    352.6425
    172.5000,      15.0000,   6.00000,    365.9946
    177.5000,      15.0000,   6.00000,    406.2296
    182.5000,      15.0000,   6.00000,    458.4105
    187.5000,      15.0000,   6.00000,    513.9841
    192.5000,      15.0000,   6.00000,    544.4983
    197.5000,      15.0000,   6.00000,    549.5751
    202.5000,      15.0000,   6.00000,    525.6815
    207.5000,      15.0000,   6.00000,    512.9483
    212.5000,      15.0000,   6.00000,    515.3202
    217.5000,      15.0000,   6.00000,    538.7003
    257.5000,      15.0000,   6.00000,    513.1124
    262.5000,      15.0000,   6.00000,    501.0240
    267.5000,      15.0000,   6.00000,    466.7249
    272.5000,      15.0000,   6.00000,    426.8474
    277.5000,      15.0000,   6.00000,    400.3501
    282.5000,      15.0000,   6.00000,    392.1187
    287.5000,      15.0000,   6.00000,    371.4916
    292.5000,      15.0000,   6.00000,    361.7707
    297.5000,      15.0000,   6.00000,    327.5679
    302.5000,      15.0000,   6.00000,    313.0157
    307.5000,      15.0000,   6.00000,    298.2940
    312.5000,      15.0000,   6.00000,    306.0962
    317.5000,      15.0000,   6.00000,    336.3803
    322.5000,      15.0000,   6.00000,    375.0742
    327.5000,      15.0000,   6.00000,    398.8277
    332.5000,      15.0000,   6.00000,    408.2569
    337.5000,      15.0000,   6.00000,    389.6884
    342.5000,      15.0000,   6.00000,    420.4128
    347.5000,      15.0000,   6.00000,    438.5464
    352.5000,      15.0000,   6.00000,    482.7016
    357.5000,      15.0000,   6.00000,    528.8024
    362.5000,      15.0000,   6.00000,    522.9901
    367.5000,      15.0000,   6.00000,    490.6305
    372.5000,      15.0000,   6.00000,    428.8103
    377.5000,      15.0000,   6.00000,    399.2212
    417.5000,      15.0000,   6.00000,    291.4197
    422.5000,      15.0000,   6.00000,    316.1609
    427.5000,      15.0000,   6.00000,    363.7701
    432.5000,      15.0000,   6.00000,    438.1720
    437.5000,      15.0000,   6.00000,    461.8907
    447.5000,      15.0000,   6.00000,    489.5282
    452.5000,      15.0000,   6.00000,    485.5646
    457.5000,      15.0000,   6.00000,    452.4032
    462.5000,      15.0000,   6.00000,    463.3681
    467.5000,      15.0000,   6.00000,    477.3702
    472.5000,      15.0000,   6.00000,    475.7474
    477.5000,      15.0000,   6.00000,    462.9463
    482.5000,      15.0000,   6.00000,    444.6867
    487.5000,      15.0000,   6.00000,    438.1719
    492.5000,      15.0000,   6.00000,    436.7987
    497.5000,      15.0000,   6.00000,    425.7508
    502.5000,      15.0000,   6.00000,    375.3643
    507.5000,      15.0000,   6.00000,    344.7717
    512.5000,      15.0000,   6.00000,    269.8940
    517.5000,      15.0000,   6.00000,    235.0511
    522.5000,      15.0000,   6.00000,    215.3409
    527.5000,      15.0000,   6.00000,    241.8620
    537.5000,      15.0000,   6.00000,    403.9499
    577.5000,      15.0000,   6.00000,    227.7855
    582.5000,      15.0000,   6.00000,    274.1383
    587.5000,      15.0000,   6.00000,    309.5037
    592.5000,      15.0000,   6.00000,    371.3850
    597.5000,      15.0000,   6.00000,    417.7348
    602.5000,      15.0000,   6.00000,    446.2327
    607.5000,      15.0000,   6.00000,    367.5151
    612.5000,      15.0000,   6.00000,    332.2474
    617.5000,      15.0000,   6.00000,    294.1120
    622.5000,      15.0000,   6.00000,    303.9816
    627.5000,      15.0000,   6.00000,    266.5091
    632.5000,      15.0000,   6.00000,    259.2498
    642.5000,      15.0000,   6.00000,    344.6086
    647.5000,      15.0000,   6.00000,    422.3632
    652.5000,      15.0000,   6.00000,    467.8193
    657.5000,      15.0000,   6.00000,    469.4577
    662.5000,      15.0000,   6.00000,    421.7561
    667.5000,      15.0000,   6.00000,    389.7794
    672.5000,      15.0000,   6.00000,    382.0685
    105.0000,      30.0000,   3.00000,    521.1696
    110.0000,      30.0000,   3.00000,    515.3914
    115.0000,      30.0000,   3.00000,    496.2025
    120.0000,      30.0000,   3.00000,    463.4499
    125.0000,      30.0000,   3.00000,    434.7835
    130.0000,      30.0000,   3.00000,    397.0548
    135.0000,      30.0000,   3.00000,    371.8710
    140.0000,      30.0000,   3.00000,    346.7445
    145.0000,      30.0000,   3.00000,    356.7079
    150.0000,      30.0000,   3.00000,    362.8247
    155.0000,      30.0000,   3.00000,    363.5057
    160.0000,      30.0000,   3.00000,    365.0010
    165.0000,      30.0000,   3.00000,    368.6420
    170.0000,      30.0000,   3.00000,    386.0142
    175.0000,      30.0000,   3.00000,    396.8980
    180.0000,      30.0000,   3.00000,    427.8561
    185.0000,      30.0000,   3.00000,    460.0489
    190.0000,      30.0000,   3.00000,    492.0956
    195.0000,      30.0000,   3.00000,    511.7281
    200.0000,      30.0000,   3.00000,    524.1073
    205.0000,      30.0000,   3.00000,    530.5437
    210.0000,      30.0000,   3.00000,    525.6913
    265.0000,      30.0000,   3.00000,    458.6806
    270.0000,      30.0000,   3.00000,    442.6328
    275.0000,      30.0000,   3.00000,    421.1587
    280.0000,      30.0000,   3.00000,    390.2708
    285.0000,      30.0000,   3.00000,    373.2219
    290.0000,      30.0000,   3.00000,    353.6763
    295.0000,      30.0000,   3.00000,    334.9153
    300.0000,      30.0000,   3.00000,    321.8611
    305.0000,      30.0000,   3.00000,    308.8313
    310.0000,      30.0000,   3.00000,    319.0834
    315.0000,      30.0000,   3.00000,    330.7422
    320.0000,      30.0000,   3.00000,    344.8729
    325.0000,      30.0000,   3.00000,    368.2999
    330.0000,      30.0000,   3.00000,    380.2840
    335.0000,      30.0000,   3.00000,    404.0384
    340.0000,      30.0000,   3.00000,    415.1939
    345.0000,      30.0000,   3.00000,    427.3751
    350.0000,      30.0000,   3.00000,    461.7037
    355.0000,      30.0000,   3.00000,    462.6910
    360.0000,      30.0000,   3.00000,    474.4331
    365.0000,      30.0000,   3.00000,    466.8804
    370.0000,      30.0000,   3.00000,    455.4733
    425.0000,      30.0000,   3.00000,    368.0858
    430.0000,      30.0000,   3.00000,    393.7663
    440.0000,      30.0000,   3.00000,    452.1892
    445.0000,      30.0000,   3.00000,    471.0928
    450.0000,      30.0000,   3.00000,    456.4692
    455.0000,      30.0000,   3.00000,    474.8022
    460.0000,      30.0000,   3.00000,    486.3940
    465.0000,      30.0000,   3.00000,    476.4436
    470.0000,      30.0000,   3.00000,    479.0822
    475.0000,      30.0000,   3.00000,    476.8352
    480.0000,      30.0000,   3.00000,    469.5592
    485.0000,      30.0000,   3.00000,    457.8601
    490.0000,      30.0000,   3.00000,    438.1361
    495.0000,      30.0000,   3.00000,    401.8911
    500.0000,      30.0000,   3.00000,    376.5612
    505.0000,      30.0000,   3.00000,    328.7092
    510.0000,      30.0000,   3.00000,    298.5280
    515.0000,      30.0000,   3.00000,    267.3665
    520.0000,      30.0000,   3.00000,    249.8653
    530.0000,      30.0000,   3.00000,    295.2802
    585.0000,      30.0000,   3.00000,    285.8496
    590.0000,      30.0000,   3.00000,    331.2773
    595.0000,      30.0000,   3.00000,    361.1708
    600.0000,      30.0000,   3.00000,    358.5270
    605.0000,      30.0000,   3.00000,    370.1606
    610.0000,      30.0000,   3.00000,    376.2180
    615.0000,      30.0000,   3.00000,    341.5494
    620.0000,      30.0000,   3.00000,    308.6888
    625.0000,      30.0000,   3.00000,    278.5657
    630.0000,      30.0000,   3.00000,    298.3207
    635.0000,      30.0000,   3.00000,    301.2311
    640.0000,      30.0000,   3.00000,    330.0712
    650.0000,      30.0000,   3.00000,    411.0292
    655.0000,      30.0000,   3.00000,    430.9247
    660.0000,      30.0000,   3.00000,    450.6911
    665.0000,      30.0000,   3.00000,    446.7693
    112.5000,      25.0000,   4.00000,    506.6833
    117.5000,      25.0000,   4.00000,    479.8737
    122.5000,      25.0000,   4.00000,    448.4301
    127.5000,      25.0000,   4.00000,    407.8915
    132.5000,      25.0000,   4.00000,    369.6017
    137.5000,      25.0000,   4.00000,    340.2883
    142.5000,      25.0000,   4.00000,    343.5944
    147.5000,      25.0000,   4.00000,    359.9418
    152.5000,      25.0000,   4.00000,    359.7090
    157.5000,      25.0000,   4.00000,    365.2919
    162.5000,      25.0000,   4.00000,    367.7192
    167.5000,      25.0000,   4.00000,    376.0896
    172.5000,      25.0000,   4.00000,    375.6031
    177.5000,      25.0000,   4.00000,    397.3917
    182.5000,      25.0000,   4.00000,    445.7622
    187.5000,      25.0000,   4.00000,    478.3829
    192.5000,      25.0000,   4.00000,    503.1256
    197.5000,      25.0000,   4.00000,    520.3811
    202.5000,      25.0000,   4.00000,    526.6862
    272.5000,      25.0000,   4.00000,    436.7254
    277.5000,      25.0000,   4.00000,    413.6408
    282.5000,      25.0000,   4.00000,    378.3699
    287.5000,      25.0000,   4.00000,    358.0594
    292.5000,      25.0000,   4.00000,    333.1419
    297.5000,      25.0000,   4.00000,    308.2243
    302.5000,      25.0000,   4.00000,    298.8121
    307.5000,      25.0000,   4.00000,    302.6939
    312.5000,      25.0000,   4.00000,    314.8102
    317.5000,      25.0000,   4.00000,    337.6353
    322.5000,      25.0000,   4.00000,    350.0901
    327.5000,      25.0000,   4.00000,    369.2880
    332.5000,      25.0000,   4.00000,    375.3481
    337.5000,      25.0000,   4.00000,    379.7717
    342.5000,      25.0000,   4.00000,    395.4109
    347.5000,      25.0000,   4.00000,    419.5854
    352.5000,      25.0000,   4.00000,    458.4230
    357.5000,      25.0000,   4.00000,    460.2291
    362.5000,      25.0000,   4.00000,    459.2156
    432.5000,      25.0000,   4.00000,    402.7425
    437.5000,      25.0000,   4.00000,    464.2685
    442.5000,      25.0000,   4.00000,    478.0895
    447.5000,      25.0000,   4.00000,    477.0179
    452.5000,      25.0000,   4.00000,    491.9106
    457.5000,      25.0000,   4.00000,    496.6538
    462.5000,      25.0000,   4.00000,    486.9568
    467.5000,      25.0000,   4.00000,    481.6294
    472.5000,      25.0000,   4.00000,    483.4891
    477.5000,      25.0000,   4.00000,    474.5723
    482.5000,      25.0000,   4.00000,    461.5934
    487.5000,      25.0000,   4.00000,    442.7807
    492.5000,      25.0000,   4.00000,    409.7769
    497.5000,      25.0000,   4.00000,    379.1625
    502.5000,      25.0000,   4.00000,    356.1769
    507.5000,      25.0000,   4.00000,    301.2891
    512.5000,      25.0000,   4.00000,    264.3338
    517.5000,      25.0000,   4.00000,    238.9209
    522.5000,      25.0000,   4.00000,    258.8454
    592.5000,      25.0000,   4.00000,    348.1518
    597.5000,      25.0000,   4.00000,    371.6161
    602.5000,      25.0000,   4.00000,    358.4459
    607.5000,      25.0000,   4.00000,    375.1004
    612.5000,      25.0000,   4.00000,    355.2853
    617.5000,      25.0000,   4.00000,    311.4938
    622.5000,      25.0000,   4.00000,    285.2388
    627.5000,      25.0000,   4.00000,    304.6376
    632.5000,      25.0000,   4.00000,    294.2546
    637.5000,      25.0000,   4.00000,    295.7604
    642.5000,      25.0000,   4.00000,    367.2585
    647.5000,      25.0000,   4.00000,    409.6660
    657.5000,      25.0000,   4.00000,    458.5716
INVERSION RESULTS
INITIAL RMS ERROR
 30.33
NUMBER OF LAYERS
12
NUMBER OF BLOCKS
1628
ITERATION 1
MODEL RESISTIVITY
LAYER 1
152,     2.5000
     10.0000,     286.25
     15.0000,     303.25
     20.0000,     296.03
     25.0000,     298.98
     30.0000,     342.29
     35.0000,     288.59
     40.0000,     330.23
     45.0000,     356.31
     50.0000,     369.59
     55.0000,     274.72
     60.0000,     253.88
     65.0000,     278.71
     70.0000,     311.94
     75.0000,     324.85
     80.0000,     361.09
     85.0000,     458.91
     90.0000,     467.19
     95.0000,     470.89
    100.0000,     486.03
    105.0000,     461.49
    110.0000,     474.87
    115.0000,     518.46
    120.0000,     558.88
    125.0000,     557.38
    130.0000,     445.81
    135.0000,     365.88
    140.0000,     370.54
    145.0000,     396.79
    150.0000,     372.28
    155.0000,     334.69
    160.0000,     416.17
    165.0000,     392.42
    170.0000,     371.91
    175.0000,     421.23
    180.0000,     484.68
    185.0000,     524.86
    190.0000,     571.44
    195.0000,     612.38
    200.0000,     565.30
    205.0000,     530.09
    210.0000,     540.04
    215.0000,     524.64
    220.0000,     547.26
    225.0000,     558.53
    230.0000,     598.81
    235.0000,     566.56
    240.0000,     573.84
    245.0000,     585.70
    250.0000,     560.45
    255.0000,     575.15
    260.0000,     542.95
    265.0000,     571.50
    270.0000,     530.88
    275.0000,     443.35
    280.0000,     428.10
    285.0000,     410.63
    290.0000,     368.41
    295.0000,     319.65
    300.0000,     317.33
    305.0000,     273.64
    310.0000,     282.64
    315.0000,     310.51
    320.0000,     346.03
    325.0000,     446.36
    330.0000,     523.61
    335.0000,     538.91
    340.0000,     654.27
    345.0000,     633.45
    350.0000,     730.86
    355.0000,     737.98
    360.0000,     736.60
    365.0000,     843.18
    370.0000,     612.91
    375.0000,     530.10
    380.0000,     496.60
    385.0000,     419.24
    390.0000,     349.99
    395.0000,     517.16
    400.0000,     557.58
    405.0000,     504.69
    410.0000,     521.96
    415.0000,     434.92
    420.0000,     499.68
    425.0000,     496.90
    430.0000,     718.84
    435.0000,     1000.9
    440.0000,     1136.1
    445.0000,     1257.6
    450.0000,     1426.1
    455.0000,     1338.0
    460.0000,     1153.0
    465.0000,     1163.2
    470.0000,     1196.0
    475.0000,     1240.7
    480.0000,     1266.7
    485.0000,     1286.9
    490.0000,     1353.5
    495.0000,     1582.0
    500.0000,     1588.0
    505.0000,     1496.9
    510.0000,     1237.3
    515.0000,     1326.2
    520.0000,     983.48
    525.0000,     1276.6
    530.0000,     1279.3
    535.0000,     1188.1
    540.0000,     942.97
    545.0000,     884.41
    550.0000,     804.43
    555.0000,     1236.9
    560.0000,     495.41
    565.0000,     484.47
    570.0000,     478.86
    575.0000,     463.80
    580.0000,     500.17
    585.0000,     660.23
    590.0000,     849.06
    595.0000,     1148.5
    600.0000,     1862.5
    605.0000,     2050.0
    610.0000,     1711.3
    615.0000,     1041.3
    620.0000,     1401.0
    625.0000,     1187.0
    630.0000,     962.26
    635.0000,     987.56
    640.0000,     1118.3
    645.0000,     1278.6
    650.0000,     1387.1
    655.0000,     1755.8
    660.0000,     1480.5
    665.0000,     1312.4
    670.0000,     1177.0
    675.0000,     1038.6
    680.0000,     1040.1
    685.0000,     819.82
    690.0000,     749.41
    695.0000,     711.46
    700.0000,     509.74
    705.0000,     416.90
    710.0000,     325.18
    715.0000,     260.31
    720.0000,     272.35
    725.0000,     269.93
    730.0000,     280.61
    735.0000,     200.65
    740.0000,     230.49
    745.0000,     268.73
    750.0000,     238.44
    755.0000,     223.63
    760.0000,     217.96
           231.6175
LAYER 2
152,     5.2500
     10.0000,     292.27
     15.0000,     304.41
     20.0000,     301.40
     25.0000,     307.57
     30.0000,     344.33
     35.0000,     298.76
     40.0000,     336.11
     45.0000,     366.43
     50.0000,     373.51
     55.0000,     283.23
     60.0000,     259.69
     65.0000,     283.43
     70.0000,     316.63
     75.0000,     333.17
     80.0000,     371.57
     85.0000,     461.70
     90.0000,     476.06
     95.0000,     480.90
    100.0000,     490.80
    105.0000,     467.97
    110.0000,     482.05
    115.0000,     527.98
    120.0000,     566.23
    125.0000,     557.81
    130.0000,     451.89
    135.0000,     376.47
    140.0000,     379.12
    145.0000,     403.98
    150.0000,     383.71
    155.0000,     355.62
    160.0000,     426.69
    165.0000,     407.14
    170.0000,     386.45
    175.0000,     432.90
    180.0000,     497.24
    185.0000,     542.37
    190.0000,     592.09
    195.0000,     630.58
    200.0000,     586.16
    205.0000,     549.90
    210.0000,     551.17
    215.0000,     537.76
    220.0000,     556.56
    225.0000,     571.08
    230.0000,     601.66
    235.0000,     574.67
    240.0000,     579.73
    245.0000,     588.36
    250.0000,     569.07
    255.0000,     581.47
    260.0000,     560.09
    265.0000,     584.41
    270.0000,     544.28
    275.0000,     461.44
    280.0000,     441.11
    285.0000,     420.74
    290.0000,     376.44
    295.0000,     328.58
    300.0000,     319.14
    305.0000,     279.49
    310.0000,     284.97
    315.0000,     312.39
    320.0000,     350.88
    325.0000,     444.52
    330.0000,     517.02
    335.0000,     531.54
    340.0000,     626.58
    345.0000,     624.76
    350.0000,     712.51
    355.0000,     730.79
    360.0000,     747.08
    365.0000,     830.84
    370.0000,     618.74
    375.0000,     531.65
    380.0000,     498.84
    385.0000,     422.66
    390.0000,     362.73
    395.0000,     516.74
    400.0000,     567.18
    405.0000,     523.00
    410.0000,     528.89
    415.0000,     450.97
    420.0000,     501.98
    425.0000,     511.57
    430.0000,     718.54
    435.0000,     985.15
    440.0000,     1124.5
    445.0000,     1253.1
    450.0000,     1419.0
    455.0000,     1345.0
    460.0000,     1172.3
    465.0000,     1169.3
    470.0000,     1192.7
    475.0000,     1228.0
    480.0000,     1249.4
    485.0000,     1260.8
    490.0000,     1323.0
    495.0000,     1514.2
    500.0000,     1511.3
    505.0000,     1409.0
    510.0000,     1184.3
    515.0000,     1220.3
    520.0000,     964.41
    525.0000,     1232.4
    530.0000,     1276.6
    535.0000,     1172.8
    540.0000,     922.29
    545.0000,     867.71
    550.0000,     825.08
    555.0000,     1212.4
    560.0000,     544.88
    565.0000,     493.59
    570.0000,     494.76
    575.0000,     482.98
    580.0000,     520.86
    585.0000,     668.80
    590.0000,     849.10
    595.0000,     1137.1
    600.0000,     1788.0
    605.0000,     1998.3
    610.0000,     1655.9
    615.0000,     1063.9
    620.0000,     1353.5
    625.0000,     1173.3
    630.0000,     947.87
    635.0000,     962.20
    640.0000,     1079.2
    645.0000,     1225.6
    650.0000,     1345.0
    655.0000,     1669.2
    660.0000,     1448.4
    665.0000,     1284.6
    670.0000,     1145.6
    675.0000,     1020.5
    680.0000,     1007.0
    685.0000,     815.86
    690.0000,     747.10
    695.0000,     701.95
    700.0000,     515.72
    705.0000,     415.91
    710.0000,     325.67
    715.0000,     265.29
    720.0000,     272.91
    725.0000,     274.93
    730.0000,     280.58
    735.0000,     210.63
    740.0000,     234.91
    745.0000,     269.08
    750.0000,     244.53
    755.0000,     227.92
    760.0000,     223.45
           235.2014
LAYER 3
150,     8.2750
     15.0000,     313.35
     20.0000,     321.15
     25.0000,     332.52
     30.0000,     357.96
     35.0000,     325.98
     40.0000,     356.21
     45.0000,     389.18
     50.0000,     388.12
     55.0000,     307.24
     60.0000,     280.54
     65.0000,     301.72
     70.0000,     335.42
     75.0000,     358.86
     80.0000,     400.92
     85.0000,     480.50
     90.0000,     505.86
     95.0000,     517.12
    100.0000,     523.01
    105.0000,     504.43
    110.0000,     519.80
    115.0000,     564.12
    120.0000,     591.88
    125.0000,     568.38
    130.0000,     470.94
    135.0000,     402.88
    140.0000,     403.54
    145.0000,     428.60
    150.0000,     422.08
    155.0000,     412.21
    160.0000,     471.58
    165.0000,     455.31
    170.0000,     433.60
    175.0000,     475.19
    180.0000,     542.96
    185.0000,     600.58
    190.0000,     659.58
    195.0000,     697.82
    200.0000,     657.39
    205.0000,     614.93
    210.0000,     600.25
    215.0000,     583.97
    220.0000,     595.84
    225.0000,     609.60
    230.0000,     626.07
    235.0000,     602.58
    240.0000,     602.36
    245.0000,     606.23
    250.0000,     594.78
    255.0000,     606.97
    260.0000,     601.43
    265.0000,     621.02
    270.0000,     582.62
    275.0000,     506.55
    280.0000,     477.10
    285.0000,     449.46
    290.0000,     401.13
    295.0000,     352.49
    300.0000,     332.46
    305.0000,     296.63
    310.0000,     297.07
    315.0000,     322.18
    320.0000,     362.55
    325.0000,     441.32
    330.0000,     495.70
    335.0000,     500.21
    340.0000,     556.18
    345.0000,     572.75
    350.0000,     648.62
    355.0000,     692.28
    360.0000,     738.86
    365.0000,     795.22
    370.0000,     625.34
    375.0000,     541.57
    380.0000,     511.34
    385.0000,     442.71
    390.0000,     397.12
    395.0000,     527.97
    400.0000,     591.33
    405.0000,     564.46
    410.0000,     557.04
    415.0000,     492.66
    420.0000,     524.62
    425.0000,     546.38
    430.0000,     717.67
    435.0000,     933.34
    440.0000,     1057.6
    445.0000,     1183.4
    450.0000,     1335.6
    455.0000,     1298.0
    460.0000,     1165.1
    465.0000,     1144.1
    470.0000,     1147.7
    475.0000,     1162.3
    480.0000,     1170.4
    485.0000,     1170.8
    490.0000,     1217.7
    495.0000,     1339.5
    500.0000,     1316.5
    505.0000,     1198.5
    510.0000,     1013.3
    515.0000,     973.93
    520.0000,     829.68
    525.0000,     1024.5
    530.0000,     1133.6
    535.0000,     1068.8
    540.0000,     860.37
    545.0000,     822.75
    550.0000,     844.86
    555.0000,     1156.2
    560.0000,     649.42
    565.0000,     552.61
    570.0000,     564.90
    575.0000,     565.31
    580.0000,     601.15
    585.0000,     720.42
    590.0000,     865.99
    595.0000,     1098.1
    600.0000,     1579.8
    605.0000,     1759.8
    610.0000,     1468.8
    615.0000,     1037.1
    620.0000,     1202.0
    625.0000,     1068.3
    630.0000,     871.15
    635.0000,     864.53
    640.0000,     951.60
    645.0000,     1070.0
    650.0000,     1193.8
    655.0000,     1434.6
    660.0000,     1306.3
    665.0000,     1162.2
    670.0000,     1030.4
    675.0000,     926.11
    680.0000,     895.17
    685.0000,     762.15
    690.0000,     705.47
    695.0000,     658.21
    700.0000,     508.38
    705.0000,     409.97
    710.0000,     329.21
    715.0000,     279.12
    720.0000,     284.49
    725.0000,     293.12
    730.0000,     294.85
    735.0000,     239.16
    740.0000,     254.53
    745.0000,     279.42
    750.0000,     261.96
    755.0000,     245.38
           243.2314
LAYER 4
148,    11.6025
     20.0000,     350.64
     25.0000,     365.48
     30.0000,     382.67
     35.0000,     357.30
     40.0000,     380.52
     45.0000,     411.24
     50.0000,     405.72
     55.0000,     333.87
     60.0000,     306.64
     65.0000,     326.23
     70.0000,     361.38
     75.0000,     391.54
     80.0000,     437.83
     85.0000,     513.46
     90.0000,     550.98
     95.0000,     574.33
    100.0000,     584.65
    105.0000,     572.23
    110.0000,     588.59
    115.0000,     626.08
    120.0000,     637.09
    125.0000,     596.38
    130.0000,     501.84
    135.0000,     438.80
    140.0000,     440.04
    145.0000,     470.42
    150.0000,     482.25
    155.0000,     492.18
    160.0000,     548.10
    165.0000,     530.21
    170.0000,     503.49
    175.0000,     539.85
    180.0000,     612.03
    185.0000,     684.94
    190.0000,     759.58
    195.0000,     806.22
    200.0000,     770.87
    205.0000,     720.05
    210.0000,     688.21
    215.0000,     661.68
    220.0000,     662.50
    225.0000,     667.64
    230.0000,     668.93
    235.0000,     640.85
    240.0000,     632.56
    245.0000,     631.13
    250.0000,     624.17
    255.0000,     638.53
    260.0000,     644.49
    265.0000,     662.49
    270.0000,     626.58
    275.0000,     555.30
    280.0000,     518.30
    285.0000,     483.54
    290.0000,     431.79
    295.0000,     381.81
    300.0000,     355.06
    305.0000,     320.94
    310.0000,     317.91
    315.0000,     339.57
    320.0000,     376.16
    325.0000,     435.35
    330.0000,     463.82
    335.0000,     449.95
    340.0000,     472.86
    345.0000,     492.05
    350.0000,     560.44
    355.0000,     624.57
    360.0000,     695.14
    365.0000,     746.16
    370.0000,     621.16
    375.0000,     552.15
    380.0000,     528.99
    385.0000,     469.72
    390.0000,     432.65
    395.0000,     542.71
    400.0000,     610.14
    405.0000,     597.94
    410.0000,     585.62
    415.0000,     530.03
    420.0000,     545.14
    425.0000,     560.81
    430.0000,     679.99
    435.0000,     821.21
    440.0000,     903.67
    445.0000,     1005.5
    450.0000,     1138.9
    455.0000,     1144.9
    460.0000,     1067.5
    465.0000,     1047.5
    470.0000,     1037.9
    475.0000,     1033.1
    480.0000,     1025.1
    485.0000,     1012.4
    490.0000,     1033.7
    495.0000,     1091.7
    500.0000,     1048.2
    505.0000,     930.99
    510.0000,     779.31
    515.0000,     711.98
    520.0000,     628.85
    525.0000,     757.90
    530.0000,     883.96
    535.0000,     883.52
    540.0000,     747.49
    545.0000,     740.75
    550.0000,     813.59
    555.0000,     1095.9
    560.0000,     750.29
    565.0000,     649.03
    570.0000,     683.28
    575.0000,     700.58
    580.0000,     723.62
    585.0000,     794.50
    590.0000,     870.25
    595.0000,     999.88
    600.0000,     1284.7
    605.0000,     1387.7
    610.0000,     1180.3
    615.0000,     898.80
    620.0000,     981.98
    625.0000,     881.01
    630.0000,     724.80
    635.0000,     702.78
    640.0000,     756.43
    645.0000,     841.54
    650.0000,     948.20
    655.0000,     1121.0
    660.0000,     1061.5
    665.0000,     954.14
    670.0000,     845.60
    675.0000,     762.57
    680.0000,     730.20
    685.0000,     648.54
    690.0000,     613.62
    695.0000,     580.39
    700.0000,     473.61
    705.0000,     393.67
    710.0000,     330.80
    715.0000,     295.02
    720.0000,     305.05
    725.0000,     322.04
    730.0000,     325.97
    735.0000,     280.71
    740.0000,     289.29
    745.0000,     306.23
    750.0000,     292.41
           276.5338
LAYER 5
144,    15.2628
     30.0000,     428.81
     35.0000,     411.24
     40.0000,     415.02
     45.0000,     418.60
     50.0000,     408.13
     55.0000,     371.77
     60.0000,     356.15
     65.0000,     371.46
     70.0000,     404.71
     75.0000,     445.41
     80.0000,     499.07
     85.0000,     568.70
     90.0000,     630.31
     95.0000,     683.22
    100.0000,     718.54
    105.0000,     731.71
    110.0000,     743.52
    115.0000,     745.96
    120.0000,     714.93
    125.0000,     650.38
    130.0000,     572.30
    135.0000,     524.02
    140.0000,     523.61
    145.0000,     556.32
    150.0000,     596.66
    155.0000,     637.11
    160.0000,     676.30
    165.0000,     665.27
    170.0000,     644.34
    175.0000,     666.22
    180.0000,     729.69
    185.0000,     815.86
    190.0000,     909.49
    195.0000,     976.23
    200.0000,     977.51
    205.0000,     937.81
    210.0000,     887.78
    215.0000,     839.47
    220.0000,     805.55
    225.0000,     775.35
    230.0000,     740.84
    235.0000,     698.85
    240.0000,     670.58
    245.0000,     654.96
    250.0000,     648.80
    255.0000,     657.68
    260.0000,     667.83
    265.0000,     673.20
    270.0000,     647.36
    275.0000,     599.12
    280.0000,     558.06
    285.0000,     518.16
    290.0000,     473.28
    295.0000,     432.26
    300.0000,     403.47
    305.0000,     378.83
    310.0000,     371.66
    315.0000,     379.39
    320.0000,     392.45
    325.0000,     402.16
    330.0000,     388.19
    335.0000,     358.88
    340.0000,     349.11
    345.0000,     361.22
    350.0000,     406.46
    355.0000,     470.92
    360.0000,     543.10
    365.0000,     590.78
    370.0000,     568.20
    375.0000,     545.53
    380.0000,     533.01
    385.0000,     502.51
    390.0000,     484.78
    395.0000,     528.91
    400.0000,     566.49
    405.0000,     570.38
    410.0000,     557.94
    415.0000,     525.37
    420.0000,     509.17
    425.0000,     496.51
    430.0000,     510.60
    435.0000,     530.67
    440.0000,     549.50
    445.0000,     594.17
    450.0000,     664.49
    455.0000,     714.28
    460.0000,     733.06
    465.0000,     743.25
    470.0000,     737.90
    475.0000,     719.42
    480.0000,     692.27
    485.0000,     661.45
    490.0000,     637.89
    495.0000,     615.87
    500.0000,     566.66
    505.0000,     497.09
    510.0000,     425.86
    515.0000,     380.80
    520.0000,     359.55
    525.0000,     400.65
    530.0000,     466.90
    535.0000,     514.44
    540.0000,     509.06
    545.0000,     546.78
    550.0000,     641.80
    555.0000,     804.47
    560.0000,     791.86
    565.0000,     794.48
    570.0000,     860.84
    575.0000,     894.70
    580.0000,     868.37
    585.0000,     811.89
    590.0000,     741.89
    595.0000,     696.53
    600.0000,     700.78
    605.0000,     687.05
    610.0000,     624.58
    615.0000,     555.42
    620.0000,     551.72
    625.0000,     507.61
    630.0000,     445.26
    635.0000,     420.42
    640.0000,     429.32
    645.0000,     461.31
    650.0000,     512.30
    655.0000,     573.79
    660.0000,     578.50
    665.0000,     545.74
    670.0000,     499.48
    675.0000,     459.93
    680.0000,     437.60
    685.0000,     416.29
    690.0000,     408.96
    695.0000,     401.07
    700.0000,     372.07
    705.0000,     345.52
    710.0000,     328.36
    715.0000,     327.98
    720.0000,     350.92
    725.0000,     381.56
    730.0000,     395.89
    735.0000,     387.92
    740.0000,     387.46
           385.2023
LAYER 6
140,    19.2890
     40.0000,     428.45
     45.0000,     408.45
     50.0000,     397.17
     55.0000,     380.11
     60.0000,     374.33
     65.0000,     387.59
     70.0000,     415.87
     75.0000,     455.55
     80.0000,     506.75
     85.0000,     568.74
     90.0000,     632.27
     95.0000,     691.03
    100.0000,     735.39
    105.0000,     759.05
    110.0000,     764.52
    115.0000,     748.00
    120.0000,     705.22
    125.0000,     645.28
    130.0000,     586.46
    135.0000,     550.43
    140.0000,     546.68
    145.0000,     569.48
    150.0000,     605.25
    155.0000,     641.54
    160.0000,     666.53
    165.0000,     665.72
    170.0000,     659.42
    175.0000,     676.38
    180.0000,     724.08
    185.0000,     795.53
    190.0000,     876.54
    195.0000,     942.34
    200.0000,     968.33
    205.0000,     955.69
    210.0000,     919.31
    215.0000,     873.06
    220.0000,     826.89
    225.0000,     780.63
    230.0000,     733.25
    235.0000,     687.47
    240.0000,     652.35
    245.0000,     629.76
    250.0000,     618.67
    255.0000,     617.92
    260.0000,     619.68
    265.0000,     616.10
    270.0000,     597.37
    275.0000,     566.59
    280.0000,     534.50
    285.0000,     502.52
    290.0000,     470.34
    295.0000,     441.58
    300.0000,     419.26
    305.0000,     401.91
    310.0000,     392.69
    315.0000,     389.17
    320.0000,     384.77
    325.0000,     373.07
    330.0000,     349.64
    335.0000,     323.35
    340.0000,     310.59
    345.0000,     317.66
    350.0000,     347.79
    355.0000,     395.21
    360.0000,     449.32
    365.0000,     491.17
    370.0000,     504.47
    375.0000,     505.88
    380.0000,     501.78
    385.0000,     487.62
    390.0000,     477.49
    395.0000,     487.97
    400.0000,     499.39
    405.0000,     498.70
    410.0000,     486.49
    415.0000,     463.65
    420.0000,     440.79
    425.0000,     419.06
    430.0000,     405.74
    435.0000,     399.85
    440.0000,     404.50
    445.0000,     428.55
    450.0000,     470.57
    455.0000,     514.67
    460.0000,     549.02
    465.0000,     569.74
    470.0000,     571.81
    475.0000,     556.16
    480.0000,     528.22
    485.0000,     494.56
    490.0000,     461.26
    495.0000,     427.93
    500.0000,     389.40
    505.0000,     348.14
    510.0000,     311.07
    515.0000,     287.06
    520.0000,     280.07
    525.0000,     298.59
    530.0000,     333.85
    535.0000,     372.81
    540.0000,     394.74
    545.0000,     435.62
    550.0000,     506.17
    555.0000,     602.10
    560.0000,     663.30
    565.0000,     714.94
    570.0000,     770.68
    575.0000,     787.44
    580.0000,     743.78
    585.0000,     661.65
    590.0000,     571.47
    595.0000,     500.47
    600.0000,     459.20
    605.0000,     431.93
    610.0000,     406.67
    615.0000,     386.10
    620.0000,     377.34
    625.0000,     357.56
    630.0000,     331.35
    635.0000,     316.62
    640.0000,     317.67
    645.0000,     332.73
    650.0000,     358.55
    655.0000,     386.29
    660.0000,     395.65
    665.0000,     385.96
    670.0000,     365.90
    675.0000,     346.00
    680.0000,     332.89
    685.0000,     325.28
    690.0000,     324.60
    695.0000,     325.61
    700.0000,     322.30
    705.0000,     320.63
    710.0000,     326.11
    715.0000,     344.32
    720.0000,     372.91
    725.0000,     409.62
    730.0000,     429.58
           451.7115
LAYER 7
136,    23.7179
     50.0000,     396.02
     55.0000,     382.40
     60.0000,     380.66
     65.0000,     392.12
     70.0000,     412.96
     75.0000,     445.13
     80.0000,     486.75
     85.0000,     536.20
     90.0000,     587.56
     95.0000,     635.27
    100.0000,     672.30
    105.0000,     692.79
    110.0000,     694.53
    115.0000,     676.69
    120.0000,     641.76
    125.0000,     598.27
    130.0000,     558.07
    135.0000,     532.34
    140.0000,     526.14
    145.0000,     537.20
    150.0000,     558.27
    155.0000,     580.60
    160.0000,     596.29
    165.0000,     601.75
    170.0000,     606.07
    175.0000,     622.58
    180.0000,     657.46
    185.0000,     708.59
    190.0000,     767.26
    195.0000,     819.10
    200.0000,     849.81
    205.0000,     854.48
    210.0000,     837.16
    215.0000,     805.43
    220.0000,     766.28
    225.0000,     723.57
    230.0000,     680.14
    235.0000,     639.67
    240.0000,     606.77
    245.0000,     583.26
    250.0000,     568.70
    255.0000,     561.06
    260.0000,     555.84
    265.0000,     548.13
    270.0000,     533.99
    275.0000,     514.14
    280.0000,     492.22
    285.0000,     470.06
    290.0000,     448.59
    295.0000,     429.31
    300.0000,     413.21
    305.0000,     399.93
    310.0000,     389.48
    315.0000,     379.94
    320.0000,     367.96
    325.0000,     351.12
    330.0000,     329.96
    335.0000,     310.41
    340.0000,     300.61
    345.0000,     305.14
    350.0000,     325.27
    355.0000,     357.73
    360.0000,     395.57
    365.0000,     428.76
    370.0000,     449.62
    375.0000,     460.01
    380.0000,     461.99
    385.0000,     456.51
    390.0000,     449.91
    395.0000,     448.16
    400.0000,     446.73
    405.0000,     440.63
    410.0000,     428.46
    415.0000,     410.67
    420.0000,     390.78
    425.0000,     371.48
    430.0000,     356.69
    435.0000,     348.99
    440.0000,     351.58
    445.0000,     367.68
    450.0000,     395.91
    455.0000,     429.00
    460.0000,     458.52
    465.0000,     477.40
    470.0000,     480.66
    475.0000,     467.82
    480.0000,     442.88
    485.0000,     411.62
    490.0000,     379.18
    495.0000,     347.80
    500.0000,     317.81
    505.0000,     290.60
    510.0000,     268.79
    515.0000,     255.51
    520.0000,     253.03
    525.0000,     263.44
    530.0000,     284.46
    535.0000,     312.23
    540.0000,     335.32
    545.0000,     368.24
    550.0000,     414.83
    555.0000,     471.67
    560.0000,     522.91
    565.0000,     566.27
    570.0000,     597.13
    575.0000,     597.94
    580.0000,     561.42
    585.0000,     500.46
    590.0000,     434.85
    595.0000,     380.59
    600.0000,     344.13
    605.0000,     321.88
    610.0000,     308.49
    615.0000,     300.87
    620.0000,     296.59
    625.0000,     289.17
    630.0000,     279.49
    635.0000,     273.66
    640.0000,     275.18
    645.0000,     284.32
    650.0000,     299.03
    655.0000,     314.08
    660.0000,     321.76
    665.0000,     319.98
    670.0000,     311.72
    675.0000,     302.08
    680.0000,     295.22
    685.0000,     292.47
    690.0000,     294.27
    695.0000,     299.11
    700.0000,     305.09
    705.0000,     313.89
    710.0000,     328.97
    715.0000,     355.05
    720.0000,     383.18
           435.1540
LAYER 8
132,    28.5897
     60.0000,     381.36
     65.0000,     393.18
     70.0000,     406.74
     75.0000,     425.78
     80.0000,     454.79
     85.0000,     490.25
     90.0000,     524.92
     95.0000,     556.37
    100.0000,     580.83
    105.0000,     594.15
    110.0000,     594.62
    115.0000,     582.53
    120.0000,     560.51
    125.0000,     533.84
    130.0000,     509.10
    135.0000,     492.10
    140.0000,     485.70
    145.0000,     489.18
    150.0000,     499.10
    155.0000,     510.97
    160.0000,     521.12
    165.0000,     528.73
    170.0000,     537.60
    175.0000,     553.29
    180.0000,     579.03
    185.0000,     614.01
    190.0000,     653.56
    195.0000,     690.08
    200.0000,     715.74
    205.0000,     726.01
    210.0000,     720.77
    215.0000,     702.92
    220.0000,     676.44
    225.0000,     645.03
    230.0000,     612.04
    235.0000,     580.71
    240.0000,     553.87
    245.0000,     532.95
    250.0000,     517.86
    255.0000,     507.30
    260.0000,     498.86
    265.0000,     489.99
    270.0000,     478.87
    275.0000,     465.43
    280.0000,     450.79
    285.0000,     435.93
    290.0000,     421.53
    295.0000,     408.21
    300.0000,     396.20
    305.0000,     385.19
    310.0000,     374.69
    315.0000,     363.59
    320.0000,     350.66
    325.0000,     335.56
    330.0000,     319.70
    335.0000,     306.62
    340.0000,     300.47
    345.0000,     303.97
    350.0000,     317.67
    355.0000,     339.63
    360.0000,     365.72
    365.0000,     390.59
    370.0000,     409.85
    375.0000,     422.14
    380.0000,     427.51
    385.0000,     426.96
    390.0000,     423.28
    395.0000,     419.02
    400.0000,     413.71
    405.0000,     405.97
    410.0000,     395.17
    415.0000,     381.61
    420.0000,     366.90
    425.0000,     353.10
    430.0000,     342.70
    435.0000,     338.04
    440.0000,     341.25
    445.0000,     353.52
    450.0000,     373.50
    455.0000,     396.88
    460.0000,     417.87
    465.0000,     430.77
    470.0000,     431.69
    475.0000,     419.91
    480.0000,     398.12
    485.0000,     370.69
    490.0000,     341.87
    495.0000,     314.50
    500.0000,     290.14
    505.0000,     269.94
    510.0000,     255.01
    515.0000,     246.47
    520.0000,     245.18
    525.0000,     251.58
    530.0000,     265.07
    535.0000,     284.25
    540.0000,     302.56
    545.0000,     326.14
    550.0000,     355.49
    555.0000,     388.30
    560.0000,     418.92
    565.0000,     443.17
    570.0000,     455.54
    575.0000,     449.54
    580.0000,     424.01
    585.0000,     385.62
    590.0000,     344.49
    595.0000,     309.18
    600.0000,     283.81
    605.0000,     268.14
    610.0000,     259.95
    615.0000,     256.75
    620.0000,     256.02
    625.0000,     255.12
    630.0000,     253.88
    635.0000,     254.30
    640.0000,     258.10
    645.0000,     265.66
    650.0000,     275.84
    655.0000,     285.91
    660.0000,     292.49
    665.0000,     294.17
    670.0000,     291.89
    675.0000,     288.19
    680.0000,     285.63
    685.0000,     285.67
    690.0000,     289.02
    695.0000,     296.33
    700.0000,     306.40
    705.0000,     316.36
    710.0000,     333.44
           371.4985
LAYER 9
126,    33.9487
     75.0000,     398.90
     80.0000,     423.64
     85.0000,     443.99
     90.0000,     462.01
     95.0000,     478.53
    100.0000,     492.39
    105.0000,     499.44
    110.0000,     499.83
    115.0000,     494.02
    120.0000,     483.14
    125.0000,     469.52
    130.0000,     456.31
    135.0000,     446.45
    140.0000,     441.67
    145.0000,     442.05
    150.0000,     446.32
    155.0000,     452.69
    160.0000,     459.76
    165.0000,     467.39
    170.0000,     477.07
    175.0000,     490.91
    180.0000,     510.16
    185.0000,     534.24
    190.0000,     560.66
    195.0000,     585.47
    200.0000,     604.47
    205.0000,     614.64
    210.0000,     614.95
    215.0000,     606.19
    220.0000,     590.29
    225.0000,     569.72
    230.0000,     547.00
    235.0000,     524.50
    240.0000,     504.15
    245.0000,     487.05
    250.0000,     473.37
    255.0000,     462.54
    260.0000,     453.42
    265.0000,     444.78
    270.0000,     435.70
    275.0000,     425.92
    280.0000,     415.66
    285.0000,     405.29
    290.0000,     395.09
    295.0000,     385.26
    300.0000,     375.80
    305.0000,     366.47
    310.0000,     356.96
    315.0000,     346.84
    320.0000,     335.88
    325.0000,     324.45
    330.0000,     313.76
    335.0000,     305.81
    340.0000,     302.75
    345.0000,     306.01
    350.0000,     315.83
    355.0000,     331.08
    360.0000,     349.40
    365.0000,     367.84
    370.0000,     383.73
    375.0000,     395.45
    380.0000,     402.40
    385.0000,     404.86
    390.0000,     403.96
    395.0000,     400.92
    400.0000,     396.15
    405.0000,     389.63
    410.0000,     381.45
    415.0000,     372.04
    420.0000,     362.42
    425.0000,     353.97
    430.0000,     348.29
    435.0000,     346.89
    440.0000,     350.91
    445.0000,     360.59
    450.0000,     374.64
    455.0000,     390.09
    460.0000,     403.03
    465.0000,     409.58
    470.0000,     407.20
    475.0000,     395.41
    480.0000,     376.04
    485.0000,     352.21
    490.0000,     327.16
    495.0000,     303.46
    500.0000,     282.78
    505.0000,     266.14
    510.0000,     254.18
    515.0000,     247.29
    520.0000,     245.68
    525.0000,     249.34
    530.0000,     257.94
    535.0000,     270.68
    540.0000,     283.54
    545.0000,     299.12
    550.0000,     316.75
    555.0000,     334.72
    560.0000,     350.28
    565.0000,     360.82
    570.0000,     363.24
    575.0000,     355.46
    580.0000,     337.95
    585.0000,     314.11
    590.0000,     288.87
    595.0000,     266.67
    600.0000,     250.07
    605.0000,     239.56
    610.0000,     234.41
    615.0000,     233.26
    620.0000,     234.60
    625.0000,     237.09
    630.0000,     240.29
    635.0000,     244.65
    640.0000,     250.74
    645.0000,     258.61
    650.0000,     267.61
    655.0000,     276.31
    660.0000,     283.04
    665.0000,     286.91
    670.0000,     288.05
    675.0000,     287.94
    680.0000,     288.36
    685.0000,     290.37
    690.0000,     294.21
    695.0000,     302.37
           319.9174
LAYER 10
120,    39.8436
     90.0000,     407.87
     95.0000,     413.60
    100.0000,     418.70
    105.0000,     420.50
    110.0000,     421.04
    115.0000,     420.53
    120.0000,     418.01
    125.0000,     413.65
    130.0000,     408.53
    135.0000,     404.18
    140.0000,     401.75
    145.0000,     401.71
    150.0000,     403.93
    155.0000,     407.95
    160.0000,     413.40
    165.0000,     420.35
    170.0000,     429.36
    175.0000,     441.09
    180.0000,     455.86
    185.0000,     473.11
    190.0000,     491.42
    195.0000,     508.65
    200.0000,     522.50
    205.0000,     531.11
    210.0000,     533.52
    215.0000,     529.78
    220.0000,     520.76
    225.0000,     507.88
    230.0000,     492.78
    235.0000,     477.04
    240.0000,     462.00
    245.0000,     448.50
    250.0000,     436.87
    255.0000,     426.97
    260.0000,     418.34
    265.0000,     410.43
    270.0000,     402.74
    275.0000,     395.03
    280.0000,     387.24
    285.0000,     379.41
    290.0000,     371.60
    295.0000,     363.84
    300.0000,     356.09
    305.0000,     348.25
    310.0000,     340.22
    315.0000,     331.96
    320.0000,     323.63
    325.0000,     315.72
    330.0000,     309.07
    335.0000,     304.81
    340.0000,     304.04
    345.0000,     307.48
    350.0000,     315.20
    355.0000,     326.53
    360.0000,     340.15
    365.0000,     354.37
    370.0000,     367.50
    375.0000,     378.29
    380.0000,     386.00
    385.0000,     390.47
    390.0000,     392.06
    395.0000,     391.35
    400.0000,     388.80
    405.0000,     384.82
    410.0000,     379.79
    415.0000,     374.27
    420.0000,     369.00
    425.0000,     364.93
    430.0000,     363.01
    435.0000,     364.05
    440.0000,     368.49
    445.0000,     376.07
    450.0000,     385.59
    455.0000,     394.93
    460.0000,     401.48
    465.0000,     402.80
    470.0000,     397.39
    475.0000,     385.11
    480.0000,     367.27
    485.0000,     346.08
    490.0000,     323.96
    495.0000,     302.97
    500.0000,     284.58
    505.0000,     269.70
    510.0000,     258.80
    515.0000,     252.04
    520.0000,     249.42
    525.0000,     250.75
    530.0000,     255.70
    535.0000,     263.53
    540.0000,     271.69
    545.0000,     281.16
    550.0000,     291.02
    555.0000,     300.02
    560.0000,     306.58
    565.0000,     309.41
    570.0000,     307.14
    575.0000,     299.34
    580.0000,     286.71
    585.0000,     271.07
    590.0000,     254.94
    595.0000,     240.68
    600.0000,     229.81
    605.0000,     222.90
    610.0000,     219.79
    615.0000,     219.90
    620.0000,     222.43
    625.0000,     226.67
    630.0000,     232.19
    635.0000,     238.91
    640.0000,     246.86
    645.0000,     255.85
    650.0000,     265.40
    655.0000,     274.73
    660.0000,     282.66
    665.0000,     288.57
    670.0000,     291.57
    675.0000,     293.28
    680.0000,     295.18
           298.8464
LAYER 11
116,    46.3279
    100.0000,     364.20
    105.0000,     357.26
    110.0000,     356.69
    115.0000,     361.76
    120.0000,     366.24
    125.0000,     368.74
    130.0000,     369.13
    135.0000,     368.64
    140.0000,     368.27
    145.0000,     368.77
    150.0000,     370.52
    155.0000,     373.68
    160.0000,     378.32
    165.0000,     384.57
    170.0000,     392.65
    175.0000,     402.71
    180.0000,     414.66
    185.0000,     428.02
    190.0000,     441.82
    195.0000,     454.80
    200.0000,     465.55
    205.0000,     472.88
    210.0000,     476.05
    215.0000,     474.89
    220.0000,     469.78
    225.0000,     461.53
    230.0000,     451.19
    235.0000,     439.84
    240.0000,     428.43
    245.0000,     417.65
    250.0000,     407.85
    255.0000,     399.11
    260.0000,     391.31
    265.0000,     384.17
    270.0000,     377.45
    275.0000,     370.95
    280.0000,     364.52
    285.0000,     358.09
    290.0000,     351.64
    295.0000,     345.16
    300.0000,     338.62
    305.0000,     332.02
    310.0000,     325.41
    315.0000,     318.91
    320.0000,     312.80
    325.0000,     307.51
    330.0000,     303.62
    335.0000,     301.78
    340.0000,     302.60
    345.0000,     306.43
    350.0000,     313.27
    355.0000,     322.70
    360.0000,     333.92
    365.0000,     345.91
    370.0000,     357.55
    375.0000,     367.89
    380.0000,     376.23
    385.0000,     382.23
    390.0000,     385.89
    395.0000,     387.50
    400.0000,     387.43
    405.0000,     386.11
    410.0000,     384.04
    415.0000,     381.76
    420.0000,     379.89
    425.0000,     379.06
    430.0000,     379.82
    435.0000,     382.52
    440.0000,     387.17
    445.0000,     393.27
    450.0000,     399.72
    455.0000,     404.92
    460.0000,     407.11
    465.0000,     404.74
    470.0000,     396.98
    475.0000,     383.90
    480.0000,     366.58
    485.0000,     346.71
    490.0000,     326.16
    495.0000,     306.58
    500.0000,     289.25
    505.0000,     274.94
    510.0000,     264.06
    515.0000,     256.71
    520.0000,     252.84
    525.0000,     252.19
    530.0000,     254.37
    535.0000,     258.69
    540.0000,     263.29
    545.0000,     268.52
    550.0000,     273.53
    555.0000,     277.32
    560.0000,     278.94
    565.0000,     277.79
    570.0000,     273.41
    575.0000,     265.90
    580.0000,     255.91
    585.0000,     244.54
    590.0000,     233.23
    595.0000,     223.37
    600.0000,     215.90
    605.0000,     211.29
    610.0000,     209.60
    615.0000,     210.61
    620.0000,     213.95
    625.0000,     219.20
    630.0000,     226.03
    635.0000,     234.25
    640.0000,     243.74
    645.0000,     254.25
    650.0000,     265.25
    655.0000,     276.75
    660.0000,     286.64
    665.0000,     294.98
    670.0000,     298.60
           299.4557
LAYER 12
112, 
    110.0000,     299.44
    115.0000,     318.34
    120.0000,     330.30
    125.0000,     337.11
    130.0000,     340.37
    135.0000,     341.83
    140.0000,     342.42
    145.0000,     343.17
    150.0000,     344.73
    155.0000,     347.50
    160.0000,     351.70
    165.0000,     357.47
    170.0000,     364.94
    175.0000,     374.12
    180.0000,     384.81
    185.0000,     396.55
    190.0000,     408.57
    195.0000,     419.90
    200.0000,     429.50
    205.0000,     436.41
    210.0000,     440.01
    215.0000,     440.08
    220.0000,     436.81
    225.0000,     430.77
    230.0000,     422.71
    235.0000,     413.53
    240.0000,     403.99
    245.0000,     394.72
    250.0000,     386.08
    255.0000,     378.23
    260.0000,     371.11
    265.0000,     364.62
    270.0000,     358.56
    275.0000,     352.78
    280.0000,     347.10
    285.0000,     341.42
    290.0000,     335.71
    295.0000,     329.94
    300.0000,     324.15
    305.0000,     318.37
    310.0000,     312.70
    315.0000,     307.32
    320.0000,     302.53
    325.0000,     298.69
    330.0000,     296.28
    335.0000,     295.77
    340.0000,     297.56
    345.0000,     301.88
    350.0000,     308.71
    355.0000,     317.75
    360.0000,     328.41
    365.0000,     339.95
    370.0000,     351.45
    375.0000,     362.14
    380.0000,     371.34
    385.0000,     378.62
    390.0000,     383.85
    395.0000,     387.22
    400.0000,     389.02
    405.0000,     389.67
    410.0000,     389.69
    415.0000,     389.59
    420.0000,     389.92
    425.0000,     391.17
    430.0000,     393.69
    435.0000,     397.62
    440.0000,     402.79
    445.0000,     408.54
    450.0000,     413.82
    455.0000,     417.19
    460.0000,     417.24
    465.0000,     412.81
    470.0000,     403.37
    475.0000,     389.10
    480.0000,     371.08
    485.0000,     350.82
    490.0000,     330.04
    495.0000,     310.24
    500.0000,     292.59
    505.0000,     277.80
    510.0000,     266.24
    515.0000,     258.00
    520.0000,     252.98
    525.0000,     250.93
    530.0000,     251.49
    535.0000,     254.04
    540.0000,     256.34
    545.0000,     259.22
    550.0000,     261.78
    555.0000,     263.04
    560.0000,     262.20
    565.0000,     259.15
    570.0000,     253.70
    575.0000,     246.20
    580.0000,     237.23
    585.0000,     227.51
    590.0000,     218.14
    595.0000,     210.17
    600.0000,     204.33
    605.0000,     200.98
    610.0000,     200.22
    615.0000,     201.95
    620.0000,     205.98
    625.0000,     212.01
    630.0000,     219.77
    635.0000,     229.11
    640.0000,     239.99
    645.0000,     252.52
    650.0000,     264.62
    655.0000,     277.99
    660.0000,     292.70
           309.7080
CALCULATED APPARENT RESISTIVITY
      7.5000,       5.0000,   1.00000,    332.6065
     12.5000,       5.0000,   1.00000,    346.4668
     17.5000,       5.0000,   1.00000,    347.6901
     22.5000,       5.0000,   1.00000,    339.7592
     27.5000,       5.0000,   1.00000,    381.0750
     32.5000,       5.0000,   1.00000,    342.4754
     37.5000,       5.0000,   1.00000,    383.9315
     42.5000,       5.0000,   1.00000,    363.1274
     47.5000,       5.0000,   1.00000,    380.0341
     52.5000,       5.0000,   1.00000,    325.8907
     57.5000,       5.0000,   1.00000,    321.4978
     62.5000,       5.0000,   1.00000,    327.4080
     67.5000,       5.0000,   1.00000,    353.3170
     72.5000,       5.0000,   1.00000,    380.2372
     77.5000,       5.0000,   1.00000,    411.9021
     82.5000,       5.0000,   1.00000,    483.1850
     87.5000,       5.0000,   1.00000,    492.2183
     92.5000,       5.0000,   1.00000,    514.4998
     97.5000,       5.0000,   1.00000,    535.3793
    102.5000,       5.0000,   1.00000,    523.1240
    107.5000,       5.0000,   1.00000,    541.9693
    112.5000,       5.0000,   1.00000,    562.5594
    117.5000,       5.0000,   1.00000,    559.9674
    122.5000,       5.0000,   1.00000,    551.6958
    127.5000,       5.0000,   1.00000,    488.1443
    132.5000,       5.0000,   1.00000,    442.7116
    137.5000,       5.0000,   1.00000,    429.7188
    142.5000,       5.0000,   1.00000,    421.5712
    147.5000,       5.0000,   1.00000,    422.6474
    152.5000,       5.0000,   1.00000,    395.6180
    157.5000,       5.0000,   1.00000,    449.4241
    162.5000,       5.0000,   1.00000,    429.4116
    167.5000,       5.0000,   1.00000,    444.6508
    172.5000,       5.0000,   1.00000,    484.9863
    177.5000,       5.0000,   1.00000,    528.1509
    182.5000,       5.0000,   1.00000,    569.6319
    187.5000,       5.0000,   1.00000,    603.1119
    192.5000,       5.0000,   1.00000,    635.8394
    197.5000,       5.0000,   1.00000,    615.4310
    202.5000,       5.0000,   1.00000,    598.7607
    207.5000,       5.0000,   1.00000,    605.0662
    212.5000,       5.0000,   1.00000,    582.2650
    217.5000,       5.0000,   1.00000,    608.7408
    222.5000,       5.0000,   1.00000,    600.7665
    227.5000,       5.0000,   1.00000,    632.0769
    232.5000,       5.0000,   1.00000,    613.0522
    237.5000,       5.0000,   1.00000,    619.9285
    242.5000,       5.0000,   1.00000,    625.3655
    247.5000,       5.0000,   1.00000,    604.4091
    252.5000,       5.0000,   1.00000,    622.6016
    257.5000,       5.0000,   1.00000,    583.9717
    262.5000,       5.0000,   1.00000,    592.7924
    267.5000,       5.0000,   1.00000,    556.5037
    272.5000,       5.0000,   1.00000,    501.0778
    277.5000,       5.0000,   1.00000,    476.8271
    282.5000,       5.0000,   1.00000,    435.7581
    287.5000,       5.0000,   1.00000,    405.5257
    292.5000,       5.0000,   1.00000,    359.0974
    297.5000,       5.0000,   1.00000,    353.2221
    302.5000,       5.0000,   1.00000,    318.2339
    307.5000,       5.0000,   1.00000,    331.7934
    312.5000,       5.0000,   1.00000,    357.1551
    317.5000,       5.0000,   1.00000,    390.5406
    322.5000,       5.0000,   1.00000,    462.3937
    327.5000,       5.0000,   1.00000,    532.8368
    332.5000,       5.0000,   1.00000,    554.6731
    337.5000,       5.0000,   1.00000,    666.3971
    342.5000,       5.0000,   1.00000,    648.5563
    347.5000,       5.0000,   1.00000,    742.6700
    352.5000,       5.0000,   1.00000,    764.8517
    357.5000,       5.0000,   1.00000,    729.8483
    362.5000,       5.0000,   1.00000,    789.8654
    367.5000,       5.0000,   1.00000,    642.1711
    372.5000,       5.0000,   1.00000,    599.4064
    377.5000,       5.0000,   1.00000,    537.7791
    382.5000,       5.0000,   1.00000,    504.4159
    387.5000,       5.0000,   1.00000,    441.6004
    392.5000,       5.0000,   1.00000,    542.8260
    397.5000,       5.0000,   1.00000,    549.5981
    402.5000,       5.0000,   1.00000,    532.3062
    407.5000,       5.0000,   1.00000,    582.1520
    412.5000,       5.0000,   1.00000,    507.9459
    417.5000,       5.0000,   1.00000,    599.4420
    422.5000,       5.0000,   1.00000,    609.0463
    427.5000,       5.0000,   1.00000,    792.6522
    432.5000,       5.0000,   1.00000,    973.6946
    437.5000,       5.0000,   1.00000,   1129.9773
    442.5000,       5.0000,   1.00000,   1248.3531
    447.5000,       5.0000,   1.00000,   1357.8057
    452.5000,       5.0000,   1.00000,   1340.4556
    457.5000,       5.0000,   1.00000,   1279.3777
    462.5000,       5.0000,   1.00000,   1288.7195
    467.5000,       5.0000,   1.00000,   1270.4260
    472.5000,       5.0000,   1.00000,   1300.4896
    477.5000,       5.0000,   1.00000,   1323.4070
    482.5000,       5.0000,   1.00000,   1388.2135
    487.5000,       5.0000,   1.00000,   1413.1520
    492.5000,       5.0000,   1.00000,   1518.8170
    497.5000,       5.0000,   1.00000,   1461.3829
    502.5000,       5.0000,   1.00000,   1468.7030
    507.5000,       5.0000,   1.00000,   1251.5754
    512.5000,       5.0000,   1.00000,   1373.4059
    517.5000,       5.0000,   1.00000,   1110.4447
    522.5000,       5.0000,   1.00000,   1625.9409
    527.5000,       5.0000,   1.00000,   1044.3132
    552.5000,       5.0000,   1.00000,    927.6118
    557.5000,       5.0000,   1.00000,    521.3122
    562.5000,       5.0000,   1.00000,    634.1011
    567.5000,       5.0000,   1.00000,    557.2996
    572.5000,       5.0000,   1.00000,    561.5966
    577.5000,       5.0000,   1.00000,    603.8690
    582.5000,       5.0000,   1.00000,    772.3075
    587.5000,       5.0000,   1.00000,    980.7529
    592.5000,       5.0000,   1.00000,   1202.4076
    597.5000,       5.0000,   1.00000,   1573.7115
    602.5000,       5.0000,   1.00000,   1542.6212
    607.5000,       5.0000,   1.00000,   1681.8999
    612.5000,       5.0000,   1.00000,   1225.4445
    617.5000,       5.0000,   1.00000,   1409.2544
    622.5000,       5.0000,   1.00000,   1153.5210
    627.5000,       5.0000,   1.00000,   1103.4818
    632.5000,       5.0000,   1.00000,   1115.4352
    637.5000,       5.0000,   1.00000,   1171.1193
    642.5000,       5.0000,   1.00000,   1324.9833
    647.5000,       5.0000,   1.00000,   1332.8741
    652.5000,       5.0000,   1.00000,   1562.8851
    657.5000,       5.0000,   1.00000,   1378.7676
    662.5000,       5.0000,   1.00000,   1358.6482
    667.5000,       5.0000,   1.00000,   1239.9313
    672.5000,       5.0000,   1.00000,   1054.3296
    677.5000,       5.0000,   1.00000,   1041.3367
    682.5000,       5.0000,   1.00000,    860.4890
    687.5000,       5.0000,   1.00000,    770.8237
    692.5000,       5.0000,   1.00000,    698.0229
    697.5000,       5.0000,   1.00000,    535.2596
    702.5000,       5.0000,   1.00000,    463.2679
    707.5000,       5.0000,   1.00000,    377.2439
    712.5000,       5.0000,   1.00000,    313.6061
    717.5000,       5.0000,   1.00000,    311.6796
    722.5000,       5.0000,   1.00000,    279.5913
    727.5000,       5.0000,   1.00000,    300.2319
    732.5000,       5.0000,   1.00000,    244.1861
    737.5000,       5.0000,   1.00000,    265.7425
    742.5000,       5.0000,   1.00000,    272.4384
    747.5000,       5.0000,   1.00000,    254.9794
    752.5000,       5.0000,   1.00000,    257.5765
    757.5000,       5.0000,   1.00000,    246.1798
    762.5000,       5.0000,   1.00000,    254.3830
     12.5000,       5.0000,   2.00000,    330.0686
     17.5000,       5.0000,   2.00000,    316.4103
     22.5000,       5.0000,   2.00000,    323.7127
     27.5000,       5.0000,   2.00000,    365.0489
     32.5000,       5.0000,   2.00000,    315.1444
     37.5000,       5.0000,   2.00000,    329.8473
     42.5000,       5.0000,   2.00000,    352.6463
     47.5000,       5.0000,   2.00000,    366.1255
     52.5000,       5.0000,   2.00000,    305.8572
     57.5000,       5.0000,   2.00000,    299.4300
     62.5000,       5.0000,   2.00000,    334.0989
     67.5000,       5.0000,   2.00000,    361.8814
     72.5000,       5.0000,   2.00000,    357.9656
     77.5000,       5.0000,   2.00000,    384.6701
     82.5000,       5.0000,   2.00000,    463.6510
     87.5000,       5.0000,   2.00000,    458.0720
     92.5000,       5.0000,   2.00000,    473.8925
     97.5000,       5.0000,   2.00000,    515.2173
    102.5000,       5.0000,   2.00000,    494.7529
    107.5000,       5.0000,   2.00000,    498.4760
    112.5000,       5.0000,   2.00000,    514.7579
    117.5000,       5.0000,   2.00000,    526.4904
    122.5000,       5.0000,   2.00000,    528.7704
    127.5000,       5.0000,   2.00000,    455.4611
    132.5000,       5.0000,   2.00000,    411.2389
    137.5000,       5.0000,   2.00000,    430.7478
    142.5000,       5.0000,   2.00000,    447.5771
    147.5000,       5.0000,   2.00000,    411.7852
    152.5000,       5.0000,   2.00000,    383.0771
    157.5000,       5.0000,   2.00000,    466.2888
    162.5000,       5.0000,   2.00000,    444.6657
    167.5000,       5.0000,   2.00000,    429.1475
    172.5000,       5.0000,   2.00000,    488.5136
    177.5000,       5.0000,   2.00000,    530.3853
    182.5000,       5.0000,   2.00000,    538.8162
    187.5000,       5.0000,   2.00000,    572.2859
    192.5000,       5.0000,   2.00000,    619.5991
    197.5000,       5.0000,   2.00000,    588.7335
    202.5000,       5.0000,   2.00000,    577.0462
    207.5000,       5.0000,   2.00000,    597.9971
    212.5000,       5.0000,   2.00000,    575.6627
    217.5000,       5.0000,   2.00000,    582.5668
    222.5000,       5.0000,   2.00000,    583.9666
    227.5000,       5.0000,   2.00000,    604.9140
    232.5000,       5.0000,   2.00000,    575.9037
    237.5000,       5.0000,   2.00000,    580.7870
    242.5000,       5.0000,   2.00000,    592.6893
    247.5000,       5.0000,   2.00000,    575.8204
    252.5000,       5.0000,   2.00000,    573.9597
    257.5000,       5.0000,   2.00000,    536.4453
    262.5000,       5.0000,   2.00000,    562.2056
    267.5000,       5.0000,   2.00000,    533.8879
    272.5000,       5.0000,   2.00000,    462.7221
    277.5000,       5.0000,   2.00000,    451.7362
    282.5000,       5.0000,   2.00000,    432.7503
    287.5000,       5.0000,   2.00000,    389.0460
    292.5000,       5.0000,   2.00000,    353.4198
    297.5000,       5.0000,   2.00000,    354.2591
    302.5000,       5.0000,   2.00000,    319.1136
    307.5000,       5.0000,   2.00000,    330.5601
    312.5000,       5.0000,   2.00000,    350.6311
    317.5000,       5.0000,   2.00000,    361.2774
    322.5000,       5.0000,   2.00000,    432.2339
    327.5000,       5.0000,   2.00000,    469.1012
    332.5000,       5.0000,   2.00000,    479.5767
    337.5000,       5.0000,   2.00000,    561.8170
    342.5000,       5.0000,   2.00000,    549.6030
    347.5000,       5.0000,   2.00000,    625.1561
    352.5000,       5.0000,   2.00000,    617.2900
    357.5000,       5.0000,   2.00000,    604.3082
    362.5000,       5.0000,   2.00000,    690.4714
    367.5000,       5.0000,   2.00000,    551.5888
    372.5000,       5.0000,   2.00000,    514.3275
    377.5000,       5.0000,   2.00000,    556.9034
    382.5000,       5.0000,   2.00000,    484.4229
    387.5000,       5.0000,   2.00000,    395.6520
    392.5000,       5.0000,   2.00000,    526.5644
    397.5000,       5.0000,   2.00000,    528.6934
    402.5000,       5.0000,   2.00000,    481.2262
    407.5000,       5.0000,   2.00000,    536.7602
    412.5000,       5.0000,   2.00000,    503.4296
    417.5000,       5.0000,   2.00000,    570.9546
    422.5000,       5.0000,   2.00000,    562.4183
    427.5000,       5.0000,   2.00000,    700.0550
    432.5000,       5.0000,   2.00000,    867.0831
    437.5000,       5.0000,   2.00000,    887.7310
    442.5000,       5.0000,   2.00000,    948.4523
    447.5000,       5.0000,   2.00000,   1110.7599
    452.5000,       5.0000,   2.00000,   1100.8463
    457.5000,       5.0000,   2.00000,   1035.4921
    462.5000,       5.0000,   2.00000,   1087.3851
    467.5000,       5.0000,   2.00000,   1099.1809
    472.5000,       5.0000,   2.00000,   1100.2266
    477.5000,       5.0000,   2.00000,   1113.0095
    482.5000,       5.0000,   2.00000,   1112.4758
    487.5000,       5.0000,   2.00000,   1100.1150
    492.5000,       5.0000,   2.00000,   1146.5393
    497.5000,       5.0000,   2.00000,   1119.5615
    502.5000,       5.0000,   2.00000,   1029.1798
    507.5000,       5.0000,   2.00000,   1004.0567
    512.5000,       5.0000,   2.00000,   1106.7191
    517.5000,       5.0000,   2.00000,    936.0714
    522.5000,       5.0000,   2.00000,    977.2132
    532.5000,       5.0000,   2.00000,    871.8038
    547.5000,       5.0000,   2.00000,    629.2536
    557.5000,       5.0000,   2.00000,    493.3395
    562.5000,       5.0000,   2.00000,    571.8085
    567.5000,       5.0000,   2.00000,    623.9716
    572.5000,       5.0000,   2.00000,    568.0858
    577.5000,       5.0000,   2.00000,    604.8591
    582.5000,       5.0000,   2.00000,    786.7886
    587.5000,       5.0000,   2.00000,    852.5105
    592.5000,       5.0000,   2.00000,    876.9409
    597.5000,       5.0000,   2.00000,   1092.9946
    602.5000,       5.0000,   2.00000,   1242.2601
    607.5000,       5.0000,   2.00000,   1118.8378
    612.5000,       5.0000,   2.00000,    863.0093
    617.5000,       5.0000,   2.00000,   1181.4357
    622.5000,       5.0000,   2.00000,   1057.2024
    627.5000,       5.0000,   2.00000,    853.7026
    632.5000,       5.0000,   2.00000,    914.9570
    637.5000,       5.0000,   2.00000,   1004.2003
    642.5000,       5.0000,   2.00000,    998.6745
    647.5000,       5.0000,   2.00000,    994.4717
    652.5000,       5.0000,   2.00000,   1176.1846
    657.5000,       5.0000,   2.00000,   1033.5774
    662.5000,       5.0000,   2.00000,   1009.1631
    667.5000,       5.0000,   2.00000,    977.1147
    672.5000,       5.0000,   2.00000,    854.9595
    677.5000,       5.0000,   2.00000,    865.0461
    682.5000,       5.0000,   2.00000,    689.5487
    687.5000,       5.0000,   2.00000,    624.2070
    692.5000,       5.0000,   2.00000,    609.6104
    697.5000,       5.0000,   2.00000,    468.3956
    702.5000,       5.0000,   2.00000,    424.4360
    707.5000,       5.0000,   2.00000,    365.2988
    712.5000,       5.0000,   2.00000,    298.0754
    717.5000,       5.0000,   2.00000,    293.8199
    722.5000,       5.0000,   2.00000,    295.6465
    727.5000,       5.0000,   2.00000,    302.8225
    732.5000,       5.0000,   2.00000,    226.1595
    737.5000,       5.0000,   2.00000,    252.6923
    742.5000,       5.0000,   2.00000,    286.4462
    747.5000,       5.0000,   2.00000,    252.2733
    752.5000,       5.0000,   2.00000,    243.9917
    757.5000,       5.0000,   2.00000,    243.6352
     17.5000,       5.0000,   3.00000,    339.3465
     22.5000,       5.0000,   3.00000,    342.8174
     27.5000,       5.0000,   3.00000,    377.6734
     32.5000,       5.0000,   3.00000,    313.6053
     37.5000,       5.0000,   3.00000,    346.8613
     42.5000,       5.0000,   3.00000,    373.2561
     47.5000,       5.0000,   3.00000,    402.7208
     52.5000,       5.0000,   3.00000,    318.8048
     57.5000,       5.0000,   3.00000,    314.5290
     62.5000,       5.0000,   3.00000,    356.3168
     67.5000,       5.0000,   3.00000,    391.0079
     72.5000,       5.0000,   3.00000,    383.9564
     77.5000,       5.0000,   3.00000,    403.1745
     82.5000,       5.0000,   3.00000,    478.1940
     87.5000,       5.0000,   3.00000,    484.4422
     92.5000,       5.0000,   3.00000,    497.3239
     97.5000,       5.0000,   3.00000,    516.2203
    102.5000,       5.0000,   3.00000,    493.8437
    107.5000,       5.0000,   3.00000,    489.1238
    112.5000,       5.0000,   3.00000,    522.7923
    117.5000,       5.0000,   3.00000,    564.0257
    122.5000,       5.0000,   3.00000,    559.4761
    127.5000,       5.0000,   3.00000,    464.6346
    132.5000,       5.0000,   3.00000,    418.3287
    137.5000,       5.0000,   3.00000,    459.7658
    142.5000,       5.0000,   3.00000,    485.3173
    147.5000,       5.0000,   3.00000,    454.5938
    152.5000,       5.0000,   3.00000,    419.2156
    157.5000,       5.0000,   3.00000,    506.7990
    162.5000,       5.0000,   3.00000,    483.6557
    167.5000,       5.0000,   3.00000,    467.4847
    172.5000,       5.0000,   3.00000,    507.8451
    177.5000,       5.0000,   3.00000,    553.9816
    182.5000,       5.0000,   3.00000,    570.9008
    187.5000,       5.0000,   3.00000,    601.4322
    192.5000,       5.0000,   3.00000,    641.3406
    197.5000,       5.0000,   3.00000,    614.9492
    202.5000,       5.0000,   3.00000,    595.1836
    207.5000,       5.0000,   3.00000,    616.1790
    212.5000,       5.0000,   3.00000,    598.2612
    217.5000,       5.0000,   3.00000,    614.6422
    222.5000,       5.0000,   3.00000,    609.1421
    227.5000,       5.0000,   3.00000,    629.6624
    232.5000,       5.0000,   3.00000,    592.7723
    237.5000,       5.0000,   3.00000,    592.2277
    242.5000,       5.0000,   3.00000,    604.6619
    247.5000,       5.0000,   3.00000,    579.3636
    252.5000,       5.0000,   3.00000,    570.8519
    257.5000,       5.0000,   3.00000,    542.1511
    262.5000,       5.0000,   3.00000,    573.3766
    267.5000,       5.0000,   3.00000,    538.9167
    272.5000,       5.0000,   3.00000,    471.1049
    277.5000,       5.0000,   3.00000,    460.1246
    282.5000,       5.0000,   3.00000,    447.0966
    287.5000,       5.0000,   3.00000,    421.4752
    292.5000,       5.0000,   3.00000,    378.9004
    297.5000,       5.0000,   3.00000,    381.5491
    302.5000,       5.0000,   3.00000,    346.0988
    307.5000,       5.0000,   3.00000,    351.3750
    312.5000,       5.0000,   3.00000,    358.7707
    317.5000,       5.0000,   3.00000,    378.4971
    322.5000,       5.0000,   3.00000,    429.9731
    327.5000,       5.0000,   3.00000,    470.3986
    332.5000,       5.0000,   3.00000,    457.5597
    337.5000,       5.0000,   3.00000,    516.8203
    342.5000,       5.0000,   3.00000,    505.5429
    347.5000,       5.0000,   3.00000,    548.5549
    352.5000,       5.0000,   3.00000,    557.1358
    357.5000,       5.0000,   3.00000,    575.5146
    362.5000,       5.0000,   3.00000,    641.9886
    367.5000,       5.0000,   3.00000,    525.4844
    372.5000,       5.0000,   3.00000,    527.2534
    377.5000,       5.0000,   3.00000,    536.4539
    382.5000,       5.0000,   3.00000,    490.1147
    387.5000,       5.0000,   3.00000,    403.1657
    392.5000,       5.0000,   3.00000,    529.3601
    397.5000,       5.0000,   3.00000,    571.4846
    402.5000,       5.0000,   3.00000,    520.9399
    407.5000,       5.0000,   3.00000,    552.1147
    412.5000,       5.0000,   3.00000,    505.2255
    417.5000,       5.0000,   3.00000,    565.6107
    422.5000,       5.0000,   3.00000,    538.0352
    427.5000,       5.0000,   3.00000,    685.6003
    432.5000,       5.0000,   3.00000,    790.9287
    437.5000,       5.0000,   3.00000,    808.3120
    442.5000,       5.0000,   3.00000,    842.7499
    447.5000,       5.0000,   3.00000,    964.0326
    452.5000,       5.0000,   3.00000,    971.3500
    457.5000,       5.0000,   3.00000,    908.1631
    462.5000,       5.0000,   3.00000,    948.2273
    467.5000,       5.0000,   3.00000,    997.2556
    472.5000,       5.0000,   3.00000,   1028.0522
    477.5000,       5.0000,   3.00000,    989.2402
    482.5000,       5.0000,   3.00000,    958.1089
    487.5000,       5.0000,   3.00000,    920.4080
    492.5000,       5.0000,   3.00000,    984.2945
    497.5000,       5.0000,   3.00000,    918.7217
    502.5000,       5.0000,   3.00000,    924.8456
    507.5000,       5.0000,   3.00000,    864.9224
    512.5000,       5.0000,   3.00000,   1022.2813
    517.5000,       5.0000,   3.00000,    748.6423
    527.5000,       5.0000,   3.00000,    524.6619
    532.5000,       5.0000,   3.00000,    809.1608
    552.5000,       5.0000,   3.00000,    819.7756
    562.5000,       5.0000,   3.00000,    558.0537
    567.5000,       5.0000,   3.00000,    586.2765
    572.5000,       5.0000,   3.00000,    630.9442
    577.5000,       5.0000,   3.00000,    652.8242
    582.5000,       5.0000,   3.00000,    783.3365
    587.5000,       5.0000,   3.00000,    789.5071
    592.5000,       5.0000,   3.00000,    757.0883
    597.5000,       5.0000,   3.00000,   1025.8932
    602.5000,       5.0000,   3.00000,   1013.4111
    607.5000,       5.0000,   3.00000,    881.3320
    612.5000,       5.0000,   3.00000,    652.7979
    617.5000,       5.0000,   3.00000,    991.5660
    622.5000,       5.0000,   3.00000,    952.6630
    627.5000,       5.0000,   3.00000,    813.7377
    632.5000,       5.0000,   3.00000,    786.4882
    637.5000,       5.0000,   3.00000,    840.8663
    642.5000,       5.0000,   3.00000,    869.3085
    647.5000,       5.0000,   3.00000,    838.7931
    652.5000,       5.0000,   3.00000,    971.5120
    657.5000,       5.0000,   3.00000,    861.5169
    662.5000,       5.0000,   3.00000,    815.4774
    667.5000,       5.0000,   3.00000,    782.9616
    672.5000,       5.0000,   3.00000,    752.2666
    677.5000,       5.0000,   3.00000,    745.0656
    682.5000,       5.0000,   3.00000,    616.0104
    687.5000,       5.0000,   3.00000,    572.5483
    692.5000,       5.0000,   3.00000,    561.6791
    697.5000,       5.0000,   3.00000,    469.6560
    702.5000,       5.0000,   3.00000,    421.3462
    707.5000,       5.0000,   3.00000,    360.3463
    712.5000,       5.0000,   3.00000,    302.4792
    717.5000,       5.0000,   3.00000,    321.5805
    722.5000,       5.0000,   3.00000,    327.4824
    727.5000,       5.0000,   3.00000,    329.1847
    732.5000,       5.0000,   3.00000,    237.8918
    737.5000,       5.0000,   3.00000,    268.3461
    742.5000,       5.0000,   3.00000,    308.0273
    747.5000,       5.0000,   3.00000,    283.3855
    752.5000,       5.0000,   3.00000,    261.1668
     22.5000,      15.0000,   1.00000,    358.8909
     27.5000,      15.0000,   1.00000,    339.9932
     32.5000,      15.0000,   1.00000,    350.3017
     37.5000,      15.0000,   1.00000,    358.0393
     42.5000,      15.0000,   1.00000,    387.2514
     47.5000,      15.0000,   1.00000,    374.8789
     52.5000,      15.0000,   1.00000,    364.4113
     57.5000,      15.0000,   1.00000,    344.3051
     62.5000,      15.0000,   1.00000,    361.4520
     67.5000,      15.0000,   1.00000,    386.3048
     72.5000,      15.0000,   1.00000,    412.5899
     77.5000,      15.0000,   1.00000,    438.2442
     82.5000,      15.0000,   1.00000,    464.8437
     87.5000,      15.0000,   1.00000,    496.4694
     92.5000,      15.0000,   1.00000,    504.5168
     97.5000,      15.0000,   1.00000,    489.1855
    102.5000,      15.0000,   1.00000,    473.4985
    107.5000,      15.0000,   1.00000,    489.2414
    112.5000,      15.0000,   1.00000,    527.6801
    117.5000,      15.0000,   1.00000,    558.2285
    122.5000,      15.0000,   1.00000,    540.2240
    127.5000,      15.0000,   1.00000,    491.5935
    132.5000,      15.0000,   1.00000,    461.2894
    137.5000,      15.0000,   1.00000,    461.2674
    142.5000,      15.0000,   1.00000,    480.2411
    147.5000,      15.0000,   1.00000,    485.3089
    152.5000,      15.0000,   1.00000,    495.3127
    157.5000,      15.0000,   1.00000,    489.9939
    162.5000,      15.0000,   1.00000,    504.2733
    167.5000,      15.0000,   1.00000,    508.7437
    172.5000,      15.0000,   1.00000,    521.5947
    177.5000,      15.0000,   1.00000,    546.8754
    182.5000,      15.0000,   1.00000,    591.5192
    187.5000,      15.0000,   1.00000,    618.3890
    192.5000,      15.0000,   1.00000,    623.5731
    197.5000,      15.0000,   1.00000,    618.8718
    202.5000,      15.0000,   1.00000,    610.1693
    207.5000,      15.0000,   1.00000,    597.2822
    212.5000,      15.0000,   1.00000,    610.1986
    217.5000,      15.0000,   1.00000,    618.6291
    222.5000,      15.0000,   1.00000,    628.6307
    227.5000,      15.0000,   1.00000,    619.1030
    232.5000,      15.0000,   1.00000,    613.4333
    237.5000,      15.0000,   1.00000,    601.8226
    242.5000,      15.0000,   1.00000,    587.5281
    247.5000,      15.0000,   1.00000,    573.4276
    252.5000,      15.0000,   1.00000,    560.3194
    257.5000,      15.0000,   1.00000,    558.4924
    262.5000,      15.0000,   1.00000,    542.6724
    267.5000,      15.0000,   1.00000,    523.3004
    272.5000,      15.0000,   1.00000,    492.8913
    277.5000,      15.0000,   1.00000,    461.5676
    282.5000,      15.0000,   1.00000,    448.5707
    287.5000,      15.0000,   1.00000,    433.9463
    292.5000,      15.0000,   1.00000,    417.0165
    297.5000,      15.0000,   1.00000,    388.3542
    302.5000,      15.0000,   1.00000,    376.7178
    307.5000,      15.0000,   1.00000,    363.4927
    312.5000,      15.0000,   1.00000,    375.0247
    317.5000,      15.0000,   1.00000,    397.6001
    322.5000,      15.0000,   1.00000,    436.5081
    327.5000,      15.0000,   1.00000,    450.6621
    332.5000,      15.0000,   1.00000,    471.7520
    337.5000,      15.0000,   1.00000,    471.7408
    342.5000,      15.0000,   1.00000,    475.5741
    347.5000,      15.0000,   1.00000,    492.9443
    352.5000,      15.0000,   1.00000,    529.1937
    357.5000,      15.0000,   1.00000,    556.5635
    362.5000,      15.0000,   1.00000,    552.7623
    367.5000,      15.0000,   1.00000,    561.0164
    372.5000,      15.0000,   1.00000,    521.2938
    377.5000,      15.0000,   1.00000,    492.3598
    382.5000,      15.0000,   1.00000,    461.3249
    387.5000,      15.0000,   1.00000,    482.0088
    392.5000,      15.0000,   1.00000,    510.4498
    397.5000,      15.0000,   1.00000,    554.6514
    402.5000,      15.0000,   1.00000,    583.5484
    407.5000,      15.0000,   1.00000,    546.2162
    412.5000,      15.0000,   1.00000,    526.8411
    417.5000,      15.0000,   1.00000,    516.1506
    422.5000,      15.0000,   1.00000,    586.3412
    427.5000,      15.0000,   1.00000,    648.2927
    432.5000,      15.0000,   1.00000,    722.4039
    437.5000,      15.0000,   1.00000,    772.5143
    442.5000,      15.0000,   1.00000,    824.8002
    447.5000,      15.0000,   1.00000,    830.4648
    452.5000,      15.0000,   1.00000,    835.6082
    457.5000,      15.0000,   1.00000,    845.2581
    462.5000,      15.0000,   1.00000,    851.5747
    467.5000,      15.0000,   1.00000,    895.3143
    472.5000,      15.0000,   1.00000,    918.5975
    477.5000,      15.0000,   1.00000,    901.6932
    482.5000,      15.0000,   1.00000,    848.2910
    487.5000,      15.0000,   1.00000,    850.0319
    492.5000,      15.0000,   1.00000,    819.0157
    497.5000,      15.0000,   1.00000,    862.8735
    502.5000,      15.0000,   1.00000,    852.8019
    507.5000,      15.0000,   1.00000,    908.1437
    512.5000,      15.0000,   1.00000,    788.1867
    522.5000,      15.0000,   1.00000,    497.7831
    527.5000,      15.0000,   1.00000,    564.6663
    537.5000,      15.0000,   1.00000,    883.2200
    542.5000,      15.0000,   1.00000,    902.3580
    552.5000,      15.0000,   1.00000,    636.9716
    557.5000,      15.0000,   1.00000,    582.6013
    567.5000,      15.0000,   1.00000,    530.5700
    572.5000,      15.0000,   1.00000,    596.5788
    577.5000,      15.0000,   1.00000,    715.6121
    582.5000,      15.0000,   1.00000,    731.8599
    587.5000,      15.0000,   1.00000,    751.8970
    592.5000,      15.0000,   1.00000,    878.2979
    597.5000,      15.0000,   1.00000,    874.9016
    602.5000,      15.0000,   1.00000,    827.1482
    607.5000,      15.0000,   1.00000,    730.4145
    612.5000,      15.0000,   1.00000,    733.3962
    617.5000,      15.0000,   1.00000,    710.4216
    622.5000,      15.0000,   1.00000,    817.2599
    627.5000,      15.0000,   1.00000,    817.3274
    632.5000,      15.0000,   1.00000,    756.1927
    637.5000,      15.0000,   1.00000,    725.3467
    642.5000,      15.0000,   1.00000,    767.3348
    647.5000,      15.0000,   1.00000,    811.3041
    652.5000,      15.0000,   1.00000,    783.9417
    657.5000,      15.0000,   1.00000,    757.3939
    662.5000,      15.0000,   1.00000,    705.4839
    667.5000,      15.0000,   1.00000,    678.2155
    672.5000,      15.0000,   1.00000,    647.4902
    677.5000,      15.0000,   1.00000,    635.0457
    682.5000,      15.0000,   1.00000,    601.0813
    687.5000,      15.0000,   1.00000,    551.2814
    692.5000,      15.0000,   1.00000,    520.7507
    697.5000,      15.0000,   1.00000,    481.3498
    702.5000,      15.0000,   1.00000,    420.0082
    707.5000,      15.0000,   1.00000,    358.0717
    712.5000,      15.0000,   1.00000,    336.0172
    717.5000,      15.0000,   1.00000,    334.4932
    722.5000,      15.0000,   1.00000,    338.7079
    727.5000,      15.0000,   1.00000,    311.8849
    732.5000,      15.0000,   1.00000,    296.6122
    737.5000,      15.0000,   1.00000,    282.9966
    742.5000,      15.0000,   1.00000,    295.0563
    747.5000,      15.0000,   1.00000,    297.6163
     22.5000,       5.0000,   4.00000,    349.4315
     27.5000,       5.0000,   4.00000,    376.6075
     32.5000,       5.0000,   4.00000,    323.3337
     37.5000,       5.0000,   4.00000,    368.5060
     42.5000,       5.0000,   4.00000,    396.6241
     47.5000,       5.0000,   4.00000,    416.8221
     52.5000,       5.0000,   4.00000,    341.0685
     57.5000,       5.0000,   4.00000,    328.4804
     62.5000,       5.0000,   4.00000,    360.4779
     67.5000,       5.0000,   4.00000,    398.3271
     72.5000,       5.0000,   4.00000,    406.5469
     77.5000,       5.0000,   4.00000,    421.8573
     82.5000,       5.0000,   4.00000,    501.0664
     87.5000,       5.0000,   4.00000,    502.1262
     92.5000,       5.0000,   4.00000,    508.0025
     97.5000,       5.0000,   4.00000,    510.0378
    102.5000,       5.0000,   4.00000,    465.1865
    107.5000,       5.0000,   4.00000,    484.5868
    112.5000,       5.0000,   4.00000,    538.3416
    117.5000,       5.0000,   4.00000,    581.3585
    122.5000,       5.0000,   4.00000,    580.6479
    127.5000,       5.0000,   4.00000,    480.2183
    132.5000,       5.0000,   4.00000,    434.5454
    137.5000,       5.0000,   4.00000,    463.2286
    142.5000,       5.0000,   4.00000,    502.3457
    147.5000,       5.0000,   4.00000,    496.2863
    152.5000,       5.0000,   4.00000,    458.4893
    157.5000,       5.0000,   4.00000,    541.4031
    162.5000,       5.0000,   4.00000,    507.8062
    167.5000,       5.0000,   4.00000,    488.2750
    172.5000,       5.0000,   4.00000,    524.4298
    177.5000,       5.0000,   4.00000,    560.9048
    182.5000,       5.0000,   4.00000,    597.2205
    187.5000,       5.0000,   4.00000,    630.4195
    192.5000,       5.0000,   4.00000,    666.1951
    197.5000,       5.0000,   4.00000,    625.6904
    202.5000,       5.0000,   4.00000,    603.5884
    207.5000,       5.0000,   4.00000,    614.4108
    212.5000,       5.0000,   4.00000,    600.0716
    217.5000,       5.0000,   4.00000,    630.4563
    222.5000,       5.0000,   4.00000,    625.9088
    227.5000,       5.0000,   4.00000,    646.4048
    232.5000,       5.0000,   4.00000,    605.6760
    237.5000,       5.0000,   4.00000,    602.1927
    242.5000,       5.0000,   4.00000,    600.1588
    247.5000,       5.0000,   4.00000,    565.8565
    252.5000,       5.0000,   4.00000,    575.2699
    257.5000,       5.0000,   4.00000,    542.1213
    262.5000,       5.0000,   4.00000,    569.9230
    267.5000,       5.0000,   4.00000,    540.2983
    272.5000,       5.0000,   4.00000,    474.8990
    277.5000,       5.0000,   4.00000,    467.1791
    282.5000,       5.0000,   4.00000,    457.8238
    287.5000,       5.0000,   4.00000,    439.9284
    292.5000,       5.0000,   4.00000,    403.9644
    297.5000,       5.0000,   4.00000,    404.6696
    302.5000,       5.0000,   4.00000,    357.7087
    307.5000,       5.0000,   4.00000,    357.8929
    312.5000,       5.0000,   4.00000,    371.5732
    317.5000,       5.0000,   4.00000,    377.3092
    322.5000,       5.0000,   4.00000,    442.3934
    327.5000,       5.0000,   4.00000,    464.0741
    332.5000,       5.0000,   4.00000,    439.2112
    337.5000,       5.0000,   4.00000,    490.3109
    342.5000,       5.0000,   4.00000,    436.8885
    347.5000,       5.0000,   4.00000,    498.1000
    352.5000,       5.0000,   4.00000,    524.3915
    357.5000,       5.0000,   4.00000,    530.3022
    362.5000,       5.0000,   4.00000,    623.8016
    367.5000,       5.0000,   4.00000,    521.2089
    372.5000,       5.0000,   4.00000,    503.0197
    377.5000,       5.0000,   4.00000,    504.9034
    382.5000,       5.0000,   4.00000,    458.7274
    387.5000,       5.0000,   4.00000,    396.9993
    392.5000,       5.0000,   4.00000,    550.3586
    397.5000,       5.0000,   4.00000,    589.5623
    402.5000,       5.0000,   4.00000,    560.5217
    407.5000,       5.0000,   4.00000,    584.1265
    412.5000,       5.0000,   4.00000,    475.5307
    417.5000,       5.0000,   4.00000,    527.5290
    422.5000,       5.0000,   4.00000,    507.4928
    427.5000,       5.0000,   4.00000,    618.6619
    432.5000,       5.0000,   4.00000,    731.9500
    437.5000,       5.0000,   4.00000,    749.1028
    442.5000,       5.0000,   4.00000,    782.6670
    447.5000,       5.0000,   4.00000,    851.5865
    452.5000,       5.0000,   4.00000,    826.9636
    457.5000,       5.0000,   4.00000,    779.8907
    462.5000,       5.0000,   4.00000,    817.0280
    467.5000,       5.0000,   4.00000,    855.6688
    472.5000,       5.0000,   4.00000,    885.7366
    477.5000,       5.0000,   4.00000,    859.1989
    482.5000,       5.0000,   4.00000,    807.6171
    487.5000,       5.0000,   4.00000,    786.0258
    492.5000,       5.0000,   4.00000,    814.3784
    497.5000,       5.0000,   4.00000,    828.0910
    502.5000,       5.0000,   4.00000,    820.1862
    507.5000,       5.0000,   4.00000,    788.5723
    512.5000,       5.0000,   4.00000,    816.6081
    522.5000,       5.0000,   4.00000,    521.1641
    527.5000,       5.0000,   4.00000,    456.5740
    532.5000,       5.0000,   4.00000,    635.4935
    547.5000,       5.0000,   4.00000,    729.7341
    552.5000,       5.0000,   4.00000,    849.2046
    557.5000,       5.0000,   4.00000,    429.2531
    567.5000,       5.0000,   4.00000,    530.8680
    572.5000,       5.0000,   4.00000,    573.4768
    577.5000,       5.0000,   4.00000,    660.4260
    582.5000,       5.0000,   4.00000,    743.5127
    587.5000,       5.0000,   4.00000,    735.2790
    592.5000,       5.0000,   4.00000,    770.2681
    597.5000,       5.0000,   4.00000,    920.3798
    602.5000,       5.0000,   4.00000,    852.8012
    607.5000,       5.0000,   4.00000,    742.7338
    612.5000,       5.0000,   4.00000,    537.1678
    617.5000,       5.0000,   4.00000,    768.9886
    622.5000,       5.0000,   4.00000,    773.9023
    627.5000,       5.0000,   4.00000,    710.4977
    632.5000,       5.0000,   4.00000,    685.6882
    637.5000,       5.0000,   4.00000,    677.0868
    642.5000,       5.0000,   4.00000,    731.4429
    647.5000,       5.0000,   4.00000,    721.8163
    652.5000,       5.0000,   4.00000,    838.7265
    657.5000,       5.0000,   4.00000,    697.6868
    662.5000,       5.0000,   4.00000,    669.1193
    667.5000,       5.0000,   4.00000,    646.1764
    672.5000,       5.0000,   4.00000,    582.6335
    677.5000,       5.0000,   4.00000,    647.1080
    682.5000,       5.0000,   4.00000,    544.3305
    687.5000,       5.0000,   4.00000,    525.4363
    692.5000,       5.0000,   4.00000,    543.4728
    697.5000,       5.0000,   4.00000,    442.4091
    702.5000,       5.0000,   4.00000,    413.4629
    707.5000,       5.0000,   4.00000,    345.5746
    712.5000,       5.0000,   4.00000,    305.7398
    717.5000,       5.0000,   4.00000,    339.9741
    722.5000,       5.0000,   4.00000,    339.9633
    727.5000,       5.0000,   4.00000,    352.1396
    732.5000,       5.0000,   4.00000,    257.4261
    737.5000,       5.0000,   4.00000,    286.2105
    742.5000,       5.0000,   4.00000,    325.2830
    747.5000,       5.0000,   4.00000,    297.5392
     30.0000,      20.0000,   1.00000,    365.4679
     35.0000,      20.0000,   1.00000,    386.3888
     40.0000,      20.0000,   1.00000,    392.8576
     45.0000,      20.0000,   1.00000,    396.2104
     50.0000,      20.0000,   1.00000,    388.9541
     55.0000,      20.0000,   1.00000,    377.2048
     60.0000,      20.0000,   1.00000,    369.6123
     65.0000,      20.0000,   1.00000,    376.3703
     70.0000,      20.0000,   1.00000,    400.9962
     75.0000,      20.0000,   1.00000,    449.4122
     80.0000,      20.0000,   1.00000,    483.2086
     85.0000,      20.0000,   1.00000,    496.3719
     90.0000,      20.0000,   1.00000,    498.9471
     95.0000,      20.0000,   1.00000,    471.9232
    100.0000,      20.0000,   1.00000,    468.0020
    105.0000,      20.0000,   1.00000,    484.3957
    110.0000,      20.0000,   1.00000,    505.7112
    115.0000,      20.0000,   1.00000,    539.5841
    120.0000,      20.0000,   1.00000,    543.8980
    125.0000,      20.0000,   1.00000,    533.8747
    130.0000,      20.0000,   1.00000,    508.7840
    135.0000,      20.0000,   1.00000,    482.2546
    140.0000,      20.0000,   1.00000,    483.1161
    145.0000,      20.0000,   1.00000,    496.7999
    150.0000,      20.0000,   1.00000,    530.9234
    155.0000,      20.0000,   1.00000,    535.6081
    160.0000,      20.0000,   1.00000,    522.0187
    165.0000,      20.0000,   1.00000,    526.5861
    170.0000,      20.0000,   1.00000,    529.9376
    175.0000,      20.0000,   1.00000,    554.2111
    180.0000,      20.0000,   1.00000,    588.6647
    185.0000,      20.0000,   1.00000,    621.5092
    190.0000,      20.0000,   1.00000,    639.5631
    195.0000,      20.0000,   1.00000,    634.8922
    200.0000,      20.0000,   1.00000,    616.8971
    205.0000,      20.0000,   1.00000,    595.2418
    210.0000,      20.0000,   1.00000,    595.7605
    215.0000,      20.0000,   1.00000,    602.4246
    220.0000,      20.0000,   1.00000,    617.8538
    225.0000,      20.0000,   1.00000,    628.1673
    230.0000,      20.0000,   1.00000,    626.8008
    235.0000,      20.0000,   1.00000,    612.9024
    240.0000,      20.0000,   1.00000,    584.3638
    245.0000,      20.0000,   1.00000,    573.5860
    250.0000,      20.0000,   1.00000,    559.8402
    255.0000,      20.0000,   1.00000,    551.0200
    260.0000,      20.0000,   1.00000,    545.6243
    265.0000,      20.0000,   1.00000,    522.7134
    270.0000,      20.0000,   1.00000,    510.2405
    275.0000,      20.0000,   1.00000,    492.3281
    280.0000,      20.0000,   1.00000,    468.5926
    285.0000,      20.0000,   1.00000,    456.3659
    290.0000,      20.0000,   1.00000,    444.0767
    295.0000,      20.0000,   1.00000,    419.7615
    300.0000,      20.0000,   1.00000,    395.2622
    305.0000,      20.0000,   1.00000,    385.0703
    310.0000,      20.0000,   1.00000,    374.0749
    315.0000,      20.0000,   1.00000,    400.7360
    320.0000,      20.0000,   1.00000,    424.4515
    325.0000,      20.0000,   1.00000,    433.0629
    330.0000,      20.0000,   1.00000,    458.7431
    335.0000,      20.0000,   1.00000,    431.7323
    340.0000,      20.0000,   1.00000,    434.0846
    345.0000,      20.0000,   1.00000,    453.0828
    350.0000,      20.0000,   1.00000,    460.6602
    355.0000,      20.0000,   1.00000,    513.4305
    360.0000,      20.0000,   1.00000,    537.7232
    365.0000,      20.0000,   1.00000,    525.4614
    370.0000,      20.0000,   1.00000,    514.7117
    375.0000,      20.0000,   1.00000,    458.7292
    380.0000,      20.0000,   1.00000,    427.2209
    385.0000,      20.0000,   1.00000,    461.3549
    390.0000,      20.0000,   1.00000,    492.5946
    395.0000,      20.0000,   1.00000,    541.5615
    400.0000,      20.0000,   1.00000,    593.9686
    405.0000,      20.0000,   1.00000,    563.0855
    410.0000,      20.0000,   1.00000,    534.9498
    415.0000,      20.0000,   1.00000,    503.5641
    420.0000,      20.0000,   1.00000,    487.9195
    425.0000,      20.0000,   1.00000,    548.7859
    430.0000,      20.0000,   1.00000,    610.2518
    435.0000,      20.0000,   1.00000,    679.0413
    440.0000,      20.0000,   1.00000,    744.9818
    445.0000,      20.0000,   1.00000,    738.1464
    450.0000,      20.0000,   1.00000,    716.1651
    455.0000,      20.0000,   1.00000,    696.8114
    460.0000,      20.0000,   1.00000,    693.6046
    465.0000,      20.0000,   1.00000,    694.0499
    470.0000,      20.0000,   1.00000,    697.4606
    475.0000,      20.0000,   1.00000,    693.0372
    480.0000,      20.0000,   1.00000,    709.6607
    485.0000,      20.0000,   1.00000,    700.3876
    490.0000,      20.0000,   1.00000,    715.4501
    495.0000,      20.0000,   1.00000,    732.5082
    500.0000,      20.0000,   1.00000,    768.5480
    505.0000,      20.0000,   1.00000,    746.8943
    515.0000,      20.0000,   1.00000,    503.5321
    520.0000,      20.0000,   1.00000,    455.3265
    525.0000,      20.0000,   1.00000,    421.8628
    535.0000,      20.0000,   1.00000,    709.2986
    540.0000,      20.0000,   1.00000,    852.1331
    545.0000,      20.0000,   1.00000,    958.3089
    555.0000,      20.0000,   1.00000,    596.8060
    560.0000,      20.0000,   1.00000,    490.4375
    565.0000,      20.0000,   1.00000,    392.2038
    575.0000,      20.0000,   1.00000,    505.8658
    580.0000,      20.0000,   1.00000,    592.0936
    585.0000,      20.0000,   1.00000,    754.6622
    590.0000,      20.0000,   1.00000,    816.1220
    595.0000,      20.0000,   1.00000,    812.1642
    600.0000,      20.0000,   1.00000,    772.4891
    605.0000,      20.0000,   1.00000,    691.1238
    610.0000,      20.0000,   1.00000,    644.8525
    615.0000,      20.0000,   1.00000,    591.7219
    620.0000,      20.0000,   1.00000,    550.3618
    625.0000,      20.0000,   1.00000,    571.5159
    630.0000,      20.0000,   1.00000,    598.6644
    635.0000,      20.0000,   1.00000,    610.0083
    640.0000,      20.0000,   1.00000,    616.9464
    645.0000,      20.0000,   1.00000,    636.6201
    650.0000,      20.0000,   1.00000,    641.9285
    655.0000,      20.0000,   1.00000,    629.1309
    660.0000,      20.0000,   1.00000,    605.1313
    665.0000,      20.0000,   1.00000,    531.8585
    670.0000,      20.0000,   1.00000,    517.4003
    675.0000,      20.0000,   1.00000,    497.5319
    680.0000,      20.0000,   1.00000,    489.7384
    685.0000,      20.0000,   1.00000,    529.8153
    690.0000,      20.0000,   1.00000,    490.5889
    695.0000,      20.0000,   1.00000,    466.2068
    700.0000,      20.0000,   1.00000,    424.7596
    705.0000,      20.0000,   1.00000,    372.8377
    710.0000,      20.0000,   1.00000,    358.8757
    715.0000,      20.0000,   1.00000,    335.7429
    720.0000,      20.0000,   1.00000,    336.4535
    725.0000,      20.0000,   1.00000,    334.5064
    730.0000,      20.0000,   1.00000,    330.1763
    735.0000,      20.0000,   1.00000,    330.6090
    740.0000,      20.0000,   1.00000,    309.0628
     27.5000,       5.0000,   5.00000,    387.4880
     32.5000,       5.0000,   5.00000,    339.1656
     37.5000,       5.0000,   5.00000,    384.6135
     42.5000,       5.0000,   5.00000,    414.1056
     47.5000,       5.0000,   5.00000,    437.5684
     52.5000,       5.0000,   5.00000,    350.9221
     57.5000,       5.0000,   5.00000,    336.8075
     62.5000,       5.0000,   5.00000,    363.2692
     67.5000,       5.0000,   5.00000,    400.5285
     72.5000,       5.0000,   5.00000,    407.2295
     77.5000,       5.0000,   5.00000,    443.3331
     82.5000,       5.0000,   5.00000,    526.5809
     87.5000,       5.0000,   5.00000,    510.9308
     92.5000,       5.0000,   5.00000,    499.7963
     97.5000,       5.0000,   5.00000,    494.5216
    102.5000,       5.0000,   5.00000,    459.7113
    107.5000,       5.0000,   5.00000,    479.9682
    112.5000,       5.0000,   5.00000,    542.0549
    117.5000,       5.0000,   5.00000,    585.6673
    122.5000,       5.0000,   5.00000,    589.6017
    127.5000,       5.0000,   5.00000,    502.0674
    132.5000,       5.0000,   5.00000,    440.0778
    137.5000,       5.0000,   5.00000,    469.4512
    142.5000,       5.0000,   5.00000,    516.5557
    147.5000,       5.0000,   5.00000,    513.5413
    152.5000,       5.0000,   5.00000,    485.3102
    157.5000,       5.0000,   5.00000,    576.0482
    162.5000,       5.0000,   5.00000,    525.0085
    167.5000,       5.0000,   5.00000,    489.3576
    172.5000,       5.0000,   5.00000,    533.3590
    177.5000,       5.0000,   5.00000,    581.2982
    182.5000,       5.0000,   5.00000,    601.8141
    187.5000,       5.0000,   5.00000,    652.2963
    192.5000,       5.0000,   5.00000,    689.0448
    197.5000,       5.0000,   5.00000,    634.2144
    202.5000,       5.0000,   5.00000,    596.3929
    207.5000,       5.0000,   5.00000,    610.2593
    212.5000,       5.0000,   5.00000,    593.1534
    217.5000,       5.0000,   5.00000,    620.0839
    222.5000,       5.0000,   5.00000,    632.0478
    227.5000,       5.0000,   5.00000,    654.9265
    232.5000,       5.0000,   5.00000,    613.1104
    237.5000,       5.0000,   5.00000,    600.0642
    242.5000,       5.0000,   5.00000,    589.5396
    247.5000,       5.0000,   5.00000,    563.4029
    252.5000,       5.0000,   5.00000,    566.9526
    257.5000,       5.0000,   5.00000,    538.5727
    262.5000,       5.0000,   5.00000,    566.6288
    267.5000,       5.0000,   5.00000,    541.1592
    272.5000,       5.0000,   5.00000,    476.1179
    277.5000,       5.0000,   5.00000,    475.2350
    282.5000,       5.0000,   5.00000,    471.8296
    287.5000,       5.0000,   5.00000,    447.9826
    292.5000,       5.0000,   5.00000,    416.9144
    297.5000,       5.0000,   5.00000,    417.4430
    302.5000,       5.0000,   5.00000,    360.2662
    307.5000,       5.0000,   5.00000,    363.2534
    312.5000,       5.0000,   5.00000,    371.6014
    317.5000,       5.0000,   5.00000,    386.1761
    322.5000,       5.0000,   5.00000,    440.6078
    327.5000,       5.0000,   5.00000,    462.9165
    332.5000,       5.0000,   5.00000,    429.1324
    337.5000,       5.0000,   5.00000,    447.5097
    342.5000,       5.0000,   5.00000,    411.2481
    347.5000,       5.0000,   5.00000,    465.4398
    352.5000,       5.0000,   5.00000,    488.9706
    357.5000,       5.0000,   5.00000,    514.8416
    362.5000,       5.0000,   5.00000,    623.5317
    367.5000,       5.0000,   5.00000,    505.2055
    372.5000,       5.0000,   5.00000,    466.0898
    377.5000,       5.0000,   5.00000,    474.8059
    382.5000,       5.0000,   5.00000,    427.6828
    387.5000,       5.0000,   5.00000,    378.0968
    392.5000,       5.0000,   5.00000,    557.9154
    397.5000,       5.0000,   5.00000,    617.1507
    402.5000,       5.0000,   5.00000,    570.7397
    407.5000,       5.0000,   5.00000,    581.6215
    412.5000,       5.0000,   5.00000,    469.8407
    417.5000,       5.0000,   5.00000,    485.4132
    422.5000,       5.0000,   5.00000,    451.6364
    427.5000,       5.0000,   5.00000,    563.0551
    432.5000,       5.0000,   5.00000,    678.8741
    437.5000,       5.0000,   5.00000,    709.6988
    442.5000,       5.0000,   5.00000,    723.3663
    447.5000,       5.0000,   5.00000,    785.2256
    452.5000,       5.0000,   5.00000,    727.0187
    457.5000,       5.0000,   5.00000,    664.5002
    462.5000,       5.0000,   5.00000,    703.0003
    467.5000,       5.0000,   5.00000,    716.6172
    472.5000,       5.0000,   5.00000,    725.8982
    477.5000,       5.0000,   5.00000,    718.9778
    482.5000,       5.0000,   5.00000,    707.0590
    487.5000,       5.0000,   5.00000,    667.1913
    492.5000,       5.0000,   5.00000,    741.5483
    497.5000,       5.0000,   5.00000,    744.3714
    502.5000,       5.0000,   5.00000,    758.1694
    507.5000,       5.0000,   5.00000,    662.1978
    517.5000,       5.0000,   5.00000,    400.4849
    522.5000,       5.0000,   5.00000,    448.1985
    527.5000,       5.0000,   5.00000,    372.9499
    532.5000,       5.0000,   5.00000,    595.9607
    547.5000,       5.0000,   5.00000,    766.1982
    552.5000,       5.0000,   5.00000,    899.6868
    557.5000,       5.0000,   5.00000,    401.6473
    562.5000,       5.0000,   5.00000,    414.4359
    572.5000,       5.0000,   5.00000,    478.7629
    577.5000,       5.0000,   5.00000,    542.8804
    582.5000,       5.0000,   5.00000,    732.6199
    587.5000,       5.0000,   5.00000,    759.5538
    592.5000,       5.0000,   5.00000,    733.7347
    597.5000,       5.0000,   5.00000,    866.7854
    602.5000,       5.0000,   5.00000,    806.1265
    607.5000,       5.0000,   5.00000,    660.3239
    612.5000,       5.0000,   5.00000,    456.9778
    617.5000,       5.0000,   5.00000,    638.1163
    622.5000,       5.0000,   5.00000,    605.2700
    627.5000,       5.0000,   5.00000,    548.4986
    632.5000,       5.0000,   5.00000,    571.4971
    637.5000,       5.0000,   5.00000,    600.5683
    642.5000,       5.0000,   5.00000,    597.6489
    647.5000,       5.0000,   5.00000,    625.8490
    652.5000,       5.0000,   5.00000,    725.8636
    657.5000,       5.0000,   5.00000,    606.1929
    662.5000,       5.0000,   5.00000,    564.9011
    667.5000,       5.0000,   5.00000,    523.6316
    672.5000,       5.0000,   5.00000,    487.7052
    677.5000,       5.0000,   5.00000,    528.2289
    682.5000,       5.0000,   5.00000,    488.9353
    687.5000,       5.0000,   5.00000,    493.8452
    692.5000,       5.0000,   5.00000,    515.8680
    697.5000,       5.0000,   5.00000,    424.4159
    702.5000,       5.0000,   5.00000,    383.8806
    707.5000,       5.0000,   5.00000,    347.7081
    712.5000,       5.0000,   5.00000,    305.1990
    717.5000,       5.0000,   5.00000,    333.0147
    722.5000,       5.0000,   5.00000,    351.2438
    727.5000,       5.0000,   5.00000,    368.7336
    732.5000,       5.0000,   5.00000,    274.2386
    737.5000,       5.0000,   5.00000,    306.2206
    742.5000,       5.0000,   5.00000,    342.0725
     32.5000,       5.0000,   6.00000,    351.0009
     37.5000,       5.0000,   6.00000,    397.8179
     42.5000,       5.0000,   6.00000,    429.2362
     47.5000,       5.0000,   6.00000,    454.6924
     52.5000,       5.0000,   6.00000,    354.3669
     57.5000,       5.0000,   6.00000,    335.1577
     62.5000,       5.0000,   6.00000,    369.2056
     67.5000,       5.0000,   6.00000,    398.7504
     72.5000,       5.0000,   6.00000,    409.0899
     77.5000,       5.0000,   6.00000,    446.3412
     82.5000,       5.0000,   6.00000,    538.6937
     87.5000,       5.0000,   6.00000,    512.1346
     92.5000,       5.0000,   6.00000,    487.2571
     97.5000,       5.0000,   6.00000,    490.0070
    102.5000,       5.0000,   6.00000,    466.7078
    107.5000,       5.0000,   6.00000,    482.5377
    112.5000,       5.0000,   6.00000,    529.6158
    117.5000,       5.0000,   6.00000,    584.2211
    122.5000,       5.0000,   6.00000,    600.5137
    127.5000,       5.0000,   6.00000,    499.7991
    132.5000,       5.0000,   6.00000,    447.3117
    137.5000,       5.0000,   6.00000,    482.6967
    142.5000,       5.0000,   6.00000,    525.4956
    147.5000,       5.0000,   6.00000,    517.7429
    152.5000,       5.0000,   6.00000,    491.3449
    157.5000,       5.0000,   6.00000,    593.5522
    162.5000,       5.0000,   6.00000,    535.4616
    167.5000,       5.0000,   6.00000,    493.7694
    172.5000,       5.0000,   6.00000,    537.2448
    177.5000,       5.0000,   6.00000,    588.0524
    182.5000,       5.0000,   6.00000,    618.4224
    187.5000,       5.0000,   6.00000,    652.4528
    192.5000,       5.0000,   6.00000,    698.7726
    197.5000,       5.0000,   6.00000,    638.4755
    202.5000,       5.0000,   6.00000,    594.0344
    207.5000,       5.0000,   6.00000,    599.9747
    212.5000,       5.0000,   6.00000,    579.3642
    217.5000,       5.0000,   6.00000,    606.6240
    222.5000,       5.0000,   6.00000,    615.1743
    227.5000,       5.0000,   6.00000,    653.3971
    232.5000,       5.0000,   6.00000,    606.5568
    237.5000,       5.0000,   6.00000,    589.2449
    242.5000,       5.0000,   6.00000,    589.2972
    247.5000,       5.0000,   6.00000,    556.9734
    252.5000,       5.0000,   6.00000,    558.8790
    257.5000,       5.0000,   6.00000,    529.0496
    262.5000,       5.0000,   6.00000,    569.1814
    267.5000,       5.0000,   6.00000,    540.6508
    272.5000,       5.0000,   6.00000,    480.9656
    277.5000,       5.0000,   6.00000,    484.0366
    282.5000,       5.0000,   6.00000,    478.7626
    287.5000,       5.0000,   6.00000,    457.8053
    292.5000,       5.0000,   6.00000,    414.1809
    297.5000,       5.0000,   6.00000,    414.0430
    302.5000,       5.0000,   6.00000,    365.4797
    307.5000,       5.0000,   6.00000,    360.9283
    312.5000,       5.0000,   6.00000,    374.7963
    317.5000,       5.0000,   6.00000,    385.4655
    322.5000,       5.0000,   6.00000,    440.8392
    327.5000,       5.0000,   6.00000,    458.0093
    332.5000,       5.0000,   6.00000,    408.5053
    337.5000,       5.0000,   6.00000,    435.7494
    342.5000,       5.0000,   6.00000,    399.9714
    347.5000,       5.0000,   6.00000,    448.8695
    352.5000,       5.0000,   6.00000,    472.6265
    357.5000,       5.0000,   6.00000,    518.1041
    362.5000,       5.0000,   6.00000,    609.0898
    367.5000,       5.0000,   6.00000,    473.9121
    372.5000,       5.0000,   6.00000,    447.0947
    377.5000,       5.0000,   6.00000,    441.0336
    382.5000,       5.0000,   6.00000,    410.1949
    387.5000,       5.0000,   6.00000,    362.9892
    392.5000,       5.0000,   6.00000,    544.4346
    397.5000,       5.0000,   6.00000,    621.1242
    402.5000,       5.0000,   6.00000,    561.2454
    407.5000,       5.0000,   6.00000,    564.8735
    412.5000,       5.0000,   6.00000,    456.5483
    417.5000,       5.0000,   6.00000,    462.4973
    422.5000,       5.0000,   6.00000,    405.6747
    427.5000,       5.0000,   6.00000,    516.4564
    432.5000,       5.0000,   6.00000,    634.9825
    437.5000,       5.0000,   6.00000,    658.0685
    442.5000,       5.0000,   6.00000,    680.9181
    447.5000,       5.0000,   6.00000,    725.6375
    452.5000,       5.0000,   6.00000,    673.1849
    457.5000,       5.0000,   6.00000,    589.6923
    462.5000,       5.0000,   6.00000,    590.6716
    467.5000,       5.0000,   6.00000,    598.5165
    472.5000,       5.0000,   6.00000,    602.0198
    477.5000,       5.0000,   6.00000,    602.7372
    482.5000,       5.0000,   6.00000,    601.8060
    487.5000,       5.0000,   6.00000,    620.6116
    492.5000,       5.0000,   6.00000,    681.3402
    497.5000,       5.0000,   6.00000,    697.3377
    502.5000,       5.0000,   6.00000,    657.9761
    512.5000,       5.0000,   6.00000,    498.6265
    517.5000,       5.0000,   6.00000,    351.5856
    522.5000,       5.0000,   6.00000,    365.3564
    527.5000,       5.0000,   6.00000,    345.7326
    532.5000,       5.0000,   6.00000,    563.6577
    547.5000,       5.0000,   6.00000,    795.5165
    552.5000,       5.0000,   6.00000,    871.6277
    557.5000,       5.0000,   6.00000,    380.5512
    562.5000,       5.0000,   6.00000,    372.8392
    567.5000,       5.0000,   6.00000,    346.1544
    577.5000,       5.0000,   6.00000,    444.9544
    582.5000,       5.0000,   6.00000,    648.5375
    587.5000,       5.0000,   6.00000,    762.4564
    592.5000,       5.0000,   6.00000,    718.6446
    597.5000,       5.0000,   6.00000,    860.1260
    602.5000,       5.0000,   6.00000,    794.5869
    607.5000,       5.0000,   6.00000,    626.1856
    612.5000,       5.0000,   6.00000,    403.2255
    617.5000,       5.0000,   6.00000,    552.8204
    622.5000,       5.0000,   6.00000,    484.1896
    627.5000,       5.0000,   6.00000,    419.2042
    632.5000,       5.0000,   6.00000,    455.6555
    637.5000,       5.0000,   6.00000,    509.1913
    642.5000,       5.0000,   6.00000,    547.0431
    647.5000,       5.0000,   6.00000,    520.5233
    652.5000,       5.0000,   6.00000,    642.5905
    657.5000,       5.0000,   6.00000,    547.4179
    662.5000,       5.0000,   6.00000,    489.3767
    667.5000,       5.0000,   6.00000,    454.3847
    672.5000,       5.0000,   6.00000,    420.3836
    677.5000,       5.0000,   6.00000,    466.8375
    682.5000,       5.0000,   6.00000,    429.4884
    687.5000,       5.0000,   6.00000,    460.5835
    692.5000,       5.0000,   6.00000,    486.4218
    697.5000,       5.0000,   6.00000,    398.1891
    702.5000,       5.0000,   6.00000,    379.6718
    707.5000,       5.0000,   6.00000,    336.4073
    712.5000,       5.0000,   6.00000,    298.2532
    717.5000,       5.0000,   6.00000,    329.4464
    722.5000,       5.0000,   6.00000,    349.7518
    727.5000,       5.0000,   6.00000,    382.3382
    732.5000,       5.0000,   6.00000,    283.5859
    737.5000,       5.0000,   6.00000,    321.5568
     37.5000,      25.0000,   1.00000,    414.7167
     42.5000,      25.0000,   1.00000,    403.0303
     47.5000,      25.0000,   1.00000,    395.7576
     52.5000,      25.0000,   1.00000,    392.0273
     57.5000,      25.0000,   1.00000,    388.2808
     62.5000,      25.0000,   1.00000,    374.7220
     67.5000,      25.0000,   1.00000,    395.8796
     72.5000,      25.0000,   1.00000,    435.3419
     77.5000,      25.0000,   1.00000,    463.7929
     82.5000,      25.0000,   1.00000,    476.9099
     87.5000,      25.0000,   1.00000,    485.5977
     92.5000,      25.0000,   1.00000,    482.2117
     97.5000,      25.0000,   1.00000,    476.6376
    102.5000,      25.0000,   1.00000,    486.6733
    107.5000,      25.0000,   1.00000,    502.8508
    112.5000,      25.0000,   1.00000,    514.6356
    117.5000,      25.0000,   1.00000,    524.1262
    122.5000,      25.0000,   1.00000,    524.9748
    127.5000,      25.0000,   1.00000,    523.9920
    132.5000,      25.0000,   1.00000,    521.6713
    137.5000,      25.0000,   1.00000,    505.7170
    142.5000,      25.0000,   1.00000,    495.0592
    147.5000,      25.0000,   1.00000,    522.7463
    152.5000,      25.0000,   1.00000,    533.3969
    157.5000,      25.0000,   1.00000,    525.3506
    162.5000,      25.0000,   1.00000,    533.6572
    167.5000,      25.0000,   1.00000,    555.0349
    172.5000,      25.0000,   1.00000,    554.6723
    177.5000,      25.0000,   1.00000,    578.8809
    182.5000,      25.0000,   1.00000,    617.9374
    187.5000,      25.0000,   1.00000,    631.6017
    192.5000,      25.0000,   1.00000,    619.8795
    197.5000,      25.0000,   1.00000,    625.3450
    202.5000,      25.0000,   1.00000,    609.8165
    207.5000,      25.0000,   1.00000,    584.9470
    212.5000,      25.0000,   1.00000,    579.7230
    217.5000,      25.0000,   1.00000,    590.5125
    222.5000,      25.0000,   1.00000,    594.7175
    227.5000,      25.0000,   1.00000,    599.3709
    232.5000,      25.0000,   1.00000,    600.7549
    237.5000,      25.0000,   1.00000,    593.3426
    242.5000,      25.0000,   1.00000,    574.3156
    247.5000,      25.0000,   1.00000,    558.4514
    252.5000,      25.0000,   1.00000,    549.5461
    257.5000,      25.0000,   1.00000,    541.3331
    262.5000,      25.0000,   1.00000,    525.5682
    267.5000,      25.0000,   1.00000,    519.3679
    272.5000,      25.0000,   1.00000,    514.3914
    277.5000,      25.0000,   1.00000,    494.1681
    282.5000,      25.0000,   1.00000,    470.4252
    287.5000,      25.0000,   1.00000,    454.7006
    292.5000,      25.0000,   1.00000,    427.7066
    297.5000,      25.0000,   1.00000,    405.1829
    302.5000,      25.0000,   1.00000,    390.7771
    307.5000,      25.0000,   1.00000,    390.5039
    312.5000,      25.0000,   1.00000,    392.8452
    317.5000,      25.0000,   1.00000,    411.1136
    322.5000,      25.0000,   1.00000,    421.5398
    327.5000,      25.0000,   1.00000,    423.6080
    332.5000,      25.0000,   1.00000,    425.5787
    337.5000,      25.0000,   1.00000,    435.5631
    342.5000,      25.0000,   1.00000,    435.4402
    347.5000,      25.0000,   1.00000,    453.0742
    352.5000,      25.0000,   1.00000,    498.6696
    357.5000,      25.0000,   1.00000,    501.5358
    362.5000,      25.0000,   1.00000,    489.4323
    367.5000,      25.0000,   1.00000,    482.8250
    372.5000,      25.0000,   1.00000,    455.7417
    377.5000,      25.0000,   1.00000,    416.7673
    382.5000,      25.0000,   1.00000,    431.9876
    387.5000,      25.0000,   1.00000,    476.6143
    392.5000,      25.0000,   1.00000,    497.1041
    397.5000,      25.0000,   1.00000,    519.6338
    402.5000,      25.0000,   1.00000,    547.9960
    407.5000,      25.0000,   1.00000,    531.9214
    412.5000,      25.0000,   1.00000,    485.6439
    417.5000,      25.0000,   1.00000,    480.8605
    422.5000,      25.0000,   1.00000,    494.7804
    427.5000,      25.0000,   1.00000,    523.6637
    432.5000,      25.0000,   1.00000,    573.1240
    437.5000,      25.0000,   1.00000,    644.5563
    442.5000,      25.0000,   1.00000,    669.8822
    447.5000,      25.0000,   1.00000,    657.9328
    452.5000,      25.0000,   1.00000,    635.1160
    457.5000,      25.0000,   1.00000,    608.3964
    462.5000,      25.0000,   1.00000,    561.4370
    467.5000,      25.0000,   1.00000,    535.2208
    472.5000,      25.0000,   1.00000,    547.7417
    477.5000,      25.0000,   1.00000,    548.4111
    482.5000,      25.0000,   1.00000,    592.8217
    487.5000,      25.0000,   1.00000,    633.5371
    492.5000,      25.0000,   1.00000,    671.7930
    497.5000,      25.0000,   1.00000,    645.8764
    507.5000,      25.0000,   1.00000,    505.7190
    512.5000,      25.0000,   1.00000,    465.3374
    517.5000,      25.0000,   1.00000,    391.7845
    522.5000,      25.0000,   1.00000,    412.6000
    532.5000,      25.0000,   1.00000,    636.8284
    537.5000,      25.0000,   1.00000,    748.9205
    542.5000,      25.0000,   1.00000,    890.9462
    547.5000,      25.0000,   1.00000,    792.8409
    557.5000,      25.0000,   1.00000,    498.5267
    562.5000,      25.0000,   1.00000,    400.6778
    567.5000,      25.0000,   1.00000,    292.1900
    572.5000,      25.0000,   1.00000,    315.6209
    582.5000,      25.0000,   1.00000,    535.0357
    587.5000,      25.0000,   1.00000,    677.3634
    592.5000,      25.0000,   1.00000,    821.9338
    597.5000,      25.0000,   1.00000,    783.0729
    602.5000,      25.0000,   1.00000,    697.9496
    607.5000,      25.0000,   1.00000,    664.9124
    612.5000,      25.0000,   1.00000,    578.3600
    617.5000,      25.0000,   1.00000,    468.3126
    622.5000,      25.0000,   1.00000,    419.5445
    627.5000,      25.0000,   1.00000,    441.7883
    632.5000,      25.0000,   1.00000,    445.1862
    637.5000,      25.0000,   1.00000,    482.1859
    642.5000,      25.0000,   1.00000,    531.7656
    647.5000,      25.0000,   1.00000,    543.2615
    652.5000,      25.0000,   1.00000,    518.9037
    657.5000,      25.0000,   1.00000,    513.2610
    662.5000,      25.0000,   1.00000,    500.0762
    667.5000,      25.0000,   1.00000,    456.2280
    672.5000,      25.0000,   1.00000,    432.3410
    677.5000,      25.0000,   1.00000,    432.3865
    682.5000,      25.0000,   1.00000,    441.1279
    687.5000,      25.0000,   1.00000,    440.3503
    692.5000,      25.0000,   1.00000,    428.7653
    697.5000,      25.0000,   1.00000,    416.8001
    702.5000,      25.0000,   1.00000,    391.8214
    707.5000,      25.0000,   1.00000,    354.9099
    712.5000,      25.0000,   1.00000,    339.5645
    717.5000,      25.0000,   1.00000,    339.2254
    722.5000,      25.0000,   1.00000,    324.9928
    727.5000,      25.0000,   1.00000,    334.6483
    732.5000,      25.0000,   1.00000,    350.0982
     37.5000,       5.0000,   7.00000,    409.4216
     42.5000,       5.0000,   7.00000,    442.7644
     47.5000,       5.0000,   7.00000,    456.6600
     52.5000,       5.0000,   7.00000,    355.9849
     57.5000,       5.0000,   7.00000,    335.4980
     62.5000,       5.0000,   7.00000,    363.6071
     67.5000,       5.0000,   7.00000,    404.5449
     72.5000,       5.0000,   7.00000,    409.1655
     77.5000,       5.0000,   7.00000,    439.2681
     82.5000,       5.0000,   7.00000,    522.4965
     87.5000,       5.0000,   7.00000,    505.3595
     92.5000,       5.0000,   7.00000,    493.2200
     97.5000,       5.0000,   7.00000,    500.1581
    102.5000,       5.0000,   7.00000,    469.9972
    107.5000,       5.0000,   7.00000,    482.9263
    112.5000,       5.0000,   7.00000,    529.6707
    117.5000,       5.0000,   7.00000,    580.2592
    122.5000,       5.0000,   7.00000,    590.1805
    127.5000,       5.0000,   7.00000,    497.1377
    132.5000,       5.0000,   7.00000,    450.5645
    137.5000,       5.0000,   7.00000,    490.8842
    142.5000,       5.0000,   7.00000,    530.8125
    147.5000,       5.0000,   7.00000,    517.1213
    152.5000,       5.0000,   7.00000,    485.0928
    157.5000,       5.0000,   7.00000,    582.3967
    162.5000,       5.0000,   7.00000,    540.3893
    167.5000,       5.0000,   7.00000,    503.9854
    172.5000,       5.0000,   7.00000,    539.7897
    177.5000,       5.0000,   7.00000,    589.9695
    182.5000,       5.0000,   7.00000,    621.2454
    187.5000,       5.0000,   7.00000,    659.6722
    192.5000,       5.0000,   7.00000,    685.5303
    197.5000,       5.0000,   7.00000,    638.0655
    202.5000,       5.0000,   7.00000,    595.0417
    207.5000,       5.0000,   7.00000,    589.7679
    212.5000,       5.0000,   7.00000,    565.2933
    217.5000,       5.0000,   7.00000,    588.0485
    222.5000,       5.0000,   7.00000,    596.9027
    227.5000,       5.0000,   7.00000,    624.4337
    232.5000,       5.0000,   7.00000,    589.0624
    237.5000,       5.0000,   7.00000,    584.4235
    242.5000,       5.0000,   7.00000,    581.7049
    247.5000,       5.0000,   7.00000,    551.2545
    252.5000,       5.0000,   7.00000,    551.5362
    257.5000,       5.0000,   7.00000,    527.4520
    262.5000,       5.0000,   7.00000,    563.6750
    267.5000,       5.0000,   7.00000,    548.2192
    272.5000,       5.0000,   7.00000,    487.1464
    277.5000,       5.0000,   7.00000,    488.5118
    282.5000,       5.0000,   7.00000,    485.1034
    287.5000,       5.0000,   7.00000,    454.7261
    292.5000,       5.0000,   7.00000,    409.2045
    297.5000,       5.0000,   7.00000,    407.9003
    302.5000,       5.0000,   7.00000,    358.7428
    307.5000,       5.0000,   7.00000,    364.2007
    312.5000,       5.0000,   7.00000,    372.2190
    317.5000,       5.0000,   7.00000,    381.6774
    322.5000,       5.0000,   7.00000,    437.5697
    327.5000,       5.0000,   7.00000,    441.8478
    332.5000,       5.0000,   7.00000,    402.5154
    337.5000,       5.0000,   7.00000,    436.1913
    342.5000,       5.0000,   7.00000,    395.2874
    347.5000,       5.0000,   7.00000,    448.0622
    352.5000,       5.0000,   7.00000,    486.0021
    357.5000,       5.0000,   7.00000,    503.8266
    362.5000,       5.0000,   7.00000,    580.3452
    367.5000,       5.0000,   7.00000,    458.8646
    372.5000,       5.0000,   7.00000,    421.5512
    377.5000,       5.0000,   7.00000,    433.1886
    382.5000,       5.0000,   7.00000,    393.1970
    387.5000,       5.0000,   7.00000,    354.8411
    392.5000,       5.0000,   7.00000,    526.2028
    397.5000,       5.0000,   7.00000,    579.3040
    402.5000,       5.0000,   7.00000,    543.5026
    407.5000,       5.0000,   7.00000,    547.2184
    412.5000,       5.0000,   7.00000,    430.9079
    417.5000,       5.0000,   7.00000,    441.2770
    422.5000,       5.0000,   7.00000,    395.9877
    427.5000,       5.0000,   7.00000,    477.7115
    432.5000,       5.0000,   7.00000,    585.0284
    437.5000,       5.0000,   7.00000,    613.5407
    442.5000,       5.0000,   7.00000,    631.1317
    447.5000,       5.0000,   7.00000,    686.8486
    452.5000,       5.0000,   7.00000,    627.7065
    457.5000,       5.0000,   7.00000,    537.7546
    462.5000,       5.0000,   7.00000,    514.1683
    467.5000,       5.0000,   7.00000,    504.9983
    472.5000,       5.0000,   7.00000,    520.5017
    477.5000,       5.0000,   7.00000,    514.8474
    482.5000,       5.0000,   7.00000,    537.8522
    487.5000,       5.0000,   7.00000,    566.8204
    492.5000,       5.0000,   7.00000,    650.8923
    497.5000,       5.0000,   7.00000,    624.2477
    507.5000,       5.0000,   7.00000,    443.9728
    512.5000,       5.0000,   7.00000,    448.9219
    517.5000,       5.0000,   7.00000,    300.1223
    522.5000,       5.0000,   7.00000,    349.8351
    527.5000,       5.0000,   7.00000,    325.4463
    532.5000,       5.0000,   7.00000,    542.1591
    547.5000,       5.0000,   7.00000,    761.6566
    552.5000,       5.0000,   7.00000,    830.8519
    557.5000,       5.0000,   7.00000,    351.5853
    562.5000,       5.0000,   7.00000,    322.9661
    567.5000,       5.0000,   7.00000,    278.2524
    572.5000,       5.0000,   7.00000,    272.2186
    582.5000,       5.0000,   7.00000,    550.8053
    587.5000,       5.0000,   7.00000,    657.2715
    592.5000,       5.0000,   7.00000,    737.0624
    597.5000,       5.0000,   7.00000,    866.9733
    602.5000,       5.0000,   7.00000,    789.1584
    607.5000,       5.0000,   7.00000,    609.1307
    612.5000,       5.0000,   7.00000,    380.1153
    617.5000,       5.0000,   7.00000,    473.6076
    622.5000,       5.0000,   7.00000,    411.5692
    627.5000,       5.0000,   7.00000,    348.9084
    632.5000,       5.0000,   7.00000,    360.7777
    637.5000,       5.0000,   7.00000,    423.9893
    642.5000,       5.0000,   7.00000,    471.3598
    647.5000,       5.0000,   7.00000,    485.0782
    652.5000,       5.0000,   7.00000,    563.1041
    657.5000,       5.0000,   7.00000,    485.2341
    662.5000,       5.0000,   7.00000,    453.3330
    667.5000,       5.0000,   7.00000,    417.2845
    672.5000,       5.0000,   7.00000,    385.4362
    677.5000,       5.0000,   7.00000,    432.9916
    682.5000,       5.0000,   7.00000,    396.4355
    687.5000,       5.0000,   7.00000,    412.4366
    692.5000,       5.0000,   7.00000,    451.7521
    697.5000,       5.0000,   7.00000,    387.2808
    702.5000,       5.0000,   7.00000,    369.5753
    707.5000,       5.0000,   7.00000,    325.1250
    712.5000,       5.0000,   7.00000,    287.6609
    717.5000,       5.0000,   7.00000,    328.0108
    722.5000,       5.0000,   7.00000,    350.1525
    727.5000,       5.0000,   7.00000,    379.8277
    732.5000,       5.0000,   7.00000,    290.1652
     42.5000,       5.0000,   8.00000,    443.2196
     47.5000,       5.0000,   8.00000,    457.9410
     52.5000,       5.0000,   8.00000,    354.3195
     57.5000,       5.0000,   8.00000,    332.8535
     62.5000,       5.0000,   8.00000,    363.8275
     67.5000,       5.0000,   8.00000,    400.4341
     72.5000,       5.0000,   8.00000,    406.6326
     77.5000,       5.0000,   8.00000,    424.8981
     82.5000,       5.0000,   8.00000,    500.1863
     87.5000,       5.0000,   8.00000,    496.5127
     92.5000,       5.0000,   8.00000,    507.3206
     97.5000,       5.0000,   8.00000,    513.4587
    102.5000,       5.0000,   8.00000,    473.5847
    107.5000,       5.0000,   8.00000,    484.4916
    112.5000,       5.0000,   8.00000,    538.2526
    117.5000,       5.0000,   8.00000,    573.7311
    122.5000,       5.0000,   8.00000,    576.2003
    127.5000,       5.0000,   8.00000,    494.3120
    132.5000,       5.0000,   8.00000,    448.4510
    137.5000,       5.0000,   8.00000,    487.1063
    142.5000,       5.0000,   8.00000,    530.8693
    147.5000,       5.0000,   8.00000,    512.0798
    152.5000,       5.0000,   8.00000,    470.8598
    157.5000,       5.0000,   8.00000,    567.3945
    162.5000,       5.0000,   8.00000,    532.4088
    167.5000,       5.0000,   8.00000,    505.6656
    172.5000,       5.0000,   8.00000,    547.8441
    177.5000,       5.0000,   8.00000,    589.8583
    182.5000,       5.0000,   8.00000,    615.9081
    187.5000,       5.0000,   8.00000,    651.8020
    192.5000,       5.0000,   8.00000,    686.2631
    197.5000,       5.0000,   8.00000,    625.2051
    202.5000,       5.0000,   8.00000,    587.6442
    207.5000,       5.0000,   8.00000,    586.8253
    212.5000,       5.0000,   8.00000,    552.3585
    217.5000,       5.0000,   8.00000,    570.5084
    222.5000,       5.0000,   8.00000,    569.8201
    227.5000,       5.0000,   8.00000,    593.3141
    232.5000,       5.0000,   8.00000,    565.3433
    237.5000,       5.0000,   8.00000,    570.1351
    242.5000,       5.0000,   8.00000,    572.1575
    247.5000,       5.0000,   8.00000,    543.1618
    252.5000,       5.0000,   8.00000,    551.6115
    257.5000,       5.0000,   8.00000,    524.3383
    262.5000,       5.0000,   8.00000,    568.3350
    267.5000,       5.0000,   8.00000,    550.7042
    272.5000,       5.0000,   8.00000,    492.8162
    277.5000,       5.0000,   8.00000,    492.8728
    282.5000,       5.0000,   8.00000,    480.9387
    287.5000,       5.0000,   8.00000,    447.9460
    292.5000,       5.0000,   8.00000,    403.8378
    297.5000,       5.0000,   8.00000,    400.5388
    302.5000,       5.0000,   8.00000,    352.8187
    307.5000,       5.0000,   8.00000,    357.5103
    312.5000,       5.0000,   8.00000,    369.6152
    317.5000,       5.0000,   8.00000,    376.9427
    322.5000,       5.0000,   8.00000,    420.4906
    327.5000,       5.0000,   8.00000,    437.9739
    332.5000,       5.0000,   8.00000,    403.8974
    337.5000,       5.0000,   8.00000,    434.2484
    342.5000,       5.0000,   8.00000,    401.9510
    347.5000,       5.0000,   8.00000,    465.7262
    352.5000,       5.0000,   8.00000,    483.9979
    357.5000,       5.0000,   8.00000,    491.1985
    362.5000,       5.0000,   8.00000,    563.0755
    367.5000,       5.0000,   8.00000,    439.0857
    372.5000,       5.0000,   8.00000,    417.7622
    377.5000,       5.0000,   8.00000,    421.6822
    382.5000,       5.0000,   8.00000,    392.2065
    387.5000,       5.0000,   8.00000,    341.7560
    392.5000,       5.0000,   8.00000,    495.8004
    397.5000,       5.0000,   8.00000,    544.4315
    402.5000,       5.0000,   8.00000,    502.7206
    407.5000,       5.0000,   8.00000,    518.8042
    412.5000,       5.0000,   8.00000,    411.2991
    417.5000,       5.0000,   8.00000,    426.0799
    422.5000,       5.0000,   8.00000,    384.6854
    427.5000,       5.0000,   8.00000,    466.1279
    432.5000,       5.0000,   8.00000,    542.1239
    437.5000,       5.0000,   8.00000,    565.8811
    442.5000,       5.0000,   8.00000,    591.3881
    447.5000,       5.0000,   8.00000,    642.4461
    452.5000,       5.0000,   8.00000,    587.4268
    457.5000,       5.0000,   8.00000,    493.2246
    462.5000,       5.0000,   8.00000,    472.8340
    467.5000,       5.0000,   8.00000,    458.1545
    472.5000,       5.0000,   8.00000,    455.9672
    477.5000,       5.0000,   8.00000,    475.4671
    482.5000,       5.0000,   8.00000,    492.8184
    487.5000,       5.0000,   8.00000,    523.3826
    492.5000,       5.0000,   8.00000,    584.4332
    502.5000,       5.0000,   8.00000,    478.7132
    507.5000,       5.0000,   8.00000,    405.8994
    512.5000,       5.0000,   8.00000,    393.5925
    517.5000,       5.0000,   8.00000,    290.4638
    522.5000,       5.0000,   8.00000,    341.2785
    527.5000,       5.0000,   8.00000,    318.2252
    532.5000,       5.0000,   8.00000,    526.7483
    547.5000,       5.0000,   8.00000,    715.7357
    552.5000,       5.0000,   8.00000,    768.7894
    557.5000,       5.0000,   8.00000,    306.1214
    562.5000,       5.0000,   8.00000,    270.9098
    567.5000,       5.0000,   8.00000,    244.5738
    572.5000,       5.0000,   8.00000,    246.1355
    577.5000,       5.0000,   8.00000,    287.2940
    587.5000,       5.0000,   8.00000,    577.2344
    592.5000,       5.0000,   8.00000,    654.1277
    597.5000,       5.0000,   8.00000,    883.7637
    602.5000,       5.0000,   8.00000,    786.7095
    607.5000,       5.0000,   8.00000,    600.9282
    612.5000,       5.0000,   8.00000,    354.6807
    617.5000,       5.0000,   8.00000,    439.4102
    622.5000,       5.0000,   8.00000,    366.9970
    627.5000,       5.0000,   8.00000,    304.8654
    632.5000,       5.0000,   8.00000,    314.2339
    637.5000,       5.0000,   8.00000,    346.2045
    642.5000,       5.0000,   8.00000,    404.1109
    647.5000,       5.0000,   8.00000,    435.9414
    652.5000,       5.0000,   8.00000,    526.4146
    657.5000,       5.0000,   8.00000,    438.1051
    662.5000,       5.0000,   8.00000,    422.7709
    667.5000,       5.0000,   8.00000,    403.2638
    672.5000,       5.0000,   8.00000,    375.7381
    677.5000,       5.0000,   8.00000,    412.6092
    682.5000,       5.0000,   8.00000,    371.4971
    687.5000,       5.0000,   8.00000,    381.6313
    692.5000,       5.0000,   8.00000,    421.6650
    697.5000,       5.0000,   8.00000,    372.3499
    702.5000,       5.0000,   8.00000,    352.8010
    707.5000,       5.0000,   8.00000,    315.4204
    712.5000,       5.0000,   8.00000,    283.4071
    717.5000,       5.0000,   8.00000,    321.8627
    722.5000,       5.0000,   8.00000,    348.9202
    727.5000,       5.0000,   8.00000,    378.4419
     52.5000,      35.0000,   1.00000,    394.7302
     57.5000,      35.0000,   1.00000,    397.4094
     62.5000,      35.0000,   1.00000,    395.0092
     67.5000,      35.0000,   1.00000,    396.9558
     72.5000,      35.0000,   1.00000,    404.0908
     77.5000,      35.0000,   1.00000,    422.8018
     82.5000,      35.0000,   1.00000,    451.1443
     87.5000,      35.0000,   1.00000,    462.3902
     92.5000,      35.0000,   1.00000,    479.1448
     97.5000,      35.0000,   1.00000,    504.7139
    102.5000,      35.0000,   1.00000,    527.4559
    107.5000,      35.0000,   1.00000,    527.0551
    112.5000,      35.0000,   1.00000,    513.2823
    117.5000,      35.0000,   1.00000,    501.2597
    122.5000,      35.0000,   1.00000,    505.4348
    127.5000,      35.0000,   1.00000,    513.0577
    132.5000,      35.0000,   1.00000,    511.4400
    137.5000,      35.0000,   1.00000,    500.2600
    142.5000,      35.0000,   1.00000,    491.5134
    147.5000,      35.0000,   1.00000,    489.2168
    152.5000,      35.0000,   1.00000,    496.1338
    157.5000,      35.0000,   1.00000,    503.9830
    162.5000,      35.0000,   1.00000,    518.3272
    167.5000,      35.0000,   1.00000,    540.1263
    172.5000,      35.0000,   1.00000,    575.1178
    177.5000,      35.0000,   1.00000,    590.7016
    182.5000,      35.0000,   1.00000,    593.1661
    187.5000,      35.0000,   1.00000,    592.1614
    192.5000,      35.0000,   1.00000,    592.4318
    197.5000,      35.0000,   1.00000,    590.3249
    202.5000,      35.0000,   1.00000,    584.6686
    207.5000,      35.0000,   1.00000,    571.9045
    212.5000,      35.0000,   1.00000,    559.2266
    217.5000,      35.0000,   1.00000,    539.7545
    222.5000,      35.0000,   1.00000,    530.2684
    227.5000,      35.0000,   1.00000,    526.9841
    232.5000,      35.0000,   1.00000,    529.7555
    237.5000,      35.0000,   1.00000,    534.2484
    242.5000,      35.0000,   1.00000,    540.9893
    247.5000,      35.0000,   1.00000,    547.2632
    252.5000,      35.0000,   1.00000,    551.9546
    257.5000,      35.0000,   1.00000,    544.0817
    262.5000,      35.0000,   1.00000,    536.1420
    267.5000,      35.0000,   1.00000,    528.9368
    272.5000,      35.0000,   1.00000,    512.3120
    277.5000,      35.0000,   1.00000,    491.1570
    282.5000,      35.0000,   1.00000,    467.7288
    287.5000,      35.0000,   1.00000,    432.6096
    292.5000,      35.0000,   1.00000,    415.8765
    297.5000,      35.0000,   1.00000,    400.0113
    302.5000,      35.0000,   1.00000,    384.7613
    307.5000,      35.0000,   1.00000,    383.0328
    312.5000,      35.0000,   1.00000,    379.1736
    317.5000,      35.0000,   1.00000,    380.3414
    322.5000,      35.0000,   1.00000,    397.7886
    327.5000,      35.0000,   1.00000,    405.4946
    332.5000,      35.0000,   1.00000,    428.4744
    337.5000,      35.0000,   1.00000,    463.9438
    342.5000,      35.0000,   1.00000,    477.1060
    347.5000,      35.0000,   1.00000,    487.0382
    352.5000,      35.0000,   1.00000,    480.4854
    357.5000,      35.0000,   1.00000,    457.6338
    362.5000,      35.0000,   1.00000,    456.5654
    367.5000,      35.0000,   1.00000,    443.1706
    372.5000,      35.0000,   1.00000,    429.1705
    377.5000,      35.0000,   1.00000,    441.6600
    382.5000,      35.0000,   1.00000,    434.4109
    387.5000,      35.0000,   1.00000,    428.0821
    392.5000,      35.0000,   1.00000,    431.2238
    397.5000,      35.0000,   1.00000,    409.0447
    402.5000,      35.0000,   1.00000,    409.6387
    407.5000,      35.0000,   1.00000,    427.3813
    412.5000,      35.0000,   1.00000,    441.9811
    417.5000,      35.0000,   1.00000,    466.3889
    422.5000,      35.0000,   1.00000,    476.7195
    427.5000,      35.0000,   1.00000,    481.4055
    432.5000,      35.0000,   1.00000,    509.9491
    437.5000,      35.0000,   1.00000,    520.3344
    442.5000,      35.0000,   1.00000,    513.7310
    447.5000,      35.0000,   1.00000,    516.2188
    452.5000,      35.0000,   1.00000,    506.8834
    457.5000,      35.0000,   1.00000,    495.2658
    462.5000,      35.0000,   1.00000,    477.9203
    467.5000,      35.0000,   1.00000,    460.3454
    472.5000,      35.0000,   1.00000,    451.6755
    477.5000,      35.0000,   1.00000,    467.7784
    482.5000,      35.0000,   1.00000,    472.0771
    492.5000,      35.0000,   1.00000,    431.1158
    497.5000,      35.0000,   1.00000,    432.0170
    502.5000,      35.0000,   1.00000,    409.6685
    507.5000,      35.0000,   1.00000,    415.7827
    512.5000,      35.0000,   1.00000,    396.3676
    517.5000,      35.0000,   1.00000,    409.1292
    527.5000,      35.0000,   1.00000,    569.5088
    532.5000,      35.0000,   1.00000,    603.3622
    537.5000,      35.0000,   1.00000,    653.8860
    542.5000,      35.0000,   1.00000,    598.7755
    547.5000,      35.0000,   1.00000,    546.6309
    552.5000,      35.0000,   1.00000,    470.1037
    562.5000,      35.0000,   1.00000,    317.2872
    567.5000,      35.0000,   1.00000,    297.7405
    572.5000,      35.0000,   1.00000,    265.2646
    577.5000,      35.0000,   1.00000,    299.2863
    582.5000,      35.0000,   1.00000,    355.0276
    587.5000,      35.0000,   1.00000,    424.5352
    597.5000,      35.0000,   1.00000,    585.5800
    602.5000,      35.0000,   1.00000,    620.5583
    607.5000,      35.0000,   1.00000,    633.3251
    612.5000,      35.0000,   1.00000,    553.4998
    617.5000,      35.0000,   1.00000,    457.7685
    622.5000,      35.0000,   1.00000,    382.6976
    627.5000,      35.0000,   1.00000,    335.2495
    632.5000,      35.0000,   1.00000,    337.3981
    637.5000,      35.0000,   1.00000,    345.4574
    642.5000,      35.0000,   1.00000,    342.3460
    647.5000,      35.0000,   1.00000,    357.5226
    652.5000,      35.0000,   1.00000,    389.2800
    657.5000,      35.0000,   1.00000,    413.6057
    662.5000,      35.0000,   1.00000,    431.1658
    667.5000,      35.0000,   1.00000,    420.3952
    672.5000,      35.0000,   1.00000,    409.6142
    677.5000,      35.0000,   1.00000,    397.5960
    682.5000,      35.0000,   1.00000,    382.8506
    687.5000,      35.0000,   1.00000,    369.6150
    692.5000,      35.0000,   1.00000,    356.3840
    697.5000,      35.0000,   1.00000,    338.2203
    702.5000,      35.0000,   1.00000,    336.8470
    707.5000,      35.0000,   1.00000,    345.6826
    712.5000,      35.0000,   1.00000,    336.5822
    717.5000,      35.0000,   1.00000,    322.6438
     52.5000,       5.0000,  10.00000,    348.6207
     57.5000,       5.0000,  10.00000,    328.3812
     62.5000,       5.0000,  10.00000,    354.3906
     67.5000,       5.0000,  10.00000,    381.4684
     72.5000,       5.0000,  10.00000,    376.1725
     77.5000,       5.0000,  10.00000,    402.2594
     82.5000,       5.0000,  10.00000,    496.7082
     87.5000,       5.0000,  10.00000,    495.5296
     92.5000,       5.0000,  10.00000,    501.7611
     97.5000,       5.0000,  10.00000,    519.8655
    102.5000,       5.0000,  10.00000,    497.4185
    107.5000,       5.0000,  10.00000,    500.4708
    112.5000,       5.0000,  10.00000,    539.2683
    117.5000,       5.0000,  10.00000,    578.6042
    122.5000,       5.0000,  10.00000,    578.5294
    127.5000,       5.0000,  10.00000,    477.8374
    132.5000,       5.0000,  10.00000,    425.2651
    137.5000,       5.0000,  10.00000,    462.5173
    142.5000,       5.0000,  10.00000,    497.7748
    147.5000,       5.0000,  10.00000,    482.3445
    152.5000,       5.0000,  10.00000,    451.6813
    157.5000,       5.0000,  10.00000,    542.9501
    162.5000,       5.0000,  10.00000,    505.5478
    167.5000,       5.0000,  10.00000,    481.3911
    172.5000,       5.0000,  10.00000,    532.3318
    177.5000,       5.0000,  10.00000,    583.3801
    182.5000,       5.0000,  10.00000,    606.2904
    187.5000,       5.0000,  10.00000,    635.5842
    192.5000,       5.0000,  10.00000,    665.7296
    197.5000,       5.0000,  10.00000,    612.5255
    202.5000,       5.0000,  10.00000,    567.2935
    207.5000,       5.0000,  10.00000,    561.3170
    212.5000,       5.0000,  10.00000,    531.0244
    217.5000,       5.0000,  10.00000,    536.3925
    222.5000,       5.0000,  10.00000,    528.7789
    227.5000,       5.0000,  10.00000,    548.8622
    232.5000,       5.0000,  10.00000,    518.2620
    237.5000,       5.0000,  10.00000,    521.7516
    242.5000,       5.0000,  10.00000,    538.7277
    247.5000,       5.0000,  10.00000,    529.4946
    252.5000,       5.0000,  10.00000,    548.8151
    257.5000,       5.0000,  10.00000,    532.1812
    262.5000,       5.0000,  10.00000,    578.4518
    267.5000,       5.0000,  10.00000,    557.2394
    272.5000,       5.0000,  10.00000,    489.4453
    277.5000,       5.0000,  10.00000,    480.9997
    282.5000,       5.0000,  10.00000,    470.3757
    287.5000,       5.0000,  10.00000,    434.8435
    292.5000,       5.0000,  10.00000,    391.8074
    297.5000,       5.0000,  10.00000,    388.7779
    302.5000,       5.0000,  10.00000,    338.4867
    307.5000,       5.0000,  10.00000,    339.8790
    312.5000,       5.0000,  10.00000,    343.2948
    317.5000,       5.0000,  10.00000,    356.5735
    322.5000,       5.0000,  10.00000,    414.7370
    327.5000,       5.0000,  10.00000,    434.1257
    332.5000,       5.0000,  10.00000,    405.4213
    337.5000,       5.0000,  10.00000,    453.6876
    342.5000,       5.0000,  10.00000,    418.2457
    347.5000,       5.0000,  10.00000,    465.2420
    352.5000,       5.0000,  10.00000,    480.5111
    357.5000,       5.0000,  10.00000,    484.4524
    362.5000,       5.0000,  10.00000,    560.3871
    367.5000,       5.0000,  10.00000,    438.1703
    372.5000,       5.0000,  10.00000,    414.0329
    377.5000,       5.0000,  10.00000,    418.5229
    382.5000,       5.0000,  10.00000,    371.5648
    387.5000,       5.0000,  10.00000,    313.4854
    392.5000,       5.0000,  10.00000,    448.6701
    397.5000,       5.0000,  10.00000,    476.8193
    402.5000,       5.0000,  10.00000,    434.1248
    407.5000,       5.0000,  10.00000,    449.7094
    412.5000,       5.0000,  10.00000,    370.2419
    417.5000,       5.0000,  10.00000,    398.9860
    422.5000,       5.0000,  10.00000,    358.6191
    427.5000,       5.0000,  10.00000,    435.0404
    432.5000,       5.0000,  10.00000,    513.3656
    437.5000,       5.0000,  10.00000,    516.2546
    442.5000,       5.0000,  10.00000,    509.4293
    447.5000,       5.0000,  10.00000,    550.4943
    452.5000,       5.0000,  10.00000,    509.9961
    457.5000,       5.0000,  10.00000,    444.6693
    462.5000,       5.0000,  10.00000,    437.6511
    467.5000,       5.0000,  10.00000,    437.6321
    472.5000,       5.0000,  10.00000,    442.0954
    477.5000,       5.0000,  10.00000,    439.9702
    482.5000,       5.0000,  10.00000,    433.3416
    492.5000,       5.0000,  10.00000,    439.4154
    497.5000,       5.0000,  10.00000,    429.4120
    502.5000,       5.0000,  10.00000,    400.1429
    507.5000,       5.0000,  10.00000,    357.4626
    512.5000,       5.0000,  10.00000,    376.5712
    517.5000,       5.0000,  10.00000,    280.5515
    522.5000,       5.0000,  10.00000,    334.7447
    527.5000,       5.0000,  10.00000,    311.1479
    532.5000,       5.0000,  10.00000,    498.9143
    547.5000,       5.0000,  10.00000,    578.3702
    552.5000,       5.0000,  10.00000,    581.4907
    557.5000,       5.0000,  10.00000,    230.2496
    562.5000,       5.0000,  10.00000,    230.7034
    567.5000,       5.0000,  10.00000,    220.7074
    572.5000,       5.0000,  10.00000,    216.6257
    577.5000,       5.0000,  10.00000,    250.0328
    582.5000,       5.0000,  10.00000,    337.2364
    587.5000,       5.0000,  10.00000,    405.7240
    597.5000,       5.0000,  10.00000,    703.8177
    602.5000,       5.0000,  10.00000,    696.7614
    607.5000,       5.0000,  10.00000,    578.4195
    612.5000,       5.0000,  10.00000,    336.3393
    617.5000,       5.0000,  10.00000,    414.3883
    622.5000,       5.0000,  10.00000,    343.2430
    627.5000,       5.0000,  10.00000,    269.0737
    632.5000,       5.0000,  10.00000,    263.3677
    637.5000,       5.0000,  10.00000,    287.2183
    642.5000,       5.0000,  10.00000,    313.9650
    647.5000,       5.0000,  10.00000,    336.6262
    652.5000,       5.0000,  10.00000,    444.0230
    657.5000,       5.0000,  10.00000,    409.0060
    662.5000,       5.0000,  10.00000,    403.1102
    667.5000,       5.0000,  10.00000,    381.1964
    672.5000,       5.0000,  10.00000,    363.4947
    677.5000,       5.0000,  10.00000,    395.0586
    682.5000,       5.0000,  10.00000,    354.3303
    687.5000,       5.0000,  10.00000,    364.9603
    692.5000,       5.0000,  10.00000,    388.1186
    697.5000,       5.0000,  10.00000,    330.1266
    702.5000,       5.0000,  10.00000,    320.1230
    707.5000,       5.0000,  10.00000,    299.2220
    712.5000,       5.0000,  10.00000,    272.9045
    717.5000,       5.0000,  10.00000,    313.8602
     67.5000,      45.0000,   1.00000,    397.2113
     72.5000,      45.0000,   1.00000,    403.6495
     77.5000,      45.0000,   1.00000,    420.3810
     82.5000,      45.0000,   1.00000,    438.6253
     87.5000,      45.0000,   1.00000,    459.9173
     92.5000,      45.0000,   1.00000,    476.9324
     97.5000,      45.0000,   1.00000,    504.8199
    102.5000,      45.0000,   1.00000,    526.5310
    107.5000,      45.0000,   1.00000,    525.8576
    112.5000,      45.0000,   1.00000,    518.0475
    117.5000,      45.0000,   1.00000,    514.3571
    122.5000,      45.0000,   1.00000,    501.9930
    127.5000,      45.0000,   1.00000,    486.8503
    132.5000,      45.0000,   1.00000,    473.3145
    137.5000,      45.0000,   1.00000,    472.9386
    142.5000,      45.0000,   1.00000,    459.4075
    147.5000,      45.0000,   1.00000,    445.2671
    152.5000,      45.0000,   1.00000,    454.2431
    157.5000,      45.0000,   1.00000,    474.7990
    162.5000,      45.0000,   1.00000,    491.0955
    167.5000,      45.0000,   1.00000,    508.9132
    172.5000,      45.0000,   1.00000,    527.6884
    177.5000,      45.0000,   1.00000,    542.0728
    182.5000,      45.0000,   1.00000,    544.5743
    187.5000,      45.0000,   1.00000,    552.5779
    192.5000,      45.0000,   1.00000,    562.4458
    197.5000,      45.0000,   1.00000,    556.6911
    202.5000,      45.0000,   1.00000,    542.9343
    207.5000,      45.0000,   1.00000,    539.0358
    212.5000,      45.0000,   1.00000,    529.4153
    217.5000,      45.0000,   1.00000,    511.7502
    222.5000,      45.0000,   1.00000,    498.9812
    227.5000,      45.0000,   1.00000,    500.9412
    232.5000,      45.0000,   1.00000,    498.6698
    237.5000,      45.0000,   1.00000,    500.6595
    242.5000,      45.0000,   1.00000,    511.2107
    247.5000,      45.0000,   1.00000,    522.4633
    252.5000,      45.0000,   1.00000,    522.8434
    257.5000,      45.0000,   1.00000,    524.1204
    262.5000,      45.0000,   1.00000,    522.0043
    267.5000,      45.0000,   1.00000,    510.7578
    272.5000,      45.0000,   1.00000,    491.4018
    277.5000,      45.0000,   1.00000,    475.0834
    282.5000,      45.0000,   1.00000,    452.0097
    287.5000,      45.0000,   1.00000,    424.6580
    292.5000,      45.0000,   1.00000,    400.4079
    297.5000,      45.0000,   1.00000,    381.7805
    302.5000,      45.0000,   1.00000,    373.6194
    307.5000,      45.0000,   1.00000,    370.1891
    312.5000,      45.0000,   1.00000,    366.6995
    317.5000,      45.0000,   1.00000,    376.8534
    322.5000,      45.0000,   1.00000,    390.6930
    327.5000,      45.0000,   1.00000,    411.1216
    332.5000,      45.0000,   1.00000,    432.7552
    337.5000,      45.0000,   1.00000,    454.6934
    342.5000,      45.0000,   1.00000,    477.8620
    347.5000,      45.0000,   1.00000,    481.9936
    352.5000,      45.0000,   1.00000,    477.0314
    357.5000,      45.0000,   1.00000,    480.8553
    362.5000,      45.0000,   1.00000,    466.1049
    367.5000,      45.0000,   1.00000,    445.1703
    372.5000,      45.0000,   1.00000,    437.2306
    377.5000,      45.0000,   1.00000,    431.0865
    382.5000,      45.0000,   1.00000,    411.9176
    387.5000,      45.0000,   1.00000,    386.0184
    392.5000,      45.0000,   1.00000,    371.6157
    397.5000,      45.0000,   1.00000,    365.7516
    402.5000,      45.0000,   1.00000,    354.3126
    407.5000,      45.0000,   1.00000,    363.3820
    412.5000,      45.0000,   1.00000,    389.6086
    417.5000,      45.0000,   1.00000,    406.3166
    422.5000,      45.0000,   1.00000,    418.7632
    427.5000,      45.0000,   1.00000,    434.6319
    432.5000,      45.0000,   1.00000,    442.9540
    437.5000,      45.0000,   1.00000,    442.0999
    442.5000,      45.0000,   1.00000,    444.3081
    447.5000,      45.0000,   1.00000,    452.8936
    452.5000,      45.0000,   1.00000,    462.6517
    457.5000,      45.0000,   1.00000,    456.3941
    462.5000,      45.0000,   1.00000,    468.8583
    467.5000,      45.0000,   1.00000,    466.3247
    477.5000,      45.0000,   1.00000,    408.8301
    482.5000,      45.0000,   1.00000,    391.4441
    487.5000,      45.0000,   1.00000,    363.5581
    492.5000,      45.0000,   1.00000,    359.7318
    497.5000,      45.0000,   1.00000,    354.3682
    502.5000,      45.0000,   1.00000,    363.8488
    507.5000,      45.0000,   1.00000,    369.2356
    512.5000,      45.0000,   1.00000,    399.2671
    522.5000,      45.0000,   1.00000,    498.4946
    527.5000,      45.0000,   1.00000,    504.4145
    532.5000,      45.0000,   1.00000,    493.6675
    537.5000,      45.0000,   1.00000,    418.1636
    542.5000,      45.0000,   1.00000,    384.6120
    547.5000,      45.0000,   1.00000,    375.3672
    552.5000,      45.0000,   1.00000,    366.6489
    557.5000,      45.0000,   1.00000,    347.9187
    567.5000,      45.0000,   1.00000,    302.8065
    572.5000,      45.0000,   1.00000,    303.1033
    577.5000,      45.0000,   1.00000,    304.4663
    582.5000,      45.0000,   1.00000,    340.6609
    587.5000,      45.0000,   1.00000,    346.5585
    592.5000,      45.0000,   1.00000,    344.9908
    597.5000,      45.0000,   1.00000,    357.9601
    602.5000,      45.0000,   1.00000,    381.6360
    612.5000,      45.0000,   1.00000,    449.5590
    617.5000,      45.0000,   1.00000,    458.7576
    622.5000,      45.0000,   1.00000,    436.9349
    627.5000,      45.0000,   1.00000,    365.7512
    632.5000,      45.0000,   1.00000,    336.5009
    637.5000,      45.0000,   1.00000,    332.8064
    642.5000,      45.0000,   1.00000,    319.2808
    647.5000,      45.0000,   1.00000,    318.7827
    652.5000,      45.0000,   1.00000,    329.0354
    657.5000,      45.0000,   1.00000,    346.9738
    662.5000,      45.0000,   1.00000,    356.1370
    667.5000,      45.0000,   1.00000,    383.2834
    672.5000,      45.0000,   1.00000,    404.8690
    677.5000,      45.0000,   1.00000,    386.3766
    682.5000,      45.0000,   1.00000,    364.3698
    687.5000,      45.0000,   1.00000,    353.4164
    692.5000,      45.0000,   1.00000,    337.8663
    697.5000,      45.0000,   1.00000,    327.2380
    702.5000,      45.0000,   1.00000,    316.9703
     67.5000,      15.0000,   4.00000,    352.1461
     72.5000,      15.0000,   4.00000,    377.7939
     77.5000,      15.0000,   4.00000,    420.1143
     82.5000,      15.0000,   4.00000,    461.9136
     87.5000,      15.0000,   4.00000,    498.9922
     92.5000,      15.0000,   4.00000,    504.4892
     97.5000,      15.0000,   4.00000,    505.0954
    102.5000,      15.0000,   4.00000,    505.8741
    107.5000,      15.0000,   4.00000,    519.2620
    112.5000,      15.0000,   4.00000,    553.3068
    117.5000,      15.0000,   4.00000,    578.2981
    122.5000,      15.0000,   4.00000,    539.8107
    127.5000,      15.0000,   4.00000,    469.4424
    132.5000,      15.0000,   4.00000,    419.8028
    137.5000,      15.0000,   4.00000,    419.1681
    142.5000,      15.0000,   4.00000,    430.5988
    147.5000,      15.0000,   4.00000,    427.8714
    152.5000,      15.0000,   4.00000,    448.3019
    157.5000,      15.0000,   4.00000,    457.5763
    162.5000,      15.0000,   4.00000,    466.0435
    167.5000,      15.0000,   4.00000,    463.2416
    172.5000,      15.0000,   4.00000,    484.4558
    177.5000,      15.0000,   4.00000,    523.0054
    182.5000,      15.0000,   4.00000,    565.3867
    187.5000,      15.0000,   4.00000,    604.3803
    192.5000,      15.0000,   4.00000,    616.0881
    197.5000,      15.0000,   4.00000,    587.1456
    202.5000,      15.0000,   4.00000,    543.1812
    207.5000,      15.0000,   4.00000,    515.8598
    212.5000,      15.0000,   4.00000,    508.6711
    217.5000,      15.0000,   4.00000,    498.5793
    222.5000,      15.0000,   4.00000,    502.6396
    227.5000,      15.0000,   4.00000,    503.0204
    232.5000,      15.0000,   4.00000,    499.0534
    237.5000,      15.0000,   4.00000,    492.3996
    242.5000,      15.0000,   4.00000,    496.4804
    247.5000,      15.0000,   4.00000,    508.8485
    252.5000,      15.0000,   4.00000,    513.2518
    257.5000,      15.0000,   4.00000,    533.5453
    262.5000,      15.0000,   4.00000,    539.5141
    267.5000,      15.0000,   4.00000,    527.7811
    272.5000,      15.0000,   4.00000,    493.5028
    277.5000,      15.0000,   4.00000,    465.7705
    282.5000,      15.0000,   4.00000,    445.7528
    287.5000,      15.0000,   4.00000,    414.5292
    292.5000,      15.0000,   4.00000,    385.8538
    297.5000,      15.0000,   4.00000,    348.2348
    302.5000,      15.0000,   4.00000,    330.1964
    307.5000,      15.0000,   4.00000,    318.6857
    312.5000,      15.0000,   4.00000,    327.8908
    317.5000,      15.0000,   4.00000,    357.2617
    322.5000,      15.0000,   4.00000,    397.3126
    327.5000,      15.0000,   4.00000,    416.7744
    332.5000,      15.0000,   4.00000,    429.4536
    337.5000,      15.0000,   4.00000,    422.1717
    342.5000,      15.0000,   4.00000,    438.6951
    347.5000,      15.0000,   4.00000,    456.5103
    352.5000,      15.0000,   4.00000,    490.9063
    357.5000,      15.0000,   4.00000,    537.7988
    362.5000,      15.0000,   4.00000,    523.4271
    367.5000,      15.0000,   4.00000,    486.8712
    372.5000,      15.0000,   4.00000,    421.4521
    377.5000,      15.0000,   4.00000,    383.2620
    382.5000,      15.0000,   4.00000,    337.7236
    387.5000,      15.0000,   4.00000,    339.9024
    392.5000,      15.0000,   4.00000,    372.0869
    397.5000,      15.0000,   4.00000,    407.9168
    402.5000,      15.0000,   4.00000,    405.1092
    407.5000,      15.0000,   4.00000,    368.2971
    412.5000,      15.0000,   4.00000,    348.6516
    417.5000,      15.0000,   4.00000,    320.3214
    422.5000,      15.0000,   4.00000,    342.8157
    427.5000,      15.0000,   4.00000,    380.8909
    432.5000,      15.0000,   4.00000,    438.3657
    437.5000,      15.0000,   4.00000,    464.6962
    442.5000,      15.0000,   4.00000,    482.3658
    447.5000,      15.0000,   4.00000,    484.2692
    452.5000,      15.0000,   4.00000,    472.6280
    457.5000,      15.0000,   4.00000,    441.9026
    462.5000,      15.0000,   4.00000,    438.0102
    467.5000,      15.0000,   4.00000,    442.2244
    477.5000,      15.0000,   4.00000,    399.1917
    482.5000,      15.0000,   4.00000,    377.2502
    487.5000,      15.0000,   4.00000,    362.6043
    492.5000,      15.0000,   4.00000,    364.8426
    497.5000,      15.0000,   4.00000,    370.9919
    502.5000,      15.0000,   4.00000,    358.4922
    507.5000,      15.0000,   4.00000,    353.7082
    512.5000,      15.0000,   4.00000,    321.6644
    517.5000,      15.0000,   4.00000,    315.3726
    522.5000,      15.0000,   4.00000,    283.6223
    527.5000,      15.0000,   4.00000,    337.8966
    537.5000,      15.0000,   4.00000,    526.9539
    542.5000,      15.0000,   4.00000,    525.8266
    552.5000,      15.0000,   4.00000,    370.0027
    557.5000,      15.0000,   4.00000,    291.8436
    562.5000,      15.0000,   4.00000,    202.6029
    567.5000,      15.0000,   4.00000,    206.3067
    572.5000,      15.0000,   4.00000,    218.7291
    577.5000,      15.0000,   4.00000,    257.4428
    582.5000,      15.0000,   4.00000,    311.2448
    587.5000,      15.0000,   4.00000,    349.9351
    592.5000,      15.0000,   4.00000,    403.3438
    602.5000,      15.0000,   4.00000,    445.4552
    612.5000,      15.0000,   4.00000,    372.2111
    617.5000,      15.0000,   4.00000,    338.3896
    622.5000,      15.0000,   4.00000,    346.0085
    627.5000,      15.0000,   4.00000,    289.8698
    632.5000,      15.0000,   4.00000,    267.0322
    637.5000,      15.0000,   4.00000,    275.4004
    642.5000,      15.0000,   4.00000,    292.9378
    647.5000,      15.0000,   4.00000,    336.3958
    652.5000,      15.0000,   4.00000,    358.5350
    657.5000,      15.0000,   4.00000,    373.0281
    662.5000,      15.0000,   4.00000,    354.2013
    667.5000,      15.0000,   4.00000,    359.4583
    672.5000,      15.0000,   4.00000,    373.7632
    677.5000,      15.0000,   4.00000,    365.3008
    682.5000,      15.0000,   4.00000,    361.5011
    687.5000,      15.0000,   4.00000,    363.4741
    692.5000,      15.0000,   4.00000,    355.4598
    697.5000,      15.0000,   4.00000,    335.5436
    702.5000,      15.0000,   4.00000,    299.2578
     82.5000,      55.0000,   1.00000,    432.9925
     87.5000,      55.0000,   1.00000,    458.5102
     92.5000,      55.0000,   1.00000,    483.4392
     97.5000,      55.0000,   1.00000,    502.1466
    102.5000,      55.0000,   1.00000,    506.2447
    107.5000,      55.0000,   1.00000,    500.2701
    112.5000,      55.0000,   1.00000,    489.8901
    117.5000,      55.0000,   1.00000,    481.0238
    122.5000,      55.0000,   1.00000,    475.2762
    127.5000,      55.0000,   1.00000,    465.2492
    132.5000,      55.0000,   1.00000,    470.6075
    137.5000,      55.0000,   1.00000,    461.0335
    142.5000,      55.0000,   1.00000,    443.9687
    147.5000,      55.0000,   1.00000,    429.3878
    152.5000,      55.0000,   1.00000,    423.9423
    157.5000,      55.0000,   1.00000,    430.2432
    162.5000,      55.0000,   1.00000,    446.5473
    167.5000,      55.0000,   1.00000,    469.9375
    172.5000,      55.0000,   1.00000,    480.1107
    177.5000,      55.0000,   1.00000,    487.9361
    182.5000,      55.0000,   1.00000,    495.7428
    187.5000,      55.0000,   1.00000,    489.4176
    192.5000,      55.0000,   1.00000,    493.8092
    197.5000,      55.0000,   1.00000,    504.7556
    202.5000,      55.0000,   1.00000,    516.6650
    207.5000,      55.0000,   1.00000,    521.0069
    212.5000,      55.0000,   1.00000,    517.6096
    217.5000,      55.0000,   1.00000,    507.6539
    222.5000,      55.0000,   1.00000,    499.0414
    227.5000,      55.0000,   1.00000,    499.7802
    232.5000,      55.0000,   1.00000,    500.7773
    242.5000,      55.0000,   1.00000,    507.5955
    247.5000,      55.0000,   1.00000,    498.0374
    252.5000,      55.0000,   1.00000,    489.3535
    257.5000,      55.0000,   1.00000,    478.4420
    262.5000,      55.0000,   1.00000,    475.0701
    267.5000,      55.0000,   1.00000,    466.5095
    272.5000,      55.0000,   1.00000,    457.9152
    277.5000,      55.0000,   1.00000,    447.2227
    282.5000,      55.0000,   1.00000,    425.1942
    287.5000,      55.0000,   1.00000,    409.9117
    292.5000,      55.0000,   1.00000,    391.8901
    297.5000,      55.0000,   1.00000,    378.9331
    302.5000,      55.0000,   1.00000,    378.4737
    307.5000,      55.0000,   1.00000,    379.3503
    312.5000,      55.0000,   1.00000,    380.2751
    317.5000,      55.0000,   1.00000,    375.9766
    322.5000,      55.0000,   1.00000,    385.1763
    327.5000,      55.0000,   1.00000,    395.6782
    332.5000,      55.0000,   1.00000,    418.6728
    337.5000,      55.0000,   1.00000,    450.8268
    342.5000,      55.0000,   1.00000,    469.2270
    347.5000,      55.0000,   1.00000,    481.0168
    352.5000,      55.0000,   1.00000,    478.3860
    357.5000,      55.0000,   1.00000,    462.4740
    362.5000,      55.0000,   1.00000,    444.9096
    367.5000,      55.0000,   1.00000,    436.2135
    372.5000,      55.0000,   1.00000,    434.4005
    377.5000,      55.0000,   1.00000,    423.4349
    382.5000,      55.0000,   1.00000,    411.7809
    387.5000,      55.0000,   1.00000,    387.7963
    392.5000,      55.0000,   1.00000,    358.9599
    402.5000,      55.0000,   1.00000,    336.3506
    407.5000,      55.0000,   1.00000,    342.9565
    412.5000,      55.0000,   1.00000,    351.8156
    417.5000,      55.0000,   1.00000,    365.8442
    422.5000,      55.0000,   1.00000,    375.3586
    427.5000,      55.0000,   1.00000,    378.2304
    432.5000,      55.0000,   1.00000,    382.0201
    437.5000,      55.0000,   1.00000,    395.3340
    442.5000,      55.0000,   1.00000,    417.6581
    447.5000,      55.0000,   1.00000,    447.6064
    452.5000,      55.0000,   1.00000,    460.5771
    462.5000,      55.0000,   1.00000,    428.9997
    467.5000,      55.0000,   1.00000,    416.3661
    472.5000,      55.0000,   1.00000,    391.0974
    477.5000,      55.0000,   1.00000,    388.5652
    482.5000,      55.0000,   1.00000,    385.6163
    487.5000,      55.0000,   1.00000,    387.5324
    492.5000,      55.0000,   1.00000,    380.5695
    497.5000,      55.0000,   1.00000,    372.2764
    502.5000,      55.0000,   1.00000,    355.7100
    507.5000,      55.0000,   1.00000,    355.0374
    517.5000,      55.0000,   1.00000,    403.3658
    522.5000,      55.0000,   1.00000,    389.3456
    527.5000,      55.0000,   1.00000,    382.6910
    532.5000,      55.0000,   1.00000,    363.2153
    537.5000,      55.0000,   1.00000,    341.4370
    542.5000,      55.0000,   1.00000,    320.7935
    547.5000,      55.0000,   1.00000,    320.6429
    552.5000,      55.0000,   1.00000,    323.3880
    562.5000,      55.0000,   1.00000,    342.4126
    572.5000,      55.0000,   1.00000,    315.6202
    577.5000,      55.0000,   1.00000,    318.7433
    582.5000,      55.0000,   1.00000,    301.9014
    587.5000,      55.0000,   1.00000,    301.8236
    592.5000,      55.0000,   1.00000,    313.4712
    597.5000,      55.0000,   1.00000,    321.3608
    602.5000,      55.0000,   1.00000,    322.6179
    607.5000,      55.0000,   1.00000,    327.2293
    612.5000,      55.0000,   1.00000,    320.9859
    617.5000,      55.0000,   1.00000,    330.3845
    627.5000,      55.0000,   1.00000,    375.4430
    632.5000,      55.0000,   1.00000,    366.6322
    637.5000,      55.0000,   1.00000,    363.1205
    642.5000,      55.0000,   1.00000,    357.7313
    647.5000,      55.0000,   1.00000,    338.4920
    652.5000,      55.0000,   1.00000,    337.7731
    657.5000,      55.0000,   1.00000,    338.3652
    662.5000,      55.0000,   1.00000,    339.4276
    667.5000,      55.0000,   1.00000,    348.4636
    672.5000,      55.0000,   1.00000,    351.3625
    677.5000,      55.0000,   1.00000,    354.3394
    682.5000,      55.0000,   1.00000,    349.8140
    687.5000,      55.0000,   1.00000,    344.2091
     82.5000,      15.0000,   5.00000,    460.7388
     87.5000,      15.0000,   5.00000,    498.1524
     92.5000,      15.0000,   5.00000,    508.3664
     97.5000,      15.0000,   5.00000,    505.3055
    102.5000,      15.0000,   5.00000,    501.7691
    107.5000,      15.0000,   5.00000,    505.1496
    112.5000,      15.0000,   5.00000,    527.9160
    117.5000,      15.0000,   5.00000,    539.6899
    122.5000,      15.0000,   5.00000,    509.0624
    127.5000,      15.0000,   5.00000,    451.5209
    132.5000,      15.0000,   5.00000,    407.6229
    137.5000,      15.0000,   5.00000,    400.3189
    142.5000,      15.0000,   5.00000,    405.5138
    147.5000,      15.0000,   5.00000,    394.4524
    152.5000,      15.0000,   5.00000,    404.7405
    157.5000,      15.0000,   5.00000,    407.6618
    162.5000,      15.0000,   5.00000,    413.7746
    167.5000,      15.0000,   5.00000,    414.4021
    172.5000,      15.0000,   5.00000,    437.6582
    177.5000,      15.0000,   5.00000,    478.0750
    182.5000,      15.0000,   5.00000,    514.2910
    187.5000,      15.0000,   5.00000,    544.1462
    192.5000,      15.0000,   5.00000,    554.3214
    197.5000,      15.0000,   5.00000,    543.0985
    202.5000,      15.0000,   5.00000,    520.5978
    207.5000,      15.0000,   5.00000,    503.3175
    212.5000,      15.0000,   5.00000,    497.1162
    217.5000,      15.0000,   5.00000,    487.0549
    222.5000,      15.0000,   5.00000,    498.8101
    227.5000,      15.0000,   5.00000,    499.1449
    232.5000,      15.0000,   5.00000,    498.2677
    242.5000,      15.0000,   5.00000,    490.2285
    247.5000,      15.0000,   5.00000,    489.2687
    252.5000,      15.0000,   5.00000,    480.7542
    257.5000,      15.0000,   5.00000,    491.5638
    262.5000,      15.0000,   5.00000,    497.2061
    267.5000,      15.0000,   5.00000,    487.5924
    272.5000,      15.0000,   5.00000,    463.3263
    277.5000,      15.0000,   5.00000,    440.8225
    282.5000,      15.0000,   5.00000,    419.7089
    287.5000,      15.0000,   5.00000,    390.3298
    292.5000,      15.0000,   5.00000,    365.3396
    297.5000,      15.0000,   5.00000,    334.4482
    302.5000,      15.0000,   5.00000,    321.3232
    307.5000,      15.0000,   5.00000,    315.8224
    312.5000,      15.0000,   5.00000,    326.3082
    317.5000,      15.0000,   5.00000,    351.0767
    322.5000,      15.0000,   5.00000,    381.0192
    327.5000,      15.0000,   5.00000,    397.7099
    332.5000,      15.0000,   5.00000,    412.5181
    337.5000,      15.0000,   5.00000,    409.7366
    342.5000,      15.0000,   5.00000,    438.9745
    347.5000,      15.0000,   5.00000,    462.1232
    352.5000,      15.0000,   5.00000,    495.9505
    357.5000,      15.0000,   5.00000,    532.9480
    362.5000,      15.0000,   5.00000,    515.7963
    367.5000,      15.0000,   5.00000,    477.6065
    372.5000,      15.0000,   5.00000,    412.8680
    377.5000,      15.0000,   5.00000,    376.6320
    382.5000,      15.0000,   5.00000,    335.3084
    387.5000,      15.0000,   5.00000,    335.7661
    392.5000,      15.0000,   5.00000,    360.3391
    402.5000,      15.0000,   5.00000,    381.6957
    407.5000,      15.0000,   5.00000,    343.8498
    412.5000,      15.0000,   5.00000,    322.1568
    417.5000,      15.0000,   5.00000,    287.8180
    422.5000,      15.0000,   5.00000,    301.6107
    427.5000,      15.0000,   5.00000,    333.9037
    432.5000,      15.0000,   5.00000,    383.8109
    437.5000,      15.0000,   5.00000,    427.9957
    442.5000,      15.0000,   5.00000,    464.9698
    447.5000,      15.0000,   5.00000,    497.0420
    452.5000,      15.0000,   5.00000,    484.7430
    462.5000,      15.0000,   5.00000,    410.1680
    467.5000,      15.0000,   5.00000,    401.1795
    472.5000,      15.0000,   5.00000,    379.6939
    477.5000,      15.0000,   5.00000,    380.5285
    482.5000,      15.0000,   5.00000,    379.4596
    487.5000,      15.0000,   5.00000,    387.5610
    492.5000,      15.0000,   5.00000,    394.5821
    497.5000,      15.0000,   5.00000,    390.1537
    502.5000,      15.0000,   5.00000,    355.8699
    507.5000,      15.0000,   5.00000,    327.1854
    512.5000,      15.0000,   5.00000,    280.7183
    517.5000,      15.0000,   5.00000,    258.8215
    522.5000,      15.0000,   5.00000,    223.4087
    527.5000,      15.0000,   5.00000,    263.7679
    537.5000,      15.0000,   5.00000,    463.4814
    542.5000,      15.0000,   5.00000,    481.6271
    552.5000,      15.0000,   5.00000,    356.5079
    562.5000,      15.0000,   5.00000,    198.4927
    567.5000,      15.0000,   5.00000,    200.1611
    572.5000,      15.0000,   5.00000,    207.5779
    577.5000,      15.0000,   5.00000,    244.1299
    582.5000,      15.0000,   5.00000,    291.9079
    587.5000,      15.0000,   5.00000,    336.4539
    592.5000,      15.0000,   5.00000,    386.6659
    597.5000,      15.0000,   5.00000,    417.4983
    602.5000,      15.0000,   5.00000,    410.8610
    607.5000,      15.0000,   5.00000,    334.3986
    612.5000,      15.0000,   5.00000,    285.6415
    617.5000,      15.0000,   5.00000,    263.2724
    627.5000,      15.0000,   5.00000,    269.5443
    632.5000,      15.0000,   5.00000,    271.1956
    637.5000,      15.0000,   5.00000,    300.1092
    642.5000,      15.0000,   5.00000,    318.0429
    647.5000,      15.0000,   5.00000,    355.6803
    652.5000,      15.0000,   5.00000,    372.3852
    657.5000,      15.0000,   5.00000,    377.4244
    662.5000,      15.0000,   5.00000,    349.1631
    667.5000,      15.0000,   5.00000,    336.7465
    672.5000,      15.0000,   5.00000,    342.8326
    677.5000,      15.0000,   5.00000,    341.4103
    682.5000,      15.0000,   5.00000,    354.6073
    687.5000,      15.0000,   5.00000,    362.2503
     97.5000,      65.0000,   1.00000,    468.6022
    102.5000,      65.0000,   1.00000,    463.2838
    107.5000,      65.0000,   1.00000,    463.4238
    112.5000,      65.0000,   1.00000,    465.8097
    117.5000,      65.0000,   1.00000,    460.0828
    122.5000,      65.0000,   1.00000,    450.5226
    127.5000,      65.0000,   1.00000,    451.2259
    132.5000,      65.0000,   1.00000,    440.2860
    137.5000,      65.0000,   1.00000,    434.5556
    142.5000,      65.0000,   1.00000,    433.5452
    147.5000,      65.0000,   1.00000,    432.2702
    152.5000,      65.0000,   1.00000,    424.2259
    157.5000,      65.0000,   1.00000,    417.3720
    162.5000,      65.0000,   1.00000,    423.8953
    167.5000,      65.0000,   1.00000,    428.2541
    172.5000,      65.0000,   1.00000,    428.1837
    177.5000,      65.0000,   1.00000,    431.5591
    182.5000,      65.0000,   1.00000,    439.1224
    187.5000,      65.0000,   1.00000,    450.4083
    192.5000,      65.0000,   1.00000,    455.7410
    197.5000,      65.0000,   1.00000,    468.6227
    202.5000,      65.0000,   1.00000,    479.5023
    207.5000,      65.0000,   1.00000,    492.2318
    212.5000,      65.0000,   1.00000,    505.3702
    217.5000,      65.0000,   1.00000,    515.9727
    257.5000,      65.0000,   1.00000,    463.8512
    262.5000,      65.0000,   1.00000,    446.0589
    267.5000,      65.0000,   1.00000,    425.6066
    272.5000,      65.0000,   1.00000,    411.3122
    277.5000,      65.0000,   1.00000,    401.5295
    282.5000,      65.0000,   1.00000,    395.8119
    287.5000,      65.0000,   1.00000,    393.1466
    292.5000,      65.0000,   1.00000,    400.3705
    297.5000,      65.0000,   1.00000,    394.6092
    302.5000,      65.0000,   1.00000,    382.3373
    307.5000,      65.0000,   1.00000,    380.8812
    312.5000,      65.0000,   1.00000,    374.6547
    317.5000,      65.0000,   1.00000,    379.7218
    322.5000,      65.0000,   1.00000,    389.0320
    327.5000,      65.0000,   1.00000,    407.9807
    332.5000,      65.0000,   1.00000,    429.4647
    337.5000,      65.0000,   1.00000,    437.1785
    342.5000,      65.0000,   1.00000,    441.8138
    347.5000,      65.0000,   1.00000,    444.3662
    352.5000,      65.0000,   1.00000,    439.3879
    357.5000,      65.0000,   1.00000,    425.0402
    362.5000,      65.0000,   1.00000,    426.3123
    367.5000,      65.0000,   1.00000,    431.0573
    372.5000,      65.0000,   1.00000,    423.9238
    377.5000,      65.0000,   1.00000,    420.5799
    417.5000,      65.0000,   1.00000,    349.1348
    422.5000,      65.0000,   1.00000,    371.7826
    427.5000,      65.0000,   1.00000,    380.2260
    432.5000,      65.0000,   1.00000,    386.9149
    437.5000,      65.0000,   1.00000,    390.7376
    447.5000,      65.0000,   1.00000,    380.6561
    452.5000,      65.0000,   1.00000,    387.3042
    457.5000,      65.0000,   1.00000,    393.3209
    462.5000,      65.0000,   1.00000,    415.9711
    467.5000,      65.0000,   1.00000,    420.6437
    472.5000,      65.0000,   1.00000,    420.8633
    477.5000,      65.0000,   1.00000,    416.2982
    482.5000,      65.0000,   1.00000,    404.6682
    487.5000,      65.0000,   1.00000,    379.8036
    492.5000,      65.0000,   1.00000,    370.7740
    497.5000,      65.0000,   1.00000,    358.0453
    502.5000,      65.0000,   1.00000,    348.6414
    512.5000,      65.0000,   1.00000,    354.1483
    517.5000,      65.0000,   1.00000,    356.5316
    522.5000,      65.0000,   1.00000,    353.4383
    527.5000,      65.0000,   1.00000,    328.8266
    532.5000,      65.0000,   1.00000,    314.9197
    537.5000,      65.0000,   1.00000,    303.9997
    577.5000,      65.0000,   1.00000,    317.2379
    582.5000,      65.0000,   1.00000,    298.9566
    587.5000,      65.0000,   1.00000,    284.4519
    592.5000,      65.0000,   1.00000,    292.6238
    597.5000,      65.0000,   1.00000,    295.3126
    602.5000,      65.0000,   1.00000,    301.9166
    607.5000,      65.0000,   1.00000,    310.5219
    612.5000,      65.0000,   1.00000,    323.4230
    617.5000,      65.0000,   1.00000,    327.1695
    622.5000,      65.0000,   1.00000,    337.1859
    627.5000,      65.0000,   1.00000,    336.4709
    632.5000,      65.0000,   1.00000,    330.6588
    642.5000,      65.0000,   1.00000,    344.3608
    647.5000,      65.0000,   1.00000,    359.1418
    652.5000,      65.0000,   1.00000,    361.1217
    657.5000,      65.0000,   1.00000,    352.8910
    662.5000,      65.0000,   1.00000,    355.7118
    667.5000,      65.0000,   1.00000,    352.3368
    672.5000,      65.0000,   1.00000,    347.2631
     97.5000,      15.0000,   6.00000,    485.5859
    102.5000,      15.0000,   6.00000,    478.0096
    107.5000,      15.0000,   6.00000,    480.4984
    112.5000,      15.0000,   6.00000,    502.6765
    117.5000,      15.0000,   6.00000,    517.8382
    122.5000,      15.0000,   6.00000,    485.9023
    127.5000,      15.0000,   6.00000,    429.7371
    132.5000,      15.0000,   6.00000,    380.6795
    137.5000,      15.0000,   6.00000,    376.9455
    142.5000,      15.0000,   6.00000,    386.7027
    147.5000,      15.0000,   6.00000,    380.2033
    152.5000,      15.0000,   6.00000,    386.1951
    157.5000,      15.0000,   6.00000,    384.2028
    162.5000,      15.0000,   6.00000,    386.7198
    167.5000,      15.0000,   6.00000,    377.6870
    172.5000,      15.0000,   6.00000,    392.6095
    177.5000,      15.0000,   6.00000,    427.4498
    182.5000,      15.0000,   6.00000,    467.2824
    187.5000,      15.0000,   6.00000,    504.0947
    192.5000,      15.0000,   6.00000,    519.4532
    197.5000,      15.0000,   6.00000,    514.5909
    202.5000,      15.0000,   6.00000,    494.5177
    207.5000,      15.0000,   6.00000,    482.9117
    212.5000,      15.0000,   6.00000,    488.6672
    217.5000,      15.0000,   6.00000,    493.8875
    257.5000,      15.0000,   6.00000,    478.6721
    262.5000,      15.0000,   6.00000,    474.6813
    267.5000,      15.0000,   6.00000,    451.3374
    272.5000,      15.0000,   6.00000,    423.1934
    277.5000,      15.0000,   6.00000,    401.6432
    282.5000,      15.0000,   6.00000,    391.1560
    287.5000,      15.0000,   6.00000,    372.5160
    292.5000,      15.0000,   6.00000,    359.0419
    297.5000,      15.0000,   6.00000,    332.3462
    302.5000,      15.0000,   6.00000,    316.5038
    307.5000,      15.0000,   6.00000,    306.4099
    312.5000,      15.0000,   6.00000,    313.9806
    317.5000,      15.0000,   6.00000,    342.7129
    322.5000,      15.0000,   6.00000,    375.0703
    327.5000,      15.0000,   6.00000,    397.8383
    332.5000,      15.0000,   6.00000,    410.9407
    337.5000,      15.0000,   6.00000,    403.0421
    342.5000,      15.0000,   6.00000,    424.2293
    347.5000,      15.0000,   6.00000,    439.2952
    352.5000,      15.0000,   6.00000,    468.2945
    357.5000,      15.0000,   6.00000,    504.5874
    362.5000,      15.0000,   6.00000,    495.7478
    367.5000,      15.0000,   6.00000,    467.7631
    372.5000,      15.0000,   6.00000,    408.4707
    377.5000,      15.0000,   6.00000,    374.5282
    417.5000,      15.0000,   6.00000,    280.5625
    422.5000,      15.0000,   6.00000,    299.1678
    427.5000,      15.0000,   6.00000,    336.1225
    432.5000,      15.0000,   6.00000,    389.1724
    437.5000,      15.0000,   6.00000,    422.5856
    447.5000,      15.0000,   6.00000,    440.1230
    452.5000,      15.0000,   6.00000,    431.0489
    457.5000,      15.0000,   6.00000,    403.4586
    462.5000,      15.0000,   6.00000,    401.7023
    467.5000,      15.0000,   6.00000,    408.6751
    472.5000,      15.0000,   6.00000,    409.5035
    477.5000,      15.0000,   6.00000,    406.0907
    482.5000,      15.0000,   6.00000,    395.4533
    487.5000,      15.0000,   6.00000,    390.7243
    492.5000,      15.0000,   6.00000,    388.7232
    497.5000,      15.0000,   6.00000,    380.9026
    502.5000,      15.0000,   6.00000,    337.9699
    507.5000,      15.0000,   6.00000,    303.6612
    512.5000,      15.0000,   6.00000,    252.0074
    517.5000,      15.0000,   6.00000,    234.7969
    522.5000,      15.0000,   6.00000,    204.2179
    527.5000,      15.0000,   6.00000,    244.6362
    537.5000,      15.0000,   6.00000,    437.1797
    577.5000,      15.0000,   6.00000,    238.3342
    582.5000,      15.0000,   6.00000,    283.8213
    587.5000,      15.0000,   6.00000,    327.3868
    592.5000,      15.0000,   6.00000,    379.1335
    597.5000,      15.0000,   6.00000,    410.1640
    602.5000,      15.0000,   6.00000,    410.2578
    607.5000,      15.0000,   6.00000,    334.3976
    612.5000,      15.0000,   6.00000,    293.0579
    617.5000,      15.0000,   6.00000,    265.2887
    622.5000,      15.0000,   6.00000,    266.8213
    627.5000,      15.0000,   6.00000,    241.9062
    632.5000,      15.0000,   6.00000,    241.1484
    642.5000,      15.0000,   6.00000,    314.8191
    647.5000,      15.0000,   6.00000,    368.2970
    652.5000,      15.0000,   6.00000,    396.8221
    657.5000,      15.0000,   6.00000,    400.0574
    662.5000,      15.0000,   6.00000,    370.7675
    667.5000,      15.0000,   6.00000,    351.3847
    672.5000,      15.0000,   6.00000,    349.7278
    105.0000,      30.0000,   3.00000,    485.7035
    110.0000,      30.0000,   3.00000,    490.6596
    115.0000,      30.0000,   3.00000,    474.6214
    120.0000,      30.0000,   3.00000,    456.0161
    125.0000,      30.0000,   3.00000,    439.0737
    130.0000,      30.0000,   3.00000,    422.6913
    135.0000,      30.0000,   3.00000,    400.7893
    140.0000,      30.0000,   3.00000,    371.8519
    145.0000,      30.0000,   3.00000,    374.4705
    150.0000,      30.0000,   3.00000,    380.0882
    155.0000,      30.0000,   3.00000,    379.7900
    160.0000,      30.0000,   3.00000,    375.0487
    165.0000,      30.0000,   3.00000,    379.5303
    170.0000,      30.0000,   3.00000,    397.0025
    175.0000,      30.0000,   3.00000,    410.0056
    180.0000,      30.0000,   3.00000,    433.1131
    185.0000,      30.0000,   3.00000,    455.6906
    190.0000,      30.0000,   3.00000,    475.2088
    195.0000,      30.0000,   3.00000,    488.0298
    200.0000,      30.0000,   3.00000,    495.2252
    205.0000,      30.0000,   3.00000,    498.2957
    210.0000,      30.0000,   3.00000,    490.9973
    265.0000,      30.0000,   3.00000,    441.9799
    270.0000,      30.0000,   3.00000,    429.0256
    275.0000,      30.0000,   3.00000,    413.7073
    280.0000,      30.0000,   3.00000,    390.3976
    285.0000,      30.0000,   3.00000,    374.4240
    290.0000,      30.0000,   3.00000,    357.3558
    295.0000,      30.0000,   3.00000,    340.5109
    300.0000,      30.0000,   3.00000,    328.5389
    305.0000,      30.0000,   3.00000,    319.6986
    310.0000,      30.0000,   3.00000,    327.7992
    315.0000,      30.0000,   3.00000,    339.4866
    320.0000,      30.0000,   3.00000,    355.6039
    325.0000,      30.0000,   3.00000,    376.8849
    330.0000,      30.0000,   3.00000,    388.6237
    335.0000,      30.0000,   3.00000,    408.8286
    340.0000,      30.0000,   3.00000,    421.2383
    345.0000,      30.0000,   3.00000,    429.5277
    350.0000,      30.0000,   3.00000,    456.6702
    355.0000,      30.0000,   3.00000,    457.4889
    360.0000,      30.0000,   3.00000,    458.8224
    365.0000,      30.0000,   3.00000,    449.6273
    370.0000,      30.0000,   3.00000,    430.1967
    425.0000,      30.0000,   3.00000,    341.4852
    430.0000,      30.0000,   3.00000,    364.3997
    440.0000,      30.0000,   3.00000,    402.4963
    445.0000,      30.0000,   3.00000,    409.9463
    450.0000,      30.0000,   3.00000,    401.2025
    455.0000,      30.0000,   3.00000,    408.3919
    460.0000,      30.0000,   3.00000,    414.4754
    465.0000,      30.0000,   3.00000,    411.0828
    470.0000,      30.0000,   3.00000,    412.6511
    475.0000,      30.0000,   3.00000,    412.6104
    480.0000,      30.0000,   3.00000,    410.3622
    485.0000,      30.0000,   3.00000,    402.0624
    490.0000,      30.0000,   3.00000,    385.5257
    495.0000,      30.0000,   3.00000,    354.7071
    500.0000,      30.0000,   3.00000,    334.3807
    505.0000,      30.0000,   3.00000,    306.9373
    510.0000,      30.0000,   3.00000,    283.7363
    515.0000,      30.0000,   3.00000,    255.7603
    520.0000,      30.0000,   3.00000,    251.2842
    530.0000,      30.0000,   3.00000,    318.9339
    585.0000,      30.0000,   3.00000,    305.6494
    590.0000,      30.0000,   3.00000,    344.0678
    595.0000,      30.0000,   3.00000,    366.6052
    600.0000,      30.0000,   3.00000,    358.0434
    605.0000,      30.0000,   3.00000,    357.7310
    610.0000,      30.0000,   3.00000,    348.8186
    615.0000,      30.0000,   3.00000,    310.8122
    620.0000,      30.0000,   3.00000,    276.3733
    625.0000,      30.0000,   3.00000,    256.9127
    630.0000,      30.0000,   3.00000,    270.5175
    635.0000,      30.0000,   3.00000,    271.5966
    640.0000,      30.0000,   3.00000,    296.0939
    650.0000,      30.0000,   3.00000,    357.1033
    655.0000,      30.0000,   3.00000,    376.1500
    660.0000,      30.0000,   3.00000,    386.7383
    665.0000,      30.0000,   3.00000,    387.3909
    112.5000,      25.0000,   4.00000,    480.4059
    117.5000,      25.0000,   4.00000,    467.5165
    122.5000,      25.0000,   4.00000,    444.2270
    127.5000,      25.0000,   4.00000,    419.5525
    132.5000,      25.0000,   4.00000,    394.1893
    137.5000,      25.0000,   4.00000,    368.6677
    142.5000,      25.0000,   4.00000,    357.3784
    147.5000,      25.0000,   4.00000,    369.3654
    152.5000,      25.0000,   4.00000,    370.4690
    157.5000,      25.0000,   4.00000,    363.3801
    162.5000,      25.0000,   4.00000,    368.9331
    167.5000,      25.0000,   4.00000,    384.0105
    172.5000,      25.0000,   4.00000,    390.0946
    177.5000,      25.0000,   4.00000,    411.3534
    182.5000,      25.0000,   4.00000,    447.1266
    187.5000,      25.0000,   4.00000,    468.9670
    192.5000,      25.0000,   4.00000,    481.5091
    197.5000,      25.0000,   4.00000,    494.1716
    202.5000,      25.0000,   4.00000,    493.3972
    272.5000,      25.0000,   4.00000,    425.4303
    277.5000,      25.0000,   4.00000,    405.5505
    282.5000,      25.0000,   4.00000,    376.2573
    287.5000,      25.0000,   4.00000,    358.7246
    292.5000,      25.0000,   4.00000,    337.0948
    297.5000,      25.0000,   4.00000,    318.1284
    302.5000,      25.0000,   4.00000,    310.0908
    307.5000,      25.0000,   4.00000,    312.4013
    312.5000,      25.0000,   4.00000,    324.9353
    317.5000,      25.0000,   4.00000,    347.7067
    322.5000,      25.0000,   4.00000,    362.1399
    327.5000,      25.0000,   4.00000,    380.4995
    332.5000,      25.0000,   4.00000,    390.7750
    337.5000,      25.0000,   4.00000,    398.9497
    342.5000,      25.0000,   4.00000,    408.2857
    347.5000,      25.0000,   4.00000,    427.9503
    352.5000,      25.0000,   4.00000,    455.3931
    357.5000,      25.0000,   4.00000,    463.8483
    362.5000,      25.0000,   4.00000,    454.1755
    432.5000,      25.0000,   4.00000,    359.6152
    437.5000,      25.0000,   4.00000,    394.4146
    442.5000,      25.0000,   4.00000,    408.2168
    447.5000,      25.0000,   4.00000,    411.7730
    452.5000,      25.0000,   4.00000,    416.0919
    457.5000,      25.0000,   4.00000,    416.8619
    462.5000,      25.0000,   4.00000,    411.2155
    467.5000,      25.0000,   4.00000,    407.4063
    472.5000,      25.0000,   4.00000,    407.7663
    477.5000,      25.0000,   4.00000,    406.2549
    482.5000,      25.0000,   4.00000,    401.4973
    487.5000,      25.0000,   4.00000,    385.2065
    492.5000,      25.0000,   4.00000,    365.7193
    497.5000,      25.0000,   4.00000,    340.7894
    502.5000,      25.0000,   4.00000,    323.7389
    507.5000,      25.0000,   4.00000,    288.3589
    512.5000,      25.0000,   4.00000,    263.8785
    517.5000,      25.0000,   4.00000,    239.5250
    522.5000,      25.0000,   4.00000,    250.4982
    592.5000,      25.0000,   4.00000,    371.7492
    597.5000,      25.0000,   4.00000,    385.0543
    602.5000,      25.0000,   4.00000,    367.5387
    607.5000,      25.0000,   4.00000,    363.6404
    612.5000,      25.0000,   4.00000,    328.8933
    617.5000,      25.0000,   4.00000,    285.5463
    622.5000,      25.0000,   4.00000,    262.3763
    627.5000,      25.0000,   4.00000,    271.1465
    632.5000,      25.0000,   4.00000,    265.4059
    637.5000,      25.0000,   4.00000,    273.4713
    642.5000,      25.0000,   4.00000,    308.0119
    647.5000,      25.0000,   4.00000,    336.6597
    657.5000,      25.0000,   4.00000,    383.8173
   7.31
ITERATION 2
MODEL RESISTIVITY
LAYER 1
152,     2.5000
     10.0000,     266.97
     15.0000,     301.89
     20.0000,     264.71
     25.0000,     263.15
     30.0000,     331.08
     35.0000,     268.31
     40.0000,     330.21
     45.0000,     366.10
     50.0000,     389.84
     55.0000,     263.53
     60.0000,     232.29
     65.0000,     255.99
     70.0000,     282.91
     75.0000,     279.47
     80.0000,     308.80
     85.0000,     417.17
     90.0000,     419.77
     95.0000,     418.92
    100.0000,     446.39
    105.0000,     428.83
    110.0000,     441.83
    115.0000,     486.53
    120.0000,     549.13
    125.0000,     560.66
    130.0000,     420.30
    135.0000,     322.35
    140.0000,     335.63
    145.0000,     370.56
    150.0000,     327.95
    155.0000,     270.39
    160.0000,     354.57
    165.0000,     327.85
    170.0000,     302.99
    175.0000,     344.46
    180.0000,     394.67
    185.0000,     419.36
    190.0000,     451.26
    195.0000,     485.32
    200.0000,     444.25
    205.0000,     418.18
    210.0000,     442.17
    215.0000,     431.79
    220.0000,     454.21
    225.0000,     462.91
    230.0000,     515.50
    235.0000,     487.57
    240.0000,     499.61
    245.0000,     519.07
    250.0000,     492.02
    255.0000,     500.65
    260.0000,     455.87
    265.0000,     481.73
    270.0000,     442.38
    275.0000,     361.18
    280.0000,     359.41
    285.0000,     359.05
    290.0000,     332.80
    295.0000,     294.76
    300.0000,     307.33
    305.0000,     260.33
    310.0000,     273.80
    315.0000,     300.97
    320.0000,     335.13
    325.0000,     462.86
    330.0000,     579.55
    335.0000,     637.36
    340.0000,     812.23
    345.0000,     728.65
    350.0000,     818.65
    355.0000,     773.55
    360.0000,     714.26
    365.0000,     826.49
    370.0000,     576.52
    375.0000,     481.33
    380.0000,     422.02
    385.0000,     332.78
    390.0000,     266.89
    395.0000,     430.70
    400.0000,     452.63
    405.0000,     382.74
    410.0000,     390.14
    415.0000,     304.88
    420.0000,     354.81
    425.0000,     348.62
    430.0000,     572.03
    435.0000,     890.43
    440.0000,     1020.6
    445.0000,     1067.7
    450.0000,     1130.0
    455.0000,     961.25
    460.0000,     751.02
    465.0000,     742.76
    470.0000,     777.24
    475.0000,     815.54
    480.0000,     836.90
    485.0000,     883.77
    490.0000,     1009.3
    495.0000,     1379.7
    500.0000,     1576.8
    505.0000,     1572.9
    510.0000,     1299.3
    515.0000,     1468.5
    520.0000,     922.39
    525.0000,     1335.3
    530.0000,     1417.3
    535.0000,     1404.8
    540.0000,     1150.6
    545.0000,     853.75
    550.0000,     652.63
    555.0000,     1209.0
    560.0000,     335.43
    565.0000,     343.85
    570.0000,     347.00
    575.0000,     322.16
    580.0000,     339.63
    585.0000,     480.31
    590.0000,     692.63
    595.0000,     1137.9
    600.0000,     2194.2
    605.0000,     2264.0
    610.0000,     1615.9
    615.0000,     759.14
    620.0000,     1051.3
    625.0000,     823.37
    630.0000,     636.03
    635.0000,     665.33
    640.0000,     822.90
    645.0000,     1049.6
    650.0000,     1235.0
    655.0000,     1671.2
    660.0000,     1352.2
    665.0000,     1142.1
    670.0000,     1014.5
    675.0000,     886.35
    680.0000,     905.10
    685.0000,     679.49
    690.0000,     636.61
    695.0000,     640.47
    700.0000,     459.34
    705.0000,     405.24
    710.0000,     329.02
    715.0000,     266.35
    720.0000,     301.40
    725.0000,     302.14
    730.0000,     315.78
    735.0000,     208.03
    740.0000,     260.69
    745.0000,     328.39
    750.0000,     275.15
    755.0000,     254.48
    760.0000,     238.95
           274.8598
LAYER 2
152,     5.2500
     10.0000,     289.11
     15.0000,     311.26
     20.0000,     284.76
     25.0000,     288.93
     30.0000,     347.27
     35.0000,     294.00
     40.0000,     353.24
     45.0000,     403.72
     50.0000,     409.17
     55.0000,     293.46
     60.0000,     259.45
     65.0000,     278.00
     70.0000,     305.13
     75.0000,     320.91
     80.0000,     352.93
     85.0000,     435.28
     90.0000,     441.88
     95.0000,     445.13
    100.0000,     448.53
    105.0000,     413.63
    110.0000,     439.03
    115.0000,     515.09
    120.0000,     558.31
    125.0000,     555.37
    130.0000,     448.73
    135.0000,     383.91
    140.0000,     378.94
    145.0000,     394.65
    150.0000,     368.12
    155.0000,     342.38
    160.0000,     397.06
    165.0000,     373.66
    170.0000,     347.19
    175.0000,     390.30
    180.0000,     447.47
    185.0000,     480.16
    190.0000,     523.24
    195.0000,     565.50
    200.0000,     517.64
    205.0000,     494.23
    210.0000,     493.15
    215.0000,     482.31
    220.0000,     503.49
    225.0000,     525.38
    230.0000,     546.90
    235.0000,     519.02
    240.0000,     540.40
    245.0000,     548.67
    250.0000,     526.83
    255.0000,     549.64
    260.0000,     524.94
    265.0000,     553.63
    270.0000,     509.99
    275.0000,     428.91
    280.0000,     417.95
    285.0000,     402.88
    290.0000,     363.09
    295.0000,     319.34
    300.0000,     315.11
    305.0000,     277.26
    310.0000,     278.97
    315.0000,     314.76
    320.0000,     356.97
    325.0000,     459.21
    330.0000,     559.35
    335.0000,     545.61
    340.0000,     694.57
    345.0000,     697.08
    350.0000,     780.50
    355.0000,     747.43
    360.0000,     757.03
    365.0000,     867.89
    370.0000,     576.95
    375.0000,     470.23
    380.0000,     456.39
    385.0000,     379.53
    390.0000,     304.44
    395.0000,     472.81
    400.0000,     523.20
    405.0000,     470.27
    410.0000,     472.65
    415.0000,     377.21
    420.0000,     428.45
    425.0000,     431.20
    430.0000,     633.62
    435.0000,     896.53
    440.0000,     1034.0
    445.0000,     1163.6
    450.0000,     1327.7
    455.0000,     1217.0
    460.0000,     1017.9
    465.0000,     985.07
    470.0000,     963.02
    475.0000,     976.80
    480.0000,     1015.5
    485.0000,     1021.7
    490.0000,     1076.1
    495.0000,     1265.3
    500.0000,     1229.7
    505.0000,     1209.0
    510.0000,     1032.1
    515.0000,     1140.7
    520.0000,     1032.8
    525.0000,     1436.0
    530.0000,     1561.3
    535.0000,     1496.3
    540.0000,     1091.6
    545.0000,     847.66
    550.0000,     837.03
    555.0000,     1293.5
    560.0000,     476.59
    565.0000,     414.67
    570.0000,     424.97
    575.0000,     403.79
    580.0000,     421.73
    585.0000,     532.25
    590.0000,     696.80
    595.0000,     942.63
    600.0000,     1787.4
    605.0000,     2067.3
    610.0000,     1685.8
    615.0000,     974.45
    620.0000,     1262.1
    625.0000,     1067.8
    630.0000,     788.29
    635.0000,     826.72
    640.0000,     936.27
    645.0000,     1071.4
    650.0000,     1135.3
    655.0000,     1552.0
    660.0000,     1292.2
    665.0000,     1221.8
    670.0000,     1072.7
    675.0000,     947.28
    680.0000,     961.40
    685.0000,     769.12
    690.0000,     708.53
    695.0000,     684.14
    700.0000,     511.38
    705.0000,     408.26
    710.0000,     319.52
    715.0000,     266.76
    720.0000,     272.72
    725.0000,     278.54
    730.0000,     304.59
    735.0000,     212.87
    740.0000,     249.37
    745.0000,     303.03
    750.0000,     273.22
    755.0000,     245.12
    760.0000,     238.04
           263.2542
LAYER 3
150,     8.2750
     15.0000,     361.83
     20.0000,     357.96
     25.0000,     358.10
     30.0000,     390.90
     35.0000,     349.71
     40.0000,     406.13
     45.0000,     469.35
     50.0000,     459.53
     55.0000,     367.97
     60.0000,     332.05
     65.0000,     338.09
     70.0000,     369.20
     75.0000,     419.23
     80.0000,     460.14
     85.0000,     513.61
     90.0000,     537.53
     95.0000,     581.81
    100.0000,     569.85
    105.0000,     504.25
    110.0000,     544.02
    115.0000,     630.79
    120.0000,     592.78
    125.0000,     526.12
    130.0000,     463.15
    135.0000,     442.09
    140.0000,     401.92
    145.0000,     384.39
    150.0000,     419.41
    155.0000,     485.04
    160.0000,     500.33
    165.0000,     476.93
    170.0000,     459.24
    175.0000,     510.02
    180.0000,     601.71
    185.0000,     690.51
    190.0000,     796.29
    195.0000,     879.28
    200.0000,     811.12
    205.0000,     751.64
    210.0000,     688.79
    215.0000,     653.74
    220.0000,     684.78
    225.0000,     722.02
    230.0000,     707.29
    235.0000,     655.52
    240.0000,     681.39
    245.0000,     678.98
    250.0000,     657.24
    255.0000,     708.37
    260.0000,     716.17
    265.0000,     751.99
    270.0000,     693.89
    275.0000,     593.84
    280.0000,     546.06
    285.0000,     488.41
    290.0000,     414.96
    295.0000,     349.62
    300.0000,     315.55
    305.0000,     282.95
    310.0000,     274.78
    315.0000,     316.23
    320.0000,     377.35
    325.0000,     458.19
    330.0000,     505.65
    335.0000,     423.09
    340.0000,     486.09
    345.0000,     552.15
    350.0000,     636.73
    355.0000,     677.73
    360.0000,     806.12
    365.0000,     899.77
    370.0000,     597.03
    375.0000,     496.89
    380.0000,     560.36
    385.0000,     515.40
    390.0000,     415.60
    395.0000,     572.66
    400.0000,     690.41
    405.0000,     705.58
    410.0000,     721.56
    415.0000,     618.82
    420.0000,     697.56
    425.0000,     715.19
    430.0000,     886.88
    435.0000,     1027.8
    440.0000,     1108.5
    445.0000,     1363.5
    450.0000,     1738.1
    455.0000,     1780.8
    460.0000,     1659.5
    465.0000,     1550.3
    470.0000,     1377.7
    475.0000,     1317.3
    480.0000,     1359.7
    485.0000,     1297.8
    490.0000,     1220.4
    495.0000,     1194.5
    500.0000,     972.18
    505.0000,     864.36
    510.0000,     666.68
    515.0000,     688.46
    520.0000,     889.25
    525.0000,     1120.1
    530.0000,     1363.1
    535.0000,     1366.5
    540.0000,     992.54
    545.0000,     858.00
    550.0000,     1129.0
    555.0000,     1325.2
    560.0000,     792.03
    565.0000,     654.55
    570.0000,     717.71
    575.0000,     796.03
    580.0000,     842.52
    585.0000,     895.14
    590.0000,     899.51
    595.0000,     814.64
    600.0000,     1321.3
    605.0000,     1692.9
    610.0000,     1660.2
    615.0000,     1291.9
    620.0000,     1502.4
    625.0000,     1376.3
    630.0000,     1062.5
    635.0000,     1091.1
    640.0000,     1102.5
    645.0000,     1076.8
    650.0000,     1032.7
    655.0000,     1405.6
    660.0000,     1244.7
    665.0000,     1259.9
    670.0000,     1134.0
    675.0000,     1015.7
    680.0000,     1006.3
    685.0000,     892.52
    690.0000,     797.70
    695.0000,     714.02
    700.0000,     552.89
    705.0000,     397.02
    710.0000,     306.38
    715.0000,     264.12
    720.0000,     256.04
    725.0000,     279.70
    730.0000,     331.74
    735.0000,     252.13
    740.0000,     259.08
    745.0000,     281.81
    750.0000,     261.42
    755.0000,     231.96
           236.3417
LAYER 4
148,    11.6025
     20.0000,     498.41
     25.0000,     445.26
     30.0000,     445.93
     35.0000,     389.17
     40.0000,     429.59
     45.0000,     480.03
     50.0000,     463.44
     55.0000,     404.72
     60.0000,     378.20
     65.0000,     377.25
     70.0000,     415.69
     75.0000,     497.22
     80.0000,     554.09
     85.0000,     600.10
     90.0000,     653.21
     95.0000,     773.12
    100.0000,     784.37
    105.0000,     683.76
    110.0000,     715.22
    115.0000,     758.44
    120.0000,     614.32
    125.0000,     495.27
    130.0000,     461.46
    135.0000,     462.17
    140.0000,     391.04
    145.0000,     356.93
    150.0000,     458.79
    155.0000,     645.53
    160.0000,     635.50
    165.0000,     606.90
    170.0000,     598.37
    175.0000,     647.25
    180.0000,     765.10
    185.0000,     929.29
    190.0000,     1144.7
    195.0000,     1313.7
    200.0000,     1236.2
    205.0000,     1115.1
    210.0000,     967.55
    215.0000,     886.71
    220.0000,     924.45
    225.0000,     963.69
    230.0000,     901.72
    235.0000,     791.04
    240.0000,     793.35
    245.0000,     777.13
    250.0000,     754.42
    255.0000,     834.74
    260.0000,     875.45
    265.0000,     923.29
    270.0000,     855.64
    275.0000,     726.51
    280.0000,     630.29
    285.0000,     532.98
    290.0000,     436.78
    295.0000,     356.88
    300.0000,     306.17
    305.0000,     280.67
    310.0000,     273.42
    315.0000,     319.69
    320.0000,     396.29
    325.0000,     459.88
    330.0000,     453.81
    335.0000,     338.54
    340.0000,     348.73
    345.0000,     422.25
    350.0000,     516.52
    355.0000,     621.23
    360.0000,     823.96
    365.0000,     898.64
    370.0000,     626.01
    375.0000,     558.74
    380.0000,     700.96
    385.0000,     685.11
    390.0000,     540.45
    395.0000,     643.71
    400.0000,     796.83
    405.0000,     904.05
    410.0000,     963.53
    415.0000,     877.84
    420.0000,     977.81
    425.0000,     955.02
    430.0000,     987.81
    435.0000,     901.32
    440.0000,     847.68
    445.0000,     1097.8
    450.0000,     1586.7
    455.0000,     1830.6
    460.0000,     1882.4
    465.0000,     1776.5
    470.0000,     1537.4
    475.0000,     1435.0
    480.0000,     1456.4
    485.0000,     1322.0
    490.0000,     1124.1
    495.0000,     973.34
    500.0000,     723.38
    505.0000,     611.60
    510.0000,     442.09
    515.0000,     458.55
    520.0000,     708.54
    525.0000,     824.31
    530.0000,     1075.5
    535.0000,     1030.0
    540.0000,     807.09
    545.0000,     813.90
    550.0000,     1253.2
    555.0000,     1145.9
    560.0000,     976.74
    565.0000,     940.24
    570.0000,     1157.9
    575.0000,     1523.9
    580.0000,     1683.2
    585.0000,     1537.0
    590.0000,     1090.7
    595.0000,     619.79
    600.0000,     799.03
    605.0000,     1093.5
    610.0000,     1299.5
    615.0000,     1242.5
    620.0000,     1335.7
    625.0000,     1269.6
    630.0000,     1038.2
    635.0000,     1015.1
    640.0000,     922.50
    645.0000,     802.44
    650.0000,     753.17
    655.0000,     1078.0
    660.0000,     1023.2
    665.0000,     1062.2
    670.0000,     987.87
    675.0000,     900.90
    680.0000,     899.03
    685.0000,     887.17
    690.0000,     805.18
    695.0000,     693.94
    700.0000,     551.24
    705.0000,     379.32
    710.0000,     295.97
    715.0000,     267.32
    720.0000,     269.22
    725.0000,     323.24
    730.0000,     412.14
    735.0000,     329.01
    740.0000,     306.33
    745.0000,     294.57
    750.0000,     267.71
           228.5340
LAYER 5
144,    15.2628
     30.0000,     648.66
     35.0000,     431.31
     40.0000,     393.08
     45.0000,     348.38
     50.0000,     319.38
     55.0000,     305.94
     60.0000,     312.64
     65.0000,     333.61
     70.0000,     384.33
     75.0000,     469.43
     80.0000,     546.46
     85.0000,     611.38
     90.0000,     692.92
     95.0000,     829.64
    100.0000,     886.62
    105.0000,     827.04
    110.0000,     807.00
    115.0000,     766.40
    120.0000,     635.48
    125.0000,     555.50
    130.0000,     566.71
    135.0000,     575.07
    140.0000,     501.56
    145.0000,     490.10
    150.0000,     678.24
    155.0000,     980.48
    160.0000,     985.43
    165.0000,     911.81
    170.0000,     855.88
    175.0000,     823.09
    180.0000,     855.60
    185.0000,     982.92
    190.0000,     1190.2
    195.0000,     1360.8
    200.0000,     1355.6
    205.0000,     1256.1
    210.0000,     1114.6
    215.0000,     1016.7
    220.0000,     1000.6
    225.0000,     967.75
    230.0000,     848.91
    235.0000,     699.82
    240.0000,     631.93
    245.0000,     601.18
    250.0000,     603.70
    255.0000,     677.13
    260.0000,     755.07
    265.0000,     823.12
    270.0000,     810.17
    275.0000,     718.89
    280.0000,     616.48
    285.0000,     529.65
    290.0000,     459.13
    295.0000,     400.00
    300.0000,     359.57
    305.0000,     349.48
    310.0000,     351.03
    315.0000,     382.99
    320.0000,     425.90
    325.0000,     426.86
    330.0000,     370.35
    335.0000,     286.13
    340.0000,     266.41
    345.0000,     309.29
    350.0000,     388.57
    355.0000,     510.04
    360.0000,     669.45
    365.0000,     722.98
    370.0000,     654.66
    375.0000,     683.41
    380.0000,     815.67
    385.0000,     793.00
    390.0000,     635.42
    395.0000,     573.66
    400.0000,     597.79
    405.0000,     662.97
    410.0000,     704.20
    415.0000,     685.56
    420.0000,     696.81
    425.0000,     640.63
    430.0000,     571.59
    435.0000,     451.13
    440.0000,     376.06
    445.0000,     432.68
    450.0000,     588.59
    455.0000,     707.73
    460.0000,     775.20
    465.0000,     805.81
    470.0000,     803.51
    475.0000,     826.89
    480.0000,     874.78
    485.0000,     864.21
    490.0000,     841.54
    495.0000,     864.78
    500.0000,     820.49
    505.0000,     738.32
    510.0000,     533.66
    515.0000,     458.71
    520.0000,     449.54
    525.0000,     354.82
    530.0000,     356.87
    535.0000,     345.96
    540.0000,     326.46
    545.0000,     445.14
    550.0000,     658.55
    555.0000,     572.51
    560.0000,     730.65
    565.0000,     1091.0
    570.0000,     1553.3
    575.0000,     2001.8
    580.0000,     2053.3
    585.0000,     1608.1
    590.0000,     923.35
    595.0000,     477.90
    600.0000,     464.78
    605.0000,     597.75
    610.0000,     712.99
    615.0000,     635.54
    620.0000,     522.74
    625.0000,     443.43
    630.0000,     379.75
    635.0000,     361.03
    640.0000,     355.87
    645.0000,     373.89
    650.0000,     458.06
    655.0000,     676.49
    660.0000,     702.36
    665.0000,     635.09
    670.0000,     529.10
    675.0000,     444.08
    680.0000,     420.56
    685.0000,     441.65
    690.0000,     438.40
    695.0000,     412.07
    700.0000,     379.05
    705.0000,     317.34
    710.0000,     286.97
    715.0000,     292.94
    720.0000,     329.32
    725.0000,     413.28
    730.0000,     487.27
    735.0000,     442.23
    740.0000,     392.67
           317.6512
LAYER 6
140,    19.2890
     40.0000,     422.22
     45.0000,     285.33
     50.0000,     249.27
     55.0000,     237.13
     60.0000,     247.59
     65.0000,     278.64
     70.0000,     329.18
     75.0000,     399.29
     80.0000,     472.85
     85.0000,     544.99
     90.0000,     624.24
     95.0000,     721.25
    100.0000,     781.73
    105.0000,     781.95
    110.0000,     774.39
    115.0000,     750.16
    120.0000,     694.14
    125.0000,     663.73
    130.0000,     674.64
    135.0000,     664.60
    140.0000,     608.43
    145.0000,     605.64
    150.0000,     731.80
    155.0000,     898.71
    160.0000,     907.66
    165.0000,     842.08
    170.0000,     773.61
    175.0000,     719.65
    180.0000,     711.28
    185.0000,     771.46
    190.0000,     885.88
    195.0000,     991.58
    200.0000,     1022.5
    205.0000,     989.21
    210.0000,     919.68
    215.0000,     853.41
    220.0000,     805.60
    225.0000,     738.46
    230.0000,     632.33
    235.0000,     521.62
    240.0000,     455.27
    245.0000,     428.97
    250.0000,     439.13
    255.0000,     491.44
    260.0000,     562.40
    265.0000,     630.74
    270.0000,     657.12
    275.0000,     629.91
    280.0000,     580.19
    285.0000,     535.69
    290.0000,     500.58
    295.0000,     469.57
    300.0000,     445.73
    305.0000,     435.36
    310.0000,     426.85
    315.0000,     424.45
    320.0000,     418.08
    325.0000,     388.32
    330.0000,     339.45
    335.0000,     292.06
    340.0000,     278.81
    345.0000,     305.97
    350.0000,     361.77
    355.0000,     441.74
    360.0000,     527.51
    365.0000,     570.68
    370.0000,     584.00
    375.0000,     627.77
    380.0000,     678.19
    385.0000,     634.78
    390.0000,     520.39
    395.0000,     431.73
    400.0000,     392.91
    405.0000,     387.32
    410.0000,     385.11
    415.0000,     373.29
    420.0000,     364.25
    425.0000,     341.11
    430.0000,     309.74
    435.0000,     263.68
    440.0000,     233.11
    445.0000,     247.81
    450.0000,     297.01
    455.0000,     345.25
    460.0000,     386.98
    465.0000,     428.04
    470.0000,     465.47
    475.0000,     500.41
    480.0000,     526.84
    485.0000,     535.46
    490.0000,     557.20
    495.0000,     620.29
    500.0000,     678.65
    505.0000,     682.28
    510.0000,     588.92
    515.0000,     515.99
    520.0000,     437.72
    525.0000,     326.58
    530.0000,     270.52
    535.0000,     240.41
    540.0000,     238.43
    545.0000,     316.52
    550.0000,     412.65
    555.0000,     416.93
    560.0000,     546.24
    565.0000,     837.61
    570.0000,     1158.3
    575.0000,     1331.4
    580.0000,     1244.4
    585.0000,     953.03
    590.0000,     619.03
    595.0000,     414.13
    600.0000,     399.93
    605.0000,     472.98
    610.0000,     521.53
    615.0000,     459.80
    620.0000,     362.33
    625.0000,     287.86
    630.0000,     239.51
    635.0000,     220.08
    640.0000,     225.25
    645.0000,     260.32
    650.0000,     341.46
    655.0000,     462.75
    660.0000,     488.93
    665.0000,     426.37
    670.0000,     342.26
    675.0000,     281.17
    680.0000,     259.43
    685.0000,     268.04
    690.0000,     280.34
    695.0000,     288.85
    700.0000,     295.07
    705.0000,     289.89
    710.0000,     291.83
    715.0000,     312.99
    720.0000,     350.62
    725.0000,     404.02
    730.0000,     429.91
           403.8705
LAYER 7
136,    23.7179
     50.0000,     252.97
     55.0000,     225.41
     60.0000,     230.10
     65.0000,     259.25
     70.0000,     300.69
     75.0000,     355.92
     80.0000,     417.63
     85.0000,     482.54
     90.0000,     548.41
     95.0000,     617.46
    100.0000,     673.98
    105.0000,     708.01
    110.0000,     731.33
    115.0000,     742.76
    120.0000,     737.41
    125.0000,     730.01
    130.0000,     721.05
    135.0000,     687.69
    140.0000,     635.10
    145.0000,     612.87
    150.0000,     645.56
    155.0000,     688.57
    160.0000,     680.87
    165.0000,     642.03
    170.0000,     600.41
    175.0000,     570.29
    180.0000,     567.43
    185.0000,     602.82
    190.0000,     668.79
    195.0000,     736.84
    200.0000,     775.38
    205.0000,     776.91
    210.0000,     748.81
    215.0000,     705.61
    220.0000,     653.74
    225.0000,     585.30
    230.0000,     501.79
    235.0000,     423.49
    240.0000,     372.37
    245.0000,     352.18
    250.0000,     361.81
    255.0000,     400.37
    260.0000,     457.80
    265.0000,     519.09
    270.0000,     561.91
    275.0000,     574.83
    280.0000,     567.62
    285.0000,     555.52
    290.0000,     542.95
    295.0000,     527.27
    300.0000,     508.11
    305.0000,     486.56
    310.0000,     459.18
    315.0000,     428.90
    320.0000,     396.41
    325.0000,     360.65
    330.0000,     326.72
    335.0000,     302.64
    340.0000,     297.82
    345.0000,     314.76
    350.0000,     347.43
    355.0000,     389.15
    360.0000,     429.59
    365.0000,     457.22
    370.0000,     478.76
    375.0000,     503.55
    380.0000,     512.15
    385.0000,     474.54
    390.0000,     403.94
    395.0000,     337.77
    400.0000,     294.38
    405.0000,     271.55
    410.0000,     258.74
    415.0000,     249.95
    420.0000,     245.22
    425.0000,     240.12
    430.0000,     232.83
    435.0000,     221.37
    440.0000,     216.02
    445.0000,     229.86
    450.0000,     260.88
    455.0000,     296.37
    460.0000,     331.58
    465.0000,     365.09
    470.0000,     390.34
    475.0000,     399.81
    480.0000,     391.34
    485.0000,     373.87
    490.0000,     368.48
    495.0000,     388.69
    500.0000,     424.26
    505.0000,     453.96
    510.0000,     459.36
    515.0000,     454.77
    520.0000,     423.25
    525.0000,     358.65
    530.0000,     300.40
    535.0000,     260.99
    540.0000,     258.29
    545.0000,     305.42
    550.0000,     361.39
    555.0000,     394.90
    560.0000,     482.79
    565.0000,     636.80
    570.0000,     772.03
    575.0000,     799.85
    580.0000,     714.56
    585.0000,     571.52
    590.0000,     436.37
    595.0000,     360.13
    600.0000,     363.55
    605.0000,     411.96
    610.0000,     446.81
    615.0000,     422.17
    620.0000,     359.71
    625.0000,     295.95
    630.0000,     248.35
    635.0000,     224.19
    640.0000,     224.51
    645.0000,     251.04
    650.0000,     304.83
    655.0000,     365.88
    660.0000,     378.17
    665.0000,     337.58
    670.0000,     281.31
    675.0000,     238.95
    680.0000,     221.20
    685.0000,     224.23
    690.0000,     237.10
    695.0000,     253.37
    700.0000,     270.11
    705.0000,     284.19
    710.0000,     297.47
    715.0000,     316.10
    720.0000,     338.00
           363.7879
LAYER 8
132,    28.5897
     60.0000,     234.62
     65.0000,     267.01
     70.0000,     296.90
     75.0000,     330.23
     80.0000,     377.34
     85.0000,     429.75
     90.0000,     478.62
     95.0000,     529.07
    100.0000,     579.45
    105.0000,     625.43
    110.0000,     667.32
    115.0000,     700.37
    120.0000,     716.07
    125.0000,     711.99
    130.0000,     687.07
    135.0000,     641.60
    140.0000,     588.62
    145.0000,     550.18
    150.0000,     534.25
    155.0000,     526.51
    160.0000,     510.68
    165.0000,     489.56
    170.0000,     471.59
    175.0000,     463.62
    180.0000,     472.50
    185.0000,     502.67
    190.0000,     550.31
    195.0000,     602.25
    200.0000,     641.80
    205.0000,     658.97
    210.0000,     651.50
    215.0000,     622.89
    220.0000,     576.94
    225.0000,     516.55
    230.0000,     449.69
    235.0000,     389.95
    240.0000,     349.26
    245.0000,     331.91
    250.0000,     337.91
    255.0000,     365.47
    260.0000,     408.92
    265.0000,     458.81
    270.0000,     502.44
    275.0000,     531.25
    280.0000,     545.48
    285.0000,     550.14
    290.0000,     547.11
    295.0000,     535.35
    300.0000,     514.18
    305.0000,     484.49
    310.0000,     448.13
    315.0000,     409.69
    320.0000,     373.59
    325.0000,     342.80
    330.0000,     320.05
    335.0000,     307.37
    340.0000,     305.95
    345.0000,     314.94
    350.0000,     330.57
    355.0000,     348.60
    360.0000,     365.38
    365.0000,     378.95
    370.0000,     390.95
    375.0000,     400.30
    380.0000,     397.45
    385.0000,     373.53
    390.0000,     333.88
    395.0000,     292.83
    400.0000,     260.88
    405.0000,     240.69
    410.0000,     229.87
    415.0000,     226.12
    420.0000,     228.44
    425.0000,     235.08
    430.0000,     244.17
    435.0000,     254.73
    440.0000,     270.75
    445.0000,     298.14
    450.0000,     335.82
    455.0000,     375.46
    460.0000,     408.90
    465.0000,     428.35
    470.0000,     425.74
    475.0000,     397.84
    480.0000,     352.53
    485.0000,     306.09
    490.0000,     273.90
    495.0000,     262.43
    500.0000,     269.58
    505.0000,     289.75
    510.0000,     317.13
    515.0000,     346.91
    520.0000,     364.39
    525.0000,     357.08
    530.0000,     331.23
    535.0000,     302.56
    540.0000,     301.60
    545.0000,     327.72
    550.0000,     361.56
    555.0000,     392.80
    560.0000,     440.86
    565.0000,     499.29
    570.0000,     531.66
    575.0000,     512.84
    580.0000,     455.14
    585.0000,     386.19
    590.0000,     330.96
    595.0000,     306.20
    600.0000,     317.89
    605.0000,     353.23
    610.0000,     386.40
    615.0000,     392.77
    620.0000,     370.02
    625.0000,     332.12
    630.0000,     295.76
    635.0000,     272.97
    640.0000,     268.99
    645.0000,     284.50
    650.0000,     314.85
    655.0000,     343.25
    660.0000,     345.02
    665.0000,     317.35
    670.0000,     278.58
    675.0000,     247.02
    680.0000,     231.12
    685.0000,     230.29
    690.0000,     239.99
    695.0000,     255.00
    700.0000,     269.45
    705.0000,     282.72
    710.0000,     293.98
           304.5309
LAYER 9
126,    33.9487
     75.0000,     306.02
     80.0000,     354.17
     85.0000,     388.96
     90.0000,     418.53
     95.0000,     453.67
    100.0000,     495.29
    105.0000,     537.64
    110.0000,     579.80
    115.0000,     615.32
    120.0000,     632.72
    125.0000,     626.29
    130.0000,     597.80
    135.0000,     554.83
    140.0000,     508.74
    145.0000,     470.04
    150.0000,     442.68
    155.0000,     423.57
    160.0000,     408.53
    165.0000,     397.48
    170.0000,     392.78
    175.0000,     397.28
    180.0000,     413.90
    185.0000,     444.30
    190.0000,     486.36
    195.0000,     533.21
    200.0000,     574.64
    205.0000,     601.15
    210.0000,     606.56
    215.0000,     589.38
    220.0000,     552.01
    225.0000,     500.40
    230.0000,     443.97
    235.0000,     393.43
    240.0000,     357.02
    245.0000,     338.47
    250.0000,     338.05
    255.0000,     354.01
    260.0000,     382.43
    265.0000,     417.36
    270.0000,     451.43
    275.0000,     478.75
    280.0000,     496.59
    285.0000,     504.93
    290.0000,     503.78
    295.0000,     492.89
    300.0000,     472.69
    305.0000,     444.98
    310.0000,     412.96
    315.0000,     380.78
    320.0000,     352.25
    325.0000,     329.86
    330.0000,     314.80
    335.0000,     307.04
    340.0000,     305.54
    345.0000,     308.54
    350.0000,     313.72
    355.0000,     319.13
    360.0000,     323.98
    365.0000,     328.37
    370.0000,     332.52
    375.0000,     334.98
    380.0000,     331.80
    385.0000,     319.91
    390.0000,     300.86
    395.0000,     279.96
    400.0000,     262.58
    405.0000,     251.89
    410.0000,     248.81
    415.0000,     253.51
    420.0000,     266.20
    425.0000,     286.87
    430.0000,     315.06
    435.0000,     350.58
    440.0000,     394.61
    445.0000,     447.63
    450.0000,     504.26
    455.0000,     552.18
    460.0000,     576.86
    465.0000,     566.76
    470.0000,     519.14
    475.0000,     443.59
    480.0000,     359.86
    485.0000,     287.29
    490.0000,     236.39
    495.0000,     208.46
    500.0000,     200.53
    505.0000,     209.17
    510.0000,     231.52
    515.0000,     263.42
    520.0000,     296.15
    525.0000,     318.39
    530.0000,     323.50
    535.0000,     315.47
    540.0000,     319.34
    545.0000,     332.08
    550.0000,     348.03
    555.0000,     363.20
    560.0000,     379.02
    565.0000,     388.73
    570.0000,     382.41
    575.0000,     357.05
    580.0000,     321.28
    585.0000,     286.59
    590.0000,     262.59
    595.0000,     255.42
    600.0000,     266.72
    605.0000,     291.65
    610.0000,     320.20
    615.0000,     340.84
    620.0000,     347.23
    625.0000,     340.55
    630.0000,     328.20
    635.0000,     319.09
    640.0000,     319.21
    645.0000,     329.92
    650.0000,     347.06
    655.0000,     359.92
    660.0000,     356.57
    665.0000,     335.31
    670.0000,     305.81
    675.0000,     279.11
    680.0000,     262.06
    685.0000,     255.44
    690.0000,     259.34
    695.0000,     267.32
           274.3959
LAYER 10
120,    39.8436
     90.0000,     372.00
     95.0000,     399.96
    100.0000,     426.52
    105.0000,     455.63
    110.0000,     485.64
    115.0000,     513.27
    120.0000,     524.65
    125.0000,     516.45
    130.0000,     492.14
    135.0000,     459.07
    140.0000,     424.90
    145.0000,     395.07
    150.0000,     371.98
    155.0000,     355.59
    160.0000,     345.09
    165.0000,     340.54
    170.0000,     342.96
    175.0000,     353.88
    180.0000,     374.88
    185.0000,     406.84
    190.0000,     448.62
    195.0000,     496.09
    200.0000,     541.97
    205.0000,     577.35
    210.0000,     594.15
    215.0000,     587.98
    220.0000,     559.61
    225.0000,     515.09
    230.0000,     463.98
    235.0000,     416.05
    240.0000,     378.47
    245.0000,     354.75
    250.0000,     345.29
    255.0000,     348.60
    260.0000,     361.73
    265.0000,     380.74
    270.0000,     401.12
    275.0000,     418.93
    280.0000,     431.30
    285.0000,     436.90
    290.0000,     435.21
    295.0000,     426.39
    300.0000,     411.34
    305.0000,     391.86
    310.0000,     370.41
    315.0000,     349.62
    320.0000,     331.75
    325.0000,     318.12
    330.0000,     309.05
    335.0000,     303.99
    340.0000,     301.69
    345.0000,     300.73
    350.0000,     299.94
    355.0000,     298.76
    360.0000,     297.53
    365.0000,     296.94
    370.0000,     297.28
    375.0000,     298.09
    380.0000,     297.95
    385.0000,     295.61
    390.0000,     291.26
    395.0000,     286.74
    400.0000,     284.61
    405.0000,     287.41
    410.0000,     297.17
    415.0000,     315.74
    420.0000,     345.00
    425.0000,     386.88
    430.0000,     442.74
    435.0000,     513.10
    440.0000,     596.63
    445.0000,     687.01
    450.0000,     769.38
    455.0000,     821.39
    460.0000,     821.48
    465.0000,     760.59
    470.0000,     650.22
    475.0000,     517.75
    480.0000,     393.13
    485.0000,     295.31
    490.0000,     229.02
    495.0000,     190.40
    500.0000,     173.53
    505.0000,     173.69
    510.0000,     187.70
    515.0000,     212.35
    520.0000,     242.37
    525.0000,     270.00
    530.0000,     287.54
    535.0000,     292.69
    540.0000,     298.40
    545.0000,     302.64
    550.0000,     305.43
    555.0000,     306.07
    560.0000,     303.98
    565.0000,     296.63
    570.0000,     282.76
    575.0000,     263.46
    580.0000,     242.70
    585.0000,     224.84
    590.0000,     213.72
    595.0000,     211.88
    600.0000,     220.11
    605.0000,     236.86
    610.0000,     258.79
    615.0000,     281.46
    620.0000,     301.08
    625.0000,     315.80
    630.0000,     326.79
    635.0000,     337.32
    640.0000,     350.34
    645.0000,     366.46
    650.0000,     382.73
    655.0000,     392.89
    660.0000,     390.12
    665.0000,     372.48
    670.0000,     347.73
    675.0000,     320.82
    680.0000,     301.11
           277.5205
LAYER 11
116,    46.3279
    100.0000,     377.99
    105.0000,     390.46
    110.0000,     405.61
    115.0000,     420.27
    120.0000,     424.74
    125.0000,     416.04
    130.0000,     397.49
    135.0000,     374.12
    140.0000,     350.99
    145.0000,     330.97
    150.0000,     315.40
    155.0000,     304.78
    160.0000,     299.27
    165.0000,     299.31
    170.0000,     305.92
    175.0000,     320.46
    180.0000,     344.41
    185.0000,     378.89
    190.0000,     423.65
    195.0000,     476.08
    200.0000,     530.30
    205.0000,     577.28
    210.0000,     607.07
    215.0000,     612.42
    220.0000,     591.90
    225.0000,     550.82
    230.0000,     499.16
    235.0000,     447.39
    240.0000,     403.24
    245.0000,     370.66
    250.0000,     350.43
    255.0000,     341.28
    260.0000,     340.84
    265.0000,     346.19
    270.0000,     354.18
    275.0000,     362.09
    280.0000,     367.52
    285.0000,     369.24
    290.0000,     366.84
    295.0000,     360.61
    300.0000,     351.41
    305.0000,     340.56
    310.0000,     329.49
    315.0000,     319.52
    320.0000,     311.60
    325.0000,     306.01
    330.0000,     302.40
    335.0000,     299.93
    340.0000,     297.51
    345.0000,     294.28
    350.0000,     289.92
    355.0000,     284.85
    360.0000,     280.11
    365.0000,     276.91
    370.0000,     275.95
    375.0000,     277.59
    380.0000,     281.52
    385.0000,     287.25
    390.0000,     294.65
    395.0000,     304.39
    400.0000,     317.86
    405.0000,     337.06
    410.0000,     364.55
    415.0000,     403.47
    420.0000,     457.59
    425.0000,     531.13
    430.0000,     627.68
    435.0000,     748.44
    440.0000,     888.73
    445.0000,     1032.5
    450.0000,     1149.4
    455.0000,     1200.9
    460.0000,     1157.9
    465.0000,     1020.9
    470.0000,     824.66
    475.0000,     619.33
    480.0000,     444.75
    485.0000,     317.34
    490.0000,     234.57
    495.0000,     186.26
    500.0000,     162.55
    505.0000,     156.53
    510.0000,     163.91
    515.0000,     181.36
    520.0000,     204.79
    525.0000,     228.45
    530.0000,     246.05
    535.0000,     254.02
    540.0000,     256.90
    545.0000,     254.83
    550.0000,     249.67
    555.0000,     242.45
    560.0000,     233.70
    565.0000,     223.53
    570.0000,     212.23
    575.0000,     200.49
    580.0000,     189.52
    585.0000,     180.67
    590.0000,     175.51
    595.0000,     175.40
    600.0000,     181.10
    605.0000,     192.56
    610.0000,     209.15
    615.0000,     229.76
    620.0000,     253.12
    625.0000,     278.03
    630.0000,     304.03
    635.0000,     331.38
    640.0000,     360.13
    645.0000,     389.00
    650.0000,     413.98
    655.0000,     431.32
    660.0000,     435.32
    665.0000,     425.34
    670.0000,     400.41
           357.7307
LAYER 12
112, 
    110.0000,     341.19
    115.0000,     352.05
    120.0000,     352.03
    125.0000,     342.86
    130.0000,     328.44
    135.0000,     310.27
    140.0000,     294.02
    145.0000,     280.71
    150.0000,     270.79
    155.0000,     264.70
    160.0000,     262.71
    165.0000,     265.47
    170.0000,     274.28
    175.0000,     290.83
    180.0000,     317.15
    185.0000,     355.26
    190.0000,     406.10
    195.0000,     468.50
    200.0000,     537.29
    205.0000,     602.09
    210.0000,     649.45
    215.0000,     667.57
    220.0000,     651.72
    225.0000,     606.78
    230.0000,     545.25
    235.0000,     480.94
    240.0000,     423.91
    245.0000,     379.28
    250.0000,     348.11
    255.0000,     328.82
    260.0000,     318.85
    265.0000,     315.36
    270.0000,     315.46
    275.0000,     317.11
    280.0000,     317.78
    285.0000,     316.65
    290.0000,     313.64
    295.0000,     309.07
    300.0000,     303.77
    305.0000,     298.84
    310.0000,     295.13
    315.0000,     293.13
    320.0000,     293.16
    325.0000,     294.59
    330.0000,     296.33
    335.0000,     297.04
    340.0000,     295.41
    345.0000,     290.81
    350.0000,     283.61
    355.0000,     275.13
    360.0000,     267.31
    365.0000,     262.14
    370.0000,     260.63
    375.0000,     263.81
    380.0000,     271.93
    385.0000,     284.71
    390.0000,     301.90
    395.0000,     324.09
    400.0000,     352.31
    405.0000,     388.57
    410.0000,     436.17
    415.0000,     499.80
    420.0000,     585.73
    425.0000,     701.92
    430.0000,     855.87
    435.0000,     1051.4
    440.0000,     1282.1
    445.0000,     1518.5
    450.0000,     1704.4
    455.0000,     1769.3
    460.0000,     1667.2
    465.0000,     1412.3
    470.0000,     1080.6
    475.0000,     761.06
    480.0000,     510.54
    485.0000,     340.97
    490.0000,     237.43
    495.0000,     179.34
    500.0000,     150.56
    505.0000,     141.07
    510.0000,     145.23
    515.0000,     159.18
    520.0000,     178.90
    525.0000,     199.03
    530.0000,     213.82
    535.0000,     220.14
    540.0000,     217.02
    545.0000,     209.63
    550.0000,     199.98
    555.0000,     189.40
    560.0000,     178.62
    565.0000,     169.42
    570.0000,     161.62
    575.0000,     155.25
    580.0000,     150.03
    585.0000,     145.78
    590.0000,     143.30
    595.0000,     143.70
    600.0000,     147.97
    605.0000,     156.76
    610.0000,     170.55
    615.0000,     189.68
    620.0000,     214.33
    625.0000,     244.22
    630.0000,     279.07
    635.0000,     318.77
    640.0000,     362.48
    645.0000,     408.39
    650.0000,     445.40
    655.0000,     475.19
    660.0000,     493.57
           500.7850
CALCULATED APPARENT RESISTIVITY
      7.5000,       5.0000,   1.00000,    326.2362
     12.5000,       5.0000,   1.00000,    354.5207
     17.5000,       5.0000,   1.00000,    335.4258
     22.5000,       5.0000,   1.00000,    325.3048
     27.5000,       5.0000,   1.00000,    384.9673
     32.5000,       5.0000,   1.00000,    332.7407
     37.5000,       5.0000,   1.00000,    397.6359
     42.5000,       5.0000,   1.00000,    370.5486
     47.5000,       5.0000,   1.00000,    398.3850
     52.5000,       5.0000,   1.00000,    325.7675
     57.5000,       5.0000,   1.00000,    315.7359
     62.5000,       5.0000,   1.00000,    316.4116
     67.5000,       5.0000,   1.00000,    337.5941
     72.5000,       5.0000,   1.00000,    356.1967
     77.5000,       5.0000,   1.00000,    381.0711
     82.5000,       5.0000,   1.00000,    457.8087
     87.5000,       5.0000,   1.00000,    460.6772
     92.5000,       5.0000,   1.00000,    481.1884
     97.5000,       5.0000,   1.00000,    506.4331
    102.5000,       5.0000,   1.00000,    493.5340
    107.5000,       5.0000,   1.00000,    517.5067
    112.5000,       5.0000,   1.00000,    542.2474
    117.5000,       5.0000,   1.00000,    544.5445
    122.5000,       5.0000,   1.00000,    539.8506
    127.5000,       5.0000,   1.00000,    469.4227
    132.5000,       5.0000,   1.00000,    417.0854
    137.5000,       5.0000,   1.00000,    404.7634
    142.5000,       5.0000,   1.00000,    395.4425
    147.5000,       5.0000,   1.00000,    390.3043
    152.5000,       5.0000,   1.00000,    350.0767
    157.5000,       5.0000,   1.00000,    409.7030
    162.5000,       5.0000,   1.00000,    380.4097
    167.5000,       5.0000,   1.00000,    389.4719
    172.5000,       5.0000,   1.00000,    425.6055
    177.5000,       5.0000,   1.00000,    462.2748
    182.5000,       5.0000,   1.00000,    495.1706
    187.5000,       5.0000,   1.00000,    522.6697
    192.5000,       5.0000,   1.00000,    554.8228
    197.5000,       5.0000,   1.00000,    534.3592
    202.5000,       5.0000,   1.00000,    519.5824
    207.5000,       5.0000,   1.00000,    534.5608
    212.5000,       5.0000,   1.00000,    513.0371
    217.5000,       5.0000,   1.00000,    544.1242
    222.5000,       5.0000,   1.00000,    534.7132
    227.5000,       5.0000,   1.00000,    575.1695
    232.5000,       5.0000,   1.00000,    554.5518
    237.5000,       5.0000,   1.00000,    566.2844
    242.5000,       5.0000,   1.00000,    576.8209
    247.5000,       5.0000,   1.00000,    553.0730
    252.5000,       5.0000,   1.00000,    574.2638
    257.5000,       5.0000,   1.00000,    527.8967
    262.5000,       5.0000,   1.00000,    540.3635
    267.5000,       5.0000,   1.00000,    504.5724
    272.5000,       5.0000,   1.00000,    448.8100
    277.5000,       5.0000,   1.00000,    434.3964
    282.5000,       5.0000,   1.00000,    402.1429
    287.5000,       5.0000,   1.00000,    380.4684
    292.5000,       5.0000,   1.00000,    337.3636
    297.5000,       5.0000,   1.00000,    342.2953
    302.5000,       5.0000,   1.00000,    304.1890
    307.5000,       5.0000,   1.00000,    323.9854
    312.5000,       5.0000,   1.00000,    353.6665
    317.5000,       5.0000,   1.00000,    390.2732
    322.5000,       5.0000,   1.00000,    480.2646
    327.5000,       5.0000,   1.00000,    567.9156
    332.5000,       5.0000,   1.00000,    598.6356
    337.5000,       5.0000,   1.00000,    746.8137
    342.5000,       5.0000,   1.00000,    698.8665
    347.5000,       5.0000,   1.00000,    803.9891
    352.5000,       5.0000,   1.00000,    800.9124
    357.5000,       5.0000,   1.00000,    729.2228
    362.5000,       5.0000,   1.00000,    791.8704
    367.5000,       5.0000,   1.00000,    609.6228
    372.5000,       5.0000,   1.00000,    557.0292
    377.5000,       5.0000,   1.00000,    485.0954
    382.5000,       5.0000,   1.00000,    444.0286
    387.5000,       5.0000,   1.00000,    372.5086
    392.5000,       5.0000,   1.00000,    481.7089
    397.5000,       5.0000,   1.00000,    480.8577
    402.5000,       5.0000,   1.00000,    453.7653
    407.5000,       5.0000,   1.00000,    500.9148
    412.5000,       5.0000,   1.00000,    415.2686
    417.5000,       5.0000,   1.00000,    503.8456
    422.5000,       5.0000,   1.00000,    500.2280
    427.5000,       5.0000,   1.00000,    688.3178
    432.5000,       5.0000,   1.00000,    875.3314
    437.5000,       5.0000,   1.00000,   1021.4694
    442.5000,       5.0000,   1.00000,   1113.5284
    447.5000,       5.0000,   1.00000,   1189.4896
    452.5000,       5.0000,   1.00000,   1129.2233
    457.5000,       5.0000,   1.00000,   1023.4887
    462.5000,       5.0000,   1.00000,   1011.4159
    467.5000,       5.0000,   1.00000,    985.8795
    472.5000,       5.0000,   1.00000,   1005.2356
    477.5000,       5.0000,   1.00000,   1027.4558
    482.5000,       5.0000,   1.00000,   1102.6666
    487.5000,       5.0000,   1.00000,   1152.6985
    492.5000,       5.0000,   1.00000,   1310.1287
    497.5000,       5.0000,   1.00000,   1303.9420
    502.5000,       5.0000,   1.00000,   1370.1687
    507.5000,       5.0000,   1.00000,   1156.8307
    512.5000,       5.0000,   1.00000,   1403.2560
    517.5000,       5.0000,   1.00000,   1085.2820
    522.5000,       5.0000,   1.00000,   1742.9730
    527.5000,       5.0000,   1.00000,   1161.8540
    552.5000,       5.0000,   1.00000,    945.9940
    557.5000,       5.0000,   1.00000,    405.2325
    562.5000,       5.0000,   1.00000,    523.9489
    567.5000,       5.0000,   1.00000,    456.0118
    572.5000,       5.0000,   1.00000,    453.0406
    577.5000,       5.0000,   1.00000,    487.0670
    582.5000,       5.0000,   1.00000,    647.0352
    587.5000,       5.0000,   1.00000,    853.6622
    592.5000,       5.0000,   1.00000,   1104.3005
    597.5000,       5.0000,   1.00000,   1550.3182
    602.5000,       5.0000,   1.00000,   1458.8081
    607.5000,       5.0000,   1.00000,   1627.5023
    612.5000,       5.0000,   1.00000,   1035.4991
    617.5000,       5.0000,   1.00000,   1245.6199
    622.5000,       5.0000,   1.00000,    949.7588
    627.5000,       5.0000,   1.00000,    886.8685
    632.5000,       5.0000,   1.00000,    899.9135
    637.5000,       5.0000,   1.00000,    971.2832
    642.5000,       5.0000,   1.00000,   1142.8560
    647.5000,       5.0000,   1.00000,   1167.4572
    652.5000,       5.0000,   1.00000,   1431.6194
    657.5000,       5.0000,   1.00000,   1253.2526
    662.5000,       5.0000,   1.00000,   1244.9153
    667.5000,       5.0000,   1.00000,   1142.5488
    672.5000,       5.0000,   1.00000,    956.9644
    677.5000,       5.0000,   1.00000,    968.3055
    682.5000,       5.0000,   1.00000,    780.5805
    687.5000,       5.0000,   1.00000,    711.9728
    692.5000,       5.0000,   1.00000,    665.0778
    697.5000,       5.0000,   1.00000,    504.4946
    702.5000,       5.0000,   1.00000,    454.7980
    707.5000,       5.0000,   1.00000,    375.8737
    712.5000,       5.0000,   1.00000,    314.2687
    717.5000,       5.0000,   1.00000,    327.6020
    722.5000,       5.0000,   1.00000,    290.9903
    727.5000,       5.0000,   1.00000,    327.5957
    732.5000,       5.0000,   1.00000,    256.3981
    737.5000,       5.0000,   1.00000,    290.4515
    742.5000,       5.0000,   1.00000,    305.2573
    747.5000,       5.0000,   1.00000,    277.0999
    752.5000,       5.0000,   1.00000,    287.6394
    757.5000,       5.0000,   1.00000,    264.9906
    762.5000,       5.0000,   1.00000,    286.7516
     12.5000,       5.0000,   2.00000,    367.7679
     17.5000,       5.0000,   2.00000,    321.4175
     22.5000,       5.0000,   2.00000,    325.0209
     27.5000,       5.0000,   2.00000,    393.2158
     32.5000,       5.0000,   2.00000,    318.0276
     37.5000,       5.0000,   2.00000,    338.8622
     42.5000,       5.0000,   2.00000,    369.8657
     47.5000,       5.0000,   2.00000,    388.4911
     52.5000,       5.0000,   2.00000,    309.6448
     57.5000,       5.0000,   2.00000,    299.3051
     62.5000,       5.0000,   2.00000,    341.1452
     67.5000,       5.0000,   2.00000,    368.7792
     72.5000,       5.0000,   2.00000,    352.7171
     77.5000,       5.0000,   2.00000,    376.0362
     82.5000,       5.0000,   2.00000,    470.2629
     87.5000,       5.0000,   2.00000,    454.9595
     92.5000,       5.0000,   2.00000,    464.0516
     97.5000,       5.0000,   2.00000,    512.8587
    102.5000,       5.0000,   2.00000,    488.2554
    107.5000,       5.0000,   2.00000,    488.9773
    112.5000,       5.0000,   2.00000,    504.1451
    117.5000,       5.0000,   2.00000,    522.2564
    122.5000,       5.0000,   2.00000,    531.6402
    127.5000,       5.0000,   2.00000,    443.9077
    132.5000,       5.0000,   2.00000,    389.4544
    137.5000,       5.0000,   2.00000,    418.1241
    142.5000,       5.0000,   2.00000,    445.9155
    147.5000,       5.0000,   2.00000,    398.7366
    152.5000,       5.0000,   2.00000,    356.3332
    157.5000,       5.0000,   2.00000,    456.1131
    162.5000,       5.0000,   2.00000,    428.5844
    167.5000,       5.0000,   2.00000,    403.4570
    172.5000,       5.0000,   2.00000,    466.0663
    177.5000,       5.0000,   2.00000,    510.5525
    182.5000,       5.0000,   2.00000,    515.1801
    187.5000,       5.0000,   2.00000,    548.7552
    192.5000,       5.0000,   2.00000,    601.8521
    197.5000,       5.0000,   2.00000,    564.6428
    202.5000,       5.0000,   2.00000,    551.7211
    207.5000,       5.0000,   2.00000,    581.4152
    212.5000,       5.0000,   2.00000,    556.5941
    217.5000,       5.0000,   2.00000,    562.0544
    222.5000,       5.0000,   2.00000,    561.4310
    227.5000,       5.0000,   2.00000,    591.2144
    232.5000,       5.0000,   2.00000,    555.0707
    237.5000,       5.0000,   2.00000,    562.5821
    242.5000,       5.0000,   2.00000,    579.9564
    247.5000,       5.0000,   2.00000,    561.6890
    252.5000,       5.0000,   2.00000,    564.5143
    257.5000,       5.0000,   2.00000,    520.0132
    262.5000,       5.0000,   2.00000,    555.9590
    267.5000,       5.0000,   2.00000,    527.8000
    272.5000,       5.0000,   2.00000,    446.7154
    277.5000,       5.0000,   2.00000,    441.8438
    282.5000,       5.0000,   2.00000,    427.2779
    287.5000,       5.0000,   2.00000,    379.8823
    292.5000,       5.0000,   2.00000,    341.3435
    297.5000,       5.0000,   2.00000,    348.8363
    302.5000,       5.0000,   2.00000,    308.3653
    307.5000,       5.0000,   2.00000,    325.1607
    312.5000,       5.0000,   2.00000,    349.9543
    317.5000,       5.0000,   2.00000,    355.6881
    322.5000,       5.0000,   2.00000,    435.0046
    327.5000,       5.0000,   2.00000,    472.8829
    332.5000,       5.0000,   2.00000,    485.0647
    337.5000,       5.0000,   2.00000,    586.2888
    342.5000,       5.0000,   2.00000,    556.5394
    347.5000,       5.0000,   2.00000,    649.9606
    352.5000,       5.0000,   2.00000,    632.1238
    357.5000,       5.0000,   2.00000,    600.3965
    362.5000,       5.0000,   2.00000,    712.4124
    367.5000,       5.0000,   2.00000,    548.1901
    372.5000,       5.0000,   2.00000,    501.4246
    377.5000,       5.0000,   2.00000,    545.1758
    382.5000,       5.0000,   2.00000,    459.7708
    387.5000,       5.0000,   2.00000,    361.9947
    392.5000,       5.0000,   2.00000,    524.3432
    397.5000,       5.0000,   2.00000,    521.3228
    402.5000,       5.0000,   2.00000,    460.1302
    407.5000,       5.0000,   2.00000,    525.6845
    412.5000,       5.0000,   2.00000,    477.5933
    417.5000,       5.0000,   2.00000,    549.5881
    422.5000,       5.0000,   2.00000,    513.6255
    427.5000,       5.0000,   2.00000,    661.7139
    432.5000,       5.0000,   2.00000,    854.0286
    437.5000,       5.0000,   2.00000,    868.3296
    442.5000,       5.0000,   2.00000,    921.4471
    447.5000,       5.0000,   2.00000,   1094.9333
    452.5000,       5.0000,   2.00000,   1066.7802
    457.5000,       5.0000,   2.00000,    968.7264
    462.5000,       5.0000,   2.00000,   1024.5750
    467.5000,       5.0000,   2.00000,   1040.3813
    472.5000,       5.0000,   2.00000,   1027.5444
    477.5000,       5.0000,   2.00000,   1021.0701
    482.5000,       5.0000,   2.00000,    997.8955
    487.5000,       5.0000,   2.00000,    969.8766
    492.5000,       5.0000,   2.00000,   1030.6611
    497.5000,       5.0000,   2.00000,   1003.1684
    502.5000,       5.0000,   2.00000,    904.6710
    507.5000,       5.0000,   2.00000,    899.5722
    512.5000,       5.0000,   2.00000,   1090.5378
    517.5000,       5.0000,   2.00000,    911.0826
    522.5000,       5.0000,   2.00000,   1036.6881
    532.5000,       5.0000,   2.00000,    956.2484
    547.5000,       5.0000,   2.00000,    604.2105
    557.5000,       5.0000,   2.00000,    435.7300
    562.5000,       5.0000,   2.00000,    526.1149
    567.5000,       5.0000,   2.00000,    609.2733
    572.5000,       5.0000,   2.00000,    537.5275
    577.5000,       5.0000,   2.00000,    555.6560
    582.5000,       5.0000,   2.00000,    723.2604
    587.5000,       5.0000,   2.00000,    768.8741
    592.5000,       5.0000,   2.00000,    800.5084
    597.5000,       5.0000,   2.00000,   1071.7501
    602.5000,       5.0000,   2.00000,   1230.5494
    607.5000,       5.0000,   2.00000,   1063.4838
    612.5000,       5.0000,   2.00000,    770.8034
    617.5000,       5.0000,   2.00000,   1198.3572
    622.5000,       5.0000,   2.00000,   1052.1348
    627.5000,       5.0000,   2.00000,    797.9476
    632.5000,       5.0000,   2.00000,    848.9195
    637.5000,       5.0000,   2.00000,    936.1046
    642.5000,       5.0000,   2.00000,    928.0179
    647.5000,       5.0000,   2.00000,    918.6783
    652.5000,       5.0000,   2.00000,   1131.9774
    657.5000,       5.0000,   2.00000,    968.1071
    662.5000,       5.0000,   2.00000,    953.6285
    667.5000,       5.0000,   2.00000,    948.6157
    672.5000,       5.0000,   2.00000,    840.1150
    677.5000,       5.0000,   2.00000,    875.5642
    682.5000,       5.0000,   2.00000,    671.8749
    687.5000,       5.0000,   2.00000,    616.9211
    692.5000,       5.0000,   2.00000,    621.4753
    697.5000,       5.0000,   2.00000,    461.5037
    702.5000,       5.0000,   2.00000,    424.9794
    707.5000,       5.0000,   2.00000,    364.4633
    712.5000,       5.0000,   2.00000,    291.9370
    717.5000,       5.0000,   2.00000,    295.5382
    722.5000,       5.0000,   2.00000,    304.4242
    727.5000,       5.0000,   2.00000,    322.0233
    732.5000,       5.0000,   2.00000,    223.6815
    737.5000,       5.0000,   2.00000,    263.6788
    742.5000,       5.0000,   2.00000,    313.2902
    747.5000,       5.0000,   2.00000,    262.6549
    752.5000,       5.0000,   2.00000,    251.8303
    757.5000,       5.0000,   2.00000,    247.2278
     17.5000,       5.0000,   3.00000,    351.5168
     22.5000,       5.0000,   3.00000,    346.9258
     27.5000,       5.0000,   3.00000,    402.8037
     32.5000,       5.0000,   3.00000,    314.5577
     37.5000,       5.0000,   3.00000,    357.7083
     42.5000,       5.0000,   3.00000,    386.6487
     47.5000,       5.0000,   3.00000,    426.0362
     52.5000,       5.0000,   3.00000,    316.7170
     57.5000,       5.0000,   3.00000,    311.7053
     62.5000,       5.0000,   3.00000,    362.5985
     67.5000,       5.0000,   3.00000,    401.6479
     72.5000,       5.0000,   3.00000,    385.9906
     77.5000,       5.0000,   3.00000,    403.0905
     82.5000,       5.0000,   3.00000,    493.4716
     87.5000,       5.0000,   3.00000,    494.7508
     92.5000,       5.0000,   3.00000,    504.2445
     97.5000,       5.0000,   3.00000,    525.3696
    102.5000,       5.0000,   3.00000,    494.9280
    107.5000,       5.0000,   3.00000,    486.8328
    112.5000,       5.0000,   3.00000,    524.3176
    117.5000,       5.0000,   3.00000,    573.3341
    122.5000,       5.0000,   3.00000,    569.1502
    127.5000,       5.0000,   3.00000,    456.5444
    132.5000,       5.0000,   3.00000,    401.9021
    137.5000,       5.0000,   3.00000,    453.9780
    142.5000,       5.0000,   3.00000,    491.0706
    147.5000,       5.0000,   3.00000,    453.9945
    152.5000,       5.0000,   3.00000,    405.2974
    157.5000,       5.0000,   3.00000,    511.5752
    162.5000,       5.0000,   3.00000,    483.3411
    167.5000,       5.0000,   3.00000,    462.6600
    172.5000,       5.0000,   3.00000,    509.1486
    177.5000,       5.0000,   3.00000,    561.6935
    182.5000,       5.0000,   3.00000,    577.2389
    187.5000,       5.0000,   3.00000,    609.2261
    192.5000,       5.0000,   3.00000,    654.7487
    197.5000,       5.0000,   3.00000,    620.9086
    202.5000,       5.0000,   3.00000,    598.9031
    207.5000,       5.0000,   3.00000,    629.3501
    212.5000,       5.0000,   3.00000,    604.8575
    217.5000,       5.0000,   3.00000,    621.0712
    222.5000,       5.0000,   3.00000,    609.6155
    227.5000,       5.0000,   3.00000,    637.1444
    232.5000,       5.0000,   3.00000,    590.8150
    237.5000,       5.0000,   3.00000,    593.9191
    242.5000,       5.0000,   3.00000,    612.6050
    247.5000,       5.0000,   3.00000,    583.5162
    252.5000,       5.0000,   3.00000,    578.7084
    257.5000,       5.0000,   3.00000,    543.8995
    262.5000,       5.0000,   3.00000,    586.2004
    267.5000,       5.0000,   3.00000,    548.2538
    272.5000,       5.0000,   3.00000,    470.2939
    277.5000,       5.0000,   3.00000,    464.4981
    282.5000,       5.0000,   3.00000,    454.0265
    287.5000,       5.0000,   3.00000,    425.1702
    292.5000,       5.0000,   3.00000,    374.1304
    297.5000,       5.0000,   3.00000,    381.6747
    302.5000,       5.0000,   3.00000,    339.0977
    307.5000,       5.0000,   3.00000,    346.5382
    312.5000,       5.0000,   3.00000,    352.3460
    317.5000,       5.0000,   3.00000,    366.9218
    322.5000,       5.0000,   3.00000,    420.5917
    327.5000,       5.0000,   3.00000,    465.5947
    332.5000,       5.0000,   3.00000,    449.3796
    337.5000,       5.0000,   3.00000,    525.9272
    342.5000,       5.0000,   3.00000,    508.7327
    347.5000,       5.0000,   3.00000,    553.7548
    352.5000,       5.0000,   3.00000,    553.1185
    357.5000,       5.0000,   3.00000,    573.4896
    362.5000,       5.0000,   3.00000,    670.5289
    367.5000,       5.0000,   3.00000,    533.6479
    372.5000,       5.0000,   3.00000,    535.4620
    377.5000,       5.0000,   3.00000,    543.1754
    382.5000,       5.0000,   3.00000,    487.0876
    387.5000,       5.0000,   3.00000,    387.1619
    392.5000,       5.0000,   3.00000,    553.6879
    397.5000,       5.0000,   3.00000,    603.4484
    402.5000,       5.0000,   3.00000,    533.5453
    407.5000,       5.0000,   3.00000,    572.8290
    412.5000,       5.0000,   3.00000,    501.9072
    417.5000,       5.0000,   3.00000,    564.3105
    422.5000,       5.0000,   3.00000,    509.0420
    427.5000,       5.0000,   3.00000,    683.9959
    432.5000,       5.0000,   3.00000,    821.4954
    437.5000,       5.0000,   3.00000,    844.4498
    442.5000,       5.0000,   3.00000,    879.4288
    447.5000,       5.0000,   3.00000,   1010.3737
    452.5000,       5.0000,   3.00000,    993.1387
    457.5000,       5.0000,   3.00000,    903.0646
    462.5000,       5.0000,   3.00000,    961.6987
    467.5000,       5.0000,   3.00000,   1033.1859
    472.5000,       5.0000,   3.00000,   1059.6460
    477.5000,       5.0000,   3.00000,    987.0345
    482.5000,       5.0000,   3.00000,    923.9272
    487.5000,       5.0000,   3.00000,    870.4893
    492.5000,       5.0000,   3.00000,    957.0220
    497.5000,       5.0000,   3.00000,    885.1158
    502.5000,       5.0000,   3.00000,    879.5562
    507.5000,       5.0000,   3.00000,    799.2687
    512.5000,       5.0000,   3.00000,   1023.1219
    517.5000,       5.0000,   3.00000,    709.5956
    527.5000,       5.0000,   3.00000,    532.5633
    532.5000,       5.0000,   3.00000,    898.6623
    552.5000,       5.0000,   3.00000,    946.8767
    562.5000,       5.0000,   3.00000,    567.7380
    567.5000,       5.0000,   3.00000,    608.6137
    572.5000,       5.0000,   3.00000,    646.8124
    577.5000,       5.0000,   3.00000,    635.0419
    582.5000,       5.0000,   3.00000,    754.0475
    587.5000,       5.0000,   3.00000,    765.2318
    592.5000,       5.0000,   3.00000,    738.1389
    597.5000,       5.0000,   3.00000,   1102.7402
    602.5000,       5.0000,   3.00000,   1071.6216
    607.5000,       5.0000,   3.00000,    879.4338
    612.5000,       5.0000,   3.00000,    586.5894
    617.5000,       5.0000,   3.00000,   1031.2654
    622.5000,       5.0000,   3.00000,    994.6856
    627.5000,       5.0000,   3.00000,    817.2448
    632.5000,       5.0000,   3.00000,    769.2134
    637.5000,       5.0000,   3.00000,    835.8188
    642.5000,       5.0000,   3.00000,    870.0291
    647.5000,       5.0000,   3.00000,    827.3793
    652.5000,       5.0000,   3.00000,    987.7694
    657.5000,       5.0000,   3.00000,    843.2076
    662.5000,       5.0000,   3.00000,    789.3929
    667.5000,       5.0000,   3.00000,    773.6576
    672.5000,       5.0000,   3.00000,    763.2914
    677.5000,       5.0000,   3.00000,    775.7862
    682.5000,       5.0000,   3.00000,    620.8080
    687.5000,       5.0000,   3.00000,    579.8880
    692.5000,       5.0000,   3.00000,    581.6893
    697.5000,       5.0000,   3.00000,    477.4063
    702.5000,       5.0000,   3.00000,    428.0470
    707.5000,       5.0000,   3.00000,    360.2268
    712.5000,       5.0000,   3.00000,    294.9407
    717.5000,       5.0000,   3.00000,    323.4404
    722.5000,       5.0000,   3.00000,    333.3975
    727.5000,       5.0000,   3.00000,    341.7007
    732.5000,       5.0000,   3.00000,    227.7203
    737.5000,       5.0000,   3.00000,    270.5169
    742.5000,       5.0000,   3.00000,    328.9585
    747.5000,       5.0000,   3.00000,    289.5781
    752.5000,       5.0000,   3.00000,    258.6519
     22.5000,      15.0000,   1.00000,    367.7559
     27.5000,      15.0000,   1.00000,    340.7265
     32.5000,      15.0000,   1.00000,    357.0970
     37.5000,      15.0000,   1.00000,    366.8983
     42.5000,      15.0000,   1.00000,    401.2664
     47.5000,      15.0000,   1.00000,    381.8583
     52.5000,      15.0000,   1.00000,    369.2903
     57.5000,      15.0000,   1.00000,    341.2057
     62.5000,      15.0000,   1.00000,    360.9155
     67.5000,      15.0000,   1.00000,    388.6917
     72.5000,      15.0000,   1.00000,    417.1196
     77.5000,      15.0000,   1.00000,    444.5995
     82.5000,      15.0000,   1.00000,    473.6666
     87.5000,      15.0000,   1.00000,    509.4757
     92.5000,      15.0000,   1.00000,    516.2227
     97.5000,      15.0000,   1.00000,    494.8712
    102.5000,      15.0000,   1.00000,    474.4952
    107.5000,      15.0000,   1.00000,    491.6797
    112.5000,      15.0000,   1.00000,    536.0051
    117.5000,      15.0000,   1.00000,    571.8276
    122.5000,      15.0000,   1.00000,    550.1531
    127.5000,      15.0000,   1.00000,    492.1764
    132.5000,      15.0000,   1.00000,    457.0103
    137.5000,      15.0000,   1.00000,    459.7003
    142.5000,      15.0000,   1.00000,    484.2911
    147.5000,      15.0000,   1.00000,    488.7509
    152.5000,      15.0000,   1.00000,    499.4825
    157.5000,      15.0000,   1.00000,    492.6042
    162.5000,      15.0000,   1.00000,    510.3251
    167.5000,      15.0000,   1.00000,    517.0117
    172.5000,      15.0000,   1.00000,    534.2662
    177.5000,      15.0000,   1.00000,    562.4753
    182.5000,      15.0000,   1.00000,    611.0378
    187.5000,      15.0000,   1.00000,    637.8633
    192.5000,      15.0000,   1.00000,    640.0469
    197.5000,      15.0000,   1.00000,    633.2520
    202.5000,      15.0000,   1.00000,    624.9000
    207.5000,      15.0000,   1.00000,    610.3769
    212.5000,      15.0000,   1.00000,    625.4626
    217.5000,      15.0000,   1.00000,    630.9049
    222.5000,      15.0000,   1.00000,    639.7628
    227.5000,      15.0000,   1.00000,    627.1506
    232.5000,      15.0000,   1.00000,    623.2231
    237.5000,      15.0000,   1.00000,    612.4688
    242.5000,      15.0000,   1.00000,    599.5189
    247.5000,      15.0000,   1.00000,    585.3870
    252.5000,      15.0000,   1.00000,    569.8611
    257.5000,      15.0000,   1.00000,    568.3105
    262.5000,      15.0000,   1.00000,    549.4088
    267.5000,      15.0000,   1.00000,    529.0054
    272.5000,      15.0000,   1.00000,    497.7166
    277.5000,      15.0000,   1.00000,    466.5135
    282.5000,      15.0000,   1.00000,    456.6975
    287.5000,      15.0000,   1.00000,    442.3430
    292.5000,      15.0000,   1.00000,    423.9664
    297.5000,      15.0000,   1.00000,    389.9748
    302.5000,      15.0000,   1.00000,    376.4581
    307.5000,      15.0000,   1.00000,    357.2671
    312.5000,      15.0000,   1.00000,    364.3666
    317.5000,      15.0000,   1.00000,    383.6208
    322.5000,      15.0000,   1.00000,    425.4336
    327.5000,      15.0000,   1.00000,    441.9751
    332.5000,      15.0000,   1.00000,    474.5611
    337.5000,      15.0000,   1.00000,    479.9586
    342.5000,      15.0000,   1.00000,    480.8896
    347.5000,      15.0000,   1.00000,    491.6208
    352.5000,      15.0000,   1.00000,    526.4948
    357.5000,      15.0000,   1.00000,    558.9247
    362.5000,      15.0000,   1.00000,    561.7249
    367.5000,      15.0000,   1.00000,    581.5177
    372.5000,      15.0000,   1.00000,    534.3355
    377.5000,      15.0000,   1.00000,    497.8860
    382.5000,      15.0000,   1.00000,    461.0801
    387.5000,      15.0000,   1.00000,    493.1841
    392.5000,      15.0000,   1.00000,    534.9520
    397.5000,      15.0000,   1.00000,    590.7033
    402.5000,      15.0000,   1.00000,    621.9464
    407.5000,      15.0000,   1.00000,    562.4703
    412.5000,      15.0000,   1.00000,    523.7011
    417.5000,      15.0000,   1.00000,    495.5427
    422.5000,      15.0000,   1.00000,    574.8947
    427.5000,      15.0000,   1.00000,    658.0965
    432.5000,      15.0000,   1.00000,    768.3999
    437.5000,      15.0000,   1.00000,    840.9510
    442.5000,      15.0000,   1.00000,    898.4205
    447.5000,      15.0000,   1.00000,    879.6985
    452.5000,      15.0000,   1.00000,    857.1495
    457.5000,      15.0000,   1.00000,    854.9003
    462.5000,      15.0000,   1.00000,    867.6558
    467.5000,      15.0000,   1.00000,    932.9825
    472.5000,      15.0000,   1.00000,    960.6191
    477.5000,      15.0000,   1.00000,    924.5106
    482.5000,      15.0000,   1.00000,    848.4911
    487.5000,      15.0000,   1.00000,    850.8826
    492.5000,      15.0000,   1.00000,    830.3498
    497.5000,      15.0000,   1.00000,    887.4335
    502.5000,      15.0000,   1.00000,    857.5605
    507.5000,      15.0000,   1.00000,    917.2332
    512.5000,      15.0000,   1.00000,    760.7068
    522.5000,      15.0000,   1.00000,    473.3586
    527.5000,      15.0000,   1.00000,    583.5005
    537.5000,      15.0000,   1.00000,    942.3406
    542.5000,      15.0000,   1.00000,    940.3651
    552.5000,      15.0000,   1.00000,    682.4592
    557.5000,      15.0000,   1.00000,    646.1010
    567.5000,      15.0000,   1.00000,    554.3062
    572.5000,      15.0000,   1.00000,    597.0737
    577.5000,      15.0000,   1.00000,    710.6563
    582.5000,      15.0000,   1.00000,    714.6418
    587.5000,      15.0000,   1.00000,    755.5196
    592.5000,      15.0000,   1.00000,    951.9260
    597.5000,      15.0000,   1.00000,    978.7696
    602.5000,      15.0000,   1.00000,    917.0249
    607.5000,      15.0000,   1.00000,    755.3379
    612.5000,      15.0000,   1.00000,    732.5638
    617.5000,      15.0000,   1.00000,    686.9456
    622.5000,      15.0000,   1.00000,    817.9914
    627.5000,      15.0000,   1.00000,    827.8959
    632.5000,      15.0000,   1.00000,    762.9500
    637.5000,      15.0000,   1.00000,    731.6537
    642.5000,      15.0000,   1.00000,    799.1030
    647.5000,      15.0000,   1.00000,    859.3527
    652.5000,      15.0000,   1.00000,    815.9994
    657.5000,      15.0000,   1.00000,    769.7528
    662.5000,      15.0000,   1.00000,    700.3752
    667.5000,      15.0000,   1.00000,    671.4027
    672.5000,      15.0000,   1.00000,    648.1199
    677.5000,      15.0000,   1.00000,    646.7744
    682.5000,      15.0000,   1.00000,    613.8099
    687.5000,      15.0000,   1.00000,    559.7131
    692.5000,      15.0000,   1.00000,    532.2950
    697.5000,      15.0000,   1.00000,    494.8518
    702.5000,      15.0000,   1.00000,    430.3440
    707.5000,      15.0000,   1.00000,    360.3944
    712.5000,      15.0000,   1.00000,    336.6172
    717.5000,      15.0000,   1.00000,    337.0074
    722.5000,      15.0000,   1.00000,    341.9638
    727.5000,      15.0000,   1.00000,    308.8117
    732.5000,      15.0000,   1.00000,    294.3540
    737.5000,      15.0000,   1.00000,    283.0908
    742.5000,      15.0000,   1.00000,    298.8662
    747.5000,      15.0000,   1.00000,    301.9681
     22.5000,       5.0000,   4.00000,    347.0463
     27.5000,       5.0000,   4.00000,    390.7275
     32.5000,       5.0000,   4.00000,    315.4554
     37.5000,       5.0000,   4.00000,    378.7895
     42.5000,       5.0000,   4.00000,    408.3419
     47.5000,       5.0000,   4.00000,    431.6518
     52.5000,       5.0000,   4.00000,    337.3266
     57.5000,       5.0000,   4.00000,    320.8264
     62.5000,       5.0000,   4.00000,    359.0511
     67.5000,       5.0000,   4.00000,    403.2451
     72.5000,       5.0000,   4.00000,    410.1675
     77.5000,       5.0000,   4.00000,    422.8944
     82.5000,       5.0000,   4.00000,    519.1189
     87.5000,       5.0000,   4.00000,    516.3902
     92.5000,       5.0000,   4.00000,    520.6452
     97.5000,       5.0000,   4.00000,    523.1121
    102.5000,       5.0000,   4.00000,    465.4632
    107.5000,       5.0000,   4.00000,    488.3806
    112.5000,       5.0000,   4.00000,    550.3820
    117.5000,       5.0000,   4.00000,    597.8610
    122.5000,       5.0000,   4.00000,    596.4722
    127.5000,       5.0000,   4.00000,    479.6683
    132.5000,       5.0000,   4.00000,    427.9720
    137.5000,       5.0000,   4.00000,    462.4997
    142.5000,       5.0000,   4.00000,    512.0617
    147.5000,       5.0000,   4.00000,    504.9483
    152.5000,       5.0000,   4.00000,    455.3488
    157.5000,       5.0000,   4.00000,    560.3366
    162.5000,       5.0000,   4.00000,    518.1083
    167.5000,       5.0000,   4.00000,    495.4059
    172.5000,       5.0000,   4.00000,    542.1239
    177.5000,       5.0000,   4.00000,    584.4855
    182.5000,       5.0000,   4.00000,    621.5211
    187.5000,       5.0000,   4.00000,    655.3811
    192.5000,       5.0000,   4.00000,    697.6474
    197.5000,       5.0000,   4.00000,    646.3838
    202.5000,       5.0000,   4.00000,    621.4623
    207.5000,       5.0000,   4.00000,    638.2379
    212.5000,       5.0000,   4.00000,    617.8691
    217.5000,       5.0000,   4.00000,    650.7131
    222.5000,       5.0000,   4.00000,    639.0699
    227.5000,       5.0000,   4.00000,    665.9229
    232.5000,       5.0000,   4.00000,    613.4201
    237.5000,       5.0000,   4.00000,    614.8931
    242.5000,       5.0000,   4.00000,    617.7949
    247.5000,       5.0000,   4.00000,    576.5934
    252.5000,       5.0000,   4.00000,    593.3698
    257.5000,       5.0000,   4.00000,    550.0705
    262.5000,       5.0000,   4.00000,    586.2994
    267.5000,       5.0000,   4.00000,    553.2175
    272.5000,       5.0000,   4.00000,    477.4695
    277.5000,       5.0000,   4.00000,    476.9487
    282.5000,       5.0000,   4.00000,    470.9766
    287.5000,       5.0000,   4.00000,    451.4026
    292.5000,       5.0000,   4.00000,    407.3985
    297.5000,       5.0000,   4.00000,    411.9230
    302.5000,       5.0000,   4.00000,    352.8394
    307.5000,       5.0000,   4.00000,    350.7960
    312.5000,       5.0000,   4.00000,    362.6741
    317.5000,       5.0000,   4.00000,    361.1507
    322.5000,       5.0000,   4.00000,    434.2784
    327.5000,       5.0000,   4.00000,    457.4639
    332.5000,       5.0000,   4.00000,    428.1420
    337.5000,       5.0000,   4.00000,    500.8186
    342.5000,       5.0000,   4.00000,    431.9612
    347.5000,       5.0000,   4.00000,    501.1160
    352.5000,       5.0000,   4.00000,    523.1572
    357.5000,       5.0000,   4.00000,    527.1735
    362.5000,       5.0000,   4.00000,    655.9527
    367.5000,       5.0000,   4.00000,    532.5164
    372.5000,       5.0000,   4.00000,    514.0327
    377.5000,       5.0000,   4.00000,    520.3876
    382.5000,       5.0000,   4.00000,    466.0677
    387.5000,       5.0000,   4.00000,    391.7369
    392.5000,       5.0000,   4.00000,    593.3877
    397.5000,       5.0000,   4.00000,    639.6348
    402.5000,       5.0000,   4.00000,    596.1191
    407.5000,       5.0000,   4.00000,    621.1076
    412.5000,       5.0000,   4.00000,    467.8425
    417.5000,       5.0000,   4.00000,    524.1328
    422.5000,       5.0000,   4.00000,    489.2264
    427.5000,       5.0000,   4.00000,    633.7255
    432.5000,       5.0000,   4.00000,    791.9492
    437.5000,       5.0000,   4.00000,    816.4373
    442.5000,       5.0000,   4.00000,    855.4212
    447.5000,       5.0000,   4.00000,    929.4984
    452.5000,       5.0000,   4.00000,    874.5370
    457.5000,       5.0000,   4.00000,    798.5015
    462.5000,       5.0000,   4.00000,    851.5616
    467.5000,       5.0000,   4.00000,    913.5464
    472.5000,       5.0000,   4.00000,    948.3012
    477.5000,       5.0000,   4.00000,    905.9280
    482.5000,       5.0000,   4.00000,    833.8909
    487.5000,       5.0000,   4.00000,    804.4447
    492.5000,       5.0000,   4.00000,    859.2421
    497.5000,       5.0000,   4.00000,    862.7886
    502.5000,       5.0000,   4.00000,    827.3340
    507.5000,       5.0000,   4.00000,    758.9368
    512.5000,       5.0000,   4.00000,    816.1118
    522.5000,       5.0000,   4.00000,    521.1328
    527.5000,       5.0000,   4.00000,    475.0509
    532.5000,       5.0000,   4.00000,    664.7554
    547.5000,       5.0000,   4.00000,    739.6295
    552.5000,       5.0000,   4.00000,   1013.0250
    557.5000,       5.0000,   4.00000,    426.5361
    567.5000,       5.0000,   4.00000,    573.7684
    572.5000,       5.0000,   4.00000,    586.8265
    577.5000,       5.0000,   4.00000,    669.7830
    582.5000,       5.0000,   4.00000,    759.9144
    587.5000,       5.0000,   4.00000,    767.5648
    592.5000,       5.0000,   4.00000,    805.8973
    597.5000,       5.0000,   4.00000,   1036.3937
    602.5000,       5.0000,   4.00000,    957.1539
    607.5000,       5.0000,   4.00000,    806.5708
    612.5000,       5.0000,   4.00000,    513.1918
    617.5000,       5.0000,   4.00000,    791.2946
    622.5000,       5.0000,   4.00000,    790.1151
    627.5000,       5.0000,   4.00000,    721.1384
    632.5000,       5.0000,   4.00000,    705.8472
    637.5000,       5.0000,   4.00000,    699.8557
    642.5000,       5.0000,   4.00000,    774.7914
    647.5000,       5.0000,   4.00000,    750.7767
    652.5000,       5.0000,   4.00000,    897.4649
    657.5000,       5.0000,   4.00000,    709.4160
    662.5000,       5.0000,   4.00000,    673.7684
    667.5000,       5.0000,   4.00000,    652.2590
    672.5000,       5.0000,   4.00000,    584.9052
    677.5000,       5.0000,   4.00000,    678.9313
    682.5000,       5.0000,   4.00000,    551.6812
    687.5000,       5.0000,   4.00000,    536.5280
    692.5000,       5.0000,   4.00000,    568.6365
    697.5000,       5.0000,   4.00000,    449.2235
    702.5000,       5.0000,   4.00000,    425.6210
    707.5000,       5.0000,   4.00000,    345.4952
    712.5000,       5.0000,   4.00000,    299.0483
    717.5000,       5.0000,   4.00000,    342.0802
    722.5000,       5.0000,   4.00000,    339.5126
    727.5000,       5.0000,   4.00000,    361.8949
    732.5000,       5.0000,   4.00000,    243.7775
    737.5000,       5.0000,   4.00000,    284.3359
    742.5000,       5.0000,   4.00000,    337.5812
    747.5000,       5.0000,   4.00000,    294.9135
     30.0000,      20.0000,   1.00000,    359.3862
     35.0000,      20.0000,   1.00000,    387.3010
     40.0000,      20.0000,   1.00000,    394.6091
     45.0000,      20.0000,   1.00000,    404.4912
     50.0000,      20.0000,   1.00000,    393.0648
     55.0000,      20.0000,   1.00000,    375.4009
     60.0000,      20.0000,   1.00000,    364.8537
     65.0000,      20.0000,   1.00000,    370.5604
     70.0000,      20.0000,   1.00000,    396.1037
     75.0000,      20.0000,   1.00000,    451.6263
     80.0000,      20.0000,   1.00000,    491.0739
     85.0000,      20.0000,   1.00000,    505.0783
     90.0000,      20.0000,   1.00000,    507.0263
     95.0000,      20.0000,   1.00000,    474.7671
    100.0000,      20.0000,   1.00000,    472.9470
    105.0000,      20.0000,   1.00000,    492.4778
    110.0000,      20.0000,   1.00000,    513.7319
    115.0000,      20.0000,   1.00000,    554.2374
    120.0000,      20.0000,   1.00000,    562.3486
    125.0000,      20.0000,   1.00000,    550.9980
    130.0000,      20.0000,   1.00000,    519.3333
    135.0000,      20.0000,   1.00000,    489.1657
    140.0000,      20.0000,   1.00000,    493.0335
    145.0000,      20.0000,   1.00000,    506.7948
    150.0000,      20.0000,   1.00000,    545.4201
    155.0000,      20.0000,   1.00000,    551.1555
    160.0000,      20.0000,   1.00000,    538.0641
    165.0000,      20.0000,   1.00000,    546.7734
    170.0000,      20.0000,   1.00000,    550.5695
    175.0000,      20.0000,   1.00000,    579.2563
    180.0000,      20.0000,   1.00000,    617.9075
    185.0000,      20.0000,   1.00000,    652.1519
    190.0000,      20.0000,   1.00000,    668.2745
    195.0000,      20.0000,   1.00000,    659.6700
    200.0000,      20.0000,   1.00000,    636.8452
    205.0000,      20.0000,   1.00000,    611.4431
    210.0000,      20.0000,   1.00000,    612.7922
    215.0000,      20.0000,   1.00000,    619.0236
    220.0000,      20.0000,   1.00000,    635.5992
    225.0000,      20.0000,   1.00000,    647.2938
    230.0000,      20.0000,   1.00000,    647.3093
    235.0000,      20.0000,   1.00000,    633.9912
    240.0000,      20.0000,   1.00000,    601.5408
    245.0000,      20.0000,   1.00000,    593.1611
    250.0000,      20.0000,   1.00000,    576.4159
    255.0000,      20.0000,   1.00000,    562.8240
    260.0000,      20.0000,   1.00000,    554.0753
    265.0000,      20.0000,   1.00000,    525.3937
    270.0000,      20.0000,   1.00000,    513.2106
    275.0000,      20.0000,   1.00000,    497.2585
    280.0000,      20.0000,   1.00000,    475.1436
    285.0000,      20.0000,   1.00000,    468.0391
    290.0000,      20.0000,   1.00000,    458.0577
    295.0000,      20.0000,   1.00000,    430.1013
    300.0000,      20.0000,   1.00000,    398.6180
    305.0000,      20.0000,   1.00000,    382.9719
    310.0000,      20.0000,   1.00000,    363.8628
    315.0000,      20.0000,   1.00000,    390.8198
    320.0000,      20.0000,   1.00000,    415.3755
    325.0000,      20.0000,   1.00000,    425.8841
    330.0000,      20.0000,   1.00000,    464.6546
    335.0000,      20.0000,   1.00000,    434.9954
    340.0000,      20.0000,   1.00000,    438.1208
    345.0000,      20.0000,   1.00000,    459.8784
    350.0000,      20.0000,   1.00000,    464.5141
    355.0000,      20.0000,   1.00000,    523.7036
    360.0000,      20.0000,   1.00000,    547.1545
    365.0000,      20.0000,   1.00000,    531.1416
    370.0000,      20.0000,   1.00000,    526.3748
    375.0000,      20.0000,   1.00000,    463.7763
    380.0000,      20.0000,   1.00000,    429.7733
    385.0000,      20.0000,   1.00000,    478.8690
    390.0000,      20.0000,   1.00000,    521.4282
    395.0000,      20.0000,   1.00000,    581.9719
    400.0000,      20.0000,   1.00000,    639.7178
    405.0000,      20.0000,   1.00000,    583.7581
    410.0000,      20.0000,   1.00000,    537.2521
    415.0000,      20.0000,   1.00000,    492.1508
    420.0000,      20.0000,   1.00000,    472.6050
    425.0000,      20.0000,   1.00000,    559.1458
    430.0000,      20.0000,   1.00000,    653.9300
    435.0000,      20.0000,   1.00000,    757.5234
    440.0000,      20.0000,   1.00000,    845.2838
    445.0000,      20.0000,   1.00000,    822.2586
    450.0000,      20.0000,   1.00000,    774.3945
    455.0000,      20.0000,   1.00000,    731.9667
    460.0000,      20.0000,   1.00000,    715.1497
    465.0000,      20.0000,   1.00000,    708.4761
    470.0000,      20.0000,   1.00000,    718.1794
    475.0000,      20.0000,   1.00000,    726.6917
    480.0000,      20.0000,   1.00000,    762.8320
    485.0000,      20.0000,   1.00000,    768.4030
    490.0000,      20.0000,   1.00000,    788.7828
    495.0000,      20.0000,   1.00000,    799.0002
    500.0000,      20.0000,   1.00000,    821.5335
    505.0000,      20.0000,   1.00000,    783.0884
    515.0000,      20.0000,   1.00000,    491.7088
    520.0000,      20.0000,   1.00000,    454.5750
    525.0000,      20.0000,   1.00000,    424.2439
    535.0000,      20.0000,   1.00000,    753.9681
    540.0000,      20.0000,   1.00000,    899.4940
    545.0000,      20.0000,   1.00000,   1062.5494
    555.0000,      20.0000,   1.00000,    658.6099
    560.0000,      20.0000,   1.00000,    545.8217
    565.0000,      20.0000,   1.00000,    406.1888
    575.0000,      20.0000,   1.00000,    505.3128
    580.0000,      20.0000,   1.00000,    592.3281
    585.0000,      20.0000,   1.00000,    807.6895
    590.0000,      20.0000,   1.00000,    911.7033
    595.0000,      20.0000,   1.00000,    941.3750
    600.0000,      20.0000,   1.00000,    907.9592
    605.0000,      20.0000,   1.00000,    791.7617
    610.0000,      20.0000,   1.00000,    711.7331
    615.0000,      20.0000,   1.00000,    612.6135
    620.0000,      20.0000,   1.00000,    535.1293
    625.0000,      20.0000,   1.00000,    545.0038
    630.0000,      20.0000,   1.00000,    592.8347
    635.0000,      20.0000,   1.00000,    634.1912
    640.0000,      20.0000,   1.00000,    666.9938
    645.0000,      20.0000,   1.00000,    701.6787
    650.0000,      20.0000,   1.00000,    711.1672
    655.0000,      20.0000,   1.00000,    685.7073
    660.0000,      20.0000,   1.00000,    646.4159
    665.0000,      20.0000,   1.00000,    546.0788
    670.0000,      20.0000,   1.00000,    524.0544
    675.0000,      20.0000,   1.00000,    495.6133
    680.0000,      20.0000,   1.00000,    486.7687
    685.0000,      20.0000,   1.00000,    542.2533
    690.0000,      20.0000,   1.00000,    499.2704
    695.0000,      20.0000,   1.00000,    479.1939
    700.0000,      20.0000,   1.00000,    436.4722
    705.0000,      20.0000,   1.00000,    378.1372
    710.0000,      20.0000,   1.00000,    365.8239
    715.0000,      20.0000,   1.00000,    335.6210
    720.0000,      20.0000,   1.00000,    336.3261
    725.0000,      20.0000,   1.00000,    331.7446
    730.0000,      20.0000,   1.00000,    327.3906
    735.0000,      20.0000,   1.00000,    330.6341
    740.0000,      20.0000,   1.00000,    303.0822
     27.5000,       5.0000,   5.00000,    392.7958
     32.5000,       5.0000,   5.00000,    324.2783
     37.5000,       5.0000,   5.00000,    384.1657
     42.5000,       5.0000,   5.00000,    422.5243
     47.5000,       5.0000,   5.00000,    451.4044
     52.5000,       5.0000,   5.00000,    342.3947
     57.5000,       5.0000,   5.00000,    325.2841
     62.5000,       5.0000,   5.00000,    356.0449
     67.5000,       5.0000,   5.00000,    399.8778
     72.5000,       5.0000,   5.00000,    403.7957
     77.5000,       5.0000,   5.00000,    442.8261
     82.5000,       5.0000,   5.00000,    545.3321
     87.5000,       5.0000,   5.00000,    522.8875
     92.5000,       5.0000,   5.00000,    508.1803
     97.5000,       5.0000,   5.00000,    506.0816
    102.5000,       5.0000,   5.00000,    463.5200
    107.5000,       5.0000,   5.00000,    486.0049
    112.5000,       5.0000,   5.00000,    557.2640
    117.5000,       5.0000,   5.00000,    605.9916
    122.5000,       5.0000,   5.00000,    612.3719
    127.5000,       5.0000,   5.00000,    511.3750
    132.5000,       5.0000,   5.00000,    438.7610
    137.5000,       5.0000,   5.00000,    474.1870
    142.5000,       5.0000,   5.00000,    532.8560
    147.5000,       5.0000,   5.00000,    527.9180
    152.5000,       5.0000,   5.00000,    488.8514
    157.5000,       5.0000,   5.00000,    607.9055
    162.5000,       5.0000,   5.00000,    545.4255
    167.5000,       5.0000,   5.00000,    501.2255
    172.5000,       5.0000,   5.00000,    557.0071
    177.5000,       5.0000,   5.00000,    614.8755
    182.5000,       5.0000,   5.00000,    631.2122
    187.5000,       5.0000,   5.00000,    686.0411
    192.5000,       5.0000,   5.00000,    730.2538
    197.5000,       5.0000,   5.00000,    660.6687
    202.5000,       5.0000,   5.00000,    614.5740
    207.5000,       5.0000,   5.00000,    635.8823
    212.5000,       5.0000,   5.00000,    612.1995
    217.5000,       5.0000,   5.00000,    641.0729
    222.5000,       5.0000,   5.00000,    651.3798
    227.5000,       5.0000,   5.00000,    681.4154
    232.5000,       5.0000,   5.00000,    626.3024
    237.5000,       5.0000,   5.00000,    615.8305
    242.5000,       5.0000,   5.00000,    608.0987
    247.5000,       5.0000,   5.00000,    577.8803
    252.5000,       5.0000,   5.00000,    585.9219
    257.5000,       5.0000,   5.00000,    546.5698
    262.5000,       5.0000,   5.00000,    581.4340
    267.5000,       5.0000,   5.00000,    552.7392
    272.5000,       5.0000,   5.00000,    476.8796
    277.5000,       5.0000,   5.00000,    484.4272
    282.5000,       5.0000,   5.00000,    487.9609
    287.5000,       5.0000,   5.00000,    461.9075
    292.5000,       5.0000,   5.00000,    424.7080
    297.5000,       5.0000,   5.00000,    428.9747
    302.5000,       5.0000,   5.00000,    355.2049
    307.5000,       5.0000,   5.00000,    355.6678
    312.5000,       5.0000,   5.00000,    362.3637
    317.5000,       5.0000,   5.00000,    373.9745
    322.5000,       5.0000,   5.00000,    435.8682
    327.5000,       5.0000,   5.00000,    462.5525
    332.5000,       5.0000,   5.00000,    421.3855
    337.5000,       5.0000,   5.00000,    450.0166
    342.5000,       5.0000,   5.00000,    406.0281
    347.5000,       5.0000,   5.00000,    472.7099
    352.5000,       5.0000,   5.00000,    493.8342
    357.5000,       5.0000,   5.00000,    517.8803
    362.5000,       5.0000,   5.00000,    657.6837
    367.5000,       5.0000,   5.00000,    511.6531
    372.5000,       5.0000,   5.00000,    470.9780
    377.5000,       5.0000,   5.00000,    491.6096
    382.5000,       5.0000,   5.00000,    437.6985
    387.5000,       5.0000,   5.00000,    376.1714
    392.5000,       5.0000,   5.00000,    609.7222
    397.5000,       5.0000,   5.00000,    678.0743
    402.5000,       5.0000,   5.00000,    606.4048
    407.5000,       5.0000,   5.00000,    611.5881
    412.5000,       5.0000,   5.00000,    459.6641
    417.5000,       5.0000,   5.00000,    477.6811
    422.5000,       5.0000,   5.00000,    435.2841
    427.5000,       5.0000,   5.00000,    586.2116
    432.5000,       5.0000,   5.00000,    748.0550
    437.5000,       5.0000,   5.00000,    789.9652
    442.5000,       5.0000,   5.00000,    803.4845
    447.5000,       5.0000,   5.00000,    879.4352
    452.5000,       5.0000,   5.00000,    789.6426
    457.5000,       5.0000,   5.00000,    690.9743
    462.5000,       5.0000,   5.00000,    735.8317
    467.5000,       5.0000,   5.00000,    757.7894
    472.5000,       5.0000,   5.00000,    775.4977
    477.5000,       5.0000,   5.00000,    780.2137
    482.5000,       5.0000,   5.00000,    775.7578
    487.5000,       5.0000,   5.00000,    732.5333
    492.5000,       5.0000,   5.00000,    833.2081
    497.5000,       5.0000,   5.00000,    809.2147
    502.5000,       5.0000,   5.00000,    790.2230
    507.5000,       5.0000,   5.00000,    646.8489
    517.5000,       5.0000,   5.00000,    379.0586
    522.5000,       5.0000,   5.00000,    471.2539
    527.5000,       5.0000,   5.00000,    391.0518
    532.5000,       5.0000,   5.00000,    639.2953
    547.5000,       5.0000,   5.00000,    796.8834
    552.5000,       5.0000,   5.00000,   1104.6770
    557.5000,       5.0000,   5.00000,    409.6994
    562.5000,       5.0000,   5.00000,    446.5927
    572.5000,       5.0000,   5.00000,    494.1288
    577.5000,       5.0000,   5.00000,    546.4968
    582.5000,       5.0000,   5.00000,    800.4365
    587.5000,       5.0000,   5.00000,    837.3281
    592.5000,       5.0000,   5.00000,    798.8754
    597.5000,       5.0000,   5.00000,   1002.9717
    602.5000,       5.0000,   5.00000,    941.6437
    607.5000,       5.0000,   5.00000,    760.4083
    612.5000,       5.0000,   5.00000,    460.5243
    617.5000,       5.0000,   5.00000,    672.5621
    622.5000,       5.0000,   5.00000,    600.8879
    627.5000,       5.0000,   5.00000,    539.5341
    632.5000,       5.0000,   5.00000,    592.9402
    637.5000,       5.0000,   5.00000,    652.0079
    642.5000,       5.0000,   5.00000,    646.7852
    647.5000,       5.0000,   5.00000,    673.6893
    652.5000,       5.0000,   5.00000,    804.6382
    657.5000,       5.0000,   5.00000,    642.9395
    662.5000,       5.0000,   5.00000,    589.7852
    667.5000,       5.0000,   5.00000,    536.1437
    672.5000,       5.0000,   5.00000,    491.2375
    677.5000,       5.0000,   5.00000,    542.3037
    682.5000,       5.0000,   5.00000,    493.4948
    687.5000,       5.0000,   5.00000,    504.7015
    692.5000,       5.0000,   5.00000,    540.0436
    697.5000,       5.0000,   5.00000,    431.6410
    702.5000,       5.0000,   5.00000,    389.7662
    707.5000,       5.0000,   5.00000,    349.8132
    712.5000,       5.0000,   5.00000,    298.3039
    717.5000,       5.0000,   5.00000,    329.7909
    722.5000,       5.0000,   5.00000,    350.2974
    727.5000,       5.0000,   5.00000,    378.9921
    732.5000,       5.0000,   5.00000,    260.2775
    737.5000,       5.0000,   5.00000,    301.7068
    742.5000,       5.0000,   5.00000,    348.8564
     32.5000,       5.0000,   6.00000,    328.3985
     37.5000,       5.0000,   6.00000,    389.9596
[truncated: 861,212 more chars]
