# Supplementary material for: Electrical resistivity tomography data across the Hockai Fault Zone (Ardenne, Belgium)
Source: Data Brief. 2016 Dec 21;11:1–4. doi: 10.1016/j.dib.2016.12.028 (PMC5220259; doi:10.1016/j.dib.2016.12.028)
Supplement: Supplementary file 2 — Supplementary material [file mmc2.zip › output/INV/20090820-1_normal.INV]

C:\__DATA__\__DATA__\Active Faults\HockaiFZ\Donn�es\ERT\working_dir\20090820-1.DAT
      5.0000
7
2615
1
0
      7.5000,       5.0000,   1.00000,    308.0341
     12.5000,       5.0000,   1.00000,    335.8010
     17.5000,       5.0000,   1.00000,    328.5190
     22.5000,       5.0000,   1.00000,    320.3522
     27.5000,       5.0000,   1.00000,    377.3583
     32.5000,       5.0000,   1.00000,    324.0487
     37.5000,       5.0000,   1.00000,    387.3758
     42.5000,       5.0000,   1.00000,    353.1502
     47.5000,       5.0000,   1.00000,    389.0651
     52.5000,       5.0000,   1.00000,    305.4740
     57.5000,       5.0000,   1.00000,    288.0971
     62.5000,       5.0000,   1.00000,    292.4227
     67.5000,       5.0000,   1.00000,    327.7016
     72.5000,       5.0000,   1.00000,    341.5256
     77.5000,       5.0000,   1.00000,    369.3738
     82.5000,       5.0000,   1.00000,    454.2361
     87.5000,       5.0000,   1.00000,    428.5725
     92.5000,       5.0000,   1.00000,    432.7812
     97.5000,       5.0000,   1.00000,    436.6333
    102.5000,       5.0000,   1.00000,    420.6504
    107.5000,       5.0000,   1.00000,    455.9421
    112.5000,       5.0000,   1.00000,    489.2434
    117.5000,       5.0000,   1.00000,    527.6412
    122.5000,       5.0000,   1.00000,    550.2939
    127.5000,       5.0000,   1.00000,    499.1035
    132.5000,       5.0000,   1.00000,    443.7202
    137.5000,       5.0000,   1.00000,    459.1839
    142.5000,       5.0000,   1.00000,    432.3423
    147.5000,       5.0000,   1.00000,    414.6831
    152.5000,       5.0000,   1.00000,    355.8381
    157.5000,       5.0000,   1.00000,    424.5312
    162.5000,       5.0000,   1.00000,    391.6956
    167.5000,       5.0000,   1.00000,    408.6930
    172.5000,       5.0000,   1.00000,    425.2693
    177.5000,       5.0000,   1.00000,    446.3159
    182.5000,       5.0000,   1.00000,    466.6463
    187.5000,       5.0000,   1.00000,    481.7474
    192.5000,       5.0000,   1.00000,    515.0447
    197.5000,       5.0000,   1.00000,    516.8638
    202.5000,       5.0000,   1.00000,    495.7706
    207.5000,       5.0000,   1.00000,    528.0989
    212.5000,       5.0000,   1.00000,    497.7303
    217.5000,       5.0000,   1.00000,    534.1376
    222.5000,       5.0000,   1.00000,    499.7059
    227.5000,       5.0000,   1.00000,    556.2334
    232.5000,       5.0000,   1.00000,    521.3400
    237.5000,       5.0000,   1.00000,    521.6303
    242.5000,       5.0000,   1.00000,    544.3770
    247.5000,       5.0000,   1.00000,    522.0771
    252.5000,       5.0000,   1.00000,    547.4841
    257.5000,       5.0000,   1.00000,    505.7435
    262.5000,       5.0000,   1.00000,    521.2726
    267.5000,       5.0000,   1.00000,    483.1384
    272.5000,       5.0000,   1.00000,    425.7181
    277.5000,       5.0000,   1.00000,    414.3977
    282.5000,       5.0000,   1.00000,    392.3692
    287.5000,       5.0000,   1.00000,    375.6116
    292.5000,       5.0000,   1.00000,    332.4127
    297.5000,       5.0000,   1.00000,    340.4110
    302.5000,       5.0000,   1.00000,    303.8372
    307.5000,       5.0000,   1.00000,    357.2697
    312.5000,       5.0000,   1.00000,    385.0565
    317.5000,       5.0000,   1.00000,    404.3733
    322.5000,       5.0000,   1.00000,    473.4151
    327.5000,       5.0000,   1.00000,    491.4806
    332.5000,       5.0000,   1.00000,    582.0892
    337.5000,       5.0000,   1.00000,    746.9045
    342.5000,       5.0000,   1.00000,    742.4253
    347.5000,       5.0000,   1.00000,    840.5102
    352.5000,       5.0000,   1.00000,    832.4355
    357.5000,       5.0000,   1.00000,    737.8738
    362.5000,       5.0000,   1.00000,    760.6265
    367.5000,       5.0000,   1.00000,    626.3978
    372.5000,       5.0000,   1.00000,    563.4808
    377.5000,       5.0000,   1.00000,    469.4848
    382.5000,       5.0000,   1.00000,    443.1198
    387.5000,       5.0000,   1.00000,    378.2351
    392.5000,       5.0000,   1.00000,    472.3441
    397.5000,       5.0000,   1.00000,    489.2841
    402.5000,       5.0000,   1.00000,    460.6641
    407.5000,       5.0000,   1.00000,    500.2260
    412.5000,       5.0000,   1.00000,    419.0543
    417.5000,       5.0000,   1.00000,    480.7091
    422.5000,       5.0000,   1.00000,    443.4467
    427.5000,       5.0000,   1.00000,    589.1226
    432.5000,       5.0000,   1.00000,    743.3953
    437.5000,       5.0000,   1.00000,    866.7574
    442.5000,       5.0000,   1.00000,    998.1554
    447.5000,       5.0000,   1.00000,   1137.5033
    452.5000,       5.0000,   1.00000,   1129.7378
    457.5000,       5.0000,   1.00000,   1081.0500
    462.5000,       5.0000,   1.00000,   1055.6827
    467.5000,       5.0000,   1.00000,   1047.5050
    472.5000,       5.0000,   1.00000,   1085.5222
    477.5000,       5.0000,   1.00000,   1076.7838
    482.5000,       5.0000,   1.00000,   1162.5714
    487.5000,       5.0000,   1.00000,   1105.6920
    492.5000,       5.0000,   1.00000,   1138.2087
    497.5000,       5.0000,   1.00000,   1050.8835
    502.5000,       5.0000,   1.00000,    958.2834
    507.5000,       5.0000,   1.00000,    937.6440
    512.5000,       5.0000,   1.00000,   1667.5382
    517.5000,       5.0000,   1.00000,   1349.0061
    522.5000,       5.0000,   1.00000,   2339.0371
    527.5000,       5.0000,   1.00000,   1611.2573
    552.5000,       5.0000,   1.00000,   1241.9063
    557.5000,       5.0000,   1.00000,    432.8397
    562.5000,       5.0000,   1.00000,    523.0719
    567.5000,       5.0000,   1.00000,    442.8959
    572.5000,       5.0000,   1.00000,    437.0326
    577.5000,       5.0000,   1.00000,    421.8245
    582.5000,       5.0000,   1.00000,    535.8259
    587.5000,       5.0000,   1.00000,    685.3032
    592.5000,       5.0000,   1.00000,    901.1801
    597.5000,       5.0000,   1.00000,   1317.9082
    602.5000,       5.0000,   1.00000,   1355.0972
    607.5000,       5.0000,   1.00000,   1560.4731
    612.5000,       5.0000,   1.00000,   1099.0144
    617.5000,       5.0000,   1.00000,   1393.0155
    622.5000,       5.0000,   1.00000,   1052.9244
    627.5000,       5.0000,   1.00000,   1040.9659
    632.5000,       5.0000,   1.00000,    935.9735
    637.5000,       5.0000,   1.00000,    952.0635
    642.5000,       5.0000,   1.00000,   1002.8695
    647.5000,       5.0000,   1.00000,   1010.4566
    652.5000,       5.0000,   1.00000,   1243.4014
    657.5000,       5.0000,   1.00000,   1216.8888
    662.5000,       5.0000,   1.00000,   1176.5371
    667.5000,       5.0000,   1.00000,   1180.3951
    672.5000,       5.0000,   1.00000,    962.3277
    677.5000,       5.0000,   1.00000,    949.7847
    682.5000,       5.0000,   1.00000,    821.3410
    687.5000,       5.0000,   1.00000,    768.1553
    692.5000,       5.0000,   1.00000,    736.1459
    697.5000,       5.0000,   1.00000,    554.7720
    702.5000,       5.0000,   1.00000,    496.0698
    707.5000,       5.0000,   1.00000,    404.8211
    712.5000,       5.0000,   1.00000,    302.2639
    717.5000,       5.0000,   1.00000,    328.5923
    722.5000,       5.0000,   1.00000,    277.0591
    727.5000,       5.0000,   1.00000,    299.2481
    732.5000,       5.0000,   1.00000,    241.2670
    737.5000,       5.0000,   1.00000,    284.4541
    742.5000,       5.0000,   1.00000,    321.2815
    747.5000,       5.0000,   1.00000,    274.5564
    752.5000,       5.0000,   1.00000,    299.0083
    757.5000,       5.0000,   1.00000,    262.7635
    762.5000,       5.0000,   1.00000,    282.7520
     12.5000,       5.0000,   2.00000,    393.0113
     17.5000,       5.0000,   2.00000,    344.7119
     22.5000,       5.0000,   2.00000,    343.4368
     27.5000,       5.0000,   2.00000,    422.7608
     32.5000,       5.0000,   2.00000,    337.1743
     37.5000,       5.0000,   2.00000,    348.7126
     42.5000,       5.0000,   2.00000,    382.8699
     47.5000,       5.0000,   2.00000,    408.8802
     52.5000,       5.0000,   2.00000,    322.4050
     57.5000,       5.0000,   2.00000,    313.2267
     62.5000,       5.0000,   2.00000,    370.7757
     67.5000,       5.0000,   2.00000,    403.7144
     72.5000,       5.0000,   2.00000,    377.4336
     77.5000,       5.0000,   2.00000,    398.2751
     82.5000,       5.0000,   2.00000,    516.7825
     87.5000,       5.0000,   2.00000,    479.1031
     92.5000,       5.0000,   2.00000,    452.2337
     97.5000,       5.0000,   2.00000,    526.0203
    102.5000,       5.0000,   2.00000,    500.0724
    107.5000,       5.0000,   2.00000,    493.1471
    112.5000,       5.0000,   2.00000,    487.9991
    117.5000,       5.0000,   2.00000,    531.5844
    122.5000,       5.0000,   2.00000,    568.0601
    127.5000,       5.0000,   2.00000,    470.7599
    132.5000,       5.0000,   2.00000,    410.1137
    137.5000,       5.0000,   2.00000,    444.8179
    142.5000,       5.0000,   2.00000,    499.0083
    147.5000,       5.0000,   2.00000,    428.4229
    152.5000,       5.0000,   2.00000,    373.9947
    157.5000,       5.0000,   2.00000,    477.2929
    162.5000,       5.0000,   2.00000,    451.3510
    167.5000,       5.0000,   2.00000,    418.3826
    172.5000,       5.0000,   2.00000,    486.9825
    177.5000,       5.0000,   2.00000,    529.9200
    182.5000,       5.0000,   2.00000,    534.2476
    187.5000,       5.0000,   2.00000,    572.3343
    192.5000,       5.0000,   2.00000,    625.7549
    197.5000,       5.0000,   2.00000,    589.0681
    202.5000,       5.0000,   2.00000,    568.4525
    207.5000,       5.0000,   2.00000,    613.2327
    212.5000,       5.0000,   2.00000,    585.5875
    217.5000,       5.0000,   2.00000,    582.8442
    222.5000,       5.0000,   2.00000,    574.4654
    227.5000,       5.0000,   2.00000,    610.3020
    232.5000,       5.0000,   2.00000,    567.7569
    237.5000,       5.0000,   2.00000,    559.9220
    242.5000,       5.0000,   2.00000,    585.7510
    247.5000,       5.0000,   2.00000,    567.9412
    252.5000,       5.0000,   2.00000,    576.0080
    257.5000,       5.0000,   2.00000,    532.5415
    262.5000,       5.0000,   2.00000,    579.3726
    267.5000,       5.0000,   2.00000,    567.9769
    272.5000,       5.0000,   2.00000,    474.4099
    277.5000,       5.0000,   2.00000,    472.7929
    282.5000,       5.0000,   2.00000,    453.6158
    287.5000,       5.0000,   2.00000,    398.6378
    292.5000,       5.0000,   2.00000,    353.9021
    297.5000,       5.0000,   2.00000,    362.5306
    302.5000,       5.0000,   2.00000,    321.4123
    307.5000,       5.0000,   2.00000,    343.2763
    312.5000,       5.0000,   2.00000,    360.5303
    317.5000,       5.0000,   2.00000,    358.7797
    322.5000,       5.0000,   2.00000,    436.8582
    327.5000,       5.0000,   2.00000,    465.5406
    332.5000,       5.0000,   2.00000,    487.3868
    337.5000,       5.0000,   2.00000,    605.9387
    342.5000,       5.0000,   2.00000,    536.9464
    347.5000,       5.0000,   2.00000,    666.1391
    352.5000,       5.0000,   2.00000,    678.2363
    357.5000,       5.0000,   2.00000,    596.3204
    362.5000,       5.0000,   2.00000,    723.5574
    367.5000,       5.0000,   2.00000,    567.0495
    372.5000,       5.0000,   2.00000,    521.8176
    377.5000,       5.0000,   2.00000,    554.6017
    382.5000,       5.0000,   2.00000,    462.7942
    387.5000,       5.0000,   2.00000,    389.8934
    392.5000,       5.0000,   2.00000,    571.6981
    397.5000,       5.0000,   2.00000,    555.4815
    402.5000,       5.0000,   2.00000,    500.4261
    407.5000,       5.0000,   2.00000,    576.5995
    412.5000,       5.0000,   2.00000,    522.5695
    417.5000,       5.0000,   2.00000,    590.1827
    422.5000,       5.0000,   2.00000,    529.1115
    427.5000,       5.0000,   2.00000,    685.8392
    432.5000,       5.0000,   2.00000,    880.6121
    437.5000,       5.0000,   2.00000,    928.4478
    442.5000,       5.0000,   2.00000,    970.0536
    447.5000,       5.0000,   2.00000,   1180.0444
    452.5000,       5.0000,   2.00000,   1192.0553
    457.5000,       5.0000,   2.00000,   1063.1361
    462.5000,       5.0000,   2.00000,   1150.7498
    467.5000,       5.0000,   2.00000,   1170.6401
    472.5000,       5.0000,   2.00000,   1171.8053
    477.5000,       5.0000,   2.00000,   1146.2438
    482.5000,       5.0000,   2.00000,   1108.0560
    487.5000,       5.0000,   2.00000,   1043.8668
    492.5000,       5.0000,   2.00000,   1056.4991
    497.5000,       5.0000,   2.00000,    977.3773
    502.5000,       5.0000,   2.00000,    879.6371
    507.5000,       5.0000,   2.00000,    888.7917
    512.5000,       5.0000,   2.00000,   1130.9960
    517.5000,       5.0000,   2.00000,    900.4193
    522.5000,       5.0000,   2.00000,   1022.9659
    532.5000,       5.0000,   2.00000,    999.0928
    547.5000,       5.0000,   2.00000,    662.3405
    557.5000,       5.0000,   2.00000,    494.3092
    562.5000,       5.0000,   2.00000,    603.4242
    567.5000,       5.0000,   2.00000,    683.7111
    572.5000,       5.0000,   2.00000,    564.2318
    577.5000,       5.0000,   2.00000,    581.5275
    582.5000,       5.0000,   2.00000,    723.2007
    587.5000,       5.0000,   2.00000,    765.7755
    592.5000,       5.0000,   2.00000,    779.4836
    597.5000,       5.0000,   2.00000,   1086.9410
    602.5000,       5.0000,   2.00000,   1268.5586
    607.5000,       5.0000,   2.00000,   1143.1705
    612.5000,       5.0000,   2.00000,    859.9250
    617.5000,       5.0000,   2.00000,   1317.7378
    622.5000,       5.0000,   2.00000,   1238.5980
    627.5000,       5.0000,   2.00000,    915.5303
    632.5000,       5.0000,   2.00000,    949.9135
    637.5000,       5.0000,   2.00000,    998.5873
    642.5000,       5.0000,   2.00000,    951.2451
    647.5000,       5.0000,   2.00000,    952.7134
    652.5000,       5.0000,   2.00000,   1170.7292
    657.5000,       5.0000,   2.00000,    968.3712
    662.5000,       5.0000,   2.00000,    996.7386
    667.5000,       5.0000,   2.00000,   1001.7321
    672.5000,       5.0000,   2.00000,    892.0256
    677.5000,       5.0000,   2.00000,    950.3771
    682.5000,       5.0000,   2.00000,    685.9433
    687.5000,       5.0000,   2.00000,    657.8999
    692.5000,       5.0000,   2.00000,    652.9600
    697.5000,       5.0000,   2.00000,    473.0188
    702.5000,       5.0000,   2.00000,    440.6270
    707.5000,       5.0000,   2.00000,    349.1763
    712.5000,       5.0000,   2.00000,    284.8801
    717.5000,       5.0000,   2.00000,    279.0129
    722.5000,       5.0000,   2.00000,    297.1794
    727.5000,       5.0000,   2.00000,    298.5882
    732.5000,       5.0000,   2.00000,    200.2061
    737.5000,       5.0000,   2.00000,    260.3173
    742.5000,       5.0000,   2.00000,    304.7735
    747.5000,       5.0000,   2.00000,    255.4338
    752.5000,       5.0000,   2.00000,    241.3542
    757.5000,       5.0000,   2.00000,    242.4510
     17.5000,       5.0000,   3.00000,    350.7515
     22.5000,       5.0000,   3.00000,    354.6690
     27.5000,       5.0000,   3.00000,    415.9691
     32.5000,       5.0000,   3.00000,    316.3624
     37.5000,       5.0000,   3.00000,    357.7542
     42.5000,       5.0000,   3.00000,    393.4214
     47.5000,       5.0000,   3.00000,    437.4467
     52.5000,       5.0000,   3.00000,    319.6140
     57.5000,       5.0000,   3.00000,    324.1617
     62.5000,       5.0000,   3.00000,    383.3454
     67.5000,       5.0000,   3.00000,    421.2300
     72.5000,       5.0000,   3.00000,    396.3343
     77.5000,       5.0000,   3.00000,    411.3858
     82.5000,       5.0000,   3.00000,    505.9397
     87.5000,       5.0000,   3.00000,    495.8340
     92.5000,       5.0000,   3.00000,    493.8188
     97.5000,       5.0000,   3.00000,    526.7693
    102.5000,       5.0000,   3.00000,    494.8741
    107.5000,       5.0000,   3.00000,    471.6545
    112.5000,       5.0000,   3.00000,    505.3333
    117.5000,       5.0000,   3.00000,    572.7297
    122.5000,       5.0000,   3.00000,    580.2489
    127.5000,       5.0000,   3.00000,    464.1852
    132.5000,       5.0000,   3.00000,    404.0027
    137.5000,       5.0000,   3.00000,    471.0453
    142.5000,       5.0000,   3.00000,    523.1194
    147.5000,       5.0000,   3.00000,    474.3740
    152.5000,       5.0000,   3.00000,    420.1124
    157.5000,       5.0000,   3.00000,    533.3246
    162.5000,       5.0000,   3.00000,    503.1339
    167.5000,       5.0000,   3.00000,    476.3240
    172.5000,       5.0000,   3.00000,    526.5434
    177.5000,       5.0000,   3.00000,    575.2292
    182.5000,       5.0000,   3.00000,    588.0932
    187.5000,       5.0000,   3.00000,    627.7908
    192.5000,       5.0000,   3.00000,    675.3115
    197.5000,       5.0000,   3.00000,    636.4758
    202.5000,       5.0000,   3.00000,    610.4507
    207.5000,       5.0000,   3.00000,    653.9468
    212.5000,       5.0000,   3.00000,    622.4883
    217.5000,       5.0000,   3.00000,    636.4579
    222.5000,       5.0000,   3.00000,    616.5200
    227.5000,       5.0000,   3.00000,    645.7552
    232.5000,       5.0000,   3.00000,    598.7696
    237.5000,       5.0000,   3.00000,    600.5245
    242.5000,       5.0000,   3.00000,    612.1448
    247.5000,       5.0000,   3.00000,    589.1870
    252.5000,       5.0000,   3.00000,    589.6982
    257.5000,       5.0000,   3.00000,    557.3362
    262.5000,       5.0000,   3.00000,    606.3786
    267.5000,       5.0000,   3.00000,    574.0641
    272.5000,       5.0000,   3.00000,    493.2178
    277.5000,       5.0000,   3.00000,    489.0691
    282.5000,       5.0000,   3.00000,    475.9376
    287.5000,       5.0000,   3.00000,    440.7221
    292.5000,       5.0000,   3.00000,    387.4056
    297.5000,       5.0000,   3.00000,    395.5555
    302.5000,       5.0000,   3.00000,    343.6656
    307.5000,       5.0000,   3.00000,    348.4570
    312.5000,       5.0000,   3.00000,    351.4055
    317.5000,       5.0000,   3.00000,    361.7846
    322.5000,       5.0000,   3.00000,    410.6428
    327.5000,       5.0000,   3.00000,    454.9474
    332.5000,       5.0000,   3.00000,    439.2122
    337.5000,       5.0000,   3.00000,    514.9159
    342.5000,       5.0000,   3.00000,    493.6820
    347.5000,       5.0000,   3.00000,    546.8143
    352.5000,       5.0000,   3.00000,    538.1591
    357.5000,       5.0000,   3.00000,    557.0270
    362.5000,       5.0000,   3.00000,    667.1199
    367.5000,       5.0000,   3.00000,    535.8942
    372.5000,       5.0000,   3.00000,    540.8936
    377.5000,       5.0000,   3.00000,    552.0217
    382.5000,       5.0000,   3.00000,    484.6582
    387.5000,       5.0000,   3.00000,    403.8185
    392.5000,       5.0000,   3.00000,    581.5424
    397.5000,       5.0000,   3.00000,    640.3576
    402.5000,       5.0000,   3.00000,    559.6843
    407.5000,       5.0000,   3.00000,    609.9573
    412.5000,       5.0000,   3.00000,    541.4286
    417.5000,       5.0000,   3.00000,    598.9539
    422.5000,       5.0000,   3.00000,    539.2231
    427.5000,       5.0000,   3.00000,    706.9958
    432.5000,       5.0000,   3.00000,    862.7784
    437.5000,       5.0000,   3.00000,    885.1775
    442.5000,       5.0000,   3.00000,    919.0554
    447.5000,       5.0000,   3.00000,   1056.0890
    452.5000,       5.0000,   3.00000,   1064.2627
    457.5000,       5.0000,   3.00000,    975.6653
    462.5000,       5.0000,   3.00000,   1032.7209
    467.5000,       5.0000,   3.00000,   1113.7092
    472.5000,       5.0000,   3.00000,   1145.0726
    477.5000,       5.0000,   3.00000,   1049.4252
    482.5000,       5.0000,   3.00000,    957.8435
    487.5000,       5.0000,   3.00000,    877.6993
    492.5000,       5.0000,   3.00000,    934.8738
    497.5000,       5.0000,   3.00000,    908.2542
    502.5000,       5.0000,   3.00000,    886.7587
    507.5000,       5.0000,   3.00000,    774.4782
    512.5000,       5.0000,   3.00000,    978.2768
    517.5000,       5.0000,   3.00000,    627.2676
    527.5000,       5.0000,   3.00000,    490.9713
    532.5000,       5.0000,   3.00000,    923.4484
    552.5000,       5.0000,   3.00000,   1027.5785
    562.5000,       5.0000,   3.00000,    647.6872
    567.5000,       5.0000,   3.00000,    670.1754
    572.5000,       5.0000,   3.00000,    700.8492
    577.5000,       5.0000,   3.00000,    670.3002
    582.5000,       5.0000,   3.00000,    796.0450
    587.5000,       5.0000,   3.00000,    751.6274
    592.5000,       5.0000,   3.00000,    729.2760
    597.5000,       5.0000,   3.00000,   1121.1281
    602.5000,       5.0000,   3.00000,   1106.1003
    607.5000,       5.0000,   3.00000,    911.5831
    612.5000,       5.0000,   3.00000,    600.0179
    617.5000,       5.0000,   3.00000,   1113.0316
    622.5000,       5.0000,   3.00000,   1082.1914
    627.5000,       5.0000,   3.00000,    882.0150
    632.5000,       5.0000,   3.00000,    807.6488
    637.5000,       5.0000,   3.00000,    880.6121
    642.5000,       5.0000,   3.00000,    899.6227
    647.5000,       5.0000,   3.00000,    850.9131
    652.5000,       5.0000,   3.00000,    985.1230
    657.5000,       5.0000,   3.00000,    840.1417
    662.5000,       5.0000,   3.00000,    787.8298
    667.5000,       5.0000,   3.00000,    767.0714
    672.5000,       5.0000,   3.00000,    759.5932
    677.5000,       5.0000,   3.00000,    795.5695
    682.5000,       5.0000,   3.00000,    636.5768
    687.5000,       5.0000,   3.00000,    576.6559
    692.5000,       5.0000,   3.00000,    591.4221
    697.5000,       5.0000,   3.00000,    483.3385
    702.5000,       5.0000,   3.00000,    424.8205
    707.5000,       5.0000,   3.00000,    350.8739
    712.5000,       5.0000,   3.00000,    294.0899
    717.5000,       5.0000,   3.00000,    322.6814
    722.5000,       5.0000,   3.00000,    320.4384
    727.5000,       5.0000,   3.00000,    328.4595
    732.5000,       5.0000,   3.00000,    217.7484
    737.5000,       5.0000,   3.00000,    258.0685
    742.5000,       5.0000,   3.00000,    323.7990
    747.5000,       5.0000,   3.00000,    287.2996
    752.5000,       5.0000,   3.00000,    254.8602
     22.5000,      15.0000,   1.00000,    367.4914
     27.5000,      15.0000,   1.00000,    340.7231
     32.5000,      15.0000,   1.00000,    363.2916
     37.5000,      15.0000,   1.00000,    372.0598
     42.5000,      15.0000,   1.00000,    403.2418
     47.5000,      15.0000,   1.00000,    385.5241
     52.5000,      15.0000,   1.00000,    377.3325
     57.5000,      15.0000,   1.00000,    348.2846
     62.5000,      15.0000,   1.00000,    369.2302
     67.5000,      15.0000,   1.00000,    395.3058
     72.5000,      15.0000,   1.00000,    420.5167
     77.5000,      15.0000,   1.00000,    441.6346
     82.5000,      15.0000,   1.00000,    465.8794
     87.5000,      15.0000,   1.00000,    504.4536
     92.5000,      15.0000,   1.00000,    514.1342
     97.5000,      15.0000,   1.00000,    487.0420
    102.5000,      15.0000,   1.00000,    467.3477
    107.5000,      15.0000,   1.00000,    481.9475
    112.5000,      15.0000,   1.00000,    524.3559
    117.5000,      15.0000,   1.00000,    573.5053
    122.5000,      15.0000,   1.00000,    555.7846
    127.5000,      15.0000,   1.00000,    497.8967
    132.5000,      15.0000,   1.00000,    469.2916
    137.5000,      15.0000,   1.00000,    472.3887
    142.5000,      15.0000,   1.00000,    497.8788
    147.5000,      15.0000,   1.00000,    501.4515
    152.5000,      15.0000,   1.00000,    514.4760
    157.5000,      15.0000,   1.00000,    506.9265
    162.5000,      15.0000,   1.00000,    533.8791
    167.5000,      15.0000,   1.00000,    540.9174
    172.5000,      15.0000,   1.00000,    550.8625
    177.5000,      15.0000,   1.00000,    576.2933
    182.5000,      15.0000,   1.00000,    626.2155
    187.5000,      15.0000,   1.00000,    646.0792
    192.5000,      15.0000,   1.00000,    649.7975
    197.5000,      15.0000,   1.00000,    644.4831
    202.5000,      15.0000,   1.00000,    632.9536
    207.5000,      15.0000,   1.00000,    615.1944
    212.5000,      15.0000,   1.00000,    637.8727
    217.5000,      15.0000,   1.00000,    638.9963
    222.5000,      15.0000,   1.00000,    644.7803
    227.5000,      15.0000,   1.00000,    634.6152
    232.5000,      15.0000,   1.00000,    635.4949
    237.5000,      15.0000,   1.00000,    616.6389
    242.5000,      15.0000,   1.00000,    610.2603
    247.5000,      15.0000,   1.00000,    591.5054
    252.5000,      15.0000,   1.00000,    576.1179
    257.5000,      15.0000,   1.00000,    581.0846
    262.5000,      15.0000,   1.00000,    558.4775
    267.5000,      15.0000,   1.00000,    537.5944
    272.5000,      15.0000,   1.00000,    509.9641
    277.5000,      15.0000,   1.00000,    478.2382
    282.5000,      15.0000,   1.00000,    466.8930
    287.5000,      15.0000,   1.00000,    458.0832
    292.5000,      15.0000,   1.00000,    437.5716
    297.5000,      15.0000,   1.00000,    399.1163
    302.5000,      15.0000,   1.00000,    384.1183
    307.5000,      15.0000,   1.00000,    357.1301
    312.5000,      15.0000,   1.00000,    357.1776
    317.5000,      15.0000,   1.00000,    375.3798
    322.5000,      15.0000,   1.00000,    417.7376
    327.5000,      15.0000,   1.00000,    436.5223
    332.5000,      15.0000,   1.00000,    471.3960
    337.5000,      15.0000,   1.00000,    481.5789
    342.5000,      15.0000,   1.00000,    485.4131
    347.5000,      15.0000,   1.00000,    479.6470
    352.5000,      15.0000,   1.00000,    506.6946
    357.5000,      15.0000,   1.00000,    548.0270
    362.5000,      15.0000,   1.00000,    550.3455
    367.5000,      15.0000,   1.00000,    579.3755
    372.5000,      15.0000,   1.00000,    552.3843
    377.5000,      15.0000,   1.00000,    499.4334
    382.5000,      15.0000,   1.00000,    469.3154
    387.5000,      15.0000,   1.00000,    510.0652
    392.5000,      15.0000,   1.00000,    546.8798
    397.5000,      15.0000,   1.00000,    606.4797
    402.5000,      15.0000,   1.00000,    647.2057
    407.5000,      15.0000,   1.00000,    571.4634
    412.5000,      15.0000,   1.00000,    539.8325
    417.5000,      15.0000,   1.00000,    522.8281
    422.5000,      15.0000,   1.00000,    589.3207
    427.5000,      15.0000,   1.00000,    688.8175
    432.5000,      15.0000,   1.00000,    802.8010
    437.5000,      15.0000,   1.00000,    868.2861
    442.5000,      15.0000,   1.00000,    927.8267
    447.5000,      15.0000,   1.00000,    909.9661
    452.5000,      15.0000,   1.00000,    879.4351
    457.5000,      15.0000,   1.00000,    888.8007
    462.5000,      15.0000,   1.00000,    908.6763
    467.5000,      15.0000,   1.00000,    979.6838
    472.5000,      15.0000,   1.00000,   1013.0802
    477.5000,      15.0000,   1.00000,    953.5516
    482.5000,      15.0000,   1.00000,    852.6965
    487.5000,      15.0000,   1.00000,    819.9540
    492.5000,      15.0000,   1.00000,    836.0399
    497.5000,      15.0000,   1.00000,    901.1266
    502.5000,      15.0000,   1.00000,    870.1615
    507.5000,      15.0000,   1.00000,    959.5081
    512.5000,      15.0000,   1.00000,    730.8810
    522.5000,      15.0000,   1.00000,    436.8285
    527.5000,      15.0000,   1.00000,    571.5912
    537.5000,      15.0000,   1.00000,   1029.8318
    542.5000,      15.0000,   1.00000,   1003.7056
    552.5000,      15.0000,   1.00000,    710.8479
    557.5000,      15.0000,   1.00000,    683.8895
    567.5000,      15.0000,   1.00000,    606.5927
    572.5000,      15.0000,   1.00000,    645.9038
    577.5000,      15.0000,   1.00000,    768.4861
    582.5000,      15.0000,   1.00000,    737.5151
    587.5000,      15.0000,   1.00000,    767.7729
    592.5000,      15.0000,   1.00000,    958.2893
    597.5000,      15.0000,   1.00000,   1004.0801
    602.5000,      15.0000,   1.00000,    943.3508
    607.5000,      15.0000,   1.00000,    766.4354
    612.5000,      15.0000,   1.00000,    753.5833
    617.5000,      15.0000,   1.00000,    696.2778
    622.5000,      15.0000,   1.00000,    842.0558
    627.5000,      15.0000,   1.00000,    859.4020
    632.5000,      15.0000,   1.00000,    782.4082
    637.5000,      15.0000,   1.00000,    743.7569
    642.5000,      15.0000,   1.00000,    841.2949
    647.5000,      15.0000,   1.00000,    876.2964
    652.5000,      15.0000,   1.00000,    829.1620
    657.5000,      15.0000,   1.00000,    779.6797
    662.5000,      15.0000,   1.00000,    679.0862
    667.5000,      15.0000,   1.00000,    655.6410
    672.5000,      15.0000,   1.00000,    649.8807
    677.5000,      15.0000,   1.00000,    642.3787
    682.5000,      15.0000,   1.00000,    626.0074
    687.5000,      15.0000,   1.00000,    576.4657
    692.5000,      15.0000,   1.00000,    532.5891
    697.5000,      15.0000,   1.00000,    489.7824
    702.5000,      15.0000,   1.00000,    429.4513
    707.5000,      15.0000,   1.00000,    359.4127
    712.5000,      15.0000,   1.00000,    331.3189
    717.5000,      15.0000,   1.00000,    339.5045
    722.5000,      15.0000,   1.00000,    345.4669
    727.5000,      15.0000,   1.00000,    305.4899
    732.5000,      15.0000,   1.00000,    291.1338
    737.5000,      15.0000,   1.00000,    281.5690
    742.5000,      15.0000,   1.00000,    296.7930
    747.5000,      15.0000,   1.00000,    301.6140
     22.5000,       5.0000,   4.00000,    345.6155
     27.5000,       5.0000,   4.00000,    388.6242
     32.5000,       5.0000,   4.00000,    310.9295
     37.5000,       5.0000,   4.00000,    379.4003
     42.5000,       5.0000,   4.00000,    412.7788
     47.5000,       5.0000,   4.00000,    437.3000
     52.5000,       5.0000,   4.00000,    341.0877
     57.5000,       5.0000,   4.00000,    325.7706
     62.5000,       5.0000,   4.00000,    367.6598
     67.5000,       5.0000,   4.00000,    407.7657
     72.5000,       5.0000,   4.00000,    414.9189
     77.5000,       5.0000,   4.00000,    418.5451
     82.5000,       5.0000,   4.00000,    508.5553
     87.5000,       5.0000,   4.00000,    511.9040
     92.5000,       5.0000,   4.00000,    508.1392
     97.5000,       5.0000,   4.00000,    511.6701
    102.5000,       5.0000,   4.00000,    447.9294
    107.5000,       5.0000,   4.00000,    471.2694
    112.5000,       5.0000,   4.00000,    538.0455
    117.5000,       5.0000,   4.00000,    596.7521
    122.5000,       5.0000,   4.00000,    598.5358
    127.5000,       5.0000,   4.00000,    479.8035
    132.5000,       5.0000,   4.00000,    440.4903
    137.5000,       5.0000,   4.00000,    476.3755
    142.5000,       5.0000,   4.00000,    544.6387
    147.5000,       5.0000,   4.00000,    517.2130
    152.5000,       5.0000,   4.00000,    467.8748
    157.5000,       5.0000,   4.00000,    574.7718
    162.5000,       5.0000,   4.00000,    541.1294
    167.5000,       5.0000,   4.00000,    509.2092
    172.5000,       5.0000,   4.00000,    559.8765
    177.5000,       5.0000,   4.00000,    598.1288
    182.5000,       5.0000,   4.00000,    632.6178
    187.5000,       5.0000,   4.00000,    665.0848
    192.5000,       5.0000,   4.00000,    704.9629
    197.5000,       5.0000,   4.00000,    656.0987
    202.5000,       5.0000,   4.00000,    626.9705
    207.5000,       5.0000,   4.00000,    646.2308
    212.5000,       5.0000,   4.00000,    628.7934
    217.5000,       5.0000,   4.00000,    660.0420
    222.5000,       5.0000,   4.00000,    645.2004
    227.5000,       5.0000,   4.00000,    669.2560
    232.5000,       5.0000,   4.00000,    625.1710
    237.5000,       5.0000,   4.00000,    621.6006
    242.5000,       5.0000,   4.00000,    624.9172
    247.5000,       5.0000,   4.00000,    577.4029
    252.5000,       5.0000,   4.00000,    597.6342
    257.5000,       5.0000,   4.00000,    560.6988
    262.5000,       5.0000,   4.00000,    598.1989
    267.5000,       5.0000,   4.00000,    566.0192
    272.5000,       5.0000,   4.00000,    487.2540
    277.5000,       5.0000,   4.00000,    488.0015
    282.5000,       5.0000,   4.00000,    479.9620
    287.5000,       5.0000,   4.00000,    461.9897
    292.5000,       5.0000,   4.00000,    417.9605
    297.5000,       5.0000,   4.00000,    421.2003
    302.5000,       5.0000,   4.00000,    357.8612
    307.5000,       5.0000,   4.00000,    347.4553
    312.5000,       5.0000,   4.00000,    361.2298
    317.5000,       5.0000,   4.00000,    355.1200
    322.5000,       5.0000,   4.00000,    431.0484
    327.5000,       5.0000,   4.00000,    454.0636
    332.5000,       5.0000,   4.00000,    420.4374
    337.5000,       5.0000,   4.00000,    502.9671
    342.5000,       5.0000,   4.00000,    430.4639
    347.5000,       5.0000,   4.00000,    486.4020
    352.5000,       5.0000,   4.00000,    506.0289
    357.5000,       5.0000,   4.00000,    514.9555
    362.5000,       5.0000,   4.00000,    658.5162
    367.5000,       5.0000,   4.00000,    527.9344
    372.5000,       5.0000,   4.00000,    523.9115
    377.5000,       5.0000,   4.00000,    517.7197
    382.5000,       5.0000,   4.00000,    467.5875
    387.5000,       5.0000,   4.00000,    402.1381
    392.5000,       5.0000,   4.00000,    609.8601
    397.5000,       5.0000,   4.00000,    655.7718
    402.5000,       5.0000,   4.00000,    616.2659
    407.5000,       5.0000,   4.00000,    629.2888
    412.5000,       5.0000,   4.00000,    481.9931
    417.5000,       5.0000,   4.00000,    552.8223
    422.5000,       5.0000,   4.00000,    503.5916
    427.5000,       5.0000,   4.00000,    656.0393
    432.5000,       5.0000,   4.00000,    807.1296
    437.5000,       5.0000,   4.00000,    833.3053
    442.5000,       5.0000,   4.00000,    868.2692
    447.5000,       5.0000,   4.00000,    941.6842
    452.5000,       5.0000,   4.00000,    903.2429
    457.5000,       5.0000,   4.00000,    831.1159
    462.5000,       5.0000,   4.00000,    893.8010
    467.5000,       5.0000,   4.00000,    936.7008
    472.5000,       5.0000,   4.00000,    968.7418
    477.5000,       5.0000,   4.00000,    919.5512
    482.5000,       5.0000,   4.00000,    832.1260
    487.5000,       5.0000,   4.00000,    782.0040
    492.5000,       5.0000,   4.00000,    857.9158
    497.5000,       5.0000,   4.00000,    869.1113
    502.5000,       5.0000,   4.00000,    826.3702
    507.5000,       5.0000,   4.00000,    760.9171
    512.5000,       5.0000,   4.00000,    793.7729
    522.5000,       5.0000,   4.00000,    486.3968
    527.5000,       5.0000,   4.00000,    457.3934
    532.5000,       5.0000,   4.00000,    650.9072
    547.5000,       5.0000,   4.00000,    775.0291
    552.5000,       5.0000,   4.00000,   1090.9346
    557.5000,       5.0000,   4.00000,    451.8919
    567.5000,       5.0000,   4.00000,    622.0563
    572.5000,       5.0000,   4.00000,    622.8291
    577.5000,       5.0000,   4.00000,    724.8968
    582.5000,       5.0000,   4.00000,    804.9301
    587.5000,       5.0000,   4.00000,    764.7253
    592.5000,       5.0000,   4.00000,    797.4598
    597.5000,       5.0000,   4.00000,   1055.9086
    602.5000,       5.0000,   4.00000,    966.0668
    607.5000,       5.0000,   4.00000,    808.8834
    612.5000,       5.0000,   4.00000,    517.7495
    617.5000,       5.0000,   4.00000,    802.1165
    622.5000,       5.0000,   4.00000,    829.6193
    627.5000,       5.0000,   4.00000,    735.0385
    632.5000,       5.0000,   4.00000,    726.1650
    637.5000,       5.0000,   4.00000,    709.1042
    642.5000,       5.0000,   4.00000,    798.3119
    647.5000,       5.0000,   4.00000,    748.6651
    652.5000,       5.0000,   4.00000,    889.6993
    657.5000,       5.0000,   4.00000,    702.4661
    662.5000,       5.0000,   4.00000,    665.8477
    667.5000,       5.0000,   4.00000,    634.8768
    672.5000,       5.0000,   4.00000,    572.8102
    677.5000,       5.0000,   4.00000,    677.8953
    682.5000,       5.0000,   4.00000,    550.9439
    687.5000,       5.0000,   4.00000,    547.6307
    692.5000,       5.0000,   4.00000,    572.4789
    697.5000,       5.0000,   4.00000,    446.3400
    702.5000,       5.0000,   4.00000,    428.9777
    707.5000,       5.0000,   4.00000,    341.1634
    712.5000,       5.0000,   4.00000,    301.5640
    717.5000,       5.0000,   4.00000,    343.7854
    722.5000,       5.0000,   4.00000,    342.9404
    727.5000,       5.0000,   4.00000,    358.0393
    732.5000,       5.0000,   4.00000,    241.5399
    737.5000,       5.0000,   4.00000,    283.9508
    742.5000,       5.0000,   4.00000,    332.2402
    747.5000,       5.0000,   4.00000,    304.7137
     30.0000,      20.0000,   1.00000,    358.3051
     35.0000,      20.0000,   1.00000,    389.3039
     40.0000,      20.0000,   1.00000,    394.6222
     45.0000,      20.0000,   1.00000,    404.5655
     50.0000,      20.0000,   1.00000,    393.3026
     55.0000,      20.0000,   1.00000,    374.0066
     60.0000,      20.0000,   1.00000,    359.6921
     65.0000,      20.0000,   1.00000,    365.7794
     70.0000,      20.0000,   1.00000,    387.8098
     75.0000,      20.0000,   1.00000,    440.0028
     80.0000,      20.0000,   1.00000,    482.8353
     85.0000,      20.0000,   1.00000,    497.8273
     90.0000,      20.0000,   1.00000,    502.3373
     95.0000,      20.0000,   1.00000,    467.2982
    100.0000,      20.0000,   1.00000,    469.6502
    105.0000,      20.0000,   1.00000,    493.5394
    110.0000,      20.0000,   1.00000,    516.3030
    115.0000,      20.0000,   1.00000,    551.8276
    120.0000,      20.0000,   1.00000,    565.9677
    125.0000,      20.0000,   1.00000,    561.2754
    130.0000,      20.0000,   1.00000,    527.8195
    135.0000,      20.0000,   1.00000,    493.1589
    140.0000,      20.0000,   1.00000,    497.8353
    145.0000,      20.0000,   1.00000,    509.0903
    150.0000,      20.0000,   1.00000,    551.8276
    155.0000,      20.0000,   1.00000,    557.2173
    160.0000,      20.0000,   1.00000,    549.9095
    165.0000,      20.0000,   1.00000,    567.6638
    170.0000,      20.0000,   1.00000,    575.0668
    175.0000,      20.0000,   1.00000,    601.7458
    180.0000,      20.0000,   1.00000,    639.5055
    185.0000,      20.0000,   1.00000,    669.6007
    190.0000,      20.0000,   1.00000,    677.4872
    195.0000,      20.0000,   1.00000,    659.9389
    200.0000,      20.0000,   1.00000,    635.3047
    205.0000,      20.0000,   1.00000,    611.3046
    210.0000,      20.0000,   1.00000,    610.1197
    215.0000,      20.0000,   1.00000,    614.3879
    220.0000,      20.0000,   1.00000,    633.5293
    225.0000,      20.0000,   1.00000,    654.1688
    230.0000,      20.0000,   1.00000,    651.7830
    235.0000,      20.0000,   1.00000,    636.1211
    240.0000,      20.0000,   1.00000,    601.8013
    245.0000,      20.0000,   1.00000,    595.6982
    250.0000,      20.0000,   1.00000,    580.4802
    255.0000,      20.0000,   1.00000,    560.7365
    260.0000,      20.0000,   1.00000,    552.0772
    265.0000,      20.0000,   1.00000,    525.1009
    270.0000,      20.0000,   1.00000,    513.1722
    275.0000,      20.0000,   1.00000,    494.6728
    280.0000,      20.0000,   1.00000,    474.9647
    285.0000,      20.0000,   1.00000,    473.8904
    290.0000,      20.0000,   1.00000,    464.0941
    295.0000,      20.0000,   1.00000,    433.6501
    300.0000,      20.0000,   1.00000,    400.0040
    305.0000,      20.0000,   1.00000,    381.0529
    310.0000,      20.0000,   1.00000,    359.4940
    315.0000,      20.0000,   1.00000,    381.9168
    320.0000,      20.0000,   1.00000,    413.4070
    325.0000,      20.0000,   1.00000,    424.5550
    330.0000,      20.0000,   1.00000,    472.8365
    335.0000,      20.0000,   1.00000,    443.3556
    340.0000,      20.0000,   1.00000,    442.2182
    345.0000,      20.0000,   1.00000,    457.0399
    350.0000,      20.0000,   1.00000,    463.6898
    355.0000,      20.0000,   1.00000,    524.4906
    360.0000,      20.0000,   1.00000,    545.3757
    365.0000,      20.0000,   1.00000,    532.0045
    370.0000,      20.0000,   1.00000,    532.4088
    375.0000,      20.0000,   1.00000,    470.8115
    380.0000,      20.0000,   1.00000,    437.6607
    385.0000,      20.0000,   1.00000,    486.2434
    390.0000,      20.0000,   1.00000,    523.8169
    395.0000,      20.0000,   1.00000,    587.9030
    400.0000,      20.0000,   1.00000,    631.1832
    405.0000,      20.0000,   1.00000,    578.5225
    410.0000,      20.0000,   1.00000,    538.5276
    415.0000,      20.0000,   1.00000,    492.8023
    420.0000,      20.0000,   1.00000,    478.6146
    425.0000,      20.0000,   1.00000,    576.9611
    430.0000,      20.0000,   1.00000,    672.2005
    435.0000,      20.0000,   1.00000,    765.8627
    440.0000,      20.0000,   1.00000,    840.7717
    445.0000,      20.0000,   1.00000,    820.3661
    450.0000,      20.0000,   1.00000,    778.3463
    455.0000,      20.0000,   1.00000,    731.3051
    460.0000,      20.0000,   1.00000,    705.1332
    465.0000,      20.0000,   1.00000,    699.2362
    470.0000,      20.0000,   1.00000,    705.7435
    475.0000,      20.0000,   1.00000,    702.6207
    480.0000,      20.0000,   1.00000,    738.6288
    485.0000,      20.0000,   1.00000,    766.0370
    490.0000,      20.0000,   1.00000,    798.7558
    495.0000,      20.0000,   1.00000,    811.8495
    500.0000,      20.0000,   1.00000,    845.2543
    505.0000,      20.0000,   1.00000,    831.9548
    515.0000,      20.0000,   1.00000,    476.0703
    520.0000,      20.0000,   1.00000,    436.5986
    525.0000,      20.0000,   1.00000,    415.3568
    535.0000,      20.0000,   1.00000,    781.5720
    540.0000,      20.0000,   1.00000,    940.1882
    545.0000,      20.0000,   1.00000,   1156.2206
    555.0000,      20.0000,   1.00000,    666.3590
    560.0000,      20.0000,   1.00000,    553.7532
    565.0000,      20.0000,   1.00000,    412.5114
    575.0000,      20.0000,   1.00000,    539.5897
    580.0000,      20.0000,   1.00000,    628.2506
    585.0000,      20.0000,   1.00000,    840.1139
    590.0000,      20.0000,   1.00000,    949.3745
    595.0000,      20.0000,   1.00000,    953.7101
    600.0000,      20.0000,   1.00000,    918.0032
    605.0000,      20.0000,   1.00000,    785.9829
    610.0000,      20.0000,   1.00000,    710.2693
    615.0000,      20.0000,   1.00000,    592.8290
    620.0000,      20.0000,   1.00000,    517.3096
    625.0000,      20.0000,   1.00000,    519.7588
    630.0000,      20.0000,   1.00000,    597.6876
    635.0000,      20.0000,   1.00000,    637.5240
    640.0000,      20.0000,   1.00000,    673.6509
    645.0000,      20.0000,   1.00000,    705.4186
    650.0000,      20.0000,   1.00000,    725.2179
    655.0000,      20.0000,   1.00000,    700.4331
    660.0000,      20.0000,   1.00000,    650.8398
    665.0000,      20.0000,   1.00000,    546.9292
    670.0000,      20.0000,   1.00000,    527.6848
    675.0000,      20.0000,   1.00000,    497.7560
    680.0000,      20.0000,   1.00000,    487.4442
    685.0000,      20.0000,   1.00000,    540.7310
    690.0000,      20.0000,   1.00000,    496.1708
    695.0000,      20.0000,   1.00000,    477.6793
    700.0000,      20.0000,   1.00000,    427.1706
    705.0000,      20.0000,   1.00000,    374.9339
    710.0000,      20.0000,   1.00000,    365.0581
    715.0000,      20.0000,   1.00000,    337.3407
    720.0000,      20.0000,   1.00000,    344.5375
    725.0000,      20.0000,   1.00000,    345.8374
    730.0000,      20.0000,   1.00000,    336.9206
    735.0000,      20.0000,   1.00000,    340.5349
    740.0000,      20.0000,   1.00000,    315.2785
     27.5000,       5.0000,   5.00000,    384.8322
     32.5000,       5.0000,   5.00000,    321.1240
     37.5000,       5.0000,   5.00000,    383.3692
     42.5000,       5.0000,   5.00000,    426.4760
     47.5000,       5.0000,   5.00000,    455.3070
     52.5000,       5.0000,   5.00000,    339.4778
     57.5000,       5.0000,   5.00000,    326.3146
     62.5000,       5.0000,   5.00000,    353.2245
     67.5000,       5.0000,   5.00000,    398.0752
     72.5000,       5.0000,   5.00000,    400.5245
     77.5000,       5.0000,   5.00000,    434.5755
     82.5000,       5.0000,   5.00000,    531.3228
     87.5000,       5.0000,   5.00000,    515.5847
     92.5000,       5.0000,   5.00000,    492.2673
     97.5000,       5.0000,   5.00000,    490.5271
    102.5000,       5.0000,   5.00000,    450.4026
    107.5000,       5.0000,   5.00000,    478.7545
    112.5000,       5.0000,   5.00000,    559.2621
    117.5000,       5.0000,   5.00000,    603.6051
    122.5000,       5.0000,   5.00000,    615.8839
    127.5000,       5.0000,   5.00000,    518.9285
    132.5000,       5.0000,   5.00000,    446.4135
    137.5000,       5.0000,   5.00000,    489.5922
    142.5000,       5.0000,   5.00000,    559.2028
    147.5000,       5.0000,   5.00000,    547.0307
    152.5000,       5.0000,   5.00000,    498.2067
    157.5000,       5.0000,   5.00000,    624.8635
    162.5000,       5.0000,   5.00000,    562.3533
    167.5000,       5.0000,   5.00000,    516.7287
    172.5000,       5.0000,   5.00000,    575.7230
    177.5000,       5.0000,   5.00000,    631.7856
    182.5000,       5.0000,   5.00000,    644.5069
    187.5000,       5.0000,   5.00000,    696.3538
    192.5000,       5.0000,   5.00000,    732.3077
    197.5000,       5.0000,   5.00000,    657.4957
    202.5000,       5.0000,   5.00000,    615.4158
    207.5000,       5.0000,   5.00000,    637.5963
    212.5000,       5.0000,   5.00000,    615.1934
    217.5000,       5.0000,   5.00000,    642.6142
    222.5000,       5.0000,   5.00000,    661.7758
    227.5000,       5.0000,   5.00000,    687.9208
    232.5000,       5.0000,   5.00000,    629.3894
    237.5000,       5.0000,   5.00000,    620.9564
    242.5000,       5.0000,   5.00000,    609.7462
    247.5000,       5.0000,   5.00000,    577.3782
    252.5000,       5.0000,   5.00000,    584.6305
    257.5000,       5.0000,   5.00000,    542.9890
    262.5000,       5.0000,   5.00000,    585.6857
    267.5000,       5.0000,   5.00000,    559.1467
    272.5000,       5.0000,   5.00000,    476.7397
    277.5000,       5.0000,   5.00000,    484.0043
    282.5000,       5.0000,   5.00000,    493.3373
    287.5000,       5.0000,   5.00000,    462.7378
    292.5000,       5.0000,   5.00000,    428.1917
    297.5000,       5.0000,   5.00000,    431.6492
    302.5000,       5.0000,   5.00000,    353.6555
    307.5000,       5.0000,   5.00000,    351.3153
    312.5000,       5.0000,   5.00000,    360.3090
    317.5000,       5.0000,   5.00000,    372.4242
    322.5000,       5.0000,   5.00000,    440.2898
    327.5000,       5.0000,   5.00000,    468.8904
    332.5000,       5.0000,   5.00000,    422.6567
    337.5000,       5.0000,   5.00000,    461.4745
    342.5000,       5.0000,   5.00000,    404.7042
    347.5000,       5.0000,   5.00000,    467.4339
    352.5000,       5.0000,   5.00000,    488.9383
    357.5000,       5.0000,   5.00000,    518.9285
    362.5000,       5.0000,   5.00000,    666.0261
    367.5000,       5.0000,   5.00000,    514.7970
    372.5000,       5.0000,   5.00000,    472.3084
    377.5000,       5.0000,   5.00000,    492.6685
    382.5000,       5.0000,   5.00000,    443.8192
    387.5000,       5.0000,   5.00000,    382.5459
    392.5000,       5.0000,   5.00000,    620.8624
    397.5000,       5.0000,   5.00000,    681.9575
    402.5000,       5.0000,   5.00000,    602.5087
    407.5000,       5.0000,   5.00000,    610.7025
    412.5000,       5.0000,   5.00000,    466.0221
    417.5000,       5.0000,   5.00000,    481.4036
    422.5000,       5.0000,   5.00000,    449.3477
    427.5000,       5.0000,   5.00000,    599.8633
    432.5000,       5.0000,   5.00000,    748.9970
    437.5000,       5.0000,   5.00000,    776.0150
    442.5000,       5.0000,   5.00000,    786.9083
    447.5000,       5.0000,   5.00000,    872.5988
    452.5000,       5.0000,   5.00000,    800.4470
    457.5000,       5.0000,   5.00000,    702.0012
    462.5000,       5.0000,   5.00000,    749.8738
    467.5000,       5.0000,   5.00000,    749.3091
    472.5000,       5.0000,   5.00000,    746.9313
    477.5000,       5.0000,   5.00000,    758.7295
    482.5000,       5.0000,   5.00000,    761.4360
    487.5000,       5.0000,   5.00000,    733.5560
    492.5000,       5.0000,   5.00000,    831.8787
    497.5000,       5.0000,   5.00000,    813.0049
    502.5000,       5.0000,   5.00000,    822.7590
    507.5000,       5.0000,   5.00000,    688.1373
    517.5000,       5.0000,   5.00000,    359.5564
    522.5000,       5.0000,   5.00000,    459.8398
    527.5000,       5.0000,   5.00000,    372.4551
    532.5000,       5.0000,   5.00000,    631.3100
    547.5000,       5.0000,   5.00000,    861.7798
    552.5000,       5.0000,   5.00000,   1170.3014
    557.5000,       5.0000,   5.00000,    416.9529
    562.5000,       5.0000,   5.00000,    468.6595
    572.5000,       5.0000,   5.00000,    531.6205
    577.5000,       5.0000,   5.00000,    578.1703
    582.5000,       5.0000,   5.00000,    859.3127
    587.5000,       5.0000,   5.00000,    833.1271
    592.5000,       5.0000,   5.00000,    806.7631
    597.5000,       5.0000,   5.00000,    998.9500
    602.5000,       5.0000,   5.00000,    932.5198
    607.5000,       5.0000,   5.00000,    757.1130
    612.5000,       5.0000,   5.00000,    450.0607
    617.5000,       5.0000,   5.00000,    665.4291
    622.5000,       5.0000,   5.00000,    591.9102
    627.5000,       5.0000,   5.00000,    539.3211
    632.5000,       5.0000,   5.00000,    596.4518
    637.5000,       5.0000,   5.00000,    666.1746
    642.5000,       5.0000,   5.00000,    647.1671
    647.5000,       5.0000,   5.00000,    671.0810
    652.5000,       5.0000,   5.00000,    801.7697
    657.5000,       5.0000,   5.00000,    635.9765
    662.5000,       5.0000,   5.00000,    591.9110
    667.5000,       5.0000,   5.00000,    531.8520
    672.5000,       5.0000,   5.00000,    490.2461
    677.5000,       5.0000,   5.00000,    547.6025
    682.5000,       5.0000,   5.00000,    488.9622
    687.5000,       5.0000,   5.00000,    509.0684
    692.5000,       5.0000,   5.00000,    539.4074
    697.5000,       5.0000,   5.00000,    432.3085
    702.5000,       5.0000,   5.00000,    394.5209
    707.5000,       5.0000,   5.00000,    356.6371
    712.5000,       5.0000,   5.00000,    301.7298
    717.5000,       5.0000,   5.00000,    336.4015
    722.5000,       5.0000,   5.00000,    355.7740
    727.5000,       5.0000,   5.00000,    388.5152
    732.5000,       5.0000,   5.00000,    265.0075
    737.5000,       5.0000,   5.00000,    304.7397
    742.5000,       5.0000,   5.00000,    355.6650
     32.5000,       5.0000,   6.00000,    317.9655
     37.5000,       5.0000,   6.00000,    388.8828
     42.5000,       5.0000,   6.00000,    433.0953
     47.5000,       5.0000,   6.00000,    467.9244
     52.5000,       5.0000,   6.00000,    341.2283
     57.5000,       5.0000,   6.00000,    317.0321
     62.5000,       5.0000,   6.00000,    356.2083
     67.5000,       5.0000,   6.00000,    387.4472
     72.5000,       5.0000,   6.00000,    389.4654
     77.5000,       5.0000,   6.00000,    430.9735
     82.5000,       5.0000,   6.00000,    537.2531
     87.5000,       5.0000,   6.00000,    512.6986
     92.5000,       5.0000,   6.00000,    485.6744
     97.5000,       5.0000,   6.00000,    493.1480
    102.5000,       5.0000,   6.00000,    467.8799
    107.5000,       5.0000,   6.00000,    493.3633
    112.5000,       5.0000,   6.00000,    540.9852
    117.5000,       5.0000,   6.00000,    604.6606
    122.5000,       5.0000,   6.00000,    635.9457
    127.5000,       5.0000,   6.00000,    517.0678
    132.5000,       5.0000,   6.00000,    457.7711
    137.5000,       5.0000,   6.00000,    502.0876
    142.5000,       5.0000,   6.00000,    567.7927
    147.5000,       5.0000,   6.00000,    545.2655
    152.5000,       5.0000,   6.00000,    505.4998
    157.5000,       5.0000,   6.00000,    634.0057
    162.5000,       5.0000,   6.00000,    575.2947
    167.5000,       5.0000,   6.00000,    518.7902
    172.5000,       5.0000,   6.00000,    580.6046
    177.5000,       5.0000,   6.00000,    639.0804
    182.5000,       5.0000,   6.00000,    667.7947
    187.5000,       5.0000,   6.00000,    694.7173
    192.5000,       5.0000,   6.00000,    742.0211
    197.5000,       5.0000,   6.00000,    657.6693
    202.5000,       5.0000,   6.00000,    606.2416
    207.5000,       5.0000,   6.00000,    617.6436
    212.5000,       5.0000,   6.00000,    587.7218
    217.5000,       5.0000,   6.00000,    618.0833
    222.5000,       5.0000,   6.00000,    634.6507
    227.5000,       5.0000,   6.00000,    672.3143
    232.5000,       5.0000,   6.00000,    617.5816
    237.5000,       5.0000,   6.00000,    600.2936
    242.5000,       5.0000,   6.00000,    603.2041
    247.5000,       5.0000,   6.00000,    563.7770
    252.5000,       5.0000,   6.00000,    566.3123
    257.5000,       5.0000,   6.00000,    525.8044
    262.5000,       5.0000,   6.00000,    578.4036
    267.5000,       5.0000,   6.00000,    547.5693
    272.5000,       5.0000,   6.00000,    478.8683
    277.5000,       5.0000,   6.00000,    488.1872
    282.5000,       5.0000,   6.00000,    486.2754
    287.5000,       5.0000,   6.00000,    469.2095
    292.5000,       5.0000,   6.00000,    414.7830
    297.5000,       5.0000,   6.00000,    418.2333
    302.5000,       5.0000,   6.00000,    359.0802
    307.5000,       5.0000,   6.00000,    349.2286
    312.5000,       5.0000,   6.00000,    370.5736
    317.5000,       5.0000,   6.00000,    377.2760
    322.5000,       5.0000,   6.00000,    443.1674
    327.5000,       5.0000,   6.00000,    477.9311
    332.5000,       5.0000,   6.00000,    405.6391
    337.5000,       5.0000,   6.00000,    442.7467
    342.5000,       5.0000,   6.00000,    397.7253
    347.5000,       5.0000,   6.00000,    465.7581
    352.5000,       5.0000,   6.00000,    481.7811
    357.5000,       5.0000,   6.00000,    542.2430
    362.5000,       5.0000,   6.00000,    663.3748
    367.5000,       5.0000,   6.00000,    474.1974
    372.5000,       5.0000,   6.00000,    449.9689
    377.5000,       5.0000,   6.00000,    455.5449
    382.5000,       5.0000,   6.00000,    428.8300
    387.5000,       5.0000,   6.00000,    359.9232
    392.5000,       5.0000,   6.00000,    594.0058
    397.5000,       5.0000,   6.00000,    670.5320
    402.5000,       5.0000,   6.00000,    567.2725
    407.5000,       5.0000,   6.00000,    577.3633
    412.5000,       5.0000,   6.00000,    443.0101
    417.5000,       5.0000,   6.00000,    466.7592
    422.5000,       5.0000,   6.00000,    396.8931
    427.5000,       5.0000,   6.00000,    542.9088
    432.5000,       5.0000,   6.00000,    680.3317
    437.5000,       5.0000,   6.00000,    697.6005
    442.5000,       5.0000,   6.00000,    727.0408
    447.5000,       5.0000,   6.00000,    795.5754
    452.5000,       5.0000,   6.00000,    738.8846
    457.5000,       5.0000,   6.00000,    625.3209
    462.5000,       5.0000,   6.00000,    599.7921
    467.5000,       5.0000,   6.00000,    594.0842
    472.5000,       5.0000,   6.00000,    607.8440
    477.5000,       5.0000,   6.00000,    612.1348
    482.5000,       5.0000,   6.00000,    659.8789
    487.5000,       5.0000,   6.00000,    702.4293
    492.5000,       5.0000,   6.00000,    792.3713
    497.5000,       5.0000,   6.00000,    817.0668
    502.5000,       5.0000,   6.00000,    763.4137
    512.5000,       5.0000,   6.00000,    512.8970
    517.5000,       5.0000,   6.00000,    345.2945
    522.5000,       5.0000,   6.00000,    380.6303
    527.5000,       5.0000,   6.00000,    359.7408
    532.5000,       5.0000,   6.00000,    626.1182
    547.5000,       5.0000,   6.00000,    845.3431
    552.5000,       5.0000,   6.00000,   1114.8447
    557.5000,       5.0000,   6.00000,    391.1100
    562.5000,       5.0000,   6.00000,    390.3407
    567.5000,       5.0000,   6.00000,    372.5609
    577.5000,       5.0000,   6.00000,    494.3960
    582.5000,       5.0000,   6.00000,    737.2070
    587.5000,       5.0000,   6.00000,    894.4450
    592.5000,       5.0000,   6.00000,    813.9054
    597.5000,       5.0000,   6.00000,   1002.1154
    602.5000,       5.0000,   6.00000,    926.6941
    607.5000,       5.0000,   6.00000,    711.3740
    612.5000,       5.0000,   6.00000,    402.3617
    617.5000,       5.0000,   6.00000,    590.4562
    622.5000,       5.0000,   6.00000,    473.5410
    627.5000,       5.0000,   6.00000,    383.1315
    632.5000,       5.0000,   6.00000,    463.2578
    637.5000,       5.0000,   6.00000,    547.6941
    642.5000,       5.0000,   6.00000,    609.5687
    647.5000,       5.0000,   6.00000,    554.7847
    652.5000,       5.0000,   6.00000,    735.1689
    657.5000,       5.0000,   6.00000,    599.5394
    662.5000,       5.0000,   6.00000,    529.6995
    667.5000,       5.0000,   6.00000,    481.6094
    672.5000,       5.0000,   6.00000,    430.7764
    677.5000,       5.0000,   6.00000,    486.5168
    682.5000,       5.0000,   6.00000,    428.0724
    687.5000,       5.0000,   6.00000,    461.2885
    692.5000,       5.0000,   6.00000,    507.2245
    697.5000,       5.0000,   6.00000,    403.5694
    702.5000,       5.0000,   6.00000,    386.2794
    707.5000,       5.0000,   6.00000,    337.5312
    712.5000,       5.0000,   6.00000,    294.9652
    717.5000,       5.0000,   6.00000,    330.1600
    722.5000,       5.0000,   6.00000,    351.2554
    727.5000,       5.0000,   6.00000,    408.1435
    732.5000,       5.0000,   6.00000,    279.7410
    737.5000,       5.0000,   6.00000,    324.7822
     37.5000,      25.0000,   1.00000,    408.1471
     42.5000,      25.0000,   1.00000,    393.2213
     47.5000,      25.0000,   1.00000,    386.0185
     52.5000,      25.0000,   1.00000,    385.6420
     57.5000,      25.0000,   1.00000,    378.7216
     62.5000,      25.0000,   1.00000,    357.2073
     67.5000,      25.0000,   1.00000,    374.0750
     72.5000,      25.0000,   1.00000,    416.6379
     77.5000,      25.0000,   1.00000,    453.0531
     82.5000,      25.0000,   1.00000,    472.5512
     87.5000,      25.0000,   1.00000,    487.4918
     92.5000,      25.0000,   1.00000,    486.4755
     97.5000,      25.0000,   1.00000,    487.3978
    102.5000,      25.0000,   1.00000,    508.8921
    107.5000,      25.0000,   1.00000,    520.4542
    112.5000,      25.0000,   1.00000,    535.8358
    117.5000,      25.0000,   1.00000,    549.4438
    122.5000,      25.0000,   1.00000,    550.3652
    127.5000,      25.0000,   1.00000,    543.4745
    132.5000,      25.0000,   1.00000,    540.2298
    137.5000,      25.0000,   1.00000,    518.0963
    142.5000,      25.0000,   1.00000,    500.1884
    147.5000,      25.0000,   1.00000,    534.4536
    152.5000,      25.0000,   1.00000,    548.5720
    157.5000,      25.0000,   1.00000,    544.2225
    162.5000,      25.0000,   1.00000,    564.9888
    167.5000,      25.0000,   1.00000,    602.8158
    172.5000,      25.0000,   1.00000,    603.9453
    177.5000,      25.0000,   1.00000,    630.4382
    182.5000,      25.0000,   1.00000,    669.9594
    187.5000,      25.0000,   1.00000,    678.9407
    192.5000,      25.0000,   1.00000,    653.7209
    197.5000,      25.0000,   1.00000,    650.9765
    202.5000,      25.0000,   1.00000,    622.5566
    207.5000,      25.0000,   1.00000,    587.6275
    212.5000,      25.0000,   1.00000,    581.7028
    217.5000,      25.0000,   1.00000,    599.3481
    222.5000,      25.0000,   1.00000,    605.7980
    227.5000,      25.0000,   1.00000,    615.2399
    232.5000,      25.0000,   1.00000,    617.4097
    237.5000,      25.0000,   1.00000,    610.0682
    242.5000,      25.0000,   1.00000,    586.8696
    247.5000,      25.0000,   1.00000,    571.6169
    252.5000,      25.0000,   1.00000,    559.2473
    257.5000,      25.0000,   1.00000,    545.5303
    262.5000,      25.0000,   1.00000,    523.5602
    267.5000,      25.0000,   1.00000,    516.1197
    272.5000,      25.0000,   1.00000,    516.4863
    277.5000,      25.0000,   1.00000,    498.4595
    282.5000,      25.0000,   1.00000,    474.1166
    287.5000,      25.0000,   1.00000,    460.1569
    292.5000,      25.0000,   1.00000,    434.3080
    297.5000,      25.0000,   1.00000,    402.8019
    302.5000,      25.0000,   1.00000,    386.4742
    307.5000,      25.0000,   1.00000,    383.8388
    312.5000,      25.0000,   1.00000,    385.8996
    317.5000,      25.0000,   1.00000,    407.7507
    322.5000,      25.0000,   1.00000,    424.0735
    327.5000,      25.0000,   1.00000,    434.6052
    332.5000,      25.0000,   1.00000,    436.2102
    337.5000,      25.0000,   1.00000,    450.2691
    342.5000,      25.0000,   1.00000,    450.6357
    347.5000,      25.0000,   1.00000,    471.3920
    352.5000,      25.0000,   1.00000,    527.2211
    357.5000,      25.0000,   1.00000,    521.3559
    362.5000,      25.0000,   1.00000,    498.9449
    367.5000,      25.0000,   1.00000,    495.8340
    372.5000,      25.0000,   1.00000,    465.7645
    377.5000,      25.0000,   1.00000,    422.3792
    382.5000,      25.0000,   1.00000,    443.4428
    387.5000,      25.0000,   1.00000,    496.3294
    392.5000,      25.0000,   1.00000,    512.5679
    397.5000,      25.0000,   1.00000,    526.9833
    402.5000,      25.0000,   1.00000,    559.4108
    407.5000,      25.0000,   1.00000,    531.8380
    412.5000,      25.0000,   1.00000,    479.3973
    417.5000,      25.0000,   1.00000,    483.0928
    422.5000,      25.0000,   1.00000,    508.6742
    427.5000,      25.0000,   1.00000,    553.5455
    432.5000,      25.0000,   1.00000,    622.3437
    437.5000,      25.0000,   1.00000,    721.4886
    442.5000,      25.0000,   1.00000,    745.1826
    447.5000,      25.0000,   1.00000,    715.2468
    452.5000,      25.0000,   1.00000,    668.4089
    457.5000,      25.0000,   1.00000,    609.1468
    462.5000,      25.0000,   1.00000,    538.8823
    467.5000,      25.0000,   1.00000,    509.1497
    472.5000,      25.0000,   1.00000,    532.6108
    477.5000,      25.0000,   1.00000,    569.6850
    482.5000,      25.0000,   1.00000,    630.2004
    487.5000,      25.0000,   1.00000,    702.4760
    492.5000,      25.0000,   1.00000,    778.8337
    497.5000,      25.0000,   1.00000,    769.1049
    507.5000,      25.0000,   1.00000,    556.5377
    512.5000,      25.0000,   1.00000,    499.4998
    517.5000,      25.0000,   1.00000,    392.2603
    522.5000,      25.0000,   1.00000,    423.9645
    532.5000,      25.0000,   1.00000,    703.7938
    537.5000,      25.0000,   1.00000,    822.4170
    542.5000,      25.0000,   1.00000,   1043.7025
    547.5000,      25.0000,   1.00000,    908.7019
    557.5000,      25.0000,   1.00000,    534.1762
    562.5000,      25.0000,   1.00000,    429.0570
    567.5000,      25.0000,   1.00000,    288.9115
    572.5000,      25.0000,   1.00000,    330.7145
    582.5000,      25.0000,   1.00000,    587.5978
    587.5000,      25.0000,   1.00000,    783.4109
    592.5000,      25.0000,   1.00000,   1001.6696
    597.5000,      25.0000,   1.00000,    947.5248
    602.5000,      25.0000,   1.00000,    812.4600
    607.5000,      25.0000,   1.00000,    742.8098
    612.5000,      25.0000,   1.00000,    618.2716
    617.5000,      25.0000,   1.00000,    460.4640
    622.5000,      25.0000,   1.00000,    397.7491
    627.5000,      25.0000,   1.00000,    416.2168
    632.5000,      25.0000,   1.00000,    414.5721
    637.5000,      25.0000,   1.00000,    489.9885
    642.5000,      25.0000,   1.00000,    581.7524
    647.5000,      25.0000,   1.00000,    627.8424
    652.5000,      25.0000,   1.00000,    600.6660
    657.5000,      25.0000,   1.00000,    591.2834
    662.5000,      25.0000,   1.00000,    566.6334
    667.5000,      25.0000,   1.00000,    491.8115
    672.5000,      25.0000,   1.00000,    452.9639
    677.5000,      25.0000,   1.00000,    445.2756
    682.5000,      25.0000,   1.00000,    443.7895
    687.5000,      25.0000,   1.00000,    437.3694
    692.5000,      25.0000,   1.00000,    418.6639
    697.5000,      25.0000,   1.00000,    414.2353
    702.5000,      25.0000,   1.00000,    392.9142
    707.5000,      25.0000,   1.00000,    349.6875
    712.5000,      25.0000,   1.00000,    341.9200
    717.5000,      25.0000,   1.00000,    348.4688
    722.5000,      25.0000,   1.00000,    335.1035
    727.5000,      25.0000,   1.00000,    348.2311
    732.5000,      25.0000,   1.00000,    370.7163
     37.5000,       5.0000,   7.00000,    390.3999
     42.5000,       5.0000,   7.00000,    432.8456
     47.5000,       5.0000,   7.00000,    454.7192
     52.5000,       5.0000,   7.00000,    343.7905
     57.5000,       5.0000,   7.00000,    319.7171
     62.5000,       5.0000,   7.00000,    347.0970
     67.5000,       5.0000,   7.00000,    384.8970
     72.5000,       5.0000,   7.00000,    391.3762
     77.5000,       5.0000,   7.00000,    422.4147
     82.5000,       5.0000,   7.00000,    514.7569
     87.5000,       5.0000,   7.00000,    509.1599
     92.5000,       5.0000,   7.00000,    498.5645
     97.5000,       5.0000,   7.00000,    505.8067
    102.5000,       5.0000,   7.00000,    476.0239
    107.5000,       5.0000,   7.00000,    495.2859
    112.5000,       5.0000,   7.00000,    551.4064
    117.5000,       5.0000,   7.00000,    607.5596
    122.5000,       5.0000,   7.00000,    623.4162
    127.5000,       5.0000,   7.00000,    511.8802
    132.5000,       5.0000,   7.00000,    461.1282
    137.5000,       5.0000,   7.00000,    506.6680
    142.5000,       5.0000,   7.00000,    561.2595
    147.5000,       5.0000,   7.00000,    545.4345
    152.5000,       5.0000,   7.00000,    498.6683
    157.5000,       5.0000,   7.00000,    631.2458
    162.5000,       5.0000,   7.00000,    577.6823
    167.5000,       5.0000,   7.00000,    532.1054
    172.5000,       5.0000,   7.00000,    578.2416
    177.5000,       5.0000,   7.00000,    641.1522
    182.5000,       5.0000,   7.00000,    668.7413
    187.5000,       5.0000,   7.00000,    704.4264
    192.5000,       5.0000,   7.00000,    731.1460
    197.5000,       5.0000,   7.00000,    662.7248
    202.5000,       5.0000,   7.00000,    606.4222
    207.5000,       5.0000,   7.00000,    594.0027
    212.5000,       5.0000,   7.00000,    568.3613
    217.5000,       5.0000,   7.00000,    597.8284
    222.5000,       5.0000,   7.00000,    606.5026
    227.5000,       5.0000,   7.00000,    637.5244
    232.5000,       5.0000,   7.00000,    590.9426
    237.5000,       5.0000,   7.00000,    591.5303
    242.5000,       5.0000,   7.00000,    587.8656
    247.5000,       5.0000,   7.00000,    548.8476
    252.5000,       5.0000,   7.00000,    563.3956
    257.5000,       5.0000,   7.00000,    530.1339
    262.5000,       5.0000,   7.00000,    569.6337
    267.5000,       5.0000,   7.00000,    553.4474
    272.5000,       5.0000,   7.00000,    483.4473
    277.5000,       5.0000,   7.00000,    492.6834
    282.5000,       5.0000,   7.00000,    489.5983
    287.5000,       5.0000,   7.00000,    452.9209
    292.5000,       5.0000,   7.00000,    401.8357
    297.5000,       5.0000,   7.00000,    401.6964
    302.5000,       5.0000,   7.00000,    349.9380
    307.5000,       5.0000,   7.00000,    355.0082
    312.5000,       5.0000,   7.00000,    371.9790
    317.5000,       5.0000,   7.00000,    387.8823
    322.5000,       5.0000,   7.00000,    456.6741
    327.5000,       5.0000,   7.00000,    464.5538
    332.5000,       5.0000,   7.00000,    399.4365
    337.5000,       5.0000,   7.00000,    444.2473
    342.5000,       5.0000,   7.00000,    400.0278
    347.5000,       5.0000,   7.00000,    469.9079
    352.5000,       5.0000,   7.00000,    513.2673
    357.5000,       5.0000,   7.00000,    537.7905
    362.5000,       5.0000,   7.00000,    629.1038
    367.5000,       5.0000,   7.00000,    461.6133
    372.5000,       5.0000,   7.00000,    416.7021
    377.5000,       5.0000,   7.00000,    445.8096
    382.5000,       5.0000,   7.00000,    398.7795
    387.5000,       5.0000,   7.00000,    346.1946
    392.5000,       5.0000,   7.00000,    548.4708
    397.5000,       5.0000,   7.00000,    596.5464
    402.5000,       5.0000,   7.00000,    547.6142
    407.5000,       5.0000,   7.00000,    556.2431
    412.5000,       5.0000,   7.00000,    419.7821
    417.5000,       5.0000,   7.00000,    450.7760
    422.5000,       5.0000,   7.00000,    392.4822
    427.5000,       5.0000,   7.00000,    486.3584
    432.5000,       5.0000,   7.00000,    612.3033
    437.5000,       5.0000,   7.00000,    634.9684
    442.5000,       5.0000,   7.00000,    660.2956
    447.5000,       5.0000,   7.00000,    743.9315
    452.5000,       5.0000,   7.00000,    674.4713
    457.5000,       5.0000,   7.00000,    553.3436
    462.5000,       5.0000,   7.00000,    512.9344
    467.5000,       5.0000,   7.00000,    492.0595
    472.5000,       5.0000,   7.00000,    512.0782
    477.5000,       5.0000,   7.00000,    535.4836
    482.5000,       5.0000,   7.00000,    571.8012
    487.5000,       5.0000,   7.00000,    627.0704
    492.5000,       5.0000,   7.00000,    783.3851
    497.5000,       5.0000,   7.00000,    737.8817
    507.5000,       5.0000,   7.00000,    485.2430
    512.5000,       5.0000,   7.00000,    502.0076
    517.5000,       5.0000,   7.00000,    296.8766
    522.5000,       5.0000,   7.00000,    381.4323
    527.5000,       5.0000,   7.00000,    352.5349
    532.5000,       5.0000,   7.00000,    585.5608
    547.5000,       5.0000,   7.00000,    838.5604
    552.5000,       5.0000,   7.00000,   1058.8981
    557.5000,       5.0000,   7.00000,    350.4439
    562.5000,       5.0000,   7.00000,    340.1990
    567.5000,       5.0000,   7.00000,    301.1176
    572.5000,       5.0000,   7.00000,    305.4304
    582.5000,       5.0000,   7.00000,    627.9387
    587.5000,       5.0000,   7.00000,    750.8983
    592.5000,       5.0000,   7.00000,    859.7824
    597.5000,       5.0000,   7.00000,   1015.5214
    602.5000,       5.0000,   7.00000,    912.3520
    607.5000,       5.0000,   7.00000,    678.4957
    612.5000,       5.0000,   7.00000,    382.3424
    617.5000,       5.0000,   7.00000,    511.1529
    622.5000,       5.0000,   7.00000,    417.6066
    627.5000,       5.0000,   7.00000,    331.8635
    632.5000,       5.0000,   7.00000,    344.5584
    637.5000,       5.0000,   7.00000,    439.0874
    642.5000,       5.0000,   7.00000,    514.8763
    647.5000,       5.0000,   7.00000,    534.4913
    652.5000,       5.0000,   7.00000,    658.6957
    657.5000,       5.0000,   7.00000,    550.6287
    662.5000,       5.0000,   7.00000,    510.4699
    667.5000,       5.0000,   7.00000,    454.9863
    672.5000,       5.0000,   7.00000,    406.5747
    677.5000,       5.0000,   7.00000,    460.1541
    682.5000,       5.0000,   7.00000,    401.5584
    687.5000,       5.0000,   7.00000,    414.9349
    692.5000,       5.0000,   7.00000,    461.7666
    697.5000,       5.0000,   7.00000,    386.6056
    702.5000,       5.0000,   7.00000,    375.9120
    707.5000,       5.0000,   7.00000,    323.1864
    712.5000,       5.0000,   7.00000,    278.4313
    717.5000,       5.0000,   7.00000,    329.8981
    722.5000,       5.0000,   7.00000,    354.2975
    727.5000,       5.0000,   7.00000,    410.3427
    732.5000,       5.0000,   7.00000,    291.4211
     42.5000,       5.0000,   8.00000,    421.6250
     47.5000,       5.0000,   8.00000,    444.5564
     52.5000,       5.0000,   8.00000,    341.0263
     57.5000,       5.0000,   8.00000,    313.2787
     62.5000,       5.0000,   8.00000,    340.9218
     67.5000,       5.0000,   8.00000,    382.4954
     72.5000,       5.0000,   8.00000,    389.3677
     77.5000,       5.0000,   8.00000,    406.2776
     82.5000,       5.0000,   8.00000,    484.8618
     87.5000,       5.0000,   8.00000,    500.9133
     92.5000,       5.0000,   8.00000,    518.8249
     97.5000,       5.0000,   8.00000,    530.9056
    102.5000,       5.0000,   8.00000,    475.6211
    107.5000,       5.0000,   8.00000,    497.4452
    112.5000,       5.0000,   8.00000,    570.4163
    117.5000,       5.0000,   8.00000,    596.7416
    122.5000,       5.0000,   8.00000,    599.5549
    127.5000,       5.0000,   8.00000,    509.0341
    132.5000,       5.0000,   8.00000,    460.3926
    137.5000,       5.0000,   8.00000,    501.1959
    142.5000,       5.0000,   8.00000,    553.3201
    147.5000,       5.0000,   8.00000,    534.0414
    152.5000,       5.0000,   8.00000,    481.5737
    157.5000,       5.0000,   8.00000,    602.3206
    162.5000,       5.0000,   8.00000,    559.6257
    167.5000,       5.0000,   8.00000,    527.4470
    172.5000,       5.0000,   8.00000,    583.9440
    177.5000,       5.0000,   8.00000,    627.7454
    182.5000,       5.0000,   8.00000,    654.3475
    187.5000,       5.0000,   8.00000,    683.0586
    192.5000,       5.0000,   8.00000,    730.0235
    197.5000,       5.0000,   8.00000,    646.0045
    202.5000,       5.0000,   8.00000,    599.1866
    207.5000,       5.0000,   8.00000,    586.5575
    212.5000,       5.0000,   8.00000,    542.5349
    217.5000,       5.0000,   8.00000,    571.8171
    222.5000,       5.0000,   8.00000,    570.2103
    227.5000,       5.0000,   8.00000,    593.9006
    232.5000,       5.0000,   8.00000,    556.3538
    237.5000,       5.0000,   8.00000,    565.7647
    242.5000,       5.0000,   8.00000,    571.8171
    247.5000,       5.0000,   8.00000,    534.8658
    252.5000,       5.0000,   8.00000,    540.5530
    257.5000,       5.0000,   8.00000,    516.1550
    262.5000,       5.0000,   8.00000,    576.5608
    267.5000,       5.0000,   8.00000,    554.6129
    272.5000,       5.0000,   8.00000,    491.1734
    277.5000,       5.0000,   8.00000,    495.1355
    282.5000,       5.0000,   8.00000,    481.2565
    287.5000,       5.0000,   8.00000,    438.4632
    292.5000,       5.0000,   8.00000,    387.2533
    297.5000,       5.0000,   8.00000,    393.7274
    302.5000,       5.0000,   8.00000,    344.5853
    307.5000,       5.0000,   8.00000,    351.6937
    312.5000,       5.0000,   8.00000,    372.7849
    317.5000,       5.0000,   8.00000,    384.8880
    322.5000,       5.0000,   8.00000,    438.2248
    327.5000,       5.0000,   8.00000,    459.9279
    332.5000,       5.0000,   8.00000,    407.8904
    337.5000,       5.0000,   8.00000,    448.1643
    342.5000,       5.0000,   8.00000,    411.4215
    347.5000,       5.0000,   8.00000,    495.1325
    352.5000,       5.0000,   8.00000,    508.8643
    357.5000,       5.0000,   8.00000,    514.1060
    362.5000,       5.0000,   8.00000,    616.5794
    367.5000,       5.0000,   8.00000,    437.9686
    372.5000,       5.0000,   8.00000,    414.8099
    377.5000,       5.0000,   8.00000,    432.9288
    382.5000,       5.0000,   8.00000,    392.6298
    387.5000,       5.0000,   8.00000,    318.2708
    392.5000,       5.0000,   8.00000,    493.8587
    397.5000,       5.0000,   8.00000,    549.0257
    402.5000,       5.0000,   8.00000,    495.7949
    407.5000,       5.0000,   8.00000,    536.1200
    412.5000,       5.0000,   8.00000,    401.0507
    417.5000,       5.0000,   8.00000,    437.1640
    422.5000,       5.0000,   8.00000,    381.4370
    427.5000,       5.0000,   8.00000,    472.0915
    432.5000,       5.0000,   8.00000,    549.6320
    437.5000,       5.0000,   8.00000,    568.7141
    442.5000,       5.0000,   8.00000,    610.3624
    447.5000,       5.0000,   8.00000,    687.3349
    452.5000,       5.0000,   8.00000,    609.9916
    457.5000,       5.0000,   8.00000,    496.0932
    462.5000,       5.0000,   8.00000,    470.4508
    467.5000,       5.0000,   8.00000,    457.5967
    472.5000,       5.0000,   8.00000,    467.2119
    477.5000,       5.0000,   8.00000,    487.0479
    482.5000,       5.0000,   8.00000,    516.2661
    487.5000,       5.0000,   8.00000,    575.7274
    492.5000,       5.0000,   8.00000,    698.2375
    502.5000,       5.0000,   8.00000,    563.8384
    507.5000,       5.0000,   8.00000,    462.0889
    512.5000,       5.0000,   8.00000,    428.4098
    517.5000,       5.0000,   8.00000,    296.5017
    522.5000,       5.0000,   8.00000,    376.7539
    527.5000,       5.0000,   8.00000,    343.4744
    532.5000,       5.0000,   8.00000,    588.2552
    547.5000,       5.0000,   8.00000,    759.7094
    552.5000,       5.0000,   8.00000,    909.1835
    557.5000,       5.0000,   8.00000,    294.3413
    562.5000,       5.0000,   8.00000,    285.9085
    567.5000,       5.0000,   8.00000,    272.1992
    572.5000,       5.0000,   8.00000,    264.1752
    577.5000,       5.0000,   8.00000,    320.6484
    587.5000,       5.0000,   8.00000,    659.3087
    592.5000,       5.0000,   8.00000,    736.0289
    597.5000,       5.0000,   8.00000,   1036.8031
    602.5000,       5.0000,   8.00000,    900.4192
    607.5000,       5.0000,   8.00000,    665.3442
    612.5000,       5.0000,   8.00000,    351.4822
    617.5000,       5.0000,   8.00000,    483.7293
    622.5000,       5.0000,   8.00000,    391.5162
    627.5000,       5.0000,   8.00000,    300.9909
    632.5000,       5.0000,   8.00000,    313.6344
    637.5000,       5.0000,   8.00000,    337.0344
    642.5000,       5.0000,   8.00000,    424.6299
    647.5000,       5.0000,   8.00000,    469.9514
    652.5000,       5.0000,   8.00000,    627.7490
    657.5000,       5.0000,   8.00000,    501.0208
    662.5000,       5.0000,   8.00000,    482.6112
    667.5000,       5.0000,   8.00000,    446.6358
    672.5000,       5.0000,   8.00000,    404.0592
    677.5000,       5.0000,   8.00000,    437.7159
    682.5000,       5.0000,   8.00000,    379.0698
    687.5000,       5.0000,   8.00000,    380.4926
    692.5000,       5.0000,   8.00000,    429.5324
    697.5000,       5.0000,   8.00000,    364.0379
    702.5000,       5.0000,   8.00000,    340.0107
    707.5000,       5.0000,   8.00000,    307.6047
    712.5000,       5.0000,   8.00000,    271.8292
    717.5000,       5.0000,   8.00000,    318.7824
    722.5000,       5.0000,   8.00000,    351.2457
    727.5000,       5.0000,   8.00000,    405.8825
     52.5000,      35.0000,   1.00000,    373.4449
     57.5000,      35.0000,   1.00000,    380.9627
     62.5000,      35.0000,   1.00000,    383.7946
     67.5000,      35.0000,   1.00000,    387.2946
     72.5000,      35.0000,   1.00000,    395.0667
     77.5000,      35.0000,   1.00000,    422.0754
     82.5000,      35.0000,   1.00000,    456.2420
     87.5000,      35.0000,   1.00000,    473.8713
     92.5000,      35.0000,   1.00000,    493.3076
     97.5000,      35.0000,   1.00000,    524.5995
    102.5000,      35.0000,   1.00000,    560.4482
    107.5000,      35.0000,   1.00000,    551.4808
    112.5000,      35.0000,   1.00000,    534.4824
    117.5000,      35.0000,   1.00000,    518.9820
    122.5000,      35.0000,   1.00000,    520.5909
    127.5000,      35.0000,   1.00000,    522.8242
    132.5000,      35.0000,   1.00000,    513.9539
    137.5000,      35.0000,   1.00000,    496.2065
    142.5000,      35.0000,   1.00000,    484.4997
    147.5000,      35.0000,   1.00000,    482.5578
    152.5000,      35.0000,   1.00000,    493.4185
    157.5000,      35.0000,   1.00000,    506.6164
    162.5000,      35.0000,   1.00000,    528.9689
    167.5000,      35.0000,   1.00000,    556.9874
    172.5000,      35.0000,   1.00000,    606.2280
    177.5000,      35.0000,   1.00000,    623.4553
    182.5000,      35.0000,   1.00000,    625.6190
    187.5000,      35.0000,   1.00000,    624.5927
    192.5000,      35.0000,   1.00000,    622.4844
    197.5000,      35.0000,   1.00000,    615.6323
    202.5000,      35.0000,   1.00000,    609.4662
    207.5000,      35.0000,   1.00000,    586.9895
    212.5000,      35.0000,   1.00000,    565.2127
    217.5000,      35.0000,   1.00000,    537.9778
    222.5000,      35.0000,   1.00000,    526.3334
    227.5000,      35.0000,   1.00000,    523.6842
    232.5000,      35.0000,   1.00000,    527.6511
    237.5000,      35.0000,   1.00000,    535.6544
    242.5000,      35.0000,   1.00000,    544.2542
    247.5000,      35.0000,   1.00000,    551.7721
    252.5000,      35.0000,   1.00000,    560.3788
    257.5000,      35.0000,   1.00000,    552.2575
    262.5000,      35.0000,   1.00000,    543.6300
    267.5000,      35.0000,   1.00000,    535.4395
    272.5000,      35.0000,   1.00000,    516.4021
    277.5000,      35.0000,   1.00000,    488.7441
    282.5000,      35.0000,   1.00000,    465.5247
    287.5000,      35.0000,   1.00000,    424.2736
    292.5000,      35.0000,   1.00000,    407.2752
    297.5000,      35.0000,   1.00000,    392.3158
    302.5000,      35.0000,   1.00000,    379.1110
    307.5000,      35.0000,   1.00000,    381.7186
    312.5000,      35.0000,   1.00000,    376.1843
    317.5000,      35.0000,   1.00000,    378.4174
    322.5000,      35.0000,   1.00000,    401.3109
    327.5000,      35.0000,   1.00000,    417.7544
    332.5000,      35.0000,   1.00000,    449.3794
    337.5000,      35.0000,   1.00000,    492.8359
    342.5000,      35.0000,   1.00000,    505.5553
    347.5000,      35.0000,   1.00000,    508.0936
    352.5000,      35.0000,   1.00000,    497.7184
    357.5000,      35.0000,   1.00000,    470.0674
    362.5000,      35.0000,   1.00000,    473.5836
    367.5000,      35.0000,   1.00000,    455.4270
    372.5000,      35.0000,   1.00000,    436.6462
    377.5000,      35.0000,   1.00000,    444.1640
    382.5000,      35.0000,   1.00000,    421.7006
    387.5000,      35.0000,   1.00000,    410.6388
    392.5000,      35.0000,   1.00000,    417.7891
    397.5000,      35.0000,   1.00000,    399.2094
    402.5000,      35.0000,   1.00000,    409.4460
    407.5000,      35.0000,   1.00000,    437.5894
    412.5000,      35.0000,   1.00000,    455.6489
    417.5000,      35.0000,   1.00000,    479.2566
    422.5000,      35.0000,   1.00000,    491.7957
    427.5000,      35.0000,   1.00000,    498.2593
    432.5000,      35.0000,   1.00000,    543.9074
    437.5000,      35.0000,   1.00000,    559.8587
    442.5000,      35.0000,   1.00000,    538.9279
    447.5000,      35.0000,   1.00000,    523.6286
    452.5000,      35.0000,   1.00000,    498.6477
    457.5000,      35.0000,   1.00000,    484.0420
    462.5000,      35.0000,   1.00000,    479.2012
    467.5000,      35.0000,   1.00000,    464.4289
    472.5000,      35.0000,   1.00000,    462.6674
    477.5000,      35.0000,   1.00000,    492.5446
    482.5000,      35.0000,   1.00000,    506.7074
    492.5000,      35.0000,   1.00000,    474.3534
    497.5000,      35.0000,   1.00000,    498.4674
    502.5000,      35.0000,   1.00000,    472.0439
    507.5000,      35.0000,   1.00000,    487.2877
    512.5000,      35.0000,   1.00000,    455.2328
    517.5000,      35.0000,   1.00000,    457.3065
    527.5000,      35.0000,   1.00000,    619.4258
    532.5000,      35.0000,   1.00000,    645.4818
    537.5000,      35.0000,   1.00000,    714.1412
    542.5000,      35.0000,   1.00000,    619.9460
    547.5000,      35.0000,   1.00000,    558.7074
    552.5000,      35.0000,   1.00000,    474.2644
    562.5000,      35.0000,   1.00000,    337.3050
    567.5000,      35.0000,   1.00000,    334.0982
    572.5000,      35.0000,   1.00000,    286.1780
    577.5000,      35.0000,   1.00000,    321.4371
    582.5000,      35.0000,   1.00000,    399.6748
    587.5000,      35.0000,   1.00000,    493.9953
    597.5000,      35.0000,   1.00000,    687.9120
    602.5000,      35.0000,   1.00000,    711.1729
    607.5000,      35.0000,   1.00000,    723.3651
    612.5000,      35.0000,   1.00000,    602.9130
    617.5000,      35.0000,   1.00000,    482.7034
    622.5000,      35.0000,   1.00000,    392.8429
    627.5000,      35.0000,   1.00000,    343.9906
    632.5000,      35.0000,   1.00000,    348.4986
    637.5000,      35.0000,   1.00000,    360.8850
    642.5000,      35.0000,   1.00000,    360.0805
    647.5000,      35.0000,   1.00000,    382.8422
    652.5000,      35.0000,   1.00000,    437.6171
    657.5000,      35.0000,   1.00000,    477.2037
    662.5000,      35.0000,   1.00000,    500.5480
    667.5000,      35.0000,   1.00000,    475.6780
    672.5000,      35.0000,   1.00000,    449.2961
    677.5000,      35.0000,   1.00000,    422.5259
    682.5000,      35.0000,   1.00000,    396.7474
    687.5000,      35.0000,   1.00000,    371.1492
    692.5000,      35.0000,   1.00000,    348.3454
    697.5000,      35.0000,   1.00000,    324.0477
    702.5000,      35.0000,   1.00000,    319.5784
    707.5000,      35.0000,   1.00000,    335.7792
    712.5000,      35.0000,   1.00000,    335.6266
    717.5000,      35.0000,   1.00000,    330.2587
     52.5000,       5.0000,  10.00000,    331.0634
     57.5000,       5.0000,  10.00000,    310.4043
     62.5000,       5.0000,  10.00000,    337.8864
     67.5000,       5.0000,  10.00000,    367.3993
     72.5000,       5.0000,  10.00000,    372.6555
     77.5000,       5.0000,  10.00000,    398.8376
     82.5000,       5.0000,  10.00000,    492.1014
     87.5000,       5.0000,  10.00000,    452.9595
     92.5000,       5.0000,  10.00000,    515.4283
     97.5000,       5.0000,  10.00000,    528.3826
    102.5000,       5.0000,  10.00000,    508.0451
    107.5000,       5.0000,  10.00000,    514.7836
    112.5000,       5.0000,  10.00000,    564.4460
    117.5000,       5.0000,  10.00000,    589.1335
    122.5000,       5.0000,  10.00000,    597.7993
    127.5000,       5.0000,  10.00000,    484.9753
    132.5000,       5.0000,  10.00000,    426.7076
    137.5000,       5.0000,  10.00000,    463.2802
    142.5000,       5.0000,  10.00000,    493.3670
    147.5000,       5.0000,  10.00000,    496.9962
    152.5000,       5.0000,  10.00000,    462.7053
    157.5000,       5.0000,  10.00000,    573.0803
    162.5000,       5.0000,  10.00000,    513.2711
    167.5000,       5.0000,  10.00000,    479.7960
    172.5000,       5.0000,  10.00000,    535.6508
    177.5000,       5.0000,  10.00000,    603.8274
    182.5000,       5.0000,  10.00000,    626.4891
    187.5000,       5.0000,  10.00000,    660.5883
    192.5000,       5.0000,  10.00000,    703.7872
    197.5000,       5.0000,  10.00000,    630.6830
    202.5000,       5.0000,  10.00000,    592.1873
    207.5000,       5.0000,  10.00000,    566.7634
    212.5000,       5.0000,  10.00000,    528.4126
    217.5000,       5.0000,  10.00000,    528.0130
    222.5000,       5.0000,  10.00000,    525.4150
    227.5000,       5.0000,  10.00000,    545.4759
    232.5000,       5.0000,  10.00000,    503.1393
    237.5000,       5.0000,  10.00000,    512.6633
    242.5000,       5.0000,  10.00000,    532.5245
    247.5000,       5.0000,  10.00000,    520.3477
    252.5000,       5.0000,  10.00000,    546.7557
    257.5000,       5.0000,  10.00000,    530.5220
    262.5000,       5.0000,  10.00000,    589.3237
    267.5000,       5.0000,  10.00000,    567.6517
    272.5000,       5.0000,  10.00000,    489.8649
    277.5000,       5.0000,  10.00000,    477.7182
    282.5000,       5.0000,  10.00000,    465.5743
    287.5000,       5.0000,  10.00000,    425.3785
    292.5000,       5.0000,  10.00000,    376.1404
    297.5000,       5.0000,  10.00000,    381.5060
    302.5000,       5.0000,  10.00000,    326.3548
    307.5000,       5.0000,  10.00000,    339.2679
    312.5000,       5.0000,  10.00000,    344.2038
    317.5000,       5.0000,  10.00000,    359.6219
    322.5000,       5.0000,  10.00000,    432.7193
    327.5000,       5.0000,  10.00000,    465.4538
    332.5000,       5.0000,  10.00000,    409.4047
    337.5000,       5.0000,  10.00000,    460.4933
    342.5000,       5.0000,  10.00000,    434.7340
    347.5000,       5.0000,  10.00000,    485.9016
    352.5000,       5.0000,  10.00000,    498.4892
    357.5000,       5.0000,  10.00000,    505.5731
    362.5000,       5.0000,  10.00000,    610.2319
    367.5000,       5.0000,  10.00000,    435.2556
    372.5000,       5.0000,  10.00000,    404.7070
    377.5000,       5.0000,  10.00000,    424.9431
    382.5000,       5.0000,  10.00000,    368.4722
    387.5000,       5.0000,  10.00000,    256.6555
    392.5000,       5.0000,  10.00000,    430.2842
    397.5000,       5.0000,  10.00000,    472.7249
    402.5000,       5.0000,  10.00000,    432.3018
    407.5000,       5.0000,  10.00000,    476.4479
    412.5000,       5.0000,  10.00000,    365.9210
    417.5000,       5.0000,  10.00000,    412.0245
    422.5000,       5.0000,  10.00000,    352.0251
    427.5000,       5.0000,  10.00000,    437.9385
    432.5000,       5.0000,  10.00000,    518.3242
    437.5000,       5.0000,  10.00000,    501.9375
    442.5000,       5.0000,  10.00000,    505.7017
    447.5000,       5.0000,  10.00000,    570.4837
    452.5000,       5.0000,  10.00000,    507.7385
    457.5000,       5.0000,  10.00000,    445.4203
    462.5000,       5.0000,  10.00000,    462.7272
    467.5000,       5.0000,  10.00000,    463.8414
    472.5000,       5.0000,  10.00000,    463.1187
    477.5000,       5.0000,  10.00000,    493.0103
    482.5000,       5.0000,  10.00000,    468.3858
    492.5000,       5.0000,  10.00000,    472.8015
    497.5000,       5.0000,  10.00000,    488.5262
    502.5000,       5.0000,  10.00000,    455.8915
    507.5000,       5.0000,  10.00000,    408.0291
    512.5000,       5.0000,  10.00000,    435.9208
    517.5000,       5.0000,  10.00000,    295.1751
    522.5000,       5.0000,  10.00000,    373.3508
    527.5000,       5.0000,  10.00000,    340.2398
    532.5000,       5.0000,  10.00000,    581.2075
    547.5000,       5.0000,  10.00000,    537.2872
    552.5000,       5.0000,  10.00000,    647.6835
    557.5000,       5.0000,  10.00000,    215.8689
    562.5000,       5.0000,  10.00000,    242.5494
    567.5000,       5.0000,  10.00000,    262.2325
    572.5000,       5.0000,  10.00000,    252.0433
    577.5000,       5.0000,  10.00000,    284.1386
    582.5000,       5.0000,  10.00000,    371.6535
    587.5000,       5.0000,  10.00000,    461.5439
    597.5000,       5.0000,  10.00000,    806.6737
    602.5000,       5.0000,  10.00000,    786.1282
    607.5000,       5.0000,  10.00000,    630.9733
    612.5000,       5.0000,  10.00000,    334.2664
    617.5000,       5.0000,  10.00000,    467.7137
    622.5000,       5.0000,  10.00000,    379.9182
    627.5000,       5.0000,  10.00000,    284.7984
    632.5000,       5.0000,  10.00000,    279.7516
    637.5000,       5.0000,  10.00000,    297.7421
    642.5000,       5.0000,  10.00000,    325.8210
    647.5000,       5.0000,  10.00000,    348.8166
    652.5000,       5.0000,  10.00000,    510.1147
    657.5000,       5.0000,  10.00000,    467.2004
    662.5000,       5.0000,  10.00000,    457.3835
    667.5000,       5.0000,  10.00000,    426.3010
    672.5000,       5.0000,  10.00000,    396.9323
    677.5000,       5.0000,  10.00000,    425.0143
    682.5000,       5.0000,  10.00000,    370.2573
    687.5000,       5.0000,  10.00000,    369.6961
    692.5000,       5.0000,  10.00000,    399.3469
    697.5000,       5.0000,  10.00000,    317.8382
    702.5000,       5.0000,  10.00000,    295.1765
    707.5000,       5.0000,  10.00000,    287.2732
    712.5000,       5.0000,  10.00000,    253.5544
    717.5000,       5.0000,  10.00000,    307.2438
     67.5000,      45.0000,   1.00000,    402.9662
     72.5000,      45.0000,   1.00000,    418.3781
     77.5000,      45.0000,   1.00000,    441.5960
     82.5000,      45.0000,   1.00000,    461.3824
     87.5000,      45.0000,   1.00000,    486.2425
     92.5000,      45.0000,   1.00000,    500.4837
     97.5000,      45.0000,   1.00000,    525.3962
    102.5000,      45.0000,   1.00000,    544.6921
    107.5000,      45.0000,   1.00000,    542.5521
    112.5000,      45.0000,   1.00000,    528.1158
    117.5000,      45.0000,   1.00000,    519.4754
    122.5000,      45.0000,   1.00000,    500.5717
    127.5000,      45.0000,   1.00000,    479.3230
    132.5000,      45.0000,   1.00000,    462.1046
    137.5000,      45.0000,   1.00000,    457.3698
    142.5000,      45.0000,   1.00000,    440.4546
    147.5000,      45.0000,   1.00000,    423.5840
    152.5000,      45.0000,   1.00000,    435.0154
    157.5000,      45.0000,   1.00000,    459.5544
    162.5000,      45.0000,   1.00000,    480.8567
    167.5000,      45.0000,   1.00000,    505.4047
    172.5000,      45.0000,   1.00000,    529.2214
    177.5000,      45.0000,   1.00000,    549.9174
    182.5000,      45.0000,   1.00000,    554.1261
    187.5000,      45.0000,   1.00000,    571.6387
    192.5000,      45.0000,   1.00000,    584.0444
    197.5000,      45.0000,   1.00000,    582.1083
    202.5000,      45.0000,   1.00000,    567.5243
    207.5000,      45.0000,   1.00000,    564.2559
    212.5000,      45.0000,   1.00000,    551.3976
    217.5000,      45.0000,   1.00000,    529.9973
    222.5000,      45.0000,   1.00000,    514.5533
    227.5000,      45.0000,   1.00000,    516.1049
    232.5000,      45.0000,   1.00000,    510.7370
    237.5000,      45.0000,   1.00000,    512.6451
    242.5000,      45.0000,   1.00000,    526.5553
    247.5000,      45.0000,   1.00000,    537.2555
    252.5000,      45.0000,   1.00000,    536.8988
    257.5000,      45.0000,   1.00000,    535.1154
    262.5000,      45.0000,   1.00000,    529.4088
    267.5000,      45.0000,   1.00000,    514.1431
    272.5000,      45.0000,   1.00000,    493.1173
    277.5000,      45.0000,   1.00000,    476.2645
    282.5000,      45.0000,   1.00000,    452.0108
    287.5000,      45.0000,   1.00000,    421.9879
    292.5000,      45.0000,   1.00000,    396.2273
    297.5000,      45.0000,   1.00000,    375.4154
    302.5000,      45.0000,   1.00000,    361.6836
    307.5000,      45.0000,   1.00000,    359.4722
    312.5000,      45.0000,   1.00000,    357.8850
    317.5000,      45.0000,   1.00000,    373.1149
    322.5000,      45.0000,   1.00000,    395.3848
    327.5000,      45.0000,   1.00000,    419.3397
    332.5000,      45.0000,   1.00000,    444.0392
    337.5000,      45.0000,   1.00000,    471.7437
    342.5000,      45.0000,   1.00000,    498.8597
    347.5000,      45.0000,   1.00000,    500.1973
    352.5000,      45.0000,   1.00000,    487.4641
    357.5000,      45.0000,   1.00000,    493.3491
    362.5000,      45.0000,   1.00000,    472.8316
    367.5000,      45.0000,   1.00000,    450.8159
    372.5000,      45.0000,   1.00000,    442.3985
    377.5000,      45.0000,   1.00000,    435.1759
    382.5000,      45.0000,   1.00000,    417.5623
    387.5000,      45.0000,   1.00000,    390.9710
    392.5000,      45.0000,   1.00000,    377.4307
    397.5000,      45.0000,   1.00000,    370.7966
    402.5000,      45.0000,   1.00000,    354.3718
    407.5000,      45.0000,   1.00000,    362.6630
    412.5000,      45.0000,   1.00000,    396.0133
    417.5000,      45.0000,   1.00000,    415.3093
    422.5000,      45.0000,   1.00000,    432.7683
    427.5000,      45.0000,   1.00000,    454.1865
    432.5000,      45.0000,   1.00000,    457.9138
    437.5000,      45.0000,   1.00000,    456.5049
    442.5000,      45.0000,   1.00000,    452.5280
    447.5000,      45.0000,   1.00000,    472.0201
    452.5000,      45.0000,   1.00000,    474.7308
    457.5000,      45.0000,   1.00000,    464.6371
    462.5000,      45.0000,   1.00000,    487.2144
    467.5000,      45.0000,   1.00000,    482.8452
    477.5000,      45.0000,   1.00000,    435.3810
    482.5000,      45.0000,   1.00000,    431.7162
    487.5000,      45.0000,   1.00000,    401.5060
    492.5000,      45.0000,   1.00000,    404.2791
    497.5000,      45.0000,   1.00000,    393.5166
    502.5000,      45.0000,   1.00000,    399.4462
    507.5000,      45.0000,   1.00000,    404.9836
    512.5000,      45.0000,   1.00000,    441.1680
    522.5000,      45.0000,   1.00000,    535.5613
    527.5000,      45.0000,   1.00000,    514.6782
    532.5000,      45.0000,   1.00000,    506.6581
    537.5000,      45.0000,   1.00000,    416.6749
    542.5000,      45.0000,   1.00000,    381.3006
    547.5000,      45.0000,   1.00000,    372.4016
    552.5000,      45.0000,   1.00000,    365.7603
    557.5000,      45.0000,   1.00000,    346.2218
    567.5000,      45.0000,   1.00000,    305.1154
    572.5000,      45.0000,   1.00000,    320.3631
    577.5000,      45.0000,   1.00000,    331.4245
    582.5000,      45.0000,   1.00000,    395.9063
    587.5000,      45.0000,   1.00000,    404.1097
    592.5000,      45.0000,   1.00000,    392.7497
    597.5000,      45.0000,   1.00000,    408.7465
    602.5000,      45.0000,   1.00000,    436.9236
    612.5000,      45.0000,   1.00000,    504.2633
    617.5000,      45.0000,   1.00000,    499.3412
    622.5000,      45.0000,   1.00000,    471.4138
    627.5000,      45.0000,   1.00000,    383.9934
    632.5000,      45.0000,   1.00000,    361.9868
    637.5000,      45.0000,   1.00000,    366.1955
    642.5000,      45.0000,   1.00000,    353.6049
    647.5000,      45.0000,   1.00000,    351.5273
    652.5000,      45.0000,   1.00000,    361.5765
    657.5000,      45.0000,   1.00000,    379.8382
    662.5000,      45.0000,   1.00000,    379.9184
    667.5000,      45.0000,   1.00000,    415.9492
    672.5000,      45.0000,   1.00000,    443.3316
    677.5000,      45.0000,   1.00000,    411.1371
    682.5000,      45.0000,   1.00000,    376.0536
    687.5000,      45.0000,   1.00000,    364.0231
    692.5000,      45.0000,   1.00000,    342.6797
    697.5000,      45.0000,   1.00000,    329.0213
    702.5000,      45.0000,   1.00000,    319.0612
     67.5000,      15.0000,   4.00000,    353.9687
     72.5000,      15.0000,   4.00000,    386.5180
     77.5000,      15.0000,   4.00000,    434.1330
     82.5000,      15.0000,   4.00000,    484.0638
     87.5000,      15.0000,   4.00000,    528.8559
     92.5000,      15.0000,   4.00000,    529.5989
     97.5000,      15.0000,   4.00000,    518.7625
    102.5000,      15.0000,   4.00000,    511.5905
    107.5000,      15.0000,   4.00000,    531.3152
    112.5000,      15.0000,   4.00000,    560.1793
    117.5000,      15.0000,   4.00000,    586.6962
    122.5000,      15.0000,   4.00000,    538.6644
    127.5000,      15.0000,   4.00000,    461.5354
    132.5000,      15.0000,   4.00000,    411.7485
    137.5000,      15.0000,   4.00000,    404.5556
    142.5000,      15.0000,   4.00000,    415.2290
    147.5000,      15.0000,   4.00000,    421.5867
    152.5000,      15.0000,   4.00000,    455.7380
    157.5000,      15.0000,   4.00000,    459.2709
    162.5000,      15.0000,   4.00000,    462.3432
    167.5000,      15.0000,   4.00000,    445.9006
    172.5000,      15.0000,   4.00000,    466.8840
    177.5000,      15.0000,   4.00000,    509.2850
    182.5000,      15.0000,   4.00000,    560.5922
    187.5000,      15.0000,   4.00000,    616.4924
    192.5000,      15.0000,   4.00000,    636.5585
    197.5000,      15.0000,   4.00000,    616.0773
    202.5000,      15.0000,   4.00000,    561.9569
    207.5000,      15.0000,   4.00000,    531.5071
    212.5000,      15.0000,   4.00000,    515.1279
    217.5000,      15.0000,   4.00000,    512.5222
    222.5000,      15.0000,   4.00000,    519.7405
    227.5000,      15.0000,   4.00000,    521.0441
    232.5000,      15.0000,   4.00000,    511.8167
    237.5000,      15.0000,   4.00000,    498.0567
    242.5000,      15.0000,   4.00000,    503.1458
    247.5000,      15.0000,   4.00000,    514.8862
    252.5000,      15.0000,   4.00000,    518.7505
    257.5000,      15.0000,   4.00000,    541.3459
    262.5000,      15.0000,   4.00000,    542.3763
    267.5000,      15.0000,   4.00000,    534.5831
    272.5000,      15.0000,   4.00000,    495.6817
    277.5000,      15.0000,   4.00000,    468.5485
    282.5000,      15.0000,   4.00000,    448.9661
    287.5000,      15.0000,   4.00000,    413.2048
    292.5000,      15.0000,   4.00000,    385.8386
    297.5000,      15.0000,   4.00000,    339.9087
    302.5000,      15.0000,   4.00000,    325.0823
    307.5000,      15.0000,   4.00000,    311.3155
    312.5000,      15.0000,   4.00000,    321.9615
    317.5000,      15.0000,   4.00000,    359.5519
    322.5000,      15.0000,   4.00000,    414.9729
    327.5000,      15.0000,   4.00000,    429.5319
    332.5000,      15.0000,   4.00000,    443.5696
    337.5000,      15.0000,   4.00000,    428.6607
    342.5000,      15.0000,   4.00000,    448.2076
    347.5000,      15.0000,   4.00000,    469.1430
    352.5000,      15.0000,   4.00000,    508.7101
    357.5000,      15.0000,   4.00000,    565.8904
    362.5000,      15.0000,   4.00000,    545.8572
    367.5000,      15.0000,   4.00000,    496.9263
    372.5000,      15.0000,   4.00000,    429.2254
    377.5000,      15.0000,   4.00000,    394.3441
    382.5000,      15.0000,   4.00000,    346.2144
    387.5000,      15.0000,   4.00000,    338.8678
    392.5000,      15.0000,   4.00000,    363.6075
    397.5000,      15.0000,   4.00000,    409.9354
    402.5000,      15.0000,   4.00000,    416.7716
    407.5000,      15.0000,   4.00000,    374.2087
    412.5000,      15.0000,   4.00000,    352.3030
    417.5000,      15.0000,   4.00000,    315.6550
    422.5000,      15.0000,   4.00000,    342.2865
    427.5000,      15.0000,   4.00000,    383.4227
    432.5000,      15.0000,   4.00000,    439.6581
    437.5000,      15.0000,   4.00000,    463.6740
    442.5000,      15.0000,   4.00000,    482.0635
    447.5000,      15.0000,   4.00000,    503.5420
    452.5000,      15.0000,   4.00000,    492.9536
    457.5000,      15.0000,   4.00000,    458.2050
    462.5000,      15.0000,   4.00000,    476.2936
    467.5000,      15.0000,   4.00000,    476.1576
    477.5000,      15.0000,   4.00000,    425.0048
    482.5000,      15.0000,   4.00000,    407.3828
    487.5000,      15.0000,   4.00000,    388.2420
    492.5000,      15.0000,   4.00000,    400.1269
    497.5000,      15.0000,   4.00000,    417.9011
    502.5000,      15.0000,   4.00000,    400.8731
    507.5000,      15.0000,   4.00000,    401.3524
    512.5000,      15.0000,   4.00000,    353.4326
    517.5000,      15.0000,   4.00000,    341.1571
    522.5000,      15.0000,   4.00000,    303.8254
    527.5000,      15.0000,   4.00000,    362.9565
    537.5000,      15.0000,   4.00000,    487.4480
    542.5000,      15.0000,   4.00000,    513.2515
    552.5000,      15.0000,   4.00000,    349.5966
    557.5000,      15.0000,   4.00000,    290.0935
    562.5000,      15.0000,   4.00000,    196.1813
    567.5000,      15.0000,   4.00000,    217.3323
    572.5000,      15.0000,   4.00000,    245.6234
    577.5000,      15.0000,   4.00000,    288.0518
    582.5000,      15.0000,   4.00000,    355.6023
    587.5000,      15.0000,   4.00000,    386.1298
    592.5000,      15.0000,   4.00000,    445.2211
    602.5000,      15.0000,   4.00000,    509.0251
    612.5000,      15.0000,   4.00000,    413.1960
    617.5000,      15.0000,   4.00000,    374.0303
    622.5000,      15.0000,   4.00000,    394.4784
    627.5000,      15.0000,   4.00000,    320.0486
    632.5000,      15.0000,   4.00000,    286.0659
    637.5000,      15.0000,   4.00000,    295.4986
    642.5000,      15.0000,   4.00000,    313.9311
    647.5000,      15.0000,   4.00000,    371.0341
    652.5000,      15.0000,   4.00000,    405.7358
    657.5000,      15.0000,   4.00000,    424.2727
    662.5000,      15.0000,   4.00000,    388.7431
    667.5000,      15.0000,   4.00000,    391.1888
    672.5000,      15.0000,   4.00000,    400.1093
    677.5000,      15.0000,   4.00000,    383.3270
    682.5000,      15.0000,   4.00000,    373.9115
    687.5000,      15.0000,   4.00000,    377.6154
    692.5000,      15.0000,   4.00000,    368.7785
    697.5000,      15.0000,   4.00000,    342.0603
    702.5000,      15.0000,   4.00000,    295.6554
     82.5000,      55.0000,   1.00000,    458.0891
     87.5000,      55.0000,   1.00000,    486.1305
     92.5000,      55.0000,   1.00000,    516.1880
     97.5000,      55.0000,   1.00000,    529.1135
    102.5000,      55.0000,   1.00000,    528.1871
    107.5000,      55.0000,   1.00000,    513.9648
    112.5000,      55.0000,   1.00000,    495.7864
    117.5000,      55.0000,   1.00000,    474.9380
    122.5000,      55.0000,   1.00000,    461.8163
    127.5000,      55.0000,   1.00000,    447.5396
    132.5000,      55.0000,   1.00000,    450.3186
    137.5000,      55.0000,   1.00000,    437.3279
    142.5000,      55.0000,   1.00000,    413.9727
    147.5000,      55.0000,   1.00000,    397.3528
    152.5000,      55.0000,   1.00000,    394.5192
    157.5000,      55.0000,   1.00000,    401.0037
    162.5000,      55.0000,   1.00000,    421.8195
    167.5000,      55.0000,   1.00000,    451.6269
    172.5000,      55.0000,   1.00000,    478.5670
    177.5000,      55.0000,   1.00000,    490.6424
    182.5000,      55.0000,   1.00000,    502.0639
    187.5000,      55.0000,   1.00000,    495.2742
    192.5000,      55.0000,   1.00000,    504.5922
    197.5000,      55.0000,   1.00000,    523.4246
    202.5000,      55.0000,   1.00000,    543.8698
    207.5000,      55.0000,   1.00000,    555.8580
    212.5000,      55.0000,   1.00000,    558.3428
    217.5000,      55.0000,   1.00000,    547.8367
    222.5000,      55.0000,   1.00000,    539.2053
    227.5000,      55.0000,   1.00000,    536.6333
    232.5000,      55.0000,   1.00000,    537.1674
    242.5000,      55.0000,   1.00000,    541.6465
    247.5000,      55.0000,   1.00000,    525.6478
    252.5000,      55.0000,   1.00000,    512.3300
    257.5000,      55.0000,   1.00000,    495.0671
    262.5000,      55.0000,   1.00000,    488.1685
    267.5000,      55.0000,   1.00000,    475.1014
    272.5000,      55.0000,   1.00000,    462.3286
    277.5000,      55.0000,   1.00000,    446.3081
    282.5000,      55.0000,   1.00000,    418.7135
    287.5000,      55.0000,   1.00000,    399.8376
    292.5000,      55.0000,   1.00000,    380.5040
    297.5000,      55.0000,   1.00000,    368.6902
    302.5000,      55.0000,   1.00000,    369.0171
    307.5000,      55.0000,   1.00000,    375.4254
    312.5000,      55.0000,   1.00000,    371.4148
    317.5000,      55.0000,   1.00000,    367.4696
    322.5000,      55.0000,   1.00000,    379.1417
    327.5000,      55.0000,   1.00000,    389.6477
    332.5000,      55.0000,   1.00000,    417.5800
    337.5000,      55.0000,   1.00000,    456.4078
    342.5000,      55.0000,   1.00000,    471.6793
    347.5000,      55.0000,   1.00000,    484.5175
    352.5000,      55.0000,   1.00000,    484.8554
    357.5000,      55.0000,   1.00000,    471.3851
    362.5000,      55.0000,   1.00000,    456.9339
    367.5000,      55.0000,   1.00000,    450.0571
    372.5000,      55.0000,   1.00000,    451.6918
    377.5000,      55.0000,   1.00000,    442.6897
    382.5000,      55.0000,   1.00000,    434.9302
    387.5000,      55.0000,   1.00000,    405.0361
    392.5000,      55.0000,   1.00000,    370.1069
    402.5000,      55.0000,   1.00000,    341.7060
    407.5000,      55.0000,   1.00000,    349.2694
    412.5000,      55.0000,   1.00000,    356.8329
    417.5000,      55.0000,   1.00000,    380.0027
    422.5000,      55.0000,   1.00000,    394.8244
    427.5000,      55.0000,   1.00000,    397.0694
    432.5000,      55.0000,   1.00000,    410.6487
    437.5000,      55.0000,   1.00000,    417.4710
    442.5000,      55.0000,   1.00000,    441.0986
    447.5000,      55.0000,   1.00000,    474.0770
    452.5000,      55.0000,   1.00000,    487.5909
    462.5000,      55.0000,   1.00000,    451.3648
    467.5000,      55.0000,   1.00000,    447.9864
    472.5000,      55.0000,   1.00000,    425.7102
    477.5000,      55.0000,   1.00000,    427.7046
    482.5000,      55.0000,   1.00000,    433.2518
    487.5000,      55.0000,   1.00000,    440.9678
    492.5000,      55.0000,   1.00000,    428.8816
    497.5000,      55.0000,   1.00000,    413.0464
    502.5000,      55.0000,   1.00000,    387.6642
    507.5000,      55.0000,   1.00000,    381.9535
    517.5000,      55.0000,   1.00000,    410.6052
    522.5000,      55.0000,   1.00000,    386.4109
    527.5000,      55.0000,   1.00000,    376.3408
    532.5000,      55.0000,   1.00000,    356.3533
    537.5000,      55.0000,   1.00000,    331.9629
    542.5000,      55.0000,   1.00000,    312.0843
    547.5000,      55.0000,   1.00000,    311.2234
    552.5000,      55.0000,   1.00000,    310.4277
    562.5000,      55.0000,   1.00000,    326.4483
    572.5000,      55.0000,   1.00000,    308.1173
    577.5000,      55.0000,   1.00000,    325.1623
    582.5000,      55.0000,   1.00000,    321.5701
    587.5000,      55.0000,   1.00000,    325.9906
    592.5000,      55.0000,   1.00000,    352.8004
    597.5000,      55.0000,   1.00000,    368.7992
    602.5000,      55.0000,   1.00000,    367.3606
    607.5000,      55.0000,   1.00000,    365.6169
    612.5000,      55.0000,   1.00000,    356.4763
    617.5000,      55.0000,   1.00000,    358.1188
    627.5000,      55.0000,   1.00000,    409.6897
    632.5000,      55.0000,   1.00000,    399.6075
    637.5000,      55.0000,   1.00000,    400.7966
    642.5000,      55.0000,   1.00000,    399.2198
    647.5000,      55.0000,   1.00000,    374.6407
    652.5000,      55.0000,   1.00000,    371.8180
    657.5000,      55.0000,   1.00000,    370.5820
    662.5000,      55.0000,   1.00000,    366.0310
    667.5000,      55.0000,   1.00000,    371.8943
    672.5000,      55.0000,   1.00000,    371.5020
    677.5000,      55.0000,   1.00000,    371.4692
    682.5000,      55.0000,   1.00000,    363.6116
    687.5000,      55.0000,   1.00000,    361.9115
     82.5000,      15.0000,   5.00000,    486.2639
     87.5000,      15.0000,   5.00000,    530.8658
     92.5000,      15.0000,   5.00000,    547.4428
     97.5000,      15.0000,   5.00000,    533.4707
    102.5000,      15.0000,   5.00000,    520.4752
    107.5000,      15.0000,   5.00000,    527.6045
    112.5000,      15.0000,   5.00000,    537.0836
    117.5000,      15.0000,   5.00000,    538.7947
    122.5000,      15.0000,   5.00000,    496.5884
    127.5000,      15.0000,   5.00000,    436.8654
    132.5000,      15.0000,   5.00000,    391.8514
    137.5000,      15.0000,   5.00000,    371.5697
    142.5000,      15.0000,   5.00000,    380.1013
    147.5000,      15.0000,   5.00000,    374.5555
    152.5000,      15.0000,   5.00000,    409.0140
    157.5000,      15.0000,   5.00000,    405.6768
    162.5000,      15.0000,   5.00000,    403.0786
    167.5000,      15.0000,   5.00000,    387.8120
    172.5000,      15.0000,   5.00000,    415.9331
    177.5000,      15.0000,   5.00000,    458.3174
    182.5000,      15.0000,   5.00000,    507.4348
    187.5000,      15.0000,   5.00000,    552.5048
    192.5000,      15.0000,   5.00000,    573.0710
    197.5000,      15.0000,   5.00000,    572.1706
    202.5000,      15.0000,   5.00000,    547.0127
    207.5000,      15.0000,   5.00000,    530.4738
    212.5000,      15.0000,   5.00000,    520.4706
    217.5000,      15.0000,   5.00000,    520.5558
    222.5000,      15.0000,   5.00000,    541.1443
    227.5000,      15.0000,   5.00000,    541.4579
    232.5000,      15.0000,   5.00000,    533.7776
    242.5000,      15.0000,   5.00000,    516.4434
    247.5000,      15.0000,   5.00000,    510.8439
    252.5000,      15.0000,   5.00000,    496.7284
    257.5000,      15.0000,   5.00000,    509.7509
    262.5000,      15.0000,   5.00000,    509.0431
    267.5000,      15.0000,   5.00000,    501.1633
    272.5000,      15.0000,   5.00000,    469.0239
    277.5000,      15.0000,   5.00000,    444.2625
    282.5000,      15.0000,   5.00000,    419.5033
    287.5000,      15.0000,   5.00000,    387.3016
    292.5000,      15.0000,   5.00000,    364.8290
    297.5000,      15.0000,   5.00000,    329.5652
    302.5000,      15.0000,   5.00000,    316.9760
    307.5000,      15.0000,   5.00000,    310.6170
    312.5000,      15.0000,   5.00000,    321.0793
    317.5000,      15.0000,   5.00000,    353.6544
    322.5000,      15.0000,   5.00000,    388.2028
    327.5000,      15.0000,   5.00000,    403.6193
    332.5000,      15.0000,   5.00000,    416.4149
    337.5000,      15.0000,   5.00000,    412.4915
    342.5000,      15.0000,   5.00000,    440.6978
    347.5000,      15.0000,   5.00000,    467.8203
    352.5000,      15.0000,   5.00000,    510.0241
    357.5000,      15.0000,   5.00000,    561.6252
    362.5000,      15.0000,   5.00000,    547.5812
    367.5000,      15.0000,   5.00000,    504.3260
    372.5000,      15.0000,   5.00000,    436.2573
    377.5000,      15.0000,   5.00000,    403.5109
    382.5000,      15.0000,   5.00000,    357.0982
    387.5000,      15.0000,   5.00000,    343.2525
    392.5000,      15.0000,   5.00000,    356.1440
    402.5000,      15.0000,   5.00000,    395.9063
    407.5000,      15.0000,   5.00000,    354.3539
    412.5000,      15.0000,   5.00000,    326.7629
    417.5000,      15.0000,   5.00000,    286.6587
    422.5000,      15.0000,   5.00000,    307.2159
    427.5000,      15.0000,   5.00000,    347.0422
    432.5000,      15.0000,   5.00000,    405.0014
    437.5000,      15.0000,   5.00000,    443.8787
    442.5000,      15.0000,   5.00000,    485.8563
    447.5000,      15.0000,   5.00000,    541.7715
    452.5000,      15.0000,   5.00000,    518.1077
    462.5000,      15.0000,   5.00000,    448.5002
    467.5000,      15.0000,   5.00000,    452.1714
    472.5000,      15.0000,   5.00000,    424.5452
    477.5000,      15.0000,   5.00000,    419.7587
    482.5000,      15.0000,   5.00000,    418.8225
    487.5000,      15.0000,   5.00000,    422.0702
    492.5000,      15.0000,   5.00000,    434.7488
    497.5000,      15.0000,   5.00000,    438.0705
    502.5000,      15.0000,   5.00000,    400.0302
    507.5000,      15.0000,   5.00000,    368.6411
    512.5000,      15.0000,   5.00000,    300.0506
    517.5000,      15.0000,   5.00000,    271.7862
    522.5000,      15.0000,   5.00000,    322.5812
    527.5000,      15.0000,   5.00000,    271.7843
    537.5000,      15.0000,   5.00000,    460.0646
    542.5000,      15.0000,   5.00000,    448.2068
    552.5000,      15.0000,   5.00000,    320.4914
    562.5000,      15.0000,   5.00000,    181.2207
    567.5000,      15.0000,   5.00000,    198.4271
    572.5000,      15.0000,   5.00000,    211.0150
    577.5000,      15.0000,   5.00000,    249.4460
    582.5000,      15.0000,   5.00000,    306.0248
    587.5000,      15.0000,   5.00000,    345.8239
    592.5000,      15.0000,   5.00000,    415.2790
    597.5000,      15.0000,   5.00000,    467.2408
    602.5000,      15.0000,   5.00000,    475.3336
    607.5000,      15.0000,   5.00000,    376.6459
    612.5000,      15.0000,   5.00000,    402.1850
    617.5000,      15.0000,   5.00000,    298.7131
    627.5000,      15.0000,   5.00000,    299.4571
    632.5000,      15.0000,   5.00000,    300.9892
    637.5000,      15.0000,   5.00000,    325.6161
    642.5000,      15.0000,   5.00000,    348.5700
    647.5000,      15.0000,   5.00000,    405.6679
    652.5000,      15.0000,   5.00000,    429.3989
    657.5000,      15.0000,   5.00000,    438.5263
    662.5000,      15.0000,   5.00000,    389.9766
    667.5000,      15.0000,   5.00000,    363.1312
    672.5000,      15.0000,   5.00000,    362.1053
    677.5000,      15.0000,   5.00000,    353.5850
    682.5000,      15.0000,   5.00000,    368.4911
    687.5000,      15.0000,   5.00000,    387.9037
     97.5000,      65.0000,   1.00000,    492.9370
    102.5000,      65.0000,   1.00000,    481.9119
    107.5000,      65.0000,   1.00000,    482.6675
    112.5000,      65.0000,   1.00000,    471.7239
    117.5000,      65.0000,   1.00000,    460.1449
    122.5000,      65.0000,   1.00000,    442.8216
    127.5000,      65.0000,   1.00000,    435.7763
    132.5000,      65.0000,   1.00000,    415.4905
    137.5000,      65.0000,   1.00000,    405.1480
    142.5000,      65.0000,   1.00000,    400.3568
    147.5000,      65.0000,   1.00000,    393.7687
    152.5000,      65.0000,   1.00000,    389.0869
    157.5000,      65.0000,   1.00000,    388.4583
    162.5000,      65.0000,   1.00000,    400.1636
    167.5000,      65.0000,   1.00000,    412.1675
    172.5000,      65.0000,   1.00000,    420.0758
    177.5000,      65.0000,   1.00000,    432.1442
    182.5000,      65.0000,   1.00000,    445.2430
    187.5000,      65.0000,   1.00000,    466.2757
    192.5000,      65.0000,   1.00000,    472.0974
    197.5000,      65.0000,   1.00000,    489.4707
    202.5000,      65.0000,   1.00000,    506.8343
    207.5000,      65.0000,   1.00000,    527.2488
    212.5000,      65.0000,   1.00000,    545.4738
    217.5000,      65.0000,   1.00000,    563.2495
    257.5000,      65.0000,   1.00000,    496.8009
    262.5000,      65.0000,   1.00000,    468.4653
    267.5000,      65.0000,   1.00000,    437.1158
    272.5000,      65.0000,   1.00000,    412.4896
    277.5000,      65.0000,   1.00000,    395.7715
    282.5000,      65.0000,   1.00000,    385.6995
    287.5000,      65.0000,   1.00000,    379.9293
    292.5000,      65.0000,   1.00000,    386.9359
    297.5000,      65.0000,   1.00000,    380.2899
    302.5000,      65.0000,   1.00000,    365.4910
    307.5000,      65.0000,   1.00000,    364.1387
    312.5000,      65.0000,   1.00000,    358.9352
    317.5000,      65.0000,   1.00000,    364.8213
    322.5000,      65.0000,   1.00000,    375.0994
    327.5000,      65.0000,   1.00000,    395.5268
    332.5000,      65.0000,   1.00000,    419.5992
    337.5000,      65.0000,   1.00000,    424.6095
    342.5000,      65.0000,   1.00000,    434.5913
    347.5000,      65.0000,   1.00000,    444.2770
    352.5000,      65.0000,   1.00000,    449.5062
    357.5000,      65.0000,   1.00000,    434.1277
    362.5000,      65.0000,   1.00000,    436.0983
    367.5000,      65.0000,   1.00000,    442.3450
    372.5000,      65.0000,   1.00000,    435.7146
    377.5000,      65.0000,   1.00000,    439.5243
    417.5000,      65.0000,   1.00000,    375.0608
    422.5000,      65.0000,   1.00000,    404.3753
    427.5000,      65.0000,   1.00000,    411.6137
    432.5000,      65.0000,   1.00000,    425.2921
    437.5000,      65.0000,   1.00000,    426.3225
    447.5000,      65.0000,   1.00000,    416.7399
    452.5000,      65.0000,   1.00000,    430.1091
    457.5000,      65.0000,   1.00000,    435.4800
    462.5000,      65.0000,   1.00000,    463.1846
    467.5000,      65.0000,   1.00000,    470.3844
    472.5000,      65.0000,   1.00000,    473.3339
    477.5000,      65.0000,   1.00000,    474.8794
    482.5000,      65.0000,   1.00000,    465.4901
    487.5000,      65.0000,   1.00000,    432.7366
    492.5000,      65.0000,   1.00000,    416.4823
    497.5000,      65.0000,   1.00000,    394.1229
    502.5000,      65.0000,   1.00000,    377.7140
    512.5000,      65.0000,   1.00000,    362.0251
    517.5000,      65.0000,   1.00000,    357.9821
    522.5000,      65.0000,   1.00000,    350.0201
    527.5000,      65.0000,   1.00000,    313.4951
    532.5000,      65.0000,   1.00000,    293.9565
    537.5000,      65.0000,   1.00000,    278.3636
    577.5000,      65.0000,   1.00000,    298.8606
    582.5000,      65.0000,   1.00000,    292.0889
    587.5000,      65.0000,   1.00000,    285.2110
    592.5000,      65.0000,   1.00000,    298.6318
    597.5000,      65.0000,   1.00000,    311.3313
    602.5000,      65.0000,   1.00000,    323.2838
    607.5000,      65.0000,   1.00000,    336.4212
    612.5000,      65.0000,   1.00000,    353.1135
    617.5000,      65.0000,   1.00000,    353.1650
    622.5000,      65.0000,   1.00000,    367.1525
    627.5000,      65.0000,   1.00000,    372.7424
    632.5000,      65.0000,   1.00000,    367.9768
    642.5000,      65.0000,   1.00000,    381.0113
    647.5000,      65.0000,   1.00000,    401.7993
    652.5000,      65.0000,   1.00000,    400.2666
    657.5000,      65.0000,   1.00000,    383.8319
    662.5000,      65.0000,   1.00000,    389.0740
    667.5000,      65.0000,   1.00000,    384.7206
    672.5000,      65.0000,   1.00000,    379.5429
     97.5000,      15.0000,   6.00000,    517.7627
    102.5000,      15.0000,   6.00000,    500.5255
    107.5000,      15.0000,   6.00000,    515.5154
    112.5000,      15.0000,   6.00000,    521.1086
    117.5000,      15.0000,   6.00000,    525.9722
    122.5000,      15.0000,   6.00000,    479.1551
    127.5000,      15.0000,   6.00000,    409.2949
    132.5000,      15.0000,   6.00000,    359.6321
    137.5000,      15.0000,   6.00000,    341.5494
    142.5000,      15.0000,   6.00000,    355.7182
    147.5000,      15.0000,   6.00000,    356.8836
    152.5000,      15.0000,   6.00000,    393.1064
    157.5000,      15.0000,   6.00000,    387.6377
    162.5000,      15.0000,   6.00000,    379.3639
    167.5000,      15.0000,   6.00000,    352.6425
    172.5000,      15.0000,   6.00000,    365.9946
    177.5000,      15.0000,   6.00000,    406.2296
    182.5000,      15.0000,   6.00000,    458.4105
    187.5000,      15.0000,   6.00000,    513.9841
    192.5000,      15.0000,   6.00000,    544.4983
    197.5000,      15.0000,   6.00000,    549.5751
    202.5000,      15.0000,   6.00000,    525.6815
    207.5000,      15.0000,   6.00000,    512.9483
    212.5000,      15.0000,   6.00000,    515.3202
    217.5000,      15.0000,   6.00000,    538.7003
    257.5000,      15.0000,   6.00000,    513.1124
    262.5000,      15.0000,   6.00000,    501.0240
    267.5000,      15.0000,   6.00000,    466.7249
    272.5000,      15.0000,   6.00000,    426.8474
    277.5000,      15.0000,   6.00000,    400.3501
    282.5000,      15.0000,   6.00000,    392.1187
    287.5000,      15.0000,   6.00000,    371.4916
    292.5000,      15.0000,   6.00000,    361.7707
    297.5000,      15.0000,   6.00000,    327.5679
    302.5000,      15.0000,   6.00000,    313.0157
    307.5000,      15.0000,   6.00000,    298.2940
    312.5000,      15.0000,   6.00000,    306.0962
    317.5000,      15.0000,   6.00000,    336.3803
    322.5000,      15.0000,   6.00000,    375.0742
    327.5000,      15.0000,   6.00000,    398.8277
    332.5000,      15.0000,   6.00000,    408.2569
    337.5000,      15.0000,   6.00000,    389.6884
    342.5000,      15.0000,   6.00000,    420.4128
    347.5000,      15.0000,   6.00000,    438.5464
    352.5000,      15.0000,   6.00000,    482.7016
    357.5000,      15.0000,   6.00000,    528.8024
    362.5000,      15.0000,   6.00000,    522.9901
    367.5000,      15.0000,   6.00000,    490.6305
    372.5000,      15.0000,   6.00000,    428.8103
    377.5000,      15.0000,   6.00000,    399.2212
    417.5000,      15.0000,   6.00000,    291.4197
    422.5000,      15.0000,   6.00000,    316.1609
    427.5000,      15.0000,   6.00000,    363.7701
    432.5000,      15.0000,   6.00000,    438.1720
    437.5000,      15.0000,   6.00000,    461.8907
    447.5000,      15.0000,   6.00000,    489.5282
    452.5000,      15.0000,   6.00000,    485.5646
    457.5000,      15.0000,   6.00000,    452.4032
    462.5000,      15.0000,   6.00000,    463.3681
    467.5000,      15.0000,   6.00000,    477.3702
    472.5000,      15.0000,   6.00000,    475.7474
    477.5000,      15.0000,   6.00000,    462.9463
    482.5000,      15.0000,   6.00000,    444.6867
    487.5000,      15.0000,   6.00000,    438.1719
    492.5000,      15.0000,   6.00000,    436.7987
    497.5000,      15.0000,   6.00000,    425.7508
    502.5000,      15.0000,   6.00000,    375.3643
    507.5000,      15.0000,   6.00000,    344.7717
    512.5000,      15.0000,   6.00000,    269.8940
    517.5000,      15.0000,   6.00000,    235.0511
    522.5000,      15.0000,   6.00000,    215.3409
    527.5000,      15.0000,   6.00000,    241.8620
    537.5000,      15.0000,   6.00000,    403.9499
    577.5000,      15.0000,   6.00000,    227.7855
    582.5000,      15.0000,   6.00000,    274.1383
    587.5000,      15.0000,   6.00000,    309.5037
    592.5000,      15.0000,   6.00000,    371.3850
    597.5000,      15.0000,   6.00000,    417.7348
    602.5000,      15.0000,   6.00000,    446.2327
    607.5000,      15.0000,   6.00000,    367.5151
    612.5000,      15.0000,   6.00000,    332.2474
    617.5000,      15.0000,   6.00000,    294.1120
    622.5000,      15.0000,   6.00000,    303.9816
    627.5000,      15.0000,   6.00000,    266.5091
    632.5000,      15.0000,   6.00000,    259.2498
    642.5000,      15.0000,   6.00000,    344.6086
    647.5000,      15.0000,   6.00000,    422.3632
    652.5000,      15.0000,   6.00000,    467.8193
    657.5000,      15.0000,   6.00000,    469.4577
    662.5000,      15.0000,   6.00000,    421.7561
    667.5000,      15.0000,   6.00000,    389.7794
    672.5000,      15.0000,   6.00000,    382.0685
    105.0000,      30.0000,   3.00000,    521.1696
    110.0000,      30.0000,   3.00000,    515.3914
    115.0000,      30.0000,   3.00000,    496.2025
    120.0000,      30.0000,   3.00000,    463.4499
    125.0000,      30.0000,   3.00000,    434.7835
    130.0000,      30.0000,   3.00000,    397.0548
    135.0000,      30.0000,   3.00000,    371.8710
    140.0000,      30.0000,   3.00000,    346.7445
    145.0000,      30.0000,   3.00000,    356.7079
    150.0000,      30.0000,   3.00000,    362.8247
    155.0000,      30.0000,   3.00000,    363.5057
    160.0000,      30.0000,   3.00000,    365.0010
    165.0000,      30.0000,   3.00000,    368.6420
    170.0000,      30.0000,   3.00000,    386.0142
    175.0000,      30.0000,   3.00000,    396.8980
    180.0000,      30.0000,   3.00000,    427.8561
    185.0000,      30.0000,   3.00000,    460.0489
    190.0000,      30.0000,   3.00000,    492.0956
    195.0000,      30.0000,   3.00000,    511.7281
    200.0000,      30.0000,   3.00000,    524.1073
    205.0000,      30.0000,   3.00000,    530.5437
    210.0000,      30.0000,   3.00000,    525.6913
    265.0000,      30.0000,   3.00000,    458.6806
    270.0000,      30.0000,   3.00000,    442.6328
    275.0000,      30.0000,   3.00000,    421.1587
    280.0000,      30.0000,   3.00000,    390.2708
    285.0000,      30.0000,   3.00000,    373.2219
    290.0000,      30.0000,   3.00000,    353.6763
    295.0000,      30.0000,   3.00000,    334.9153
    300.0000,      30.0000,   3.00000,    321.8611
    305.0000,      30.0000,   3.00000,    308.8313
    310.0000,      30.0000,   3.00000,    319.0834
    315.0000,      30.0000,   3.00000,    330.7422
    320.0000,      30.0000,   3.00000,    344.8729
    325.0000,      30.0000,   3.00000,    368.2999
    330.0000,      30.0000,   3.00000,    380.2840
    335.0000,      30.0000,   3.00000,    404.0384
    340.0000,      30.0000,   3.00000,    415.1939
    345.0000,      30.0000,   3.00000,    427.3751
    350.0000,      30.0000,   3.00000,    461.7037
    355.0000,      30.0000,   3.00000,    462.6910
    360.0000,      30.0000,   3.00000,    474.4331
    365.0000,      30.0000,   3.00000,    466.8804
    370.0000,      30.0000,   3.00000,    455.4733
    425.0000,      30.0000,   3.00000,    368.0858
    430.0000,      30.0000,   3.00000,    393.7663
    440.0000,      30.0000,   3.00000,    452.1892
    445.0000,      30.0000,   3.00000,    471.0928
    450.0000,      30.0000,   3.00000,    456.4692
    455.0000,      30.0000,   3.00000,    474.8022
    460.0000,      30.0000,   3.00000,    486.3940
    465.0000,      30.0000,   3.00000,    476.4436
    470.0000,      30.0000,   3.00000,    479.0822
    475.0000,      30.0000,   3.00000,    476.8352
    480.0000,      30.0000,   3.00000,    469.5592
    485.0000,      30.0000,   3.00000,    457.8601
    490.0000,      30.0000,   3.00000,    438.1361
    495.0000,      30.0000,   3.00000,    401.8911
    500.0000,      30.0000,   3.00000,    376.5612
    505.0000,      30.0000,   3.00000,    328.7092
    510.0000,      30.0000,   3.00000,    298.5280
    515.0000,      30.0000,   3.00000,    267.3665
    520.0000,      30.0000,   3.00000,    249.8653
    530.0000,      30.0000,   3.00000,    295.2802
    585.0000,      30.0000,   3.00000,    285.8496
    590.0000,      30.0000,   3.00000,    331.2773
    595.0000,      30.0000,   3.00000,    361.1708
    600.0000,      30.0000,   3.00000,    358.5270
    605.0000,      30.0000,   3.00000,    370.1606
    610.0000,      30.0000,   3.00000,    376.2180
    615.0000,      30.0000,   3.00000,    341.5494
    620.0000,      30.0000,   3.00000,    308.6888
    625.0000,      30.0000,   3.00000,    278.5657
    630.0000,      30.0000,   3.00000,    298.3207
    635.0000,      30.0000,   3.00000,    301.2311
    640.0000,      30.0000,   3.00000,    330.0712
    650.0000,      30.0000,   3.00000,    411.0292
    655.0000,      30.0000,   3.00000,    430.9247
    660.0000,      30.0000,   3.00000,    450.6911
    665.0000,      30.0000,   3.00000,    446.7693
    112.5000,      25.0000,   4.00000,    506.6833
    117.5000,      25.0000,   4.00000,    479.8737
    122.5000,      25.0000,   4.00000,    448.4301
    127.5000,      25.0000,   4.00000,    407.8915
    132.5000,      25.0000,   4.00000,    369.6017
    137.5000,      25.0000,   4.00000,    340.2883
    142.5000,      25.0000,   4.00000,    343.5944
    147.5000,      25.0000,   4.00000,    359.9418
    152.5000,      25.0000,   4.00000,    359.7090
    157.5000,      25.0000,   4.00000,    365.2919
    162.5000,      25.0000,   4.00000,    367.7192
    167.5000,      25.0000,   4.00000,    376.0896
    172.5000,      25.0000,   4.00000,    375.6031
    177.5000,      25.0000,   4.00000,    397.3917
    182.5000,      25.0000,   4.00000,    445.7622
    187.5000,      25.0000,   4.00000,    478.3829
    192.5000,      25.0000,   4.00000,    503.1256
    197.5000,      25.0000,   4.00000,    520.3811
    202.5000,      25.0000,   4.00000,    526.6862
    272.5000,      25.0000,   4.00000,    436.7254
    277.5000,      25.0000,   4.00000,    413.6408
    282.5000,      25.0000,   4.00000,    378.3699
    287.5000,      25.0000,   4.00000,    358.0594
    292.5000,      25.0000,   4.00000,    333.1419
    297.5000,      25.0000,   4.00000,    308.2243
    302.5000,      25.0000,   4.00000,    298.8121
    307.5000,      25.0000,   4.00000,    302.6939
    312.5000,      25.0000,   4.00000,    314.8102
    317.5000,      25.0000,   4.00000,    337.6353
    322.5000,      25.0000,   4.00000,    350.0901
    327.5000,      25.0000,   4.00000,    369.2880
    332.5000,      25.0000,   4.00000,    375.3481
    337.5000,      25.0000,   4.00000,    379.7717
    342.5000,      25.0000,   4.00000,    395.4109
    347.5000,      25.0000,   4.00000,    419.5854
    352.5000,      25.0000,   4.00000,    458.4230
    357.5000,      25.0000,   4.00000,    460.2291
    362.5000,      25.0000,   4.00000,    459.2156
    432.5000,      25.0000,   4.00000,    402.7425
    437.5000,      25.0000,   4.00000,    464.2685
    442.5000,      25.0000,   4.00000,    478.0895
    447.5000,      25.0000,   4.00000,    477.0179
    452.5000,      25.0000,   4.00000,    491.9106
    457.5000,      25.0000,   4.00000,    496.6538
    462.5000,      25.0000,   4.00000,    486.9568
    467.5000,      25.0000,   4.00000,    481.6294
    472.5000,      25.0000,   4.00000,    483.4891
    477.5000,      25.0000,   4.00000,    474.5723
    482.5000,      25.0000,   4.00000,    461.5934
    487.5000,      25.0000,   4.00000,    442.7807
    492.5000,      25.0000,   4.00000,    409.7769
    497.5000,      25.0000,   4.00000,    379.1625
    502.5000,      25.0000,   4.00000,    356.1769
    507.5000,      25.0000,   4.00000,    301.2891
    512.5000,      25.0000,   4.00000,    264.3338
    517.5000,      25.0000,   4.00000,    238.9209
    522.5000,      25.0000,   4.00000,    258.8454
    592.5000,      25.0000,   4.00000,    348.1518
    597.5000,      25.0000,   4.00000,    371.6161
    602.5000,      25.0000,   4.00000,    358.4459
    607.5000,      25.0000,   4.00000,    375.1004
    612.5000,      25.0000,   4.00000,    355.2853
    617.5000,      25.0000,   4.00000,    311.4938
    622.5000,      25.0000,   4.00000,    285.2388
    627.5000,      25.0000,   4.00000,    304.6376
    632.5000,      25.0000,   4.00000,    294.2546
    637.5000,      25.0000,   4.00000,    295.7604
    642.5000,      25.0000,   4.00000,    367.2585
    647.5000,      25.0000,   4.00000,    409.6660
    657.5000,      25.0000,   4.00000,    458.5716
INVERSION RESULTS
INITIAL RMS ERROR
 30.33
NUMBER OF LAYERS
12
NUMBER OF BLOCKS
1628
ITERATION 1
MODEL RESISTIVITY
LAYER 1
152,     2.5000
     10.0000,     285.25
     15.0000,     302.26
     20.0000,     295.14
     25.0000,     298.13
     30.0000,     341.42
     35.0000,     287.90
     40.0000,     329.53
     45.0000,     355.64
     50.0000,     369.03
     55.0000,     274.38
     60.0000,     253.63
     65.0000,     278.46
     70.0000,     311.62
     75.0000,     324.44
     80.0000,     360.52
     85.0000,     458.04
     90.0000,     466.18
     95.0000,     469.77
    100.0000,     484.85
    105.0000,     460.40
    110.0000,     473.85
    115.0000,     517.53
    120.0000,     558.14
    125.0000,     556.96
    130.0000,     445.71
    135.0000,     365.92
    140.0000,     370.62
    145.0000,     396.83
    150.0000,     372.23
    155.0000,     334.56
    160.0000,     415.96
    165.0000,     392.19
    170.0000,     371.68
    175.0000,     420.90
    180.0000,     484.15
    185.0000,     524.07
    190.0000,     570.35
    195.0000,     611.05
    200.0000,     564.01
    205.0000,     528.94
    210.0000,     538.98
    215.0000,     523.77
    220.0000,     546.54
    225.0000,     557.99
    230.0000,     598.45
    235.0000,     566.37
    240.0000,     573.76
    245.0000,     585.67
    250.0000,     560.39
    255.0000,     574.98
    260.0000,     542.62
    265.0000,     570.98
    270.0000,     530.24
    275.0000,     442.70
    280.0000,     427.40
    285.0000,     409.92
    290.0000,     367.75
    295.0000,     319.08
    300.0000,     316.81
    305.0000,     273.24
    310.0000,     282.30
    315.0000,     310.25
    320.0000,     345.91
    325.0000,     446.49
    330.0000,     524.16
    335.0000,     539.87
    340.0000,     655.79
    345.0000,     634.99
    350.0000,     732.44
    355.0000,     739.10
    360.0000,     737.15
    365.0000,     843.23
    370.0000,     612.59
    375.0000,     529.59
    380.0000,     495.98
    385.0000,     418.64
    390.0000,     349.42
    395.0000,     516.30
    400.0000,     556.66
    405.0000,     503.98
    410.0000,     521.50
    415.0000,     434.86
    420.0000,     500.05
    425.0000,     497.68
    430.0000,     720.51
    435.0000,     1003.8
    440.0000,     1139.8
    445.0000,     1261.5
    450.0000,     1430.3
    455.0000,     1341.5
    460.0000,     1155.5
    465.0000,     1165.4
    470.0000,     1198.1
    475.0000,     1242.9
    480.0000,     1269.3
    485.0000,     1290.2
    490.0000,     1357.5
    495.0000,     1588.2
    500.0000,     1595.2
    505.0000,     1505.2
    510.0000,     1245.5
    515.0000,     1336.5
    520.0000,     991.80
    525.0000,     1288.0
    530.0000,     1288.9
    535.0000,     1194.9
    540.0000,     946.42
    545.0000,     887.30
    550.0000,     804.62
    555.0000,     1235.6
    560.0000,     494.42
    565.0000,     483.23
    570.0000,     477.51
    575.0000,     462.47
    580.0000,     498.93
    585.0000,     659.08
    590.0000,     848.67
    595.0000,     1148.9
    600.0000,     1866.0
    605.0000,     2055.9
    610.0000,     1718.0
    615.0000,     1046.0
    620.0000,     1407.9
    625.0000,     1193.0
    630.0000,     967.23
    635.0000,     992.66
    640.0000,     1123.8
    645.0000,     1284.4
    650.0000,     1392.6
    655.0000,     1761.9
    660.0000,     1485.2
    665.0000,     1316.4
    670.0000,     1180.4
    675.0000,     1041.6
    680.0000,     1042.9
    685.0000,     821.68
    690.0000,     750.74
    695.0000,     712.32
    700.0000,     510.05
    705.0000,     416.90
    710.0000,     324.97
    715.0000,     259.96
    720.0000,     271.79
    725.0000,     269.29
    730.0000,     279.87
    735.0000,     200.12
    740.0000,     229.97
    745.0000,     268.24
    750.0000,     237.99
    755.0000,     223.08
    760.0000,     217.10
           230.3183
LAYER 2
152,     5.2500
     10.0000,     291.32
     15.0000,     303.46
     20.0000,     300.55
     25.0000,     306.77
     30.0000,     343.57
     35.0000,     298.10
     40.0000,     335.50
     45.0000,     365.89
     50.0000,     373.11
     55.0000,     282.92
     60.0000,     259.45
     65.0000,     283.21
     70.0000,     316.37
     75.0000,     332.82
     80.0000,     371.06
     85.0000,     460.97
     90.0000,     475.15
     95.0000,     479.83
    100.0000,     489.65
    105.0000,     466.84
    110.0000,     480.98
    115.0000,     527.02
    120.0000,     565.50
    125.0000,     557.40
    130.0000,     451.69
    135.0000,     376.38
    140.0000,     379.09
    145.0000,     403.94
    150.0000,     383.57
    155.0000,     355.38
    160.0000,     426.43
    165.0000,     406.82
    170.0000,     386.05
    175.0000,     432.42
    180.0000,     496.57
    185.0000,     541.43
    190.0000,     590.87
    195.0000,     629.12
    200.0000,     584.68
    205.0000,     548.50
    210.0000,     549.89
    215.0000,     536.65
    220.0000,     555.63
    225.0000,     570.35
    230.0000,     601.14
    235.0000,     574.30
    240.0000,     579.49
    245.0000,     588.19
    250.0000,     568.87
    255.0000,     581.21
    260.0000,     559.70
    265.0000,     583.91
    270.0000,     543.67
    275.0000,     460.77
    280.0000,     440.43
    285.0000,     420.07
    290.0000,     375.81
    295.0000,     328.02
    300.0000,     318.64
    305.0000,     279.08
    310.0000,     284.62
    315.0000,     312.14
    320.0000,     350.78
    325.0000,     444.73
    330.0000,     517.65
    335.0000,     532.50
    340.0000,     628.05
    345.0000,     626.24
    350.0000,     714.07
    355.0000,     731.94
    360.0000,     747.74
    365.0000,     831.12
    370.0000,     618.42
    375.0000,     531.10
    380.0000,     498.22
    385.0000,     422.00
    390.0000,     362.06
    395.0000,     515.95
    400.0000,     566.38
    405.0000,     522.33
    410.0000,     528.46
    415.0000,     450.83
    420.0000,     502.26
    425.0000,     512.22
    430.0000,     720.09
    435.0000,     987.93
    440.0000,     1128.0
    445.0000,     1256.9
    450.0000,     1423.0
    455.0000,     1348.2
    460.0000,     1174.5
    465.0000,     1171.1
    470.0000,     1194.4
    475.0000,     1229.8
    480.0000,     1251.5
    485.0000,     1263.5
    490.0000,     1326.3
    495.0000,     1519.5
    500.0000,     1517.6
    505.0000,     1416.1
    510.0000,     1191.4
    515.0000,     1229.0
    520.0000,     971.69
    525.0000,     1242.3
    530.0000,     1285.5
    535.0000,     1179.6
    540.0000,     925.80
    545.0000,     870.45
    550.0000,     825.24
    555.0000,     1211.4
    560.0000,     543.53
    565.0000,     492.08
    570.0000,     493.15
    575.0000,     481.36
    580.0000,     519.29
    585.0000,     667.32
    590.0000,     848.29
    595.0000,     1137.0
    600.0000,     1791.2
    605.0000,     2003.9
    610.0000,     1661.9
    615.0000,     1067.9
    620.0000,     1359.6
    625.0000,     1178.7
    630.0000,     952.16
    635.0000,     966.62
    640.0000,     1084.1
    645.0000,     1230.8
    650.0000,     1350.1
    655.0000,     1675.3
    660.0000,     1453.1
    665.0000,     1288.6
    670.0000,     1149.0
    675.0000,     1023.6
    680.0000,     1009.9
    685.0000,     817.90
    690.0000,     748.67
    695.0000,     703.12
    700.0000,     516.20
    705.0000,     416.01
    710.0000,     325.50
    715.0000,     264.95
    720.0000,     272.41
    725.0000,     274.36
    730.0000,     279.93
    735.0000,     210.10
    740.0000,     234.41
    745.0000,     268.66
    750.0000,     244.09
    755.0000,     227.33
    760.0000,     222.52
           233.9021
LAYER 3
150,     8.2750
     15.0000,     312.60
     20.0000,     320.41
     25.0000,     331.84
     30.0000,     357.41
     35.0000,     325.41
     40.0000,     355.77
     45.0000,     388.93
     50.0000,     387.98
     55.0000,     306.91
     60.0000,     280.18
     65.0000,     301.42
     70.0000,     335.16
     75.0000,     358.53
     80.0000,     400.49
     85.0000,     480.02
     90.0000,     505.16
     95.0000,     516.19
    100.0000,     521.89
    105.0000,     503.17
    110.0000,     518.60
    115.0000,     563.16
    120.0000,     591.26
    125.0000,     568.00
    130.0000,     470.53
    135.0000,     402.45
    140.0000,     403.23
    145.0000,     428.41
    150.0000,     421.81
    155.0000,     411.83
    160.0000,     471.29
    165.0000,     454.79
    170.0000,     432.80
    175.0000,     474.23
    180.0000,     541.84
    185.0000,     599.20
    190.0000,     657.94
    195.0000,     695.93
    200.0000,     655.26
    205.0000,     612.74
    210.0000,     598.14
    215.0000,     582.03
    220.0000,     594.14
    225.0000,     608.19
    230.0000,     624.94
    235.0000,     601.58
    240.0000,     601.53
    245.0000,     605.53
    250.0000,     594.14
    255.0000,     606.44
    260.0000,     600.95
    265.0000,     620.67
    270.0000,     582.19
    275.0000,     505.95
    280.0000,     476.52
    285.0000,     448.95
    290.0000,     400.62
    295.0000,     351.98
    300.0000,     332.03
    305.0000,     296.21
    310.0000,     296.75
    315.0000,     322.04
    320.0000,     362.69
    325.0000,     441.99
    330.0000,     496.82
    335.0000,     501.43
    340.0000,     557.76
    345.0000,     574.32
    350.0000,     650.42
    355.0000,     693.93
    360.0000,     740.31
    365.0000,     796.46
    370.0000,     625.37
    375.0000,     541.13
    380.0000,     510.79
    385.0000,     441.94
    390.0000,     396.23
    395.0000,     527.40
    400.0000,     591.02
    405.0000,     564.16
    410.0000,     556.90
    415.0000,     492.55
    420.0000,     524.91
    425.0000,     546.99
    430.0000,     719.33
    435.0000,     936.36
    440.0000,     1061.3
    445.0000,     1187.5
    450.0000,     1340.3
    455.0000,     1301.8
    460.0000,     1167.6
    465.0000,     1146.1
    470.0000,     1149.4
    475.0000,     1164.1
    480.0000,     1172.5
    485.0000,     1173.4
    490.0000,     1221.1
    495.0000,     1344.8
    500.0000,     1322.8
    505.0000,     1205.0
    510.0000,     1019.3
    515.0000,     980.41
    520.0000,     835.07
    525.0000,     1031.8
    530.0000,     1140.8
    535.0000,     1075.8
    540.0000,     864.10
    545.0000,     825.31
    550.0000,     845.31
    555.0000,     1156.3
    560.0000,     647.47
    565.0000,     550.46
    570.0000,     562.77
    575.0000,     563.22
    580.0000,     599.19
    585.0000,     718.81
    590.0000,     865.16
    595.0000,     1098.4
    600.0000,     1584.2
    605.0000,     1767.0
    610.0000,     1475.2
    615.0000,     1041.1
    620.0000,     1208.3
    625.0000,     1074.0
    630.0000,     875.37
    635.0000,     868.78
    640.0000,     956.56
    645.0000,     1075.5
    650.0000,     1199.9
    655.0000,     1442.6
    660.0000,     1312.9
    665.0000,     1167.5
    670.0000,     1034.8
    675.0000,     929.89
    680.0000,     898.89
    685.0000,     764.94
    690.0000,     707.85
    695.0000,     660.19
    700.0000,     509.30
    705.0000,     410.26
    710.0000,     329.05
    715.0000,     278.71
    720.0000,     284.02
    725.0000,     292.66
    730.0000,     294.33
    735.0000,     238.53
    740.0000,     253.98
    745.0000,     278.96
    750.0000,     261.38
    755.0000,     244.53
           242.0675
LAYER 4
148,    11.6025
     20.0000,     350.41
     25.0000,     365.16
     30.0000,     382.54
     35.0000,     356.95
     40.0000,     380.36
     45.0000,     411.33
     50.0000,     405.77
     55.0000,     333.29
     60.0000,     305.85
     65.0000,     325.56
     70.0000,     360.88
     75.0000,     391.09
     80.0000,     437.47
     85.0000,     513.41
     90.0000,     550.91
     95.0000,     574.08
    100.0000,     584.18
    105.0000,     571.46
    110.0000,     587.92
    115.0000,     625.87
    120.0000,     637.27
    125.0000,     596.50
    130.0000,     501.41
    135.0000,     438.11
    140.0000,     439.57
    145.0000,     470.35
    150.0000,     482.29
    155.0000,     492.22
    160.0000,     548.48
    165.0000,     530.01
    170.0000,     502.55
    175.0000,     538.64
    180.0000,     610.77
    185.0000,     683.64
    190.0000,     758.28
    195.0000,     804.79
    200.0000,     768.84
    205.0000,     717.55
    210.0000,     685.55
    215.0000,     659.05
    220.0000,     660.14
    225.0000,     665.62
    230.0000,     667.20
    235.0000,     639.14
    240.0000,     631.02
    245.0000,     629.83
    250.0000,     623.10
    255.0000,     637.91
    260.0000,     644.30
    265.0000,     662.87
    270.0000,     626.95
    275.0000,     555.31
    280.0000,     518.33
    285.0000,     483.65
    290.0000,     431.77
    295.0000,     381.65
    300.0000,     354.94
    305.0000,     320.74
    310.0000,     317.85
    315.0000,     339.86
    320.0000,     376.94
    325.0000,     436.88
    330.0000,     465.64
    335.0000,     451.40
    340.0000,     474.33
    345.0000,     493.45
    350.0000,     562.33
    355.0000,     626.86
    360.0000,     697.90
    365.0000,     749.11
    370.0000,     622.22
    375.0000,     552.36
    380.0000,     528.98
    385.0000,     469.17
    390.0000,     431.80
    395.0000,     542.81
    400.0000,     610.99
    405.0000,     598.73
    410.0000,     586.38
    415.0000,     530.36
    420.0000,     545.68
    425.0000,     561.46
    430.0000,     681.68
    435.0000,     824.06
    440.0000,     906.87
    445.0000,     1009.3
    450.0000,     1143.9
    455.0000,     1149.6
    460.0000,     1070.9
    465.0000,     1050.5
    470.0000,     1040.6
    475.0000,     1035.9
    480.0000,     1028.1
    485.0000,     1015.8
    490.0000,     1037.9
    495.0000,     1097.9
    500.0000,     1054.9
    505.0000,     937.09
    510.0000,     784.20
    515.0000,     716.46
    520.0000,     632.22
    525.0000,     762.61
    530.0000,     889.43
    535.0000,     889.92
    540.0000,     751.05
    545.0000,     743.17
    550.0000,     814.90
    555.0000,     1098.8
    560.0000,     749.15
    565.0000,     647.50
    570.0000,     682.38
    575.0000,     700.11
    580.0000,     723.54
    585.0000,     795.15
    590.0000,     871.66
    595.0000,     1002.7
    600.0000,     1292.2
    605.0000,     1398.0
    610.0000,     1188.7
    615.0000,     904.22
    620.0000,     989.95
    625.0000,     888.15
    630.0000,     729.65
    635.0000,     707.33
    640.0000,     761.68
    645.0000,     847.68
    650.0000,     955.55
    655.0000,     1130.9
    660.0000,     1070.0
    665.0000,     960.76
    670.0000,     850.54
    675.0000,     766.52
    680.0000,     733.95
    685.0000,     651.41
    690.0000,     616.20
    695.0000,     582.64
    700.0000,     474.62
    705.0000,     393.84
    710.0000,     330.42
    715.0000,     294.40
    720.0000,     304.56
    725.0000,     321.78
    730.0000,     325.72
    735.0000,     280.08
    740.0000,     288.73
    745.0000,     305.74
    750.0000,     291.69
           275.4738
LAYER 5
144,    15.2628
     30.0000,     430.78
     35.0000,     412.45
     40.0000,     416.06
     45.0000,     419.09
     50.0000,     407.95
     55.0000,     370.46
     60.0000,     354.27
     65.0000,     369.58
     70.0000,     403.21
     75.0000,     444.55
     80.0000,     499.20
     85.0000,     570.28
     90.0000,     633.30
     95.0000,     687.39
    100.0000,     723.46
    105.0000,     736.82
    110.0000,     748.84
    115.0000,     751.34
    120.0000,     719.52
    125.0000,     653.39
    130.0000,     573.61
    135.0000,     524.52
    140.0000,     524.44
    145.0000,     558.24
    150.0000,     599.81
    155.0000,     641.31
    160.0000,     681.13
    165.0000,     669.01
    170.0000,     646.57
    175.0000,     667.92
    180.0000,     731.92
    185.0000,     819.43
    190.0000,     914.86
    195.0000,     982.89
    200.0000,     983.81
    205.0000,     942.75
    210.0000,     891.25
    215.0000,     841.69
    220.0000,     806.98
    225.0000,     776.12
    230.0000,     740.89
    235.0000,     698.11
    240.0000,     669.45
    245.0000,     653.91
    250.0000,     648.25
    255.0000,     658.14
    260.0000,     669.52
    265.0000,     676.07
    270.0000,     650.59
    275.0000,     602.05
    280.0000,     560.80
    285.0000,     520.72
    290.0000,     475.46
    295.0000,     434.07
    300.0000,     405.12
    305.0000,     380.31
    310.0000,     373.27
    315.0000,     381.36
    320.0000,     394.71
    325.0000,     404.38
    330.0000,     389.57
    335.0000,     359.02
    340.0000,     348.51
    345.0000,     360.40
    350.0000,     406.17
    355.0000,     471.80
    360.0000,     545.58
    365.0000,     594.40
    370.0000,     571.23
    375.0000,     547.96
    380.0000,     535.09
    385.0000,     503.90
    390.0000,     485.84
    395.0000,     530.97
    400.0000,     569.45
    405.0000,     573.33
    410.0000,     560.28
    415.0000,     526.58
    420.0000,     509.46
    425.0000,     495.88
    430.0000,     509.37
    435.0000,     528.90
    440.0000,     547.32
    445.0000,     592.25
    450.0000,     663.67
    455.0000,     714.66
    460.0000,     734.27
    465.0000,     745.09
    470.0000,     740.02
    475.0000,     721.52
    480.0000,     694.19
    485.0000,     663.20
    490.0000,     639.70
    495.0000,     617.95
    500.0000,     568.42
    505.0000,     498.04
    510.0000,     425.92
    515.0000,     380.28
    520.0000,     358.63
    525.0000,     399.87
    530.0000,     466.33
    535.0000,     514.44
    540.0000,     509.19
    545.0000,     547.30
    550.0000,     643.89
    555.0000,     810.45
    560.0000,     798.65
    565.0000,     803.36
    570.0000,     873.56
    575.0000,     909.70
    580.0000,     882.58
    585.0000,     823.40
    590.0000,     750.03
    595.0000,     702.41
    600.0000,     706.50
    605.0000,     692.71
    610.0000,     629.40
    615.0000,     559.43
    620.0000,     556.41
    625.0000,     511.58
    630.0000,     447.70
    635.0000,     422.01
    640.0000,     430.73
    645.0000,     462.93
    650.0000,     514.57
    655.0000,     576.96
    660.0000,     581.20
    665.0000,     547.13
    670.0000,     499.49
    675.0000,     459.01
    680.0000,     436.29
    685.0000,     414.78
    690.0000,     407.53
    695.0000,     399.75
    700.0000,     370.57
    705.0000,     343.91
    710.0000,     326.87
    715.0000,     326.97
    720.0000,     350.81
    725.0000,     382.55
    730.0000,     397.33
    735.0000,     389.21
    740.0000,     388.62
           386.0092
LAYER 6
140,    19.2890
     40.0000,     430.85
     45.0000,     409.16
     50.0000,     396.93
     55.0000,     378.53
     60.0000,     371.97
     65.0000,     384.96
     70.0000,     413.54
     75.0000,     454.05
     80.0000,     506.62
     85.0000,     570.56
     90.0000,     636.30
     95.0000,     697.20
    100.0000,     743.20
    105.0000,     767.67
    110.0000,     773.22
    115.0000,     755.93
    120.0000,     711.43
    125.0000,     649.26
    130.0000,     588.50
    135.0000,     551.50
    140.0000,     547.91
    145.0000,     571.75
    150.0000,     608.95
    155.0000,     646.53
    160.0000,     672.10
    165.0000,     670.64
    170.0000,     663.31
    175.0000,     680.03
    180.0000,     728.69
    185.0000,     802.21
    190.0000,     886.02
    195.0000,     954.28
    200.0000,     981.19
    205.0000,     967.84
    210.0000,     929.78
    215.0000,     881.52
    220.0000,     833.42
    225.0000,     785.30
    230.0000,     736.12
    235.0000,     688.79
    240.0000,     652.68
    245.0000,     629.74
    250.0000,     618.93
    255.0000,     618.98
    260.0000,     621.83
    265.0000,     619.24
    270.0000,     600.95
    275.0000,     570.12
    280.0000,     537.86
    285.0000,     505.64
    290.0000,     473.13
    295.0000,     444.06
    300.0000,     421.54
    305.0000,     404.03
    310.0000,     394.77
    315.0000,     391.21
    320.0000,     386.52
    325.0000,     374.06
    330.0000,     349.40
    335.0000,     321.87
    340.0000,     308.32
    345.0000,     315.14
    350.0000,     345.68
    355.0000,     394.16
    360.0000,     449.81
    365.0000,     493.10
    370.0000,     507.01
    375.0000,     508.59
    380.0000,     504.43
    385.0000,     489.90
    390.0000,     479.55
    395.0000,     490.40
    400.0000,     502.12
    405.0000,     501.15
    410.0000,     488.09
    415.0000,     463.97
    420.0000,     439.78
    425.0000,     416.78
    430.0000,     402.44
    435.0000,     395.79
    440.0000,     400.07
    445.0000,     424.29
    450.0000,     467.13
    455.0000,     512.48
    460.0000,     548.15
    465.0000,     569.95
    470.0000,     572.59
    475.0000,     556.96
    480.0000,     528.68
    485.0000,     494.56
    490.0000,     460.88
    495.0000,     427.23
    500.0000,     388.29
    505.0000,     346.52
    510.0000,     309.01
    515.0000,     284.69
    520.0000,     277.50
    525.0000,     295.93
    530.0000,     331.00
    535.0000,     369.86
    540.0000,     392.62
    545.0000,     434.57
    550.0000,     507.30
    555.0000,     607.12
    560.0000,     672.29
    565.0000,     728.35
    570.0000,     788.59
    575.0000,     807.17
    580.0000,     761.19
    585.0000,     674.19
    590.0000,     578.98
    595.0000,     504.41
    600.0000,     461.31
    605.0000,     433.18
    610.0000,     407.47
    615.0000,     386.74
    620.0000,     378.08
    625.0000,     357.90
    630.0000,     330.92
    635.0000,     315.55
    640.0000,     316.23
    645.0000,     331.18
    650.0000,     357.08
    655.0000,     384.93
    660.0000,     393.96
    665.0000,     383.54
    670.0000,     362.67
    675.0000,     342.19
    680.0000,     328.80
    685.0000,     321.15
    690.0000,     320.64
    695.0000,     321.95
    700.0000,     318.97
    705.0000,     317.72
    710.0000,     323.88
    715.0000,     343.23
    720.0000,     373.19
    725.0000,     411.56
    730.0000,     432.27
           454.8694
LAYER 7
136,    23.7179
     50.0000,     396.97
     55.0000,     381.35
     60.0000,     378.72
     65.0000,     389.59
     70.0000,     410.43
     75.0000,     443.21
     80.0000,     485.98
     85.0000,     537.12
     90.0000,     590.48
     95.0000,     640.16
    100.0000,     678.72
    105.0000,     699.98
    110.0000,     701.57
    115.0000,     682.68
    120.0000,     646.01
    125.0000,     600.55
    130.0000,     558.73
    135.0000,     532.11
    140.0000,     525.84
    145.0000,     537.48
    150.0000,     559.49
    155.0000,     582.72
    160.0000,     598.92
    165.0000,     604.34
    170.0000,     608.49
    175.0000,     625.34
    180.0000,     661.41
    185.0000,     714.65
    190.0000,     776.06
    195.0000,     830.56
    200.0000,     862.97
    205.0000,     867.97
    210.0000,     849.76
    215.0000,     816.34
    220.0000,     775.11
    225.0000,     730.19
    230.0000,     684.62
    235.0000,     642.32
    240.0000,     608.11
    245.0000,     583.90
    250.0000,     569.21
    255.0000,     561.90
    260.0000,     557.26
    265.0000,     550.10
    270.0000,     536.26
    275.0000,     516.45
    280.0000,     494.43
    285.0000,     472.10
    290.0000,     450.40
    295.0000,     430.90
    300.0000,     414.60
    305.0000,     401.10
    310.0000,     390.41
    315.0000,     380.48
    320.0000,     367.87
    325.0000,     350.10
    330.0000,     327.84
    335.0000,     307.31
    340.0000,     296.89
    345.0000,     301.25
    350.0000,     321.71
    355.0000,     355.02
    360.0000,     394.13
    365.0000,     428.69
    370.0000,     450.61
    375.0000,     461.67
    380.0000,     463.97
    385.0000,     458.50
    390.0000,     451.83
    395.0000,     450.08
    400.0000,     448.52
    405.0000,     441.94
    410.0000,     428.89
    415.0000,     409.94
    420.0000,     388.81
    425.0000,     368.36
    430.0000,     352.65
    435.0000,     344.33
    440.0000,     346.68
    445.0000,     363.00
    450.0000,     391.94
    455.0000,     426.13
    460.0000,     456.89
    465.0000,     476.81
    470.0000,     480.62
    475.0000,     467.77
    480.0000,     442.40
    485.0000,     410.54
    490.0000,     377.51
    495.0000,     345.64
    500.0000,     315.21
    505.0000,     287.62
    510.0000,     265.52
    515.0000,     252.05
    520.0000,     249.43
    525.0000,     259.68
    530.0000,     280.41
    535.0000,     307.88
    540.0000,     331.81
    545.0000,     365.90
    550.0000,     414.47
    555.0000,     474.36
    560.0000,     529.28
    565.0000,     576.38
    570.0000,     610.13
    575.0000,     611.50
    580.0000,     572.70
    585.0000,     507.86
    590.0000,     438.39
    595.0000,     381.29
    600.0000,     343.14
    605.0000,     320.01
    610.0000,     306.21
    615.0000,     298.46
    620.0000,     294.12
    625.0000,     286.49
    630.0000,     276.45
    635.0000,     270.27
    640.0000,     271.52
    645.0000,     280.52
    650.0000,     295.20
    655.0000,     310.23
    660.0000,     317.74
    665.0000,     315.62
    670.0000,     306.93
    675.0000,     296.97
    680.0000,     289.98
    685.0000,     287.28
    690.0000,     289.33
    695.0000,     294.61
    700.0000,     301.16
    705.0000,     310.68
    710.0000,     326.74
    715.0000,     354.34
    720.0000,     383.89
           438.1568
LAYER 8
132,    28.5897
     60.0000,     380.99
     65.0000,     391.59
     70.0000,     404.84
     75.0000,     424.08
     80.0000,     453.63
     85.0000,     490.12
     90.0000,     526.03
     95.0000,     558.66
    100.0000,     584.01
    105.0000,     597.65
    110.0000,     597.77
    115.0000,     584.68
    120.0000,     561.26
    125.0000,     533.11
    130.0000,     507.15
    135.0000,     489.40
    140.0000,     482.77
    145.0000,     486.44
    150.0000,     496.83
    155.0000,     509.26
    160.0000,     519.87
    165.0000,     527.84
    170.0000,     537.13
    175.0000,     553.58
    180.0000,     580.60
    185.0000,     617.47
    190.0000,     659.32
    195.0000,     698.17
    200.0000,     725.62
    205.0000,     736.80
    210.0000,     731.46
    215.0000,     712.67
    220.0000,     684.67
    225.0000,     651.44
    230.0000,     616.59
    235.0000,     583.59
    240.0000,     555.44
    245.0000,     533.66
    250.0000,     518.14
    255.0000,     507.49
    260.0000,     499.16
    265.0000,     490.46
    270.0000,     479.44
    275.0000,     465.99
    280.0000,     451.24
    285.0000,     436.23
    290.0000,     421.64
    295.0000,     408.11
    300.0000,     395.85
    305.0000,     384.54
    310.0000,     373.66
    315.0000,     362.05
    320.0000,     348.44
    325.0000,     332.53
    330.0000,     315.86
    335.0000,     302.10
    340.0000,     295.55
    345.0000,     298.99
    350.0000,     313.02
    355.0000,     335.70
    360.0000,     362.86
    365.0000,     388.94
    370.0000,     409.34
    375.0000,     422.53
    380.0000,     428.50
    385.0000,     428.25
    390.0000,     424.67
    395.0000,     420.35
    400.0000,     414.79
    405.0000,     406.56
    410.0000,     394.99
    415.0000,     380.49
    420.0000,     364.79
    425.0000,     350.06
    430.0000,     338.95
    435.0000,     333.86
    440.0000,     336.98
    445.0000,     349.53
    450.0000,     370.19
    455.0000,     394.54
    460.0000,     416.57
    465.0000,     430.29
    470.0000,     431.59
    475.0000,     419.68
    480.0000,     397.35
    485.0000,     369.21
    490.0000,     339.67
    495.0000,     311.68
    500.0000,     286.82
    505.0000,     266.23
    510.0000,     251.02
    515.0000,     242.28
    520.0000,     240.83
    525.0000,     247.06
    530.0000,     260.27
    535.0000,     279.17
    540.0000,     298.22
    545.0000,     322.83
    550.0000,     353.71
    555.0000,     388.64
    560.0000,     421.72
    565.0000,     448.19
    570.0000,     461.91
    575.0000,     455.77
    580.0000,     428.58
    585.0000,     387.75
    590.0000,     344.21
    595.0000,     307.01
    600.0000,     280.41
    605.0000,     263.98
    610.0000,     255.39
    615.0000,     251.97
    620.0000,     251.10
    625.0000,     250.07
    630.0000,     248.68
    635.0000,     248.96
    640.0000,     252.70
    645.0000,     260.29
    650.0000,     270.61
    655.0000,     280.85
    660.0000,     287.56
    665.0000,     289.25
    670.0000,     286.90
    675.0000,     283.12
    680.0000,     280.58
    685.0000,     280.78
    690.0000,     284.47
    695.0000,     292.38
    700.0000,     303.23
    705.0000,     313.89
    710.0000,     332.03
           372.2649
LAYER 9
126,    33.9487
     75.0000,     398.28
     80.0000,     422.84
     85.0000,     443.45
     90.0000,     461.91
     95.0000,     478.80
    100.0000,     492.92
    105.0000,     499.86
    110.0000,     499.70
    115.0000,     492.93
    120.0000,     480.86
    125.0000,     466.06
    130.0000,     451.85
    135.0000,     441.33
    140.0000,     436.22
    145.0000,     436.58
    150.0000,     441.07
    155.0000,     447.80
    160.0000,     455.32
    165.0000,     463.49
    170.0000,     473.87
    175.0000,     488.66
    180.0000,     509.19
    185.0000,     534.93
    190.0000,     563.24
    195.0000,     589.96
    200.0000,     610.59
    205.0000,     621.83
    210.0000,     622.51
    215.0000,     613.43
    220.0000,     596.66
    225.0000,     574.87
    230.0000,     550.79
    235.0000,     526.97
    240.0000,     505.50
    245.0000,     487.53
    250.0000,     473.27
    255.0000,     462.10
    260.0000,     452.80
    265.0000,     444.06
    270.0000,     434.89
    275.0000,     424.99
    280.0000,     414.58
    285.0000,     404.02
    290.0000,     393.60
    295.0000,     383.52
    300.0000,     373.76
    305.0000,     364.08
    310.0000,     354.14
    315.0000,     343.50
    320.0000,     331.97
    325.0000,     319.92
    330.0000,     308.67
    335.0000,     300.31
    340.0000,     297.04
    345.0000,     300.36
    350.0000,     310.56
    355.0000,     326.47
    360.0000,     345.74
    365.0000,     365.28
    370.0000,     382.28
    375.0000,     394.99
    380.0000,     402.71
    385.0000,     405.68
    390.0000,     405.05
    395.0000,     402.06
    400.0000,     397.12
    405.0000,     390.22
    410.0000,     381.46
    415.0000,     371.35
    420.0000,     361.01
    425.0000,     351.91
    430.0000,     345.74
    435.0000,     344.09
    440.0000,     348.16
    445.0000,     358.20
    450.0000,     372.90
    455.0000,     389.18
    460.0000,     402.92
    465.0000,     410.03
    470.0000,     407.79
    475.0000,     395.70
    480.0000,     375.67
    485.0000,     351.00
    490.0000,     325.11
    495.0000,     300.65
    500.0000,     279.36
    505.0000,     262.25
    510.0000,     249.94
    515.0000,     242.79
    520.0000,     240.99
    525.0000,     244.46
    530.0000,     252.85
    535.0000,     265.40
    540.0000,     278.86
    545.0000,     295.26
    550.0000,     314.00
    555.0000,     333.36
    560.0000,     350.39
    565.0000,     362.06
    570.0000,     364.96
    575.0000,     356.79
    580.0000,     338.13
    585.0000,     312.76
    590.0000,     286.01
    595.0000,     262.55
    600.0000,     245.01
    605.0000,     233.87
    610.0000,     228.30
    615.0000,     226.87
    620.0000,     228.04
    625.0000,     230.43
    630.0000,     233.60
    635.0000,     238.01
    640.0000,     244.27
    645.0000,     252.46
    650.0000,     261.91
    655.0000,     271.18
    660.0000,     278.48
    665.0000,     282.82
    670.0000,     284.25
    675.0000,     284.33
    680.0000,     284.95
    685.0000,     287.25
    690.0000,     291.48
    695.0000,     300.33
           319.2409
LAYER 10
120,    39.8436
     90.0000,     407.83
     95.0000,     413.32
    100.0000,     418.24
    105.0000,     419.63
    110.0000,     419.50
    115.0000,     417.88
    120.0000,     414.14
    125.0000,     408.61
    130.0000,     402.52
    135.0000,     397.48
    140.0000,     394.64
    145.0000,     394.47
    150.0000,     396.78
    155.0000,     401.08
    160.0000,     406.98
    165.0000,     414.53
    170.0000,     424.31
    175.0000,     437.05
    180.0000,     453.05
    185.0000,     471.76
    190.0000,     491.68
    195.0000,     510.52
    200.0000,     525.80
    205.0000,     535.47
    210.0000,     538.46
    215.0000,     534.80
    220.0000,     525.40
    225.0000,     511.80
    230.0000,     495.78
    235.0000,     479.08
    240.0000,     463.13
    245.0000,     448.86
    250.0000,     436.62
    255.0000,     426.27
    260.0000,     417.31
    265.0000,     409.14
    270.0000,     401.24
    275.0000,     393.33
    280.0000,     385.32
    285.0000,     377.25
    290.0000,     369.18
    295.0000,     361.13
    300.0000,     353.04
    305.0000,     344.83
    310.0000,     336.38
    315.0000,     327.66
    320.0000,     318.86
    325.0000,     310.50
    330.0000,     303.49
    335.0000,     299.00
    340.0000,     298.18
    345.0000,     301.79
    350.0000,     309.93
    355.0000,     321.94
    360.0000,     336.44
    365.0000,     351.70
    370.0000,     365.92
    375.0000,     377.73
    380.0000,     386.31
    385.0000,     391.44
    390.0000,     393.46
    395.0000,     392.94
    400.0000,     390.38
    405.0000,     386.18
    410.0000,     380.80
    415.0000,     374.82
    420.0000,     369.09
    425.0000,     364.62
    430.0000,     362.45
    435.0000,     363.44
    440.0000,     368.06
    445.0000,     376.07
    450.0000,     386.19
    455.0000,     396.19
    460.0000,     403.31
    465.0000,     404.93
    470.0000,     399.43
    475.0000,     386.66
    480.0000,     368.02
    485.0000,     345.87
    490.0000,     322.78
    495.0000,     300.90
    500.0000,     281.78
    505.0000,     266.31
    510.0000,     254.96
    515.0000,     247.87
    520.0000,     245.01
    525.0000,     246.15
    530.0000,     250.92
    535.0000,     258.66
    540.0000,     267.29
    545.0000,     277.40
    550.0000,     288.06
    555.0000,     297.95
    560.0000,     305.37
    565.0000,     308.73
    570.0000,     306.55
    575.0000,     298.30
    580.0000,     284.80
    585.0000,     268.09
    590.0000,     250.89
    595.0000,     235.68
    600.0000,     224.04
    605.0000,     216.54
    610.0000,     213.00
    615.0000,     212.81
    620.0000,     215.16
    625.0000,     219.34
    630.0000,     224.93
    635.0000,     231.88
    640.0000,     240.24
    645.0000,     249.89
    650.0000,     260.35
    655.0000,     270.81
    660.0000,     279.92
    665.0000,     286.93
    670.0000,     290.58
    675.0000,     292.71
    680.0000,     294.96
           299.0420
LAYER 11
116,    46.3279
    100.0000,     364.60
    105.0000,     357.09
    110.0000,     355.75
    115.0000,     359.38
    120.0000,     362.39
    125.0000,     363.46
    130.0000,     362.76
    135.0000,     361.47
    140.0000,     360.62
    145.0000,     360.90
    150.0000,     362.68
    155.0000,     366.08
    160.0000,     371.14
    165.0000,     378.00
    170.0000,     386.86
    175.0000,     397.90
    180.0000,     411.02
    185.0000,     425.70
    190.0000,     440.93
    195.0000,     455.33
    200.0000,     467.37
    205.0000,     475.73
    210.0000,     479.57
    215.0000,     478.69
    220.0000,     473.50
    225.0000,     464.86
    230.0000,     453.92
    235.0000,     441.87
    240.0000,     429.75
    245.0000,     418.31
    250.0000,     407.94
    255.0000,     398.74
    260.0000,     390.56
    265.0000,     383.11
    270.0000,     376.12
    275.0000,     369.37
    280.0000,     362.69
    285.0000,     356.00
    290.0000,     349.27
    295.0000,     342.48
    300.0000,     335.59
    305.0000,     328.62
    310.0000,     321.62
    315.0000,     314.72
    320.0000,     308.23
    325.0000,     302.60
    330.0000,     298.47
    335.0000,     296.53
    340.0000,     297.41
    345.0000,     301.49
    350.0000,     308.80
    355.0000,     318.91
    360.0000,     331.02
    365.0000,     344.02
    370.0000,     356.73
    375.0000,     368.11
    380.0000,     377.39
    385.0000,     384.16
    390.0000,     388.38
    395.0000,     390.33
    400.0000,     390.40
    405.0000,     389.04
    410.0000,     386.81
    415.0000,     384.30
    420.0000,     382.19
    425.0000,     381.19
    430.0000,     381.90
    435.0000,     384.72
    440.0000,     389.68
    445.0000,     396.25
    450.0000,     403.26
    455.0000,     409.01
    460.0000,     411.57
    465.0000,     409.29
    470.0000,     401.24
    475.0000,     387.52
    480.0000,     369.28
    485.0000,     348.33
    490.0000,     326.68
    495.0000,     306.10
    500.0000,     287.90
    505.0000,     272.89
    510.0000,     261.47
    515.0000,     253.73
    520.0000,     249.56
    525.0000,     248.70
    530.0000,     250.72
    535.0000,     254.98
    540.0000,     259.99
    545.0000,     265.74
    550.0000,     271.33
    555.0000,     275.74
    560.0000,     277.89
    565.0000,     277.01
    570.0000,     272.53
    575.0000,     264.55
    580.0000,     253.82
    585.0000,     241.56
    590.0000,     229.36
    595.0000,     218.68
    600.0000,     210.51
    605.0000,     205.33
    610.0000,     203.21
    615.0000,     203.91
    620.0000,     207.07
    625.0000,     212.29
    630.0000,     219.27
    635.0000,     227.88
    640.0000,     238.04
    645.0000,     249.59
    650.0000,     262.02
    655.0000,     275.45
    660.0000,     287.40
    665.0000,     297.80
    670.0000,     302.37
           303.4881
LAYER 12
112, 
    110.0000,     301.39
    115.0000,     317.59
    120.0000,     327.42
    125.0000,     332.60
    130.0000,     334.67
    135.0000,     335.21
    140.0000,     335.26
    145.0000,     335.77
    150.0000,     337.33
    155.0000,     340.31
    160.0000,     344.91
    165.0000,     351.27
    170.0000,     359.51
    175.0000,     369.62
    180.0000,     381.41
    185.0000,     394.40
    190.0000,     407.74
    195.0000,     420.39
    200.0000,     431.20
    205.0000,     439.12
    210.0000,     443.43
    215.0000,     443.89
    220.0000,     440.68
    225.0000,     434.42
    230.0000,     425.95
    235.0000,     416.22
    240.0000,     406.11
    245.0000,     396.28
    250.0000,     387.15
    255.0000,     378.87
    260.0000,     371.40
    265.0000,     364.61
    270.0000,     358.29
    275.0000,     352.28
    280.0000,     346.36
    285.0000,     340.44
    290.0000,     334.46
    295.0000,     328.40
    300.0000,     322.28
    305.0000,     316.15
    310.0000,     310.12
    315.0000,     304.37
    320.0000,     299.25
    325.0000,     295.14
    330.0000,     292.55
    335.0000,     291.98
    340.0000,     293.88
    345.0000,     298.51
    350.0000,     305.84
    355.0000,     315.59
    360.0000,     327.14
    365.0000,     339.70
    370.0000,     352.30
    375.0000,     364.06
    380.0000,     374.26
    385.0000,     382.38
    390.0000,     388.26
    395.0000,     392.07
    400.0000,     394.10
    405.0000,     394.83
    410.0000,     394.82
    415.0000,     394.62
    420.0000,     394.85
    425.0000,     396.08
    430.0000,     398.70
    435.0000,     402.88
    440.0000,     408.46
    445.0000,     414.74
    450.0000,     420.60
    455.0000,     424.48
    460.0000,     424.84
    465.0000,     420.40
    470.0000,     410.57
    475.0000,     395.56
    480.0000,     376.50
    485.0000,     355.07
    490.0000,     333.09
    495.0000,     312.17
    500.0000,     293.56
    505.0000,     277.98
    510.0000,     265.82
    515.0000,     257.13
    520.0000,     251.79
    525.0000,     249.51
    530.0000,     249.86
    535.0000,     252.24
    540.0000,     255.03
    545.0000,     258.40
    550.0000,     261.45
    555.0000,     263.22
    560.0000,     262.81
    565.0000,     259.93
    570.0000,     254.32
    575.0000,     246.31
    580.0000,     236.59
    585.0000,     226.02
    590.0000,     215.80
    595.0000,     207.05
    600.0000,     200.50
    605.0000,     196.56
    610.0000,     195.35
    615.0000,     196.77
    620.0000,     200.62
    625.0000,     206.63
    630.0000,     214.59
    635.0000,     224.40
    640.0000,     236.14
    645.0000,     250.04
    650.0000,     263.94
    655.0000,     279.91
    660.0000,     298.28
           320.5579
CALCULATED APPARENT RESISTIVITY
      7.5000,       5.0000,   1.00000,    331.6714
     12.5000,       5.0000,   1.00000,    345.5370
     17.5000,       5.0000,   1.00000,    346.8186
     22.5000,       5.0000,   1.00000,    338.9577
     27.5000,       5.0000,   1.00000,    380.2825
     32.5000,       5.0000,   1.00000,    341.7987
     37.5000,       5.0000,   1.00000,    383.2771
     42.5000,       5.0000,   1.00000,    362.5735
     47.5000,       5.0000,   1.00000,    379.5408
     52.5000,       5.0000,   1.00000,    325.4947
     57.5000,       5.0000,   1.00000,    321.1431
     62.5000,       5.0000,   1.00000,    327.0590
     67.5000,       5.0000,   1.00000,    352.9258
     72.5000,       5.0000,   1.00000,    379.7776
     77.5000,       5.0000,   1.00000,    411.3299
     82.5000,       5.0000,   1.00000,    482.4300
     87.5000,       5.0000,   1.00000,    491.3470
     92.5000,       5.0000,   1.00000,    513.5020
     97.5000,       5.0000,   1.00000,    534.3040
    102.5000,       5.0000,   1.00000,    522.0790
    107.5000,       5.0000,   1.00000,    540.9890
    112.5000,       5.0000,   1.00000,    561.7255
    117.5000,       5.0000,   1.00000,    559.3489
    122.5000,       5.0000,   1.00000,    551.2969
    127.5000,       5.0000,   1.00000,    487.9441
    132.5000,       5.0000,   1.00000,    442.6321
    137.5000,       5.0000,   1.00000,    429.6884
    142.5000,       5.0000,   1.00000,    421.5328
    147.5000,       5.0000,   1.00000,    422.5638
    152.5000,       5.0000,   1.00000,    395.4759
    157.5000,       5.0000,   1.00000,    449.2162
    162.5000,       5.0000,   1.00000,    429.1409
    167.5000,       5.0000,   1.00000,    444.2996
    172.5000,       5.0000,   1.00000,    484.5094
    177.5000,       5.0000,   1.00000,    527.5004
    182.5000,       5.0000,   1.00000,    568.7742
    187.5000,       5.0000,   1.00000,    602.0507
    192.5000,       5.0000,   1.00000,    634.5920
    197.5000,       5.0000,   1.00000,    614.1390
    202.5000,       5.0000,   1.00000,    597.4973
    207.5000,       5.0000,   1.00000,    603.8699
    212.5000,       5.0000,   1.00000,    581.2411
    217.5000,       5.0000,   1.00000,    607.8577
    222.5000,       5.0000,   1.00000,    600.0739
    227.5000,       5.0000,   1.00000,    631.5450
    232.5000,       5.0000,   1.00000,    612.6752
    237.5000,       5.0000,   1.00000,    619.6588
    242.5000,       5.0000,   1.00000,    625.1459
    247.5000,       5.0000,   1.00000,    604.1870
    252.5000,       5.0000,   1.00000,    622.3250
    257.5000,       5.0000,   1.00000,    583.6111
    262.5000,       5.0000,   1.00000,    592.3313
    267.5000,       5.0000,   1.00000,    555.9517
    272.5000,       5.0000,   1.00000,    500.4768
    277.5000,       5.0000,   1.00000,    476.1874
    282.5000,       5.0000,   1.00000,    435.1343
    287.5000,       5.0000,   1.00000,    404.9243
    292.5000,       5.0000,   1.00000,    358.5641
    297.5000,       5.0000,   1.00000,    352.7346
    302.5000,       5.0000,   1.00000,    317.8435
    307.5000,       5.0000,   1.00000,    331.4823
    312.5000,       5.0000,   1.00000,    356.9713
    317.5000,       5.0000,   1.00000,    390.5401
    322.5000,       5.0000,   1.00000,    462.6700
    327.5000,       5.0000,   1.00000,    533.4710
    332.5000,       5.0000,   1.00000,    555.5876
    337.5000,       5.0000,   1.00000,    667.7416
    342.5000,       5.0000,   1.00000,    649.8939
    347.5000,       5.0000,   1.00000,    744.0925
    352.5000,       5.0000,   1.00000,    765.9858
    357.5000,       5.0000,   1.00000,    730.5490
    362.5000,       5.0000,   1.00000,    790.2161
    367.5000,       5.0000,   1.00000,    642.0739
    372.5000,       5.0000,   1.00000,    599.0296
    377.5000,       5.0000,   1.00000,    537.2532
    382.5000,       5.0000,   1.00000,    503.7751
    387.5000,       5.0000,   1.00000,    440.9774
    392.5000,       5.0000,   1.00000,    542.1190
    397.5000,       5.0000,   1.00000,    548.9668
    402.5000,       5.0000,   1.00000,    531.8107
    407.5000,       5.0000,   1.00000,    581.8445
    412.5000,       5.0000,   1.00000,    507.9426
    417.5000,       5.0000,   1.00000,    599.8571
    422.5000,       5.0000,   1.00000,    609.9064
    427.5000,       5.0000,   1.00000,    794.2993
    432.5000,       5.0000,   1.00000,    976.1652
    437.5000,       5.0000,   1.00000,   1133.1566
    442.5000,       5.0000,   1.00000,   1251.8993
    447.5000,       5.0000,   1.00000,   1361.4799
    452.5000,       5.0000,   1.00000,   1343.7528
    457.5000,       5.0000,   1.00000,   1282.1637
    462.5000,       5.0000,   1.00000,   1291.2036
    467.5000,       5.0000,   1.00000,   1272.7587
    472.5000,       5.0000,   1.00000,   1302.9309
    477.5000,       5.0000,   1.00000,   1326.1918
    482.5000,       5.0000,   1.00000,   1391.7906
    487.5000,       5.0000,   1.00000,   1417.3716
    492.5000,       5.0000,   1.00000,   1524.6375
    497.5000,       5.0000,   1.00000,   1467.8054
    502.5000,       5.0000,   1.00000,   1476.4727
    507.5000,       5.0000,   1.00000,   1259.0624
    512.5000,       5.0000,   1.00000,   1382.8557
    517.5000,       5.0000,   1.00000,   1118.3982
    522.5000,       5.0000,   1.00000,   1638.9180
    527.5000,       5.0000,   1.00000,   1051.2002
    552.5000,       5.0000,   1.00000,    927.2822
    557.5000,       5.0000,   1.00000,    520.4348
    562.5000,       5.0000,   1.00000,    632.6108
    567.5000,       5.0000,   1.00000,    555.9112
    572.5000,       5.0000,   1.00000,    560.2030
    577.5000,       5.0000,   1.00000,    602.6536
    582.5000,       5.0000,   1.00000,    771.3082
    587.5000,       5.0000,   1.00000,    980.7497
    592.5000,       5.0000,   1.00000,   1203.4133
    597.5000,       5.0000,   1.00000,   1577.1780
    602.5000,       5.0000,   1.00000,   1546.8729
    607.5000,       5.0000,   1.00000,   1688.1267
    612.5000,       5.0000,   1.00000,   1230.5605
    617.5000,       5.0000,   1.00000,   1415.7465
    622.5000,       5.0000,   1.00000,   1159.0359
    627.5000,       5.0000,   1.00000,   1108.8727
    632.5000,       5.0000,   1.00000,   1120.8330
    637.5000,       5.0000,   1.00000,   1176.5967
    642.5000,       5.0000,   1.00000,   1330.8130
    647.5000,       5.0000,   1.00000,   1338.3201
    652.5000,       5.0000,   1.00000,   1568.8096
    657.5000,       5.0000,   1.00000,   1383.5878
    662.5000,       5.0000,   1.00000,   1363.1272
    667.5000,       5.0000,   1.00000,   1243.7421
    672.5000,       5.0000,   1.00000,   1057.3933
    677.5000,       5.0000,   1.00000,   1044.0865
    682.5000,       5.0000,   1.00000,    862.4765
    687.5000,       5.0000,   1.00000,    772.2802
    692.5000,       5.0000,   1.00000,    698.9942
    697.5000,       5.0000,   1.00000,    535.6873
    702.5000,       5.0000,   1.00000,    463.3426
    707.5000,       5.0000,   1.00000,    377.0369
    712.5000,       5.0000,   1.00000,    313.2419
    717.5000,       5.0000,   1.00000,    311.1504
    722.5000,       5.0000,   1.00000,    279.0601
    727.5000,       5.0000,   1.00000,    299.5902
    732.5000,       5.0000,   1.00000,    243.6530
    737.5000,       5.0000,   1.00000,    265.1867
    742.5000,       5.0000,   1.00000,    271.9026
    747.5000,       5.0000,   1.00000,    254.3963
    752.5000,       5.0000,   1.00000,    256.8523
    757.5000,       5.0000,   1.00000,    245.2737
    762.5000,       5.0000,   1.00000,    253.1813
     12.5000,       5.0000,   2.00000,    329.5324
     17.5000,       5.0000,   2.00000,    315.9337
     22.5000,       5.0000,   2.00000,    323.2447
     27.5000,       5.0000,   2.00000,    364.5882
     32.5000,       5.0000,   2.00000,    314.7367
     37.5000,       5.0000,   2.00000,    329.4556
     42.5000,       5.0000,   2.00000,    352.2455
     47.5000,       5.0000,   2.00000,    365.7353
     52.5000,       5.0000,   2.00000,    305.4974
     57.5000,       5.0000,   2.00000,    299.0750
     62.5000,       5.0000,   2.00000,    333.7191
     67.5000,       5.0000,   2.00000,    361.4804
     72.5000,       5.0000,   2.00000,    357.5787
     77.5000,       5.0000,   2.00000,    384.2581
     82.5000,       5.0000,   2.00000,    463.1685
     87.5000,       5.0000,   2.00000,    457.5634
     92.5000,       5.0000,   2.00000,    473.3199
     97.5000,       5.0000,   2.00000,    514.5706
    102.5000,       5.0000,   2.00000,    494.1297
    107.5000,       5.0000,   2.00000,    497.9154
    112.5000,       5.0000,   2.00000,    514.2834
    117.5000,       5.0000,   2.00000,    526.1359
    122.5000,       5.0000,   2.00000,    528.5464
    127.5000,       5.0000,   2.00000,    455.3273
    132.5000,       5.0000,   2.00000,    411.1530
    137.5000,       5.0000,   2.00000,    430.6975
    142.5000,       5.0000,   2.00000,    447.5409
    147.5000,       5.0000,   2.00000,    411.7200
    152.5000,       5.0000,   2.00000,    382.9720
    157.5000,       5.0000,   2.00000,    466.1446
    162.5000,       5.0000,   2.00000,    444.4489
    167.5000,       5.0000,   2.00000,    428.8568
    172.5000,       5.0000,   2.00000,    488.1146
    177.5000,       5.0000,   2.00000,    529.8621
    182.5000,       5.0000,   2.00000,    538.1895
    187.5000,       5.0000,   2.00000,    571.5275
    192.5000,       5.0000,   2.00000,    618.6831
    197.5000,       5.0000,   2.00000,    587.7736
    202.5000,       5.0000,   2.00000,    576.0618
    207.5000,       5.0000,   2.00000,    596.9971
    212.5000,       5.0000,   2.00000,    574.7612
    217.5000,       5.0000,   2.00000,    581.7703
    222.5000,       5.0000,   2.00000,    583.2865
    227.5000,       5.0000,   2.00000,    604.3481
    232.5000,       5.0000,   2.00000,    575.4479
    237.5000,       5.0000,   2.00000,    580.4160
    242.5000,       5.0000,   2.00000,    592.3729
    247.5000,       5.0000,   2.00000,    575.5397
    252.5000,       5.0000,   2.00000,    573.6917
    257.5000,       5.0000,   2.00000,    536.1699
    262.5000,       5.0000,   2.00000,    561.9077
    267.5000,       5.0000,   2.00000,    533.5562
    272.5000,       5.0000,   2.00000,    462.3749
    277.5000,       5.0000,   2.00000,    451.3708
    282.5000,       5.0000,   2.00000,    432.3770
    287.5000,       5.0000,   2.00000,    388.6917
    292.5000,       5.0000,   2.00000,    353.0864
    297.5000,       5.0000,   2.00000,    353.9572
    302.5000,       5.0000,   2.00000,    318.8770
    307.5000,       5.0000,   2.00000,    330.4068
    312.5000,       5.0000,   2.00000,    350.5999
    317.5000,       5.0000,   2.00000,    361.3902
    322.5000,       5.0000,   2.00000,    432.5655
    327.5000,       5.0000,   2.00000,    469.6277
    332.5000,       5.0000,   2.00000,    480.2669
    337.5000,       5.0000,   2.00000,    562.7632
    342.5000,       5.0000,   2.00000,    550.5606
    347.5000,       5.0000,   2.00000,    626.2020
    352.5000,       5.0000,   2.00000,    618.1553
    357.5000,       5.0000,   2.00000,    604.9319
    362.5000,       5.0000,   2.00000,    691.0016
    367.5000,       5.0000,   2.00000,    551.7657
    372.5000,       5.0000,   2.00000,    514.2787
    377.5000,       5.0000,   2.00000,    556.6500
    382.5000,       5.0000,   2.00000,    484.0725
    387.5000,       5.0000,   2.00000,    395.3184
    392.5000,       5.0000,   2.00000,    526.2161
    397.5000,       5.0000,   2.00000,    528.4116
    402.5000,       5.0000,   2.00000,    481.0491
    407.5000,       5.0000,   2.00000,    536.6989
    412.5000,       5.0000,   2.00000,    503.5279
    417.5000,       5.0000,   2.00000,    571.3478
    422.5000,       5.0000,   2.00000,    563.0498
    427.5000,       5.0000,   2.00000,    701.1619
    432.5000,       5.0000,   2.00000,    868.7921
    437.5000,       5.0000,   2.00000,    889.6593
    442.5000,       5.0000,   2.00000,    950.5676
    447.5000,       5.0000,   2.00000,   1113.2758
    452.5000,       5.0000,   2.00000,   1103.2480
    457.5000,       5.0000,   2.00000,   1037.6127
    462.5000,       5.0000,   2.00000,   1089.5171
    467.5000,       5.0000,   2.00000,   1101.2847
    472.5000,       5.0000,   2.00000,   1102.3586
    477.5000,       5.0000,   2.00000,   1115.4968
    482.5000,       5.0000,   2.00000,   1115.3641
    487.5000,       5.0000,   2.00000,   1103.2806
    492.5000,       5.0000,   2.00000,   1150.6022
    497.5000,       5.0000,   2.00000,   1123.9447
    502.5000,       5.0000,   2.00000,   1033.5690
    507.5000,       5.0000,   2.00000,   1009.0465
    512.5000,       5.0000,   2.00000,   1112.7041
    517.5000,       5.0000,   2.00000,    941.4302
    522.5000,       5.0000,   2.00000,    982.8856
    532.5000,       5.0000,   2.00000,    875.8484
    547.5000,       5.0000,   2.00000,    629.5841
    557.5000,       5.0000,   2.00000,    492.9214
    562.5000,       5.0000,   2.00000,    570.9995
    567.5000,       5.0000,   2.00000,    622.8810
    572.5000,       5.0000,   2.00000,    567.2508
    577.5000,       5.0000,   2.00000,    604.1909
    582.5000,       5.0000,   2.00000,    786.6066
    587.5000,       5.0000,   2.00000,    853.3395
    592.5000,       5.0000,   2.00000,    878.4333
    597.5000,       5.0000,   2.00000,   1095.8701
    602.5000,       5.0000,   2.00000,   1246.2103
    607.5000,       5.0000,   2.00000,   1122.8546
    612.5000,       5.0000,   2.00000,    866.3842
    617.5000,       5.0000,   2.00000,   1186.5546
    622.5000,       5.0000,   2.00000,   1061.9520
    627.5000,       5.0000,   2.00000,    857.5104
    632.5000,       5.0000,   2.00000,    919.1477
    637.5000,       5.0000,   2.00000,   1008.7473
    642.5000,       5.0000,   2.00000,   1002.9594
    647.5000,       5.0000,   2.00000,    998.4678
    652.5000,       5.0000,   2.00000,   1180.6674
    657.5000,       5.0000,   2.00000,   1037.2858
    662.5000,       5.0000,   2.00000,   1012.5808
    667.5000,       5.0000,   2.00000,    980.2039
    672.5000,       5.0000,   2.00000,    857.4250
    677.5000,       5.0000,   2.00000,    867.2224
    682.5000,       5.0000,   2.00000,    690.9736
    687.5000,       5.0000,   2.00000,    625.2148
    692.5000,       5.0000,   2.00000,    610.3502
    697.5000,       5.0000,   2.00000,    468.7027
    702.5000,       5.0000,   2.00000,    424.4763
    707.5000,       5.0000,   2.00000,    365.1385
    712.5000,       5.0000,   2.00000,    297.7844
    717.5000,       5.0000,   2.00000,    293.4297
    722.5000,       5.0000,   2.00000,    295.2272
    727.5000,       5.0000,   2.00000,    302.3477
    732.5000,       5.0000,   2.00000,    225.7600
    737.5000,       5.0000,   2.00000,    252.2543
    742.5000,       5.0000,   2.00000,    285.9553
    747.5000,       5.0000,   2.00000,    251.7689
    752.5000,       5.0000,   2.00000,    243.4361
    757.5000,       5.0000,   2.00000,    242.8759
     17.5000,       5.0000,   3.00000,    339.1077
     22.5000,       5.0000,   3.00000,    342.5769
     27.5000,       5.0000,   3.00000,    377.4411
     32.5000,       5.0000,   3.00000,    313.3399
     37.5000,       5.0000,   3.00000,    346.5675
     42.5000,       5.0000,   3.00000,    372.9257
     47.5000,       5.0000,   3.00000,    402.3639
     52.5000,       5.0000,   3.00000,    318.4423
     57.5000,       5.0000,   3.00000,    314.1553
     62.5000,       5.0000,   3.00000,    355.9301
     67.5000,       5.0000,   3.00000,    390.6235
     72.5000,       5.0000,   3.00000,    383.6178
     77.5000,       5.0000,   3.00000,    402.8766
     82.5000,       5.0000,   3.00000,    477.9306
     87.5000,       5.0000,   3.00000,    484.1897
     92.5000,       5.0000,   3.00000,    497.0515
     97.5000,       5.0000,   3.00000,    515.9359
    102.5000,       5.0000,   3.00000,    493.5584
    107.5000,       5.0000,   3.00000,    488.8831
    112.5000,       5.0000,   3.00000,    522.6134
    117.5000,       5.0000,   3.00000,    563.9341
    122.5000,       5.0000,   3.00000,    559.4808
    127.5000,       5.0000,   3.00000,    464.6509
    132.5000,       5.0000,   3.00000,    418.3423
    137.5000,       5.0000,   3.00000,    459.8056
    142.5000,       5.0000,   3.00000,    485.3595
    147.5000,       5.0000,   3.00000,    454.5876
    152.5000,       5.0000,   3.00000,    419.1641
    157.5000,       5.0000,   3.00000,    506.7543
    162.5000,       5.0000,   3.00000,    483.5641
    167.5000,       5.0000,   3.00000,    467.3411
    172.5000,       5.0000,   3.00000,    507.6653
    177.5000,       5.0000,   3.00000,    553.7556
    182.5000,       5.0000,   3.00000,    570.6017
    187.5000,       5.0000,   3.00000,    601.0432
    192.5000,       5.0000,   3.00000,    640.8497
    197.5000,       5.0000,   3.00000,    614.3742
    202.5000,       5.0000,   3.00000,    594.5706
    207.5000,       5.0000,   3.00000,    615.5401
    212.5000,       5.0000,   3.00000,    597.6475
    217.5000,       5.0000,   3.00000,    614.0757
    222.5000,       5.0000,   3.00000,    608.6495
    227.5000,       5.0000,   3.00000,    629.2373
    232.5000,       5.0000,   3.00000,    592.4120
    237.5000,       5.0000,   3.00000,    591.9279
    242.5000,       5.0000,   3.00000,    604.4126
    247.5000,       5.0000,   3.00000,    579.1500
    252.5000,       5.0000,   3.00000,    570.6688
    257.5000,       5.0000,   3.00000,    541.9841
    262.5000,       5.0000,   3.00000,    573.2357
    267.5000,       5.0000,   3.00000,    538.7703
    272.5000,       5.0000,   3.00000,    470.9496
    277.5000,       5.0000,   3.00000,    459.9788
    282.5000,       5.0000,   3.00000,    446.9604
    287.5000,       5.0000,   3.00000,    421.3270
    292.5000,       5.0000,   3.00000,    378.7531
    297.5000,       5.0000,   3.00000,    381.4272
    302.5000,       5.0000,   3.00000,    346.0082
    307.5000,       5.0000,   3.00000,    351.3423
    312.5000,       5.0000,   3.00000,    358.8092
    317.5000,       5.0000,   3.00000,    378.6183
    322.5000,       5.0000,   3.00000,    430.2120
    327.5000,       5.0000,   3.00000,    470.7802
    332.5000,       5.0000,   3.00000,    458.0192
    337.5000,       5.0000,   3.00000,    517.4544
    342.5000,       5.0000,   3.00000,    506.2257
    347.5000,       5.0000,   3.00000,    549.2504
    352.5000,       5.0000,   3.00000,    557.7258
    357.5000,       5.0000,   3.00000,    576.0239
    362.5000,       5.0000,   3.00000,    642.4742
    367.5000,       5.0000,   3.00000,    525.7426
    372.5000,       5.0000,   3.00000,    527.3703
    377.5000,       5.0000,   3.00000,    536.5052
    382.5000,       5.0000,   3.00000,    490.0797
    387.5000,       5.0000,   3.00000,    403.0778
    392.5000,       5.0000,   3.00000,    529.3336
    397.5000,       5.0000,   3.00000,    571.4741
    402.5000,       5.0000,   3.00000,    520.9270
    407.5000,       5.0000,   3.00000,    552.1801
    412.5000,       5.0000,   3.00000,    505.3582
    417.5000,       5.0000,   3.00000,    565.9099
    422.5000,       5.0000,   3.00000,    538.4303
    427.5000,       5.0000,   3.00000,    686.3146
    432.5000,       5.0000,   3.00000,    791.9251
    437.5000,       5.0000,   3.00000,    809.4507
    442.5000,       5.0000,   3.00000,    844.0232
    447.5000,       5.0000,   3.00000,    965.6108
    452.5000,       5.0000,   3.00000,    973.0049
    457.5000,       5.0000,   3.00000,    909.7300
    462.5000,       5.0000,   3.00000,    949.9059
    467.5000,       5.0000,   3.00000,    999.1027
    472.5000,       5.0000,   3.00000,   1030.1024
    477.5000,       5.0000,   3.00000,    991.4160
    482.5000,       5.0000,   3.00000,    960.4764
    487.5000,       5.0000,   3.00000,    922.7260
    492.5000,       5.0000,   3.00000,    987.1844
    497.5000,       5.0000,   3.00000,    921.3288
    502.5000,       5.0000,   3.00000,    927.8079
    507.5000,       5.0000,   3.00000,    867.8748
    512.5000,       5.0000,   3.00000,   1026.3630
    517.5000,       5.0000,   3.00000,    751.6094
    527.5000,       5.0000,   3.00000,    526.3407
    532.5000,       5.0000,   3.00000,    811.8085
    552.5000,       5.0000,   3.00000,    820.3525
    562.5000,       5.0000,   3.00000,    558.1265
    567.5000,       5.0000,   3.00000,    586.2706
    572.5000,       5.0000,   3.00000,    630.8290
    577.5000,       5.0000,   3.00000,    652.9909
    582.5000,       5.0000,   3.00000,    784.0069
    587.5000,       5.0000,   3.00000,    790.9128
    592.5000,       5.0000,   3.00000,    758.7390
    597.5000,       5.0000,   3.00000,   1029.2085
    602.5000,       5.0000,   3.00000,   1016.7634
    607.5000,       5.0000,   3.00000,    884.3345
    612.5000,       5.0000,   3.00000,    654.9869
    617.5000,       5.0000,   3.00000,    995.2891
    622.5000,       5.0000,   3.00000,    956.4006
    627.5000,       5.0000,   3.00000,    816.9530
    632.5000,       5.0000,   3.00000,    789.5989
    637.5000,       5.0000,   3.00000,    844.2181
    642.5000,       5.0000,   3.00000,    872.5333
    647.5000,       5.0000,   3.00000,    841.5677
    652.5000,       5.0000,   3.00000,    974.4550
    657.5000,       5.0000,   3.00000,    863.9675
    662.5000,       5.0000,   3.00000,    817.6826
    667.5000,       5.0000,   3.00000,    784.9293
    672.5000,       5.0000,   3.00000,    754.0753
    677.5000,       5.0000,   3.00000,    746.4954
    682.5000,       5.0000,   3.00000,    616.8626
    687.5000,       5.0000,   3.00000,    573.0488
    692.5000,       5.0000,   3.00000,    561.9623
    697.5000,       5.0000,   3.00000,    469.7359
    702.5000,       5.0000,   3.00000,    421.2571
    707.5000,       5.0000,   3.00000,    360.1469
    712.5000,       5.0000,   3.00000,    302.2250
    717.5000,       5.0000,   3.00000,    321.2337
    722.5000,       5.0000,   3.00000,    327.1393
    727.5000,       5.0000,   3.00000,    328.7906
    732.5000,       5.0000,   3.00000,    237.5564
    737.5000,       5.0000,   3.00000,    267.9836
    742.5000,       5.0000,   3.00000,    307.6920
    747.5000,       5.0000,   3.00000,    283.0695
    752.5000,       5.0000,   3.00000,    260.7823
     22.5000,      15.0000,   1.00000,    358.7692
     27.5000,      15.0000,   1.00000,    339.8369
     32.5000,      15.0000,   1.00000,    350.0974
     37.5000,      15.0000,   1.00000,    357.7780
     42.5000,      15.0000,   1.00000,    386.9515
     47.5000,      15.0000,   1.00000,    374.5646
     52.5000,      15.0000,   1.00000,    364.0889
     57.5000,      15.0000,   1.00000,    343.9771
     62.5000,      15.0000,   1.00000,    361.1416
     67.5000,      15.0000,   1.00000,    386.0177
     72.5000,      15.0000,   1.00000,    412.3301
     77.5000,      15.0000,   1.00000,    438.0448
     82.5000,      15.0000,   1.00000,    464.6953
     87.5000,      15.0000,   1.00000,    496.3392
     92.5000,      15.0000,   1.00000,    504.3812
     97.5000,      15.0000,   1.00000,    489.0387
    102.5000,      15.0000,   1.00000,    473.3524
    107.5000,      15.0000,   1.00000,    489.1235
    112.5000,      15.0000,   1.00000,    527.6346
    117.5000,      15.0000,   1.00000,    558.2761
    122.5000,      15.0000,   1.00000,    540.3364
    127.5000,      15.0000,   1.00000,    491.7287
    132.5000,      15.0000,   1.00000,    461.4219
    137.5000,      15.0000,   1.00000,    461.3863
    142.5000,      15.0000,   1.00000,    480.3243
    147.5000,      15.0000,   1.00000,    485.3423
    152.5000,      15.0000,   1.00000,    495.3107
    157.5000,      15.0000,   1.00000,    489.9783
    162.5000,      15.0000,   1.00000,    504.2740
    167.5000,      15.0000,   1.00000,    508.7471
    172.5000,      15.0000,   1.00000,    521.6104
    177.5000,      15.0000,   1.00000,    546.8928
    182.5000,      15.0000,   1.00000,    591.4918
    187.5000,      15.0000,   1.00000,    618.2944
    192.5000,      15.0000,   1.00000,    623.4024
    197.5000,      15.0000,   1.00000,    618.6251
    202.5000,      15.0000,   1.00000,    609.8649
    207.5000,      15.0000,   1.00000,    596.9698
    212.5000,      15.0000,   1.00000,    609.8890
    217.5000,      15.0000,   1.00000,    618.3381
    222.5000,      15.0000,   1.00000,    628.3871
    227.5000,      15.0000,   1.00000,    618.9037
    232.5000,      15.0000,   1.00000,    613.2708
    237.5000,      15.0000,   1.00000,    601.6978
    242.5000,      15.0000,   1.00000,    587.4285
    247.5000,      15.0000,   1.00000,    573.3434
    252.5000,      15.0000,   1.00000,    560.2379
    257.5000,      15.0000,   1.00000,    558.4205
    262.5000,      15.0000,   1.00000,    542.6039
    267.5000,      15.0000,   1.00000,    523.2386
    272.5000,      15.0000,   1.00000,    492.8358
    277.5000,      15.0000,   1.00000,    461.5278
    282.5000,      15.0000,   1.00000,    448.5459
    287.5000,      15.0000,   1.00000,    433.9246
    292.5000,      15.0000,   1.00000,    416.9927
    297.5000,      15.0000,   1.00000,    388.3335
    302.5000,      15.0000,   1.00000,    376.7087
    307.5000,      15.0000,   1.00000,    363.4958
    312.5000,      15.0000,   1.00000,    375.0502
    317.5000,      15.0000,   1.00000,    397.6598
    322.5000,      15.0000,   1.00000,    436.6393
    327.5000,      15.0000,   1.00000,    450.8590
    332.5000,      15.0000,   1.00000,    472.0698
    337.5000,      15.0000,   1.00000,    472.1529
    342.5000,      15.0000,   1.00000,    476.0019
    347.5000,      15.0000,   1.00000,    493.3603
    352.5000,      15.0000,   1.00000,    529.5815
    357.5000,      15.0000,   1.00000,    556.8738
    362.5000,      15.0000,   1.00000,    553.0369
    367.5000,      15.0000,   1.00000,    561.2648
    372.5000,      15.0000,   1.00000,    521.4812
    377.5000,      15.0000,   1.00000,    492.5371
    382.5000,      15.0000,   1.00000,    461.4792
    387.5000,      15.0000,   1.00000,    482.1441
    392.5000,      15.0000,   1.00000,    510.5762
    397.5000,      15.0000,   1.00000,    554.7474
    402.5000,      15.0000,   1.00000,    583.6238
    407.5000,      15.0000,   1.00000,    546.2877
    412.5000,      15.0000,   1.00000,    526.9670
    417.5000,      15.0000,   1.00000,    516.3466
    422.5000,      15.0000,   1.00000,    586.7220
    427.5000,      15.0000,   1.00000,    648.8359
    432.5000,      15.0000,   1.00000,    723.0497
    437.5000,      15.0000,   1.00000,    773.2814
    442.5000,      15.0000,   1.00000,    825.7144
    447.5000,      15.0000,   1.00000,    831.4155
    452.5000,      15.0000,   1.00000,    836.6514
    457.5000,      15.0000,   1.00000,    846.4326
    462.5000,      15.0000,   1.00000,    852.8552
    467.5000,      15.0000,   1.00000,    896.8466
    472.5000,      15.0000,   1.00000,    920.3312
    477.5000,      15.0000,   1.00000,    903.5460
    482.5000,      15.0000,   1.00000,    850.0731
    487.5000,      15.0000,   1.00000,    851.9163
    492.5000,      15.0000,   1.00000,    820.6335
    497.5000,      15.0000,   1.00000,    864.6854
    502.5000,      15.0000,   1.00000,    854.6256
    507.5000,      15.0000,   1.00000,    910.5007
    512.5000,      15.0000,   1.00000,    790.2300
    522.5000,      15.0000,   1.00000,    498.9270
    527.5000,      15.0000,   1.00000,    565.9323
    537.5000,      15.0000,   1.00000,    885.1395
    542.5000,      15.0000,   1.00000,    904.0345
    552.5000,      15.0000,   1.00000,    637.7021
    557.5000,      15.0000,   1.00000,    583.2385
    567.5000,      15.0000,   1.00000,    531.1689
    572.5000,      15.0000,   1.00000,    597.1702
    577.5000,      15.0000,   1.00000,    716.2958
    582.5000,      15.0000,   1.00000,    732.9984
    587.5000,      15.0000,   1.00000,    753.3522
    592.5000,      15.0000,   1.00000,    880.7603
    597.5000,      15.0000,   1.00000,    877.6159
    602.5000,      15.0000,   1.00000,    829.6600
    607.5000,      15.0000,   1.00000,    732.4329
    612.5000,      15.0000,   1.00000,    735.4838
    617.5000,      15.0000,   1.00000,    712.3516
    622.5000,      15.0000,   1.00000,    819.7412
    627.5000,      15.0000,   1.00000,    820.0820
    632.5000,      15.0000,   1.00000,    758.7343
    637.5000,      15.0000,   1.00000,    727.5825
    642.5000,      15.0000,   1.00000,    769.5580
    647.5000,      15.0000,   1.00000,    813.2911
    652.5000,      15.0000,   1.00000,    785.4968
    657.5000,      15.0000,   1.00000,    758.7507
    662.5000,      15.0000,   1.00000,    706.7144
    667.5000,      15.0000,   1.00000,    679.4232
    672.5000,      15.0000,   1.00000,    648.5286
    677.5000,      15.0000,   1.00000,    635.9493
    682.5000,      15.0000,   1.00000,    601.6664
    687.5000,      15.0000,   1.00000,    551.5151
    692.5000,      15.0000,   1.00000,    520.8013
    697.5000,      15.0000,   1.00000,    481.3221
    702.5000,      15.0000,   1.00000,    419.9042
    707.5000,      15.0000,   1.00000,    357.9160
    712.5000,      15.0000,   1.00000,    335.7961
    717.5000,      15.0000,   1.00000,    334.2259
    722.5000,      15.0000,   1.00000,    338.3903
    727.5000,      15.0000,   1.00000,    311.5615
    732.5000,      15.0000,   1.00000,    296.2823
    737.5000,      15.0000,   1.00000,    282.7270
    742.5000,      15.0000,   1.00000,    294.8739
    747.5000,      15.0000,   1.00000,    297.4552
     22.5000,       5.0000,   4.00000,    349.3650
     27.5000,       5.0000,   4.00000,    376.5345
     32.5000,       5.0000,   4.00000,    323.1694
     37.5000,       5.0000,   4.00000,    368.2919
     42.5000,       5.0000,   4.00000,    396.3650
     47.5000,       5.0000,   4.00000,    416.5282
     52.5000,       5.0000,   4.00000,    340.7314
     57.5000,       5.0000,   4.00000,    328.1310
     62.5000,       5.0000,   4.00000,    360.1534
     67.5000,       5.0000,   4.00000,    398.0370
     72.5000,       5.0000,   4.00000,    406.3120
     77.5000,       5.0000,   4.00000,    421.6988
     82.5000,       5.0000,   4.00000,    501.0088
     87.5000,       5.0000,   4.00000,    502.1019
     92.5000,       5.0000,   4.00000,    507.9598
     97.5000,       5.0000,   4.00000,    509.9728
    102.5000,       5.0000,   4.00000,    465.0922
    107.5000,       5.0000,   4.00000,    484.5271
    112.5000,       5.0000,   4.00000,    538.3786
    117.5000,       5.0000,   4.00000,    581.5203
    122.5000,       5.0000,   4.00000,    580.9003
    127.5000,       5.0000,   4.00000,    480.4135
    132.5000,       5.0000,   4.00000,    434.6932
    137.5000,       5.0000,   4.00000,    463.3850
    142.5000,       5.0000,   4.00000,    502.4939
    147.5000,       5.0000,   4.00000,    496.3703
    152.5000,       5.0000,   4.00000,    458.5216
    157.5000,       5.0000,   4.00000,    541.4867
    162.5000,       5.0000,   4.00000,    507.8686
    167.5000,       5.0000,   4.00000,    488.3301
    172.5000,       5.0000,   4.00000,    524.5308
    177.5000,       5.0000,   4.00000,    561.0369
    182.5000,       5.0000,   4.00000,    597.3211
    187.5000,       5.0000,   4.00000,    630.4710
    192.5000,       5.0000,   4.00000,    666.1703
    197.5000,       5.0000,   4.00000,    625.5513
    202.5000,       5.0000,   4.00000,    603.3787
    207.5000,       5.0000,   4.00000,    614.1860
    212.5000,       5.0000,   4.00000,    599.8468
    217.5000,       5.0000,   4.00000,    630.2568
    222.5000,       5.0000,   4.00000,    625.7559
    227.5000,       5.0000,   4.00000,    646.3044
    232.5000,       5.0000,   4.00000,    605.5793
    237.5000,       5.0000,   4.00000,    602.1227
    242.5000,       5.0000,   4.00000,    600.1105
    247.5000,       5.0000,   4.00000,    565.8143
    252.5000,       5.0000,   4.00000,    575.2463
    257.5000,       5.0000,   4.00000,    542.1037
    262.5000,       5.0000,   4.00000,    569.9443
    267.5000,       5.0000,   4.00000,    540.3099
    272.5000,       5.0000,   4.00000,    474.8901
    277.5000,       5.0000,   4.00000,    467.1977
    282.5000,       5.0000,   4.00000,    457.8654
    287.5000,       5.0000,   4.00000,    439.9643
    292.5000,       5.0000,   4.00000,    403.9783
    297.5000,       5.0000,   4.00000,    404.6925
    302.5000,       5.0000,   4.00000,    357.7097
    307.5000,       5.0000,   4.00000,    357.8885
    312.5000,       5.0000,   4.00000,    371.5822
    317.5000,       5.0000,   4.00000,    377.3256
    322.5000,       5.0000,   4.00000,    442.4890
    327.5000,       5.0000,   4.00000,    464.2492
    332.5000,       5.0000,   4.00000,    439.4446
    337.5000,       5.0000,   4.00000,    490.6855
    342.5000,       5.0000,   4.00000,    437.2260
    347.5000,       5.0000,   4.00000,    498.4969
    352.5000,       5.0000,   4.00000,    524.7607
    357.5000,       5.0000,   4.00000,    530.6129
    362.5000,       5.0000,   4.00000,    624.1677
    367.5000,       5.0000,   4.00000,    521.4019
    372.5000,       5.0000,   4.00000,    503.1919
    377.5000,       5.0000,   4.00000,    505.1082
    382.5000,       5.0000,   4.00000,    458.8820
    387.5000,       5.0000,   4.00000,    397.0919
    392.5000,       5.0000,   4.00000,    550.5615
    397.5000,       5.0000,   4.00000,    589.7584
    402.5000,       5.0000,   4.00000,    560.6354
    407.5000,       5.0000,   4.00000,    584.2249
    412.5000,       5.0000,   4.00000,    475.5797
    417.5000,       5.0000,   4.00000,    527.6491
    422.5000,       5.0000,   4.00000,    507.6731
    427.5000,       5.0000,   4.00000,    618.9805
    432.5000,       5.0000,   4.00000,    732.4223
    437.5000,       5.0000,   4.00000,    749.6875
    442.5000,       5.0000,   4.00000,    783.3751
    447.5000,       5.0000,   4.00000,    852.4590
    452.5000,       5.0000,   4.00000,    827.8911
    457.5000,       5.0000,   4.00000,    780.8306
    462.5000,       5.0000,   4.00000,    818.1008
    467.5000,       5.0000,   4.00000,    856.9862
    472.5000,       5.0000,   4.00000,    887.2255
    477.5000,       5.0000,   4.00000,    860.7938
    482.5000,       5.0000,   4.00000,    809.1725
    487.5000,       5.0000,   4.00000,    787.4272
    492.5000,       5.0000,   4.00000,    815.8589
    497.5000,       5.0000,   4.00000,    829.5158
    502.5000,       5.0000,   4.00000,    821.6044
    507.5000,       5.0000,   4.00000,    790.1072
    512.5000,       5.0000,   4.00000,    818.2443
    522.5000,       5.0000,   4.00000,    522.1957
    527.5000,       5.0000,   4.00000,    457.3429
    532.5000,       5.0000,   4.00000,    636.4844
    547.5000,       5.0000,   4.00000,    730.8238
    552.5000,       5.0000,   4.00000,    850.3599
    557.5000,       5.0000,   4.00000,    429.6111
    567.5000,       5.0000,   4.00000,    531.6125
    572.5000,       5.0000,   4.00000,    574.1532
    577.5000,       5.0000,   4.00000,    661.1002
    582.5000,       5.0000,   4.00000,    744.6780
    587.5000,       5.0000,   4.00000,    736.9810
    592.5000,       5.0000,   4.00000,    772.2305
    597.5000,       5.0000,   4.00000,    923.3973
    602.5000,       5.0000,   4.00000,    855.4772
    607.5000,       5.0000,   4.00000,    744.8983
    612.5000,       5.0000,   4.00000,    538.5482
    617.5000,       5.0000,   4.00000,    770.9105
    622.5000,       5.0000,   4.00000,    776.0769
    627.5000,       5.0000,   4.00000,    712.6396
    632.5000,       5.0000,   4.00000,    687.7382
    637.5000,       5.0000,   4.00000,    678.9382
    642.5000,       5.0000,   4.00000,    733.3015
    647.5000,       5.0000,   4.00000,    723.3348
    652.5000,       5.0000,   4.00000,    840.1352
    657.5000,       5.0000,   4.00000,    698.6465
    662.5000,       5.0000,   4.00000,    669.9973
    667.5000,       5.0000,   4.00000,    647.0015
    672.5000,       5.0000,   4.00000,    583.3279
    677.5000,       5.0000,   4.00000,    647.7571
    682.5000,       5.0000,   4.00000,    544.6006
    687.5000,       5.0000,   4.00000,    525.4526
    692.5000,       5.0000,   4.00000,    543.3352
    697.5000,       5.0000,   4.00000,    442.2051
    702.5000,       5.0000,   4.00000,    413.2179
    707.5000,       5.0000,   4.00000,    345.3168
    712.5000,       5.0000,   4.00000,    305.4834
    717.5000,       5.0000,   4.00000,    339.6713
    722.5000,       5.0000,   4.00000,    339.6903
    727.5000,       5.0000,   4.00000,    351.8128
    732.5000,       5.0000,   4.00000,    257.1446
    737.5000,       5.0000,   4.00000,    285.9831
    742.5000,       5.0000,   4.00000,    325.2114
    747.5000,       5.0000,   4.00000,    297.4811
     30.0000,      20.0000,   1.00000,    365.3973
     35.0000,      20.0000,   1.00000,    386.2684
     40.0000,      20.0000,   1.00000,    392.6811
     45.0000,      20.0000,   1.00000,    396.0123
     50.0000,      20.0000,   1.00000,    388.7524
     55.0000,      20.0000,   1.00000,    377.0213
     60.0000,      20.0000,   1.00000,    369.4469
     65.0000,      20.0000,   1.00000,    376.2558
     70.0000,      20.0000,   1.00000,    400.9429
     75.0000,      20.0000,   1.00000,    449.4295
     80.0000,      20.0000,   1.00000,    483.2594
     85.0000,      20.0000,   1.00000,    496.4155
     90.0000,      20.0000,   1.00000,    498.9334
     95.0000,      20.0000,   1.00000,    471.8295
    100.0000,      20.0000,   1.00000,    467.8717
    105.0000,      20.0000,   1.00000,    484.2900
    110.0000,      20.0000,   1.00000,    505.6846
    115.0000,      20.0000,   1.00000,    539.6985
    120.0000,      20.0000,   1.00000,    544.1490
    125.0000,      20.0000,   1.00000,    534.2101
    130.0000,      20.0000,   1.00000,    509.1323
    135.0000,      20.0000,   1.00000,    482.5514
    140.0000,      20.0000,   1.00000,    483.3574
    145.0000,      20.0000,   1.00000,    496.9926
    150.0000,      20.0000,   1.00000,    531.0917
    155.0000,      20.0000,   1.00000,    535.7598
    160.0000,      20.0000,   1.00000,    522.1857
    165.0000,      20.0000,   1.00000,    526.8175
    170.0000,      20.0000,   1.00000,    530.2390
    175.0000,      20.0000,   1.00000,    554.5820
    180.0000,      20.0000,   1.00000,    589.0820
    185.0000,      20.0000,   1.00000,    621.9194
    190.0000,      20.0000,   1.00000,    639.9061
    195.0000,      20.0000,   1.00000,    635.1366
    200.0000,      20.0000,   1.00000,    617.0503
    205.0000,      20.0000,   1.00000,    595.3368
    210.0000,      20.0000,   1.00000,    595.8563
    215.0000,      20.0000,   1.00000,    602.5654
    220.0000,      20.0000,   1.00000,    618.0602
    225.0000,      20.0000,   1.00000,    628.4336
    230.0000,      20.0000,   1.00000,    627.1028
    235.0000,      20.0000,   1.00000,    613.2119
    240.0000,      20.0000,   1.00000,    584.6400
    245.0000,      20.0000,   1.00000,    573.8334
    250.0000,      20.0000,   1.00000,    560.0438
    255.0000,      20.0000,   1.00000,    551.1867
    260.0000,      20.0000,   1.00000,    545.7502
    265.0000,      20.0000,   1.00000,    522.8044
    270.0000,      20.0000,   1.00000,    510.3177
    275.0000,      20.0000,   1.00000,    492.4024
    280.0000,      20.0000,   1.00000,    468.6722
    285.0000,      20.0000,   1.00000,    456.4578
    290.0000,      20.0000,   1.00000,    444.1688
    295.0000,      20.0000,   1.00000,    419.8208
    300.0000,      20.0000,   1.00000,    395.2624
    305.0000,      20.0000,   1.00000,    385.0159
    310.0000,      20.0000,   1.00000,    373.9634
    315.0000,      20.0000,   1.00000,    400.6112
    320.0000,      20.0000,   1.00000,    424.3430
    325.0000,      20.0000,   1.00000,    433.0096
    330.0000,      20.0000,   1.00000,    458.8016
    335.0000,      20.0000,   1.00000,    431.8342
    340.0000,      20.0000,   1.00000,    434.2315
    345.0000,      20.0000,   1.00000,    453.2586
    350.0000,      20.0000,   1.00000,    460.8202
    355.0000,      20.0000,   1.00000,    513.5893
    360.0000,      20.0000,   1.00000,    537.8474
    365.0000,      20.0000,   1.00000,    525.5465
    370.0000,      20.0000,   1.00000,    514.8141
    375.0000,      20.0000,   1.00000,    458.8169
    380.0000,      20.0000,   1.00000,    427.3456
    385.0000,      20.0000,   1.00000,    461.5453
    390.0000,      20.0000,   1.00000,    492.7994
    395.0000,      20.0000,   1.00000,    541.7578
    400.0000,      20.0000,   1.00000,    594.1289
    405.0000,      20.0000,   1.00000,    563.1686
    410.0000,      20.0000,   1.00000,    534.9877
    415.0000,      20.0000,   1.00000,    503.6028
    420.0000,      20.0000,   1.00000,    488.0056
    425.0000,      20.0000,   1.00000,    548.9811
    430.0000,      20.0000,   1.00000,    610.5522
    435.0000,      20.0000,   1.00000,    679.4391
    440.0000,      20.0000,   1.00000,    745.4616
    445.0000,      20.0000,   1.00000,    738.6076
    450.0000,      20.0000,   1.00000,    716.5660
    455.0000,      20.0000,   1.00000,    697.2025
    460.0000,      20.0000,   1.00000,    694.1028
    465.0000,      20.0000,   1.00000,    694.6011
    470.0000,      20.0000,   1.00000,    698.0808
    475.0000,      20.0000,   1.00000,    693.6959
    480.0000,      20.0000,   1.00000,    710.3582
    485.0000,      20.0000,   1.00000,    700.9756
    490.0000,      20.0000,   1.00000,    715.9435
    495.0000,      20.0000,   1.00000,    732.8503
    500.0000,      20.0000,   1.00000,    768.9806
    505.0000,      20.0000,   1.00000,    747.2738
    515.0000,      20.0000,   1.00000,    503.8201
    520.0000,      20.0000,   1.00000,    455.6806
    525.0000,      20.0000,   1.00000,    422.1569
    535.0000,      20.0000,   1.00000,    710.1688
    540.0000,      20.0000,   1.00000,    853.3557
    545.0000,      20.0000,   1.00000,    959.8196
    555.0000,      20.0000,   1.00000,    597.8732
    560.0000,      20.0000,   1.00000,    491.2396
    565.0000,      20.0000,   1.00000,    392.8081
    575.0000,      20.0000,   1.00000,    506.7012
    580.0000,      20.0000,   1.00000,    593.1453
    585.0000,      20.0000,   1.00000,    756.2412
    590.0000,      20.0000,   1.00000,    818.2761
    595.0000,      20.0000,   1.00000,    814.4420
    600.0000,      20.0000,   1.00000,    774.5387
    605.0000,      20.0000,   1.00000,    692.7831
    610.0000,      20.0000,   1.00000,    646.1376
    615.0000,      20.0000,   1.00000,    592.5956
    620.0000,      20.0000,   1.00000,    550.9971
    625.0000,      20.0000,   1.00000,    572.1724
    630.0000,      20.0000,   1.00000,    599.5905
    635.0000,      20.0000,   1.00000,    610.9034
    640.0000,      20.0000,   1.00000,    617.6321
    645.0000,      20.0000,   1.00000,    636.9742
    650.0000,      20.0000,   1.00000,    642.0591
    655.0000,      20.0000,   1.00000,    629.0444
    660.0000,      20.0000,   1.00000,    604.9606
    665.0000,      20.0000,   1.00000,    531.6827
    670.0000,      20.0000,   1.00000,    517.2866
    675.0000,      20.0000,   1.00000,    497.4721
    680.0000,      20.0000,   1.00000,    489.6868
    685.0000,      20.0000,   1.00000,    529.7741
    690.0000,      20.0000,   1.00000,    490.4153
    695.0000,      20.0000,   1.00000,    465.9652
    700.0000,      20.0000,   1.00000,    424.5209
    705.0000,      20.0000,   1.00000,    372.6087
    710.0000,      20.0000,   1.00000,    358.6559
    715.0000,      20.0000,   1.00000,    335.5243
    720.0000,      20.0000,   1.00000,    336.2145
    725.0000,      20.0000,   1.00000,    334.2513
    730.0000,      20.0000,   1.00000,    329.9741
    735.0000,      20.0000,   1.00000,    330.5345
    740.0000,      20.0000,   1.00000,    309.1133
     27.5000,       5.0000,   5.00000,    387.5164
     32.5000,       5.0000,   5.00000,    339.0807
     37.5000,       5.0000,   5.00000,    384.4846
     42.5000,       5.0000,   5.00000,    413.9332
     47.5000,       5.0000,   5.00000,    437.3555
     52.5000,       5.0000,   5.00000,    350.6395
     57.5000,       5.0000,   5.00000,    336.5272
     62.5000,       5.0000,   5.00000,    363.0344
     67.5000,       5.0000,   5.00000,    400.3638
     72.5000,       5.0000,   5.00000,    407.1425
     77.5000,       5.0000,   5.00000,    443.3243
     82.5000,       5.0000,   5.00000,    526.7005
     87.5000,       5.0000,   5.00000,    511.0551
     92.5000,       5.0000,   5.00000,    499.8519
     97.5000,       5.0000,   5.00000,    494.5015
    102.5000,       5.0000,   5.00000,    459.6479
    107.5000,       5.0000,   5.00000,    479.9550
    112.5000,       5.0000,   5.00000,    542.1843
    117.5000,       5.0000,   5.00000,    585.9753
    122.5000,       5.0000,   5.00000,    590.0294
    127.5000,       5.0000,   5.00000,    502.4117
    132.5000,       5.0000,   5.00000,    440.3299
    137.5000,       5.0000,   5.00000,    469.7018
    142.5000,       5.0000,   5.00000,    516.8103
    147.5000,       5.0000,   5.00000,    513.7321
    152.5000,       5.0000,   5.00000,    485.4514
    157.5000,       5.0000,   5.00000,    576.2844
    162.5000,       5.0000,   5.00000,    525.2248
    167.5000,       5.0000,   5.00000,    489.5896
    172.5000,       5.0000,   5.00000,    533.6994
    177.5000,       5.0000,   5.00000,    581.7356
    182.5000,       5.0000,   5.00000,    602.2780
    187.5000,       5.0000,   5.00000,    652.7507
    192.5000,       5.0000,   5.00000,    689.4411
    197.5000,       5.0000,   5.00000,    634.4458
    202.5000,       5.0000,   5.00000,    596.5215
    207.5000,       5.0000,   5.00000,    610.3680
    212.5000,       5.0000,   5.00000,    593.2649
    217.5000,       5.0000,   5.00000,    620.2615
    222.5000,       5.0000,   5.00000,    632.2797
    227.5000,       5.0000,   5.00000,    655.2241
    232.5000,       5.0000,   5.00000,    613.3643
    237.5000,       5.0000,   5.00000,    600.2994
    242.5000,       5.0000,   5.00000,    589.7560
    247.5000,       5.0000,   5.00000,    563.5811
    252.5000,       5.0000,   5.00000,    567.1279
    257.5000,       5.0000,   5.00000,    538.7184
    262.5000,       5.0000,   5.00000,    566.8044
    267.5000,       5.0000,   5.00000,    541.3004
    272.5000,       5.0000,   5.00000,    476.2091
    277.5000,       5.0000,   5.00000,    475.3487
    282.5000,       5.0000,   5.00000,    471.9716
    287.5000,       5.0000,   5.00000,    448.1133
    292.5000,       5.0000,   5.00000,    417.0109
    297.5000,       5.0000,   5.00000,    417.5130
    302.5000,       5.0000,   5.00000,    360.2516
    307.5000,       5.0000,   5.00000,    363.1868
    312.5000,       5.0000,   5.00000,    371.4951
    317.5000,       5.0000,   5.00000,    386.0664
    322.5000,       5.0000,   5.00000,    440.5404
    327.5000,       5.0000,   5.00000,    462.9273
    332.5000,       5.0000,   5.00000,    429.1912
    337.5000,       5.0000,   5.00000,    447.6042
    342.5000,       5.0000,   5.00000,    411.3530
    347.5000,       5.0000,   5.00000,    465.6027
    352.5000,       5.0000,   5.00000,    489.1408
    357.5000,       5.0000,   5.00000,    515.0274
    362.5000,       5.0000,   5.00000,    623.7805
    367.5000,       5.0000,   5.00000,    505.3215
    372.5000,       5.0000,   5.00000,    466.1885
    377.5000,       5.0000,   5.00000,    474.9699
    382.5000,       5.0000,   5.00000,    427.8372
    387.5000,       5.0000,   5.00000,    378.2280
    392.5000,       5.0000,   5.00000,    558.2138
    397.5000,       5.0000,   5.00000,    617.4569
    402.5000,       5.0000,   5.00000,    570.9102
    407.5000,       5.0000,   5.00000,    581.7084
    412.5000,       5.0000,   5.00000,    469.8128
    417.5000,       5.0000,   5.00000,    485.3813
    422.5000,       5.0000,   5.00000,    451.6420
    427.5000,       5.0000,   5.00000,    563.1384
    432.5000,       5.0000,   5.00000,    679.0618
    437.5000,       5.0000,   5.00000,    709.9671
    442.5000,       5.0000,   5.00000,    723.6893
    447.5000,       5.0000,   5.00000,    785.6539
    452.5000,       5.0000,   5.00000,    727.4400
    457.5000,       5.0000,   5.00000,    664.9056
    462.5000,       5.0000,   5.00000,    703.5384
    467.5000,       5.0000,   5.00000,    717.2419
    472.5000,       5.0000,   5.00000,    726.6070
    477.5000,       5.0000,   5.00000,    719.7544
    482.5000,       5.0000,   5.00000,    707.8312
    487.5000,       5.0000,   5.00000,    667.6334
    492.5000,       5.0000,   5.00000,    742.1111
    497.5000,       5.0000,   5.00000,    744.7006
    502.5000,       5.0000,   5.00000,    758.4905
    507.5000,       5.0000,   5.00000,    662.3380
    517.5000,       5.0000,   5.00000,    400.5142
    522.5000,       5.0000,   5.00000,    448.5152
    527.5000,       5.0000,   5.00000,    373.0628
    532.5000,       5.0000,   5.00000,    596.1533
    547.5000,       5.0000,   5.00000,    767.6930
    552.5000,       5.0000,   5.00000,    901.5138
    557.5000,       5.0000,   5.00000,    402.3038
    562.5000,       5.0000,   5.00000,    415.1190
    572.5000,       5.0000,   5.00000,    479.6308
    577.5000,       5.0000,   5.00000,    543.7923
    582.5000,       5.0000,   5.00000,    734.0374
    587.5000,       5.0000,   5.00000,    761.6313
    592.5000,       5.0000,   5.00000,    735.7195
    597.5000,       5.0000,   5.00000,    869.4690
    602.5000,       5.0000,   5.00000,    808.3344
    607.5000,       5.0000,   5.00000,    661.8207
    612.5000,       5.0000,   5.00000,    457.6795
    617.5000,       5.0000,   5.00000,    638.8807
    622.5000,       5.0000,   5.00000,    605.9666
    627.5000,       5.0000,   5.00000,    549.2699
    632.5000,       5.0000,   5.00000,    572.3400
    637.5000,       5.0000,   5.00000,    601.3311
    642.5000,       5.0000,   5.00000,    598.0811
    647.5000,       5.0000,   5.00000,    626.1609
    652.5000,       5.0000,   5.00000,    725.9155
    657.5000,       5.0000,   5.00000,    606.0141
    662.5000,       5.0000,   5.00000,    564.6647
    667.5000,       5.0000,   5.00000,    523.4061
    672.5000,       5.0000,   5.00000,    487.5583
    677.5000,       5.0000,   5.00000,    528.0526
    682.5000,       5.0000,   5.00000,    488.7481
    687.5000,       5.0000,   5.00000,    493.5204
    692.5000,       5.0000,   5.00000,    515.4569
    697.5000,       5.0000,   5.00000,    424.0202
    702.5000,       5.0000,   5.00000,    383.5148
    707.5000,       5.0000,   5.00000,    347.3886
    712.5000,       5.0000,   5.00000,    304.9384
    717.5000,       5.0000,   5.00000,    332.7496
    722.5000,       5.0000,   5.00000,    351.0242
    727.5000,       5.0000,   5.00000,    368.4886
    732.5000,       5.0000,   5.00000,    274.0563
    737.5000,       5.0000,   5.00000,    306.1913
    742.5000,       5.0000,   5.00000,    342.2617
     32.5000,       5.0000,   6.00000,    350.9908
     37.5000,       5.0000,   6.00000,    397.7858
     42.5000,       5.0000,   6.00000,    429.1648
     47.5000,       5.0000,   6.00000,    454.5812
     52.5000,       5.0000,   6.00000,    354.1720
     57.5000,       5.0000,   6.00000,    334.9562
     62.5000,       5.0000,   6.00000,    369.0635
     67.5000,       5.0000,   6.00000,    398.7030
     72.5000,       5.0000,   6.00000,    409.1385
     77.5000,       5.0000,   6.00000,    446.4805
     82.5000,       5.0000,   6.00000,    538.9265
     87.5000,       5.0000,   6.00000,    512.2964
     92.5000,       5.0000,   6.00000,    487.2853
     97.5000,       5.0000,   6.00000,    489.9457
    102.5000,       5.0000,   6.00000,    466.6057
    107.5000,       5.0000,   6.00000,    482.4897
    112.5000,       5.0000,   6.00000,    529.7114
    117.5000,       5.0000,   6.00000,    584.5395
    122.5000,       5.0000,   6.00000,    600.9943
    127.5000,       5.0000,   6.00000,    500.1973
    132.5000,       5.0000,   6.00000,    447.6204
    137.5000,       5.0000,   6.00000,    483.0175
    142.5000,       5.0000,   6.00000,    525.8413
    147.5000,       5.0000,   6.00000,    518.0406
    152.5000,       5.0000,   6.00000,    491.6028
    157.5000,       5.0000,   6.00000,    593.9430
    162.5000,       5.0000,   6.00000,    535.8187
    167.5000,       5.0000,   6.00000,    494.1299
    172.5000,       5.0000,   6.00000,    537.7430
    177.5000,       5.0000,   6.00000,    588.7005
    182.5000,       5.0000,   6.00000,    619.1400
    187.5000,       5.0000,   6.00000,    653.1932
    192.5000,       5.0000,   6.00000,    699.4731
    197.5000,       5.0000,   6.00000,    638.9738
    202.5000,       5.0000,   6.00000,    594.3984
    207.5000,       5.0000,   6.00000,    600.3157
    212.5000,       5.0000,   6.00000,    579.7169
    217.5000,       5.0000,   6.00000,    607.0815
    222.5000,       5.0000,   6.00000,    615.7274
    227.5000,       5.0000,   6.00000,    654.0565
    232.5000,       5.0000,   6.00000,    607.1484
    237.5000,       5.0000,   6.00000,    589.7880
    242.5000,       5.0000,   6.00000,    589.7855
    247.5000,       5.0000,   6.00000,    557.3782
    252.5000,       5.0000,   6.00000,    559.2482
    257.5000,       5.0000,   6.00000,    529.3581
    262.5000,       5.0000,   6.00000,    569.5077
    267.5000,       5.0000,   6.00000,    540.9022
    272.5000,       5.0000,   6.00000,    481.1284
    277.5000,       5.0000,   6.00000,    484.1983
    282.5000,       5.0000,   6.00000,    478.9272
    287.5000,       5.0000,   6.00000,    457.9367
    292.5000,       5.0000,   6.00000,    414.2380
    297.5000,       5.0000,   6.00000,    414.0351
    302.5000,       5.0000,   6.00000,    365.3735
    307.5000,       5.0000,   6.00000,    360.7357
    312.5000,       5.0000,   6.00000,    374.5630
    317.5000,       5.0000,   6.00000,    385.2331
    322.5000,       5.0000,   6.00000,    440.6533
    327.5000,       5.0000,   6.00000,    457.8990
    332.5000,       5.0000,   6.00000,    408.4159
    337.5000,       5.0000,   6.00000,    435.6575
    342.5000,       5.0000,   6.00000,    399.9004
    347.5000,       5.0000,   6.00000,    448.8489
    352.5000,       5.0000,   6.00000,    472.6667
    357.5000,       5.0000,   6.00000,    518.2459
    362.5000,       5.0000,   6.00000,    609.2623
    367.5000,       5.0000,   6.00000,    473.9186
    372.5000,       5.0000,   6.00000,    447.0744
    377.5000,       5.0000,   6.00000,    441.0344
    382.5000,       5.0000,   6.00000,    410.2187
    387.5000,       5.0000,   6.00000,    363.0334
    392.5000,       5.0000,   6.00000,    544.6639
    397.5000,       5.0000,   6.00000,    621.4236
    402.5000,       5.0000,   6.00000,    561.4110
    407.5000,       5.0000,   6.00000,    564.9472
    412.5000,       5.0000,   6.00000,    456.5122
    417.5000,       5.0000,   6.00000,    462.4433
    422.5000,       5.0000,   6.00000,    405.5986
    427.5000,       5.0000,   6.00000,    516.4237
    432.5000,       5.0000,   6.00000,    635.0366
    437.5000,       5.0000,   6.00000,    658.1628
    442.5000,       5.0000,   6.00000,    681.0133
    447.5000,       5.0000,   6.00000,    725.7625
    452.5000,       5.0000,   6.00000,    673.2710
    457.5000,       5.0000,   6.00000,    589.7737
    462.5000,       5.0000,   6.00000,    590.7241
    467.5000,       5.0000,   6.00000,    598.5513
    472.5000,       5.0000,   6.00000,    602.0067
    477.5000,       5.0000,   6.00000,    602.7462
    482.5000,       5.0000,   6.00000,    601.7745
    487.5000,       5.0000,   6.00000,    620.4113
    492.5000,       5.0000,   6.00000,    681.0946
    497.5000,       5.0000,   6.00000,    696.8915
    502.5000,       5.0000,   6.00000,    657.3848
    512.5000,       5.0000,   6.00000,    498.0895
    517.5000,       5.0000,   6.00000,    351.2616
    522.5000,       5.0000,   6.00000,    365.1779
    527.5000,       5.0000,   6.00000,    345.5093
    532.5000,       5.0000,   6.00000,    563.3940
    547.5000,       5.0000,   6.00000,    797.4547
    552.5000,       5.0000,   6.00000,    873.7194
    557.5000,       5.0000,   6.00000,    381.2483
    562.5000,       5.0000,   6.00000,    373.4556
    567.5000,       5.0000,   6.00000,    346.6027
    577.5000,       5.0000,   6.00000,    445.6605
    582.5000,       5.0000,   6.00000,    649.9180
    587.5000,       5.0000,   6.00000,    764.7222
    592.5000,       5.0000,   6.00000,    720.6180
    597.5000,       5.0000,   6.00000,    862.5612
    602.5000,       5.0000,   6.00000,    796.3999
    607.5000,       5.0000,   6.00000,    627.1535
    612.5000,       5.0000,   6.00000,    403.4278
    617.5000,       5.0000,   6.00000,    552.7813
    622.5000,       5.0000,   6.00000,    483.9455
    627.5000,       5.0000,   6.00000,    418.8961
    632.5000,       5.0000,   6.00000,    455.4206
    637.5000,       5.0000,   6.00000,    508.9031
    642.5000,       5.0000,   6.00000,    546.5613
    647.5000,       5.0000,   6.00000,    519.7733
    652.5000,       5.0000,   6.00000,    641.6183
    657.5000,       5.0000,   6.00000,    546.4580
    662.5000,       5.0000,   6.00000,    488.3839
    667.5000,       5.0000,   6.00000,    453.4421
    672.5000,       5.0000,   6.00000,    419.6279
    677.5000,       5.0000,   6.00000,    466.1240
    682.5000,       5.0000,   6.00000,    428.9204
    687.5000,       5.0000,   6.00000,    460.0703
    692.5000,       5.0000,   6.00000,    485.8864
    697.5000,       5.0000,   6.00000,    397.7327
    702.5000,       5.0000,   6.00000,    379.2558
    707.5000,       5.0000,   6.00000,    336.0809
    712.5000,       5.0000,   6.00000,    297.9976
    717.5000,       5.0000,   6.00000,    329.2163
    722.5000,       5.0000,   6.00000,    349.6138
    727.5000,       5.0000,   6.00000,    382.2301
    732.5000,       5.0000,   6.00000,    283.5645
    737.5000,       5.0000,   6.00000,    321.7255
     37.5000,      25.0000,   1.00000,    414.6992
     42.5000,      25.0000,   1.00000,    402.9797
     47.5000,      25.0000,   1.00000,    395.7202
     52.5000,      25.0000,   1.00000,    392.0085
     57.5000,      25.0000,   1.00000,    388.2917
     62.5000,      25.0000,   1.00000,    374.7628
     67.5000,      25.0000,   1.00000,    395.9853
     72.5000,      25.0000,   1.00000,    435.5380
     77.5000,      25.0000,   1.00000,    464.0051
     82.5000,      25.0000,   1.00000,    477.0401
     87.5000,      25.0000,   1.00000,    485.5751
     92.5000,      25.0000,   1.00000,    482.0695
     97.5000,      25.0000,   1.00000,    476.4394
    102.5000,      25.0000,   1.00000,    486.4652
    107.5000,      25.0000,   1.00000,    502.6919
    112.5000,      25.0000,   1.00000,    514.5855
    117.5000,      25.0000,   1.00000,    524.2242
    122.5000,      25.0000,   1.00000,    525.2430
    127.5000,      25.0000,   1.00000,    524.3852
    132.5000,      25.0000,   1.00000,    522.1118
    137.5000,      25.0000,   1.00000,    506.1196
    142.5000,      25.0000,   1.00000,    495.4124
    147.5000,      25.0000,   1.00000,    523.0996
    152.5000,      25.0000,   1.00000,    533.7436
    157.5000,      25.0000,   1.00000,    525.6927
    162.5000,      25.0000,   1.00000,    534.0433
    167.5000,      25.0000,   1.00000,    555.5061
    172.5000,      25.0000,   1.00000,    555.2113
    177.5000,      25.0000,   1.00000,    579.4902
    182.5000,      25.0000,   1.00000,    618.5878
    187.5000,      25.0000,   1.00000,    632.2097
    192.5000,      25.0000,   1.00000,    620.3882
    197.5000,      25.0000,   1.00000,    625.7686
    202.5000,      25.0000,   1.00000,    610.1678
    207.5000,      25.0000,   1.00000,    585.2644
    212.5000,      25.0000,   1.00000,    580.0754
    217.5000,      25.0000,   1.00000,    590.9609
    222.5000,      25.0000,   1.00000,    595.2698
    227.5000,      25.0000,   1.00000,    600.0233
    232.5000,      25.0000,   1.00000,    601.4642
    237.5000,      25.0000,   1.00000,    594.0413
    242.5000,      25.0000,   1.00000,    574.9475
    247.5000,      25.0000,   1.00000,    558.9932
    252.5000,      25.0000,   1.00000,    550.0031
    257.5000,      25.0000,   1.00000,    541.7006
    262.5000,      25.0000,   1.00000,    525.8453
    267.5000,      25.0000,   1.00000,    519.5790
    272.5000,      25.0000,   1.00000,    514.5557
    277.5000,      25.0000,   1.00000,    494.2822
    282.5000,      25.0000,   1.00000,    470.4935
    287.5000,      25.0000,   1.00000,    454.7206
    292.5000,      25.0000,   1.00000,    427.6576
    297.5000,      25.0000,   1.00000,    405.0592
    302.5000,      25.0000,   1.00000,    390.5803
    307.5000,      25.0000,   1.00000,    390.2533
    312.5000,      25.0000,   1.00000,    392.5591
    317.5000,      25.0000,   1.00000,    410.8414
    322.5000,      25.0000,   1.00000,    421.3326
    327.5000,      25.0000,   1.00000,    423.4781
    332.5000,      25.0000,   1.00000,    425.5186
    337.5000,      25.0000,   1.00000,    435.5718
    342.5000,      25.0000,   1.00000,    435.4726
    347.5000,      25.0000,   1.00000,    453.1346
    352.5000,      25.0000,   1.00000,    498.7793
    357.5000,      25.0000,   1.00000,    501.5973
    362.5000,      25.0000,   1.00000,    489.4125
    367.5000,      25.0000,   1.00000,    482.7415
    372.5000,      25.0000,   1.00000,    455.6088
    377.5000,      25.0000,   1.00000,    416.6410
    382.5000,      25.0000,   1.00000,    431.9053
    387.5000,      25.0000,   1.00000,    476.5948
    392.5000,      25.0000,   1.00000,    497.0992
    397.5000,      25.0000,   1.00000,    519.6310
    402.5000,      25.0000,   1.00000,    548.0458
    407.5000,      25.0000,   1.00000,    531.9802
    412.5000,      25.0000,   1.00000,    485.7113
    417.5000,      25.0000,   1.00000,    480.9467
    422.5000,      25.0000,   1.00000,    494.8791
    427.5000,      25.0000,   1.00000,    523.8276
    432.5000,      25.0000,   1.00000,    573.3847
    437.5000,      25.0000,   1.00000,    644.9009
    442.5000,      25.0000,   1.00000,    670.1837
    447.5000,      25.0000,   1.00000,    658.0925
    452.5000,      25.0000,   1.00000,    635.1878
    457.5000,      25.0000,   1.00000,    608.3568
    462.5000,      25.0000,   1.00000,    561.3157
    467.5000,      25.0000,   1.00000,    534.9987
    472.5000,      25.0000,   1.00000,    547.4547
    477.5000,      25.0000,   1.00000,    548.0146
    482.5000,      25.0000,   1.00000,    592.4294
    487.5000,      25.0000,   1.00000,    633.0900
    492.5000,      25.0000,   1.00000,    671.2927
    497.5000,      25.0000,   1.00000,    645.2840
    507.5000,      25.0000,   1.00000,    505.4099
    512.5000,      25.0000,   1.00000,    465.2046
    517.5000,      25.0000,   1.00000,    391.7035
    522.5000,      25.0000,   1.00000,    412.5670
    532.5000,      25.0000,   1.00000,    637.6262
    537.5000,      25.0000,   1.00000,    750.0573
    542.5000,      25.0000,   1.00000,    892.4255
    547.5000,      25.0000,   1.00000,    794.0073
    557.5000,      25.0000,   1.00000,    499.0712
    562.5000,      25.0000,   1.00000,    400.8630
    567.5000,      25.0000,   1.00000,    292.1375
    572.5000,      25.0000,   1.00000,    315.4603
    582.5000,      25.0000,   1.00000,    535.7807
    587.5000,      25.0000,   1.00000,    678.7255
    592.5000,      25.0000,   1.00000,    823.9277
    597.5000,      25.0000,   1.00000,    784.9496
    602.5000,      25.0000,   1.00000,    699.4193
    607.5000,      25.0000,   1.00000,    666.0723
    612.5000,      25.0000,   1.00000,    578.9667
    617.5000,      25.0000,   1.00000,    468.3875
    622.5000,      25.0000,   1.00000,    419.2825
    627.5000,      25.0000,   1.00000,    441.4343
    632.5000,      25.0000,   1.00000,    444.7519
    637.5000,      25.0000,   1.00000,    481.7406
    642.5000,      25.0000,   1.00000,    531.1307
    647.5000,      25.0000,   1.00000,    542.3992
    652.5000,      25.0000,   1.00000,    517.8547
    657.5000,      25.0000,   1.00000,    512.2282
    662.5000,      25.0000,   1.00000,    499.1034
    667.5000,      25.0000,   1.00000,    455.3153
    672.5000,      25.0000,   1.00000,    431.5639
    677.5000,      25.0000,   1.00000,    431.7713
    682.5000,      25.0000,   1.00000,    440.6734
    687.5000,      25.0000,   1.00000,    440.0206
    692.5000,      25.0000,   1.00000,    428.5016
    697.5000,      25.0000,   1.00000,    416.5321
    702.5000,      25.0000,   1.00000,    391.5668
    707.5000,      25.0000,   1.00000,    354.6736
    712.5000,      25.0000,   1.00000,    339.3622
    717.5000,      25.0000,   1.00000,    339.0430
    722.5000,      25.0000,   1.00000,    324.8627
    727.5000,      25.0000,   1.00000,    334.6283
    732.5000,      25.0000,   1.00000,    350.2267
     37.5000,       5.0000,   7.00000,    409.4893
     42.5000,       5.0000,   7.00000,    442.8099
     47.5000,       5.0000,   7.00000,    456.6791
     52.5000,       5.0000,   7.00000,    355.8756
     57.5000,       5.0000,   7.00000,    335.3704
     62.5000,       5.0000,   7.00000,    363.5452
     67.5000,       5.0000,   7.00000,    404.5838
     72.5000,       5.0000,   7.00000,    409.3045
     77.5000,       5.0000,   7.00000,    439.4817
     82.5000,       5.0000,   7.00000,    522.7576
     87.5000,       5.0000,   7.00000,    505.4708
     92.5000,       5.0000,   7.00000,    493.1986
     97.5000,       5.0000,   7.00000,    500.0490
    102.5000,       5.0000,   7.00000,    469.8335
    107.5000,       5.0000,   7.00000,    482.8048
    112.5000,       5.0000,   7.00000,    529.6821
    117.5000,       5.0000,   7.00000,    580.4654
    122.5000,       5.0000,   7.00000,    590.5742
    127.5000,       5.0000,   7.00000,    497.4951
    132.5000,       5.0000,   7.00000,    450.8714
    137.5000,       5.0000,   7.00000,    491.2459
    142.5000,       5.0000,   7.00000,    531.2318
    147.5000,       5.0000,   7.00000,    517.5146
    152.5000,       5.0000,   7.00000,    485.4542
    157.5000,       5.0000,   7.00000,    582.9092
    162.5000,       5.0000,   7.00000,    540.8554
    167.5000,       5.0000,   7.00000,    504.4377
    172.5000,       5.0000,   7.00000,    540.3752
    177.5000,       5.0000,   7.00000,    590.7209
    182.5000,       5.0000,   7.00000,    622.0897
    187.5000,       5.0000,   7.00000,    660.5596
    192.5000,       5.0000,   7.00000,    686.3766
    197.5000,       5.0000,   7.00000,    638.7227
    202.5000,       5.0000,   7.00000,    595.5583
    207.5000,       5.0000,   7.00000,    590.2600
    212.5000,       5.0000,   7.00000,    565.7929
    217.5000,       5.0000,   7.00000,    588.6817
    222.5000,       5.0000,   7.00000,    597.6577
    227.5000,       5.0000,   7.00000,    625.3311
    232.5000,       5.0000,   7.00000,    589.9085
    237.5000,       5.0000,   7.00000,    585.2172
    242.5000,       5.0000,   7.00000,    582.4280
    247.5000,       5.0000,   7.00000,    551.8540
    252.5000,       5.0000,   7.00000,    552.0792
    257.5000,       5.0000,   7.00000,    527.9146
    262.5000,       5.0000,   7.00000,    564.1375
    267.5000,       5.0000,   7.00000,    548.5768
    272.5000,       5.0000,   7.00000,    487.3659
    277.5000,       5.0000,   7.00000,    488.6850
    282.5000,       5.0000,   7.00000,    485.2321
    287.5000,       5.0000,   7.00000,    454.7614
    292.5000,       5.0000,   7.00000,    409.1268
    297.5000,       5.0000,   7.00000,    407.7329
    302.5000,       5.0000,   7.00000,    358.4920
    307.5000,       5.0000,   7.00000,    363.8832
    312.5000,       5.0000,   7.00000,    371.8727
    317.5000,       5.0000,   7.00000,    381.3570
    322.5000,       5.0000,   7.00000,    437.3069
    327.5000,       5.0000,   7.00000,    441.6585
    332.5000,       5.0000,   7.00000,    402.3209
    337.5000,       5.0000,   7.00000,    435.9676
    342.5000,       5.0000,   7.00000,    395.0756
    347.5000,       5.0000,   7.00000,    447.9109
    352.5000,       5.0000,   7.00000,    485.9883
    357.5000,       5.0000,   7.00000,    503.9146
    362.5000,       5.0000,   7.00000,    580.4276
    367.5000,       5.0000,   7.00000,    458.7759
    372.5000,       5.0000,   7.00000,    421.3888
    377.5000,       5.0000,   7.00000,    433.0273
    382.5000,       5.0000,   7.00000,    393.0354
    387.5000,       5.0000,   7.00000,    354.7412
    392.5000,       5.0000,   7.00000,    526.2526
    397.5000,       5.0000,   7.00000,    579.4423
    402.5000,       5.0000,   7.00000,    543.6364
    407.5000,       5.0000,   7.00000,    547.3261
    412.5000,       5.0000,   7.00000,    430.9290
    417.5000,       5.0000,   7.00000,    441.2823
    422.5000,       5.0000,   7.00000,    395.9338
    427.5000,       5.0000,   7.00000,    477.6335
    432.5000,       5.0000,   7.00000,    585.0040
    437.5000,       5.0000,   7.00000,    613.5372
    442.5000,       5.0000,   7.00000,    631.0889
    447.5000,       5.0000,   7.00000,    686.7657
    452.5000,       5.0000,   7.00000,    627.6006
    457.5000,       5.0000,   7.00000,    537.5606
    462.5000,       5.0000,   7.00000,    513.8925
    467.5000,       5.0000,   7.00000,    504.6108
    472.5000,       5.0000,   7.00000,    520.0035
    477.5000,       5.0000,   7.00000,    514.2740
    482.5000,       5.0000,   7.00000,    537.2415
    487.5000,       5.0000,   7.00000,    566.0373
    492.5000,       5.0000,   7.00000,    650.0687
    497.5000,       5.0000,   7.00000,    623.2360
    507.5000,       5.0000,   7.00000,    443.1938
    512.5000,       5.0000,   7.00000,    448.1635
    517.5000,       5.0000,   7.00000,    299.6293
    522.5000,       5.0000,   7.00000,    349.4478
    527.5000,       5.0000,   7.00000,    325.0291
    532.5000,       5.0000,   7.00000,    541.6756
    547.5000,       5.0000,   7.00000,    763.7636
    552.5000,       5.0000,   7.00000,    832.6914
    557.5000,       5.0000,   7.00000,    352.1160
    562.5000,       5.0000,   7.00000,    323.2024
    567.5000,       5.0000,   7.00000,    278.2172
    572.5000,       5.0000,   7.00000,    272.0293
    582.5000,       5.0000,   7.00000,    551.7068
    587.5000,       5.0000,   7.00000,    659.0017
    592.5000,       5.0000,   7.00000,    739.0624
    597.5000,       5.0000,   7.00000,    869.2394
    602.5000,       5.0000,   7.00000,    790.6551
    607.5000,       5.0000,   7.00000,    609.7206
    612.5000,       5.0000,   7.00000,    379.9832
    617.5000,       5.0000,   7.00000,    472.9801
    622.5000,       5.0000,   7.00000,    410.7407
    627.5000,       5.0000,   7.00000,    348.0339
    632.5000,       5.0000,   7.00000,    359.8023
    637.5000,       5.0000,   7.00000,    422.9508
    642.5000,       5.0000,   7.00000,    470.1346
    647.5000,       5.0000,   7.00000,    483.7010
    652.5000,       5.0000,   7.00000,    561.3905
    657.5000,       5.0000,   7.00000,    483.7506
    662.5000,       5.0000,   7.00000,    451.8981
    667.5000,       5.0000,   7.00000,    415.9333
    672.5000,       5.0000,   7.00000,    384.3185
    677.5000,       5.0000,   7.00000,    431.9436
    682.5000,       5.0000,   7.00000,    395.6777
    687.5000,       5.0000,   7.00000,    411.8305
    692.5000,       5.0000,   7.00000,    451.2202
    697.5000,       5.0000,   7.00000,    386.8532
    702.5000,       5.0000,   7.00000,    369.2072
    707.5000,       5.0000,   7.00000,    324.8314
    712.5000,       5.0000,   7.00000,    287.4607
    717.5000,       5.0000,   7.00000,    327.8600
    722.5000,       5.0000,   7.00000,    350.1568
    727.5000,       5.0000,   7.00000,    379.9449
    732.5000,       5.0000,   7.00000,    290.3083
     42.5000,       5.0000,   8.00000,    443.3932
     47.5000,       5.0000,   8.00000,    458.0845
     52.5000,       5.0000,   8.00000,    354.2900
     57.5000,       5.0000,   8.00000,    332.7844
     62.5000,       5.0000,   8.00000,    363.8176
     67.5000,       5.0000,   8.00000,    400.5205
     72.5000,       5.0000,   8.00000,    406.7867
     77.5000,       5.0000,   8.00000,    425.0864
     82.5000,       5.0000,   8.00000,    500.3784
     87.5000,       5.0000,   8.00000,    496.5940
     92.5000,       5.0000,   8.00000,    507.2774
     97.5000,       5.0000,   8.00000,    513.3133
    102.5000,       5.0000,   8.00000,    473.3667
    107.5000,       5.0000,   8.00000,    484.2943
    112.5000,       5.0000,   8.00000,    538.1623
    117.5000,       5.0000,   8.00000,    573.7930
    122.5000,       5.0000,   8.00000,    576.4072
    127.5000,       5.0000,   8.00000,    494.5571
    132.5000,       5.0000,   8.00000,    448.7080
    137.5000,       5.0000,   8.00000,    487.4665
    142.5000,       5.0000,   8.00000,    531.3399
    147.5000,       5.0000,   8.00000,    512.5455
    152.5000,       5.0000,   8.00000,    471.2934
    157.5000,       5.0000,   8.00000,    567.9922
    162.5000,       5.0000,   8.00000,    532.9485
    167.5000,       5.0000,   8.00000,    506.1728
    172.5000,       5.0000,   8.00000,    548.4734
    177.5000,       5.0000,   8.00000,    590.6208
    182.5000,       5.0000,   8.00000,    616.7454
    187.5000,       5.0000,   8.00000,    652.6791
    192.5000,       5.0000,   8.00000,    687.1335
    197.5000,       5.0000,   8.00000,    625.8967
    202.5000,       5.0000,   8.00000,    588.2379
    207.5000,       5.0000,   8.00000,    587.4203
    212.5000,       5.0000,   8.00000,    552.9486
    217.5000,       5.0000,   8.00000,    571.2101
    222.5000,       5.0000,   8.00000,    570.6354
    227.5000,       5.0000,   8.00000,    594.2864
    232.5000,       5.0000,   8.00000,    566.2839
    237.5000,       5.0000,   8.00000,    571.0667
    242.5000,       5.0000,   8.00000,    573.0400
    247.5000,       5.0000,   8.00000,    543.9119
    252.5000,       5.0000,   8.00000,    552.3024
    257.5000,       5.0000,   8.00000,    524.9194
    262.5000,       5.0000,   8.00000,    568.9120
    267.5000,       5.0000,   8.00000,    551.1446
    272.5000,       5.0000,   8.00000,    493.0685
    277.5000,       5.0000,   8.00000,    493.0245
    282.5000,       5.0000,   8.00000,    480.9712
    287.5000,       5.0000,   8.00000,    447.8252
    292.5000,       5.0000,   8.00000,    403.5865
    297.5000,       5.0000,   8.00000,    400.1868
    302.5000,       5.0000,   8.00000,    352.4185
    307.5000,       5.0000,   8.00000,    357.0797
    312.5000,       5.0000,   8.00000,    369.1973
    317.5000,       5.0000,   8.00000,    376.5679
    322.5000,       5.0000,   8.00000,    420.1844
    327.5000,       5.0000,   8.00000,    437.7209
    332.5000,       5.0000,   8.00000,    403.6274
    337.5000,       5.0000,   8.00000,    433.9120
    342.5000,       5.0000,   8.00000,    401.6339
    347.5000,       5.0000,   8.00000,    465.4968
    352.5000,       5.0000,   8.00000,    483.9009
    357.5000,       5.0000,   8.00000,    491.1928
    362.5000,       5.0000,   8.00000,    563.0696
    367.5000,       5.0000,   8.00000,    438.8998
    372.5000,       5.0000,   8.00000,    417.5023
    377.5000,       5.0000,   8.00000,    421.3809
    382.5000,       5.0000,   8.00000,    391.8992
    387.5000,       5.0000,   8.00000,    341.5082
    392.5000,       5.0000,   8.00000,    495.6419
    397.5000,       5.0000,   8.00000,    544.4003
    402.5000,       5.0000,   8.00000,    502.7686
    407.5000,       5.0000,   8.00000,    518.9777
    412.5000,       5.0000,   8.00000,    411.4066
    417.5000,       5.0000,   8.00000,    426.1603
    422.5000,       5.0000,   8.00000,    384.6923
    427.5000,       5.0000,   8.00000,    466.0806
    432.5000,       5.0000,   8.00000,    542.0486
    437.5000,       5.0000,   8.00000,    565.7908
    442.5000,       5.0000,   8.00000,    591.2367
    447.5000,       5.0000,   8.00000,    642.2635
    452.5000,       5.0000,   8.00000,    587.1377
    457.5000,       5.0000,   8.00000,    492.8545
    462.5000,       5.0000,   8.00000,    472.3432
    467.5000,       5.0000,   8.00000,    457.5605
    472.5000,       5.0000,   8.00000,    455.2046
    477.5000,       5.0000,   8.00000,    474.5905
    482.5000,       5.0000,   8.00000,    491.8220
    487.5000,       5.0000,   8.00000,    522.1721
    492.5000,       5.0000,   8.00000,    583.2267
    502.5000,       5.0000,   8.00000,    477.7977
    507.5000,       5.0000,   8.00000,    405.0606
    512.5000,       5.0000,   8.00000,    392.8040
    517.5000,       5.0000,   8.00000,    289.8564
    522.5000,       5.0000,   8.00000,    340.7811
    527.5000,       5.0000,   8.00000,    317.7255
    532.5000,       5.0000,   8.00000,    526.1690
    547.5000,       5.0000,   8.00000,    717.5424
    552.5000,       5.0000,   8.00000,    770.1652
    557.5000,       5.0000,   8.00000,    306.2030
    562.5000,       5.0000,   8.00000,    270.6142
    567.5000,       5.0000,   8.00000,    244.0896
    572.5000,       5.0000,   8.00000,    245.5940
    577.5000,       5.0000,   8.00000,    286.7825
    587.5000,       5.0000,   8.00000,    578.1609
    592.5000,       5.0000,   8.00000,    655.3588
    597.5000,       5.0000,   8.00000,    885.9091
    602.5000,       5.0000,   8.00000,    787.9703
    607.5000,       5.0000,   8.00000,    601.2678
    612.5000,       5.0000,   8.00000,    354.3294
    617.5000,       5.0000,   8.00000,    438.4377
    622.5000,       5.0000,   8.00000,    365.8480
    627.5000,       5.0000,   8.00000,    303.6931
    632.5000,       5.0000,   8.00000,    312.9353
    637.5000,       5.0000,   8.00000,    344.7481
    642.5000,       5.0000,   8.00000,    402.4866
    647.5000,       5.0000,   8.00000,    434.2185
    652.5000,       5.0000,   8.00000,    524.3334
    657.5000,       5.0000,   8.00000,    436.3196
    662.5000,       5.0000,   8.00000,    421.1071
    667.5000,       5.0000,   8.00000,    401.7125
    672.5000,       5.0000,   8.00000,    374.4419
    677.5000,       5.0000,   8.00000,    411.4238
    682.5000,       5.0000,   8.00000,    370.6715
    687.5000,       5.0000,   8.00000,    381.0306
    692.5000,       5.0000,   8.00000,    421.2103
    697.5000,       5.0000,   8.00000,    372.0192
    702.5000,       5.0000,   8.00000,    352.5338
    707.5000,       5.0000,   8.00000,    315.2279
    712.5000,       5.0000,   8.00000,    283.3083
    717.5000,       5.0000,   8.00000,    321.8883
    722.5000,       5.0000,   8.00000,    349.1481
    727.5000,       5.0000,   8.00000,    378.7951
     52.5000,      35.0000,   1.00000,    394.9996
     57.5000,      35.0000,   1.00000,    397.6906
     62.5000,      35.0000,   1.00000,    395.2761
     67.5000,      35.0000,   1.00000,    397.1801
     72.5000,      35.0000,   1.00000,    404.2281
     77.5000,      35.0000,   1.00000,    422.8469
     82.5000,      35.0000,   1.00000,    451.1039
     87.5000,      35.0000,   1.00000,    462.2619
     92.5000,      35.0000,   1.00000,    478.9324
     97.5000,      35.0000,   1.00000,    504.4389
    102.5000,      35.0000,   1.00000,    527.1497
    107.5000,      35.0000,   1.00000,    526.7402
    112.5000,      35.0000,   1.00000,    512.9949
    117.5000,      35.0000,   1.00000,    501.0576
    122.5000,      35.0000,   1.00000,    505.3864
    127.5000,      35.0000,   1.00000,    513.2047
    132.5000,      35.0000,   1.00000,    511.7739
    137.5000,      35.0000,   1.00000,    500.7387
    142.5000,      35.0000,   1.00000,    492.0671
    147.5000,      35.0000,   1.00000,    489.7992
    152.5000,      35.0000,   1.00000,    496.7322
    157.5000,      35.0000,   1.00000,    504.6003
    162.5000,      35.0000,   1.00000,    518.9807
    167.5000,      35.0000,   1.00000,    540.8048
    172.5000,      35.0000,   1.00000,    575.7969
    177.5000,      35.0000,   1.00000,    591.3154
    182.5000,      35.0000,   1.00000,    593.6816
    187.5000,      35.0000,   1.00000,    592.5803
    192.5000,      35.0000,   1.00000,    592.7891
    197.5000,      35.0000,   1.00000,    590.6675
    202.5000,      35.0000,   1.00000,    585.0262
    207.5000,      35.0000,   1.00000,    572.2928
    212.5000,      35.0000,   1.00000,    559.6742
    217.5000,      35.0000,   1.00000,    540.2606
    222.5000,      35.0000,   1.00000,    530.8461
    227.5000,      35.0000,   1.00000,    527.6559
    232.5000,      35.0000,   1.00000,    530.5361
    237.5000,      35.0000,   1.00000,    535.1143
    242.5000,      35.0000,   1.00000,    541.8997
    247.5000,      35.0000,   1.00000,    548.1534
    252.5000,      35.0000,   1.00000,    552.7672
    257.5000,      35.0000,   1.00000,    544.7637
    262.5000,      35.0000,   1.00000,    536.6755
    267.5000,      35.0000,   1.00000,    529.3160
    272.5000,      35.0000,   1.00000,    512.5071
    277.5000,      35.0000,   1.00000,    491.1559
    282.5000,      35.0000,   1.00000,    467.5383
    287.5000,      35.0000,   1.00000,    432.2656
    292.5000,      35.0000,   1.00000,    415.4348
    297.5000,      35.0000,   1.00000,    399.5208
    302.5000,      35.0000,   1.00000,    384.2603
    307.5000,      35.0000,   1.00000,    382.5450
    312.5000,      35.0000,   1.00000,    378.7385
    317.5000,      35.0000,   1.00000,    379.9642
    322.5000,      35.0000,   1.00000,    397.4754
    327.5000,      35.0000,   1.00000,    405.2587
    332.5000,      35.0000,   1.00000,    428.3330
    337.5000,      35.0000,   1.00000,    463.9122
    342.5000,      35.0000,   1.00000,    477.1441
    347.5000,      35.0000,   1.00000,    487.0762
    352.5000,      35.0000,   1.00000,    480.4233
    357.5000,      35.0000,   1.00000,    457.4412
    362.5000,      35.0000,   1.00000,    456.2784
    367.5000,      35.0000,   1.00000,    442.7955
    372.5000,      35.0000,   1.00000,    428.7461
    377.5000,      35.0000,   1.00000,    441.1971
    382.5000,      35.0000,   1.00000,    433.9227
    387.5000,      35.0000,   1.00000,    427.5773
    392.5000,      35.0000,   1.00000,    430.7471
    397.5000,      35.0000,   1.00000,    408.6763
    402.5000,      35.0000,   1.00000,    409.4178
    407.5000,      35.0000,   1.00000,    427.3381
    412.5000,      35.0000,   1.00000,    442.0861
    417.5000,      35.0000,   1.00000,    466.6043
    422.5000,      35.0000,   1.00000,    476.9650
    427.5000,      35.0000,   1.00000,    481.6298
    432.5000,      35.0000,   1.00000,    510.1608
    437.5000,      35.0000,   1.00000,    520.4855
    442.5000,      35.0000,   1.00000,    513.7567
    447.5000,      35.0000,   1.00000,    516.0923
    452.5000,      35.0000,   1.00000,    506.5549
    457.5000,      35.0000,   1.00000,    494.7380
    462.5000,      35.0000,   1.00000,    477.2048
    467.5000,      35.0000,   1.00000,    459.4995
    472.5000,      35.0000,   1.00000,    450.6678
    477.5000,      35.0000,   1.00000,    466.5953
    482.5000,      35.0000,   1.00000,    470.7847
    492.5000,      35.0000,   1.00000,    430.1997
    497.5000,      35.0000,   1.00000,    431.2675
    502.5000,      35.0000,   1.00000,    409.2014
    507.5000,      35.0000,   1.00000,    415.4404
    512.5000,      35.0000,   1.00000,    396.0723
    517.5000,      35.0000,   1.00000,    408.9244
    527.5000,      35.0000,   1.00000,    570.3801
    532.5000,      35.0000,   1.00000,    604.5394
    537.5000,      35.0000,   1.00000,    655.0248
    542.5000,      35.0000,   1.00000,    599.1989
    547.5000,      35.0000,   1.00000,    546.0980
    552.5000,      35.0000,   1.00000,    468.8520
    562.5000,      35.0000,   1.00000,    315.9496
    567.5000,      35.0000,   1.00000,    296.3835
    572.5000,      35.0000,   1.00000,    264.0301
    577.5000,      35.0000,   1.00000,    297.9564
    582.5000,      35.0000,   1.00000,    353.5877
    587.5000,      35.0000,   1.00000,    423.1308
    597.5000,      35.0000,   1.00000,    585.7070
    602.5000,      35.0000,   1.00000,    621.2865
    607.5000,      35.0000,   1.00000,    634.3408
    612.5000,      35.0000,   1.00000,    554.1209
    617.5000,      35.0000,   1.00000,    457.7892
    622.5000,      35.0000,   1.00000,    382.1780
    627.5000,      35.0000,   1.00000,    334.3700
    632.5000,      35.0000,   1.00000,    336.3617
    637.5000,      35.0000,   1.00000,    344.2742
    642.5000,      35.0000,   1.00000,    341.0716
    647.5000,      35.0000,   1.00000,    356.1457
    652.5000,      35.0000,   1.00000,    387.8156
    657.5000,      35.0000,   1.00000,    412.0864
    662.5000,      35.0000,   1.00000,    429.6666
    667.5000,      35.0000,   1.00000,    419.0827
    672.5000,      35.0000,   1.00000,    408.5370
    677.5000,      35.0000,   1.00000,    396.7438
    682.5000,      35.0000,   1.00000,    382.2154
    687.5000,      35.0000,   1.00000,    369.1963
    692.5000,      35.0000,   1.00000,    356.1248
    697.5000,      35.0000,   1.00000,    338.0911
    702.5000,      35.0000,   1.00000,    336.8213
    707.5000,      35.0000,   1.00000,    345.7530
    712.5000,      35.0000,   1.00000,    336.7966
    717.5000,      35.0000,   1.00000,    322.9452
     52.5000,       5.0000,  10.00000,    348.6913
     57.5000,       5.0000,  10.00000,    328.3649
     62.5000,       5.0000,  10.00000,    354.3810
     67.5000,       5.0000,  10.00000,    381.4709
     72.5000,       5.0000,  10.00000,    376.1646
     77.5000,       5.0000,  10.00000,    402.2650
     82.5000,       5.0000,  10.00000,    496.7734
     87.5000,       5.0000,  10.00000,    495.5619
     92.5000,       5.0000,  10.00000,    501.7004
     97.5000,       5.0000,  10.00000,    519.7063
    102.5000,       5.0000,  10.00000,    497.1694
    107.5000,       5.0000,  10.00000,    500.1887
    112.5000,       5.0000,  10.00000,    539.0024
    117.5000,       5.0000,  10.00000,    578.4084
    122.5000,       5.0000,  10.00000,    578.4417
    127.5000,       5.0000,  10.00000,    477.8130
    132.5000,       5.0000,  10.00000,    425.3268
    137.5000,       5.0000,  10.00000,    462.7648
    142.5000,       5.0000,  10.00000,    498.1991
    147.5000,       5.0000,  10.00000,    482.8212
    152.5000,       5.0000,  10.00000,    452.1610
    157.5000,       5.0000,  10.00000,    543.5990
    162.5000,       5.0000,  10.00000,    506.1099
    167.5000,       5.0000,  10.00000,    481.8854
    172.5000,       5.0000,  10.00000,    532.8936
    177.5000,       5.0000,  10.00000,    583.9985
    182.5000,       5.0000,  10.00000,    606.9357
    187.5000,       5.0000,  10.00000,    636.2638
    192.5000,       5.0000,  10.00000,    666.4209
    197.5000,       5.0000,  10.00000,    613.1131
    202.5000,       5.0000,  10.00000,    567.8188
    207.5000,       5.0000,  10.00000,    561.8662
    212.5000,       5.0000,  10.00000,    531.5988
    217.5000,       5.0000,  10.00000,    537.0629
    222.5000,       5.0000,  10.00000,    529.5122
    227.5000,       5.0000,  10.00000,    549.7108
    232.5000,       5.0000,  10.00000,    519.0850
    237.5000,       5.0000,  10.00000,    522.5941
    242.5000,       5.0000,  10.00000,    539.5922
    247.5000,       5.0000,  10.00000,    530.3093
    252.5000,       5.0000,  10.00000,    549.6187
    257.5000,       5.0000,  10.00000,    532.8932
    262.5000,       5.0000,  10.00000,    579.1567
    267.5000,       5.0000,  10.00000,    557.7443
    272.5000,       5.0000,  10.00000,    489.6624
    277.5000,       5.0000,  10.00000,    481.0010
    282.5000,       5.0000,  10.00000,    470.1784
    287.5000,       5.0000,  10.00000,    434.4597
    292.5000,       5.0000,  10.00000,    391.3020
    297.5000,       5.0000,  10.00000,    388.1940
    302.5000,       5.0000,  10.00000,    337.9223
    307.5000,       5.0000,  10.00000,    339.3225
    312.5000,       5.0000,  10.00000,    342.8044
    317.5000,       5.0000,  10.00000,    356.1551
    322.5000,       5.0000,  10.00000,    414.3644
    327.5000,       5.0000,  10.00000,    433.7787
    332.5000,       5.0000,  10.00000,    405.0316
    337.5000,       5.0000,  10.00000,    453.1929
    342.5000,       5.0000,  10.00000,    417.7798
    347.5000,       5.0000,  10.00000,    464.8033
    352.5000,       5.0000,  10.00000,    480.1694
    357.5000,       5.0000,  10.00000,    484.2087
    362.5000,       5.0000,  10.00000,    560.1645
    367.5000,       5.0000,  10.00000,    437.8608
    372.5000,       5.0000,  10.00000,    413.6776
    377.5000,       5.0000,  10.00000,    418.1071
    382.5000,       5.0000,  10.00000,    371.1151
    387.5000,       5.0000,  10.00000,    313.1090
    392.5000,       5.0000,  10.00000,    448.3503
    397.5000,       5.0000,  10.00000,    476.6602
    402.5000,       5.0000,  10.00000,    434.1094
    407.5000,       5.0000,  10.00000,    449.8259
    412.5000,       5.0000,  10.00000,    370.3685
    417.5000,       5.0000,  10.00000,    399.1661
    422.5000,       5.0000,  10.00000,    358.7008
    427.5000,       5.0000,  10.00000,    435.0294
    432.5000,       5.0000,  10.00000,    513.2418
    437.5000,       5.0000,  10.00000,    516.0186
    442.5000,       5.0000,  10.00000,    509.0891
    447.5000,       5.0000,  10.00000,    550.0864
    452.5000,       5.0000,  10.00000,    509.5408
    457.5000,       5.0000,  10.00000,    444.1929
    462.5000,       5.0000,  10.00000,    437.1049
    467.5000,       5.0000,  10.00000,    437.0067
    472.5000,       5.0000,  10.00000,    441.3046
    477.5000,       5.0000,  10.00000,    439.0048
    482.5000,       5.0000,  10.00000,    432.2564
    492.5000,       5.0000,  10.00000,    438.4860
    497.5000,       5.0000,  10.00000,    428.4899
    502.5000,       5.0000,  10.00000,    399.3583
    507.5000,       5.0000,  10.00000,    356.6074
    512.5000,       5.0000,  10.00000,    375.5880
    517.5000,       5.0000,  10.00000,    279.8277
    522.5000,       5.0000,  10.00000,    334.1509
    527.5000,       5.0000,  10.00000,    310.5616
    532.5000,       5.0000,  10.00000,    498.0938
    547.5000,       5.0000,  10.00000,    578.6937
    552.5000,       5.0000,  10.00000,    580.7316
    557.5000,       5.0000,  10.00000,    229.5190
    562.5000,       5.0000,  10.00000,    229.8085
    567.5000,       5.0000,  10.00000,    219.7224
    572.5000,       5.0000,  10.00000,    215.5954
    577.5000,       5.0000,  10.00000,    248.9329
    582.5000,       5.0000,  10.00000,    335.8759
    587.5000,       5.0000,  10.00000,    404.4955
    597.5000,       5.0000,  10.00000,    703.7227
    602.5000,       5.0000,  10.00000,    697.0328
    607.5000,       5.0000,  10.00000,    578.5805
    612.5000,       5.0000,  10.00000,    335.7698
    617.5000,       5.0000,  10.00000,    413.1176
    622.5000,       5.0000,  10.00000,    341.8532
    627.5000,       5.0000,  10.00000,    267.7531
    632.5000,       5.0000,  10.00000,    261.9746
    637.5000,       5.0000,  10.00000,    285.7153
    642.5000,       5.0000,  10.00000,    312.3750
    647.5000,       5.0000,  10.00000,    335.0199
    652.5000,       5.0000,  10.00000,    442.0428
    657.5000,       5.0000,  10.00000,    407.1975
    662.5000,       5.0000,  10.00000,    401.3712
    667.5000,       5.0000,  10.00000,    379.6673
    672.5000,       5.0000,  10.00000,    362.2435
    677.5000,       5.0000,  10.00000,    393.9483
    682.5000,       5.0000,  10.00000,    353.6128
    687.5000,       5.0000,  10.00000,    364.5340
    692.5000,       5.0000,  10.00000,    387.9068
    697.5000,       5.0000,  10.00000,    330.0741
    702.5000,       5.0000,  10.00000,    320.2012
    707.5000,       5.0000,  10.00000,    299.4005
    712.5000,       5.0000,  10.00000,    273.2280
    717.5000,       5.0000,  10.00000,    314.4084
     67.5000,      45.0000,   1.00000,    397.2740
     72.5000,      45.0000,   1.00000,    403.6120
     77.5000,      45.0000,   1.00000,    420.2585
     82.5000,      45.0000,   1.00000,    438.4326
     87.5000,      45.0000,   1.00000,    459.6748
     92.5000,      45.0000,   1.00000,    476.6496
     97.5000,      45.0000,   1.00000,    504.5110
    102.5000,      45.0000,   1.00000,    526.2140
    107.5000,      45.0000,   1.00000,    525.5663
    112.5000,      45.0000,   1.00000,    517.8143
    117.5000,      45.0000,   1.00000,    514.2170
    122.5000,      45.0000,   1.00000,    501.9691
    127.5000,      45.0000,   1.00000,    486.9452
    132.5000,      45.0000,   1.00000,    473.5237
    137.5000,      45.0000,   1.00000,    473.2784
    142.5000,      45.0000,   1.00000,    459.8222
    147.5000,      45.0000,   1.00000,    445.7204
    152.5000,      45.0000,   1.00000,    454.7574
    157.5000,      45.0000,   1.00000,    475.3727
    162.5000,      45.0000,   1.00000,    491.6805
    167.5000,      45.0000,   1.00000,    509.4848
    172.5000,      45.0000,   1.00000,    528.2143
    177.5000,      45.0000,   1.00000,    542.4975
    182.5000,      45.0000,   1.00000,    544.8771
    187.5000,      45.0000,   1.00000,    552.7570
    192.5000,      45.0000,   1.00000,    562.5244
    197.5000,      45.0000,   1.00000,    556.7003
    202.5000,      45.0000,   1.00000,    542.9232
    207.5000,      45.0000,   1.00000,    539.0634
    212.5000,      45.0000,   1.00000,    529.5092
    217.5000,      45.0000,   1.00000,    511.9121
    222.5000,      45.0000,   1.00000,    499.2073
    227.5000,      45.0000,   1.00000,    501.2629
    232.5000,      45.0000,   1.00000,    499.0579
    237.5000,      45.0000,   1.00000,    501.1013
    242.5000,      45.0000,   1.00000,    511.7091
    247.5000,      45.0000,   1.00000,    522.9986
    252.5000,      45.0000,   1.00000,    523.3570
    257.5000,      45.0000,   1.00000,    524.5718
    262.5000,      45.0000,   1.00000,    522.3430
    267.5000,      45.0000,   1.00000,    510.9355
    272.5000,      45.0000,   1.00000,    491.4210
    277.5000,      45.0000,   1.00000,    474.9571
    282.5000,      45.0000,   1.00000,    451.7830
    287.5000,      45.0000,   1.00000,    424.3423
    292.5000,      45.0000,   1.00000,    400.0252
    297.5000,      45.0000,   1.00000,    381.3846
    302.5000,      45.0000,   1.00000,    373.1831
    307.5000,      45.0000,   1.00000,    369.7234
    312.5000,      45.0000,   1.00000,    366.2383
    317.5000,      45.0000,   1.00000,    376.4125
    322.5000,      45.0000,   1.00000,    390.3045
    327.5000,      45.0000,   1.00000,    410.8407
    332.5000,      45.0000,   1.00000,    432.5901
    337.5000,      45.0000,   1.00000,    454.6107
    342.5000,      45.0000,   1.00000,    477.8071
    347.5000,      45.0000,   1.00000,    481.8730
    352.5000,      45.0000,   1.00000,    476.7893
    357.5000,      45.0000,   1.00000,    480.5027
    362.5000,      45.0000,   1.00000,    465.6529
    367.5000,      45.0000,   1.00000,    444.6440
    372.5000,      45.0000,   1.00000,    436.7122
    377.5000,      45.0000,   1.00000,    430.6129
    382.5000,      45.0000,   1.00000,    411.5004
    387.5000,      45.0000,   1.00000,    385.6769
    392.5000,      45.0000,   1.00000,    371.3103
    397.5000,      45.0000,   1.00000,    365.4666
    402.5000,      45.0000,   1.00000,    354.0571
    407.5000,      45.0000,   1.00000,    363.1463
    412.5000,      45.0000,   1.00000,    389.3988
    417.5000,      45.0000,   1.00000,    406.1712
    422.5000,      45.0000,   1.00000,    418.6903
    427.5000,      45.0000,   1.00000,    434.5972
    432.5000,      45.0000,   1.00000,    442.9119
    437.5000,      45.0000,   1.00000,    441.9827
    442.5000,      45.0000,   1.00000,    444.0892
    447.5000,      45.0000,   1.00000,    452.5797
    452.5000,      45.0000,   1.00000,    462.2156
    457.5000,      45.0000,   1.00000,    455.8384
    462.5000,      45.0000,   1.00000,    468.1886
    467.5000,      45.0000,   1.00000,    465.6250
    477.5000,      45.0000,   1.00000,    408.3814
    482.5000,      45.0000,   1.00000,    391.0282
    487.5000,      45.0000,   1.00000,    363.2300
    492.5000,      45.0000,   1.00000,    359.3120
    497.5000,      45.0000,   1.00000,    353.9077
    502.5000,      45.0000,   1.00000,    363.3872
    507.5000,      45.0000,   1.00000,    368.7962
    512.5000,      45.0000,   1.00000,    398.9353
    522.5000,      45.0000,   1.00000,    498.7907
    527.5000,      45.0000,   1.00000,    504.7357
    532.5000,      45.0000,   1.00000,    493.5852
    537.5000,      45.0000,   1.00000,    417.3626
    542.5000,      45.0000,   1.00000,    383.2793
    547.5000,      45.0000,   1.00000,    373.7518
    552.5000,      45.0000,   1.00000,    364.7809
    557.5000,      45.0000,   1.00000,    345.9692
    567.5000,      45.0000,   1.00000,    301.0093
    572.5000,      45.0000,   1.00000,    301.2403
    577.5000,      45.0000,   1.00000,    302.5661
    582.5000,      45.0000,   1.00000,    338.5866
    587.5000,      45.0000,   1.00000,    344.5611
    592.5000,      45.0000,   1.00000,    343.2209
    597.5000,      45.0000,   1.00000,    356.3401
    602.5000,      45.0000,   1.00000,    380.3101
    612.5000,      45.0000,   1.00000,    449.4405
    617.5000,      45.0000,   1.00000,    458.9153
    622.5000,      45.0000,   1.00000,    436.9602
    627.5000,      45.0000,   1.00000,    365.3184
    632.5000,      45.0000,   1.00000,    335.7879
    637.5000,      45.0000,   1.00000,    332.0453
    642.5000,      45.0000,   1.00000,    318.5199
    647.5000,      45.0000,   1.00000,    318.0364
    652.5000,      45.0000,   1.00000,    328.2856
    657.5000,      45.0000,   1.00000,    346.2206
    662.5000,      45.0000,   1.00000,    355.3912
    667.5000,      45.0000,   1.00000,    382.5031
    672.5000,      45.0000,   1.00000,    404.1136
    677.5000,      45.0000,   1.00000,    385.7774
    682.5000,      45.0000,   1.00000,    363.9922
    687.5000,      45.0000,   1.00000,    353.1873
    692.5000,      45.0000,   1.00000,    337.8263
    697.5000,      45.0000,   1.00000,    327.4412
    702.5000,      45.0000,   1.00000,    317.4337
     67.5000,      15.0000,   4.00000,    351.9477
     72.5000,      15.0000,   4.00000,    377.6122
     77.5000,      15.0000,   4.00000,    419.9820
     82.5000,      15.0000,   4.00000,    461.8219
     87.5000,      15.0000,   4.00000,    498.9157
     92.5000,      15.0000,   4.00000,    504.3741
     97.5000,      15.0000,   4.00000,    504.9160
    102.5000,      15.0000,   4.00000,    505.6320
    107.5000,      15.0000,   4.00000,    518.9904
    112.5000,      15.0000,   4.00000,    553.0573
    117.5000,      15.0000,   4.00000,    578.1008
    122.5000,      15.0000,   4.00000,    539.6509
    127.5000,      15.0000,   4.00000,    469.3115
    132.5000,      15.0000,   4.00000,    419.7168
    137.5000,      15.0000,   4.00000,    419.1763
    142.5000,      15.0000,   4.00000,    430.7095
    147.5000,      15.0000,   4.00000,    428.0703
    152.5000,      15.0000,   4.00000,    448.6053
    157.5000,      15.0000,   4.00000,    457.9117
    162.5000,      15.0000,   4.00000,    466.3547
    167.5000,      15.0000,   4.00000,    463.5372
    172.5000,      15.0000,   4.00000,    484.7756
    177.5000,      15.0000,   4.00000,    523.3544
    182.5000,      15.0000,   4.00000,    565.7605
    187.5000,      15.0000,   4.00000,    604.7451
    192.5000,      15.0000,   4.00000,    616.3942
    197.5000,      15.0000,   4.00000,    587.3646
    202.5000,      15.0000,   4.00000,    543.3497
    207.5000,      15.0000,   4.00000,    516.0392
    212.5000,      15.0000,   4.00000,    508.9085
    217.5000,      15.0000,   4.00000,    498.8760
    222.5000,      15.0000,   4.00000,    502.9931
    227.5000,      15.0000,   4.00000,    503.4237
    232.5000,      15.0000,   4.00000,    499.4495
    237.5000,      15.0000,   4.00000,    492.7458
    242.5000,      15.0000,   4.00000,    496.8202
    247.5000,      15.0000,   4.00000,    509.2147
    252.5000,      15.0000,   4.00000,    513.6375
    257.5000,      15.0000,   4.00000,    533.9440
    262.5000,      15.0000,   4.00000,    539.8542
    267.5000,      15.0000,   4.00000,    527.9922
    272.5000,      15.0000,   4.00000,    493.5164
    277.5000,      15.0000,   4.00000,    465.6004
    282.5000,      15.0000,   4.00000,    445.4545
    287.5000,      15.0000,   4.00000,    414.1428
    292.5000,      15.0000,   4.00000,    385.3927
    297.5000,      15.0000,   4.00000,    347.7634
    302.5000,      15.0000,   4.00000,    329.6959
    307.5000,      15.0000,   4.00000,    318.1665
    312.5000,      15.0000,   4.00000,    327.3737
    317.5000,      15.0000,   4.00000,    356.7423
    322.5000,      15.0000,   4.00000,    396.7838
    327.5000,      15.0000,   4.00000,    416.2573
    332.5000,      15.0000,   4.00000,    428.8983
    337.5000,      15.0000,   4.00000,    421.5510
    342.5000,      15.0000,   4.00000,    438.0091
    347.5000,      15.0000,   4.00000,    455.8474
    352.5000,      15.0000,   4.00000,    490.3080
    357.5000,      15.0000,   4.00000,    537.3273
    362.5000,      15.0000,   4.00000,    523.0084
    367.5000,      15.0000,   4.00000,    486.4536
    372.5000,      15.0000,   4.00000,    421.0932
    377.5000,      15.0000,   4.00000,    382.9534
    382.5000,      15.0000,   4.00000,    337.4836
    387.5000,      15.0000,   4.00000,    339.7801
    392.5000,      15.0000,   4.00000,    372.0817
    397.5000,      15.0000,   4.00000,    407.9688
    402.5000,      15.0000,   4.00000,    405.1688
    407.5000,      15.0000,   4.00000,    368.3124
    412.5000,      15.0000,   4.00000,    348.6136
    417.5000,      15.0000,   4.00000,    320.2282
    422.5000,      15.0000,   4.00000,    342.6655
    427.5000,      15.0000,   4.00000,    380.6484
    432.5000,      15.0000,   4.00000,    438.0534
    437.5000,      15.0000,   4.00000,    464.2765
    442.5000,      15.0000,   4.00000,    481.8724
    447.5000,      15.0000,   4.00000,    483.7895
    452.5000,      15.0000,   4.00000,    472.2208
    457.5000,      15.0000,   4.00000,    441.5870
    462.5000,      15.0000,   4.00000,    437.7383
    467.5000,      15.0000,   4.00000,    442.0252
    477.5000,      15.0000,   4.00000,    399.2358
    482.5000,      15.0000,   4.00000,    377.2101
    487.5000,      15.0000,   4.00000,    362.5115
    492.5000,      15.0000,   4.00000,    364.5011
    497.5000,      15.0000,   4.00000,    370.4163
    502.5000,      15.0000,   4.00000,    357.6848
    507.5000,      15.0000,   4.00000,    352.7185
    512.5000,      15.0000,   4.00000,    320.6785
    517.5000,      15.0000,   4.00000,    314.4505
    522.5000,      15.0000,   4.00000,    282.7464
    527.5000,      15.0000,   4.00000,    336.8319
    537.5000,      15.0000,   4.00000,    525.1481
    542.5000,      15.0000,   4.00000,    523.8145
    552.5000,      15.0000,   4.00000,    368.5095
    557.5000,      15.0000,   4.00000,    290.4981
    562.5000,      15.0000,   4.00000,    201.5790
    567.5000,      15.0000,   4.00000,    205.2205
    572.5000,      15.0000,   4.00000,    217.5654
    577.5000,      15.0000,   4.00000,    256.0746
    582.5000,      15.0000,   4.00000,    309.6454
    587.5000,      15.0000,   4.00000,    348.1678
    592.5000,      15.0000,   4.00000,    401.3449
    602.5000,      15.0000,   4.00000,    443.5036
    612.5000,      15.0000,   4.00000,    371.1049
    617.5000,      15.0000,   4.00000,    337.1923
    622.5000,      15.0000,   4.00000,    344.7665
    627.5000,      15.0000,   4.00000,    288.6478
    632.5000,      15.0000,   4.00000,    265.8459
    637.5000,      15.0000,   4.00000,    274.2722
    642.5000,      15.0000,   4.00000,    291.9372
    647.5000,      15.0000,   4.00000,    335.5266
    652.5000,      15.0000,   4.00000,    357.7559
    657.5000,      15.0000,   4.00000,    372.2596
    662.5000,      15.0000,   4.00000,    353.4872
    667.5000,      15.0000,   4.00000,    358.7065
    672.5000,      15.0000,   4.00000,    373.0595
    677.5000,      15.0000,   4.00000,    364.7798
    682.5000,      15.0000,   4.00000,    361.2753
    687.5000,      15.0000,   4.00000,    363.5237
    692.5000,      15.0000,   4.00000,    355.7507
    697.5000,      15.0000,   4.00000,    336.0916
    702.5000,      15.0000,   4.00000,    299.9935
     82.5000,      55.0000,   1.00000,    432.7375
     87.5000,      55.0000,   1.00000,    458.2135
     92.5000,      55.0000,   1.00000,    483.1290
     97.5000,      55.0000,   1.00000,    501.8610
    102.5000,      55.0000,   1.00000,    506.0217
    107.5000,      55.0000,   1.00000,    500.1339
    112.5000,      55.0000,   1.00000,    489.8535
    117.5000,      55.0000,   1.00000,    481.0745
    122.5000,      55.0000,   1.00000,    475.4005
    127.5000,      55.0000,   1.00000,    465.4227
    132.5000,      55.0000,   1.00000,    470.8383
    137.5000,      55.0000,   1.00000,    461.2712
    142.5000,      55.0000,   1.00000,    444.1850
    147.5000,      55.0000,   1.00000,    429.5857
    152.5000,      55.0000,   1.00000,    424.1480
    157.5000,      55.0000,   1.00000,    430.4751
    162.5000,      55.0000,   1.00000,    446.8156
    167.5000,      55.0000,   1.00000,    470.2421
    172.5000,      55.0000,   1.00000,    480.3927
    177.5000,      55.0000,   1.00000,    488.1579
    182.5000,      55.0000,   1.00000,    495.8593
    187.5000,      55.0000,   1.00000,    489.4198
    192.5000,      55.0000,   1.00000,    493.7153
    197.5000,      55.0000,   1.00000,    504.5688
    202.5000,      55.0000,   1.00000,    516.4056
    207.5000,      55.0000,   1.00000,    520.7075
    212.5000,      55.0000,   1.00000,    517.3113
    217.5000,      55.0000,   1.00000,    507.3828
    222.5000,      55.0000,   1.00000,    498.8282
    227.5000,      55.0000,   1.00000,    499.6372
    232.5000,      55.0000,   1.00000,    500.6920
    242.5000,      55.0000,   1.00000,    507.5443
    247.5000,      55.0000,   1.00000,    497.9394
    252.5000,      55.0000,   1.00000,    489.1869
    257.5000,      55.0000,   1.00000,    478.2256
    262.5000,      55.0000,   1.00000,    474.8516
    267.5000,      55.0000,   1.00000,    466.3311
    272.5000,      55.0000,   1.00000,    457.7897
    277.5000,      55.0000,   1.00000,    447.1644
    282.5000,      55.0000,   1.00000,    425.1756
    287.5000,      55.0000,   1.00000,    409.8710
    292.5000,      55.0000,   1.00000,    391.7844
    297.5000,      55.0000,   1.00000,    378.7456
    302.5000,      55.0000,   1.00000,    378.2136
    307.5000,      55.0000,   1.00000,    379.0158
    312.5000,      55.0000,   1.00000,    379.8996
    317.5000,      55.0000,   1.00000,    375.5902
    322.5000,      55.0000,   1.00000,    384.8061
    327.5000,      55.0000,   1.00000,    395.3419
    332.5000,      55.0000,   1.00000,    418.3943
    337.5000,      55.0000,   1.00000,    450.6145
    342.5000,      55.0000,   1.00000,    469.0305
    347.5000,      55.0000,   1.00000,    480.8013
    352.5000,      55.0000,   1.00000,    478.1183
    357.5000,      55.0000,   1.00000,    462.1432
    362.5000,      55.0000,   1.00000,    444.5364
    367.5000,      55.0000,   1.00000,    435.8539
    372.5000,      55.0000,   1.00000,    434.0818
    377.5000,      55.0000,   1.00000,    423.1763
    382.5000,      55.0000,   1.00000,    411.5693
    387.5000,      55.0000,   1.00000,    387.6116
    392.5000,      55.0000,   1.00000,    358.7982
    402.5000,      55.0000,   1.00000,    336.1215
    407.5000,      55.0000,   1.00000,    342.6690
    412.5000,      55.0000,   1.00000,    351.4565
    417.5000,      55.0000,   1.00000,    365.4189
    422.5000,      55.0000,   1.00000,    374.8957
    427.5000,      55.0000,   1.00000,    377.7591
    432.5000,      55.0000,   1.00000,    381.5744
    437.5000,      55.0000,   1.00000,    394.9102
    442.5000,      55.0000,   1.00000,    417.2679
    447.5000,      55.0000,   1.00000,    447.2386
    452.5000,      55.0000,   1.00000,    460.2679
    462.5000,      55.0000,   1.00000,    428.9764
    467.5000,      55.0000,   1.00000,    416.3910
    472.5000,      55.0000,   1.00000,    391.2108
    477.5000,      55.0000,   1.00000,    388.6440
    482.5000,      55.0000,   1.00000,    385.6513
    487.5000,      55.0000,   1.00000,    387.4897
    492.5000,      55.0000,   1.00000,    380.4677
    497.5000,      55.0000,   1.00000,    372.1181
    502.5000,      55.0000,   1.00000,    355.4721
    507.5000,      55.0000,   1.00000,    354.6976
    517.5000,      55.0000,   1.00000,    402.9372
    522.5000,      55.0000,   1.00000,    388.6194
    527.5000,      55.0000,   1.00000,    381.6186
    532.5000,      55.0000,   1.00000,    361.9286
    537.5000,      55.0000,   1.00000,    340.0003
    542.5000,      55.0000,   1.00000,    319.2838
    547.5000,      55.0000,   1.00000,    319.0636
    552.5000,      55.0000,   1.00000,    321.7489
    562.5000,      55.0000,   1.00000,    340.6605
    572.5000,      55.0000,   1.00000,    314.0324
    577.5000,      55.0000,   1.00000,    317.1120
    582.5000,      55.0000,   1.00000,    300.3493
    587.5000,      55.0000,   1.00000,    300.3377
    592.5000,      55.0000,   1.00000,    311.9808
    597.5000,      55.0000,   1.00000,    319.9417
    602.5000,      55.0000,   1.00000,    321.3198
    607.5000,      55.0000,   1.00000,    326.0995
    612.5000,      55.0000,   1.00000,    320.0380
    617.5000,      55.0000,   1.00000,    329.6136
    627.5000,      55.0000,   1.00000,    375.2171
    632.5000,      55.0000,   1.00000,    366.3832
    637.5000,      55.0000,   1.00000,    362.7713
    642.5000,      55.0000,   1.00000,    357.3864
    647.5000,      55.0000,   1.00000,    338.2211
    652.5000,      55.0000,   1.00000,    337.6278
    657.5000,      55.0000,   1.00000,    338.3493
    662.5000,      55.0000,   1.00000,    339.5358
    667.5000,      55.0000,   1.00000,    348.6610
    672.5000,      55.0000,   1.00000,    351.6068
    677.5000,      55.0000,   1.00000,    354.6257
    682.5000,      55.0000,   1.00000,    350.1456
    687.5000,      55.0000,   1.00000,    344.5930
     82.5000,      15.0000,   5.00000,    460.6388
     87.5000,      15.0000,   5.00000,    498.0958
     92.5000,      15.0000,   5.00000,    508.3052
     97.5000,      15.0000,   5.00000,    505.2135
    102.5000,      15.0000,   5.00000,    501.6498
    107.5000,      15.0000,   5.00000,    505.0209
    112.5000,      15.0000,   5.00000,    527.8217
    117.5000,      15.0000,   5.00000,    539.6061
    122.5000,      15.0000,   5.00000,    508.9569
    127.5000,      15.0000,   5.00000,    451.3619
    132.5000,      15.0000,   5.00000,    407.4103
    137.5000,      15.0000,   5.00000,    400.0886
    142.5000,      15.0000,   5.00000,    405.2841
    147.5000,      15.0000,   5.00000,    394.2298
    152.5000,      15.0000,   5.00000,    404.5578
    157.5000,      15.0000,   5.00000,    407.5017
    162.5000,      15.0000,   5.00000,    413.6294
    167.5000,      15.0000,   5.00000,    414.3182
    172.5000,      15.0000,   5.00000,    437.6571
    177.5000,      15.0000,   5.00000,    478.1577
    182.5000,      15.0000,   5.00000,    514.4168
    187.5000,      15.0000,   5.00000,    544.2855
    192.5000,      15.0000,   5.00000,    554.4284
    197.5000,      15.0000,   5.00000,    543.1345
    202.5000,      15.0000,   5.00000,    520.5718
    207.5000,      15.0000,   5.00000,    503.2584
    212.5000,      15.0000,   5.00000,    497.0595
    217.5000,      15.0000,   5.00000,    487.0045
    222.5000,      15.0000,   5.00000,    498.7734
    227.5000,      15.0000,   5.00000,    499.0997
    232.5000,      15.0000,   5.00000,    498.1764
    242.5000,      15.0000,   5.00000,    489.9974
    247.5000,      15.0000,   5.00000,    488.9759
    252.5000,      15.0000,   5.00000,    480.4229
    257.5000,      15.0000,   5.00000,    491.2413
    262.5000,      15.0000,   5.00000,    496.9255
    267.5000,      15.0000,   5.00000,    487.3827
    272.5000,      15.0000,   5.00000,    463.1535
    277.5000,      15.0000,   5.00000,    440.6636
    282.5000,      15.0000,   5.00000,    419.5691
    287.5000,      15.0000,   5.00000,    390.1494
    292.5000,      15.0000,   5.00000,    365.0874
    297.5000,      15.0000,   5.00000,    334.1357
    302.5000,      15.0000,   5.00000,    320.9489
    307.5000,      15.0000,   5.00000,    315.3776
    312.5000,      15.0000,   5.00000,    325.8268
    317.5000,      15.0000,   5.00000,    350.5511
    322.5000,      15.0000,   5.00000,    380.4261
    327.5000,      15.0000,   5.00000,    397.0336
    332.5000,      15.0000,   5.00000,    411.7089
    337.5000,      15.0000,   5.00000,    408.8380
    342.5000,      15.0000,   5.00000,    438.0310
    347.5000,      15.0000,   5.00000,    461.2633
    352.5000,      15.0000,   5.00000,    495.2375
    357.5000,      15.0000,   5.00000,    532.4663
    362.5000,      15.0000,   5.00000,    515.4835
    367.5000,      15.0000,   5.00000,    477.3984
    372.5000,      15.0000,   5.00000,    412.7677
    377.5000,      15.0000,   5.00000,    376.6054
    382.5000,      15.0000,   5.00000,    335.3274
    387.5000,      15.0000,   5.00000,    335.9130
    392.5000,      15.0000,   5.00000,    360.6135
    402.5000,      15.0000,   5.00000,    381.9420
    407.5000,      15.0000,   5.00000,    343.9527
    412.5000,      15.0000,   5.00000,    322.1001
    417.5000,      15.0000,   5.00000,    287.6109
    422.5000,      15.0000,   5.00000,    301.2443
    427.5000,      15.0000,   5.00000,    333.3671
    432.5000,      15.0000,   5.00000,    383.1569
    437.5000,      15.0000,   5.00000,    427.3011
    442.5000,      15.0000,   5.00000,    464.3499
    447.5000,      15.0000,   5.00000,    496.6140
    452.5000,      15.0000,   5.00000,    484.6170
    462.5000,      15.0000,   5.00000,    410.6910
    467.5000,      15.0000,   5.00000,    401.8631
    472.5000,      15.0000,   5.00000,    380.4658
    477.5000,      15.0000,   5.00000,    381.2282
    482.5000,      15.0000,   5.00000,    379.9767
    487.5000,      15.0000,   5.00000,    387.8360
    492.5000,      15.0000,   5.00000,    394.5422
    497.5000,      15.0000,   5.00000,    389.7891
    502.5000,      15.0000,   5.00000,    355.1786
    507.5000,      15.0000,   5.00000,    326.2017
    512.5000,      15.0000,   5.00000,    279.6285
    517.5000,      15.0000,   5.00000,    257.6479
    522.5000,      15.0000,   5.00000,    222.1982
    527.5000,      15.0000,   5.00000,    262.1737
    537.5000,      15.0000,   5.00000,    460.9559
    542.5000,      15.0000,   5.00000,    479.2752
    552.5000,      15.0000,   5.00000,    355.1674
    562.5000,      15.0000,   5.00000,    197.7772
    567.5000,      15.0000,   5.00000,    199.4827
    572.5000,      15.0000,   5.00000,    206.9401
    577.5000,      15.0000,   5.00000,    243.3981
    582.5000,      15.0000,   5.00000,    291.0222
    587.5000,      15.0000,   5.00000,    335.2931
    592.5000,      15.0000,   5.00000,    385.0977
    597.5000,      15.0000,   5.00000,    415.6104
    602.5000,      15.0000,   5.00000,    408.9221
    607.5000,      15.0000,   5.00000,    332.7563
    612.5000,      15.0000,   5.00000,    284.1562
    617.5000,      15.0000,   5.00000,    261.8897
    627.5000,      15.0000,   5.00000,    268.3627
    632.5000,      15.0000,   5.00000,    270.1390
    637.5000,      15.0000,   5.00000,    299.1177
    642.5000,      15.0000,   5.00000,    317.2994
    647.5000,      15.0000,   5.00000,    355.2681
    652.5000,      15.0000,   5.00000,    372.2928
    657.5000,      15.0000,   5.00000,    377.5688
    662.5000,      15.0000,   5.00000,    349.4650
    667.5000,      15.0000,   5.00000,    337.1312
    672.5000,      15.0000,   5.00000,    343.3512
    677.5000,      15.0000,   5.00000,    342.0655
    682.5000,      15.0000,   5.00000,    355.3994
    687.5000,      15.0000,   5.00000,    363.2697
     97.5000,      65.0000,   1.00000,    468.4719
    102.5000,      65.0000,   1.00000,    463.2112
    107.5000,      65.0000,   1.00000,    463.4128
    112.5000,      65.0000,   1.00000,    465.8631
    117.5000,      65.0000,   1.00000,    460.1805
    122.5000,      65.0000,   1.00000,    450.6411
    127.5000,      65.0000,   1.00000,    451.3683
    132.5000,      65.0000,   1.00000,    440.4051
    137.5000,      65.0000,   1.00000,    434.6497
    142.5000,      65.0000,   1.00000,    433.6229
    147.5000,      65.0000,   1.00000,    432.3299
    152.5000,      65.0000,   1.00000,    424.2661
    157.5000,      65.0000,   1.00000,    417.3982
    162.5000,      65.0000,   1.00000,    423.9216
    167.5000,      65.0000,   1.00000,    428.2411
    172.5000,      65.0000,   1.00000,    428.1242
    177.5000,      65.0000,   1.00000,    431.4709
    182.5000,      65.0000,   1.00000,    438.9944
    187.5000,      65.0000,   1.00000,    450.2320
    192.5000,      65.0000,   1.00000,    455.5171
    197.5000,      65.0000,   1.00000,    468.3443
    202.5000,      65.0000,   1.00000,    479.1618
    207.5000,      65.0000,   1.00000,    491.8416
    212.5000,      65.0000,   1.00000,    504.9369
    217.5000,      65.0000,   1.00000,    515.5038
    257.5000,      65.0000,   1.00000,    463.4025
    262.5000,      65.0000,   1.00000,    445.6610
    267.5000,      65.0000,   1.00000,    425.2810
    272.5000,      65.0000,   1.00000,    411.0591
    277.5000,      65.0000,   1.00000,    401.3507
    282.5000,      65.0000,   1.00000,    395.7063
    287.5000,      65.0000,   1.00000,    393.0875
    292.5000,      65.0000,   1.00000,    400.3131
    297.5000,      65.0000,   1.00000,    394.5109
    302.5000,      65.0000,   1.00000,    382.1797
    307.5000,      65.0000,   1.00000,    380.6604
    312.5000,      65.0000,   1.00000,    374.3779
    317.5000,      65.0000,   1.00000,    379.4049
    322.5000,      65.0000,   1.00000,    388.7086
    327.5000,      65.0000,   1.00000,    407.6872
    332.5000,      65.0000,   1.00000,    429.2278
    337.5000,      65.0000,   1.00000,    436.9672
    342.5000,      65.0000,   1.00000,    441.6294
    347.5000,      65.0000,   1.00000,    444.2177
    352.5000,      65.0000,   1.00000,    439.2579
    357.5000,      65.0000,   1.00000,    424.9028
    362.5000,      65.0000,   1.00000,    426.1793
    367.5000,      65.0000,   1.00000,    430.9239
    372.5000,      65.0000,   1.00000,    423.7825
    377.5000,      65.0000,   1.00000,    420.4157
    417.5000,      65.0000,   1.00000,    348.7374
    422.5000,      65.0000,   1.00000,    371.3484
    427.5000,      65.0000,   1.00000,    379.7822
    432.5000,      65.0000,   1.00000,    386.4669
    437.5000,      65.0000,   1.00000,    390.3429
    447.5000,      65.0000,   1.00000,    380.5525
    452.5000,      65.0000,   1.00000,    387.3019
    457.5000,      65.0000,   1.00000,    393.4462
    462.5000,      65.0000,   1.00000,    416.1495
    467.5000,      65.0000,   1.00000,    420.8134
    472.5000,      65.0000,   1.00000,    421.0021
    477.5000,      65.0000,   1.00000,    416.4068
    482.5000,      65.0000,   1.00000,    404.7159
    487.5000,      65.0000,   1.00000,    379.8169
    492.5000,      65.0000,   1.00000,    370.7599
    497.5000,      65.0000,   1.00000,    357.9807
    502.5000,      65.0000,   1.00000,    348.4430
    512.5000,      65.0000,   1.00000,    353.5357
    517.5000,      65.0000,   1.00000,    355.7200
    522.5000,      65.0000,   1.00000,    352.4373
    527.5000,      65.0000,   1.00000,    327.7065
    532.5000,      65.0000,   1.00000,    313.7065
    537.5000,      65.0000,   1.00000,    302.7407
    577.5000,      65.0000,   1.00000,    316.2941
    582.5000,      65.0000,   1.00000,    298.1336
    587.5000,      65.0000,   1.00000,    283.6719
    592.5000,      65.0000,   1.00000,    291.8503
    597.5000,      65.0000,   1.00000,    294.5670
    602.5000,      65.0000,   1.00000,    301.1700
    607.5000,      65.0000,   1.00000,    309.7945
    612.5000,      65.0000,   1.00000,    322.7292
    617.5000,      65.0000,   1.00000,    326.5732
    622.5000,      65.0000,   1.00000,    336.7488
    627.5000,      65.0000,   1.00000,    336.1992
    632.5000,      65.0000,   1.00000,    330.5262
    642.5000,      65.0000,   1.00000,    344.4014
    647.5000,      65.0000,   1.00000,    359.2607
    652.5000,      65.0000,   1.00000,    361.2979
    657.5000,      65.0000,   1.00000,    353.2527
    662.5000,      65.0000,   1.00000,    356.3067
    667.5000,      65.0000,   1.00000,    353.1613
    672.5000,      65.0000,   1.00000,    348.3101
     97.5000,      15.0000,   6.00000,    485.7081
    102.5000,      15.0000,   6.00000,    478.0775
    107.5000,      15.0000,   6.00000,    480.5001
    112.5000,      15.0000,   6.00000,    502.6289
    117.5000,      15.0000,   6.00000,    517.7223
    122.5000,      15.0000,   6.00000,    485.6871
    127.5000,      15.0000,   6.00000,    429.4151
    132.5000,      15.0000,   6.00000,    380.2505
    137.5000,      15.0000,   6.00000,    376.4520
    142.5000,      15.0000,   6.00000,    386.1696
    147.5000,      15.0000,   6.00000,    379.6624
    152.5000,      15.0000,   6.00000,    385.6699
    157.5000,      15.0000,   6.00000,    383.6906
    162.5000,      15.0000,   6.00000,    386.2185
    167.5000,      15.0000,   6.00000,    377.2422
    172.5000,      15.0000,   6.00000,    392.2469
    177.5000,      15.0000,   6.00000,    427.1931
    182.5000,      15.0000,   6.00000,    467.1364
    187.5000,      15.0000,   6.00000,    504.0450
    192.5000,      15.0000,   6.00000,    519.4456
    197.5000,      15.0000,   6.00000,    514.5873
    202.5000,      15.0000,   6.00000,    494.4988
    207.5000,      15.0000,   6.00000,    482.8711
    212.5000,      15.0000,   6.00000,    488.5963
    217.5000,      15.0000,   6.00000,    493.7676
    257.5000,      15.0000,   6.00000,    478.1322
    262.5000,      15.0000,   6.00000,    474.2268
    267.5000,      15.0000,   6.00000,    450.9811
    272.5000,      15.0000,   6.00000,    422.8799
    277.5000,      15.0000,   6.00000,    401.3582
    282.5000,      15.0000,   6.00000,    390.9039
    287.5000,      15.0000,   6.00000,    372.2756
    292.5000,      15.0000,   6.00000,    358.7658
    297.5000,      15.0000,   6.00000,    332.0380
    302.5000,      15.0000,   6.00000,    316.1529
    307.5000,      15.0000,   6.00000,    306.0040
    312.5000,      15.0000,   6.00000,    313.5205
    317.5000,      15.0000,   6.00000,    342.1700
    322.5000,      15.0000,   6.00000,    374.4209
    327.5000,      15.0000,   6.00000,    397.0622
    332.5000,      15.0000,   6.00000,    410.0139
    337.5000,      15.0000,   6.00000,    402.0434
    342.5000,      15.0000,   6.00000,    423.2234
    347.5000,      15.0000,   6.00000,    438.4490
    352.5000,      15.0000,   6.00000,    467.6859
    357.5000,      15.0000,   6.00000,    504.2919
    362.5000,      15.0000,   6.00000,    495.6486
    367.5000,      15.0000,   6.00000,    467.7646
    372.5000,      15.0000,   6.00000,    408.5534
    377.5000,      15.0000,   6.00000,    374.6378
    417.5000,      15.0000,   6.00000,    280.4783
    422.5000,      15.0000,   6.00000,    298.9133
    427.5000,      15.0000,   6.00000,    335.6765
    432.5000,      15.0000,   6.00000,    388.5703
    437.5000,      15.0000,   6.00000,    421.9767
    447.5000,      15.0000,   6.00000,    440.0566
    452.5000,      15.0000,   6.00000,    431.3101
    457.5000,      15.0000,   6.00000,    404.0432
    462.5000,      15.0000,   6.00000,    402.5357
    467.5000,      15.0000,   6.00000,    409.6620
    472.5000,      15.0000,   6.00000,    410.5107
    477.5000,      15.0000,   6.00000,    406.9867
    482.5000,      15.0000,   6.00000,    396.0894
    487.5000,      15.0000,   6.00000,    391.0595
    492.5000,      15.0000,   6.00000,    388.7436
    497.5000,      15.0000,   6.00000,    380.6352
    502.5000,      15.0000,   6.00000,    337.3977
    507.5000,      15.0000,   6.00000,    302.7961
    512.5000,      15.0000,   6.00000,    250.9911
    517.5000,      15.0000,   6.00000,    233.6187
    522.5000,      15.0000,   6.00000,    203.0295
    527.5000,      15.0000,   6.00000,    243.1295
    537.5000,      15.0000,   6.00000,    434.9190
    577.5000,      15.0000,   6.00000,    238.2813
    582.5000,      15.0000,   6.00000,    283.7330
    587.5000,      15.0000,   6.00000,    327.0721
    592.5000,      15.0000,   6.00000,    378.4382
    597.5000,      15.0000,   6.00000,    409.0622
    602.5000,      15.0000,   6.00000,    408.8990
    607.5000,      15.0000,   6.00000,    333.0547
    612.5000,      15.0000,   6.00000,    291.7142
    617.5000,      15.0000,   6.00000,    264.0421
    622.5000,      15.0000,   6.00000,    265.6298
    627.5000,      15.0000,   6.00000,    240.9738
    632.5000,      15.0000,   6.00000,    240.4307
    642.5000,      15.0000,   6.00000,    314.4707
    647.5000,      15.0000,   6.00000,    368.2991
    652.5000,      15.0000,   6.00000,    397.0696
    657.5000,      15.0000,   6.00000,    400.6523
    662.5000,      15.0000,   6.00000,    371.6421
    667.5000,      15.0000,   6.00000,    352.5288
    672.5000,      15.0000,   6.00000,    351.2188
    105.0000,      30.0000,   3.00000,    485.7630
    110.0000,      30.0000,   3.00000,    490.6330
    115.0000,      30.0000,   3.00000,    474.4983
    120.0000,      30.0000,   3.00000,    455.8101
    125.0000,      30.0000,   3.00000,    438.7843
    130.0000,      30.0000,   3.00000,    422.3164
    135.0000,      30.0000,   3.00000,    400.3375
    140.0000,      30.0000,   3.00000,    371.3362
    145.0000,      30.0000,   3.00000,    373.9198
    150.0000,      30.0000,   3.00000,    379.5099
    155.0000,      30.0000,   3.00000,    379.2028
    160.0000,      30.0000,   3.00000,    374.4811
    165.0000,      30.0000,   3.00000,    379.0075
    170.0000,      30.0000,   3.00000,    396.5424
    175.0000,      30.0000,   3.00000,    409.6432
    180.0000,      30.0000,   3.00000,    432.8437
    185.0000,      30.0000,   3.00000,    455.4876
    190.0000,      30.0000,   3.00000,    475.0632
    195.0000,      30.0000,   3.00000,    487.9324
    200.0000,      30.0000,   3.00000,    495.1600
    205.0000,      30.0000,   3.00000,    498.2372
    210.0000,      30.0000,   3.00000,    490.9182
    265.0000,      30.0000,   3.00000,    441.5750
    270.0000,      30.0000,   3.00000,    428.6622
    275.0000,      30.0000,   3.00000,    413.3689
    280.0000,      30.0000,   3.00000,    390.0663
    285.0000,      30.0000,   3.00000,    374.0782
    290.0000,      30.0000,   3.00000,    357.0284
    295.0000,      30.0000,   3.00000,    340.1888
    300.0000,      30.0000,   3.00000,    328.1947
    305.0000,      30.0000,   3.00000,    319.3098
    310.0000,      30.0000,   3.00000,    327.3367
    315.0000,      30.0000,   3.00000,    338.9399
    320.0000,      30.0000,   3.00000,    354.9714
    325.0000,      30.0000,   3.00000,    376.1646
    330.0000,      30.0000,   3.00000,    387.8574
    335.0000,      30.0000,   3.00000,    408.0462
    340.0000,      30.0000,   3.00000,    420.5013
    345.0000,      30.0000,   3.00000,    428.8968
    350.0000,      30.0000,   3.00000,    456.1920
    355.0000,      30.0000,   3.00000,    457.1540
    360.0000,      30.0000,   3.00000,    458.6010
    365.0000,      30.0000,   3.00000,    449.5272
    370.0000,      30.0000,   3.00000,    430.1614
    425.0000,      30.0000,   3.00000,    341.2392
    430.0000,      30.0000,   3.00000,    364.0933
    440.0000,      30.0000,   3.00000,    402.3659
    445.0000,      30.0000,   3.00000,    409.9382
    450.0000,      30.0000,   3.00000,    401.3803
    455.0000,      30.0000,   3.00000,    408.7617
    460.0000,      30.0000,   3.00000,    415.0446
    465.0000,      30.0000,   3.00000,    411.8054
    470.0000,      30.0000,   3.00000,    413.4666
    475.0000,      30.0000,   3.00000,    413.3864
    480.0000,      30.0000,   3.00000,    411.0084
    485.0000,      30.0000,   3.00000,    402.4893
    490.0000,      30.0000,   3.00000,    385.6802
    495.0000,      30.0000,   3.00000,    354.6008
    500.0000,      30.0000,   3.00000,    334.0443
    505.0000,      30.0000,   3.00000,    306.4467
    510.0000,      30.0000,   3.00000,    282.9950
    515.0000,      30.0000,   3.00000,    254.8628
    520.0000,      30.0000,   3.00000,    250.1331
    530.0000,      30.0000,   3.00000,    317.3490
    585.0000,      30.0000,   3.00000,    305.5523
    590.0000,      30.0000,   3.00000,    343.8070
    595.0000,      30.0000,   3.00000,    366.1389
    600.0000,      30.0000,   3.00000,    357.3753
    605.0000,      30.0000,   3.00000,    356.8007
    610.0000,      30.0000,   3.00000,    347.7260
    615.0000,      30.0000,   3.00000,    309.6943
    620.0000,      30.0000,   3.00000,    275.3360
    625.0000,      30.0000,   3.00000,    256.0645
    630.0000,      30.0000,   3.00000,    269.8557
    635.0000,      30.0000,   3.00000,    271.2837
    640.0000,      30.0000,   3.00000,    296.1287
    650.0000,      30.0000,   3.00000,    357.5046
    655.0000,      30.0000,   3.00000,    376.7919
    660.0000,      30.0000,   3.00000,    387.5966
    665.0000,      30.0000,   3.00000,    388.6489
    112.5000,      25.0000,   4.00000,    480.2818
    117.5000,      25.0000,   4.00000,    467.2677
    122.5000,      25.0000,   4.00000,    443.8598
    127.5000,      25.0000,   4.00000,    419.0676
    132.5000,      25.0000,   4.00000,    393.5963
    137.5000,      25.0000,   4.00000,    367.9984
    142.5000,      25.0000,   4.00000,    356.6739
    147.5000,      25.0000,   4.00000,    368.6347
    152.5000,      25.0000,   4.00000,    369.7263
    157.5000,      25.0000,   4.00000,    362.6457
    162.5000,      25.0000,   4.00000,    368.2254
    167.5000,      25.0000,   4.00000,    383.3507
    172.5000,      25.0000,   4.00000,    389.5406
    177.5000,      25.0000,   4.00000,    410.9172
    182.5000,      25.0000,   4.00000,    446.8137
    187.5000,      25.0000,   4.00000,    468.7681
    192.5000,      25.0000,   4.00000,    481.4141
    197.5000,      25.0000,   4.00000,    494.1479
    202.5000,      25.0000,   4.00000,    493.4086
    272.5000,      25.0000,   4.00000,    425.0571
    277.5000,      25.0000,   4.00000,    405.1427
    282.5000,      25.0000,   4.00000,    375.8238
    287.5000,      25.0000,   4.00000,    358.2750
    292.5000,      25.0000,   4.00000,    336.6398
    297.5000,      25.0000,   4.00000,    317.6605
    302.5000,      25.0000,   4.00000,    309.5980
    307.5000,      25.0000,   4.00000,    311.8839
    312.5000,      25.0000,   4.00000,    324.3596
    317.5000,      25.0000,   4.00000,    347.0661
    322.5000,      25.0000,   4.00000,    361.4484
    327.5000,      25.0000,   4.00000,    379.7370
    332.5000,      25.0000,   4.00000,    389.9749
    337.5000,      25.0000,   4.00000,    398.1467
    342.5000,      25.0000,   4.00000,    407.5335
    347.5000,      25.0000,   4.00000,    427.3219
    352.5000,      25.0000,   4.00000,    454.9733
    357.5000,      25.0000,   4.00000,    463.5632
    362.5000,      25.0000,   4.00000,    454.0225
    432.5000,      25.0000,   4.00000,    359.5670
    437.5000,      25.0000,   4.00000,    394.4034
    442.5000,      25.0000,   4.00000,    408.3071
    447.5000,      25.0000,   4.00000,    411.9892
    452.5000,      25.0000,   4.00000,    416.4739
    457.5000,      25.0000,   4.00000,    417.4240
    462.5000,      25.0000,   4.00000,    411.9193
    467.5000,      25.0000,   4.00000,    408.1898
    472.5000,      25.0000,   4.00000,    408.5696
    477.5000,      25.0000,   4.00000,    406.9987
    482.5000,      25.0000,   4.00000,    402.0822
    487.5000,      25.0000,   4.00000,    385.5781
    492.5000,      25.0000,   4.00000,    365.8606
    497.5000,      25.0000,   4.00000,    340.6720
    502.5000,      25.0000,   4.00000,    323.3002
    507.5000,      25.0000,   4.00000,    287.7400
    512.5000,      25.0000,   4.00000,    263.0779
    517.5000,      25.0000,   4.00000,    238.5763
    522.5000,      25.0000,   4.00000,    249.3216
    592.5000,      25.0000,   4.00000,    371.7083
    597.5000,      25.0000,   4.00000,    384.7097
    602.5000,      25.0000,   4.00000,    366.9060
    607.5000,      25.0000,   4.00000,    362.7649
    612.5000,      25.0000,   4.00000,    327.8819
    617.5000,      25.0000,   4.00000,    284.5473
    622.5000,      25.0000,   4.00000,    261.4840
    627.5000,      25.0000,   4.00000,    270.3638
    632.5000,      25.0000,   4.00000,    264.9509
    637.5000,      25.0000,   4.00000,    273.3906
    642.5000,      25.0000,   4.00000,    308.4241
    647.5000,      25.0000,   4.00000,    337.4394
    657.5000,      25.0000,   4.00000,    385.0746
   7.32
ITERATION 2
MODEL RESISTIVITY
LAYER 1
152,     2.5000
     10.0000,     289.92
     15.0000,     323.92
     20.0000,     297.31
     25.0000,     296.15
     30.0000,     359.72
     35.0000,     290.66
     40.0000,     348.82
     45.0000,     383.10
     50.0000,     403.67
     55.0000,     280.72
     60.0000,     251.42
     65.0000,     276.29
     70.0000,     306.70
     75.0000,     309.14
     80.0000,     339.77
     85.0000,     445.29
     90.0000,     446.86
     95.0000,     446.63
    100.0000,     466.98
    105.0000,     441.28
    110.0000,     455.02
    115.0000,     501.42
    120.0000,     550.93
    125.0000,     553.40
    130.0000,     425.74
    135.0000,     337.56
    140.0000,     348.21
    145.0000,     381.07
    150.0000,     348.78
    155.0000,     300.09
    160.0000,     387.28
    165.0000,     358.43
    170.0000,     332.50
    175.0000,     378.26
    180.0000,     435.54
    185.0000,     466.88
    190.0000,     506.56
    195.0000,     546.61
    200.0000,     500.28
    205.0000,     468.85
    210.0000,     486.74
    215.0000,     472.00
    220.0000,     495.04
    225.0000,     504.63
    230.0000,     552.45
    235.0000,     519.85
    240.0000,     532.20
    245.0000,     549.61
    250.0000,     522.07
    255.0000,     535.85
    260.0000,     494.96
    265.0000,     524.85
    270.0000,     483.76
    275.0000,     397.02
    280.0000,     391.51
    285.0000,     384.89
    290.0000,     351.13
    295.0000,     306.96
    300.0000,     314.10
    305.0000,     266.48
    310.0000,     277.68
    315.0000,     306.03
    320.0000,     340.71
    325.0000,     458.75
    330.0000,     558.67
    335.0000,     589.19
    340.0000,     740.37
    345.0000,     683.04
    350.0000,     776.61
    355.0000,     749.75
    360.0000,     717.24
    365.0000,     834.82
    370.0000,     581.33
    375.0000,     491.54
    380.0000,     450.30
    385.0000,     366.73
    390.0000,     296.98
    395.0000,     477.29
    400.0000,     514.11
    405.0000,     448.48
    410.0000,     460.71
    415.0000,     362.33
    420.0000,     418.41
    425.0000,     406.38
    430.0000,     635.91
    435.0000,     947.95
    440.0000,     1077.5
    445.0000,     1150.2
    450.0000,     1249.5
    455.0000,     1096.7
    460.0000,     883.16
    465.0000,     878.62
    470.0000,     908.42
    475.0000,     944.65
    480.0000,     966.86
    485.0000,     1002.5
    490.0000,     1106.3
    495.0000,     1427.8
    500.0000,     1537.9
    505.0000,     1491.7
    510.0000,     1209.2
    515.0000,     1333.4
    520.0000,     894.55
    525.0000,     1244.1
    530.0000,     1292.0
    535.0000,     1271.0
    540.0000,     998.09
    545.0000,     874.74
    550.0000,     706.16
    555.0000,     1234.8
    560.0000,     388.09
    565.0000,     397.13
    570.0000,     402.41
    575.0000,     377.20
    580.0000,     393.73
    585.0000,     531.28
    590.0000,     723.80
    595.0000,     1095.7
    600.0000,     2039.8
    605.0000,     2173.4
    610.0000,     1639.9
    615.0000,     831.57
    620.0000,     1162.6
    625.0000,     939.92
    630.0000,     734.33
    635.0000,     768.89
    640.0000,     923.56
    645.0000,     1130.5
    650.0000,     1284.6
    655.0000,     1718.6
    660.0000,     1398.8
    665.0000,     1205.8
    670.0000,     1071.6
    675.0000,     936.94
    680.0000,     956.24
    685.0000,     729.10
    690.0000,     678.37
    695.0000,     670.99
    700.0000,     480.14
    705.0000,     410.69
    710.0000,     328.00
    715.0000,     265.03
    720.0000,     293.26
    725.0000,     296.21
    730.0000,     315.27
    735.0000,     210.89
    740.0000,     255.87
    745.0000,     313.53
    750.0000,     266.18
    755.0000,     245.53
    760.0000,     234.93
           264.2774
LAYER 2
152,     5.2500
     10.0000,     302.46
     15.0000,     326.76
     20.0000,     308.63
     25.0000,     311.60
     30.0000,     365.72
     35.0000,     307.01
     40.0000,     359.96
     45.0000,     402.35
     50.0000,     412.36
     55.0000,     296.60
     60.0000,     264.46
     65.0000,     286.48
     70.0000,     317.29
     75.0000,     329.37
     80.0000,     362.63
     85.0000,     454.70
     90.0000,     462.45
     95.0000,     465.33
    100.0000,     474.64
    105.0000,     443.77
    110.0000,     461.86
    115.0000,     519.84
    120.0000,     560.40
    125.0000,     552.56
    130.0000,     440.64
    135.0000,     366.74
    140.0000,     368.13
    145.0000,     391.98
    150.0000,     369.53
    155.0000,     340.65
    160.0000,     409.84
    165.0000,     385.74
    170.0000,     359.97
    175.0000,     404.33
    180.0000,     465.24
    185.0000,     504.23
    190.0000,     552.16
    195.0000,     595.41
    200.0000,     547.84
    205.0000,     515.12
    210.0000,     517.92
    215.0000,     503.85
    220.0000,     524.71
    225.0000,     541.48
    230.0000,     572.09
    235.0000,     541.55
    240.0000,     554.88
    245.0000,     566.39
    250.0000,     545.10
    255.0000,     563.21
    260.0000,     537.73
    265.0000,     565.86
    270.0000,     522.58
    275.0000,     437.64
    280.0000,     423.52
    285.0000,     408.01
    290.0000,     366.72
    295.0000,     320.63
    300.0000,     316.05
    305.0000,     274.58
    310.0000,     279.58
    315.0000,     310.99
    320.0000,     351.97
    325.0000,     456.64
    330.0000,     543.28
    335.0000,     546.17
    340.0000,     671.63
    345.0000,     661.21
    350.0000,     749.56
    355.0000,     740.16
    360.0000,     745.87
    365.0000,     846.85
    370.0000,     590.45
    375.0000,     493.69
    380.0000,     470.86
    385.0000,     393.48
    390.0000,     326.17
    395.0000,     496.38
    400.0000,     550.51
    405.0000,     498.33
    410.0000,     502.61
    415.0000,     409.09
    420.0000,     458.50
    425.0000,     459.03
    430.0000,     669.62
    435.0000,     944.73
    440.0000,     1074.2
    445.0000,     1192.6
    450.0000,     1350.2
    455.0000,     1241.7
    460.0000,     1039.7
    465.0000,     1013.6
    470.0000,     1011.7
    475.0000,     1031.5
    480.0000,     1056.3
    485.0000,     1067.6
    490.0000,     1129.8
    495.0000,     1342.5
    500.0000,     1341.0
    505.0000,     1275.7
    510.0000,     1059.2
    515.0000,     1145.7
    520.0000,     929.19
    525.0000,     1272.6
    530.0000,     1363.0
    535.0000,     1304.2
    540.0000,     981.25
    545.0000,     870.77
    550.0000,     793.86
    555.0000,     1255.6
    560.0000,     479.20
    565.0000,     430.35
    570.0000,     446.05
    575.0000,     430.06
    580.0000,     453.25
    585.0000,     576.11
    590.0000,     736.64
    595.0000,     1002.4
    600.0000,     1794.7
    605.0000,     2049.6
    610.0000,     1653.8
    615.0000,     961.82
    620.0000,     1247.5
    625.0000,     1050.1
    630.0000,     807.66
    635.0000,     836.93
    640.0000,     962.79
    645.0000,     1113.0
    650.0000,     1215.9
    655.0000,     1618.7
    660.0000,     1360.2
    665.0000,     1228.1
    670.0000,     1087.3
    675.0000,     960.09
    680.0000,     968.01
    685.0000,     772.57
    690.0000,     714.11
    695.0000,     688.05
    700.0000,     506.50
    705.0000,     411.65
    710.0000,     323.91
    715.0000,     267.23
    720.0000,     282.02
    725.0000,     290.29
    730.0000,     309.01
    735.0000,     219.19
    740.0000,     253.11
    745.0000,     301.60
    750.0000,     266.79
    755.0000,     242.86
    760.0000,     237.65
           259.7105
LAYER 3
150,     8.2750
     15.0000,     342.39
     20.0000,     344.99
     25.0000,     352.72
     30.0000,     388.16
     35.0000,     346.60
     40.0000,     391.44
     45.0000,     439.79
     50.0000,     437.85
     55.0000,     336.80
     60.0000,     301.20
     65.0000,     317.44
     70.0000,     351.37
     75.0000,     381.20
     80.0000,     422.85
     85.0000,     502.83
     90.0000,     527.15
     95.0000,     549.37
    100.0000,     551.96
    105.0000,     512.24
    110.0000,     533.23
    115.0000,     590.45
    120.0000,     595.02
    125.0000,     553.72
    130.0000,     463.63
    135.0000,     408.60
    140.0000,     393.76
    145.0000,     403.51
    150.0000,     413.40
    155.0000,     430.38
    160.0000,     480.44
    165.0000,     461.24
    170.0000,     439.63
    175.0000,     484.43
    180.0000,     561.79
    185.0000,     633.34
    190.0000,     716.43
    195.0000,     779.28
    200.0000,     726.48
    205.0000,     673.03
    210.0000,     643.31
    215.0000,     617.99
    220.0000,     637.57
    225.0000,     658.51
    230.0000,     666.02
    235.0000,     625.06
    240.0000,     632.18
    245.0000,     636.45
    250.0000,     622.66
    255.0000,     653.38
    260.0000,     653.92
    265.0000,     683.12
    270.0000,     634.24
    275.0000,     542.29
    280.0000,     503.48
    285.0000,     462.92
    290.0000,     402.50
    295.0000,     345.43
    300.0000,     320.33
    305.0000,     283.68
    310.0000,     282.47
    315.0000,     316.11
    320.0000,     367.67
    325.0000,     453.11
    330.0000,     500.85
    335.0000,     465.04
    340.0000,     528.90
    345.0000,     564.55
    350.0000,     655.71
    355.0000,     703.06
    360.0000,     779.03
    365.0000,     856.82
    370.0000,     623.12
    375.0000,     530.54
    380.0000,     539.42
    385.0000,     478.02
    390.0000,     410.74
    395.0000,     556.72
    400.0000,     640.93
    405.0000,     624.16
    410.0000,     626.93
    415.0000,     547.78
    420.0000,     597.57
    425.0000,     614.81
    430.0000,     788.50
    435.0000,     972.11
    440.0000,     1060.6
    445.0000,     1243.0
    450.0000,     1523.0
    455.0000,     1536.8
    460.0000,     1385.4
    465.0000,     1309.8
    470.0000,     1233.3
    475.0000,     1209.3
    480.0000,     1222.3
    485.0000,     1190.7
    490.0000,     1171.0
    495.0000,     1222.0
    500.0000,     1092.8
    505.0000,     971.23
    510.0000,     787.83
    515.0000,     824.10
    520.0000,     834.81
    525.0000,     1102.5
    530.0000,     1281.0
    535.0000,     1231.2
    540.0000,     941.09
    545.0000,     868.28
    550.0000,     928.57
    555.0000,     1247.2
    560.0000,     690.78
    565.0000,     571.76
    570.0000,     615.15
    575.0000,     658.28
    580.0000,     712.04
    585.0000,     809.30
    590.0000,     867.40
    595.0000,     921.96
    600.0000,     1413.0
    605.0000,     1732.7
    610.0000,     1606.4
    615.0000,     1169.4
    620.0000,     1354.1
    625.0000,     1178.8
    630.0000,     919.64
    635.0000,     917.31
    640.0000,     977.29
    645.0000,     1027.4
    650.0000,     1075.7
    655.0000,     1415.5
    660.0000,     1269.0
    665.0000,     1192.4
    670.0000,     1066.7
    675.0000,     952.80
    680.0000,     941.85
    685.0000,     813.11
    690.0000,     747.59
    695.0000,     691.42
    700.0000,     527.45
    705.0000,     405.08
    710.0000,     317.38
    715.0000,     269.60
    720.0000,     275.35
    725.0000,     294.64
    730.0000,     317.91
    735.0000,     246.96
    740.0000,     261.60
    745.0000,     289.10
    750.0000,     264.94
    755.0000,     242.47
           247.0599
LAYER 4
148,    11.6025
     20.0000,     392.79
     25.0000,     394.97
     30.0000,     414.01
     35.0000,     378.18
     40.0000,     412.30
     45.0000,     455.67
     50.0000,     447.38
     55.0000,     364.15
     60.0000,     330.89
     65.0000,     344.61
     70.0000,     384.24
     75.0000,     432.05
     80.0000,     486.85
     85.0000,     569.17
     90.0000,     617.23
     95.0000,     674.01
    100.0000,     687.87
    105.0000,     639.06
    110.0000,     652.34
    115.0000,     686.25
    120.0000,     641.32
    125.0000,     568.15
    130.0000,     493.47
    135.0000,     450.11
    140.0000,     420.82
    145.0000,     423.56
    150.0000,     473.06
    155.0000,     547.13
    160.0000,     590.61
    165.0000,     572.33
    170.0000,     552.89
    175.0000,     595.93
    180.0000,     689.21
    185.0000,     804.17
    190.0000,     946.61
    195.0000,     1054.4
    200.0000,     1001.7
    205.0000,     916.60
    210.0000,     844.53
    215.0000,     793.69
    220.0000,     804.57
    225.0000,     815.37
    230.0000,     790.27
    235.0000,     717.88
    240.0000,     704.76
    245.0000,     699.26
    250.0000,     692.04
    255.0000,     741.11
    260.0000,     770.19
    265.0000,     809.47
    270.0000,     759.75
    275.0000,     654.88
    280.0000,     585.14
    285.0000,     516.00
    290.0000,     436.49
    295.0000,     367.33
    300.0000,     327.51
    305.0000,     294.38
    310.0000,     292.12
    315.0000,     327.98
    320.0000,     385.16
    325.0000,     448.68
    330.0000,     452.33
    335.0000,     386.27
    340.0000,     405.27
    345.0000,     452.96
    350.0000,     551.69
    355.0000,     649.68
    360.0000,     779.53
    365.0000,     852.77
    370.0000,     660.85
    375.0000,     590.67
    380.0000,     633.18
    385.0000,     585.96
    390.0000,     506.56
    395.0000,     611.02
    400.0000,     702.32
    405.0000,     723.29
    410.0000,     741.09
    415.0000,     687.33
    420.0000,     739.33
    425.0000,     743.97
    430.0000,     826.24
    435.0000,     857.51
    440.0000,     856.27
    445.0000,     1033.9
    450.0000,     1385.0
    455.0000,     1555.4
    460.0000,     1519.3
    465.0000,     1435.1
    470.0000,     1311.8
    475.0000,     1252.3
    480.0000,     1241.5
    485.0000,     1164.0
    490.0000,     1064.3
    495.0000,     1000.1
    500.0000,     826.11
    505.0000,     703.72
    510.0000,     563.48
    515.0000,     593.84
    520.0000,     681.98
    525.0000,     874.61
    530.0000,     1073.4
    535.0000,     1020.2
    540.0000,     823.83
    545.0000,     817.99
    550.0000,     975.74
    555.0000,     1169.3
    560.0000,     899.88
    565.0000,     802.30
    570.0000,     918.50
    575.0000,     1100.2
    580.0000,     1222.4
    585.0000,     1227.6
    590.0000,     1030.5
    595.0000,     799.12
    600.0000,     986.46
    605.0000,     1240.9
    610.0000,     1342.7
    615.0000,     1173.1
    620.0000,     1272.6
    625.0000,     1111.6
    630.0000,     872.56
    635.0000,     821.00
    640.0000,     803.24
    645.0000,     778.48
    650.0000,     802.25
    655.0000,     1077.9
    660.0000,     1031.7
    665.0000,     998.27
    670.0000,     907.24
    675.0000,     818.52
    680.0000,     811.00
    685.0000,     755.08
    690.0000,     708.75
    695.0000,     648.27
    700.0000,     511.69
    705.0000,     386.52
    710.0000,     307.13
    715.0000,     270.55
    720.0000,     279.60
    725.0000,     313.50
    730.0000,     347.41
    735.0000,     287.73
    740.0000,     286.30
    745.0000,     293.96
    750.0000,     272.52
           249.8150
LAYER 5
144,    15.2628
     30.0000,     423.55
     35.0000,     379.23
     40.0000,     377.97
     45.0000,     376.42
     50.0000,     363.20
     55.0000,     333.29
     60.0000,     324.90
     65.0000,     344.64
     70.0000,     389.68
     75.0000,     453.21
     80.0000,     526.93
     85.0000,     614.60
     90.0000,     698.86
     95.0000,     791.58
    100.0000,     838.74
    105.0000,     818.09
    110.0000,     805.26
    115.0000,     781.91
    120.0000,     709.73
    125.0000,     641.68
    130.0000,     602.45
    135.0000,     575.41
    140.0000,     544.19
    145.0000,     557.12
    150.0000,     656.10
    155.0000,     788.51
    160.0000,     828.69
    165.0000,     804.99
    170.0000,     778.01
    175.0000,     788.24
    180.0000,     853.36
    185.0000,     979.90
    190.0000,     1157.6
    195.0000,     1305.0
    200.0000,     1312.5
    205.0000,     1235.0
    210.0000,     1131.1
    215.0000,     1041.9
    220.0000,     993.27
    225.0000,     935.29
    230.0000,     839.65
    235.0000,     727.01
    240.0000,     665.97
    245.0000,     641.60
    250.0000,     648.68
    255.0000,     704.81
    260.0000,     768.96
    265.0000,     824.01
    270.0000,     812.29
    275.0000,     736.50
    280.0000,     649.41
    285.0000,     564.73
    290.0000,     485.63
    295.0000,     420.14
    300.0000,     377.03
    305.0000,     354.91
    310.0000,     354.59
    315.0000,     378.23
    320.0000,     407.40
    325.0000,     410.10
    330.0000,     365.48
    335.0000,     303.03
    340.0000,     288.09
    345.0000,     319.80
    350.0000,     395.62
    355.0000,     503.70
    360.0000,     628.37
    365.0000,     696.61
    370.0000,     660.59
    375.0000,     658.59
    380.0000,     696.91
    385.0000,     660.82
    390.0000,     578.94
    395.0000,     560.55
    400.0000,     573.06
    405.0000,     594.13
    410.0000,     616.11
    415.0000,     616.41
    420.0000,     631.09
    425.0000,     603.37
    430.0000,     562.37
    435.0000,     491.44
    440.0000,     447.09
    445.0000,     504.07
    450.0000,     651.45
    455.0000,     781.93
    460.0000,     845.63
    465.0000,     857.28
    470.0000,     835.81
    475.0000,     824.17
    480.0000,     822.96
    485.0000,     793.63
    490.0000,     756.43
    495.0000,     733.19
    500.0000,     662.93
    505.0000,     581.06
    510.0000,     477.45
    515.0000,     450.14
    520.0000,     443.03
    525.0000,     440.99
    530.0000,     470.77
    535.0000,     461.86
    540.0000,     439.06
    545.0000,     517.84
    550.0000,     661.57
    555.0000,     760.19
    560.0000,     937.93
    565.0000,     1187.0
    570.0000,     1521.2
    575.0000,     1852.5
    580.0000,     1887.5
    585.0000,     1526.3
    590.0000,     987.32
    595.0000,     621.65
    600.0000,     573.02
    605.0000,     649.96
    610.0000,     728.24
    615.0000,     703.56
    620.0000,     664.20
    625.0000,     563.80
    630.0000,     457.33
    635.0000,     407.89
    640.0000,     392.01
    645.0000,     403.25
    650.0000,     467.94
    655.0000,     617.82
    660.0000,     647.25
    665.0000,     606.95
    670.0000,     531.51
    675.0000,     465.51
    680.0000,     444.08
    685.0000,     440.74
    690.0000,     435.89
    695.0000,     418.04
    700.0000,     375.53
    705.0000,     321.99
    710.0000,     288.04
    715.0000,     281.39
    720.0000,     303.25
    725.0000,     346.97
    730.0000,     377.54
    735.0000,     357.34
    740.0000,     341.22
           312.7255
LAYER 6
140,    19.2890
     40.0000,     336.14
     45.0000,     306.82
     50.0000,     294.46
     55.0000,     285.53
     60.0000,     289.67
     65.0000,     313.71
     70.0000,     355.28
     75.0000,     412.67
     80.0000,     481.56
     85.0000,     560.66
     90.0000,     642.87
     95.0000,     725.61
    100.0000,     780.73
    105.0000,     792.90
    110.0000,     786.78
    115.0000,     763.16
    120.0000,     717.65
    125.0000,     676.11
    130.0000,     650.17
    135.0000,     627.09
    140.0000,     604.33
    145.0000,     615.99
    150.0000,     684.03
    155.0000,     766.00
    160.0000,     790.39
    165.0000,     772.81
    170.0000,     750.28
    175.0000,     747.88
    180.0000,     784.25
    185.0000,     869.87
    190.0000,     993.15
    195.0000,     1104.0
    200.0000,     1143.5
    205.0000,     1115.2
    210.0000,     1047.4
    215.0000,     969.29
    220.0000,     895.51
    225.0000,     810.28
    230.0000,     708.46
    235.0000,     610.31
    240.0000,     547.44
    245.0000,     520.70
    250.0000,     527.23
    255.0000,     567.29
    260.0000,     622.07
    265.0000,     671.62
    270.0000,     685.45
    275.0000,     655.88
    280.0000,     604.16
    285.0000,     548.07
    290.0000,     495.31
    295.0000,     450.63
    300.0000,     419.03
    305.0000,     402.07
    310.0000,     396.73
    315.0000,     399.47
    320.0000,     397.42
    325.0000,     374.87
    330.0000,     331.62
    335.0000,     288.91
    340.0000,     274.28
    345.0000,     293.65
    350.0000,     344.00
    355.0000,     417.19
    360.0000,     496.14
    365.0000,     548.84
    370.0000,     565.47
    375.0000,     580.43
    380.0000,     588.80
    385.0000,     552.37
    390.0000,     487.29
    395.0000,     438.70
    400.0000,     414.89
    405.0000,     410.50
    410.0000,     415.26
    415.0000,     418.56
    420.0000,     419.57
    425.0000,     402.20
    430.0000,     371.02
    435.0000,     330.91
    440.0000,     308.85
    445.0000,     331.68
    450.0000,     393.95
    455.0000,     461.64
    460.0000,     512.94
    465.0000,     544.14
    470.0000,     557.59
    475.0000,     562.12
    480.0000,     559.56
    485.0000,     546.62
    490.0000,     536.62
    495.0000,     537.49
    500.0000,     525.06
    505.0000,     493.01
    510.0000,     440.74
    515.0000,     405.83
    520.0000,     368.58
    525.0000,     329.37
    530.0000,     309.14
    535.0000,     297.66
    540.0000,     299.29
    545.0000,     356.64
    550.0000,     441.80
    555.0000,     524.81
    560.0000,     692.98
    565.0000,     944.07
    570.0000,     1203.5
    575.0000,     1354.4
    580.0000,     1271.6
    585.0000,     985.39
    590.0000,     665.31
    595.0000,     461.35
    600.0000,     406.29
    605.0000,     427.34
    610.0000,     460.77
    615.0000,     456.80
    620.0000,     423.38
    625.0000,     364.74
    630.0000,     307.63
    635.0000,     276.47
    640.0000,     272.18
    645.0000,     295.52
    650.0000,     354.65
    655.0000,     441.09
    660.0000,     471.85
    665.0000,     442.40
    670.0000,     385.88
    675.0000,     336.44
    680.0000,     313.33
    685.0000,     309.75
    690.0000,     312.39
    695.0000,     312.85
    700.0000,     305.86
    705.0000,     293.07
    710.0000,     287.08
    715.0000,     296.11
    720.0000,     319.31
    725.0000,     351.72
    730.0000,     368.74
           362.9200
LAYER 7
136,    23.7179
     50.0000,     268.41
     55.0000,     263.34
     60.0000,     269.41
     65.0000,     292.24
     70.0000,     324.60
     75.0000,     369.56
     80.0000,     424.41
     85.0000,     487.19
     90.0000,     551.89
     95.0000,     614.79
    100.0000,     664.35
    105.0000,     692.12
    110.0000,     702.30
    115.0000,     696.83
    120.0000,     677.44
    125.0000,     653.89
    130.0000,     631.33
    135.0000,     607.44
    140.0000,     586.33
    145.0000,     583.94
    150.0000,     606.54
    155.0000,     634.10
    160.0000,     641.17
    165.0000,     632.05
    170.0000,     622.33
    175.0000,     625.25
    180.0000,     651.53
    185.0000,     706.46
    190.0000,     782.13
    195.0000,     853.91
    200.0000,     893.49
    205.0000,     892.48
    210.0000,     858.05
    215.0000,     803.19
    220.0000,     736.97
    225.0000,     660.51
    230.0000,     579.08
    235.0000,     506.28
    240.0000,     456.60
    245.0000,     433.57
    250.0000,     435.98
    255.0000,     460.92
    260.0000,     498.75
    265.0000,     536.46
    270.0000,     558.20
    275.0000,     556.73
    280.0000,     537.97
    285.0000,     511.49
    290.0000,     483.40
    295.0000,     457.31
    300.0000,     435.99
    305.0000,     420.24
    310.0000,     407.94
    315.0000,     395.92
    320.0000,     378.83
    325.0000,     352.65
    330.0000,     320.90
    335.0000,     294.37
    340.0000,     284.69
    345.0000,     296.05
    350.0000,     326.18
    355.0000,     368.58
    360.0000,     412.67
    365.0000,     446.07
    370.0000,     465.09
    375.0000,     474.54
    380.0000,     469.13
    385.0000,     439.56
    390.0000,     395.03
    395.0000,     354.60
    400.0000,     328.04
    405.0000,     315.95
    410.0000,     313.68
    415.0000,     315.64
    420.0000,     317.71
    425.0000,     313.86
    430.0000,     303.59
    435.0000,     290.82
    440.0000,     288.06
    445.0000,     307.59
    450.0000,     347.89
    455.0000,     394.69
    460.0000,     435.36
    465.0000,     462.86
    470.0000,     473.93
    475.0000,     469.18
    480.0000,     451.91
    485.0000,     428.58
    490.0000,     409.90
    495.0000,     401.04
    500.0000,     394.88
    505.0000,     384.51
    510.0000,     367.04
    515.0000,     348.56
    520.0000,     321.98
    525.0000,     289.89
    530.0000,     264.65
    535.0000,     252.03
    540.0000,     254.06
    545.0000,     287.13
    550.0000,     336.39
    555.0000,     395.00
    560.0000,     490.51
    565.0000,     617.30
    570.0000,     726.07
    575.0000,     760.09
    580.0000,     695.21
    585.0000,     563.64
    590.0000,     429.30
    595.0000,     341.34
    600.0000,     312.38
    605.0000,     321.80
    610.0000,     342.50
    615.0000,     350.04
    620.0000,     337.24
    625.0000,     307.13
    630.0000,     275.01
    635.0000,     256.27
    640.0000,     257.16
    645.0000,     280.11
    650.0000,     325.19
    655.0000,     377.79
    660.0000,     399.77
    665.0000,     381.57
    670.0000,     342.05
    675.0000,     304.68
    680.0000,     283.00
    685.0000,     276.49
    690.0000,     278.71
    695.0000,     283.86
    700.0000,     288.21
    705.0000,     292.01
    710.0000,     298.68
    715.0000,     311.97
    720.0000,     329.31
           353.5390
LAYER 8
132,    28.5897
     60.0000,     263.75
     65.0000,     288.71
     70.0000,     311.17
     75.0000,     337.89
     80.0000,     377.83
     85.0000,     424.81
     90.0000,     470.44
     95.0000,     515.74
    100.0000,     556.47
    105.0000,     587.11
    110.0000,     606.46
    115.0000,     613.77
    120.0000,     608.92
    125.0000,     594.83
    130.0000,     574.74
    135.0000,     551.37
    140.0000,     529.73
    145.0000,     516.75
    150.0000,     514.31
    155.0000,     515.87
    160.0000,     514.11
    165.0000,     510.01
    170.0000,     509.22
    175.0000,     517.64
    180.0000,     540.00
    185.0000,     577.87
    190.0000,     626.33
    195.0000,     673.39
    200.0000,     704.91
    205.0000,     712.80
    210.0000,     696.49
    215.0000,     660.51
    220.0000,     610.62
    225.0000,     552.18
    230.0000,     492.28
    235.0000,     439.86
    240.0000,     402.59
    245.0000,     383.55
    250.0000,     382.40
    255.0000,     396.66
    260.0000,     420.91
    265.0000,     447.61
    270.0000,     468.42
    275.0000,     478.29
    280.0000,     477.54
    285.0000,     469.58
    290.0000,     457.51
    295.0000,     443.54
    300.0000,     429.14
    305.0000,     414.75
    310.0000,     399.79
    315.0000,     383.26
    320.0000,     364.16
    325.0000,     342.65
    330.0000,     321.54
    335.0000,     305.77
    340.0000,     300.01
    345.0000,     306.08
    350.0000,     322.34
    355.0000,     344.63
    360.0000,     367.45
    365.0000,     385.67
    370.0000,     396.78
    375.0000,     399.85
    380.0000,     392.04
    385.0000,     371.71
    390.0000,     343.73
    395.0000,     316.75
    400.0000,     297.10
    405.0000,     286.96
    410.0000,     285.17
    415.0000,     289.20
    420.0000,     296.33
    425.0000,     303.68
    430.0000,     310.16
    435.0000,     317.68
    440.0000,     332.14
    445.0000,     359.29
    450.0000,     397.94
    455.0000,     439.29
    460.0000,     472.87
    465.0000,     490.22
    470.0000,     486.83
    475.0000,     463.46
    480.0000,     426.56
    485.0000,     386.10
    490.0000,     351.68
    495.0000,     327.89
    500.0000,     313.35
    505.0000,     304.63
    510.0000,     298.51
    515.0000,     292.54
    520.0000,     281.85
    525.0000,     265.94
    530.0000,     250.09
    535.0000,     240.81
    540.0000,     241.22
    545.0000,     258.26
    550.0000,     285.18
    555.0000,     318.91
    560.0000,     363.64
    565.0000,     412.75
    570.0000,     445.87
    575.0000,     445.71
    580.0000,     410.97
    585.0000,     355.98
    590.0000,     302.51
    595.0000,     267.73
    600.0000,     257.76
    605.0000,     267.44
    610.0000,     285.99
    615.0000,     301.08
    620.0000,     304.96
    625.0000,     296.91
    630.0000,     284.49
    635.0000,     277.85
    640.0000,     283.73
    645.0000,     304.59
    650.0000,     337.85
    655.0000,     371.36
    660.0000,     385.77
    665.0000,     374.29
    670.0000,     346.58
    675.0000,     317.60
    680.0000,     297.49
    685.0000,     288.59
    690.0000,     288.60
    695.0000,     293.25
    700.0000,     298.69
    705.0000,     305.38
    710.0000,     314.16
           327.9886
LAYER 9
126,    33.9487
     75.0000,     312.72
     80.0000,     352.63
     85.0000,     382.78
     90.0000,     409.78
     95.0000,     441.57
    100.0000,     474.54
    105.0000,     501.96
    110.0000,     522.54
    115.0000,     534.51
    120.0000,     535.72
    125.0000,     526.80
    130.0000,     510.38
    135.0000,     490.16
    140.0000,     470.31
    145.0000,     454.43
    150.0000,     443.85
    155.0000,     437.22
    160.0000,     432.87
    165.0000,     431.20
    170.0000,     434.29
    175.0000,     444.51
    180.0000,     463.56
    185.0000,     491.37
    190.0000,     524.77
    195.0000,     557.40
    200.0000,     581.51
    205.0000,     591.17
    210.0000,     583.95
    215.0000,     560.98
    220.0000,     525.82
    225.0000,     483.52
    230.0000,     440.15
    235.0000,     401.87
    240.0000,     373.49
    245.0000,     357.35
    250.0000,     353.57
    255.0000,     360.55
    260.0000,     375.15
    265.0000,     393.09
    270.0000,     409.78
    275.0000,     421.90
    280.0000,     428.21
    285.0000,     429.18
    290.0000,     425.82
    295.0000,     419.13
    300.0000,     409.91
    305.0000,     398.65
    310.0000,     385.68
    315.0000,     371.31
    320.0000,     356.07
    325.0000,     340.99
    330.0000,     327.80
    335.0000,     318.63
    340.0000,     315.20
    345.0000,     317.94
    350.0000,     325.75
    355.0000,     336.35
    360.0000,     347.11
    365.0000,     355.70
    370.0000,     360.53
    375.0000,     360.43
    380.0000,     354.23
    385.0000,     341.94
    390.0000,     326.07
    395.0000,     310.80
    400.0000,     299.87
    405.0000,     295.49
    410.0000,     298.09
    415.0000,     307.06
    420.0000,     321.26
    425.0000,     339.48
    430.0000,     361.05
    435.0000,     386.62
    440.0000,     418.30
    445.0000,     457.30
    450.0000,     500.47
    455.0000,     539.53
    460.0000,     564.26
    465.0000,     566.33
    470.0000,     542.88
    475.0000,     497.82
    480.0000,     440.96
    485.0000,     383.86
    490.0000,     335.43
    495.0000,     299.69
    500.0000,     276.49
    505.0000,     263.52
    510.0000,     257.77
    515.0000,     255.72
    520.0000,     253.44
    525.0000,     248.71
    530.0000,     242.40
    535.0000,     237.73
    540.0000,     237.39
    545.0000,     244.73
    550.0000,     257.08
    555.0000,     272.33
    560.0000,     289.29
    565.0000,     304.19
    570.0000,     310.27
    575.0000,     303.54
    580.0000,     285.41
    585.0000,     261.56
    590.0000,     240.02
    595.0000,     227.63
    600.0000,     227.55
    605.0000,     238.73
    610.0000,     256.90
    615.0000,     276.00
    620.0000,     290.78
    625.0000,     299.16
    630.0000,     303.75
    635.0000,     309.94
    640.0000,     322.40
    645.0000,     342.82
    650.0000,     368.50
    655.0000,     391.27
    660.0000,     400.80
    665.0000,     392.99
    670.0000,     373.03
    675.0000,     349.88
    680.0000,     330.72
    685.0000,     319.59
    690.0000,     317.41
    695.0000,     319.04
           320.2768
LAYER 10
120,    39.8436
     90.0000,     367.48
     95.0000,     397.35
    100.0000,     420.48
    105.0000,     441.76
    110.0000,     458.85
    115.0000,     471.02
    120.0000,     473.92
    125.0000,     468.00
    130.0000,     455.48
    135.0000,     439.50
    140.0000,     423.19
    145.0000,     408.87
    150.0000,     397.76
    155.0000,     390.10
    160.0000,     385.84
    165.0000,     385.38
    170.0000,     389.61
    175.0000,     399.44
    180.0000,     415.32
    185.0000,     436.67
    190.0000,     461.31
    195.0000,     485.43
    200.0000,     504.33
    205.0000,     513.79
    210.0000,     511.33
    215.0000,     496.84
    220.0000,     472.47
    225.0000,     442.01
    230.0000,     410.08
    235.0000,     381.15
    240.0000,     358.62
    245.0000,     344.35
    250.0000,     338.69
    255.0000,     340.79
    260.0000,     348.80
    265.0000,     360.26
    270.0000,     372.48
    275.0000,     383.23
    280.0000,     391.07
    285.0000,     395.45
    290.0000,     396.37
    295.0000,     394.10
    300.0000,     389.09
    305.0000,     381.85
    310.0000,     372.96
    315.0000,     363.10
    320.0000,     353.07
    325.0000,     343.74
    330.0000,     336.06
    335.0000,     330.92
    340.0000,     328.81
    345.0000,     329.69
    350.0000,     332.85
    355.0000,     337.19
    360.0000,     341.54
    365.0000,     344.87
    370.0000,     346.39
    375.0000,     345.53
    380.0000,     341.95
    385.0000,     335.97
    390.0000,     328.98
    395.0000,     323.16
    400.0000,     320.74
    405.0000,     323.52
    410.0000,     332.54
    415.0000,     348.22
    420.0000,     370.61
    425.0000,     399.52
    430.0000,     434.68
    435.0000,     475.82
    440.0000,     522.39
    445.0000,     571.96
    450.0000,     618.68
    455.0000,     653.39
    460.0000,     666.28
    465.0000,     650.87
    470.0000,     607.40
    475.0000,     543.21
    480.0000,     470.27
    485.0000,     400.42
    490.0000,     341.78
    495.0000,     297.65
    500.0000,     267.81
    505.0000,     250.05
    510.0000,     241.49
    515.0000,     238.83
    520.0000,     238.77
    525.0000,     238.68
    530.0000,     237.49
    535.0000,     235.79
    540.0000,     234.98
    545.0000,     236.67
    550.0000,     240.07
    555.0000,     244.11
    560.0000,     247.62
    565.0000,     249.19
    570.0000,     246.96
    575.0000,     240.33
    580.0000,     230.42
    585.0000,     219.56
    590.0000,     211.10
    595.0000,     208.18
    600.0000,     212.56
    605.0000,     224.27
    610.0000,     241.73
    615.0000,     262.17
    620.0000,     282.65
    625.0000,     301.28
    630.0000,     318.26
    635.0000,     335.49
    640.0000,     354.95
    645.0000,     377.01
    650.0000,     399.36
    655.0000,     417.05
    660.0000,     424.20
    665.0000,     418.35
    670.0000,     403.80
    675.0000,     384.97
    680.0000,     367.92
           347.2395
LAYER 11
116,    46.3279
    100.0000,     392.63
    105.0000,     407.69
    110.0000,     419.10
    115.0000,     427.49
    120.0000,     429.97
    125.0000,     425.80
    130.0000,     416.48
    135.0000,     404.16
    140.0000,     391.30
    145.0000,     379.57
    150.0000,     370.06
    155.0000,     363.38
    160.0000,     359.93
    165.0000,     360.13
    170.0000,     364.47
    175.0000,     373.34
    180.0000,     386.77
    185.0000,     404.11
    190.0000,     423.73
    195.0000,     443.06
    200.0000,     458.83
    205.0000,     467.86
    210.0000,     467.96
    215.0000,     458.59
    220.0000,     441.04
    225.0000,     418.08
    230.0000,     393.25
    235.0000,     370.00
    240.0000,     350.97
    245.0000,     337.78
    250.0000,     330.90
    255.0000,     329.94
    260.0000,     333.81
    265.0000,     340.99
    270.0000,     349.76
    275.0000,     358.52
    280.0000,     365.99
    285.0000,     371.36
    290.0000,     374.26
    295.0000,     374.67
    300.0000,     372.80
    305.0000,     369.09
    310.0000,     364.10
    315.0000,     358.45
    320.0000,     352.80
    325.0000,     347.71
    330.0000,     343.68
    335.0000,     341.01
    340.0000,     339.78
    345.0000,     339.81
    350.0000,     340.73
    355.0000,     342.05
    360.0000,     343.34
    365.0000,     344.26
    370.0000,     344.54
    375.0000,     344.10
    380.0000,     343.00
    385.0000,     341.66
    390.0000,     340.95
    395.0000,     342.20
    400.0000,     346.87
    405.0000,     356.37
    410.0000,     371.89
    415.0000,     394.31
    420.0000,     424.27
    425.0000,     462.10
    430.0000,     507.61
    435.0000,     559.76
    440.0000,     616.09
    445.0000,     671.66
    450.0000,     718.59
    455.0000,     747.09
    460.0000,     748.34
    465.0000,     718.15
    470.0000,     659.61
    475.0000,     582.32
    480.0000,     499.07
    485.0000,     421.33
    490.0000,     356.40
    495.0000,     307.00
    500.0000,     272.64
    505.0000,     251.11
    510.0000,     239.56
    515.0000,     234.96
    520.0000,     234.32
    525.0000,     235.04
    530.0000,     235.30
    535.0000,     234.48
    540.0000,     233.01
    545.0000,     231.50
    550.0000,     229.98
    555.0000,     228.21
    560.0000,     225.83
    565.0000,     222.63
    570.0000,     218.25
    575.0000,     212.85
    580.0000,     207.06
    585.0000,     201.94
    590.0000,     199.10
    595.0000,     200.18
    600.0000,     206.30
    605.0000,     217.83
    610.0000,     234.34
    615.0000,     254.67
    620.0000,     277.35
    625.0000,     301.04
    630.0000,     325.10
    635.0000,     349.58
    640.0000,     374.56
    645.0000,     399.21
    650.0000,     420.96
    655.0000,     437.31
    660.0000,     443.92
    665.0000,     441.28
    670.0000,     430.11
           410.5008
LAYER 12
112, 
    110.0000,     398.17
    115.0000,     404.66
    120.0000,     406.31
    125.0000,     403.01
    130.0000,     395.92
    135.0000,     385.29
    140.0000,     374.29
    145.0000,     364.17
    150.0000,     355.84
    155.0000,     349.98
    160.0000,     347.06
    165.0000,     347.50
    170.0000,     351.70
    175.0000,     359.94
    180.0000,     372.13
    185.0000,     387.69
    190.0000,     405.29
    195.0000,     422.78
    200.0000,     437.46
    205.0000,     446.54
    210.0000,     447.92
    215.0000,     440.89
    220.0000,     426.36
    225.0000,     406.64
    230.0000,     384.79
    235.0000,     363.84
    240.0000,     346.18
    245.0000,     333.31
    250.0000,     325.79
    255.0000,     323.43
    260.0000,     325.44
    265.0000,     330.68
    270.0000,     337.81
    275.0000,     345.53
    280.0000,     352.63
    285.0000,     358.31
    290.0000,     362.11
    295.0000,     363.89
    300.0000,     363.79
    305.0000,     362.19
    310.0000,     359.56
    315.0000,     356.43
    320.0000,     353.32
    325.0000,     350.61
    330.0000,     348.56
    335.0000,     347.24
    340.0000,     346.59
    345.0000,     346.43
    350.0000,     346.54
    355.0000,     346.72
    360.0000,     346.87
    365.0000,     346.96
    370.0000,     347.00
    375.0000,     347.13
    380.0000,     347.61
    385.0000,     348.84
    390.0000,     351.55
    395.0000,     356.76
    400.0000,     365.64
    405.0000,     379.43
    410.0000,     399.29
    415.0000,     426.30
    420.0000,     461.30
    425.0000,     504.82
    430.0000,     556.62
    435.0000,     615.21
    440.0000,     677.15
    445.0000,     736.18
    450.0000,     783.29
    455.0000,     808.18
    460.0000,     802.48
    465.0000,     763.28
    470.0000,     695.32
    475.0000,     609.56
    480.0000,     519.46
    485.0000,     436.47
    490.0000,     367.51
    495.0000,     314.96
    500.0000,     278.07
    505.0000,     254.49
    510.0000,     241.33
    515.0000,     235.58
    520.0000,     234.33
    525.0000,     234.92
    530.0000,     235.26
    535.0000,     234.30
    540.0000,     232.21
    545.0000,     229.11
    550.0000,     225.33
    555.0000,     221.11
    560.0000,     216.51
    565.0000,     211.79
    570.0000,     206.99
    575.0000,     202.36
    580.0000,     198.27
    585.0000,     195.32
    590.0000,     194.50
    595.0000,     196.95
    600.0000,     203.55
    605.0000,     214.80
    610.0000,     230.70
    615.0000,     250.75
    620.0000,     274.14
    625.0000,     299.84
    630.0000,     327.04
    635.0000,     355.18
    640.0000,     383.65
    645.0000,     411.48
    650.0000,     432.65
    655.0000,     448.59
    660.0000,     457.14
           458.3027
CALCULATED APPARENT RESISTIVITY
      7.5000,       5.0000,   1.00000,    338.9662
     12.5000,       5.0000,   1.00000,    365.1604
     17.5000,       5.0000,   1.00000,    355.2110
     22.5000,       5.0000,   1.00000,    344.5993
     27.5000,       5.0000,   1.00000,    401.5653
     32.5000,       5.0000,   1.00000,    349.1548
     37.5000,       5.0000,   1.00000,    408.9501
     42.5000,       5.0000,   1.00000,    381.0439
     47.5000,       5.0000,   1.00000,    405.7595
     52.5000,       5.0000,   1.00000,    336.0749
     57.5000,       5.0000,   1.00000,    327.4071
     62.5000,       5.0000,   1.00000,    329.0285
     67.5000,       5.0000,   1.00000,    351.8471
     72.5000,       5.0000,   1.00000,    373.9940
     77.5000,       5.0000,   1.00000,    400.7263
     82.5000,       5.0000,   1.00000,    476.7555
     87.5000,       5.0000,   1.00000,    480.1466
     92.5000,       5.0000,   1.00000,    501.0436
     97.5000,       5.0000,   1.00000,    524.0556
    102.5000,       5.0000,   1.00000,    508.3859
    107.5000,       5.0000,   1.00000,    529.3940
    112.5000,       5.0000,   1.00000,    551.6771
    117.5000,       5.0000,   1.00000,    549.4585
    122.5000,       5.0000,   1.00000,    542.0819
    127.5000,       5.0000,   1.00000,    472.8219
    132.5000,       5.0000,   1.00000,    423.3700
    137.5000,       5.0000,   1.00000,    411.3260
    142.5000,       5.0000,   1.00000,    403.9323
    147.5000,       5.0000,   1.00000,    403.5417
    152.5000,       5.0000,   1.00000,    368.9261
    157.5000,       5.0000,   1.00000,    428.6207
    162.5000,       5.0000,   1.00000,    401.8392
    167.5000,       5.0000,   1.00000,    413.0299
    172.5000,       5.0000,   1.00000,    451.3264
    177.5000,       5.0000,   1.00000,    491.4782
    182.5000,       5.0000,   1.00000,    528.8846
    187.5000,       5.0000,   1.00000,    559.9799
    192.5000,       5.0000,   1.00000,    594.3997
    197.5000,       5.0000,   1.00000,    572.7063
    202.5000,       5.0000,   1.00000,    556.3826
    207.5000,       5.0000,   1.00000,    567.6734
    212.5000,       5.0000,   1.00000,    543.6621
    217.5000,       5.0000,   1.00000,    573.3631
    222.5000,       5.0000,   1.00000,    563.2382
    227.5000,       5.0000,   1.00000,    600.8397
    232.5000,       5.0000,   1.00000,    578.7160
    237.5000,       5.0000,   1.00000,    589.6176
    242.5000,       5.0000,   1.00000,    598.5623
    247.5000,       5.0000,   1.00000,    575.1149
    252.5000,       5.0000,   1.00000,    597.5953
    257.5000,       5.0000,   1.00000,    552.7520
    262.5000,       5.0000,   1.00000,    565.3745
    267.5000,       5.0000,   1.00000,    528.7064
    272.5000,       5.0000,   1.00000,    471.6837
    277.5000,       5.0000,   1.00000,    453.9128
    282.5000,       5.0000,   1.00000,    417.5200
    287.5000,       5.0000,   1.00000,    392.3423
    292.5000,       5.0000,   1.00000,    346.5806
    297.5000,       5.0000,   1.00000,    347.6772
    302.5000,       5.0000,   1.00000,    309.4609
    307.5000,       5.0000,   1.00000,    326.6807
    312.5000,       5.0000,   1.00000,    355.1780
    317.5000,       5.0000,   1.00000,    390.4485
    322.5000,       5.0000,   1.00000,    473.6892
    327.5000,       5.0000,   1.00000,    555.8878
    332.5000,       5.0000,   1.00000,    578.8389
    337.5000,       5.0000,   1.00000,    714.6692
    342.5000,       5.0000,   1.00000,    675.1794
    347.5000,       5.0000,   1.00000,    777.4427
    352.5000,       5.0000,   1.00000,    782.8315
    357.5000,       5.0000,   1.00000,    725.0975
    362.5000,       5.0000,   1.00000,    791.2203
    367.5000,       5.0000,   1.00000,    617.9526
    372.5000,       5.0000,   1.00000,    571.1621
    377.5000,       5.0000,   1.00000,    505.7542
    382.5000,       5.0000,   1.00000,    469.2261
    387.5000,       5.0000,   1.00000,    399.4223
    392.5000,       5.0000,   1.00000,    514.3392
    397.5000,       5.0000,   1.00000,    517.8074
    402.5000,       5.0000,   1.00000,    494.4352
    407.5000,       5.0000,   1.00000,    545.9351
    412.5000,       5.0000,   1.00000,    456.2893
    417.5000,       5.0000,   1.00000,    548.9514
    422.5000,       5.0000,   1.00000,    544.2643
    427.5000,       5.0000,   1.00000,    734.2422
    432.5000,       5.0000,   1.00000,    919.4198
    437.5000,       5.0000,   1.00000,   1067.4974
    442.5000,       5.0000,   1.00000,   1167.2346
    447.5000,       5.0000,   1.00000,   1251.8535
    452.5000,       5.0000,   1.00000,   1200.7910
    457.5000,       5.0000,   1.00000,   1104.2362
    462.5000,       5.0000,   1.00000,   1095.9053
    467.5000,       5.0000,   1.00000,   1067.9862
    472.5000,       5.0000,   1.00000,   1087.1691
    477.5000,       5.0000,   1.00000,   1108.2404
    482.5000,       5.0000,   1.00000,   1178.4756
    487.5000,       5.0000,   1.00000,   1218.9987
    492.5000,       5.0000,   1.00000,   1362.0254
    497.5000,       5.0000,   1.00000,   1331.5686
    502.5000,       5.0000,   1.00000,   1376.8218
    507.5000,       5.0000,   1.00000,   1154.8381
    512.5000,       5.0000,   1.00000,   1342.2979
    517.5000,       5.0000,   1.00000,   1048.4954
    522.5000,       5.0000,   1.00000,   1625.1792
    527.5000,       5.0000,   1.00000,   1065.2084
    552.5000,       5.0000,   1.00000,    937.2076
    557.5000,       5.0000,   1.00000,    439.7227
    562.5000,       5.0000,   1.00000,    563.0381
    567.5000,       5.0000,   1.00000,    494.0305
    572.5000,       5.0000,   1.00000,    493.8261
    577.5000,       5.0000,   1.00000,    528.6472
    582.5000,       5.0000,   1.00000,    686.7112
    587.5000,       5.0000,   1.00000,    890.3130
    592.5000,       5.0000,   1.00000,   1121.1848
    597.5000,       5.0000,   1.00000,   1554.5968
    602.5000,       5.0000,   1.00000,   1474.2931
    607.5000,       5.0000,   1.00000,   1637.5125
    612.5000,       5.0000,   1.00000,   1079.5238
    617.5000,       5.0000,   1.00000,   1286.2396
    622.5000,       5.0000,   1.00000,   1000.9258
    627.5000,       5.0000,   1.00000,    941.5735
    632.5000,       5.0000,   1.00000,    958.3793
    637.5000,       5.0000,   1.00000,   1027.0251
    642.5000,       5.0000,   1.00000,   1200.8347
    647.5000,       5.0000,   1.00000,   1218.7324
    652.5000,       5.0000,   1.00000,   1485.7747
    657.5000,       5.0000,   1.00000,   1294.1144
    662.5000,       5.0000,   1.00000,   1285.7294
    667.5000,       5.0000,   1.00000,   1173.1041
    672.5000,       5.0000,   1.00000,    984.5686
    677.5000,       5.0000,   1.00000,    991.1521
    682.5000,       5.0000,   1.00000,    804.9486
    687.5000,       5.0000,   1.00000,    730.9280
    692.5000,       5.0000,   1.00000,    676.9296
    697.5000,       5.0000,   1.00000,    515.4312
    702.5000,       5.0000,   1.00000,    458.6396
    707.5000,       5.0000,   1.00000,    377.8047
    712.5000,       5.0000,   1.00000,    316.4573
    717.5000,       5.0000,   1.00000,    326.7552
    722.5000,       5.0000,   1.00000,    291.6016
    727.5000,       5.0000,   1.00000,    326.4582
    732.5000,       5.0000,   1.00000,    257.1457
    737.5000,       5.0000,   1.00000,    287.9141
    742.5000,       5.0000,   1.00000,    299.1859
    747.5000,       5.0000,   1.00000,    273.7422
    752.5000,       5.0000,   1.00000,    280.7671
    757.5000,       5.0000,   1.00000,    262.7979
    762.5000,       5.0000,   1.00000,    280.4435
     12.5000,       5.0000,   2.00000,    351.8765
     17.5000,       5.0000,   2.00000,    319.4530
     22.5000,       5.0000,   2.00000,    325.5135
     27.5000,       5.0000,   2.00000,    387.2471
     32.5000,       5.0000,   2.00000,    319.2079
     37.5000,       5.0000,   2.00000,    338.7902
     42.5000,       5.0000,   2.00000,    368.2747
     47.5000,       5.0000,   2.00000,    385.7209
     52.5000,       5.0000,   2.00000,    311.2744
     57.5000,       5.0000,   2.00000,    301.9285
     62.5000,       5.0000,   2.00000,    341.3980
     67.5000,       5.0000,   2.00000,    369.3391
     72.5000,       5.0000,   2.00000,    357.6488
     77.5000,       5.0000,   2.00000,    382.3082
     82.5000,       5.0000,   2.00000,    472.9037
     87.5000,       5.0000,   2.00000,    460.0937
     92.5000,       5.0000,   2.00000,    472.6208
     97.5000,       5.0000,   2.00000,    519.8055
    102.5000,       5.0000,   2.00000,    493.6217
    107.5000,       5.0000,   2.00000,    495.4817
    112.5000,       5.0000,   2.00000,    511.6780
    117.5000,       5.0000,   2.00000,    525.0851
    122.5000,       5.0000,   2.00000,    529.8959
    127.5000,       5.0000,   2.00000,    446.7804
    132.5000,       5.0000,   2.00000,    396.1500
    137.5000,       5.0000,   2.00000,    420.4122
    142.5000,       5.0000,   2.00000,    444.1947
    147.5000,       5.0000,   2.00000,    402.3000
    152.5000,       5.0000,   2.00000,    365.6189
    157.5000,       5.0000,   2.00000,    462.1133
    162.5000,       5.0000,   2.00000,    435.4501
    167.5000,       5.0000,   2.00000,    412.9541
    172.5000,       5.0000,   2.00000,    476.2798
    177.5000,       5.0000,   2.00000,    521.2013
    182.5000,       5.0000,   2.00000,    527.1693
    187.5000,       5.0000,   2.00000,    562.2299
    192.5000,       5.0000,   2.00000,    616.0380
    197.5000,       5.0000,   2.00000,    579.5763
    202.5000,       5.0000,   2.00000,    566.2551
    207.5000,       5.0000,   2.00000,    593.1998
    212.5000,       5.0000,   2.00000,    567.5059
    217.5000,       5.0000,   2.00000,    573.5281
    222.5000,       5.0000,   2.00000,    573.3892
    227.5000,       5.0000,   2.00000,    599.7087
    232.5000,       5.0000,   2.00000,    563.4292
    237.5000,       5.0000,   2.00000,    570.9178
    242.5000,       5.0000,   2.00000,    586.6852
    247.5000,       5.0000,   2.00000,    567.7545
    252.5000,       5.0000,   2.00000,    570.1711
    257.5000,       5.0000,   2.00000,    527.4171
    262.5000,       5.0000,   2.00000,    561.2894
    267.5000,       5.0000,   2.00000,    532.6296
    272.5000,       5.0000,   2.00000,    453.1168
    277.5000,       5.0000,   2.00000,    446.7917
    282.5000,       5.0000,   2.00000,    430.7641
    287.5000,       5.0000,   2.00000,    383.5531
    292.5000,       5.0000,   2.00000,    345.2656
    297.5000,       5.0000,   2.00000,    351.1445
    302.5000,       5.0000,   2.00000,    311.2522
    307.5000,       5.0000,   2.00000,    325.9436
    312.5000,       5.0000,   2.00000,    349.3753
    317.5000,       5.0000,   2.00000,    356.7375
    322.5000,       5.0000,   2.00000,    435.4757
    327.5000,       5.0000,   2.00000,    473.2369
    332.5000,       5.0000,   2.00000,    482.5701
    337.5000,       5.0000,   2.00000,    579.9971
    342.5000,       5.0000,   2.00000,    555.9843
    347.5000,       5.0000,   2.00000,    643.6902
    352.5000,       5.0000,   2.00000,    626.5046
    357.5000,       5.0000,   2.00000,    603.0265
    362.5000,       5.0000,   2.00000,    711.5714
    367.5000,       5.0000,   2.00000,    549.2814
    372.5000,       5.0000,   2.00000,    506.0132
    377.5000,       5.0000,   2.00000,    555.7023
    382.5000,       5.0000,   2.00000,    473.0121
    387.5000,       5.0000,   2.00000,    373.2921
    392.5000,       5.0000,   2.00000,    530.1542
    397.5000,       5.0000,   2.00000,    528.9926
    402.5000,       5.0000,   2.00000,    471.1955
    407.5000,       5.0000,   2.00000,    535.5698
    412.5000,       5.0000,   2.00000,    489.7467
    417.5000,       5.0000,   2.00000,    562.1387
    422.5000,       5.0000,   2.00000,    531.8649
    427.5000,       5.0000,   2.00000,    677.5502
    432.5000,       5.0000,   2.00000,    862.0565
    437.5000,       5.0000,   2.00000,    873.5284
    442.5000,       5.0000,   2.00000,    929.1605
    447.5000,       5.0000,   2.00000,   1101.4456
    452.5000,       5.0000,   2.00000,   1076.3015
    457.5000,       5.0000,   2.00000,    985.4828
    462.5000,       5.0000,   2.00000,   1039.1797
    467.5000,       5.0000,   2.00000,   1049.8571
    472.5000,       5.0000,   2.00000,   1038.2906
    477.5000,       5.0000,   2.00000,   1038.3494
    482.5000,       5.0000,   2.00000,   1021.3556
    487.5000,       5.0000,   2.00000,    997.1656
    492.5000,       5.0000,   2.00000,   1056.5792
    497.5000,       5.0000,   2.00000,   1034.7444
    502.5000,       5.0000,   2.00000,    941.5453
    507.5000,       5.0000,   2.00000,    923.9364
    512.5000,       5.0000,   2.00000,   1082.2985
    517.5000,       5.0000,   2.00000,    900.7819
    522.5000,       5.0000,   2.00000,    996.2647
    532.5000,       5.0000,   2.00000,    917.8819
    547.5000,       5.0000,   2.00000,    612.2364
    557.5000,       5.0000,   2.00000,    450.3004
    562.5000,       5.0000,   2.00000,    539.8387
    567.5000,       5.0000,   2.00000,    618.4228
    572.5000,       5.0000,   2.00000,    552.9584
    577.5000,       5.0000,   2.00000,    578.2560
    582.5000,       5.0000,   2.00000,    753.1434
    587.5000,       5.0000,   2.00000,    800.4988
    592.5000,       5.0000,   2.00000,    826.4519
    597.5000,       5.0000,   2.00000,   1093.6210
    602.5000,       5.0000,   2.00000,   1248.0497
    607.5000,       5.0000,   2.00000,   1081.4269
    612.5000,       5.0000,   2.00000,    788.3033
    617.5000,       5.0000,   2.00000,   1186.0342
    622.5000,       5.0000,   2.00000,   1043.4949
    627.5000,       5.0000,   2.00000,    800.4778
    632.5000,       5.0000,   2.00000,    856.1696
    637.5000,       5.0000,   2.00000,    946.6918
    642.5000,       5.0000,   2.00000,    938.9755
    647.5000,       5.0000,   2.00000,    933.6270
    652.5000,       5.0000,   2.00000,   1147.7238
    657.5000,       5.0000,   2.00000,    986.1635
    662.5000,       5.0000,   2.00000,    968.5224
    667.5000,       5.0000,   2.00000,    955.1276
    672.5000,       5.0000,   2.00000,    838.5269
    677.5000,       5.0000,   2.00000,    868.3458
    682.5000,       5.0000,   2.00000,    673.2819
    687.5000,       5.0000,   2.00000,    615.8040
    692.5000,       5.0000,   2.00000,    616.3231
    697.5000,       5.0000,   2.00000,    462.2690
    702.5000,       5.0000,   2.00000,    424.5927
    707.5000,       5.0000,   2.00000,    365.6953
    712.5000,       5.0000,   2.00000,    295.1252
    717.5000,       5.0000,   2.00000,    296.3834
    722.5000,       5.0000,   2.00000,    303.7512
    727.5000,       5.0000,   2.00000,    320.0172
    732.5000,       5.0000,   2.00000,    225.7114
    737.5000,       5.0000,   2.00000,    261.7558
    742.5000,       5.0000,   2.00000,    307.9401
    747.5000,       5.0000,   2.00000,    261.3183
    752.5000,       5.0000,   2.00000,    251.0189
    757.5000,       5.0000,   2.00000,    249.5417
     17.5000,       5.0000,   3.00000,    337.7700
     22.5000,       5.0000,   3.00000,    337.6753
     27.5000,       5.0000,   3.00000,    387.6057
     32.5000,       5.0000,   3.00000,    307.2190
     37.5000,       5.0000,   3.00000,    348.9037
     42.5000,       5.0000,   3.00000,    379.0227
     47.5000,       5.0000,   3.00000,    418.2585
     52.5000,       5.0000,   3.00000,    316.0044
     57.5000,       5.0000,   3.00000,    311.5156
     62.5000,       5.0000,   3.00000,    360.3688
     67.5000,       5.0000,   3.00000,    398.9400
     72.5000,       5.0000,   3.00000,    386.0516
     77.5000,       5.0000,   3.00000,    403.8759
     82.5000,       5.0000,   3.00000,    490.8823
     87.5000,       5.0000,   3.00000,    493.5814
     92.5000,       5.0000,   3.00000,    504.9535
     97.5000,       5.0000,   3.00000,    526.3692
    102.5000,       5.0000,   3.00000,    497.7957
    107.5000,       5.0000,   3.00000,    490.8539
    112.5000,       5.0000,   3.00000,    527.3869
    117.5000,       5.0000,   3.00000,    573.3043
    122.5000,       5.0000,   3.00000,    568.2647
    127.5000,       5.0000,   3.00000,    460.0166
    132.5000,       5.0000,   3.00000,    407.5334
    137.5000,       5.0000,   3.00000,    455.6816
    142.5000,       5.0000,   3.00000,    488.3366
    147.5000,       5.0000,   3.00000,    453.5944
    152.5000,       5.0000,   3.00000,    410.1227
    157.5000,       5.0000,   3.00000,    513.2382
    162.5000,       5.0000,   3.00000,    485.1284
    167.5000,       5.0000,   3.00000,    464.5708
    172.5000,       5.0000,   3.00000,    510.0253
    177.5000,       5.0000,   3.00000,    561.9918
    182.5000,       5.0000,   3.00000,    578.8508
    187.5000,       5.0000,   3.00000,    612.3866
    192.5000,       5.0000,   3.00000,    658.7886
    197.5000,       5.0000,   3.00000,    626.0956
    202.5000,       5.0000,   3.00000,    603.0488
    207.5000,       5.0000,   3.00000,    630.2042
    212.5000,       5.0000,   3.00000,    606.8088
    217.5000,       5.0000,   3.00000,    623.8015
    222.5000,       5.0000,   3.00000,    613.9187
    227.5000,       5.0000,   3.00000,    639.1496
    232.5000,       5.0000,   3.00000,    593.0304
    237.5000,       5.0000,   3.00000,    594.7471
    242.5000,       5.0000,   3.00000,    611.6320
    247.5000,       5.0000,   3.00000,    582.8174
    252.5000,       5.0000,   3.00000,    577.2653
    257.5000,       5.0000,   3.00000,    544.2201
    262.5000,       5.0000,   3.00000,    584.4758
    267.5000,       5.0000,   3.00000,    546.8770
    272.5000,       5.0000,   3.00000,    470.7540
    277.5000,       5.0000,   3.00000,    463.7421
    282.5000,       5.0000,   3.00000,    452.6097
    287.5000,       5.0000,   3.00000,    424.4095
    292.5000,       5.0000,   3.00000,    375.2604
    297.5000,       5.0000,   3.00000,    381.6935
    302.5000,       5.0000,   3.00000,    340.3277
    307.5000,       5.0000,   3.00000,    346.7922
    312.5000,       5.0000,   3.00000,    353.4169
    317.5000,       5.0000,   3.00000,    370.7195
    322.5000,       5.0000,   3.00000,    424.9856
    327.5000,       5.0000,   3.00000,    468.9248
    332.5000,       5.0000,   3.00000,    452.5930
    337.5000,       5.0000,   3.00000,    526.3098
    342.5000,       5.0000,   3.00000,    510.0455
    347.5000,       5.0000,   3.00000,    556.1130
    352.5000,       5.0000,   3.00000,    558.1434
    357.5000,       5.0000,   3.00000,    578.4814
    362.5000,       5.0000,   3.00000,    667.9700
    367.5000,       5.0000,   3.00000,    532.8139
    372.5000,       5.0000,   3.00000,    534.9868
    377.5000,       5.0000,   3.00000,    545.5815
    382.5000,       5.0000,   3.00000,    491.7588
    387.5000,       5.0000,   3.00000,    391.1559
    392.5000,       5.0000,   3.00000,    546.1612
    397.5000,       5.0000,   3.00000,    594.2585
    402.5000,       5.0000,   3.00000,    530.1695
    407.5000,       5.0000,   3.00000,    568.1770
    412.5000,       5.0000,   3.00000,    503.6493
    417.5000,       5.0000,   3.00000,    567.1183
    422.5000,       5.0000,   3.00000,    517.6198
    427.5000,       5.0000,   3.00000,    685.4355
    432.5000,       5.0000,   3.00000,    812.2479
    437.5000,       5.0000,   3.00000,    830.5151
    442.5000,       5.0000,   3.00000,    865.3063
    447.5000,       5.0000,   3.00000,    997.4692
    452.5000,       5.0000,   3.00000,    989.4302
    457.5000,       5.0000,   3.00000,    904.6621
    462.5000,       5.0000,   3.00000,    955.1052
    467.5000,       5.0000,   3.00000,   1016.5655
    472.5000,       5.0000,   3.00000,   1042.8965
    477.5000,       5.0000,   3.00000,    980.9469
    482.5000,       5.0000,   3.00000,    926.1398
    487.5000,       5.0000,   3.00000,    875.3976
    492.5000,       5.0000,   3.00000,    960.4518
    497.5000,       5.0000,   3.00000,    894.8282
    502.5000,       5.0000,   3.00000,    897.0743
    507.5000,       5.0000,   3.00000,    820.2366
    512.5000,       5.0000,   3.00000,   1023.7009
    517.5000,       5.0000,   3.00000,    715.6694
    527.5000,       5.0000,   3.00000,    532.9055
    532.5000,       5.0000,   3.00000,    876.8445
    552.5000,       5.0000,   3.00000,    916.0165
    562.5000,       5.0000,   3.00000,    566.5577
    567.5000,       5.0000,   3.00000,    609.2964
    572.5000,       5.0000,   3.00000,    653.8417
    577.5000,       5.0000,   3.00000,    654.3724
    582.5000,       5.0000,   3.00000,    774.6643
    587.5000,       5.0000,   3.00000,    777.9637
    592.5000,       5.0000,   3.00000,    749.3685
    597.5000,       5.0000,   3.00000,   1106.2838
    602.5000,       5.0000,   3.00000,   1076.0430
    607.5000,       5.0000,   3.00000,    887.6644
    612.5000,       5.0000,   3.00000,    599.5880
    617.5000,       5.0000,   3.00000,   1016.5856
    622.5000,       5.0000,   3.00000,    979.2743
    627.5000,       5.0000,   3.00000,    810.2421
    632.5000,       5.0000,   3.00000,    768.7364
    637.5000,       5.0000,   3.00000,    828.1890
    642.5000,       5.0000,   3.00000,    858.5601
    647.5000,       5.0000,   3.00000,    821.5499
    652.5000,       5.0000,   3.00000,    983.4230
    657.5000,       5.0000,   3.00000,    847.3126
    662.5000,       5.0000,   3.00000,    795.9235
    667.5000,       5.0000,   3.00000,    774.2610
    672.5000,       5.0000,   3.00000,    757.7515
    677.5000,       5.0000,   3.00000,    765.7625
    682.5000,       5.0000,   3.00000,    617.5718
    687.5000,       5.0000,   3.00000,    576.5796
    692.5000,       5.0000,   3.00000,    575.1451
    697.5000,       5.0000,   3.00000,    473.7062
    702.5000,       5.0000,   3.00000,    425.0612
    707.5000,       5.0000,   3.00000,    359.6047
    712.5000,       5.0000,   3.00000,    295.7269
    717.5000,       5.0000,   3.00000,    322.3420
    722.5000,       5.0000,   3.00000,    331.5996
    727.5000,       5.0000,   3.00000,    338.6133
    732.5000,       5.0000,   3.00000,    229.4721
    737.5000,       5.0000,   3.00000,    269.2445
    742.5000,       5.0000,   3.00000,    322.4382
    747.5000,       5.0000,   3.00000,    287.2032
    752.5000,       5.0000,   3.00000,    258.9234
     22.5000,      15.0000,   1.00000,    353.4953
     27.5000,      15.0000,   1.00000,    328.8884
     32.5000,      15.0000,   1.00000,    343.6391
     37.5000,      15.0000,   1.00000,    354.2121
     42.5000,      15.0000,   1.00000,    389.2262
     47.5000,      15.0000,   1.00000,    374.1256
     52.5000,      15.0000,   1.00000,    364.6316
     57.5000,      15.0000,   1.00000,    339.9119
     62.5000,      15.0000,   1.00000,    359.8882
     67.5000,      15.0000,   1.00000,    387.6460
     72.5000,      15.0000,   1.00000,    416.0941
     77.5000,      15.0000,   1.00000,    443.3407
     82.5000,      15.0000,   1.00000,    471.6555
     87.5000,      15.0000,   1.00000,    506.7378
     92.5000,      15.0000,   1.00000,    514.6440
     97.5000,      15.0000,   1.00000,    495.6661
    102.5000,      15.0000,   1.00000,    477.0268
    107.5000,      15.0000,   1.00000,    494.2042
    112.5000,      15.0000,   1.00000,    536.8196
    117.5000,      15.0000,   1.00000,    570.8790
    122.5000,      15.0000,   1.00000,    549.8587
    127.5000,      15.0000,   1.00000,    493.8152
    132.5000,      15.0000,   1.00000,    459.2318
    137.5000,      15.0000,   1.00000,    460.4978
    142.5000,      15.0000,   1.00000,    483.2413
    147.5000,      15.0000,   1.00000,    488.5565
    152.5000,      15.0000,   1.00000,    500.6903
    157.5000,      15.0000,   1.00000,    494.8025
    162.5000,      15.0000,   1.00000,    511.3306
    167.5000,      15.0000,   1.00000,    516.2322
    172.5000,      15.0000,   1.00000,    531.4568
    177.5000,      15.0000,   1.00000,    559.5587
    182.5000,      15.0000,   1.00000,    609.2612
    187.5000,      15.0000,   1.00000,    638.5093
    192.5000,      15.0000,   1.00000,    642.6320
    197.5000,      15.0000,   1.00000,    636.0005
    202.5000,      15.0000,   1.00000,    626.0620
    207.5000,      15.0000,   1.00000,    610.3837
    212.5000,      15.0000,   1.00000,    624.7484
    217.5000,      15.0000,   1.00000,    631.7619
    222.5000,      15.0000,   1.00000,    641.5969
    227.5000,      15.0000,   1.00000,    629.0602
    232.5000,      15.0000,   1.00000,    623.6258
    237.5000,      15.0000,   1.00000,    611.3889
    242.5000,      15.0000,   1.00000,    597.0699
    247.5000,      15.0000,   1.00000,    582.6008
    252.5000,      15.0000,   1.00000,    567.9043
    257.5000,      15.0000,   1.00000,    566.6267
    262.5000,      15.0000,   1.00000,    548.6039
    267.5000,      15.0000,   1.00000,    528.3685
    272.5000,      15.0000,   1.00000,    496.8365
    277.5000,      15.0000,   1.00000,    465.1042
    282.5000,      15.0000,   1.00000,    454.3280
    287.5000,      15.0000,   1.00000,    439.9464
    292.5000,      15.0000,   1.00000,    421.8061
    297.5000,      15.0000,   1.00000,    388.8829
    302.5000,      15.0000,   1.00000,    375.7438
    307.5000,      15.0000,   1.00000,    358.2507
    312.5000,      15.0000,   1.00000,    367.6622
    317.5000,      15.0000,   1.00000,    388.6734
    322.5000,      15.0000,   1.00000,    430.3215
    327.5000,      15.0000,   1.00000,    445.9626
    332.5000,      15.0000,   1.00000,    475.1391
    337.5000,      15.0000,   1.00000,    478.6605
    342.5000,      15.0000,   1.00000,    481.7014
    347.5000,      15.0000,   1.00000,    495.5933
    352.5000,      15.0000,   1.00000,    532.1078
    357.5000,      15.0000,   1.00000,    563.3871
    362.5000,      15.0000,   1.00000,    563.1263
    367.5000,      15.0000,   1.00000,    578.5531
    372.5000,      15.0000,   1.00000,    532.4622
    377.5000,      15.0000,   1.00000,    498.0540
    382.5000,      15.0000,   1.00000,    461.8885
    387.5000,      15.0000,   1.00000,    489.5203
    392.5000,      15.0000,   1.00000,    525.9799
    397.5000,      15.0000,   1.00000,    578.6448
    402.5000,      15.0000,   1.00000,    610.9866
    407.5000,      15.0000,   1.00000,    559.2170
    412.5000,      15.0000,   1.00000,    527.1513
    417.5000,      15.0000,   1.00000,    503.4438
    422.5000,      15.0000,   1.00000,    579.8785
    427.5000,      15.0000,   1.00000,    655.0161
    432.5000,      15.0000,   1.00000,    752.4413
    437.5000,      15.0000,   1.00000,    817.4038
    442.5000,      15.0000,   1.00000,    875.7531
    447.5000,      15.0000,   1.00000,    867.7877
    452.5000,      15.0000,   1.00000,    856.1474
    457.5000,      15.0000,   1.00000,    857.3438
    462.5000,      15.0000,   1.00000,    864.9562
    467.5000,      15.0000,   1.00000,    920.6920
    472.5000,      15.0000,   1.00000,    945.4704
    477.5000,      15.0000,   1.00000,    914.0763
    482.5000,      15.0000,   1.00000,    843.2728
    487.5000,      15.0000,   1.00000,    847.5999
    492.5000,      15.0000,   1.00000,    825.4788
    497.5000,      15.0000,   1.00000,    882.7291
    502.5000,      15.0000,   1.00000,    861.8163
    507.5000,      15.0000,   1.00000,    918.6919
    512.5000,      15.0000,   1.00000,    767.6963
    522.5000,      15.0000,   1.00000,    482.1883
    527.5000,      15.0000,   1.00000,    582.8094
    537.5000,      15.0000,   1.00000,    934.9033
    542.5000,      15.0000,   1.00000,    937.1414
    552.5000,      15.0000,   1.00000,    675.7409
    557.5000,      15.0000,   1.00000,    631.9116
    567.5000,      15.0000,   1.00000,    557.2012
    572.5000,      15.0000,   1.00000,    612.2303
    577.5000,      15.0000,   1.00000,    726.7970
    582.5000,      15.0000,   1.00000,    728.4802
    587.5000,      15.0000,   1.00000,    759.5447
    592.5000,      15.0000,   1.00000,    943.0032
    597.5000,      15.0000,   1.00000,    965.7125
    602.5000,      15.0000,   1.00000,    908.8544
    607.5000,      15.0000,   1.00000,    757.9692
    612.5000,      15.0000,   1.00000,    733.3803
    617.5000,      15.0000,   1.00000,    690.4571
    622.5000,      15.0000,   1.00000,    820.8752
    627.5000,      15.0000,   1.00000,    829.1548
    632.5000,      15.0000,   1.00000,    762.3527
    637.5000,      15.0000,   1.00000,    728.3553
    642.5000,      15.0000,   1.00000,    783.9240
    647.5000,      15.0000,   1.00000,    840.8933
    652.5000,      15.0000,   1.00000,    804.6895
    657.5000,      15.0000,   1.00000,    766.9686
    662.5000,      15.0000,   1.00000,    702.9743
    667.5000,      15.0000,   1.00000,    674.8413
    672.5000,      15.0000,   1.00000,    649.6091
    677.5000,      15.0000,   1.00000,    646.2869
    682.5000,      15.0000,   1.00000,    613.2183
    687.5000,      15.0000,   1.00000,    559.3809
    692.5000,      15.0000,   1.00000,    530.2234
    697.5000,      15.0000,   1.00000,    491.1206
    702.5000,      15.0000,   1.00000,    425.9926
    707.5000,      15.0000,   1.00000,    357.4740
    712.5000,      15.0000,   1.00000,    334.6518
    717.5000,      15.0000,   1.00000,    334.8201
    722.5000,      15.0000,   1.00000,    340.4627
    727.5000,      15.0000,   1.00000,    309.2952
    732.5000,      15.0000,   1.00000,    294.5272
    737.5000,      15.0000,   1.00000,    281.7644
    742.5000,      15.0000,   1.00000,    296.0881
    747.5000,      15.0000,   1.00000,    298.7806
     22.5000,       5.0000,   4.00000,    333.8703
     27.5000,       5.0000,   4.00000,    371.7300
     32.5000,       5.0000,   4.00000,    305.1497
     37.5000,       5.0000,   4.00000,    363.7593
     42.5000,       5.0000,   4.00000,    395.4903
     47.5000,       5.0000,   4.00000,    420.9848
     52.5000,       5.0000,   4.00000,    333.9289
     57.5000,       5.0000,   4.00000,    319.8306
     62.5000,       5.0000,   4.00000,    357.4950
     67.5000,       5.0000,   4.00000,    400.7658
     72.5000,       5.0000,   4.00000,    408.4354
     77.5000,       5.0000,   4.00000,    421.8551
     82.5000,       5.0000,   4.00000,    514.6081
     87.5000,       5.0000,   4.00000,    512.7510
     92.5000,       5.0000,   4.00000,    518.3508
     97.5000,       5.0000,   4.00000,    522.2494
    102.5000,       5.0000,   4.00000,    467.9247
    107.5000,       5.0000,   4.00000,    490.2126
    112.5000,       5.0000,   4.00000,    550.0932
    117.5000,       5.0000,   4.00000,    596.7333
    122.5000,       5.0000,   4.00000,    595.8932
    127.5000,       5.0000,   4.00000,    481.4940
    132.5000,       5.0000,   4.00000,    430.3582
    137.5000,       5.0000,   4.00000,    463.1577
    142.5000,       5.0000,   4.00000,    509.9961
    147.5000,       5.0000,   4.00000,    503.3594
    152.5000,       5.0000,   4.00000,    457.6066
    157.5000,       5.0000,   4.00000,    558.6919
    162.5000,       5.0000,   4.00000,    517.9884
    167.5000,       5.0000,   4.00000,    494.4124
    172.5000,       5.0000,   4.00000,    537.4869
    177.5000,       5.0000,   4.00000,    579.0005
    182.5000,       5.0000,   4.00000,    617.8405
    187.5000,       5.0000,   4.00000,    654.3181
    192.5000,       5.0000,   4.00000,    697.4412
    197.5000,       5.0000,   4.00000,    647.5808
    202.5000,       5.0000,   4.00000,    621.4626
    207.5000,       5.0000,   4.00000,    635.6447
    212.5000,       5.0000,   4.00000,    616.1897
    217.5000,       5.0000,   4.00000,    649.5451
    222.5000,       5.0000,   4.00000,    640.1245
    227.5000,       5.0000,   4.00000,    665.2472
    232.5000,       5.0000,   4.00000,    613.5317
    237.5000,       5.0000,   4.00000,    612.8694
    242.5000,       5.0000,   4.00000,    613.6802
    247.5000,       5.0000,   4.00000,    573.5384
    252.5000,       5.0000,   4.00000,    589.0731
    257.5000,       5.0000,   4.00000,    548.3308
    262.5000,       5.0000,   4.00000,    583.1066
    267.5000,       5.0000,   4.00000,    550.6515
    272.5000,       5.0000,   4.00000,    476.6528
    277.5000,       5.0000,   4.00000,    474.0297
    282.5000,       5.0000,   4.00000,    467.1065
    287.5000,       5.0000,   4.00000,    447.9999
    292.5000,       5.0000,   4.00000,    405.8488
    297.5000,       5.0000,   4.00000,    409.5700
    302.5000,       5.0000,   4.00000,    353.1227
    307.5000,       5.0000,   4.00000,    351.9127
    312.5000,       5.0000,   4.00000,    365.2017
    317.5000,       5.0000,   4.00000,    365.8952
    322.5000,       5.0000,   4.00000,    437.9382
    327.5000,       5.0000,   4.00000,    460.9871
    332.5000,       5.0000,   4.00000,    432.6969
    337.5000,       5.0000,   4.00000,    501.0424
    342.5000,       5.0000,   4.00000,    435.2895
    347.5000,       5.0000,   4.00000,    504.7591
    352.5000,       5.0000,   4.00000,    528.1912
    357.5000,       5.0000,   4.00000,    531.8094
    362.5000,       5.0000,   4.00000,    652.6766
    367.5000,       5.0000,   4.00000,    532.0027
    372.5000,       5.0000,   4.00000,    512.6861
    377.5000,       5.0000,   4.00000,    518.0255
    382.5000,       5.0000,   4.00000,    464.3178
    387.5000,       5.0000,   4.00000,    390.8426
    392.5000,       5.0000,   4.00000,    578.7944
    397.5000,       5.0000,   4.00000,    622.2432
    402.5000,       5.0000,   4.00000,    583.9185
    407.5000,       5.0000,   4.00000,    611.3362
    412.5000,       5.0000,   4.00000,    470.8849
    417.5000,       5.0000,   4.00000,    527.8239
    422.5000,       5.0000,   4.00000,    494.2997
    427.5000,       5.0000,   4.00000,    628.8195
    432.5000,       5.0000,   4.00000,    773.0359
    437.5000,       5.0000,   4.00000,    793.0855
    442.5000,       5.0000,   4.00000,    832.3476
    447.5000,       5.0000,   4.00000,    910.5526
    452.5000,       5.0000,   4.00000,    867.8332
    457.5000,       5.0000,   4.00000,    799.1925
    462.5000,       5.0000,   4.00000,    845.5012
    467.5000,       5.0000,   4.00000,    896.9668
    472.5000,       5.0000,   4.00000,    928.2684
    477.5000,       5.0000,   4.00000,    889.4168
    482.5000,       5.0000,   4.00000,    820.6890
    487.5000,       5.0000,   4.00000,    793.5245
    492.5000,       5.0000,   4.00000,    844.0922
    497.5000,       5.0000,   4.00000,    857.0636
    502.5000,       5.0000,   4.00000,    834.9599
    507.5000,       5.0000,   4.00000,    776.2842
    512.5000,       5.0000,   4.00000,    822.5947
    522.5000,       5.0000,   4.00000,    523.6307
    527.5000,       5.0000,   4.00000,    474.9549
    532.5000,       5.0000,   4.00000,    671.8912
    547.5000,       5.0000,   4.00000,    747.3808
    552.5000,       5.0000,   4.00000,    976.3640
    557.5000,       5.0000,   4.00000,    429.7047
    567.5000,       5.0000,   4.00000,    572.9459
    572.5000,       5.0000,   4.00000,    599.6223
    577.5000,       5.0000,   4.00000,    682.6585
    582.5000,       5.0000,   4.00000,    765.8791
    587.5000,       5.0000,   4.00000,    762.0064
    592.5000,       5.0000,   4.00000,    804.8536
    597.5000,       5.0000,   4.00000,   1031.2408
    602.5000,       5.0000,   4.00000,    949.6409
    607.5000,       5.0000,   4.00000,    798.3912
    612.5000,       5.0000,   4.00000,    517.6492
    617.5000,       5.0000,   4.00000,    785.9858
    622.5000,       5.0000,   4.00000,    790.1965
    627.5000,       5.0000,   4.00000,    720.8337
    632.5000,       5.0000,   4.00000,    701.0074
    637.5000,       5.0000,   4.00000,    690.8151
    642.5000,       5.0000,   4.00000,    755.8900
    647.5000,       5.0000,   4.00000,    738.1766
    652.5000,       5.0000,   4.00000,    885.9691
    657.5000,       5.0000,   4.00000,    708.4584
    662.5000,       5.0000,   4.00000,    674.5524
    667.5000,       5.0000,   4.00000,    652.7145
    672.5000,       5.0000,   4.00000,    585.6824
    677.5000,       5.0000,   4.00000,    674.6885
    682.5000,       5.0000,   4.00000,    552.6976
    687.5000,       5.0000,   4.00000,    536.0781
    692.5000,       5.0000,   4.00000,    564.3060
    697.5000,       5.0000,   4.00000,    447.4439
    702.5000,       5.0000,   4.00000,    420.9738
    707.5000,       5.0000,   4.00000,    343.4344
    712.5000,       5.0000,   4.00000,    298.5699
    717.5000,       5.0000,   4.00000,    340.0576
    722.5000,       5.0000,   4.00000,    338.4286
    727.5000,       5.0000,   4.00000,    358.1837
    732.5000,       5.0000,   4.00000,    245.2896
    737.5000,       5.0000,   4.00000,    282.5894
    742.5000,       5.0000,   4.00000,    331.8401
    747.5000,       5.0000,   4.00000,    292.9386
     30.0000,      20.0000,   1.00000,    345.7060
     35.0000,      20.0000,   1.00000,    371.9806
     40.0000,      20.0000,   1.00000,    380.4150
     45.0000,      20.0000,   1.00000,    389.1704
     50.0000,      20.0000,   1.00000,    382.1732
     55.0000,      20.0000,   1.00000,    369.6884
     60.0000,      20.0000,   1.00000,    362.2933
     65.0000,      20.0000,   1.00000,    369.4724
     70.0000,      20.0000,   1.00000,    395.9881
     75.0000,      20.0000,   1.00000,    450.8019
     80.0000,      20.0000,   1.00000,    488.7630
     85.0000,      20.0000,   1.00000,    502.7768
     90.0000,      20.0000,   1.00000,    506.3007
     95.0000,      20.0000,   1.00000,    475.9406
    100.0000,      20.0000,   1.00000,    473.4939
    105.0000,      20.0000,   1.00000,    492.7137
    110.0000,      20.0000,   1.00000,    515.0399
    115.0000,      20.0000,   1.00000,    553.9979
    120.0000,      20.0000,   1.00000,    559.5821
    125.0000,      20.0000,   1.00000,    547.8955
    130.0000,      20.0000,   1.00000,    518.2140
    135.0000,      20.0000,   1.00000,    488.3227
    140.0000,      20.0000,   1.00000,    490.9120
    145.0000,      20.0000,   1.00000,    505.8434
    150.0000,      20.0000,   1.00000,    545.5710
    155.0000,      20.0000,   1.00000,    551.7400
    160.0000,      20.0000,   1.00000,    537.5800
    165.0000,      20.0000,   1.00000,    544.2350
    170.0000,      20.0000,   1.00000,    547.1396
    175.0000,      20.0000,   1.00000,    574.2852
    180.0000,      20.0000,   1.00000,    612.5433
    185.0000,      20.0000,   1.00000,    648.5070
    190.0000,      20.0000,   1.00000,    666.7552
    195.0000,      20.0000,   1.00000,    659.7115
    200.0000,      20.0000,   1.00000,    637.6022
    205.0000,      20.0000,   1.00000,    611.7427
    210.0000,      20.0000,   1.00000,    611.8893
    215.0000,      20.0000,   1.00000,    618.2638
    220.0000,      20.0000,   1.00000,    635.1926
    225.0000,      20.0000,   1.00000,    646.7325
    230.0000,      20.0000,   1.00000,    645.8585
    235.0000,      20.0000,   1.00000,    631.4964
    240.0000,      20.0000,   1.00000,    598.7722
    245.0000,      20.0000,   1.00000,    588.8985
    250.0000,      20.0000,   1.00000,    572.4714
    255.0000,      20.0000,   1.00000,    560.4184
    260.0000,      20.0000,   1.00000,    552.9375
    265.0000,      20.0000,   1.00000,    525.3937
    270.0000,      20.0000,   1.00000,    512.8471
    275.0000,      20.0000,   1.00000,    496.0049
    280.0000,      20.0000,   1.00000,    472.8859
    285.0000,      20.0000,   1.00000,    464.0755
    290.0000,      20.0000,   1.00000,    453.4405
    295.0000,      20.0000,   1.00000,    426.5415
    300.0000,      20.0000,   1.00000,    397.2515
    305.0000,      20.0000,   1.00000,    383.6924
    310.0000,      20.0000,   1.00000,    366.8334
    315.0000,      20.0000,   1.00000,    394.2874
    320.0000,      20.0000,   1.00000,    419.1584
    325.0000,      20.0000,   1.00000,    429.1577
    330.0000,      20.0000,   1.00000,    464.5069
    335.0000,      20.0000,   1.00000,    435.1685
    340.0000,      20.0000,   1.00000,    439.3352
    345.0000,      20.0000,   1.00000,    461.0020
    350.0000,      20.0000,   1.00000,    465.7231
    355.0000,      20.0000,   1.00000,    524.2821
    360.0000,      20.0000,   1.00000,    548.7564
    365.0000,      20.0000,   1.00000,    532.7189
    370.0000,      20.0000,   1.00000,    524.9228
    375.0000,      20.0000,   1.00000,    462.4368
    380.0000,      20.0000,   1.00000,    428.5598
    385.0000,      20.0000,   1.00000,    472.2494
    390.0000,      20.0000,   1.00000,    509.9382
    395.0000,      20.0000,   1.00000,    568.1533
    400.0000,      20.0000,   1.00000,    627.8657
    405.0000,      20.0000,   1.00000,    581.3846
    410.0000,      20.0000,   1.00000,    541.7448
    415.0000,      20.0000,   1.00000,    500.5205
    420.0000,      20.0000,   1.00000,    481.3796
    425.0000,      20.0000,   1.00000,    558.9191
    430.0000,      20.0000,   1.00000,    640.1240
    435.0000,      20.0000,   1.00000,    731.8658
    440.0000,      20.0000,   1.00000,    815.9816
    445.0000,      20.0000,   1.00000,    802.1833
    450.0000,      20.0000,   1.00000,    765.9568
    455.0000,      20.0000,   1.00000,    732.9699
    460.0000,      20.0000,   1.00000,    721.1920
    465.0000,      20.0000,   1.00000,    715.1973
    470.0000,      20.0000,   1.00000,    719.1788
    475.0000,      20.0000,   1.00000,    719.3309
    480.0000,      20.0000,   1.00000,    748.1185
    485.0000,      20.0000,   1.00000,    748.8372
    490.0000,      20.0000,   1.00000,    769.9022
    495.0000,      20.0000,   1.00000,    786.9496
    500.0000,      20.0000,   1.00000,    817.4987
    505.0000,      20.0000,   1.00000,    781.9271
    515.0000,      20.0000,   1.00000,    498.1491
    520.0000,      20.0000,   1.00000,    457.4048
    525.0000,      20.0000,   1.00000,    426.0261
    535.0000,      20.0000,   1.00000,    753.5384
    540.0000,      20.0000,   1.00000,    903.0526
    545.0000,      20.0000,   1.00000,   1047.5203
    555.0000,      20.0000,   1.00000,    649.0800
    560.0000,      20.0000,   1.00000,    540.0177
    565.0000,      20.0000,   1.00000,    414.0574
    575.0000,      20.0000,   1.00000,    515.9481
    580.0000,      20.0000,   1.00000,    601.3253
    585.0000,      20.0000,   1.00000,    802.7515
    590.0000,      20.0000,   1.00000,    896.5332
    595.0000,      20.0000,   1.00000,    916.7675
    600.0000,      20.0000,   1.00000,    883.3641
    605.0000,      20.0000,   1.00000,    778.1569
    610.0000,      20.0000,   1.00000,    703.5427
    615.0000,      20.0000,   1.00000,    614.9370
    620.0000,      20.0000,   1.00000,    546.4736
    625.0000,      20.0000,   1.00000,    561.9590
    630.0000,      20.0000,   1.00000,    604.5093
    635.0000,      20.0000,   1.00000,    635.3369
    640.0000,      20.0000,   1.00000,    658.4858
    645.0000,      20.0000,   1.00000,    689.1119
    650.0000,      20.0000,   1.00000,    695.7574
    655.0000,      20.0000,   1.00000,    675.3159
    660.0000,      20.0000,   1.00000,    642.0723
    665.0000,      20.0000,   1.00000,    548.6328
    670.0000,      20.0000,   1.00000,    529.3574
    675.0000,      20.0000,   1.00000,    503.8641
    680.0000,      20.0000,   1.00000,    495.4571
    685.0000,      20.0000,   1.00000,    547.6718
    690.0000,      20.0000,   1.00000,    503.4588
    695.0000,      20.0000,   1.00000,    479.8971
    700.0000,      20.0000,   1.00000,    435.0297
    705.0000,      20.0000,   1.00000,    376.2395
    710.0000,      20.0000,   1.00000,    362.7357
    715.0000,      20.0000,   1.00000,    334.6379
    720.0000,      20.0000,   1.00000,    335.8491
    725.0000,      20.0000,   1.00000,    332.5220
    730.0000,      20.0000,   1.00000,    327.9041
    735.0000,      20.0000,   1.00000,    329.6603
    740.0000,      20.0000,   1.00000,    302.5112
     27.5000,       5.0000,   5.00000,    372.8870
     32.5000,       5.0000,   5.00000,    313.3073
     37.5000,       5.0000,   5.00000,    369.4353
     42.5000,       5.0000,   5.00000,    406.4835
     47.5000,       5.0000,   5.00000,    437.0667
     52.5000,       5.0000,   5.00000,    337.8028
     57.5000,       5.0000,   5.00000,    323.9241
     62.5000,       5.0000,   5.00000,    354.7852
     67.5000,       5.0000,   5.00000,    397.7577
     72.5000,       5.0000,   5.00000,    403.2073
     77.5000,       5.0000,   5.00000,    441.8406
     82.5000,       5.0000,   5.00000,    540.2054
     87.5000,       5.0000,   5.00000,    519.7939
     92.5000,       5.0000,   5.00000,    507.4082
     97.5000,       5.0000,   5.00000,    505.3895
    102.5000,       5.0000,   5.00000,    464.3858
    107.5000,       5.0000,   5.00000,    486.7333
    112.5000,       5.0000,   5.00000,    556.6933
    117.5000,       5.0000,   5.00000,    604.4300
    122.5000,       5.0000,   5.00000,    609.7811
    127.5000,       5.0000,   5.00000,    510.4698
    132.5000,       5.0000,   5.00000,    439.7448
    137.5000,       5.0000,   5.00000,    473.5874
    142.5000,       5.0000,   5.00000,    529.8055
    147.5000,       5.0000,   5.00000,    526.0347
    152.5000,       5.0000,   5.00000,    490.5903
    157.5000,       5.0000,   5.00000,    603.9703
    162.5000,       5.0000,   5.00000,    543.3773
    167.5000,       5.0000,   5.00000,    499.7875
    172.5000,       5.0000,   5.00000,    551.6386
    177.5000,       5.0000,   5.00000,    607.0650
    182.5000,       5.0000,   5.00000,    626.2046
    187.5000,       5.0000,   5.00000,    683.1160
    192.5000,       5.0000,   5.00000,    728.0472
    197.5000,       5.0000,   5.00000,    660.9129
    202.5000,       5.0000,   5.00000,    614.9924
    207.5000,       5.0000,   5.00000,    633.5092
    212.5000,       5.0000,   5.00000,    610.5776
    217.5000,       5.0000,   5.00000,    639.8668
    222.5000,       5.0000,   5.00000,    651.2429
    227.5000,       5.0000,   5.00000,    679.3876
    232.5000,       5.0000,   5.00000,    625.6062
    237.5000,       5.0000,   5.00000,    613.6825
    242.5000,       5.0000,   5.00000,    604.2706
    247.5000,       5.0000,   5.00000,    574.1086
    252.5000,       5.0000,   5.00000,    581.4775
    257.5000,       5.0000,   5.00000,    545.1825
    262.5000,       5.0000,   5.00000,    578.8240
    267.5000,       5.0000,   5.00000,    550.5919
    272.5000,       5.0000,   5.00000,    476.5410
    277.5000,       5.0000,   5.00000,    481.5701
    282.5000,       5.0000,   5.00000,    483.0225
    287.5000,       5.0000,   5.00000,    457.2725
    292.5000,       5.0000,   5.00000,    421.6418
    297.5000,       5.0000,   5.00000,    425.4143
    302.5000,       5.0000,   5.00000,    355.7706
    307.5000,       5.0000,   5.00000,    357.5029
    312.5000,       5.0000,   5.00000,    364.8209
    317.5000,       5.0000,   5.00000,    377.2111
    322.5000,       5.0000,   5.00000,    437.9439
    327.5000,       5.0000,   5.00000,    463.6327
    332.5000,       5.0000,   5.00000,    424.9727
    337.5000,       5.0000,   5.00000,    452.7019
    342.5000,       5.0000,   5.00000,    409.9472
    347.5000,       5.0000,   5.00000,    474.4314
    352.5000,       5.0000,   5.00000,    495.2644
    357.5000,       5.0000,   5.00000,    519.7078
    362.5000,       5.0000,   5.00000,    654.4117
    367.5000,       5.0000,   5.00000,    512.7440
    372.5000,       5.0000,   5.00000,    470.2588
    377.5000,       5.0000,   5.00000,    487.4132
    382.5000,       5.0000,   5.00000,    433.8398
    387.5000,       5.0000,   5.00000,    373.0304
    392.5000,       5.0000,   5.00000,    591.7054
    397.5000,       5.0000,   5.00000,    657.8797
    402.5000,       5.0000,   5.00000,    595.2844
    407.5000,       5.0000,   5.00000,    605.8417
    412.5000,       5.0000,   5.00000,    465.6155
    417.5000,       5.0000,   5.00000,    485.0066
    422.5000,       5.0000,   5.00000,    441.5462
    427.5000,       5.0000,   5.00000,    579.8052
    432.5000,       5.0000,   5.00000,    727.0438
    437.5000,       5.0000,   5.00000,    764.3997
    442.5000,       5.0000,   5.00000,    781.2952
    447.5000,       5.0000,   5.00000,    860.5248
    452.5000,       5.0000,   5.00000,    783.2709
    457.5000,       5.0000,   5.00000,    695.0822
    462.5000,       5.0000,   5.00000,    738.6775
    467.5000,       5.0000,   5.00000,    754.6609
    472.5000,       5.0000,   5.00000,    765.3621
    477.5000,       5.0000,   5.00000,    763.4345
    482.5000,       5.0000,   5.00000,    754.5483
    487.5000,       5.0000,   5.00000,    710.5148
    492.5000,       5.0000,   5.00000,    808.4407
    497.5000,       5.0000,   5.00000,    800.0839
    502.5000,       5.0000,   5.00000,    795.1867
    507.5000,       5.0000,   5.00000,    660.4854
    517.5000,       5.0000,   5.00000,    384.8342
    522.5000,       5.0000,   5.00000,    466.0561
    527.5000,       5.0000,   5.00000,    389.8983
    532.5000,       5.0000,   5.00000,    642.1942
    547.5000,       5.0000,   5.00000,    799.8190
    552.5000,       5.0000,   5.00000,   1058.8522
    557.5000,       5.0000,   5.00000,    411.5229
    562.5000,       5.0000,   5.00000,    445.2153
    572.5000,       5.0000,   5.00000,    504.2181
    577.5000,       5.0000,   5.00000,    558.1563
    582.5000,       5.0000,   5.00000,    791.6559
    587.5000,       5.0000,   5.00000,    821.2391
    592.5000,       5.0000,   5.00000,    789.2521
    597.5000,       5.0000,   5.00000,    991.9337
    602.5000,       5.0000,   5.00000,    925.8954
    607.5000,       5.0000,   5.00000,    743.1764
    612.5000,       5.0000,   5.00000,    461.2325
    617.5000,       5.0000,   5.00000,    671.5350
    622.5000,       5.0000,   5.00000,    611.5378
    627.5000,       5.0000,   5.00000,    549.3488
    632.5000,       5.0000,   5.00000,    593.1503
    637.5000,       5.0000,   5.00000,    640.5101
    642.5000,       5.0000,   5.00000,    634.5518
    647.5000,       5.0000,   5.00000,    663.2058
    652.5000,       5.0000,   5.00000,    794.5599
    657.5000,       5.0000,   5.00000,    640.8760
    662.5000,       5.0000,   5.00000,    589.9026
    667.5000,       5.0000,   5.00000,    539.4963
    672.5000,       5.0000,   5.00000,    496.5318
    677.5000,       5.0000,   5.00000,    547.5781
    682.5000,       5.0000,   5.00000,    500.0380
    687.5000,       5.0000,   5.00000,    508.9655
    692.5000,       5.0000,   5.00000,    539.9943
    697.5000,       5.0000,   5.00000,    432.1194
    702.5000,       5.0000,   5.00000,    388.2883
    707.5000,       5.0000,   5.00000,    347.8811
    712.5000,       5.0000,   5.00000,    298.2066
    717.5000,       5.0000,   5.00000,    329.7516
    722.5000,       5.0000,   5.00000,    349.6711
    727.5000,       5.0000,   5.00000,    375.1191
    732.5000,       5.0000,   5.00000,    261.3663
    737.5000,       5.0000,   5.00000,    299.9654
    742.5000,       5.0000,   5.00000,    343.9882
     32.5000,       5.0000,   6.00000,    318.9315
     37.5000,       5.0000,   6.00000,    376.5127
[truncated: 1,209,729 more chars]
