# Supplementary material for: Electrical resistivity tomography data across the Hockai Fault Zone (Ardenne, Belgium)
Source: Data Brief. 2016 Dec 21;11:1–4. doi: 10.1016/j.dib.2016.12.028 (PMC5220259; doi:10.1016/j.dib.2016.12.028)
Supplement: Supplementary file 2 — Supplementary material [file mmc2.zip › output/INV/20090824-1_combined.INV]

C:\__DATA__\__DATA__\Active Faults\HockaiFZ\Donn�es\ERT\working_dir\20090824-1.DAT
      5.0000
7
2734
1
0
      7.5000,       5.0000,   1.00000,    514.7336
     12.5000,       5.0000,   1.00000,    507.5467
     17.5000,       5.0000,   1.00000,    548.4213
     22.5000,       5.0000,   1.00000,    555.6212
     27.5000,       5.0000,   1.00000,    647.5276
     32.5000,       5.0000,   1.00000,    699.6603
     37.5000,       5.0000,   1.00000,    737.5934
     42.5000,       5.0000,   1.00000,    855.5142
     47.5000,       5.0000,   1.00000,    785.9424
     52.5000,       5.0000,   1.00000,    958.4103
     57.5000,       5.0000,   1.00000,    867.3360
     62.5000,       5.0000,   1.00000,   1002.2571
     67.5000,       5.0000,   1.00000,   1062.2802
     72.5000,       5.0000,   1.00000,   1017.5781
     77.5000,       5.0000,   1.00000,    919.9055
     82.5000,       5.0000,   1.00000,    900.5303
     87.5000,       5.0000,   1.00000,    869.1827
     92.5000,       5.0000,   1.00000,    943.3785
     97.5000,       5.0000,   1.00000,   1039.3115
    102.5000,       5.0000,   1.00000,   1149.5015
    107.5000,       5.0000,   1.00000,    986.0285
    112.5000,       5.0000,   1.00000,    987.8000
    117.5000,       5.0000,   1.00000,   1037.7816
    122.5000,       5.0000,   1.00000,   1209.6125
    127.5000,       5.0000,   1.00000,   1069.5532
    132.5000,       5.0000,   1.00000,    953.8468
    137.5000,       5.0000,   1.00000,    985.2132
    142.5000,       5.0000,   1.00000,    824.5482
    147.5000,       5.0000,   1.00000,    894.1686
    152.5000,       5.0000,   1.00000,    869.3501
    157.5000,       5.0000,   1.00000,    787.3195
    162.5000,       5.0000,   1.00000,    684.9397
    167.5000,       5.0000,   1.00000,    767.3904
    172.5000,       5.0000,   1.00000,    706.2122
    177.5000,       5.0000,   1.00000,    742.5363
    182.5000,       5.0000,   1.00000,    625.8638
    187.5000,       5.0000,   1.00000,    639.4283
    192.5000,       5.0000,   1.00000,    550.0957
    197.5000,       5.0000,   1.00000,    497.3013
    202.5000,       5.0000,   1.00000,    484.4066
    207.5000,       5.0000,   1.00000,    490.7306
    212.5000,       5.0000,   1.00000,    531.7182
    217.5000,       5.0000,   1.00000,    518.2795
    222.5000,       5.0000,   1.00000,    531.2773
    227.5000,       5.0000,   1.00000,    589.1821
    232.5000,       5.0000,   1.00000,    523.0074
    237.5000,       5.0000,   1.00000,    509.7650
    242.5000,       5.0000,   1.00000,    510.1544
    247.5000,       5.0000,   1.00000,    469.3738
    252.5000,       5.0000,   1.00000,    537.7063
    257.5000,       5.0000,   1.00000,    513.5645
    262.5000,       5.0000,   1.00000,    572.9663
    267.5000,       5.0000,   1.00000,    664.8283
    272.5000,       5.0000,   1.00000,    757.8970
    277.5000,       5.0000,   1.00000,    639.0646
    282.5000,       5.0000,   1.00000,    667.1873
    287.5000,       5.0000,   1.00000,    611.3274
    292.5000,       5.0000,   1.00000,    737.6676
    297.5000,       5.0000,   1.00000,    725.1732
    302.5000,       5.0000,   1.00000,    707.5675
    307.5000,       5.0000,   1.00000,    678.2917
    312.5000,       5.0000,   1.00000,    695.4496
    317.5000,       5.0000,   1.00000,    645.7454
    322.5000,       5.0000,   1.00000,    722.1395
    327.5000,       5.0000,   1.00000,    642.4927
    332.5000,       5.0000,   1.00000,    599.2581
    337.5000,       5.0000,   1.00000,    587.8604
    342.5000,       5.0000,   1.00000,    542.6878
    347.5000,       5.0000,   1.00000,    584.9555
    352.5000,       5.0000,   1.00000,    582.1982
    357.5000,       5.0000,   1.00000,    552.4299
    362.5000,       5.0000,   1.00000,    557.4907
    367.5000,       5.0000,   1.00000,    520.9110
    372.5000,       5.0000,   1.00000,    498.7418
    377.5000,       5.0000,   1.00000,    557.8732
    382.5000,       5.0000,   1.00000,    564.5508
    387.5000,       5.0000,   1.00000,    696.4681
    392.5000,       5.0000,   1.00000,    758.3339
    397.5000,       5.0000,   1.00000,    823.4861
    402.5000,       5.0000,   1.00000,    716.8588
    407.5000,       5.0000,   1.00000,    720.8932
    412.5000,       5.0000,   1.00000,    534.1208
    417.5000,       5.0000,   1.00000,    450.8368
    422.5000,       5.0000,   1.00000,    365.9052
    427.5000,       5.0000,   1.00000,    383.7765
    432.5000,       5.0000,   1.00000,    439.1825
    437.5000,       5.0000,   1.00000,    511.8396
    442.5000,       5.0000,   1.00000,    536.5907
    447.5000,       5.0000,   1.00000,    533.1270
    452.5000,       5.0000,   1.00000,    556.3196
    457.5000,       5.0000,   1.00000,    521.1805
    462.5000,       5.0000,   1.00000,    481.4848
    467.5000,       5.0000,   1.00000,    484.0231
    472.5000,       5.0000,   1.00000,    449.6003
    477.5000,       5.0000,   1.00000,    510.5527
    482.5000,       5.0000,   1.00000,    470.4874
    487.5000,       5.0000,   1.00000,    500.8640
    492.5000,       5.0000,   1.00000,    482.8977
    497.5000,       5.0000,   1.00000,    495.7765
    502.5000,       5.0000,   1.00000,    603.9532
    507.5000,       5.0000,   1.00000,    618.5995
    512.5000,       5.0000,   1.00000,    673.6816
    517.5000,       5.0000,   1.00000,    635.6664
    522.5000,       5.0000,   1.00000,    648.9495
    527.5000,       5.0000,   1.00000,    554.4045
    532.5000,       5.0000,   1.00000,    537.5398
    537.5000,       5.0000,   1.00000,    523.2096
    542.5000,       5.0000,   1.00000,    510.2019
    547.5000,       5.0000,   1.00000,    519.7647
    552.5000,       5.0000,   1.00000,    538.5128
    557.5000,       5.0000,   1.00000,    570.4597
    562.5000,       5.0000,   1.00000,    577.6140
    567.5000,       5.0000,   1.00000,    573.4350
    572.5000,       5.0000,   1.00000,    555.9015
    577.5000,       5.0000,   1.00000,    587.0549
    582.5000,       5.0000,   1.00000,    546.8609
    587.5000,       5.0000,   1.00000,    606.4390
    592.5000,       5.0000,   1.00000,    605.7386
    597.5000,       5.0000,   1.00000,    701.6340
    602.5000,       5.0000,   1.00000,    694.8116
    607.5000,       5.0000,   1.00000,    760.4641
    612.5000,       5.0000,   1.00000,    774.5021
    617.5000,       5.0000,   1.00000,    748.8286
    622.5000,       5.0000,   1.00000,    745.4818
    627.5000,       5.0000,   1.00000,    742.0073
    632.5000,       5.0000,   1.00000,    718.2261
    637.5000,       5.0000,   1.00000,    674.2366
    642.5000,       5.0000,   1.00000,    628.7905
    647.5000,       5.0000,   1.00000,    575.3015
    652.5000,       5.0000,   1.00000,    512.5054
    657.5000,       5.0000,   1.00000,    543.0178
    662.5000,       5.0000,   1.00000,    522.0068
    667.5000,       5.0000,   1.00000,    546.9154
    672.5000,       5.0000,   1.00000,    597.0814
    677.5000,       5.0000,   1.00000,    598.0592
    682.5000,       5.0000,   1.00000,    614.5424
    687.5000,       5.0000,   1.00000,    785.6798
    692.5000,       5.0000,   1.00000,    848.4758
    697.5000,       5.0000,   1.00000,    972.2055
    702.5000,       5.0000,   1.00000,    901.7172
    707.5000,       5.0000,   1.00000,   1041.3960
    712.5000,       5.0000,   1.00000,    984.5999
    717.5000,       5.0000,   1.00000,   1107.0295
    722.5000,       5.0000,   1.00000,    891.7986
    727.5000,       5.0000,   1.00000,    854.1548
    732.5000,       5.0000,   1.00000,    717.3156
    737.5000,       5.0000,   1.00000,    643.7073
    742.5000,       5.0000,   1.00000,    553.0472
    747.5000,       5.0000,   1.00000,    466.1143
    752.5000,       5.0000,   1.00000,    515.8691
    757.5000,       5.0000,   1.00000,    476.9353
    762.5000,       5.0000,   1.00000,    522.3803
     12.5000,       5.0000,   2.00000,    564.6896
     17.5000,       5.0000,   2.00000,    585.5043
     22.5000,       5.0000,   2.00000,    598.0651
     27.5000,       5.0000,   2.00000,    682.9443
     32.5000,       5.0000,   2.00000,    747.1097
     37.5000,       5.0000,   2.00000,    778.6870
     42.5000,       5.0000,   2.00000,    836.1974
     47.5000,       5.0000,   2.00000,    852.6727
     52.5000,       5.0000,   2.00000,   1019.0217
     57.5000,       5.0000,   2.00000,    893.6097
     62.5000,       5.0000,   2.00000,   1004.6093
     67.5000,       5.0000,   2.00000,   1214.6803
     72.5000,       5.0000,   2.00000,   1134.6520
     77.5000,       5.0000,   2.00000,   1024.9901
     82.5000,       5.0000,   2.00000,   1149.3199
     87.5000,       5.0000,   2.00000,   1052.0941
     92.5000,       5.0000,   2.00000,    959.0443
     97.5000,       5.0000,   2.00000,   1166.4939
    102.5000,       5.0000,   2.00000,   1339.2599
    107.5000,       5.0000,   2.00000,   1066.1173
    112.5000,       5.0000,   2.00000,    934.4131
    117.5000,       5.0000,   2.00000,   1167.9709
    122.5000,       5.0000,   2.00000,   1485.1151
    127.5000,       5.0000,   2.00000,   1149.9293
    132.5000,       5.0000,   2.00000,   1061.5251
    137.5000,       5.0000,   2.00000,   1283.8746
    142.5000,       5.0000,   2.00000,   1052.9412
    147.5000,       5.0000,   2.00000,   1172.3136
    152.5000,       5.0000,   2.00000,   1275.6326
    157.5000,       5.0000,   2.00000,   1042.3182
    162.5000,       5.0000,   2.00000,    875.6098
    167.5000,       5.0000,   2.00000,   1041.0967
    172.5000,       5.0000,   2.00000,    975.6295
    177.5000,       5.0000,   2.00000,    899.0015
    182.5000,       5.0000,   2.00000,    800.7205
    187.5000,       5.0000,   2.00000,    848.3689
    192.5000,       5.0000,   2.00000,    789.9816
    197.5000,       5.0000,   2.00000,    680.2632
    202.5000,       5.0000,   2.00000,    665.5714
    207.5000,       5.0000,   2.00000,    693.1778
    212.5000,       5.0000,   2.00000,    724.2053
    217.5000,       5.0000,   2.00000,    660.3401
    222.5000,       5.0000,   2.00000,    689.1324
    227.5000,       5.0000,   2.00000,    799.6624
    232.5000,       5.0000,   2.00000,    693.5850
    237.5000,       5.0000,   2.00000,    661.3685
    242.5000,       5.0000,   2.00000,    664.9174
    247.5000,       5.0000,   2.00000,    639.0171
    252.5000,       5.0000,   2.00000,    763.5582
    257.5000,       5.0000,   2.00000,    703.4825
    262.5000,       5.0000,   2.00000,    643.8946
    267.5000,       5.0000,   2.00000,    825.9341
    272.5000,       5.0000,   2.00000,    950.6922
    277.5000,       5.0000,   2.00000,    786.2306
    282.5000,       5.0000,   2.00000,    770.2279
    287.5000,       5.0000,   2.00000,    742.4135
    292.5000,       5.0000,   2.00000,    911.5742
    297.5000,       5.0000,   2.00000,    820.2661
    302.5000,       5.0000,   2.00000,    783.0057
    307.5000,       5.0000,   2.00000,    834.1525
    312.5000,       5.0000,   2.00000,    775.4413
    317.5000,       5.0000,   2.00000,    709.8344
    322.5000,       5.0000,   2.00000,    858.1923
    327.5000,       5.0000,   2.00000,    739.1351
    332.5000,       5.0000,   2.00000,    701.2534
    337.5000,       5.0000,   2.00000,    732.3196
    342.5000,       5.0000,   2.00000,    671.4149
    347.5000,       5.0000,   2.00000,    702.0470
    352.5000,       5.0000,   2.00000,    752.3676
    357.5000,       5.0000,   2.00000,    699.2799
    362.5000,       5.0000,   2.00000,    723.2958
    367.5000,       5.0000,   2.00000,    701.4318
    372.5000,       5.0000,   2.00000,    680.3495
    377.5000,       5.0000,   2.00000,    768.3524
    382.5000,       5.0000,   2.00000,    728.1317
    387.5000,       5.0000,   2.00000,    811.5930
    392.5000,       5.0000,   2.00000,    916.1040
    397.5000,       5.0000,   2.00000,    840.2308
    402.5000,       5.0000,   2.00000,    734.4180
    407.5000,       5.0000,   2.00000,    775.1410
    412.5000,       5.0000,   2.00000,    642.9940
    417.5000,       5.0000,   2.00000,    519.7310
    422.5000,       5.0000,   2.00000,    441.9527
    427.5000,       5.0000,   2.00000,    425.7478
    432.5000,       5.0000,   2.00000,    480.2563
    437.5000,       5.0000,   2.00000,    529.8159
    442.5000,       5.0000,   2.00000,    534.2267
    447.5000,       5.0000,   2.00000,    516.3545
    452.5000,       5.0000,   2.00000,    627.7314
    457.5000,       5.0000,   2.00000,    630.8225
    462.5000,       5.0000,   2.00000,    578.9623
    467.5000,       5.0000,   2.00000,    589.7190
    472.5000,       5.0000,   2.00000,    558.5399
    477.5000,       5.0000,   2.00000,    629.6247
    482.5000,       5.0000,   2.00000,    612.0676
    487.5000,       5.0000,   2.00000,    645.1846
    492.5000,       5.0000,   2.00000,    625.7608
    497.5000,       5.0000,   2.00000,    635.2602
    502.5000,       5.0000,   2.00000,    796.1848
    507.5000,       5.0000,   2.00000,    762.1196
    512.5000,       5.0000,   2.00000,    735.7318
    517.5000,       5.0000,   2.00000,    708.3840
    522.5000,       5.0000,   2.00000,    773.2061
    527.5000,       5.0000,   2.00000,    685.2596
    532.5000,       5.0000,   2.00000,    638.0957
    537.5000,       5.0000,   2.00000,    639.9266
    542.5000,       5.0000,   2.00000,    606.3102
    547.5000,       5.0000,   2.00000,    601.8250
    552.5000,       5.0000,   2.00000,    642.8602
    557.5000,       5.0000,   2.00000,    685.7264
    562.5000,       5.0000,   2.00000,    654.7850
    567.5000,       5.0000,   2.00000,    634.1604
    572.5000,       5.0000,   2.00000,    656.0541
    577.5000,       5.0000,   2.00000,    726.9070
    582.5000,       5.0000,   2.00000,    666.8672
    587.5000,       5.0000,   2.00000,    720.1243
    592.5000,       5.0000,   2.00000,    755.8630
    597.5000,       5.0000,   2.00000,    794.1904
    602.5000,       5.0000,   2.00000,    759.4118
    607.5000,       5.0000,   2.00000,    801.3416
    612.5000,       5.0000,   2.00000,    903.1954
    617.5000,       5.0000,   2.00000,    837.4429
    622.5000,       5.0000,   2.00000,    869.3531
    627.5000,       5.0000,   2.00000,    860.7930
    632.5000,       5.0000,   2.00000,    787.6365
    637.5000,       5.0000,   2.00000,    785.9601
    642.5000,       5.0000,   2.00000,    751.7642
    647.5000,       5.0000,   2.00000,    672.3808
    652.5000,       5.0000,   2.00000,    609.4638
    657.5000,       5.0000,   2.00000,    631.1821
    662.5000,       5.0000,   2.00000,    587.3442
    667.5000,       5.0000,   2.00000,    583.3644
    672.5000,       5.0000,   2.00000,    696.7119
    677.5000,       5.0000,   2.00000,    668.9390
    682.5000,       5.0000,   2.00000,    619.5923
    687.5000,       5.0000,   2.00000,    874.4654
    692.5000,       5.0000,   2.00000,    979.7104
    697.5000,       5.0000,   2.00000,    990.1937
    702.5000,       5.0000,   2.00000,    926.2304
    707.5000,       5.0000,   2.00000,    968.0978
    712.5000,       5.0000,   2.00000,   1148.1045
    717.5000,       5.0000,   2.00000,   1163.7030
    722.5000,       5.0000,   2.00000,    961.5053
    727.5000,       5.0000,   2.00000,    873.8026
    732.5000,       5.0000,   2.00000,    810.4635
    737.5000,       5.0000,   2.00000,    813.6885
    742.5000,       5.0000,   2.00000,    693.1926
    747.5000,       5.0000,   2.00000,    582.9987
    752.5000,       5.0000,   2.00000,    636.6364
    757.5000,       5.0000,   2.00000,    541.6129
    767.5000,       5.0000,   2.00000,    706.8502
     17.5000,       5.0000,   3.00000,    563.9584
     22.5000,       5.0000,   3.00000,    560.7245
     27.5000,       5.0000,   3.00000,    636.0181
     32.5000,       5.0000,   3.00000,    726.5356
     37.5000,       5.0000,   3.00000,    732.7654
     42.5000,       5.0000,   3.00000,    803.6125
     47.5000,       5.0000,   3.00000,    803.7432
     52.5000,       5.0000,   3.00000,    920.6962
     57.5000,       5.0000,   3.00000,    802.6078
     62.5000,       5.0000,   3.00000,    955.9472
     67.5000,       5.0000,   3.00000,   1157.7939
     72.5000,       5.0000,   3.00000,   1201.5992
     77.5000,       5.0000,   3.00000,   1045.3948
     82.5000,       5.0000,   3.00000,   1074.2137
     87.5000,       5.0000,   3.00000,    951.2212
     92.5000,       5.0000,   3.00000,    965.8210
     97.5000,       5.0000,   3.00000,   1222.0604
    102.5000,       5.0000,   3.00000,   1408.0829
    107.5000,       5.0000,   3.00000,    988.5352
    112.5000,       5.0000,   3.00000,    864.9541
    117.5000,       5.0000,   3.00000,   1135.8705
    122.5000,       5.0000,   3.00000,   1530.4810
    127.5000,       5.0000,   3.00000,   1226.5129
    132.5000,       5.0000,   3.00000,   1029.5823
    137.5000,       5.0000,   3.00000,   1149.3348
    142.5000,       5.0000,   3.00000,   1071.1642
    147.5000,       5.0000,   3.00000,   1332.1057
    152.5000,       5.0000,   3.00000,   1387.5446
    157.5000,       5.0000,   3.00000,   1181.6256
    162.5000,       5.0000,   3.00000,    902.4583
    167.5000,       5.0000,   3.00000,   1112.8474
    172.5000,       5.0000,   3.00000,   1084.3611
    177.5000,       5.0000,   3.00000,   1032.2692
    182.5000,       5.0000,   3.00000,    881.0282
    187.5000,       5.0000,   3.00000,    966.2432
    192.5000,       5.0000,   3.00000,    894.4985
    197.5000,       5.0000,   3.00000,    783.3237
    202.5000,       5.0000,   3.00000,    765.0145
    207.5000,       5.0000,   3.00000,    801.5497
    212.5000,       5.0000,   3.00000,    813.8252
    217.5000,       5.0000,   3.00000,    755.8956
    222.5000,       5.0000,   3.00000,    789.8984
    227.5000,       5.0000,   3.00000,    899.4978
    232.5000,       5.0000,   3.00000,    786.5160
    237.5000,       5.0000,   3.00000,    725.2217
    242.5000,       5.0000,   3.00000,    736.1181
    247.5000,       5.0000,   3.00000,    753.6664
    252.5000,       5.0000,   3.00000,    886.4555
    257.5000,       5.0000,   3.00000,    732.8248
    262.5000,       5.0000,   3.00000,    708.2502
    267.5000,       5.0000,   3.00000,    877.2474
    272.5000,       5.0000,   3.00000,   1105.2799
    277.5000,       5.0000,   3.00000,    843.6073
    282.5000,       5.0000,   3.00000,    762.2385
    287.5000,       5.0000,   3.00000,    742.8652
    292.5000,       5.0000,   3.00000,    996.3940
    297.5000,       5.0000,   3.00000,    893.2560
    302.5000,       5.0000,   3.00000,    851.8285
    307.5000,       5.0000,   3.00000,    783.8824
    312.5000,       5.0000,   3.00000,    775.4235
    317.5000,       5.0000,   3.00000,    741.5336
    322.5000,       5.0000,   3.00000,    930.3262
    327.5000,       5.0000,   3.00000,    800.9374
    332.5000,       5.0000,   3.00000,    754.5165
    337.5000,       5.0000,   3.00000,    758.2437
    342.5000,       5.0000,   3.00000,    722.8975
    347.5000,       5.0000,   3.00000,    740.5171
    352.5000,       5.0000,   3.00000,    793.3047
    357.5000,       5.0000,   3.00000,    778.2768
    362.5000,       5.0000,   3.00000,    793.0074
    367.5000,       5.0000,   3.00000,    772.3204
    372.5000,       5.0000,   3.00000,    755.0515
    377.5000,       5.0000,   3.00000,    825.7558
    382.5000,       5.0000,   3.00000,    776.6005
    387.5000,       5.0000,   3.00000,    868.6516
    392.5000,       5.0000,   3.00000,    897.0903
    397.5000,       5.0000,   3.00000,    841.0808
    402.5000,       5.0000,   3.00000,    724.6393
    407.5000,       5.0000,   3.00000,    799.1600
    412.5000,       5.0000,   3.00000,    695.4338
    417.5000,       5.0000,   3.00000,    592.4802
    422.5000,       5.0000,   3.00000,    504.2574
    427.5000,       5.0000,   3.00000,    496.9753
    432.5000,       5.0000,   3.00000,    556.5753
    437.5000,       5.0000,   3.00000,    558.8520
    442.5000,       5.0000,   3.00000,    553.0858
    447.5000,       5.0000,   3.00000,    537.3685
    452.5000,       5.0000,   3.00000,    647.3483
    457.5000,       5.0000,   3.00000,    687.3967
    462.5000,       5.0000,   3.00000,    653.2453
    467.5000,       5.0000,   3.00000,    645.9633
    472.5000,       5.0000,   3.00000,    605.2491
    477.5000,       5.0000,   3.00000,    700.3915
    482.5000,       5.0000,   3.00000,    688.0506
    487.5000,       5.0000,   3.00000,    709.3380
    492.5000,       5.0000,   3.00000,    660.4739
    497.5000,       5.0000,   3.00000,    689.6675
    502.5000,       5.0000,   3.00000,    856.0136
    507.5000,       5.0000,   3.00000,    776.9868
    512.5000,       5.0000,   3.00000,    752.0377
    517.5000,       5.0000,   3.00000,    701.7706
    522.5000,       5.0000,   3.00000,    776.4875
    527.5000,       5.0000,   3.00000,    674.7051
    532.5000,       5.0000,   3.00000,    655.3082
    537.5000,       5.0000,   3.00000,    665.8240
    542.5000,       5.0000,   3.00000,    645.4105
    547.5000,       5.0000,   3.00000,    614.3443
    552.5000,       5.0000,   3.00000,    657.2758
    557.5000,       5.0000,   3.00000,    726.8923
    562.5000,       5.0000,   3.00000,    674.9013
    567.5000,       5.0000,   3.00000,    638.4969
    572.5000,       5.0000,   3.00000,    651.1053
    577.5000,       5.0000,   3.00000,    751.5085
    582.5000,       5.0000,   3.00000,    715.0270
    587.5000,       5.0000,   3.00000,    776.7313
    592.5000,       5.0000,   3.00000,    783.1335
    597.5000,       5.0000,   3.00000,    800.1944
    602.5000,       5.0000,   3.00000,    744.2919
    607.5000,       5.0000,   3.00000,    824.3826
    612.5000,       5.0000,   3.00000,    898.5289
    617.5000,       5.0000,   3.00000,    850.5684
    622.5000,       5.0000,   3.00000,    857.7077
    627.5000,       5.0000,   3.00000,    834.2327
    632.5000,       5.0000,   3.00000,    794.2855
    637.5000,       5.0000,   3.00000,    772.0112
    642.5000,       5.0000,   3.00000,    750.3672
    647.5000,       5.0000,   3.00000,    696.3730
    652.5000,       5.0000,   3.00000,    645.2797
    657.5000,       5.0000,   3.00000,    657.8881
    662.5000,       5.0000,   3.00000,    620.9665
    667.5000,       5.0000,   3.00000,    642.4084
    672.5000,       5.0000,   3.00000,    740.8798
    677.5000,       5.0000,   3.00000,    656.5363
    682.5000,       5.0000,   3.00000,    625.0121
    687.5000,       5.0000,   3.00000,    885.7480
    692.5000,       5.0000,   3.00000,   1025.8965
    697.5000,       5.0000,   3.00000,    974.6785
    702.5000,       5.0000,   3.00000,    773.4796
    707.5000,       5.0000,   3.00000,    893.8446
    712.5000,       5.0000,   3.00000,   1078.9932
    717.5000,       5.0000,   3.00000,   1183.5338
    722.5000,       5.0000,   3.00000,    911.8506
    727.5000,       5.0000,   3.00000,    800.4856
    732.5000,       5.0000,   3.00000,    783.5734
    737.5000,       5.0000,   3.00000,    850.1938
    742.5000,       5.0000,   3.00000,    762.8983
    747.5000,       5.0000,   3.00000,    645.5353
    752.5000,       5.0000,   3.00000,    658.4766
    762.5000,       5.0000,   3.00000,    684.6563
    767.5000,       5.0000,   3.00000,    693.8347
     22.5000,      15.0000,   1.00000,    554.3134
     27.5000,      15.0000,   1.00000,    611.0985
     32.5000,      15.0000,   1.00000,    652.8679
     37.5000,      15.0000,   1.00000,    716.6171
     42.5000,      15.0000,   1.00000,    747.5941
     47.5000,      15.0000,   1.00000,    767.4785
     52.5000,      15.0000,   1.00000,    734.4775
     57.5000,      15.0000,   1.00000,    821.7849
     62.5000,      15.0000,   1.00000,    918.3004
     67.5000,      15.0000,   1.00000,   1061.6500
     72.5000,      15.0000,   1.00000,   1100.5392
     77.5000,      15.0000,   1.00000,   1066.2719
     82.5000,      15.0000,   1.00000,    887.6028
     87.5000,      15.0000,   1.00000,    862.3772
     92.5000,      15.0000,   1.00000,   1005.1442
     97.5000,      15.0000,   1.00000,   1193.3127
    102.5000,      15.0000,   1.00000,   1121.2350
    107.5000,      15.0000,   1.00000,   1047.8439
    112.5000,      15.0000,   1.00000,   1010.2534
    117.5000,      15.0000,   1.00000,   1112.2321
    122.5000,      15.0000,   1.00000,   1237.7479
    127.5000,      15.0000,   1.00000,   1262.0433
    132.5000,      15.0000,   1.00000,   1050.9111
    137.5000,      15.0000,   1.00000,    919.9323
    142.5000,      15.0000,   1.00000,   1101.3328
    147.5000,      15.0000,   1.00000,   1241.6655
    152.5000,      15.0000,   1.00000,   1265.0603
    157.5000,      15.0000,   1.00000,   1137.2170
    162.5000,      15.0000,   1.00000,   1075.2363
    167.5000,      15.0000,   1.00000,    971.5874
    172.5000,      15.0000,   1.00000,   1043.5221
    177.5000,      15.0000,   1.00000,   1038.1661
    182.5000,      15.0000,   1.00000,   1010.6103
    187.5000,      15.0000,   1.00000,    928.5755
    192.5000,      15.0000,   1.00000,    904.5150
    197.5000,      15.0000,   1.00000,    847.9974
    202.5000,      15.0000,   1.00000,    816.4794
    207.5000,      15.0000,   1.00000,    799.0916
    212.5000,      15.0000,   1.00000,    813.6141
    217.5000,      15.0000,   1.00000,    825.7023
    222.5000,      15.0000,   1.00000,    847.1057
    227.5000,      15.0000,   1.00000,    851.7603
    232.5000,      15.0000,   1.00000,    812.4015
    237.5000,      15.0000,   1.00000,    761.8967
    242.5000,      15.0000,   1.00000,    762.2623
    247.5000,      15.0000,   1.00000,    816.8658
    252.5000,      15.0000,   1.00000,    786.7419
    257.5000,      15.0000,   1.00000,    779.8878
    262.5000,      15.0000,   1.00000,    800.3311
    267.5000,      15.0000,   1.00000,    934.9005
    272.5000,      15.0000,   1.00000,    927.0537
    277.5000,      15.0000,   1.00000,    904.8836
    282.5000,      15.0000,   1.00000,    784.0460
    287.5000,      15.0000,   1.00000,    798.0721
    292.5000,      15.0000,   1.00000,    835.1839
    297.5000,      15.0000,   1.00000,    936.4254
    302.5000,      15.0000,   1.00000,    823.2354
    307.5000,      15.0000,   1.00000,    754.3946
    312.5000,      15.0000,   1.00000,    729.5940
    317.5000,      15.0000,   1.00000,    810.7192
    322.5000,      15.0000,   1.00000,    833.7335
    327.5000,      15.0000,   1.00000,    870.3429
    332.5000,      15.0000,   1.00000,    802.2690
    337.5000,      15.0000,   1.00000,    744.0512
    342.5000,      15.0000,   1.00000,    716.3704
    347.5000,      15.0000,   1.00000,    741.4236
    352.5000,      15.0000,   1.00000,    752.6172
    357.5000,      15.0000,   1.00000,    770.0734
    362.5000,      15.0000,   1.00000,    780.6100
    367.5000,      15.0000,   1.00000,    763.3412
    372.5000,      15.0000,   1.00000,    771.3663
    377.5000,      15.0000,   1.00000,    771.7200
    382.5000,      15.0000,   1.00000,    820.3344
    387.5000,      15.0000,   1.00000,    834.4824
    392.5000,      15.0000,   1.00000,    842.4927
    397.5000,      15.0000,   1.00000,    802.5959
    402.5000,      15.0000,   1.00000,    793.7178
    407.5000,      15.0000,   1.00000,    748.0875
    412.5000,      15.0000,   1.00000,    725.6825
    417.5000,      15.0000,   1.00000,    643.4458
    422.5000,      15.0000,   1.00000,    582.7194
    427.5000,      15.0000,   1.00000,    563.2480
    432.5000,      15.0000,   1.00000,    571.1958
    437.5000,      15.0000,   1.00000,    574.2157
    442.5000,      15.0000,   1.00000,    561.9164
    447.5000,      15.0000,   1.00000,    593.2769
    452.5000,      15.0000,   1.00000,    640.2505
    457.5000,      15.0000,   1.00000,    687.0400
    462.5000,      15.0000,   1.00000,    701.1494
    467.5000,      15.0000,   1.00000,    666.6830
    472.5000,      15.0000,   1.00000,    675.8078
    477.5000,      15.0000,   1.00000,    691.3498
    482.5000,      15.0000,   1.00000,    707.9827
    487.5000,      15.0000,   1.00000,    686.4664
    492.5000,      15.0000,   1.00000,    686.8825
    497.5000,      15.0000,   1.00000,    729.0858
    502.5000,      15.0000,   1.00000,    742.7642
    507.5000,      15.0000,   1.00000,    757.2778
    512.5000,      15.0000,   1.00000,    715.1488
    517.5000,      15.0000,   1.00000,    688.6005
    522.5000,      15.0000,   1.00000,    644.1918
    527.5000,      15.0000,   1.00000,    667.2775
    532.5000,      15.0000,   1.00000,    647.6248
    537.5000,      15.0000,   1.00000,    641.7159
    542.5000,      15.0000,   1.00000,    639.3708
    547.5000,      15.0000,   1.00000,    660.0281
    552.5000,      15.0000,   1.00000,    681.0242
    557.5000,      15.0000,   1.00000,    680.0196
    562.5000,      15.0000,   1.00000,    669.5958
    567.5000,      15.0000,   1.00000,    637.0792
    572.5000,      15.0000,   1.00000,    654.0122
    577.5000,      15.0000,   1.00000,    674.3990
    582.5000,      15.0000,   1.00000,    746.9937
    587.5000,      15.0000,   1.00000,    763.5195
    592.5000,      15.0000,   1.00000,    757.5690
    597.5000,      15.0000,   1.00000,    732.2839
    602.5000,      15.0000,   1.00000,    760.9128
    607.5000,      15.0000,   1.00000,    779.0466
    612.5000,      15.0000,   1.00000,    818.6758
    617.5000,      15.0000,   1.00000,    848.3689
    622.5000,      15.0000,   1.00000,    819.0237
    627.5000,      15.0000,   1.00000,    782.5450
    632.5000,      15.0000,   1.00000,    763.1895
    637.5000,      15.0000,   1.00000,    732.5960
    642.5000,      15.0000,   1.00000,    706.4133
    647.5000,      15.0000,   1.00000,    689.1177
    652.5000,      15.0000,   1.00000,    662.5129
    657.5000,      15.0000,   1.00000,    647.6337
    662.5000,      15.0000,   1.00000,    670.3448
    667.5000,      15.0000,   1.00000,    704.2733
    672.5000,      15.0000,   1.00000,    675.2699
    677.5000,      15.0000,   1.00000,    659.6298
    682.5000,      15.0000,   1.00000,    745.9921
    687.5000,      15.0000,   1.00000,    854.8306
    692.5000,      15.0000,   1.00000,    923.8318
    697.5000,      15.0000,   1.00000,    848.2381
    702.5000,      15.0000,   1.00000,    795.7983
    707.5000,      15.0000,   1.00000,    810.9005
    712.5000,      15.0000,   1.00000,    955.8342
    717.5000,      15.0000,   1.00000,    974.0127
    722.5000,      15.0000,   1.00000,    920.7852
    727.5000,      15.0000,   1.00000,    778.0182
    732.5000,      15.0000,   1.00000,    748.2718
    737.5000,      15.0000,   1.00000,    766.5126
    742.5000,      15.0000,   1.00000,    780.5982
    747.5000,      15.0000,   1.00000,    717.0570
    757.5000,      15.0000,   1.00000,    697.9988
    762.5000,      15.0000,   1.00000,    674.5565
     22.5000,       5.0000,   4.00000,    517.9575
     27.5000,       5.0000,   4.00000,    594.3251
     32.5000,       5.0000,   4.00000,    656.8220
     37.5000,       5.0000,   4.00000,    687.1094
     42.5000,       5.0000,   4.00000,    749.9431
     47.5000,       5.0000,   4.00000,    690.8049
     52.5000,       5.0000,   4.00000,    784.3323
     57.5000,       5.0000,   4.00000,    725.6796
     62.5000,       5.0000,   4.00000,    868.4179
     67.5000,       5.0000,   4.00000,   1109.5975
     72.5000,       5.0000,   4.00000,   1156.5199
     77.5000,       5.0000,   4.00000,   1000.7433
     82.5000,       5.0000,   4.00000,    909.1774
     87.5000,       5.0000,   4.00000,    818.7809
     92.5000,       5.0000,   4.00000,    910.5646
     97.5000,       5.0000,   4.00000,   1211.6456
    102.5000,       5.0000,   4.00000,   1253.9806
    107.5000,       5.0000,   4.00000,    958.4479
    112.5000,       5.0000,   4.00000,    876.7104
    117.5000,       5.0000,   4.00000,   1033.9039
    122.5000,       5.0000,   4.00000,   1430.8405
    127.5000,       5.0000,   4.00000,   1206.8998
    132.5000,       5.0000,   4.00000,    953.5734
    137.5000,       5.0000,   4.00000,   1014.1877
    142.5000,       5.0000,   4.00000,    966.1164
    147.5000,       5.0000,   4.00000,   1286.5765
    152.5000,       5.0000,   4.00000,   1381.8378
    157.5000,       5.0000,   4.00000,   1162.4843
    162.5000,       5.0000,   4.00000,    937.3249
    167.5000,       5.0000,   4.00000,   1059.7527
    172.5000,       5.0000,   4.00000,   1047.3683
    177.5000,       5.0000,   4.00000,   1090.1492
    182.5000,       5.0000,   4.00000,    963.3522
    187.5000,       5.0000,   4.00000,    995.2941
    192.5000,       5.0000,   4.00000,    934.8083
    197.5000,       5.0000,   4.00000,    829.6694
    202.5000,       5.0000,   4.00000,    821.9713
    207.5000,       5.0000,   4.00000,    806.0695
    212.5000,       5.0000,   4.00000,    854.2302
    217.5000,       5.0000,   4.00000,    813.8173
    222.5000,       5.0000,   4.00000,    847.9785
    227.5000,       5.0000,   4.00000,    972.2590
    232.5000,       5.0000,   4.00000,    805.6336
    237.5000,       5.0000,   4.00000,    769.6196
    242.5000,       5.0000,   4.00000,    785.3528
    247.5000,       5.0000,   4.00000,    766.1123
    252.5000,       5.0000,   4.00000,    862.0274
    257.5000,       5.0000,   4.00000,    757.7404
    262.5000,       5.0000,   4.00000,    745.3262
    267.5000,       5.0000,   4.00000,    965.0166
    272.5000,       5.0000,   4.00000,   1099.6902
    277.5000,       5.0000,   4.00000,    867.2884
    282.5000,       5.0000,   4.00000,    776.5450
    287.5000,       5.0000,   4.00000,    700.9304
    292.5000,       5.0000,   4.00000,    944.9934
    297.5000,       5.0000,   4.00000,    932.4207
    302.5000,       5.0000,   4.00000,    827.6680
    307.5000,       5.0000,   4.00000,    766.4095
    312.5000,       5.0000,   4.00000,    739.7483
    317.5000,       5.0000,   4.00000,    739.0547
    322.5000,       5.0000,   4.00000,    960.8256
    327.5000,       5.0000,   4.00000,    826.8060
    332.5000,       5.0000,   4.00000,    772.7108
    337.5000,       5.0000,   4.00000,    770.2636
    342.5000,       5.0000,   4.00000,    696.8980
    347.5000,       5.0000,   4.00000,    735.7853
    352.5000,       5.0000,   4.00000,    797.7075
    357.5000,       5.0000,   4.00000,    767.2913
    362.5000,       5.0000,   4.00000,    815.9374
    367.5000,       5.0000,   4.00000,    770.2041
    372.5000,       5.0000,   4.00000,    725.1346
    377.5000,       5.0000,   4.00000,    813.2823
    382.5000,       5.0000,   4.00000,    773.0774
    387.5000,       5.0000,   4.00000,    840.2605
    392.5000,       5.0000,   4.00000,    909.5541
    397.5000,       5.0000,   4.00000,    849.0189
    402.5000,       5.0000,   4.00000,    770.3032
    407.5000,       5.0000,   4.00000,    835.3167
    412.5000,       5.0000,   4.00000,    713.6716
    417.5000,       5.0000,   4.00000,    618.6481
    422.5000,       5.0000,   4.00000,    551.8018
    427.5000,       5.0000,   4.00000,    537.9510
    432.5000,       5.0000,   4.00000,    596.4750
    437.5000,       5.0000,   4.00000,    587.4789
    442.5000,       5.0000,   4.00000,    599.2689
    447.5000,       5.0000,   4.00000,    575.1044
    452.5000,       5.0000,   4.00000,    687.0995
    457.5000,       5.0000,   4.00000,    719.2594
    462.5000,       5.0000,   4.00000,    704.4278
    467.5000,       5.0000,   4.00000,    700.6135
    472.5000,       5.0000,   4.00000,    633.8167
    477.5000,       5.0000,   4.00000,    733.9523
    482.5000,       5.0000,   4.00000,    696.4126
    487.5000,       5.0000,   4.00000,    725.3030
    492.5000,       5.0000,   4.00000,    681.9673
    497.5000,       5.0000,   4.00000,    677.8657
    502.5000,       5.0000,   4.00000,    814.8674
    507.5000,       5.0000,   4.00000,    741.3038
    512.5000,       5.0000,   4.00000,    744.8408
    517.5000,       5.0000,   4.00000,    679.6688
    522.5000,       5.0000,   4.00000,    695.7983
    527.5000,       5.0000,   4.00000,    622.3437
    532.5000,       5.0000,   4.00000,    617.2809
    537.5000,       5.0000,   4.00000,    651.6800
    542.5000,       5.0000,   4.00000,    634.0544
    547.5000,       5.0000,   4.00000,    621.4024
    552.5000,       5.0000,   4.00000,    654.8603
    557.5000,       5.0000,   4.00000,    714.6822
    562.5000,       5.0000,   4.00000,    677.5486
    567.5000,       5.0000,   4.00000,    639.5630
    572.5000,       5.0000,   4.00000,    623.8893
    577.5000,       5.0000,   4.00000,    707.1524
    582.5000,       5.0000,   4.00000,    703.2191
    587.5000,       5.0000,   4.00000,    775.4354
    592.5000,       5.0000,   4.00000,    758.1268
    597.5000,       5.0000,   4.00000,    759.8705
    602.5000,       5.0000,   4.00000,    733.0805
    607.5000,       5.0000,   4.00000,    777.4564
    612.5000,       5.0000,   4.00000,    866.1786
    617.5000,       5.0000,   4.00000,    798.1831
    622.5000,       5.0000,   4.00000,    829.9665
    627.5000,       5.0000,   4.00000,    803.1567
    632.5000,       5.0000,   4.00000,    764.6262
    637.5000,       5.0000,   4.00000,    738.9359
    642.5000,       5.0000,   4.00000,    707.6775
    647.5000,       5.0000,   4.00000,    677.5090
    652.5000,       5.0000,   4.00000,    633.7770
    657.5000,       5.0000,   4.00000,    663.9851
    662.5000,       5.0000,   4.00000,    653.1561
    667.5000,       5.0000,   4.00000,    656.6084
    672.5000,       5.0000,   4.00000,    716.8147
    677.5000,       5.0000,   4.00000,    644.2316
    682.5000,       5.0000,   4.00000,    630.2796
    687.5000,       5.0000,   4.00000,    899.9437
    692.5000,       5.0000,   4.00000,    954.5840
    697.5000,       5.0000,   4.00000,    880.7924
    702.5000,       5.0000,   4.00000,    732.4365
    707.5000,       5.0000,   4.00000,    765.6467
    712.5000,       5.0000,   4.00000,    982.5134
    717.5000,       5.0000,   4.00000,   1040.9878
    722.5000,       5.0000,   4.00000,    876.5156
    727.5000,       5.0000,   4.00000,    765.7953
    732.5000,       5.0000,   4.00000,    721.7760
    737.5000,       5.0000,   4.00000,    806.1289
    742.5000,       5.0000,   4.00000,    766.3502
    747.5000,       5.0000,   4.00000,    650.2136
    757.5000,       5.0000,   4.00000,    650.7487
    762.5000,       5.0000,   4.00000,    685.4647
     30.0000,      20.0000,   1.00000,    574.8924
     35.0000,      20.0000,   1.00000,    611.3799
     40.0000,      20.0000,   1.00000,    611.7010
     45.0000,      20.0000,   1.00000,    630.2360
     50.0000,      20.0000,   1.00000,    633.6997
     55.0000,      20.0000,   1.00000,    664.8094
     60.0000,      20.0000,   1.00000,    795.5814
     65.0000,      20.0000,   1.00000,    906.1736
     70.0000,      20.0000,   1.00000,    927.4312
     75.0000,      20.0000,   1.00000,    888.9859
     80.0000,      20.0000,   1.00000,    810.3754
     85.0000,      20.0000,   1.00000,    790.5364
     90.0000,      20.0000,   1.00000,    839.7216
     95.0000,      20.0000,   1.00000,    865.5446
    100.0000,      20.0000,   1.00000,    920.0085
    105.0000,      20.0000,   1.00000,   1014.1067
    110.0000,      20.0000,   1.00000,   1030.2638
    115.0000,      20.0000,   1.00000,   1083.6340
    120.0000,      20.0000,   1.00000,   1055.0090
    125.0000,      20.0000,   1.00000,    996.1342
    130.0000,      20.0000,   1.00000,   1008.3522
    135.0000,      20.0000,   1.00000,    941.1155
    140.0000,      20.0000,   1.00000,    928.9016
    145.0000,      20.0000,   1.00000,    995.0366
    150.0000,      20.0000,   1.00000,   1010.8688
    155.0000,      20.0000,   1.00000,   1083.2654
    160.0000,      20.0000,   1.00000,   1075.5809
    165.0000,      20.0000,   1.00000,    988.1844
    170.0000,      20.0000,   1.00000,    961.9492
    175.0000,      20.0000,   1.00000,    964.4856
    180.0000,      20.0000,   1.00000,    996.6336
    185.0000,      20.0000,   1.00000,   1001.4169
    190.0000,      20.0000,   1.00000,    935.8170
    195.0000,      20.0000,   1.00000,    881.4641
    200.0000,      20.0000,   1.00000,    823.2473
    205.0000,      20.0000,   1.00000,    802.6990
    210.0000,      20.0000,   1.00000,    812.8959
    215.0000,      20.0000,   1.00000,    829.2790
    220.0000,      20.0000,   1.00000,    892.3427
    225.0000,      20.0000,   1.00000,    867.4825
    230.0000,      20.0000,   1.00000,    853.7705
    235.0000,      20.0000,   1.00000,    846.4586
    240.0000,      20.0000,   1.00000,    776.6658
    245.0000,      20.0000,   1.00000,    753.3593
    250.0000,      20.0000,   1.00000,    736.8652
    255.0000,      20.0000,   1.00000,    744.5257
    260.0000,      20.0000,   1.00000,    864.4944
    265.0000,      20.0000,   1.00000,    911.8011
    270.0000,      20.0000,   1.00000,    900.9859
    275.0000,      20.0000,   1.00000,    894.5658
    280.0000,      20.0000,   1.00000,    837.8867
    285.0000,      20.0000,   1.00000,    801.9420
    290.0000,      20.0000,   1.00000,    785.2735
    295.0000,      20.0000,   1.00000,    726.6763
    300.0000,      20.0000,   1.00000,    765.6011
    305.0000,      20.0000,   1.00000,    770.3488
    310.0000,      20.0000,   1.00000,    739.5046
    315.0000,      20.0000,   1.00000,    772.8376
    320.0000,      20.0000,   1.00000,    782.6302
    325.0000,      20.0000,   1.00000,    820.4454
    330.0000,      20.0000,   1.00000,    856.8894
    335.0000,      20.0000,   1.00000,    769.2748
    340.0000,      20.0000,   1.00000,    720.6050
    345.0000,      20.0000,   1.00000,    714.0698
    350.0000,      20.0000,   1.00000,    691.2864
    355.0000,      20.0000,   1.00000,    724.9999
    360.0000,      20.0000,   1.00000,    721.1201
    365.0000,      20.0000,   1.00000,    696.7870
    370.0000,      20.0000,   1.00000,    720.0382
    375.0000,      20.0000,   1.00000,    711.1649
    380.0000,      20.0000,   1.00000,    726.6445
    385.0000,      20.0000,   1.00000,    802.3066
    390.0000,      20.0000,   1.00000,    839.4639
    395.0000,      20.0000,   1.00000,    875.2183
    400.0000,      20.0000,   1.00000,    898.2079
    405.0000,      20.0000,   1.00000,    834.2922
    410.0000,      20.0000,   1.00000,    769.4651
    415.0000,      20.0000,   1.00000,    700.5481
    420.0000,      20.0000,   1.00000,    624.4857
    425.0000,      20.0000,   1.00000,    584.7167
    430.0000,      20.0000,   1.00000,    563.8712
    435.0000,      20.0000,   1.00000,    567.0218
    440.0000,      20.0000,   1.00000,    595.3178
    445.0000,      20.0000,   1.00000,    638.9824
    450.0000,      20.0000,   1.00000,    677.4673
    455.0000,      20.0000,   1.00000,    705.9774
    460.0000,      20.0000,   1.00000,    742.6671
    465.0000,      20.0000,   1.00000,    736.4728
    470.0000,      20.0000,   1.00000,    746.3487
    475.0000,      20.0000,   1.00000,    716.8559
    480.0000,      20.0000,   1.00000,    698.9549
    485.0000,      20.0000,   1.00000,    695.7805
    490.0000,      20.0000,   1.00000,    679.8611
    495.0000,      20.0000,   1.00000,    688.3419
    500.0000,      20.0000,   1.00000,    677.5665
    505.0000,      20.0000,   1.00000,    674.2375
    510.0000,      20.0000,   1.00000,    670.1318
    515.0000,      20.0000,   1.00000,    624.8265
    520.0000,      20.0000,   1.00000,    593.5186
    525.0000,      20.0000,   1.00000,    576.8223
    530.0000,      20.0000,   1.00000,    575.3600
    535.0000,      20.0000,   1.00000,    579.9651
    540.0000,      20.0000,   1.00000,    596.4274
    545.0000,      20.0000,   1.00000,    648.8464
    550.0000,      20.0000,   1.00000,    679.4092
    555.0000,      20.0000,   1.00000,    687.8386
    560.0000,      20.0000,   1.00000,    667.2903
    565.0000,      20.0000,   1.00000,    648.9059
    570.0000,      20.0000,   1.00000,    641.3959
    575.0000,      20.0000,   1.00000,    630.2360
    580.0000,      20.0000,   1.00000,    647.8318
    585.0000,      20.0000,   1.00000,    660.6205
    590.0000,      20.0000,   1.00000,    682.4013
    595.0000,      20.0000,   1.00000,    687.8940
    600.0000,      20.0000,   1.00000,    690.1689
    605.0000,      20.0000,   1.00000,    706.5916
    610.0000,      20.0000,   1.00000,    716.1307
    615.0000,      20.0000,   1.00000,    738.8111
    620.0000,      20.0000,   1.00000,    767.1426
    625.0000,      20.0000,   1.00000,    750.9180
    630.0000,      20.0000,   1.00000,    732.5375
    635.0000,      20.0000,   1.00000,    697.2865
    640.0000,      20.0000,   1.00000,    672.9773
    645.0000,      20.0000,   1.00000,    648.5887
    650.0000,      20.0000,   1.00000,    636.5491
    655.0000,      20.0000,   1.00000,    649.4250
    660.0000,      20.0000,   1.00000,    664.2348
    665.0000,      20.0000,   1.00000,    674.6456
    670.0000,      20.0000,   1.00000,    664.8055
    675.0000,      20.0000,   1.00000,    661.6588
    680.0000,      20.0000,   1.00000,    754.0291
    685.0000,      20.0000,   1.00000,    784.1243
    690.0000,      20.0000,   1.00000,    779.7570
    695.0000,      20.0000,   1.00000,    764.9393
    700.0000,      20.0000,   1.00000,    746.4200
    705.0000,      20.0000,   1.00000,    761.2814
    710.0000,      20.0000,   1.00000,    751.7621
    715.0000,      20.0000,   1.00000,    732.3315
    720.0000,      20.0000,   1.00000,    789.8628
    725.0000,      20.0000,   1.00000,    770.7097
    730.0000,      20.0000,   1.00000,    750.0739
    735.0000,      20.0000,   1.00000,    695.2574
    740.0000,      20.0000,   1.00000,    672.9456
    750.0000,      20.0000,   1.00000,    743.0118
    755.0000,      20.0000,   1.00000,    709.7462
     27.5000,       5.0000,   5.00000,    546.9868
     32.5000,       5.0000,   5.00000,    604.7825
     37.5000,       5.0000,   5.00000,    626.9705
     42.5000,       5.0000,   5.00000,    645.6810
     47.5000,       5.0000,   5.00000,    601.5129
     52.5000,       5.0000,   5.00000,    688.8531
     57.5000,       5.0000,   5.00000,    633.4797
     62.5000,       5.0000,   5.00000,    803.7462
     67.5000,       5.0000,   5.00000,   1033.1460
     72.5000,       5.0000,   5.00000,   1056.7606
     77.5000,       5.0000,   5.00000,    855.5974
     82.5000,       5.0000,   5.00000,    826.7813
     87.5000,       5.0000,   5.00000,    749.4428
     92.5000,       5.0000,   5.00000,    794.1755
     97.5000,       5.0000,   5.00000,   1013.8411
    102.5000,       5.0000,   5.00000,   1153.7606
    107.5000,       5.0000,   5.00000,    931.4200
    112.5000,       5.0000,   5.00000,    844.3326
    117.5000,       5.0000,   5.00000,   1004.1069
    122.5000,       5.0000,   5.00000,   1288.6570
    127.5000,       5.0000,   5.00000,   1032.9528
    132.5000,       5.0000,   5.00000,    867.0412
    137.5000,       5.0000,   5.00000,    977.6091
    142.5000,       5.0000,   5.00000,    852.2685
    147.5000,       5.0000,   5.00000,   1105.6395
    152.5000,       5.0000,   5.00000,   1270.2439
    157.5000,       5.0000,   5.00000,   1121.8236
    162.5000,       5.0000,   5.00000,    883.0760
    167.5000,       5.0000,   5.00000,   1038.1840
    172.5000,       5.0000,   5.00000,    984.6088
    177.5000,       5.0000,   5.00000,   1042.9247
    182.5000,       5.0000,   5.00000,    968.3505
    187.5000,       5.0000,   5.00000,   1025.3438
    192.5000,       5.0000,   5.00000,    932.5494
    197.5000,       5.0000,   5.00000,    834.0188
    202.5000,       5.0000,   5.00000,    793.4324
    207.5000,       5.0000,   5.00000,    814.9220
    212.5000,       5.0000,   5.00000,    853.2048
    217.5000,       5.0000,   5.00000,    825.8301
    222.5000,       5.0000,   5.00000,    887.3264
    227.5000,       5.0000,   5.00000,    992.9906
    232.5000,       5.0000,   5.00000,    826.6624
    237.5000,       5.0000,   5.00000,    790.4601
    242.5000,       5.0000,   5.00000,    784.4858
    247.5000,       5.0000,   5.00000,    708.4701
    252.5000,       5.0000,   5.00000,    817.9685
    257.5000,       5.0000,   5.00000,    755.4617
    262.5000,       5.0000,   5.00000,    788.1269
    267.5000,       5.0000,   5.00000,    964.2785
    272.5000,       5.0000,   5.00000,   1112.5502
    277.5000,       5.0000,   5.00000,    848.6572
    282.5000,       5.0000,   5.00000,    764.5419
    287.5000,       5.0000,   5.00000,    679.0001
    292.5000,       5.0000,   5.00000,    887.2818
    297.5000,       5.0000,   5.00000,    810.5081
    302.5000,       5.0000,   5.00000,    794.7254
    307.5000,       5.0000,   5.00000,    761.8521
    312.5000,       5.0000,   5.00000,    730.7770
    317.5000,       5.0000,   5.00000,    699.8060
    322.5000,       5.0000,   5.00000,    949.0159
    327.5000,       5.0000,   5.00000,    815.3826
    332.5000,       5.0000,   5.00000,    770.6053
    337.5000,       5.0000,   5.00000,    753.8121
    342.5000,       5.0000,   5.00000,    679.0150
    347.5000,       5.0000,   5.00000,    696.4918
    352.5000,       5.0000,   5.00000,    765.6417
    357.5000,       5.0000,   5.00000,    734.1059
    362.5000,       5.0000,   5.00000,    763.9624
    367.5000,       5.0000,   5.00000,    726.6456
    372.5000,       5.0000,   5.00000,    671.5397
    377.5000,       5.0000,   5.00000,    765.0621
    382.5000,       5.0000,   5.00000,    724.3421
    387.5000,       5.0000,   5.00000,    815.7542
    392.5000,       5.0000,   5.00000,    949.2686
    397.5000,       5.0000,   5.00000,    912.7244
    402.5000,       5.0000,   5.00000,    817.1363
    407.5000,       5.0000,   5.00000,    886.0187
    412.5000,       5.0000,   5.00000,    727.5967
    417.5000,       5.0000,   5.00000,    616.7310
    422.5000,       5.0000,   5.00000,    561.3874
    427.5000,       5.0000,   5.00000,    544.0591
    432.5000,       5.0000,   5.00000,    592.2544
    437.5000,       5.0000,   5.00000,    604.4109
    442.5000,       5.0000,   5.00000,    631.5181
    447.5000,       5.0000,   5.00000,    619.4359
    452.5000,       5.0000,   5.00000,    726.0808
    457.5000,       5.0000,   5.00000,    757.5721
    462.5000,       5.0000,   5.00000,    744.4495
    467.5000,       5.0000,   5.00000,    744.5683
    472.5000,       5.0000,   5.00000,    673.1892
    477.5000,       5.0000,   5.00000,    723.9407
    482.5000,       5.0000,   5.00000,    690.8297
    487.5000,       5.0000,   5.00000,    723.7625
    492.5000,       5.0000,   5.00000,    668.1216
    497.5000,       5.0000,   5.00000,    641.1185
    502.5000,       5.0000,   5.00000,    756.0859
    507.5000,       5.0000,   5.00000,    698.4536
    512.5000,       5.0000,   5.00000,    681.7346
    517.5000,       5.0000,   5.00000,    630.4183
    522.5000,       5.0000,   5.00000,    646.4388
    527.5000,       5.0000,   5.00000,    547.2543
    532.5000,       5.0000,   5.00000,    559.7972
    537.5000,       5.0000,   5.00000,    602.3898
    542.5000,       5.0000,   5.00000,    611.7078
    547.5000,       5.0000,   5.00000,    605.0648
    552.5000,       5.0000,   5.00000,    651.0162
    557.5000,       5.0000,   5.00000,    717.2829
    562.5000,       5.0000,   5.00000,    672.3719
    567.5000,       5.0000,   5.00000,    633.2866
    572.5000,       5.0000,   5.00000,    604.3069
    577.5000,       5.0000,   5.00000,    664.0347
    582.5000,       5.0000,   5.00000,    637.8044
    587.5000,       5.0000,   5.00000,    699.9100
    592.5000,       5.0000,   5.00000,    717.3275
    597.5000,       5.0000,   5.00000,    726.6010
    602.5000,       5.0000,   5.00000,    679.1487
    607.5000,       5.0000,   5.00000,    735.2057
    612.5000,       5.0000,   5.00000,    791.3816
    617.5000,       5.0000,   5.00000,    734.6855
    622.5000,       5.0000,   5.00000,    784.3967
    627.5000,       5.0000,   5.00000,    781.6325
    632.5000,       5.0000,   5.00000,    720.9537
    637.5000,       5.0000,   5.00000,    692.8063
    642.5000,       5.0000,   5.00000,    681.2292
    647.5000,       5.0000,   5.00000,    629.0808
    652.5000,       5.0000,   5.00000,    609.0477
    657.5000,       5.0000,   5.00000,    665.4019
    662.5000,       5.0000,   5.00000,    649.0059
    667.5000,       5.0000,   5.00000,    623.9100
    672.5000,       5.0000,   5.00000,    701.9906
    677.5000,       5.0000,   5.00000,    648.5343
    682.5000,       5.0000,   5.00000,    629.6276
    687.5000,       5.0000,   5.00000,    863.6077
    692.5000,       5.0000,   5.00000,    868.8687
    697.5000,       5.0000,   5.00000,    805.0986
    702.5000,       5.0000,   5.00000,    691.2756
    707.5000,       5.0000,   5.00000,    718.7690
    712.5000,       5.0000,   5.00000,    822.3527
    717.5000,       5.0000,   5.00000,    906.4078
    722.5000,       5.0000,   5.00000,    803.9989
    727.5000,       5.0000,   5.00000,    742.1756
    732.5000,       5.0000,   5.00000,    694.1141
    737.5000,       5.0000,   5.00000,    746.3963
    742.5000,       5.0000,   5.00000,    695.7487
    752.5000,       5.0000,   5.00000,    746.5894
    757.5000,       5.0000,   5.00000,    643.0673
     32.5000,       5.0000,   6.00000,    561.3636
     37.5000,       5.0000,   6.00000,    541.6604
     42.5000,       5.0000,   6.00000,    556.7843
     47.5000,       5.0000,   6.00000,    535.8556
     52.5000,       5.0000,   6.00000,    616.0869
     57.5000,       5.0000,   6.00000,    572.3699
     62.5000,       5.0000,   6.00000,    717.2205
     67.5000,       5.0000,   6.00000,    907.1782
     72.5000,       5.0000,   6.00000,    902.2263
     77.5000,       5.0000,   6.00000,    765.0532
     82.5000,       5.0000,   6.00000,    757.7087
     87.5000,       5.0000,   6.00000,    699.4939
     92.5000,       5.0000,   6.00000,    653.6376
     97.5000,       5.0000,   6.00000,    848.0479
    102.5000,       5.0000,   6.00000,   1038.8170
    107.5000,       5.0000,   6.00000,    862.4872
    112.5000,       5.0000,   6.00000,    805.4791
    117.5000,       5.0000,   6.00000,    942.5066
    122.5000,       5.0000,   6.00000,   1167.9799
    127.5000,       5.0000,   6.00000,    898.3564
    132.5000,       5.0000,   6.00000,    783.5912
    137.5000,       5.0000,   6.00000,    903.6151
    142.5000,       5.0000,   6.00000,    777.2870
    147.5000,       5.0000,   6.00000,    961.7936
    152.5000,       5.0000,   6.00000,   1100.9435
    157.5000,       5.0000,   6.00000,   1022.9837
    162.5000,       5.0000,   6.00000,    826.0768
    167.5000,       5.0000,   6.00000,    985.0545
    172.5000,       5.0000,   6.00000,    963.9990
    177.5000,       5.0000,   6.00000,    963.9575
    182.5000,       5.0000,   6.00000,    893.6544
    187.5000,       5.0000,   6.00000,   1005.3403
    192.5000,       5.0000,   6.00000,    928.8579
    197.5000,       5.0000,   6.00000,    771.3990
    202.5000,       5.0000,   6.00000,    763.0558
    207.5000,       5.0000,   6.00000,    787.9813
    212.5000,       5.0000,   6.00000,    843.0128
    217.5000,       5.0000,   6.00000,    811.7000
    222.5000,       5.0000,   6.00000,    867.4390
    227.5000,       5.0000,   6.00000,   1009.5432
    232.5000,       5.0000,   6.00000,    841.2860
    237.5000,       5.0000,   6.00000,    776.3925
    242.5000,       5.0000,   6.00000,    716.4923
    247.5000,       5.0000,   6.00000,    673.3617
    252.5000,       5.0000,   6.00000,    785.2349
    257.5000,       5.0000,   6.00000,    739.2123
    262.5000,       5.0000,   6.00000,    770.4420
    267.5000,       5.0000,   6.00000,    947.7704
    272.5000,       5.0000,   6.00000,   1101.2139
    277.5000,       5.0000,   6.00000,    836.4174
    282.5000,       5.0000,   6.00000,    729.6624
    287.5000,       5.0000,   6.00000,    657.3813
    292.5000,       5.0000,   6.00000,    801.4634
    297.5000,       5.0000,   6.00000,    715.8265
    302.5000,       5.0000,   6.00000,    711.6756
    307.5000,       5.0000,   6.00000,    738.9210
    312.5000,       5.0000,   6.00000,    724.1280
    317.5000,       5.0000,   6.00000,    686.9479
    322.5000,       5.0000,   6.00000,    890.3671
    327.5000,       5.0000,   6.00000,    783.7369
    332.5000,       5.0000,   6.00000,    741.4802
    337.5000,       5.0000,   6.00000,    730.0786
    342.5000,       5.0000,   6.00000,    661.2734
    347.5000,       5.0000,   6.00000,    661.2109
    352.5000,       5.0000,   6.00000,    707.5457
    357.5000,       5.0000,   6.00000,    680.3732
    362.5000,       5.0000,   6.00000,    691.1299
    367.5000,       5.0000,   6.00000,    652.4933
    372.5000,       5.0000,   6.00000,    622.8658
    377.5000,       5.0000,   6.00000,    700.1597
    382.5000,       5.0000,   6.00000,    678.5631
    387.5000,       5.0000,   6.00000,    817.9833
    392.5000,       5.0000,   6.00000,   1001.2208
    397.5000,       5.0000,   6.00000,    983.1198
    402.5000,       5.0000,   6.00000,    871.3296
    407.5000,       5.0000,   6.00000,    916.1039
    412.5000,       5.0000,   6.00000,    746.6608
    417.5000,       5.0000,   6.00000,    614.0220
    422.5000,       5.0000,   6.00000,    525.3486
    427.5000,       5.0000,   6.00000,    513.0455
    432.5000,       5.0000,   6.00000,    577.1968
    437.5000,       5.0000,   6.00000,    584.5829
    442.5000,       5.0000,   6.00000,    645.5650
    447.5000,       5.0000,   6.00000,    641.2629
    452.5000,       5.0000,   6.00000,    765.5317
    457.5000,       5.0000,   6.00000,    797.6768
    462.5000,       5.0000,   6.00000,    784.7355
    467.5000,       5.0000,   6.00000,    787.3572
    472.5000,       5.0000,   6.00000,    682.3421
    477.5000,       5.0000,   6.00000,    737.8391
    482.5000,       5.0000,   6.00000,    681.5591
    487.5000,       5.0000,   6.00000,    705.9645
    492.5000,       5.0000,   6.00000,    629.2324
    497.5000,       5.0000,   6.00000,    605.0352
    502.5000,       5.0000,   6.00000,    723.8575
    507.5000,       5.0000,   6.00000,    630.6541
    512.5000,       5.0000,   6.00000,    608.7178
    517.5000,       5.0000,   6.00000,    564.9422
    522.5000,       5.0000,   6.00000,    597.8987
    527.5000,       5.0000,   6.00000,    499.0223
    532.5000,       5.0000,   6.00000,    488.4825
    537.5000,       5.0000,   6.00000,    550.3989
    542.5000,       5.0000,   6.00000,    562.2374
    547.5000,       5.0000,   6.00000,    579.5063
    552.5000,       5.0000,   6.00000,    642.5898
    557.5000,       5.0000,   6.00000,    729.1840
    562.5000,       5.0000,   6.00000,    671.1978
    567.5000,       5.0000,   6.00000,    619.6747
    572.5000,       5.0000,   6.00000,    589.6387
    577.5000,       5.0000,   6.00000,    625.5289
    582.5000,       5.0000,   6.00000,    559.8032
    587.5000,       5.0000,   6.00000,    613.9948
    592.5000,       5.0000,   6.00000,    645.2321
    597.5000,       5.0000,   6.00000,    668.5139
    602.5000,       5.0000,   6.00000,    636.1816
    607.5000,       5.0000,   6.00000,    668.1454
    612.5000,       5.0000,   6.00000,    733.5530
    617.5000,       5.0000,   6.00000,    672.6249
    622.5000,       5.0000,   6.00000,    736.9861
    627.5000,       5.0000,   6.00000,    731.1188
    632.5000,       5.0000,   6.00000,    691.2053
    637.5000,       5.0000,   6.00000,    666.5582
    642.5000,       5.0000,   6.00000,    635.8486
    647.5000,       5.0000,   6.00000,    605.2528
    652.5000,       5.0000,   6.00000,    589.3059
    657.5000,       5.0000,   6.00000,    635.0144
    662.5000,       5.0000,   6.00000,    606.1705
    667.5000,       5.0000,   6.00000,    609.9031
    672.5000,       5.0000,   6.00000,    693.0024
    677.5000,       5.0000,   6.00000,    642.3155
    682.5000,       5.0000,   6.00000,    606.3043
    687.5000,       5.0000,   6.00000,    799.2996
    692.5000,       5.0000,   6.00000,    825.2446
    697.5000,       5.0000,   6.00000,    756.9806
    702.5000,       5.0000,   6.00000,    641.1125
    707.5000,       5.0000,   6.00000,    651.5571
    712.5000,       5.0000,   6.00000,    747.0353
    717.5000,       5.0000,   6.00000,    779.7630
    722.5000,       5.0000,   6.00000,    712.7146
    727.5000,       5.0000,   6.00000,    673.0704
    732.5000,       5.0000,   6.00000,    667.0766
    737.5000,       5.0000,   6.00000,    696.4978
    747.5000,       5.0000,   6.00000,    640.3219
    752.5000,       5.0000,   6.00000,    713.3376
     37.5000,      25.0000,   1.00000,    508.3175
     42.5000,      25.0000,   1.00000,    530.6045
     47.5000,      25.0000,   1.00000,    536.9008
     52.5000,      25.0000,   1.00000,    589.7973
     57.5000,      25.0000,   1.00000,    676.0872
     62.5000,      25.0000,   1.00000,    734.4923
     67.5000,      25.0000,   1.00000,    707.3704
     72.5000,      25.0000,   1.00000,    726.1898
     77.5000,      25.0000,   1.00000,    744.7269
     82.5000,      25.0000,   1.00000,    724.8028
     87.5000,      25.0000,   1.00000,    681.2888
     92.5000,      25.0000,   1.00000,    723.3166
     97.5000,      25.0000,   1.00000,    731.7083
    102.5000,      25.0000,   1.00000,    776.0397
    107.5000,      25.0000,   1.00000,    913.1306
    112.5000,      25.0000,   1.00000,   1018.3441
    117.5000,      25.0000,   1.00000,    934.0703
    122.5000,      25.0000,   1.00000,    872.5790
    127.5000,      25.0000,   1.00000,    894.4153
    132.5000,      25.0000,   1.00000,    854.7502
    137.5000,      25.0000,   1.00000,    834.9797
    142.5000,      25.0000,   1.00000,    867.8630
    147.5000,      25.0000,   1.00000,    879.2765
    152.5000,      25.0000,   1.00000,    830.9078
    157.5000,      25.0000,   1.00000,    898.0414
    162.5000,      25.0000,   1.00000,    961.9105
    167.5000,      25.0000,   1.00000,    939.3163
    172.5000,      25.0000,   1.00000,    892.1266
    177.5000,      25.0000,   1.00000,    924.3214
    182.5000,      25.0000,   1.00000,    894.2914
    187.5000,      25.0000,   1.00000,    887.5840
    192.5000,      25.0000,   1.00000,    846.3091
    197.5000,      25.0000,   1.00000,    820.9805
    202.5000,      25.0000,   1.00000,    776.3865
    207.5000,      25.0000,   1.00000,    771.0562
    212.5000,      25.0000,   1.00000,    799.1044
    217.5000,      25.0000,   1.00000,    844.8477
    222.5000,      25.0000,   1.00000,    849.5786
    227.5000,      25.0000,   1.00000,    855.9640
    232.5000,      25.0000,   1.00000,    848.7513
    237.5000,      25.0000,   1.00000,    772.7256
    242.5000,      25.0000,   1.00000,    721.9642
    247.5000,      25.0000,   1.00000,    702.7237
    252.5000,      25.0000,   1.00000,    732.0005
    257.5000,      25.0000,   1.00000,    776.7629
    262.5000,      25.0000,   1.00000,    859.7884
    267.5000,      25.0000,   1.00000,    865.4604
    272.5000,      25.0000,   1.00000,    851.2332
    277.5000,      25.0000,   1.00000,    831.2596
    282.5000,      25.0000,   1.00000,    833.1519
    287.5000,      25.0000,   1.00000,    715.3856
    292.5000,      25.0000,   1.00000,    671.4901
    297.5000,      25.0000,   1.00000,    645.9782
    302.5000,      25.0000,   1.00000,    665.5159
    307.5000,      25.0000,   1.00000,    681.9525
    312.5000,      25.0000,   1.00000,    761.4459
    317.5000,      25.0000,   1.00000,    764.2745
    322.5000,      25.0000,   1.00000,    762.6694
    327.5000,      25.0000,   1.00000,    761.9660
    332.5000,      25.0000,   1.00000,    781.7762
    337.5000,      25.0000,   1.00000,    729.7120
    342.5000,      25.0000,   1.00000,    697.4876
    347.5000,      25.0000,   1.00000,    668.8993
    352.5000,      25.0000,   1.00000,    644.4871
    357.5000,      25.0000,   1.00000,    619.3912
    362.5000,      25.0000,   1.00000,    616.5527
    367.5000,      25.0000,   1.00000,    627.5154
    372.5000,      25.0000,   1.00000,    629.1501
    377.5000,      25.0000,   1.00000,    669.3253
    382.5000,      25.0000,   1.00000,    750.5773
    387.5000,      25.0000,   1.00000,    846.1754
    392.5000,      25.0000,   1.00000,    904.0107
    397.5000,      25.0000,   1.00000,    955.4459
    402.5000,      25.0000,   1.00000,    936.7057
    407.5000,      25.0000,   1.00000,    843.5103
    412.5000,      25.0000,   1.00000,    743.4636
    417.5000,      25.0000,   1.00000,    660.2500
    422.5000,      25.0000,   1.00000,    561.2536
    427.5000,      25.0000,   1.00000,    512.3499
    432.5000,      25.0000,   1.00000,    517.8733
    437.5000,      25.0000,   1.00000,    549.8599
    442.5000,      25.0000,   1.00000,    607.2247
    447.5000,      25.0000,   1.00000,    679.3072
    452.5000,      25.0000,   1.00000,    730.0140
    457.5000,      25.0000,   1.00000,    770.1893
    462.5000,      25.0000,   1.00000,    790.5742
    467.5000,      25.0000,   1.00000,    785.2636
    472.5000,      25.0000,   1.00000,    762.7239
    477.5000,      25.0000,   1.00000,    741.1006
    482.5000,      25.0000,   1.00000,    699.6672
    487.5000,      25.0000,   1.00000,    654.2906
    492.5000,      25.0000,   1.00000,    655.1179
    497.5000,      25.0000,   1.00000,    648.6631
    502.5000,      25.0000,   1.00000,    621.9176
    507.5000,      25.0000,   1.00000,    588.3558
    512.5000,      25.0000,   1.00000,    563.6364
    517.5000,      25.0000,   1.00000,    527.3301
    522.5000,      25.0000,   1.00000,    510.5566
    527.5000,      25.0000,   1.00000,    518.8840
    532.5000,      25.0000,   1.00000,    519.9193
    537.5000,      25.0000,   1.00000,    513.7914
    542.5000,      25.0000,   1.00000,    570.7253
    547.5000,      25.0000,   1.00000,    641.8715
    552.5000,      25.0000,   1.00000,    680.9618
    557.5000,      25.0000,   1.00000,    675.9386
    562.5000,      25.0000,   1.00000,    658.2933
    567.5000,      25.0000,   1.00000,    646.6122
    572.5000,      25.0000,   1.00000,    609.2161
    577.5000,      25.0000,   1.00000,    587.0132
    582.5000,      25.0000,   1.00000,    574.8071
    587.5000,      25.0000,   1.00000,    571.7209
    592.5000,      25.0000,   1.00000,    566.3907
    597.5000,      25.0000,   1.00000,    599.7841
    602.5000,      25.0000,   1.00000,    628.8431
    607.5000,      25.0000,   1.00000,    632.8952
    612.5000,      25.0000,   1.00000,    651.4223
    617.5000,      25.0000,   1.00000,    686.1335
    622.5000,      25.0000,   1.00000,    686.0295
    627.5000,      25.0000,   1.00000,    673.5658
    632.5000,      25.0000,   1.00000,    672.4512
    637.5000,      25.0000,   1.00000,    650.3276
    642.5000,      25.0000,   1.00000,    617.8060
    647.5000,      25.0000,   1.00000,    624.6918
    652.5000,      25.0000,   1.00000,    625.5240
    657.5000,      25.0000,   1.00000,    597.1427
    662.5000,      25.0000,   1.00000,    628.8132
    667.5000,      25.0000,   1.00000,    647.0878
    672.5000,      25.0000,   1.00000,    654.9197
    677.5000,      25.0000,   1.00000,    701.9954
    682.5000,      25.0000,   1.00000,    722.8162
    687.5000,      25.0000,   1.00000,    718.1052
    692.5000,      25.0000,   1.00000,    691.9196
    697.5000,      25.0000,   1.00000,    701.8271
    702.5000,      25.0000,   1.00000,    684.4839
    707.5000,      25.0000,   1.00000,    660.3045
    712.5000,      25.0000,   1.00000,    652.2249
    717.5000,      25.0000,   1.00000,    633.0983
    722.5000,      25.0000,   1.00000,    634.4259
    727.5000,      25.0000,   1.00000,    669.7117
    732.5000,      25.0000,   1.00000,    646.3696
    742.5000,      25.0000,   1.00000,    684.4789
    747.5000,      25.0000,   1.00000,    676.1516
     37.5000,       5.0000,   7.00000,    484.6173
     42.5000,       5.0000,   7.00000,    501.6716
     47.5000,       5.0000,   7.00000,    479.1179
     52.5000,       5.0000,   7.00000,    566.8078
     57.5000,       5.0000,   7.00000,    519.9435
     62.5000,       5.0000,   7.00000,    623.2334
     67.5000,       5.0000,   7.00000,    744.5253
     72.5000,       5.0000,   7.00000,    796.8230
     77.5000,       5.0000,   7.00000,    717.4424
     82.5000,       5.0000,   7.00000,    706.9284
     87.5000,       5.0000,   7.00000,    577.3950
     92.5000,       5.0000,   7.00000,    594.2993
     97.5000,       5.0000,   7.00000,    765.4332
    102.5000,       5.0000,   7.00000,    884.1924
    107.5000,       5.0000,   7.00000,    765.6011
    112.5000,       5.0000,   7.00000,    741.6605
    117.5000,       5.0000,   7.00000,    835.0095
    122.5000,       5.0000,   7.00000,   1066.7316
    127.5000,       5.0000,   7.00000,    860.2263
    132.5000,       5.0000,   7.00000,    688.1908
    137.5000,       5.0000,   7.00000,    784.0490
    142.5000,       5.0000,   7.00000,    707.0061
    147.5000,       5.0000,   7.00000,    889.0493
    152.5000,       5.0000,   7.00000,    961.9531
    157.5000,       5.0000,   7.00000,    886.4417
    162.5000,       5.0000,   7.00000,    768.7996
    167.5000,       5.0000,   7.00000,    937.4859
    172.5000,       5.0000,   7.00000,    900.6729
    177.5000,       5.0000,   7.00000,    919.7311
    182.5000,       5.0000,   7.00000,    816.9330
    187.5000,       5.0000,   7.00000,    915.4589
    192.5000,       5.0000,   7.00000,    851.1549
    197.5000,       5.0000,   7.00000,    744.3490
    202.5000,       5.0000,   7.00000,    717.1372
    207.5000,       5.0000,   7.00000,    751.6750
    212.5000,       5.0000,   7.00000,    811.2076
    217.5000,       5.0000,   7.00000,    781.4691
    222.5000,       5.0000,   7.00000,    840.7242
    227.5000,       5.0000,   7.00000,    998.7102
    232.5000,       5.0000,   7.00000,    822.0267
    237.5000,       5.0000,   7.00000,    718.2192
    242.5000,       5.0000,   7.00000,    681.6740
    247.5000,       5.0000,   7.00000,    641.0818
    252.5000,       5.0000,   7.00000,    777.0859
    257.5000,       5.0000,   7.00000,    707.0117
    262.5000,       5.0000,   7.00000,    727.9285
    267.5000,       5.0000,   7.00000,    928.0812
    272.5000,       5.0000,   7.00000,   1073.4727
    277.5000,       5.0000,   7.00000,    810.4031
    282.5000,       5.0000,   7.00000,    714.5019
    287.5000,       5.0000,   7.00000,    582.8770
    292.5000,       5.0000,   7.00000,    742.1875
    297.5000,       5.0000,   7.00000,    670.4360
    302.5000,       5.0000,   7.00000,    640.7936
    307.5000,       5.0000,   7.00000,    667.8134
    312.5000,       5.0000,   7.00000,    699.3040
    317.5000,       5.0000,   7.00000,    668.3128
    322.5000,       5.0000,   7.00000,    868.2435
    327.5000,       5.0000,   7.00000,    729.9259
    332.5000,       5.0000,   7.00000,    699.6048
    337.5000,       5.0000,   7.00000,    702.2886
    342.5000,       5.0000,   7.00000,    622.8727
    347.5000,       5.0000,   7.00000,    629.9421
    352.5000,       5.0000,   7.00000,    658.7285
    357.5000,       5.0000,   7.00000,    598.0485
    362.5000,       5.0000,   7.00000,    625.2970
    367.5000,       5.0000,   7.00000,    586.3930
    372.5000,       5.0000,   7.00000,    552.7972
    377.5000,       5.0000,   7.00000,    666.7978
    382.5000,       5.0000,   7.00000,    665.0393
    387.5000,       5.0000,   7.00000,    827.5749
    392.5000,       5.0000,   7.00000,   1062.1266
    397.5000,       5.0000,   7.00000,   1028.3378
    402.5000,       5.0000,   7.00000,    912.9272
    407.5000,       5.0000,   7.00000,    950.5515
    412.5000,       5.0000,   7.00000,    753.8666
    417.5000,       5.0000,   7.00000,    600.1250
    422.5000,       5.0000,   7.00000,    494.2545
    427.5000,       5.0000,   7.00000,    461.9059
    432.5000,       5.0000,   7.00000,    535.8764
    437.5000,       5.0000,   7.00000,    565.5822
    442.5000,       5.0000,   7.00000,    618.0457
    447.5000,       5.0000,   7.00000,    644.1068
    452.5000,       5.0000,   7.00000,    785.8799
    457.5000,       5.0000,   7.00000,    836.6026
    462.5000,       5.0000,   7.00000,    829.5723
    467.5000,       5.0000,   7.00000,    807.4348
    472.5000,       5.0000,   7.00000,    703.6104
    477.5000,       5.0000,   7.00000,    752.3408
    482.5000,       5.0000,   7.00000,    682.6827
    487.5000,       5.0000,   7.00000,    673.3224
    492.5000,       5.0000,   7.00000,    605.8204
    497.5000,       5.0000,   7.00000,    581.5781
    502.5000,       5.0000,   7.00000,    675.7990
    507.5000,       5.0000,   7.00000,    580.9835
    512.5000,       5.0000,   7.00000,    543.4497
    517.5000,       5.0000,   7.00000,    516.9292
    522.5000,       5.0000,   7.00000,    536.2920
    527.5000,       5.0000,   7.00000,    462.5287
    532.5000,       5.0000,   7.00000,    450.4283
    537.5000,       5.0000,   7.00000,    483.3490
    542.5000,       5.0000,   7.00000,    513.8499
    547.5000,       5.0000,   7.00000,    544.9857
    552.5000,       5.0000,   7.00000,    638.1027
    557.5000,       5.0000,   7.00000,    728.7092
    562.5000,       5.0000,   7.00000,    673.3732
    567.5000,       5.0000,   7.00000,    615.4381
    572.5000,       5.0000,   7.00000,    575.7404
    577.5000,       5.0000,   7.00000,    576.3267
    582.5000,       5.0000,   7.00000,    511.1675
    587.5000,       5.0000,   7.00000,    540.7294
    592.5000,       5.0000,   7.00000,    556.3121
    597.5000,       5.0000,   7.00000,    601.2900
    602.5000,       5.0000,   7.00000,    582.3132
    607.5000,       5.0000,   7.00000,    619.5732
    612.5000,       5.0000,   7.00000,    676.1390
    617.5000,       5.0000,   7.00000,    633.3796
    622.5000,       5.0000,   7.00000,    680.6628
    627.5000,       5.0000,   7.00000,    683.6864
    632.5000,       5.0000,   7.00000,    654.5669
    637.5000,       5.0000,   7.00000,    629.4474
    642.5000,       5.0000,   7.00000,    611.5867
    647.5000,       5.0000,   7.00000,    589.7820
    652.5000,       5.0000,   7.00000,    575.0864
    657.5000,       5.0000,   7.00000,    578.0897
    662.5000,       5.0000,   7.00000,    575.2174
    667.5000,       5.0000,   7.00000,    587.6210
    672.5000,       5.0000,   7.00000,    683.5426
    677.5000,       5.0000,   7.00000,    615.3210
    682.5000,       5.0000,   7.00000,    566.5026
    687.5000,       5.0000,   7.00000,    766.4722
    692.5000,       5.0000,   7.00000,    790.2076
    697.5000,       5.0000,   7.00000,    721.2850
    702.5000,       5.0000,   7.00000,    584.4235
    707.5000,       5.0000,   7.00000,    583.9241
    712.5000,       5.0000,   7.00000,    695.9026
    717.5000,       5.0000,   7.00000,    713.8010
    722.5000,       5.0000,   7.00000,    623.8182
    727.5000,       5.0000,   7.00000,    594.2076
    732.5000,       5.0000,   7.00000,    604.7578
    742.5000,       5.0000,   7.00000,    652.8054
    747.5000,       5.0000,   7.00000,    583.1697
     42.5000,       5.0000,   8.00000,    457.0305
     47.5000,       5.0000,   8.00000,    437.3159
     52.5000,       5.0000,   8.00000,    505.6188
     57.5000,       5.0000,   8.00000,    453.0095
     62.5000,       5.0000,   8.00000,    519.8892
     67.5000,       5.0000,   8.00000,    648.9296
     72.5000,       5.0000,   8.00000,    734.3170
     77.5000,       5.0000,   8.00000,    661.9781
     82.5000,       5.0000,   8.00000,    597.3168
     87.5000,       5.0000,   8.00000,    507.2879
     92.5000,       5.0000,   8.00000,    527.1498
     97.5000,       5.0000,   8.00000,    700.6471
    102.5000,       5.0000,   8.00000,    799.6593
    107.5000,       5.0000,   8.00000,    660.1292
    112.5000,       5.0000,   8.00000,    636.0537
    117.5000,       5.0000,   8.00000,    740.0149
    122.5000,       5.0000,   8.00000,   1000.1074
    127.5000,       5.0000,   8.00000,    793.0040
    132.5000,       5.0000,   8.00000,    628.5069
    137.5000,       5.0000,   8.00000,    683.5269
    142.5000,       5.0000,   8.00000,    621.7794
    147.5000,       5.0000,   8.00000,    806.1152
    152.5000,       5.0000,   8.00000,    882.7997
    157.5000,       5.0000,   8.00000,    803.8610
    162.5000,       5.0000,   8.00000,    687.9737
    167.5000,       5.0000,   8.00000,    873.3122
    172.5000,       5.0000,   8.00000,    841.2869
    177.5000,       5.0000,   8.00000,    858.0758
    182.5000,       5.0000,   8.00000,    767.7711
    187.5000,       5.0000,   8.00000,    797.1065
    192.5000,       5.0000,   8.00000,    762.1409
    197.5000,       5.0000,   8.00000,    689.5546
    202.5000,       5.0000,   8.00000,    691.0234
    207.5000,       5.0000,   8.00000,    706.0912
    212.5000,       5.0000,   8.00000,    757.4274
    217.5000,       5.0000,   8.00000,    741.8210
    222.5000,       5.0000,   8.00000,    820.2750
    227.5000,       5.0000,   8.00000,    935.4066
    232.5000,       5.0000,   8.00000,    743.7134
    237.5000,       5.0000,   8.00000,    685.4811
    242.5000,       5.0000,   8.00000,    655.6904
    247.5000,       5.0000,   8.00000,    632.7026
    252.5000,       5.0000,   8.00000,    735.3131
    257.5000,       5.0000,   8.00000,    669.5139
    262.5000,       5.0000,   8.00000,    694.2999
    267.5000,       5.0000,   8.00000,    863.8247
    272.5000,       5.0000,   8.00000,   1028.6393
    277.5000,       5.0000,   8.00000,    793.0740
    282.5000,       5.0000,   8.00000,    656.8229
    287.5000,       5.0000,   8.00000,    544.4952
    292.5000,       5.0000,   8.00000,    692.0869
    297.5000,       5.0000,   8.00000,    636.3894
    302.5000,       5.0000,   8.00000,    611.8399
    307.5000,       5.0000,   8.00000,    611.9483
    312.5000,       5.0000,   8.00000,    627.2920
    317.5000,       5.0000,   8.00000,    638.1938
    322.5000,       5.0000,   8.00000,    840.9124
    327.5000,       5.0000,   8.00000,    703.1438
    332.5000,       5.0000,   8.00000,    658.9302
    337.5000,       5.0000,   8.00000,    656.4385
    342.5000,       5.0000,   8.00000,    595.9326
    347.5000,       5.0000,   8.00000,    589.1513
    352.5000,       5.0000,   8.00000,    603.3706
    357.5000,       5.0000,   8.00000,    541.4955
    362.5000,       5.0000,   8.00000,    556.7955
    367.5000,       5.0000,   8.00000,    536.9890
    372.5000,       5.0000,   8.00000,    509.1550
    377.5000,       5.0000,   8.00000,    648.5729
    382.5000,       5.0000,   8.00000,    670.6194
    387.5000,       5.0000,   8.00000,    850.2711
    392.5000,       5.0000,   8.00000,   1091.0607
    397.5000,       5.0000,   8.00000,   1064.1676
    402.5000,       5.0000,   8.00000,    930.5224
    407.5000,       5.0000,   8.00000,    968.5081
    412.5000,       5.0000,   8.00000,    742.5871
    417.5000,       5.0000,   8.00000,    568.6316
    422.5000,       5.0000,   8.00000,    461.0388
    427.5000,       5.0000,   8.00000,    417.4203
    432.5000,       5.0000,   8.00000,    475.6582
    437.5000,       5.0000,   8.00000,    512.5461
    442.5000,       5.0000,   8.00000,    590.6672
    447.5000,       5.0000,   8.00000,    609.0140
    452.5000,       5.0000,   8.00000,    784.2059
    457.5000,       5.0000,   8.00000,    861.5403
    462.5000,       5.0000,   8.00000,    850.8418
    467.5000,       5.0000,   8.00000,    842.3887
    472.5000,       5.0000,   8.00000,    726.3178
    477.5000,       5.0000,   8.00000,    767.3448
    482.5000,       5.0000,   8.00000,    675.1582
    487.5000,       5.0000,   8.00000,    679.1041
    492.5000,       5.0000,   8.00000,    590.7863
    497.5000,       5.0000,   8.00000,    553.2278
    502.5000,       5.0000,   8.00000,    632.8647
    507.5000,       5.0000,   8.00000,    541.1228
    512.5000,       5.0000,   8.00000,    505.4297
    517.5000,       5.0000,   8.00000,    461.9977
    522.5000,       5.0000,   8.00000,    487.2611
    527.5000,       5.0000,   8.00000,    413.3286
    532.5000,       5.0000,   8.00000,    411.9408
    537.5000,       5.0000,   8.00000,    448.3371
    542.5000,       5.0000,   8.00000,    462.0781
    547.5000,       5.0000,   8.00000,    511.8473
    552.5000,       5.0000,   8.00000,    616.5865
    557.5000,       5.0000,   8.00000,    720.2506
    562.5000,       5.0000,   8.00000,    674.7884
    567.5000,       5.0000,   8.00000,    608.8484
    572.5000,       5.0000,   8.00000,    538.1860
    577.5000,       5.0000,   8.00000,    543.1049
    582.5000,       5.0000,   8.00000,    469.1873
    587.5000,       5.0000,   8.00000,    482.9274
    592.5000,       5.0000,   8.00000,    486.0542
    597.5000,       5.0000,   8.00000,    517.2928
    602.5000,       5.0000,   8.00000,    519.7136
    607.5000,       5.0000,   8.00000,    572.9339
    612.5000,       5.0000,   8.00000,    637.6678
    617.5000,       5.0000,   8.00000,    584.9108
    622.5000,       5.0000,   8.00000,    647.0527
    627.5000,       5.0000,   8.00000,    643.0748
    632.5000,       5.0000,   8.00000,    613.4615
    637.5000,       5.0000,   8.00000,    597.0338
    642.5000,       5.0000,   8.00000,    600.6523
    647.5000,       5.0000,   8.00000,    567.0297
    652.5000,       5.0000,   8.00000,    533.0003
    657.5000,       5.0000,   8.00000,    558.4108
    662.5000,       5.0000,   8.00000,    543.3869
    667.5000,       5.0000,   8.00000,    562.0662
    672.5000,       5.0000,   8.00000,    644.7996
    677.5000,       5.0000,   8.00000,    578.4512
    682.5000,       5.0000,   8.00000,    538.9709
    687.5000,       5.0000,   8.00000,    740.6658
    692.5000,       5.0000,   8.00000,    753.5938
    697.5000,       5.0000,   8.00000,    670.5797
    702.5000,       5.0000,   8.00000,    548.3123
    707.5000,       5.0000,   8.00000,    547.3586
    712.5000,       5.0000,   8.00000,    629.7763
    717.5000,       5.0000,   8.00000,    663.1088
    722.5000,       5.0000,   8.00000,    582.4459
    727.5000,       5.0000,   8.00000,    503.6038
    737.5000,       5.0000,   8.00000,    656.2770
    742.5000,       5.0000,   8.00000,    605.9742
     52.5000,      35.0000,   1.00000,    444.9547
     57.5000,      35.0000,   1.00000,    471.0314
     62.5000,      35.0000,   1.00000,    497.8571
     67.5000,      35.0000,   1.00000,    519.7726
     72.5000,      35.0000,   1.00000,    476.0803
     77.5000,      35.0000,   1.00000,    464.5885
     82.5000,      35.0000,   1.00000,    518.4341
     87.5000,      35.0000,   1.00000,    556.2314
     92.5000,      35.0000,   1.00000,    565.1295
     97.5000,      35.0000,   1.00000,    576.7599
    102.5000,      35.0000,   1.00000,    587.0935
    107.5000,      35.0000,   1.00000,    644.2958
    112.5000,      35.0000,   1.00000,    675.1232
    117.5000,      35.0000,   1.00000,    673.0635
    122.5000,      35.0000,   1.00000,    669.6374
    127.5000,      35.0000,   1.00000,    668.9786
    132.5000,      35.0000,   1.00000,    713.6696
    137.5000,      35.0000,   1.00000,    741.7159
    142.5000,      35.0000,   1.00000,    678.1123
    147.5000,      35.0000,   1.00000,    642.5065
    152.5000,      35.0000,   1.00000,    696.3521
    157.5000,      35.0000,   1.00000,    728.4141
    162.5000,      35.0000,   1.00000,    744.0878
    167.5000,      35.0000,   1.00000,    736.8196
    172.5000,      35.0000,   1.00000,    735.9111
    177.5000,      35.0000,   1.00000,    718.7671
    182.5000,      35.0000,   1.00000,    712.3797
    187.5000,      35.0000,   1.00000,    683.4664
    192.5000,      35.0000,   1.00000,    671.3227
    197.5000,      35.0000,   1.00000,    655.5865
    202.5000,      35.0000,   1.00000,    673.3131
    207.5000,      35.0000,   1.00000,    692.7112
    212.5000,      35.0000,   1.00000,    720.2512
    217.5000,      35.0000,   1.00000,    708.4750
    222.5000,      35.0000,   1.00000,    688.4736
    227.5000,      35.0000,   1.00000,    680.3871
    232.5000,      35.0000,   1.00000,    675.3452
    237.5000,      35.0000,   1.00000,    705.4235
    242.5000,      35.0000,   1.00000,    704.3347
    247.5000,      35.0000,   1.00000,    676.8224
    252.5000,      35.0000,   1.00000,    694.4103
    257.5000,      35.0000,   1.00000,    731.4031
    262.5000,      35.0000,   1.00000,    728.5320
    267.5000,      35.0000,   1.00000,    733.2202
    272.5000,      35.0000,   1.00000,    683.2514
    277.5000,      35.0000,   1.00000,    690.4641
    282.5000,      35.0000,   1.00000,    707.7399
    287.5000,      35.0000,   1.00000,    676.7114
    292.5000,      35.0000,   1.00000,    610.7706
    297.5000,      35.0000,   1.00000,    582.9324
    302.5000,      35.0000,   1.00000,    564.1516
    307.5000,      35.0000,   1.00000,    616.4368
    312.5000,      35.0000,   1.00000,    611.7901
    317.5000,      35.0000,   1.00000,    619.0514
    322.5000,      35.0000,   1.00000,    657.5422
    327.5000,      35.0000,   1.00000,    674.3742
    332.5000,      35.0000,   1.00000,    664.7134
    337.5000,      35.0000,   1.00000,    653.6724
    342.5000,      35.0000,   1.00000,    582.8630
    347.5000,      35.0000,   1.00000,    554.5532
    352.5000,      35.0000,   1.00000,    529.1284
    357.5000,      35.0000,   1.00000,    497.4964
    362.5000,      35.0000,   1.00000,    508.4750
    367.5000,      35.0000,   1.00000,    533.1785
    372.5000,      35.0000,   1.00000,    590.9357
    377.5000,      35.0000,   1.00000,    721.6522
    382.5000,      35.0000,   1.00000,    812.7125
    387.5000,      35.0000,   1.00000,    877.3704
    392.5000,      35.0000,   1.00000,    946.7996
    397.5000,      35.0000,   1.00000,    943.1931
    402.5000,      35.0000,   1.00000,    893.3561
    407.5000,      35.0000,   1.00000,    802.7465
    412.5000,      35.0000,   1.00000,    678.8474
    417.5000,      35.0000,   1.00000,    575.6919
    422.5000,      35.0000,   1.00000,    502.1501
    427.5000,      35.0000,   1.00000,    429.5791
    432.5000,      35.0000,   1.00000,    400.8392
    437.5000,      35.0000,   1.00000,    409.1963
    442.5000,      35.0000,   1.00000,    464.5122
    447.5000,      35.0000,   1.00000,    564.9076
    452.5000,      35.0000,   1.00000,    651.4323
    457.5000,      35.0000,   1.00000,    718.4064
    462.5000,      35.0000,   1.00000,    800.9503
    467.5000,      35.0000,   1.00000,    844.1849
    472.5000,      35.0000,   1.00000,    830.2728
    477.5000,      35.0000,   1.00000,    784.9714
    482.5000,      35.0000,   1.00000,    731.8886
    487.5000,      35.0000,   1.00000,    693.5573
    492.5000,      35.0000,   1.00000,    648.8315
    497.5000,      35.0000,   1.00000,    594.1328
    502.5000,      35.0000,   1.00000,    542.1944
    507.5000,      35.0000,   1.00000,    497.6213
    512.5000,      35.0000,   1.00000,    463.4927
    517.5000,      35.0000,   1.00000,    444.3791
    522.5000,      35.0000,   1.00000,    423.0877
    527.5000,      35.0000,   1.00000,    412.9760
    532.5000,      35.0000,   1.00000,    432.1591
    537.5000,      35.0000,   1.00000,    472.9732
    542.5000,      35.0000,   1.00000,    521.8394
    547.5000,      35.0000,   1.00000,    560.5245
    552.5000,      35.0000,   1.00000,    588.9869
    557.5000,      35.0000,   1.00000,    607.9271
    562.5000,      35.0000,   1.00000,    604.5566
    567.5000,      35.0000,   1.00000,    586.9686
    572.5000,      35.0000,   1.00000,    558.3676
    577.5000,      35.0000,   1.00000,    516.5477
    582.5000,      35.0000,   1.00000,    482.2596
    587.5000,      35.0000,   1.00000,    453.1175
    592.5000,      35.0000,   1.00000,    439.7185
    597.5000,      35.0000,   1.00000,    438.4840
    602.5000,      35.0000,   1.00000,    449.2338
    607.5000,      35.0000,   1.00000,    484.4789
    612.5000,      35.0000,   1.00000,    530.9523
    617.5000,      35.0000,   1.00000,    564.1862
    622.5000,      35.0000,   1.00000,    577.5159
    627.5000,      35.0000,   1.00000,    585.3736
    632.5000,      35.0000,   1.00000,    589.9439
    637.5000,      35.0000,   1.00000,    586.0046
    642.5000,      35.0000,   1.00000,    569.1796
    647.5000,      35.0000,   1.00000,    558.0693
    652.5000,      35.0000,   1.00000,    554.0815
    657.5000,      35.0000,   1.00000,    568.3752
    662.5000,      35.0000,   1.00000,    561.2110
    667.5000,      35.0000,   1.00000,    549.4765
    672.5000,      35.0000,   1.00000,    581.4343
    677.5000,      35.0000,   1.00000,    616.0623
    682.5000,      35.0000,   1.00000,    629.9398
    687.5000,      35.0000,   1.00000,    605.5068
    692.5000,      35.0000,   1.00000,    574.6169
    697.5000,      35.0000,   1.00000,    581.6910
    702.5000,      35.0000,   1.00000,    587.5513
    707.5000,      35.0000,   1.00000,    561.2595
    712.5000,      35.0000,   1.00000,    520.0986
    717.5000,      35.0000,   1.00000,    484.6038
    727.5000,      35.0000,   1.00000,    541.5703
    732.5000,      35.0000,   1.00000,    522.1861
     52.5000,       5.0000,  10.00000,    385.3715
     57.5000,       5.0000,  10.00000,    331.0771
     62.5000,       5.0000,  10.00000,    407.1068
     67.5000,       5.0000,  10.00000,    531.0859
     72.5000,       5.0000,  10.00000,    561.0610
     77.5000,       5.0000,  10.00000,    482.8334
     82.5000,       5.0000,  10.00000,    472.2225
     87.5000,       5.0000,  10.00000,    413.6876
     92.5000,       5.0000,  10.00000,    438.9883
     97.5000,       5.0000,  10.00000,    591.3632
    102.5000,       5.0000,  10.00000,    646.8676
    107.5000,       5.0000,  10.00000,    515.5995
    112.5000,       5.0000,  10.00000,    495.0430
    117.5000,       5.0000,  10.00000,    583.3941
    122.5000,       5.0000,  10.00000,    774.5413
    127.5000,       5.0000,  10.00000,    645.3702
    132.5000,       5.0000,  10.00000,    531.1694
    137.5000,       5.0000,  10.00000,    591.9491
    142.5000,       5.0000,  10.00000,    510.8689
    147.5000,       5.0000,  10.00000,    661.7025
    152.5000,       5.0000,  10.00000,    765.3403
    157.5000,       5.0000,  10.00000,    724.0262
    162.5000,       5.0000,  10.00000,    595.5106
    167.5000,       5.0000,  10.00000,    716.7976
    172.5000,       5.0000,  10.00000,    689.7914
    177.5000,       5.0000,  10.00000,    713.7877
    182.5000,       5.0000,  10.00000,    634.2556
    187.5000,       5.0000,  10.00000,    687.2866
    192.5000,       5.0000,  10.00000,    644.9445
    197.5000,       5.0000,  10.00000,    570.9505
    202.5000,       5.0000,  10.00000,    586.5410
    207.5000,       5.0000,  10.00000,    627.1160
    212.5000,       5.0000,  10.00000,    679.5995
    217.5000,       5.0000,  10.00000,    643.5388
    222.5000,       5.0000,  10.00000,    667.5952
    227.5000,       5.0000,  10.00000,    773.8447
    232.5000,       5.0000,  10.00000,    642.6271
    237.5000,       5.0000,  10.00000,    616.8870
    242.5000,       5.0000,  10.00000,    610.1279
    247.5000,       5.0000,  10.00000,    584.6288
    252.5000,       5.0000,  10.00000,    679.8773
    257.5000,       5.0000,  10.00000,    614.1002
    262.5000,       5.0000,  10.00000,    640.0128
    267.5000,       5.0000,  10.00000,    791.1831
    272.5000,       5.0000,  10.00000,    889.8987
    277.5000,       5.0000,  10.00000,    675.0085
    282.5000,       5.0000,  10.00000,    596.1184
    287.5000,       5.0000,  10.00000,    500.0732
    292.5000,       5.0000,  10.00000,    649.0029
    297.5000,       5.0000,  10.00000,    587.9303
    302.5000,       5.0000,  10.00000,    553.4136
    307.5000,       5.0000,  10.00000,    556.0964
    312.5000,       5.0000,  10.00000,    540.0829
    317.5000,       5.0000,  10.00000,    520.7762
    322.5000,       5.0000,  10.00000,    731.6120
    327.5000,       5.0000,  10.00000,    642.3027
    332.5000,       5.0000,  10.00000,    602.4080
    337.5000,       5.0000,  10.00000,    573.7360
    342.5000,       5.0000,  10.00000,    498.9892
    347.5000,       5.0000,  10.00000,    491.2843
    352.5000,       5.0000,  10.00000,    523.6904
    357.5000,       5.0000,  10.00000,    471.8652
    362.5000,       5.0000,  10.00000,    498.4115
    367.5000,       5.0000,  10.00000,    489.5568
    372.5000,       5.0000,  10.00000,    476.5602
    377.5000,       5.0000,  10.00000,    650.1048
    382.5000,       5.0000,  10.00000,    677.9624
    387.5000,       5.0000,  10.00000,    873.7785
    392.5000,       5.0000,  10.00000,   1136.0015
    397.5000,       5.0000,  10.00000,   1107.8143
    402.5000,       5.0000,  10.00000,    920.0847
    407.5000,       5.0000,  10.00000,    906.4351
    412.5000,       5.0000,  10.00000,    669.0365
    417.5000,       5.0000,  10.00000,    501.1683
    422.5000,       5.0000,  10.00000,    401.4849
    427.5000,       5.0000,  10.00000,    357.6672
    432.5000,       5.0000,  10.00000,    394.2468
    437.5000,       5.0000,  10.00000,    394.9174
    442.5000,       5.0000,  10.00000,    455.7793
    447.5000,       5.0000,  10.00000,    517.4733
    452.5000,       5.0000,  10.00000,    692.3251
    457.5000,       5.0000,  10.00000,    798.9715
    462.5000,       5.0000,  10.00000,    865.8171
    467.5000,       5.0000,  10.00000,    889.7044
    472.5000,       5.0000,  10.00000,    770.6773
    477.5000,       5.0000,  10.00000,    799.3373
    482.5000,       5.0000,  10.00000,    704.0556
    487.5000,       5.0000,  10.00000,    689.9858
    492.5000,       5.0000,  10.00000,    592.4077
    497.5000,       5.0000,  10.00000,    535.8519
    502.5000,       5.0000,  10.00000,    587.6565
    507.5000,       5.0000,  10.00000,    485.9008
    512.5000,       5.0000,  10.00000,    441.2222
    517.5000,       5.0000,  10.00000,    410.3423
    522.5000,       5.0000,  10.00000,    427.6671
    527.5000,       5.0000,  10.00000,    351.2763
    532.5000,       5.0000,  10.00000,    352.1783
    537.5000,       5.0000,  10.00000,    391.0834
    542.5000,       5.0000,  10.00000,    415.7367
    547.5000,       5.0000,  10.00000,    456.9359
    552.5000,       5.0000,  10.00000,    567.6750
    557.5000,       5.0000,  10.00000,    685.8055
    562.5000,       5.0000,  10.00000,    624.1471
    567.5000,       5.0000,  10.00000,    567.9337
    572.5000,       5.0000,  10.00000,    504.5711
    577.5000,       5.0000,  10.00000,    489.7238
    582.5000,       5.0000,  10.00000,    408.3357
    587.5000,       5.0000,  10.00000,    412.1409
    592.5000,       5.0000,  10.00000,    410.6489
    597.5000,       5.0000,  10.00000,    424.8351
    602.5000,       5.0000,  10.00000,    417.7187
    607.5000,       5.0000,  10.00000,    459.3340
    612.5000,       5.0000,  10.00000,    536.8718
    617.5000,       5.0000,  10.00000,    520.6557
    622.5000,       5.0000,  10.00000,    583.5160
    627.5000,       5.0000,  10.00000,    585.2681
    632.5000,       5.0000,  10.00000,    572.0085
    637.5000,       5.0000,  10.00000,    555.8143
    642.5000,       5.0000,  10.00000,    539.3712
    647.5000,       5.0000,  10.00000,    509.9887
    652.5000,       5.0000,  10.00000,    487.3093
    657.5000,       5.0000,  10.00000,    520.6461
    662.5000,       5.0000,  10.00000,    502.2975
    667.5000,       5.0000,  10.00000,    495.7985
    672.5000,       5.0000,  10.00000,    564.7745
    677.5000,       5.0000,  10.00000,    517.7539
    682.5000,       5.0000,  10.00000,    494.3051
    687.5000,       5.0000,  10.00000,    660.0682
    692.5000,       5.0000,  10.00000,    667.3351
    697.5000,       5.0000,  10.00000,    599.4569
    702.5000,       5.0000,  10.00000,    487.6488
    707.5000,       5.0000,  10.00000,    486.3921
    712.5000,       5.0000,  10.00000,    555.6036
    717.5000,       5.0000,  10.00000,    557.0806
    727.5000,       5.0000,  10.00000,    471.2671
    732.5000,       5.0000,  10.00000,    460.8712
     67.5000,      45.0000,   1.00000,    342.4768
     72.5000,      45.0000,   1.00000,    336.8948
     77.5000,      45.0000,   1.00000,    365.6337
     82.5000,      45.0000,   1.00000,    408.4077
     87.5000,      45.0000,   1.00000,    414.9793
     92.5000,      45.0000,   1.00000,    414.8545
     97.5000,      45.0000,   1.00000,    440.9985
    102.5000,      45.0000,   1.00000,    481.8999
    107.5000,      45.0000,   1.00000,    499.1094
    112.5000,      45.0000,   1.00000,    511.7802
    117.5000,      45.0000,   1.00000,    527.1885
    122.5000,      45.0000,   1.00000,    511.5038
    127.5000,      45.0000,   1.00000,    507.0811
    132.5000,      45.0000,   1.00000,    547.5366
    137.5000,      45.0000,   1.00000,    589.3832
    142.5000,      45.0000,   1.00000,    614.6534
    147.5000,      45.0000,   1.00000,    601.0107
    152.5000,      45.0000,   1.00000,    599.7444
    157.5000,      45.0000,   1.00000,    608.1352
    162.5000,      45.0000,   1.00000,    576.4270
    167.5000,      45.0000,   1.00000,    593.6008
    172.5000,      45.0000,   1.00000,    596.7307
    177.5000,      45.0000,   1.00000,    563.9703
    182.5000,      45.0000,   1.00000,    544.1750
    187.5000,      45.0000,   1.00000,    550.1849
    192.5000,      45.0000,   1.00000,    567.3765
    197.5000,      45.0000,   1.00000,    566.8325
    202.5000,      45.0000,   1.00000,    554.7236
    207.5000,      45.0000,   1.00000,    542.5878
    212.5000,      45.0000,   1.00000,    514.5890
    217.5000,      45.0000,   1.00000,    518.3875
    222.5000,      45.0000,   1.00000,    548.9811
    227.5000,      45.0000,   1.00000,    555.0446
    232.5000,      45.0000,   1.00000,    567.0466
    237.5000,      45.0000,   1.00000,    583.4535
    242.5000,      45.0000,   1.00000,    602.7941
    247.5000,      45.0000,   1.00000,    633.6016
    252.5000,      45.0000,   1.00000,    650.2672
    257.5000,      45.0000,   1.00000,    636.6868
    262.5000,      45.0000,   1.00000,    623.1957
    267.5000,      45.0000,   1.00000,    605.3977
    272.5000,      45.0000,   1.00000,    616.9540
    277.5000,      45.0000,   1.00000,    610.6855
    282.5000,      45.0000,   1.00000,    615.7324
    287.5000,      45.0000,   1.00000,    614.4929
    292.5000,      45.0000,   1.00000,    598.5229
    297.5000,      45.0000,   1.00000,    559.6992
    302.5000,      45.0000,   1.00000,    554.8484
    307.5000,      45.0000,   1.00000,    552.1198
    312.5000,      45.0000,   1.00000,    559.4495
    317.5000,      45.0000,   1.00000,    547.2513
    322.5000,      45.0000,   1.00000,    535.1511
    327.5000,      45.0000,   1.00000,    516.0334
    332.5000,      45.0000,   1.00000,    506.3944
    337.5000,      45.0000,   1.00000,    508.5166
    342.5000,      45.0000,   1.00000,    522.2217
    347.5000,      45.0000,   1.00000,    487.0004
    352.5000,      45.0000,   1.00000,    472.9742
    357.5000,      45.0000,   1.00000,    491.2982
    362.5000,      45.0000,   1.00000,    530.9335
    367.5000,      45.0000,   1.00000,    594.6887
    372.5000,      45.0000,   1.00000,    698.4893
    377.5000,      45.0000,   1.00000,    773.7114
    382.5000,      45.0000,   1.00000,    819.6241
    387.5000,      45.0000,   1.00000,    839.4996
    392.5000,      45.0000,   1.00000,    823.8060
    397.5000,      45.0000,   1.00000,    773.6312
    402.5000,      45.0000,   1.00000,    698.2574
    407.5000,      45.0000,   1.00000,    636.2499
    412.5000,      45.0000,   1.00000,    560.8405
    417.5000,      45.0000,   1.00000,    485.3240
    422.5000,      45.0000,   1.00000,    424.6630
    427.5000,      45.0000,   1.00000,    381.3986
    432.5000,      45.0000,   1.00000,    355.7004
    437.5000,      45.0000,   1.00000,    347.7912
    442.5000,      45.0000,   1.00000,    362.0135
    447.5000,      45.0000,   1.00000,    406.8828
    452.5000,      45.0000,   1.00000,    452.3140
    457.5000,      45.0000,   1.00000,    520.6970
    462.5000,      45.0000,   1.00000,    624.0250
    467.5000,      45.0000,   1.00000,    717.4553
    472.5000,      45.0000,   1.00000,    777.2424
    477.5000,      45.0000,   1.00000,    808.7010
    482.5000,      45.0000,   1.00000,    801.8707
    487.5000,      45.0000,   1.00000,    752.1149
    492.5000,      45.0000,   1.00000,    676.4112
    497.5000,      45.0000,   1.00000,    613.9668
    502.5000,      45.0000,   1.00000,    553.4039
    507.5000,      45.0000,   1.00000,    496.9694
    512.5000,      45.0000,   1.00000,    446.3397
    517.5000,      45.0000,   1.00000,    418.7690
    522.5000,      45.0000,   1.00000,    408.4344
    527.5000,      45.0000,   1.00000,    399.7405
    532.5000,      45.0000,   1.00000,    419.2683
    537.5000,      45.0000,   1.00000,    461.6945
    542.5000,      45.0000,   1.00000,    485.6093
    547.5000,      45.0000,   1.00000,    490.2015
    552.5000,      45.0000,   1.00000,    495.7745
    557.5000,      45.0000,   1.00000,    504.5486
    562.5000,      45.0000,   1.00000,    494.3033
    567.5000,      45.0000,   1.00000,    487.7851
    572.5000,      45.0000,   1.00000,    487.7315
    577.5000,      45.0000,   1.00000,    472.6800
    582.5000,      45.0000,   1.00000,    444.6366
    587.5000,      45.0000,   1.00000,    424.9216
    592.5000,      45.0000,   1.00000,    413.1603
    597.5000,      45.0000,   1.00000,    399.7316
    602.5000,      45.0000,   1.00000,    402.9595
    607.5000,      45.0000,   1.00000,    411.6534
    612.5000,      45.0000,   1.00000,    425.4031
    617.5000,      45.0000,   1.00000,    446.1168
    622.5000,      45.0000,   1.00000,    474.5169
    627.5000,      45.0000,   1.00000,    495.5962
    632.5000,      45.0000,   1.00000,    512.6451
    637.5000,      45.0000,   1.00000,    513.6884
    642.5000,      45.0000,   1.00000,    521.9543
    647.5000,      45.0000,   1.00000,    513.7419
    652.5000,      45.0000,   1.00000,    503.8442
    657.5000,      45.0000,   1.00000,    498.6190
    662.5000,      45.0000,   1.00000,    495.6229
    667.5000,      45.0000,   1.00000,    514.8297
    672.5000,      45.0000,   1.00000,    522.0701
    677.5000,      45.0000,   1.00000,    517.6831
    682.5000,      45.0000,   1.00000,    507.4109
    687.5000,      45.0000,   1.00000,    491.6372
    692.5000,      45.0000,   1.00000,    500.8660
    697.5000,      45.0000,   1.00000,    493.8574
    702.5000,      45.0000,   1.00000,    482.1675
    712.5000,      45.0000,   1.00000,    484.2986
    717.5000,      45.0000,   1.00000,    454.4362
     67.5000,      15.0000,   4.00000,    343.4639
     72.5000,      15.0000,   4.00000,    359.0204
     77.5000,      15.0000,   4.00000,    372.1578
     82.5000,      15.0000,   4.00000,    348.5581
     87.5000,      15.0000,   4.00000,    320.9754
     92.5000,      15.0000,   4.00000,    342.3163
     97.5000,      15.0000,   4.00000,    421.4678
    102.5000,      15.0000,   4.00000,    458.2182
    107.5000,      15.0000,   4.00000,    452.5125
    112.5000,      15.0000,   4.00000,    438.7503
    117.5000,      15.0000,   4.00000,    487.8385
    122.5000,      15.0000,   4.00000,    499.2818
    127.5000,      15.0000,   4.00000,    471.5736
    132.5000,      15.0000,   4.00000,    434.2153
    137.5000,      15.0000,   4.00000,    418.2207
    142.5000,      15.0000,   4.00000,    498.7765
    147.5000,      15.0000,   4.00000,    570.9135
    152.5000,      15.0000,   4.00000,    615.8727
    157.5000,      15.0000,   4.00000,    583.4944
    162.5000,      15.0000,   4.00000,    551.3296
    167.5000,      15.0000,   4.00000,    537.3165
    172.5000,      15.0000,   4.00000,    566.0290
    177.5000,      15.0000,   4.00000,    533.3035
    182.5000,      15.0000,   4.00000,    536.0330
    187.5000,      15.0000,   4.00000,    522.1550
    192.5000,      15.0000,   4.00000,    525.1340
    197.5000,      15.0000,   4.00000,    500.3629
    202.5000,      15.0000,   4.00000,    476.8760
    207.5000,      15.0000,   4.00000,    468.5610
    212.5000,      15.0000,   4.00000,    460.4483
    217.5000,      15.0000,   4.00000,    485.8174
    222.5000,      15.0000,   4.00000,    548.5917
    227.5000,      15.0000,   4.00000,    555.7071
    232.5000,      15.0000,   4.00000,    545.1313
    237.5000,      15.0000,   4.00000,    515.2288
    242.5000,      15.0000,   4.00000,    505.1136
    247.5000,      15.0000,   4.00000,    540.2051
    252.5000,      15.0000,   4.00000,    554.9708
    257.5000,      15.0000,   4.00000,    575.0084
    262.5000,      15.0000,   4.00000,    612.4658
    267.5000,      15.0000,   4.00000,    691.0229
    272.5000,      15.0000,   4.00000,    706.4192
    277.5000,      15.0000,   4.00000,    653.5229
    282.5000,      15.0000,   4.00000,    542.9631
    287.5000,      15.0000,   4.00000,    534.5801
    292.5000,      15.0000,   4.00000,    532.6785
    297.5000,      15.0000,   4.00000,    559.9161
    302.5000,      15.0000,   4.00000,    524.7244
    307.5000,      15.0000,   4.00000,    505.7910
    312.5000,      15.0000,   4.00000,    479.3081
    317.5000,      15.0000,   4.00000,    514.9754
    322.5000,      15.0000,   4.00000,    525.5126
    327.5000,      15.0000,   4.00000,    531.0554
    332.5000,      15.0000,   4.00000,    475.6523
    337.5000,      15.0000,   4.00000,    449.1678
    342.5000,      15.0000,   4.00000,    435.7941
    347.5000,      15.0000,   4.00000,    432.0546
    352.5000,      15.0000,   4.00000,    441.0847
    357.5000,      15.0000,   4.00000,    467.7163
    362.5000,      15.0000,   4.00000,    486.0235
    367.5000,      15.0000,   4.00000,    503.8541
    372.5000,      15.0000,   4.00000,    559.8134
    377.5000,      15.0000,   4.00000,    613.4320
    382.5000,      15.0000,   4.00000,    737.5092
    387.5000,      15.0000,   4.00000,    881.4264
    392.5000,      15.0000,   4.00000,    971.8112
    397.5000,      15.0000,   4.00000,    929.4583
    402.5000,      15.0000,   4.00000,    815.6799
    407.5000,      15.0000,   4.00000,    679.3716
    412.5000,      15.0000,   4.00000,    544.6213
    417.5000,      15.0000,   4.00000,    408.1832
    422.5000,      15.0000,   4.00000,    327.1534
    427.5000,      15.0000,   4.00000,    302.9296
    432.5000,      15.0000,   4.00000,    305.2508
    437.5000,      15.0000,   4.00000,    320.5593
    442.5000,      15.0000,   4.00000,    330.2354
    447.5000,      15.0000,   4.00000,    388.5033
    452.5000,      15.0000,   4.00000,    457.3573
    457.5000,      15.0000,   4.00000,    564.3745
    462.5000,      15.0000,   4.00000,    693.6088
    467.5000,      15.0000,   4.00000,    762.2125
    472.5000,      15.0000,   4.00000,    799.9565
    477.5000,      15.0000,   4.00000,    797.8463
    482.5000,      15.0000,   4.00000,    788.8997
    487.5000,      15.0000,   4.00000,    712.6313
    492.5000,      15.0000,   4.00000,    631.8450
    497.5000,      15.0000,   4.00000,    578.6711
    502.5000,      15.0000,   4.00000,    531.8669
    507.5000,      15.0000,   4.00000,    487.7743
    512.5000,      15.0000,   4.00000,    415.4881
    517.5000,      15.0000,   4.00000,    391.2398
    522.5000,      15.0000,   4.00000,    367.2536
    527.5000,      15.0000,   4.00000,    346.0636
    532.5000,      15.0000,   4.00000,    330.3744
    537.5000,      15.0000,   4.00000,    344.9691
    542.5000,      15.0000,   4.00000,    373.4986
    547.5000,      15.0000,   4.00000,    432.4324
    552.5000,      15.0000,   4.00000,    514.3567
    557.5000,      15.0000,   4.00000,    559.0250
    562.5000,      15.0000,   4.00000,    551.2668
    567.5000,      15.0000,   4.00000,    491.6000
    572.5000,      15.0000,   4.00000,    463.5856
    577.5000,      15.0000,   4.00000,    420.3276
    582.5000,      15.0000,   4.00000,    394.5329
    587.5000,      15.0000,   4.00000,    371.8822
    592.5000,      15.0000,   4.00000,    374.9769
    597.5000,      15.0000,   4.00000,    373.1462
    602.5000,      15.0000,   4.00000,    381.1178
    607.5000,      15.0000,   4.00000,    395.7066
    612.5000,      15.0000,   4.00000,    409.3957
    617.5000,      15.0000,   4.00000,    446.1290
    622.5000,      15.0000,   4.00000,    473.7253
    627.5000,      15.0000,   4.00000,    497.8707
    632.5000,      15.0000,   4.00000,    501.0057
    637.5000,      15.0000,   4.00000,    491.1675
    642.5000,      15.0000,   4.00000,    479.8431
    647.5000,      15.0000,   4.00000,    463.6602
    652.5000,      15.0000,   4.00000,    447.2654
    657.5000,      15.0000,   4.00000,    442.7805
    662.5000,      15.0000,   4.00000,    451.5768
    667.5000,      15.0000,   4.00000,    465.7314
    672.5000,      15.0000,   4.00000,    459.9466
    677.5000,      15.0000,   4.00000,    448.1523
    682.5000,      15.0000,   4.00000,    476.6273
    687.5000,      15.0000,   4.00000,    511.8570
    692.5000,      15.0000,   4.00000,    552.3962
    697.5000,      15.0000,   4.00000,    506.2368
    702.5000,      15.0000,   4.00000,    445.3652
    712.5000,      15.0000,   4.00000,    485.4269
    717.5000,      15.0000,   4.00000,    481.3293
     82.5000,      55.0000,   1.00000,    311.5612
     87.5000,      55.0000,   1.00000,    326.1104
     92.5000,      55.0000,   1.00000,    355.9610
     97.5000,      55.0000,   1.00000,    384.5472
    102.5000,      55.0000,   1.00000,    384.0132
    107.5000,      55.0000,   1.00000,    381.2124
    112.5000,      55.0000,   1.00000,    385.0704
    117.5000,      55.0000,   1.00000,    412.1963
    122.5000,      55.0000,   1.00000,    457.5878
    127.5000,      55.0000,   1.00000,    484.6919
    132.5000,      55.0000,   1.00000,    484.8445
    137.5000,      55.0000,   1.00000,    490.1628
    142.5000,      55.0000,   1.00000,    502.7504
    147.5000,      55.0000,   1.00000,    507.7637
    152.5000,      55.0000,   1.00000,    505.6058
    157.5000,      55.0000,   1.00000,    501.3336
    162.5000,      55.0000,   1.00000,    515.4142
    167.5000,      55.0000,   1.00000,    511.8069
    172.5000,      55.0000,   1.00000,    504.3198
    177.5000,      55.0000,   1.00000,    489.4000
    182.5000,      55.0000,   1.00000,    477.6407
    187.5000,      55.0000,   1.00000,    465.1621
    192.5000,      55.0000,   1.00000,    438.1234
    197.5000,      55.0000,   1.00000,    417.9506
    202.5000,      55.0000,   1.00000,    426.7020
    207.5000,      55.0000,   1.00000,    439.1587
    212.5000,      55.0000,   1.00000,    434.3743
    217.5000,      55.0000,   1.00000,    423.7812
    222.5000,      55.0000,   1.00000,    422.4189
    227.5000,      55.0000,   1.00000,    433.5897
    232.5000,      55.0000,   1.00000,    457.1409
    242.5000,      55.0000,   1.00000,    510.2921
    247.5000,      55.0000,   1.00000,    538.3771
    252.5000,      55.0000,   1.00000,    555.8470
    257.5000,      55.0000,   1.00000,    549.0465
    262.5000,      55.0000,   1.00000,    553.6891
    267.5000,      55.0000,   1.00000,    569.6988
    272.5000,      55.0000,   1.00000,    582.0684
    277.5000,      55.0000,   1.00000,    587.7900
    282.5000,      55.0000,   1.00000,    577.2405
    287.5000,      55.0000,   1.00000,    573.5895
    292.5000,      55.0000,   1.00000,    568.6744
    297.5000,      55.0000,   1.00000,    564.9689
    302.5000,      55.0000,   1.00000,    530.8027
    307.5000,      55.0000,   1.00000,    509.8344
    312.5000,      55.0000,   1.00000,    498.7072
    317.5000,      55.0000,   1.00000,    486.3703
    322.5000,      55.0000,   1.00000,    462.2523
    327.5000,      55.0000,   1.00000,    447.9537
    332.5000,      55.0000,   1.00000,    439.3985
    337.5000,      55.0000,   1.00000,    446.7439
    342.5000,      55.0000,   1.00000,    457.7730
    347.5000,      55.0000,   1.00000,    476.4528
    352.5000,      55.0000,   1.00000,    494.4133
    357.5000,      55.0000,   1.00000,    532.9715
    362.5000,      55.0000,   1.00000,    577.9271
    367.5000,      55.0000,   1.00000,    658.4547
    372.5000,      55.0000,   1.00000,    709.5024
    377.5000,      55.0000,   1.00000,    729.3592
    382.5000,      55.0000,   1.00000,    726.6346
    387.5000,      55.0000,   1.00000,    686.5942
    392.5000,      55.0000,   1.00000,    636.3748
    402.5000,      55.0000,   1.00000,    525.9639
    407.5000,      55.0000,   1.00000,    484.9644
    412.5000,      55.0000,   1.00000,    448.5531
    417.5000,      55.0000,   1.00000,    412.6322
    422.5000,      55.0000,   1.00000,    367.5240
    427.5000,      55.0000,   1.00000,    338.2403
    432.5000,      55.0000,   1.00000,    327.1131
    437.5000,      55.0000,   1.00000,    321.1081
    442.5000,      55.0000,   1.00000,    326.1323
    447.5000,      55.0000,   1.00000,    346.1852
    452.5000,      55.0000,   1.00000,    380.5912
    457.5000,      55.0000,   1.00000,    414.0054
    462.5000,      55.0000,   1.00000,    462.7100
    467.5000,      55.0000,   1.00000,    505.7584
    472.5000,      55.0000,   1.00000,    564.8818
    477.5000,      55.0000,   1.00000,    655.5776
    482.5000,      55.0000,   1.00000,    705.7099
    487.5000,      55.0000,   1.00000,    711.3552
    492.5000,      55.0000,   1.00000,    701.7102
    497.5000,      55.0000,   1.00000,    658.2368
    502.5000,      55.0000,   1.00000,    608.3879
    507.5000,      55.0000,   1.00000,    549.0138
    512.5000,      55.0000,   1.00000,    500.0913
    517.5000,      55.0000,   1.00000,    460.1162
    522.5000,      55.0000,   1.00000,    439.3004
    527.5000,      55.0000,   1.00000,    436.8483
    532.5000,      55.0000,   1.00000,    437.3170
    537.5000,      55.0000,   1.00000,    443.4526
    542.5000,      55.0000,   1.00000,    446.7222
    547.5000,      55.0000,   1.00000,    440.3140
    552.5000,      55.0000,   1.00000,    433.7205
    562.5000,      55.0000,   1.00000,    430.2875
    567.5000,      55.0000,   1.00000,    431.0721
    572.5000,      55.0000,   1.00000,    435.0937
    577.5000,      55.0000,   1.00000,    431.2357
    582.5000,      55.0000,   1.00000,    423.1709
    587.5000,      55.0000,   1.00000,    416.8826
    592.5000,      55.0000,   1.00000,    403.2379
    597.5000,      55.0000,   1.00000,    404.1969
    602.5000,      55.0000,   1.00000,    409.0576
    607.5000,      55.0000,   1.00000,    406.6381
    612.5000,      55.0000,   1.00000,    394.9612
    617.5000,      55.0000,   1.00000,    397.6579
    622.5000,      55.0000,   1.00000,    401.2216
    627.5000,      55.0000,   1.00000,    411.8040
    632.5000,      55.0000,   1.00000,    413.9945
    637.5000,      55.0000,   1.00000,    423.0292
    642.5000,      55.0000,   1.00000,    438.8427
    647.5000,      55.0000,   1.00000,    462.0234
    652.5000,      55.0000,   1.00000,    463.0588
    657.5000,      55.0000,   1.00000,    449.6102
    662.5000,      55.0000,   1.00000,    456.1056
    667.5000,      55.0000,   1.00000,    461.7292
    672.5000,      55.0000,   1.00000,    455.4735
    677.5000,      55.0000,   1.00000,    450.2314
    682.5000,      55.0000,   1.00000,    432.0313
    687.5000,      55.0000,   1.00000,    424.5877
    697.5000,      55.0000,   1.00000,    442.2866
    702.5000,      55.0000,   1.00000,    423.2908
     82.5000,      15.0000,   5.00000,    272.1064
     87.5000,      15.0000,   5.00000,    263.2390
     92.5000,      15.0000,   5.00000,    292.2929
     97.5000,      15.0000,   5.00000,    351.6520
    102.5000,      15.0000,   5.00000,    377.5188
    107.5000,      15.0000,   5.00000,    364.3116
    112.5000,      15.0000,   5.00000,    367.8102
    117.5000,      15.0000,   5.00000,    411.1163
    122.5000,      15.0000,   5.00000,    419.4070
    127.5000,      15.0000,   5.00000,    408.9503
    132.5000,      15.0000,   5.00000,    370.9269
    137.5000,      15.0000,   5.00000,    349.4581
    142.5000,      15.0000,   5.00000,    392.1325
    147.5000,      15.0000,   5.00000,    459.8260
    152.5000,      15.0000,   5.00000,    520.2053
    157.5000,      15.0000,   5.00000,    505.9375
    162.5000,      15.0000,   5.00000,    492.5713
    167.5000,      15.0000,   5.00000,    487.3794
    172.5000,      15.0000,   5.00000,    497.9917
    177.5000,      15.0000,   5.00000,    464.5241
    182.5000,      15.0000,   5.00000,    462.3257
    187.5000,      15.0000,   5.00000,    440.3405
    192.5000,      15.0000,   5.00000,    404.0171
    197.5000,      15.0000,   5.00000,    369.4083
    202.5000,      15.0000,   5.00000,    359.1980
    207.5000,      15.0000,   5.00000,    381.3186
    212.5000,      15.0000,   5.00000,    382.5013
    217.5000,      15.0000,   5.00000,    387.6182
    222.5000,      15.0000,   5.00000,    418.2816
    227.5000,      15.0000,   5.00000,    422.7074
    232.5000,      15.0000,   5.00000,    433.0421
    242.5000,      15.0000,   5.00000,    419.3914
    247.5000,      15.0000,   5.00000,    448.8687
    252.5000,      15.0000,   5.00000,    471.9559
    257.5000,      15.0000,   5.00000,    511.1563
    262.5000,      15.0000,   5.00000,    557.8355
    267.5000,      15.0000,   5.00000,    650.9716
    272.5000,      15.0000,   5.00000,    679.1487
    277.5000,      15.0000,   5.00000,    639.5952
    282.5000,      15.0000,   5.00000,    523.8428
    287.5000,      15.0000,   5.00000,    512.6459
    292.5000,      15.0000,   5.00000,    508.1259
    297.5000,      15.0000,   5.00000,    522.1683
    302.5000,      15.0000,   5.00000,    485.3419
    307.5000,      15.0000,   5.00000,    459.4218
    312.5000,      15.0000,   5.00000,    432.4675
    317.5000,      15.0000,   5.00000,    457.2985
    322.5000,      15.0000,   5.00000,    458.4966
    327.5000,      15.0000,   5.00000,    464.3628
    332.5000,      15.0000,   5.00000,    423.0579
    337.5000,      15.0000,   5.00000,    402.4840
    342.5000,      15.0000,   5.00000,    393.2525
    347.5000,      15.0000,   5.00000,    411.2552
    352.5000,      15.0000,   5.00000,    434.4565
    357.5000,      15.0000,   5.00000,    475.5339
    362.5000,      15.0000,   5.00000,    486.6761
    367.5000,      15.0000,   5.00000,    498.7274
    372.5000,      15.0000,   5.00000,    540.3571
    377.5000,      15.0000,   5.00000,    581.2587
    382.5000,      15.0000,   5.00000,    666.1619
    387.5000,      15.0000,   5.00000,    753.3576
    392.5000,      15.0000,   5.00000,    800.6539
    402.5000,      15.0000,   5.00000,    641.8608
    407.5000,      15.0000,   5.00000,    527.6967
    412.5000,      15.0000,   5.00000,    426.4211
    417.5000,      15.0000,   5.00000,    323.8523
    422.5000,      15.0000,   5.00000,    260.9073
    427.5000,      15.0000,   5.00000,    245.6685
    432.5000,      15.0000,   5.00000,    251.8740
    437.5000,      15.0000,   5.00000,    274.0135
    442.5000,      15.0000,   5.00000,    283.9440
    447.5000,      15.0000,   5.00000,    328.1976
    452.5000,      15.0000,   5.00000,    383.7075
    457.5000,      15.0000,   5.00000,    451.0121
    462.5000,      15.0000,   5.00000,    524.7197
    467.5000,      15.0000,   5.00000,    557.9644
    472.5000,      15.0000,   5.00000,    611.8459
    477.5000,      15.0000,   5.00000,    657.9712
    482.5000,      15.0000,   5.00000,    704.3832
    487.5000,      15.0000,   5.00000,    676.8941
    492.5000,      15.0000,   5.00000,    646.4805
    497.5000,      15.0000,   5.00000,    610.7831
    502.5000,      15.0000,   5.00000,    563.4083
    507.5000,      15.0000,   5.00000,    518.2151
    512.5000,      15.0000,   5.00000,    441.7337
    517.5000,      15.0000,   5.00000,    410.0624
    522.5000,      15.0000,   5.00000,    375.0855
    527.5000,      15.0000,   5.00000,    343.3220
    532.5000,      15.0000,   5.00000,    316.1114
    537.5000,      15.0000,   5.00000,    322.2082
    542.5000,      15.0000,   5.00000,    346.4623
    547.5000,      15.0000,   5.00000,    398.7345
    552.5000,      15.0000,   5.00000,    476.3011
    562.5000,      15.0000,   5.00000,    514.7580
    567.5000,      15.0000,   5.00000,    462.9573
    572.5000,      15.0000,   5.00000,    430.1840
    577.5000,      15.0000,   5.00000,    389.6016
    582.5000,      15.0000,   5.00000,    364.2455
    587.5000,      15.0000,   5.00000,    350.9028
    592.5000,      15.0000,   5.00000,    357.0209
    597.5000,      15.0000,   5.00000,    362.6149
    602.5000,      15.0000,   5.00000,    373.4355
    607.5000,      15.0000,   5.00000,    389.0326
    612.5000,      15.0000,   5.00000,    384.0983
    617.5000,      15.0000,   5.00000,    403.7976
    622.5000,      15.0000,   5.00000,    407.6165
    627.5000,      15.0000,   5.00000,    420.6233
    632.5000,      15.0000,   5.00000,    408.5681
    637.5000,      15.0000,   5.00000,    403.6639
    642.5000,      15.0000,   5.00000,    408.3006
    647.5000,      15.0000,   5.00000,    407.4766
    652.5000,      15.0000,   5.00000,    408.2684
    657.5000,      15.0000,   5.00000,    402.7471
    662.5000,      15.0000,   5.00000,    400.3001
    667.5000,      15.0000,   5.00000,    411.5866
    672.5000,      15.0000,   5.00000,    406.9536
    677.5000,      15.0000,   5.00000,    401.7470
    682.5000,      15.0000,   5.00000,    416.1862
    687.5000,      15.0000,   5.00000,    445.1338
    697.5000,      15.0000,   5.00000,    452.8657
    702.5000,      15.0000,   5.00000,    402.6262
     97.5000,      65.0000,   1.00000,    335.7386
    102.5000,      65.0000,   1.00000,    342.2816
    107.5000,      65.0000,   1.00000,    344.9992
    112.5000,      65.0000,   1.00000,    339.9761
    117.5000,      65.0000,   1.00000,    359.4247
    122.5000,      65.0000,   1.00000,    395.6041
    127.5000,      65.0000,   1.00000,    423.6048
    132.5000,      65.0000,   1.00000,    424.7898
    137.5000,      65.0000,   1.00000,    436.6521
    142.5000,      65.0000,   1.00000,    450.0600
    147.5000,      65.0000,   1.00000,    459.5138
    152.5000,      65.0000,   1.00000,    461.7549
    157.5000,      65.0000,   1.00000,    448.3083
    162.5000,      65.0000,   1.00000,    447.7030
    167.5000,      65.0000,   1.00000,    450.8071
    172.5000,      65.0000,   1.00000,    440.5418
    177.5000,      65.0000,   1.00000,    417.5256
    182.5000,      65.0000,   1.00000,    402.2114
    187.5000,      65.0000,   1.00000,    376.4647
    192.5000,      65.0000,   1.00000,    368.0088
    197.5000,      65.0000,   1.00000,    372.7631
    202.5000,      65.0000,   1.00000,    368.5914
    207.5000,      65.0000,   1.00000,    361.4081
    212.5000,      65.0000,   1.00000,    351.4584
    217.5000,      65.0000,   1.00000,    356.3979
    257.5000,      65.0000,   1.00000,    503.4598
    262.5000,      65.0000,   1.00000,    510.9044
    267.5000,      65.0000,   1.00000,    528.6785
    272.5000,      65.0000,   1.00000,    536.2132
    277.5000,      65.0000,   1.00000,    547.9081
    282.5000,      65.0000,   1.00000,    550.9993
    287.5000,      65.0000,   1.00000,    547.1998
    292.5000,      65.0000,   1.00000,    550.8318
    297.5000,      65.0000,   1.00000,    538.5574
    302.5000,      65.0000,   1.00000,    512.7075
    307.5000,      65.0000,   1.00000,    476.0386
    312.5000,      65.0000,   1.00000,    451.9018
    317.5000,      65.0000,   1.00000,    440.8896
    322.5000,      65.0000,   1.00000,    451.1162
    327.5000,      65.0000,   1.00000,    454.1558
    332.5000,      65.0000,   1.00000,    459.2305
    337.5000,      65.0000,   1.00000,    463.1202
    342.5000,      65.0000,   1.00000,    465.5416
    347.5000,      65.0000,   1.00000,    486.3039
    352.5000,      65.0000,   1.00000,    515.3737
    357.5000,      65.0000,   1.00000,    533.6373
    362.5000,      65.0000,   1.00000,    579.6698
    367.5000,      65.0000,   1.00000,    609.4866
    372.5000,      65.0000,   1.00000,    609.2162
    377.5000,      65.0000,   1.00000,    603.7937
    417.5000,      65.0000,   1.00000,    349.5071
    422.5000,      65.0000,   1.00000,    337.3357
    427.5000,      65.0000,   1.00000,    318.1061
    432.5000,      65.0000,   1.00000,    307.9311
    437.5000,      65.0000,   1.00000,    312.4776
    442.5000,      65.0000,   1.00000,    310.3525
    447.5000,      65.0000,   1.00000,    325.9371
    452.5000,      65.0000,   1.00000,    347.4850
    457.5000,      65.0000,   1.00000,    372.9613
    462.5000,      65.0000,   1.00000,    396.9822
    467.5000,      65.0000,   1.00000,    420.2561
    472.5000,      65.0000,   1.00000,    447.9478
    477.5000,      65.0000,   1.00000,    482.9423
    482.5000,      65.0000,   1.00000,    513.5190
    487.5000,      65.0000,   1.00000,    552.3903
    492.5000,      65.0000,   1.00000,    605.6227
    497.5000,      65.0000,   1.00000,    621.6451
    502.5000,      65.0000,   1.00000,    607.2842
    507.5000,      65.0000,   1.00000,    598.2167
    512.5000,      65.0000,   1.00000,    561.4448
    517.5000,      65.0000,   1.00000,    524.3123
    522.5000,      65.0000,   1.00000,    496.2085
    527.5000,      65.0000,   1.00000,    486.3168
    532.5000,      65.0000,   1.00000,    474.6992
    537.5000,      65.0000,   1.00000,    452.8679
    577.5000,      65.0000,   1.00000,    410.5060
    582.5000,      65.0000,   1.00000,    415.5807
    587.5000,      65.0000,   1.00000,    413.5199
    592.5000,      65.0000,   1.00000,    407.1573
    597.5000,      65.0000,   1.00000,    391.5470
    602.5000,      65.0000,   1.00000,    390.1044
    607.5000,      65.0000,   1.00000,    383.5614
    612.5000,      65.0000,   1.00000,    381.3976
    617.5000,      65.0000,   1.00000,    378.2678
    622.5000,      65.0000,   1.00000,    373.1159
    627.5000,      65.0000,   1.00000,    372.2787
    632.5000,      65.0000,   1.00000,    370.9263
    637.5000,      65.0000,   1.00000,    371.7249
    642.5000,      65.0000,   1.00000,    374.2107
    647.5000,      65.0000,   1.00000,    370.6687
    652.5000,      65.0000,   1.00000,    379.4142
    657.5000,      65.0000,   1.00000,    399.4036
    662.5000,      65.0000,   1.00000,    412.5926
    667.5000,      65.0000,   1.00000,    410.9311
    672.5000,      65.0000,   1.00000,    395.3079
    682.5000,      65.0000,   1.00000,    401.9702
    687.5000,      65.0000,   1.00000,    394.5609
     97.5000,      15.0000,   6.00000,    329.2998
    102.5000,      15.0000,   6.00000,    347.7381
    107.5000,      15.0000,   6.00000,    338.5707
    112.5000,      15.0000,   6.00000,    339.7105
    117.5000,      15.0000,   6.00000,    369.2087
    122.5000,      15.0000,   6.00000,    337.2646
    127.5000,      15.0000,   6.00000,    311.0794
    132.5000,      15.0000,   6.00000,    293.9910
    137.5000,      15.0000,   6.00000,    286.8885
    142.5000,      15.0000,   6.00000,    341.9698
    147.5000,      15.0000,   6.00000,    420.9160
    152.5000,      15.0000,   6.00000,    486.9826
    157.5000,      15.0000,   6.00000,    461.6716
    162.5000,      15.0000,   6.00000,    456.1323
    167.5000,      15.0000,   6.00000,    464.4625
    172.5000,      15.0000,   6.00000,    464.6114
    177.5000,      15.0000,   6.00000,    402.6721
    182.5000,      15.0000,   6.00000,    382.2457
    187.5000,      15.0000,   6.00000,    354.8297
    192.5000,      15.0000,   6.00000,    340.4020
    197.5000,      15.0000,   6.00000,    314.3265
    202.5000,      15.0000,   6.00000,    307.4309
    207.5000,      15.0000,   6.00000,    316.1907
    212.5000,      15.0000,   6.00000,    315.5635
    217.5000,      15.0000,   6.00000,    325.5705
    257.5000,      15.0000,   6.00000,    475.7403
    262.5000,      15.0000,   6.00000,    522.8034
    267.5000,      15.0000,   6.00000,    620.4939
    272.5000,      15.0000,   6.00000,    647.8953
    277.5000,      15.0000,   6.00000,    616.8766
    282.5000,      15.0000,   6.00000,    508.4150
    287.5000,      15.0000,   6.00000,    501.0945
    292.5000,      15.0000,   6.00000,    490.1914
    297.5000,      15.0000,   6.00000,    492.0384
    302.5000,      15.0000,   6.00000,    448.1588
    307.5000,      15.0000,   6.00000,    421.2813
    312.5000,      15.0000,   6.00000,    394.2923
    317.5000,      15.0000,   6.00000,    431.3409
    322.5000,      15.0000,   6.00000,    444.8968
    327.5000,      15.0000,   6.00000,    473.1642
    332.5000,      15.0000,   6.00000,    437.6102
    337.5000,      15.0000,   6.00000,    413.8731
    342.5000,      15.0000,   6.00000,    399.0080
    347.5000,      15.0000,   6.00000,    408.3228
    352.5000,      15.0000,   6.00000,    420.1807
    357.5000,      15.0000,   6.00000,    438.5704
    362.5000,      15.0000,   6.00000,    437.9150
    367.5000,      15.0000,   6.00000,    440.7796
    372.5000,      15.0000,   6.00000,    471.4035
    377.5000,      15.0000,   6.00000,    495.3686
    417.5000,      15.0000,   6.00000,    262.9594
    422.5000,      15.0000,   6.00000,    219.5384
    427.5000,      15.0000,   6.00000,    209.5071
    432.5000,      15.0000,   6.00000,    219.9821
    437.5000,      15.0000,   6.00000,    242.8671
    442.5000,      15.0000,   6.00000,    256.7898
    447.5000,      15.0000,   6.00000,    296.5874
    452.5000,      15.0000,   6.00000,    350.1229
    457.5000,      15.0000,   6.00000,    412.7679
    462.5000,      15.0000,   6.00000,    464.9093
    467.5000,      15.0000,   6.00000,    482.4054
    472.5000,      15.0000,   6.00000,    502.4621
    477.5000,      15.0000,   6.00000,    511.2623
    482.5000,      15.0000,   6.00000,    540.1333
    487.5000,      15.0000,   6.00000,    545.9376
    492.5000,      15.0000,   6.00000,    562.2624
    497.5000,      15.0000,   6.00000,    575.4342
    502.5000,      15.0000,   6.00000,    556.2324
    507.5000,      15.0000,   6.00000,    538.9119
    512.5000,      15.0000,   6.00000,    466.8849
    517.5000,      15.0000,   6.00000,    432.7833
    522.5000,      15.0000,   6.00000,    392.7943
    527.5000,      15.0000,   6.00000,    353.9454
    532.5000,      15.0000,   6.00000,    323.1772
    537.5000,      15.0000,   6.00000,    323.3481
    577.5000,      15.0000,   6.00000,    381.3990
    582.5000,      15.0000,   6.00000,    354.4142
    587.5000,      15.0000,   6.00000,    338.2618
    592.5000,      15.0000,   6.00000,    344.4957
    597.5000,      15.0000,   6.00000,    341.4384
    602.5000,      15.0000,   6.00000,    353.2131
    607.5000,      15.0000,   6.00000,    365.4694
    612.5000,      15.0000,   6.00000,    373.0375
    617.5000,      15.0000,   6.00000,    387.3507
    622.5000,      15.0000,   6.00000,    385.3830
    627.5000,      15.0000,   6.00000,    387.9371
    632.5000,      15.0000,   6.00000,    368.1143
    637.5000,      15.0000,   6.00000,    357.4543
    642.5000,      15.0000,   6.00000,    344.0379
    647.5000,      15.0000,   6.00000,    333.2054
    652.5000,      15.0000,   6.00000,    337.6943
    657.5000,      15.0000,   6.00000,    345.1778
    662.5000,      15.0000,   6.00000,    357.8404
    667.5000,      15.0000,   6.00000,    364.8986
    672.5000,      15.0000,   6.00000,    359.9911
    682.5000,      15.0000,   6.00000,    389.4078
    687.5000,      15.0000,   6.00000,    421.3754
    105.0000,      30.0000,   3.00000,    331.2708
    110.0000,      30.0000,   3.00000,    361.3401
    115.0000,      30.0000,   3.00000,    347.9504
    120.0000,      30.0000,   3.00000,    326.7455
    125.0000,      30.0000,   3.00000,    315.6907
    130.0000,      30.0000,   3.00000,    282.1253
    135.0000,      30.0000,   3.00000,    298.6096
    140.0000,      30.0000,   3.00000,    350.4644
    145.0000,      30.0000,   3.00000,    383.7018
    150.0000,      30.0000,   3.00000,    393.9925
    155.0000,      30.0000,   3.00000,    434.0345
    160.0000,      30.0000,   3.00000,    466.5238
    165.0000,      30.0000,   3.00000,    464.8439
    170.0000,      30.0000,   3.00000,    419.6073
    175.0000,      30.0000,   3.00000,    402.3991
    180.0000,      30.0000,   3.00000,    387.2174
    185.0000,      30.0000,   3.00000,    355.6367
    190.0000,      30.0000,   3.00000,    331.1158
    195.0000,      30.0000,   3.00000,    311.2342
    200.0000,      30.0000,   3.00000,    305.8111
    205.0000,      30.0000,   3.00000,    298.0354
    210.0000,      30.0000,   3.00000,    297.9412
    265.0000,      30.0000,   3.00000,    549.9530
    270.0000,      30.0000,   3.00000,    556.6228
    275.0000,      30.0000,   3.00000,    559.8329
    280.0000,      30.0000,   3.00000,    572.1736
    285.0000,      30.0000,   3.00000,    551.2756
    290.0000,      30.0000,   3.00000,    493.3491
    295.0000,      30.0000,   3.00000,    464.6727
    300.0000,      30.0000,   3.00000,    445.0914
    305.0000,      30.0000,   3.00000,    434.6133
    310.0000,      30.0000,   3.00000,    438.3146
    315.0000,      30.0000,   3.00000,    436.6026
    320.0000,      30.0000,   3.00000,    440.3079
    325.0000,      30.0000,   3.00000,    445.1279
    330.0000,      30.0000,   3.00000,    445.2444
    335.0000,      30.0000,   3.00000,    452.6942
    340.0000,      30.0000,   3.00000,    430.3746
    345.0000,      30.0000,   3.00000,    422.3811
    350.0000,      30.0000,   3.00000,    419.1799
    355.0000,      30.0000,   3.00000,    413.0275
    360.0000,      30.0000,   3.00000,    409.3623
    365.0000,      30.0000,   3.00000,    426.8079
    370.0000,      30.0000,   3.00000,    433.5444
    425.0000,      30.0000,   3.00000,    221.5099
    430.0000,      30.0000,   3.00000,    215.9193
    435.0000,      30.0000,   3.00000,    219.5505
    440.0000,      30.0000,   3.00000,    244.1422
    445.0000,      30.0000,   3.00000,    282.2705
    450.0000,      30.0000,   3.00000,    317.5811
    455.0000,      30.0000,   3.00000,    358.4200
    460.0000,      30.0000,   3.00000,    394.1586
    465.0000,      30.0000,   3.00000,    435.8282
    470.0000,      30.0000,   3.00000,    465.6714
    475.0000,      30.0000,   3.00000,    487.6781
    480.0000,      30.0000,   3.00000,    493.8471
    485.0000,      30.0000,   3.00000,    502.1676
    490.0000,      30.0000,   3.00000,    525.1643
    495.0000,      30.0000,   3.00000,    527.8720
    500.0000,      30.0000,   3.00000,    541.0363
    505.0000,      30.0000,   3.00000,    522.1721
    510.0000,      30.0000,   3.00000,    501.8603
    515.0000,      30.0000,   3.00000,    476.4687
    520.0000,      30.0000,   3.00000,    422.1571
    525.0000,      30.0000,   3.00000,    391.6263
    530.0000,      30.0000,   3.00000,    371.9735
    585.0000,      30.0000,   3.00000,    366.1934
    590.0000,      30.0000,   3.00000,    344.6391
    595.0000,      30.0000,   3.00000,    338.5915
    600.0000,      30.0000,   3.00000,    345.3836
    605.0000,      30.0000,   3.00000,    350.8228
    610.0000,      30.0000,   3.00000,    363.4385
    615.0000,      30.0000,   3.00000,    369.4072
    620.0000,      30.0000,   3.00000,    373.8869
    625.0000,      30.0000,   3.00000,    373.1074
    630.0000,      30.0000,   3.00000,    364.8757
    635.0000,      30.0000,   3.00000,    356.1373
    640.0000,      30.0000,   3.00000,    338.7268
    645.0000,      30.0000,   3.00000,    330.8103
    650.0000,      30.0000,   3.00000,    320.9721
    655.0000,      30.0000,   3.00000,    316.2209
    660.0000,      30.0000,   3.00000,    322.7523
    665.0000,      30.0000,   3.00000,    327.6862
    675.0000,      30.0000,   3.00000,    367.3295
    680.0000,      30.0000,   3.00000,    379.4300
    112.5000,      25.0000,   4.00000,    358.0141
    117.5000,      25.0000,   4.00000,    330.5659
    122.5000,      25.0000,   4.00000,    326.4835
    127.5000,      25.0000,   4.00000,    292.2314
    132.5000,      25.0000,   4.00000,    243.9654
    137.5000,      25.0000,   4.00000,    275.5023
    142.5000,      25.0000,   4.00000,    340.9740
    147.5000,      25.0000,   4.00000,    372.6730
    152.5000,      25.0000,   4.00000,    404.8231
    157.5000,      25.0000,   4.00000,    450.1007
    162.5000,      25.0000,   4.00000,    432.0046
    167.5000,      25.0000,   4.00000,    415.4249
    172.5000,      25.0000,   4.00000,    401.6984
    177.5000,      25.0000,   4.00000,    402.0489
    182.5000,      25.0000,   4.00000,    370.9554
    187.5000,      25.0000,   4.00000,    332.2709
    192.5000,      25.0000,   4.00000,    303.9507
    197.5000,      25.0000,   4.00000,    293.3812
    202.5000,      25.0000,   4.00000,    283.3803
    272.5000,      25.0000,   4.00000,    568.3970
    277.5000,      25.0000,   4.00000,    550.4720
    282.5000,      25.0000,   4.00000,    538.0061
    287.5000,      25.0000,   4.00000,    483.5980
    292.5000,      25.0000,   4.00000,    459.8101
    297.5000,      25.0000,   4.00000,    441.6792
    302.5000,      25.0000,   4.00000,    449.5557
    307.5000,      25.0000,   4.00000,    420.5690
    312.5000,      25.0000,   4.00000,    441.8278
    317.5000,      25.0000,   4.00000,    451.3046
    322.5000,      25.0000,   4.00000,    455.2155
    327.5000,      25.0000,   4.00000,    463.2466
    332.5000,      25.0000,   4.00000,    459.3147
    337.5000,      25.0000,   4.00000,    426.2234
    342.5000,      25.0000,   4.00000,    417.7524
    347.5000,      25.0000,   4.00000,    399.0767
    352.5000,      25.0000,   4.00000,    390.0113
    357.5000,      25.0000,   4.00000,    384.8098
    362.5000,      25.0000,   4.00000,    376.9943
    432.5000,      25.0000,   4.00000,    200.2986
    437.5000,      25.0000,   4.00000,    216.0345
    442.5000,      25.0000,   4.00000,    245.1627
    447.5000,      25.0000,   4.00000,    279.2665
    452.5000,      25.0000,   4.00000,    322.2435
    457.5000,      25.0000,   4.00000,    366.0845
    462.5000,      25.0000,   4.00000,    405.5166
    467.5000,      25.0000,   4.00000,    444.4382
    472.5000,      25.0000,   4.00000,    467.2903
    477.5000,      25.0000,   4.00000,    486.2721
    482.5000,      25.0000,   4.00000,    489.9616
    487.5000,      25.0000,   4.00000,    489.5823
    492.5000,      25.0000,   4.00000,    493.6225
    497.5000,      25.0000,   4.00000,    492.3069
    502.5000,      25.0000,   4.00000,    476.2538
    507.5000,      25.0000,   4.00000,    477.9904
    512.5000,      25.0000,   4.00000,    473.0862
    517.5000,      25.0000,   4.00000,    424.3307
    522.5000,      25.0000,   4.00000,    397.8297
    592.5000,      25.0000,   4.00000,    329.2895
    597.5000,      25.0000,   4.00000,    332.3095
    602.5000,      25.0000,   4.00000,    342.0565
    607.5000,      25.0000,   4.00000,    341.8824
    612.5000,      25.0000,   4.00000,    351.4875
    617.5000,      25.0000,   4.00000,    364.9352
    622.5000,      25.0000,   4.00000,    367.4040
    627.5000,      25.0000,   4.00000,    357.1630
    632.5000,      25.0000,   4.00000,    352.1644
    637.5000,      25.0000,   4.00000,    337.5507
    642.5000,      25.0000,   4.00000,    317.9337
    647.5000,      25.0000,   4.00000,    308.1252
    652.5000,      25.0000,   4.00000,    293.9574
    657.5000,      25.0000,   4.00000,    283.7527
    667.5000,      25.0000,   4.00000,    312.6827
    672.5000,      25.0000,   4.00000,    309.4980
INVERSION RESULTS
INITIAL RMS ERROR
 32.40
NUMBER OF LAYERS
12
NUMBER OF BLOCKS
1658
ITERATION 1
MODEL RESISTIVITY
LAYER 1
153,     2.5000
     10.0000,     426.44
     15.0000,     489.28
     20.0000,     555.42
     25.0000,     598.28
     30.0000,     693.42
     35.0000,     781.16
     40.0000,     810.76
     45.0000,     873.23
     50.0000,     853.05
     55.0000,     959.87
     60.0000,     896.57
     65.0000,     1077.9
     70.0000,     1319.4
     75.0000,     1312.0
     80.0000,     1092.2
     85.0000,     1023.6
     90.0000,     898.22
     95.0000,     944.64
    100.0000,     1244.9
    105.0000,     1450.2
    110.0000,     1193.0
    115.0000,     1126.3
    120.0000,     1342.5
    125.0000,     1667.6
    130.0000,     1305.3
    135.0000,     1049.8
    140.0000,     1098.9
    145.0000,     978.04
    150.0000,     1195.8
    155.0000,     1276.4
    160.0000,     1073.1
    165.0000,     850.45
    170.0000,     950.42
    175.0000,     886.64
    180.0000,     857.65
    185.0000,     729.93
    190.0000,     737.61
    195.0000,     654.39
    200.0000,     550.42
    205.0000,     527.91
    210.0000,     541.13
    215.0000,     572.41
    220.0000,     561.44
    225.0000,     609.18
    230.0000,     706.76
    235.0000,     601.70
    240.0000,     563.84
    245.0000,     558.24
    250.0000,     547.20
    255.0000,     656.73
    260.0000,     626.38
    265.0000,     674.66
    270.0000,     887.59
    275.0000,     1066.7
    280.0000,     837.43
    285.0000,     735.89
    290.0000,     660.75
    295.0000,     830.72
    300.0000,     775.47
    305.0000,     734.75
    310.0000,     718.90
    315.0000,     719.71
    320.0000,     713.78
    325.0000,     918.53
    330.0000,     807.62
    335.0000,     740.82
    340.0000,     701.11
    345.0000,     611.94
    350.0000,     603.07
    355.0000,     627.26
    360.0000,     588.01
    365.0000,     611.89
    370.0000,     606.23
    375.0000,     606.16
    380.0000,     740.15
    385.0000,     782.06
    390.0000,     972.67
    395.0000,     1158.9
    400.0000,     1066.5
    405.0000,     863.97
    410.0000,     805.26
    415.0000,     564.99
    420.0000,     396.58
    425.0000,     295.36
    430.0000,     264.03
    435.0000,     283.06
    440.0000,     297.32
    445.0000,     337.45
    450.0000,     374.63
    455.0000,     493.98
    460.0000,     569.37
    465.0000,     603.21
    470.0000,     640.12
    475.0000,     605.86
    480.0000,     676.99
    485.0000,     647.84
    490.0000,     671.46
    495.0000,     629.94
    500.0000,     623.69
    505.0000,     735.17
    510.0000,     669.36
    515.0000,     638.31
    520.0000,     589.32
    525.0000,     608.01
    530.0000,     532.06
    535.0000,     532.15
    540.0000,     581.36
    545.0000,     609.81
    550.0000,     647.72
    555.0000,     735.28
    560.0000,     813.99
    565.0000,     749.45
    570.0000,     667.44
    575.0000,     615.49
    580.0000,     639.64
    585.0000,     582.28
    590.0000,     613.48
    595.0000,     623.74
    600.0000,     652.32
    605.0000,     644.87
    610.0000,     715.89
    615.0000,     810.28
    620.0000,     791.16
    625.0000,     847.54
    630.0000,     828.96
    635.0000,     765.67
    640.0000,     721.98
    645.0000,     676.36
    650.0000,     617.15
    655.0000,     572.80
    660.0000,     592.65
    665.0000,     579.90
    670.0000,     598.50
    675.0000,     693.65
    680.0000,     670.82
    685.0000,     684.44
    690.0000,     966.04
    695.0000,     1055.5
    700.0000,     1002.3
    705.0000,     858.59
    710.0000,     908.46
    715.0000,     1062.7
    720.0000,     1110.9
    725.0000,     932.64
    730.0000,     800.95
    735.0000,     743.34
    740.0000,     767.10
    745.0000,     686.60
    750.0000,     582.58
    755.0000,     588.94
    760.0000,     532.78
    765.0000,     542.32
           545.0981
LAYER 2
153,     5.2500
     10.0000,     427.23
     15.0000,     482.63
     20.0000,     551.25
     25.0000,     603.77
     30.0000,     698.25
     35.0000,     788.69
     40.0000,     823.82
     45.0000,     880.43
     50.0000,     871.62
     55.0000,     962.41
     60.0000,     914.78
     65.0000,     1088.5
     70.0000,     1331.6
     75.0000,     1336.6
     80.0000,     1125.0
     85.0000,     1036.6
     90.0000,     913.02
     95.0000,     961.27
    100.0000,     1253.9
    105.0000,     1438.4
    110.0000,     1201.7
    115.0000,     1134.2
    120.0000,     1344.6
    125.0000,     1638.7
    130.0000,     1314.9
    135.0000,     1067.8
    140.0000,     1094.8
    145.0000,     1004.6
    150.0000,     1212.7
    155.0000,     1301.6
    160.0000,     1106.8
    165.0000,     896.05
    170.0000,     975.98
    175.0000,     926.55
    180.0000,     888.56
    185.0000,     772.66
    190.0000,     769.40
    195.0000,     688.96
    200.0000,     587.39
    205.0000,     563.29
    210.0000,     577.19
    215.0000,     606.19
    220.0000,     601.87
    225.0000,     653.23
    230.0000,     740.45
    235.0000,     643.58
    240.0000,     597.47
    245.0000,     584.74
    250.0000,     577.71
    255.0000,     670.35
    260.0000,     653.17
    265.0000,     707.40
    270.0000,     915.47
    275.0000,     1076.7
    280.0000,     872.35
    285.0000,     754.39
    290.0000,     690.39
    295.0000,     838.09
    300.0000,     803.05
    305.0000,     763.27
    310.0000,     745.54
    315.0000,     741.46
    320.0000,     747.72
    325.0000,     923.65
    330.0000,     831.43
    335.0000,     762.14
    340.0000,     718.60
    345.0000,     638.66
    350.0000,     627.18
    355.0000,     647.84
    360.0000,     614.64
    365.0000,     630.15
    370.0000,     620.58
    375.0000,     621.51
    380.0000,     740.28
    385.0000,     796.92
    390.0000,     982.26
    395.0000,     1170.9
    400.0000,     1091.6
    405.0000,     903.90
    410.0000,     821.18
    415.0000,     586.51
    420.0000,     413.34
    425.0000,     313.07
    430.0000,     282.85
    435.0000,     303.32
    440.0000,     321.06
    445.0000,     363.11
    450.0000,     405.02
    455.0000,     519.01
    460.0000,     594.16
    465.0000,     627.94
    470.0000,     654.83
    475.0000,     622.70
    480.0000,     677.87
    485.0000,     657.82
    490.0000,     675.05
    495.0000,     638.50
    500.0000,     637.61
    505.0000,     737.09
    510.0000,     686.38
    515.0000,     656.24
    520.0000,     616.20
    525.0000,     624.13
    530.0000,     549.22
    535.0000,     542.84
    540.0000,     586.26
    545.0000,     612.59
    550.0000,     649.69
    555.0000,     739.76
    560.0000,     823.32
    565.0000,     768.89
    570.0000,     688.51
    575.0000,     636.81
    580.0000,     651.66
    585.0000,     603.07
    590.0000,     632.35
    595.0000,     652.63
    600.0000,     683.06
    605.0000,     684.05
    610.0000,     753.37
    615.0000,     840.68
    620.0000,     823.45
    625.0000,     874.68
    630.0000,     856.23
    635.0000,     790.04
    640.0000,     737.98
    645.0000,     684.39
    650.0000,     621.18
    655.0000,     577.16
    660.0000,     588.47
    665.0000,     577.06
    670.0000,     596.39
    675.0000,     681.32
    680.0000,     664.26
    685.0000,     688.84
    690.0000,     958.07
    695.0000,     1064.3
    700.0000,     1012.6
    705.0000,     884.46
    710.0000,     930.17
    715.0000,     1087.0
    720.0000,     1127.7
    725.0000,     962.28
    730.0000,     821.60
    735.0000,     763.76
    740.0000,     779.14
    745.0000,     695.08
    750.0000,     593.75
    755.0000,     591.19
    760.0000,     542.32
    765.0000,     551.27
           554.3122
LAYER 3
152,     8.2750
     15.0000,     453.93
     20.0000,     535.78
     25.0000,     617.96
     30.0000,     714.84
     35.0000,     808.17
     40.0000,     853.76
     45.0000,     902.28
     50.0000,     907.44
     55.0000,     970.19
     60.0000,     945.89
     65.0000,     1103.4
     70.0000,     1341.7
     75.0000,     1380.5
     80.0000,     1201.9
     85.0000,     1085.6
     90.0000,     963.98
     95.0000,     1013.3
    100.0000,     1280.6
    105.0000,     1434.1
    110.0000,     1242.9
    115.0000,     1180.4
    120.0000,     1362.4
    125.0000,     1585.0
    130.0000,     1326.9
    135.0000,     1105.2
    140.0000,     1107.7
    145.0000,     1075.7
    150.0000,     1287.5
    155.0000,     1408.0
    160.0000,     1246.5
    165.0000,     1055.5
    170.0000,     1104.7
    175.0000,     1064.0
    180.0000,     1009.6
    185.0000,     902.38
    190.0000,     882.58
    195.0000,     803.78
    200.0000,     704.99
    205.0000,     677.41
    210.0000,     690.24
    215.0000,     715.49
    220.0000,     720.30
    225.0000,     777.60
    230.0000,     852.31
    235.0000,     764.45
    240.0000,     704.64
    245.0000,     680.08
    250.0000,     675.41
    255.0000,     749.63
    260.0000,     751.18
    265.0000,     818.17
    270.0000,     1017.7
    275.0000,     1149.4
    280.0000,     967.16
    285.0000,     824.46
    290.0000,     762.84
    295.0000,     872.46
    300.0000,     858.68
    305.0000,     822.33
    310.0000,     800.85
    315.0000,     791.51
    320.0000,     809.29
    325.0000,     942.57
    330.0000,     878.05
    335.0000,     810.37
    340.0000,     763.90
    345.0000,     697.36
    350.0000,     684.52
    355.0000,     700.52
    360.0000,     678.15
    365.0000,     686.41
    370.0000,     676.56
    375.0000,     684.94
    380.0000,     794.43
    385.0000,     881.58
    390.0000,     1078.9
    395.0000,     1279.6
    400.0000,     1220.1
    405.0000,     1034.9
    410.0000,     902.94
    415.0000,     657.19
    420.0000,     468.39
    425.0000,     362.29
    430.0000,     330.31
    435.0000,     349.47
    440.0000,     371.45
    445.0000,     416.87
    450.0000,     470.57
    455.0000,     585.49
    460.0000,     675.50
    465.0000,     726.29
    470.0000,     752.80
    475.0000,     725.27
    480.0000,     760.83
    485.0000,     746.26
    490.0000,     749.91
    495.0000,     709.08
    500.0000,     700.66
    505.0000,     766.03
    510.0000,     721.64
    515.0000,     686.89
    520.0000,     654.30
    525.0000,     644.43
    530.0000,     572.78
    535.0000,     557.90
    540.0000,     592.76
    545.0000,     622.64
    550.0000,     671.32
    555.0000,     779.36
    560.0000,     885.09
    565.0000,     856.27
    570.0000,     777.50
    575.0000,     716.86
    580.0000,     707.89
    585.0000,     662.86
    590.0000,     686.34
    595.0000,     719.34
    600.0000,     756.36
    605.0000,     770.48
    610.0000,     833.66
    615.0000,     903.09
    620.0000,     890.95
    625.0000,     934.16
    630.0000,     918.90
    635.0000,     850.87
    640.0000,     785.95
    645.0000,     720.96
    650.0000,     654.50
    655.0000,     611.61
    660.0000,     612.12
    665.0000,     601.93
    670.0000,     621.40
    675.0000,     688.72
    680.0000,     680.01
    685.0000,     718.80
    690.0000,     956.52
    695.0000,     1070.5
    700.0000,     1021.3
    705.0000,     915.26
    710.0000,     949.52
    715.0000,     1087.2
    720.0000,     1123.2
    725.0000,     995.48
    730.0000,     866.17
    735.0000,     819.26
    740.0000,     830.69
    745.0000,     750.08
    750.0000,     652.76
    755.0000,     633.17
    760.0000,     587.32
    765.0000,     584.62
           587.6364
LAYER 4
150,    11.6025
     20.0000,     483.33
     25.0000,     617.39
     30.0000,     708.86
     35.0000,     811.83
     40.0000,     863.36
     45.0000,     907.87
     50.0000,     917.51
     55.0000,     954.85
     60.0000,     938.63
     65.0000,     1073.5
     70.0000,     1297.4
     75.0000,     1375.2
     80.0000,     1249.4
     85.0000,     1131.1
     90.0000,     1016.8
     95.0000,     1066.1
    100.0000,     1307.6
    105.0000,     1442.3
    110.0000,     1291.6
    115.0000,     1231.8
    120.0000,     1368.6
    125.0000,     1513.7
    130.0000,     1299.3
    135.0000,     1111.1
    140.0000,     1113.6
    145.0000,     1140.8
    150.0000,     1386.3
    155.0000,     1569.5
    160.0000,     1468.1
    165.0000,     1302.1
    170.0000,     1330.2
    175.0000,     1279.3
    180.0000,     1199.7
    185.0000,     1084.2
    190.0000,     1047.5
    195.0000,     966.82
    200.0000,     869.28
    205.0000,     838.49
    210.0000,     848.08
    215.0000,     868.53
    220.0000,     878.50
    225.0000,     940.91
    230.0000,     1010.4
    235.0000,     928.77
    240.0000,     858.92
    245.0000,     824.78
    250.0000,     819.74
    255.0000,     885.33
    260.0000,     900.61
    265.0000,     977.50
    270.0000,     1165.0
    275.0000,     1264.6
    280.0000,     1081.2
    285.0000,     913.65
    290.0000,     839.49
    295.0000,     912.34
    300.0000,     902.14
    305.0000,     865.26
    310.0000,     837.00
    315.0000,     819.69
    320.0000,     835.03
    325.0000,     931.53
    330.0000,     886.28
    335.0000,     828.76
    340.0000,     789.01
    345.0000,     739.80
    350.0000,     733.70
    355.0000,     753.32
    360.0000,     745.76
    365.0000,     758.28
    370.0000,     757.86
    375.0000,     782.08
    380.0000,     903.33
    385.0000,     1031.4
    390.0000,     1266.7
    395.0000,     1500.3
    400.0000,     1456.7
    405.0000,     1249.6
    410.0000,     1055.7
    415.0000,     771.52
    420.0000,     553.44
    425.0000,     432.18
    430.0000,     393.25
    435.0000,     407.80
    440.0000,     430.69
    445.0000,     479.23
    450.0000,     546.44
    455.0000,     675.63
    460.0000,     799.70
    465.0000,     892.70
    470.0000,     945.89
    475.0000,     931.78
    480.0000,     958.88
    485.0000,     939.01
    490.0000,     919.45
    495.0000,     850.60
    500.0000,     807.69
    505.0000,     821.54
    510.0000,     755.43
    515.0000,     703.09
    520.0000,     664.04
    525.0000,     636.05
    530.0000,     564.73
    535.0000,     542.19
    540.0000,     569.24
    545.0000,     607.06
    550.0000,     677.57
    555.0000,     818.16
    560.0000,     966.61
    565.0000,     979.27
    570.0000,     907.28
    575.0000,     828.96
    580.0000,     786.48
    585.0000,     727.55
    590.0000,     737.89
    595.0000,     774.44
    600.0000,     816.24
    605.0000,     837.36
    610.0000,     887.99
    615.0000,     935.57
    620.0000,     926.35
    625.0000,     967.17
    630.0000,     963.38
    635.0000,     905.63
    640.0000,     841.16
    645.0000,     776.64
    650.0000,     715.91
    655.0000,     679.39
    660.0000,     677.20
    665.0000,     668.06
    670.0000,     685.27
    675.0000,     736.82
    680.0000,     726.05
    685.0000,     763.10
    690.0000,     959.06
    695.0000,     1051.0
    700.0000,     993.72
    705.0000,     896.53
    710.0000,     910.95
    715.0000,     1014.1
    720.0000,     1050.7
    725.0000,     975.23
    730.0000,     888.67
    735.0000,     872.66
    740.0000,     900.88
    745.0000,     835.94
    750.0000,     747.87
    755.0000,     713.34
    760.0000,     659.94
           635.2620
LAYER 5
147,    15.2628
     30.0000,     549.06
     35.0000,     667.05
     40.0000,     718.85
     45.0000,     760.99
     50.0000,     775.94
     55.0000,     782.38
     60.0000,     782.86
     65.0000,     849.16
     70.0000,     968.42
     75.0000,     1055.0
     80.0000,     1057.3
     85.0000,     1022.8
     90.0000,     990.42
     95.0000,     1040.4
    100.0000,     1174.4
    105.0000,     1258.4
    110.0000,     1219.5
    115.0000,     1179.3
    120.0000,     1186.6
    125.0000,     1172.4
    130.0000,     1061.3
    135.0000,     981.09
    140.0000,     1009.5
    145.0000,     1124.6
    150.0000,     1373.9
    155.0000,     1625.0
    160.0000,     1713.8
    165.0000,     1686.0
    170.0000,     1665.2
    175.0000,     1573.1
    180.0000,     1442.0
    185.0000,     1307.0
    190.0000,     1219.9
    195.0000,     1137.2
    200.0000,     1063.0
    205.0000,     1028.6
    210.0000,     1022.4
    215.0000,     1029.1
    220.0000,     1045.8
    225.0000,     1093.2
    230.0000,     1137.2
    235.0000,     1110.5
    240.0000,     1071.5
    245.0000,     1050.2
    250.0000,     1056.0
    255.0000,     1100.8
    260.0000,     1138.7
    265.0000,     1203.3
    270.0000,     1291.1
    275.0000,     1293.9
    280.0000,     1152.2
    285.0000,     998.56
    290.0000,     905.29
    295.0000,     884.69
    300.0000,     851.45
    305.0000,     807.59
    310.0000,     766.43
    315.0000,     735.07
    320.0000,     726.31
    325.0000,     744.16
    330.0000,     728.96
    335.0000,     708.92
    340.0000,     699.31
    345.0000,     696.89
    350.0000,     716.51
    355.0000,     752.87
    360.0000,     787.51
    365.0000,     831.75
    370.0000,     881.58
    375.0000,     963.87
    380.0000,     1119.0
    385.0000,     1322.6
    390.0000,     1590.5
    395.0000,     1815.4
    400.0000,     1804.9
    405.0000,     1590.5
    410.0000,     1301.9
    415.0000,     980.91
    420.0000,     732.35
    425.0000,     583.79
    430.0000,     517.91
    435.0000,     504.80
    440.0000,     517.21
    445.0000,     561.33
    450.0000,     643.63
    455.0000,     786.50
    460.0000,     970.17
    465.0000,     1165.7
    470.0000,     1328.5
    475.0000,     1415.4
    480.0000,     1462.4
    485.0000,     1435.8
    490.0000,     1350.6
    495.0000,     1202.1
    500.0000,     1051.3
    505.0000,     926.55
    510.0000,     793.26
    515.0000,     688.70
    520.0000,     611.02
    525.0000,     546.57
    530.0000,     482.91
    535.0000,     451.64
    540.0000,     459.45
    545.0000,     500.87
    550.0000,     589.23
    555.0000,     739.15
    560.0000,     909.47
    565.0000,     1001.1
    570.0000,     987.34
    575.0000,     910.40
    580.0000,     822.01
    585.0000,     741.95
    590.0000,     711.54
    595.0000,     717.16
    600.0000,     736.71
    605.0000,     751.18
    610.0000,     768.26
    615.0000,     782.52
    620.0000,     791.84
    625.0000,     827.28
    630.0000,     855.76
    635.0000,     860.08
    640.0000,     851.98
    645.0000,     840.62
    650.0000,     832.82
    655.0000,     836.28
    660.0000,     848.96
    665.0000,     852.67
    670.0000,     859.15
    675.0000,     865.90
    680.0000,     841.36
    685.0000,     839.84
    690.0000,     889.60
    695.0000,     887.38
    700.0000,     820.30
    705.0000,     746.46
    710.0000,     723.42
    715.0000,     747.59
    720.0000,     775.29
    725.0000,     789.90
    730.0000,     810.34
    735.0000,     860.31
    740.0000,     922.13
    745.0000,     921.54
    750.0000,     887.31
    755.0000,     851.10
           799.9725
LAYER 6
143,    19.2890
     40.0000,     536.61
     45.0000,     579.85
     50.0000,     594.68
     55.0000,     601.41
     60.0000,     608.03
     65.0000,     640.13
     70.0000,     695.73
     75.0000,     749.57
     80.0000,     779.40
     85.0000,     791.71
     90.0000,     805.26
     95.0000,     848.04
    100.0000,     916.95
    105.0000,     965.12
    110.0000,     963.98
    115.0000,     939.56
    120.0000,     910.46
    125.0000,     869.04
    130.0000,     814.75
    135.0000,     790.94
    140.0000,     830.63
    145.0000,     939.87
    150.0000,     1122.5
    155.0000,     1320.0
    160.0000,     1448.7
    165.0000,     1487.5
    170.0000,     1463.5
    175.0000,     1376.7
    180.0000,     1257.2
    185.0000,     1138.9
    190.0000,     1046.6
    195.0000,     973.85
    200.0000,     919.77
    205.0000,     889.47
    210.0000,     878.05
    215.0000,     880.11
    220.0000,     895.23
    225.0000,     925.54
    230.0000,     955.89
    235.0000,     964.94
    240.0000,     965.20
    245.0000,     970.71
    250.0000,     989.20
    255.0000,     1023.0
    260.0000,     1058.0
    265.0000,     1094.4
    270.0000,     1118.5
    275.0000,     1091.4
    280.0000,     1002.4
    285.0000,     899.44
    290.0000,     820.02
    295.0000,     770.54
    300.0000,     726.32
    305.0000,     682.31
    310.0000,     641.92
    315.0000,     609.60
    320.0000,     590.56
    325.0000,     583.95
    330.0000,     575.88
    335.0000,     571.35
    340.0000,     575.70
    345.0000,     590.08
    350.0000,     618.28
    355.0000,     658.84
    360.0000,     706.84
    365.0000,     764.93
    370.0000,     836.40
    375.0000,     935.61
    380.0000,     1079.1
    385.0000,     1259.6
    390.0000,     1458.1
    395.0000,     1601.3
    400.0000,     1595.1
    405.0000,     1439.2
    410.0000,     1202.8
    415.0000,     950.75
    420.0000,     746.33
    425.0000,     611.38
    430.0000,     537.85
    435.0000,     507.97
    440.0000,     508.08
    445.0000,     539.00
    450.0000,     606.86
    455.0000,     722.22
    460.0000,     882.28
    465.0000,     1070.9
    470.0000,     1253.9
    475.0000,     1392.2
    480.0000,     1471.4
    485.0000,     1471.7
    490.0000,     1393.8
    495.0000,     1250.5
    500.0000,     1083.0
    505.0000,     921.88
    510.0000,     773.80
    515.0000,     653.77
    520.0000,     560.44
    525.0000,     485.95
    530.0000,     427.24
    535.0000,     394.10
    540.0000,     390.93
    545.0000,     418.85
    550.0000,     483.31
    555.0000,     585.57
    560.0000,     701.38
    565.0000,     781.20
    570.0000,     795.13
    575.0000,     753.16
    580.0000,     686.88
    585.0000,     624.12
    590.0000,     586.66
    595.0000,     573.34
    600.0000,     573.52
    605.0000,     577.33
    610.0000,     583.57
    615.0000,     592.96
    620.0000,     609.60
    625.0000,     641.32
    630.0000,     678.85
    635.0000,     713.22
    640.0000,     744.24
    645.0000,     774.61
    650.0000,     806.58
    655.0000,     839.98
    660.0000,     868.79
    665.0000,     883.30
    670.0000,     883.78
    675.0000,     868.75
    680.0000,     834.62
    685.0000,     803.04
    690.0000,     780.90
    695.0000,     739.68
    700.0000,     679.38
    705.0000,     624.41
    710.0000,     596.63
    715.0000,     597.94
    720.0000,     617.15
    725.0000,     648.55
    730.0000,     696.24
    735.0000,     753.85
    740.0000,     818.37
    745.0000,     840.37
           852.7888
LAYER 7
139,    23.7179
     50.0000,     450.14
     55.0000,     458.95
     60.0000,     465.90
     65.0000,     483.18
     70.0000,     508.09
     75.0000,     536.56
     80.0000,     559.66
     85.0000,     578.73
     90.0000,     598.99
     95.0000,     627.26
    100.0000,     660.93
    105.0000,     685.31
    110.0000,     689.92
    115.0000,     678.32
    120.0000,     657.41
    125.0000,     632.26
    130.0000,     611.62
    135.0000,     612.41
    140.0000,     648.56
    145.0000,     724.77
    150.0000,     836.46
    155.0000,     956.99
    160.0000,     1048.3
    165.0000,     1088.0
    170.0000,     1075.8
    175.0000,     1020.0
    180.0000,     940.74
    185.0000,     859.42
    190.0000,     790.40
    195.0000,     736.65
    200.0000,     698.41
    205.0000,     675.60
    210.0000,     665.99
    215.0000,     667.41
    220.0000,     678.93
    225.0000,     699.12
    230.0000,     722.21
    235.0000,     741.60
    240.0000,     758.61
    245.0000,     777.21
    250.0000,     800.19
    255.0000,     827.26
    260.0000,     853.11
    265.0000,     872.93
    270.0000,     877.88
    275.0000,     856.20
    280.0000,     807.47
    285.0000,     748.04
    290.0000,     693.64
    295.0000,     649.16
    300.0000,     609.53
    305.0000,     572.53
    310.0000,     539.19
    315.0000,     511.70
    320.0000,     492.23
    325.0000,     480.62
    330.0000,     473.94
    335.0000,     473.10
    340.0000,     479.82
    345.0000,     495.04
    350.0000,     519.79
    355.0000,     553.73
    360.0000,     595.88
    365.0000,     647.30
    370.0000,     710.65
    375.0000,     791.46
    380.0000,     893.69
    385.0000,     1010.8
    390.0000,     1123.8
    395.0000,     1195.2
    400.0000,     1186.9
    405.0000,     1095.8
    410.0000,     951.83
    415.0000,     794.42
    420.0000,     657.99
    425.0000,     558.55
    430.0000,     496.28
    435.0000,     464.57
    440.0000,     457.79
    445.0000,     475.49
    450.0000,     520.52
    455.0000,     596.90
    460.0000,     704.14
    465.0000,     834.36
    470.0000,     969.88
    475.0000,     1087.5
    480.0000,     1167.5
    485.0000,     1193.8
    490.0000,     1160.6
    495.0000,     1075.0
    500.0000,     958.27
    505.0000,     832.33
    510.0000,     711.57
    515.0000,     606.50
    520.0000,     519.74
    525.0000,     449.94
    530.0000,     397.09
    535.0000,     364.50
    540.0000,     354.20
    545.0000,     366.90
    550.0000,     403.05
    555.0000,     459.14
    560.0000,     521.44
    565.0000,     567.86
    570.0000,     582.35
    575.0000,     565.32
    580.0000,     530.18
    585.0000,     492.96
    590.0000,     465.48
    595.0000,     450.29
    600.0000,     444.34
    605.0000,     443.85
    610.0000,     447.62
    615.0000,     456.53
    620.0000,     472.96
    625.0000,     499.13
    630.0000,     532.71
    635.0000,     570.21
    640.0000,     609.97
    645.0000,     651.43
    650.0000,     693.51
    655.0000,     733.08
    660.0000,     764.31
    665.0000,     780.92
    670.0000,     780.57
    675.0000,     763.44
    680.0000,     732.46
    685.0000,     696.75
    690.0000,     660.27
    695.0000,     618.76
    700.0000,     574.94
    705.0000,     538.36
    710.0000,     518.09
    715.0000,     516.52
    720.0000,     530.65
    725.0000,     557.69
    730.0000,     600.18
    735.0000,     644.23
           719.0108
LAYER 8
135,    28.5897
     60.0000,     363.17
     65.0000,     374.90
     70.0000,     386.01
     75.0000,     397.82
     80.0000,     409.45
     85.0000,     422.07
     90.0000,     434.97
     95.0000,     448.82
    100.0000,     463.21
    105.0000,     474.00
    110.0000,     478.08
    115.0000,     475.77
    120.0000,     469.32
    125.0000,     462.39
    130.0000,     460.50
    135.0000,     470.84
    140.0000,     499.17
    145.0000,     547.07
    150.0000,     610.25
    155.0000,     676.26
    160.0000,     728.33
    165.0000,     753.98
    170.0000,     749.80
    175.0000,     720.25
    180.0000,     675.62
    185.0000,     627.26
    190.0000,     583.56
    195.0000,     548.40
    200.0000,     523.06
    205.0000,     507.55
    210.0000,     501.02
    215.0000,     502.46
    220.0000,     511.01
    225.0000,     525.36
    230.0000,     543.17
    235.0000,     562.08
    240.0000,     581.51
    245.0000,     601.90
    250.0000,     623.50
    255.0000,     645.34
    260.0000,     664.74
    265.0000,     678.26
    270.0000,     681.61
    275.0000,     671.11
    280.0000,     647.32
    285.0000,     615.83
    290.0000,     582.84
    295.0000,     551.55
    300.0000,     522.00
    305.0000,     494.14
    310.0000,     468.76
    315.0000,     447.11
    320.0000,     430.34
    325.0000,     418.84
    330.0000,     412.25
    335.0000,     410.90
    340.0000,     415.41
    345.0000,     426.20
    350.0000,     443.55
    355.0000,     467.40
    360.0000,     497.59
    365.0000,     534.55
    370.0000,     579.23
    375.0000,     632.78
    380.0000,     694.57
    385.0000,     759.16
    390.0000,     815.20
    395.0000,     846.29
    400.0000,     838.43
    405.0000,     790.08
    410.0000,     713.04
    415.0000,     625.45
    420.0000,     544.28
    425.0000,     479.69
    430.0000,     434.80
    435.0000,     408.76
    440.0000,     400.05
    445.0000,     408.42
    450.0000,     434.80
    455.0000,     480.27
    460.0000,     544.08
    465.0000,     622.25
    470.0000,     706.50
    475.0000,     785.33
    480.0000,     846.58
    485.0000,     879.49
    490.0000,     877.88
    495.0000,     842.41
    500.0000,     780.92
    505.0000,     704.65
    510.0000,     624.04
    515.0000,     547.30
    520.0000,     479.17
    525.0000,     421.94
    530.0000,     377.39
    535.0000,     347.40
    540.0000,     333.02
    545.0000,     334.16
    550.0000,     349.54
    555.0000,     375.43
    560.0000,     404.39
    565.0000,     426.75
    570.0000,     435.28
    575.0000,     428.97
    580.0000,     412.60
    585.0000,     393.28
    590.0000,     376.87
    595.0000,     365.94
    600.0000,     360.42
    605.0000,     359.41
    610.0000,     362.57
    615.0000,     370.41
    620.0000,     383.98
    625.0000,     404.00
    630.0000,     429.84
    635.0000,     460.16
    640.0000,     493.59
    645.0000,     528.77
    650.0000,     563.66
    655.0000,     595.08
    660.0000,     618.87
    665.0000,     631.25
    670.0000,     630.60
    675.0000,     617.90
    680.0000,     596.35
    685.0000,     570.80
    690.0000,     544.11
    695.0000,     517.09
    700.0000,     492.18
    705.0000,     472.53
    710.0000,     462.96
    715.0000,     465.51
    720.0000,     474.12
    725.0000,     493.98
           537.8016
LAYER 9
129,    33.9487
     75.0000,     306.95
     80.0000,     309.01
     85.0000,     313.83
     90.0000,     318.83
     95.0000,     321.79
    100.0000,     325.79
    105.0000,     329.65
    110.0000,     333.27
    115.0000,     337.01
    120.0000,     340.71
    125.0000,     345.40
    130.0000,     353.15
    135.0000,     366.83
    140.0000,     388.66
    145.0000,     418.83
    150.0000,     454.68
    155.0000,     490.39
    160.0000,     518.64
    165.0000,     533.56
    170.0000,     532.97
    175.0000,     518.66
    180.0000,     495.30
    185.0000,     468.48
    190.0000,     442.88
    195.0000,     421.43
    200.0000,     405.56
    205.0000,     395.75
    210.0000,     391.87
    215.0000,     393.52
    220.0000,     400.16
    225.0000,     411.00
    230.0000,     424.97
    235.0000,     440.99
    240.0000,     458.36
    245.0000,     476.64
    250.0000,     495.30
    255.0000,     513.35
    260.0000,     529.19
    265.0000,     540.84
    270.0000,     546.24
    275.0000,     543.99
    280.0000,     534.28
    285.0000,     519.01
    290.0000,     500.62
    295.0000,     480.94
    300.0000,     460.87
    305.0000,     441.10
    310.0000,     422.44
    315.0000,     405.77
    320.0000,     391.92
    325.0000,     381.44
    330.0000,     374.57
    335.0000,     371.62
    340.0000,     372.88
    345.0000,     378.53
    350.0000,     388.65
    355.0000,     403.21
    360.0000,     422.11
    365.0000,     445.37
    370.0000,     472.96
    375.0000,     504.50
    380.0000,     538.45
    385.0000,     571.24
    390.0000,     597.17
    395.0000,     609.48
    400.0000,     603.08
    405.0000,     577.45
    410.0000,     537.20
    415.0000,     490.02
    420.0000,     443.79
    425.0000,     404.29
    430.0000,     374.55
    435.0000,     355.57
    440.0000,     347.53
    445.0000,     350.58
    450.0000,     364.98
    455.0000,     390.85
    460.0000,     427.47
    465.0000,     472.70
    470.0000,     522.64
    475.0000,     571.80
    480.0000,     613.84
    485.0000,     642.61
    490.0000,     653.57
    495.0000,     645.09
    500.0000,     618.95
    505.0000,     579.59
    510.0000,     532.50
    515.0000,     483.02
    520.0000,     435.49
    525.0000,     393.07
    530.0000,     358.16
    535.0000,     332.46
    540.0000,     316.80
    545.0000,     311.01
    550.0000,     313.83
    555.0000,     322.68
    560.0000,     333.70
    565.0000,     342.55
    570.0000,     346.00
    575.0000,     343.19
    580.0000,     335.61
    585.0000,     326.04
    590.0000,     317.17
    595.0000,     310.66
    600.0000,     307.14
    605.0000,     306.73
    610.0000,     309.55
    615.0000,     315.93
    620.0000,     326.28
    625.0000,     340.84
    630.0000,     359.34
    635.0000,     381.06
    640.0000,     404.98
    645.0000,     429.75
    650.0000,     453.49
    655.0000,     473.80
    660.0000,     488.03
    665.0000,     494.16
    670.0000,     491.65
    675.0000,     482.00
    680.0000,     468.21
    685.0000,     453.99
    690.0000,     440.81
    695.0000,     429.01
    700.0000,     421.14
    705.0000,     414.77
    710.0000,     414.82
           428.3618
LAYER 10
123,    39.8436
     90.0000,     241.76
     95.0000,     233.83
    100.0000,     232.24
    105.0000,     232.40
    110.0000,     235.88
    115.0000,     243.97
    120.0000,     254.07
    125.0000,     265.56
    130.0000,     278.25
    135.0000,     293.11
    140.0000,     310.86
    145.0000,     331.37
    150.0000,     353.22
    155.0000,     373.75
    160.0000,     389.77
    165.0000,     398.68
    170.0000,     399.41
    175.0000,     392.67
    180.0000,     380.61
    185.0000,     365.98
    190.0000,     351.35
    195.0000,     338.65
    200.0000,     329.09
    205.0000,     323.27
    210.0000,     321.40
    215.0000,     323.40
    220.0000,     329.02
    225.0000,     337.84
    230.0000,     349.29
    235.0000,     362.80
    240.0000,     377.79
    245.0000,     393.70
    250.0000,     409.90
    255.0000,     425.55
    260.0000,     439.61
    265.0000,     450.90
    270.0000,     458.30
    275.0000,     461.04
    280.0000,     459.04
    285.0000,     452.87
    290.0000,     443.50
    295.0000,     431.89
    300.0000,     418.83
    305.0000,     405.05
    310.0000,     391.28
    315.0000,     378.25
    320.0000,     366.64
    325.0000,     356.99
    330.0000,     349.71
    335.0000,     345.10
    340.0000,     343.41
    345.0000,     344.76
    350.0000,     349.18
    355.0000,     356.63
    360.0000,     367.00
    365.0000,     380.11
    370.0000,     395.60
    375.0000,     412.76
    380.0000,     430.30
    385.0000,     446.11
    390.0000,     457.42
    395.0000,     461.39
    400.0000,     456.06
    405.0000,     441.34
    410.0000,     419.13
    415.0000,     392.77
    420.0000,     365.95
    425.0000,     341.82
    430.0000,     322.52
    435.0000,     309.28
    440.0000,     302.72
    445.0000,     303.20
    450.0000,     310.87
    455.0000,     325.67
    460.0000,     347.10
    465.0000,     374.02
    470.0000,     404.49
    475.0000,     435.75
    480.0000,     464.50
    485.0000,     487.27
    490.0000,     501.06
    495.0000,     504.01
    500.0000,     495.86
    505.0000,     477.91
    510.0000,     452.62
    515.0000,     422.99
    520.0000,     392.06
    525.0000,     362.52
    530.0000,     336.54
    535.0000,     315.69
    540.0000,     300.79
    545.0000,     291.86
    550.0000,     288.19
    555.0000,     288.32
    560.0000,     290.34
    565.0000,     292.23
    570.0000,     292.43
    575.0000,     290.36
    580.0000,     286.37
    585.0000,     281.46
    590.0000,     276.76
    595.0000,     273.19
    600.0000,     271.32
    605.0000,     271.50
    610.0000,     273.95
    615.0000,     278.90
    620.0000,     286.53
    625.0000,     296.89
    630.0000,     309.74
    635.0000,     324.59
    640.0000,     340.62
    645.0000,     356.68
    650.0000,     371.27
    655.0000,     382.61
    660.0000,     388.95
    665.0000,     389.13
    670.0000,     383.17
    675.0000,     373.16
    680.0000,     362.22
    685.0000,     355.66
    690.0000,     353.11
    695.0000,     352.83
           360.8924
LAYER 11
119,    46.3279
    100.0000,     168.77
    105.0000,     164.07
    110.0000,     166.92
    115.0000,     179.58
    120.0000,     194.52
    125.0000,     211.02
    130.0000,     226.49
    135.0000,     241.96
    140.0000,     257.51
    145.0000,     273.08
    150.0000,     288.06
    155.0000,     301.30
    160.0000,     311.38
    165.0000,     317.16
    170.0000,     318.18
    175.0000,     314.82
    180.0000,     308.18
    185.0000,     299.75
    190.0000,     291.05
    195.0000,     283.36
    200.0000,     277.59
    205.0000,     274.32
    210.0000,     273.86
    215.0000,     276.27
    220.0000,     281.49
    225.0000,     289.30
    230.0000,     299.39
    235.0000,     311.37
    240.0000,     324.81
    245.0000,     339.20
    250.0000,     353.97
    255.0000,     368.44
    260.0000,     381.85
    265.0000,     393.38
    270.0000,     402.27
    275.0000,     407.97
    280.0000,     410.23
    285.0000,     409.13
    290.0000,     405.02
    295.0000,     398.40
    300.0000,     389.83
    305.0000,     379.90
    310.0000,     369.24
    315.0000,     358.48
    320.0000,     348.20
    325.0000,     338.94
    330.0000,     331.13
    335.0000,     325.10
    340.0000,     321.10
    345.0000,     319.26
    350.0000,     319.64
    355.0000,     322.21
    360.0000,     326.86
    365.0000,     333.35
    370.0000,     341.29
    375.0000,     350.04
    380.0000,     358.66
    385.0000,     365.88
    390.0000,     370.24
    395.0000,     370.41
    400.0000,     365.55
    405.0000,     355.65
    410.0000,     341.65
    415.0000,     325.17
    420.0000,     308.12
    425.0000,     292.30
    430.0000,     279.13
    435.0000,     269.60
    440.0000,     264.35
    445.0000,     263.76
    450.0000,     268.01
    455.0000,     277.08
    460.0000,     290.70
    465.0000,     308.22
    470.0000,     328.60
    475.0000,     350.32
    480.0000,     371.48
    485.0000,     389.92
    490.0000,     403.60
    495.0000,     410.91
    500.0000,     411.03
    505.0000,     404.08
    510.0000,     391.04
    515.0000,     373.56
    520.0000,     353.59
    525.0000,     333.11
    530.0000,     313.87
    535.0000,     297.18
    540.0000,     283.84
    545.0000,     274.09
    550.0000,     267.66
    555.0000,     263.83
    560.0000,     261.67
    565.0000,     260.17
    570.0000,     258.53
    575.0000,     256.32
    580.0000,     253.54
    585.0000,     250.51
    590.0000,     247.71
    595.0000,     245.60
    600.0000,     244.60
    605.0000,     244.98
    610.0000,     246.99
    615.0000,     250.77
    620.0000,     256.42
    625.0000,     263.91
    630.0000,     273.04
    635.0000,     283.38
    640.0000,     294.26
    645.0000,     304.72
    650.0000,     313.48
    655.0000,     319.05
    660.0000,     319.96
    665.0000,     315.19
    670.0000,     304.25
    675.0000,     290.51
    680.0000,     277.11
    685.0000,     274.67
           282.6628
LAYER 12
115, 
    110.0000,     111.39
    115.0000,     136.73
    120.0000,     158.61
    125.0000,     177.34
    130.0000,     193.24
    135.0000,     209.26
    140.0000,     223.52
    145.0000,     236.57
    150.0000,     248.31
    155.0000,     258.22
    160.0000,     265.56
    165.0000,     269.72
    170.0000,     270.49
    175.0000,     268.15
    180.0000,     263.47
    185.0000,     257.48
    190.0000,     251.27
    195.0000,     245.80
    200.0000,     241.83
    205.0000,     239.86
    210.0000,     240.21
    215.0000,     243.00
    220.0000,     248.23
    225.0000,     255.80
    230.0000,     265.46
    235.0000,     276.94
    240.0000,     289.88
    245.0000,     303.84
    250.0000,     318.29
    255.0000,     332.66
    260.0000,     346.29
    265.0000,     358.50
    270.0000,     368.66
    275.0000,     376.21
    280.0000,     380.87
    285.0000,     382.49
    290.0000,     381.15
    295.0000,     377.16
    300.0000,     370.92
    305.0000,     362.92
    310.0000,     353.72
    315.0000,     343.88
    320.0000,     333.97
    325.0000,     324.53
    330.0000,     316.01
    335.0000,     308.77
    340.0000,     303.10
    345.0000,     299.14
    350.0000,     296.97
    355.0000,     296.58
    360.0000,     297.90
    365.0000,     300.70
    370.0000,     304.63
    375.0000,     309.14
    380.0000,     313.52
    385.0000,     316.85
    390.0000,     318.18
    395.0000,     316.66
    400.0000,     311.77
    405.0000,     303.54
    410.0000,     292.57
    415.0000,     279.90
    420.0000,     266.79
    425.0000,     254.49
    430.0000,     244.04
    435.0000,     236.24
    440.0000,     231.66
    445.0000,     230.65
    450.0000,     233.41
    455.0000,     239.98
    460.0000,     250.21
    465.0000,     263.74
    470.0000,     279.87
    475.0000,     297.61
    480.0000,     315.62
    485.0000,     332.30
    490.0000,     345.98
    495.0000,     355.24
    500.0000,     359.10
    505.0000,     357.29
    510.0000,     350.16
    515.0000,     338.74
    520.0000,     324.45
    525.0000,     308.82
    530.0000,     293.33
    535.0000,     279.14
    540.0000,     267.05
    545.0000,     257.40
    550.0000,     250.16
    555.0000,     244.93
    560.0000,     241.18
    565.0000,     238.32
    570.0000,     235.78
    575.0000,     233.25
    580.0000,     230.64
    585.0000,     228.04
    590.0000,     225.72
    595.0000,     223.97
    600.0000,     223.08
    605.0000,     223.30
    610.0000,     224.81
    615.0000,     227.77
    620.0000,     232.23
    625.0000,     238.14
    630.0000,     245.35
    635.0000,     253.50
    640.0000,     261.98
    645.0000,     269.96
    650.0000,     276.25
    655.0000,     279.35
    660.0000,     277.47
    665.0000,     270.01
    670.0000,     255.47
    675.0000,     233.26
           202.9611
CALCULATED APPARENT RESISTIVITY
      7.5000,       5.0000,   1.00000,    506.9864
     12.5000,       5.0000,   1.00000,    558.5500
     17.5000,       5.0000,   1.00000,    616.8932
     22.5000,       5.0000,   1.00000,    671.4418
     27.5000,       5.0000,   1.00000,    760.1790
     32.5000,       5.0000,   1.00000,    838.6730
     37.5000,       5.0000,   1.00000,    875.5502
     42.5000,       5.0000,   1.00000,    958.6469
     47.5000,       5.0000,   1.00000,    933.3959
     52.5000,       5.0000,   1.00000,   1073.4712
     57.5000,       5.0000,   1.00000,   1046.4532
     62.5000,       5.0000,   1.00000,   1188.9506
     67.5000,       5.0000,   1.00000,   1269.1547
     72.5000,       5.0000,   1.00000,   1294.4869
     77.5000,       5.0000,   1.00000,   1190.8949
     82.5000,       5.0000,   1.00000,   1177.7332
     87.5000,       5.0000,   1.00000,   1103.5844
     92.5000,       5.0000,   1.00000,   1141.4026
     97.5000,       5.0000,   1.00000,   1254.3041
    102.5000,       5.0000,   1.00000,   1372.6851
    107.5000,       5.0000,   1.00000,   1319.4281
    112.5000,       5.0000,   1.00000,   1370.6755
    117.5000,       5.0000,   1.00000,   1376.6157
    122.5000,       5.0000,   1.00000,   1503.8938
    127.5000,       5.0000,   1.00000,   1340.4587
    132.5000,       5.0000,   1.00000,   1221.0808
    137.5000,       5.0000,   1.00000,   1277.5909
    142.5000,       5.0000,   1.00000,   1133.9061
    147.5000,       5.0000,   1.00000,   1254.8329
    152.5000,       5.0000,   1.00000,   1230.6686
    157.5000,       5.0000,   1.00000,   1184.5718
    162.5000,       5.0000,   1.00000,   1025.8845
    167.5000,       5.0000,   1.00000,   1078.9258
    172.5000,       5.0000,   1.00000,    953.5636
    177.5000,       5.0000,   1.00000,    953.5806
    182.5000,       5.0000,   1.00000,    832.7353
    187.5000,       5.0000,   1.00000,    818.2973
    192.5000,       5.0000,   1.00000,    730.1340
    197.5000,       5.0000,   1.00000,    664.6344
    202.5000,       5.0000,   1.00000,    641.1642
    207.5000,       5.0000,   1.00000,    626.8271
    212.5000,       5.0000,   1.00000,    653.9297
    217.5000,       5.0000,   1.00000,    658.4388
    222.5000,       5.0000,   1.00000,    671.8587
    227.5000,       5.0000,   1.00000,    727.8368
    232.5000,       5.0000,   1.00000,    663.6399
    237.5000,       5.0000,   1.00000,    657.5628
    242.5000,       5.0000,   1.00000,    658.1290
    247.5000,       5.0000,   1.00000,    631.0258
    252.5000,       5.0000,   1.00000,    718.9215
    257.5000,       5.0000,   1.00000,    725.0812
    262.5000,       5.0000,   1.00000,    799.8118
    267.5000,       5.0000,   1.00000,    879.7719
    272.5000,       5.0000,   1.00000,    970.7781
    277.5000,       5.0000,   1.00000,    862.8154
    282.5000,       5.0000,   1.00000,    877.3835
    287.5000,       5.0000,   1.00000,    765.8688
    292.5000,       5.0000,   1.00000,    862.1787
    297.5000,       5.0000,   1.00000,    794.2531
    302.5000,       5.0000,   1.00000,    805.4910
    307.5000,       5.0000,   1.00000,    793.6525
    312.5000,       5.0000,   1.00000,    816.4541
    317.5000,       5.0000,   1.00000,    773.8513
    322.5000,       5.0000,   1.00000,    901.9072
    327.5000,       5.0000,   1.00000,    806.9190
    332.5000,       5.0000,   1.00000,    796.7101
    337.5000,       5.0000,   1.00000,    761.0604
    342.5000,       5.0000,   1.00000,    694.4295
    347.5000,       5.0000,   1.00000,    676.0182
    352.5000,       5.0000,   1.00000,    681.7650
    357.5000,       5.0000,   1.00000,    650.9879
    362.5000,       5.0000,   1.00000,    677.9428
    367.5000,       5.0000,   1.00000,    688.2840
    372.5000,       5.0000,   1.00000,    698.5715
    377.5000,       5.0000,   1.00000,    831.1998
    382.5000,       5.0000,   1.00000,    875.0139
    387.5000,       5.0000,   1.00000,   1007.5073
    392.5000,       5.0000,   1.00000,   1078.8995
    397.5000,       5.0000,   1.00000,   1059.1090
    402.5000,       5.0000,   1.00000,    914.7470
    407.5000,       5.0000,   1.00000,    834.0902
    412.5000,       5.0000,   1.00000,    620.3798
    417.5000,       5.0000,   1.00000,    490.4082
    422.5000,       5.0000,   1.00000,    387.1492
    427.5000,       5.0000,   1.00000,    339.6372
    432.5000,       5.0000,   1.00000,    346.4580
    437.5000,       5.0000,   1.00000,    357.3002
    442.5000,       5.0000,   1.00000,    408.0129
    447.5000,       5.0000,   1.00000,    445.3293
    452.5000,       5.0000,   1.00000,    545.0322
    457.5000,       5.0000,   1.00000,    607.2164
    462.5000,       5.0000,   1.00000,    650.8145
    467.5000,       5.0000,   1.00000,    709.3071
    472.5000,       5.0000,   1.00000,    683.0605
    477.5000,       5.0000,   1.00000,    748.9861
    482.5000,       5.0000,   1.00000,    707.9611
    487.5000,       5.0000,   1.00000,    742.9229
    492.5000,       5.0000,   1.00000,    721.6938
    497.5000,       5.0000,   1.00000,    704.0981
    502.5000,       5.0000,   1.00000,    767.4667
    507.5000,       5.0000,   1.00000,    702.6914
    512.5000,       5.0000,   1.00000,    711.2660
    517.5000,       5.0000,   1.00000,    649.8624
    522.5000,       5.0000,   1.00000,    662.3539
    527.5000,       5.0000,   1.00000,    604.0529
    532.5000,       5.0000,   1.00000,    613.2455
    537.5000,       5.0000,   1.00000,    637.8398
    542.5000,       5.0000,   1.00000,    670.7443
    547.5000,       5.0000,   1.00000,    717.7321
    552.5000,       5.0000,   1.00000,    768.3373
    557.5000,       5.0000,   1.00000,    816.4069
    562.5000,       5.0000,   1.00000,    784.1071
    567.5000,       5.0000,   1.00000,    764.3969
    572.5000,       5.0000,   1.00000,    709.0707
    577.5000,       5.0000,   1.00000,    719.1844
    582.5000,       5.0000,   1.00000,    666.3367
    587.5000,       5.0000,   1.00000,    702.5306
    592.5000,       5.0000,   1.00000,    695.6594
    597.5000,       5.0000,   1.00000,    741.2213
    602.5000,       5.0000,   1.00000,    749.9069
    607.5000,       5.0000,   1.00000,    800.2430
    612.5000,       5.0000,   1.00000,    873.0450
    617.5000,       5.0000,   1.00000,    858.3111
    622.5000,       5.0000,   1.00000,    905.9225
    627.5000,       5.0000,   1.00000,    881.1097
    632.5000,       5.0000,   1.00000,    840.9162
    637.5000,       5.0000,   1.00000,    796.2075
    642.5000,       5.0000,   1.00000,    746.5046
    647.5000,       5.0000,   1.00000,    700.9177
    652.5000,       5.0000,   1.00000,    658.3992
    657.5000,       5.0000,   1.00000,    667.4853
    662.5000,       5.0000,   1.00000,    661.9677
    667.5000,       5.0000,   1.00000,    670.3770
    672.5000,       5.0000,   1.00000,    740.8577
    677.5000,       5.0000,   1.00000,    772.8209
    682.5000,       5.0000,   1.00000,    803.7931
    687.5000,       5.0000,   1.00000,    981.2998
    692.5000,       5.0000,   1.00000,    995.7890
    697.5000,       5.0000,   1.00000,   1052.7616
    702.5000,       5.0000,   1.00000,   1010.7057
    707.5000,       5.0000,   1.00000,   1045.0256
    712.5000,       5.0000,   1.00000,   1072.2805
    717.5000,       5.0000,   1.00000,   1081.5110
    722.5000,       5.0000,   1.00000,    996.7674
    727.5000,       5.0000,   1.00000,    935.8192
    732.5000,       5.0000,   1.00000,    850.2122
    737.5000,       5.0000,   1.00000,    828.2379
    742.5000,       5.0000,   1.00000,    756.2691
    747.5000,       5.0000,   1.00000,    681.1637
    752.5000,       5.0000,   1.00000,    686.0870
    757.5000,       5.0000,   1.00000,    615.5737
    762.5000,       5.0000,   1.00000,    630.0091
     12.5000,       5.0000,   2.00000,    507.4193
     17.5000,       5.0000,   2.00000,    553.7748
     22.5000,       5.0000,   2.00000,    575.0895
     27.5000,       5.0000,   2.00000,    654.3738
     32.5000,       5.0000,   2.00000,    720.3265
     37.5000,       5.0000,   2.00000,    756.5827
     42.5000,       5.0000,   2.00000,    798.8475
     47.5000,       5.0000,   2.00000,    829.2925
     52.5000,       5.0000,   2.00000,    956.7932
     57.5000,       5.0000,   2.00000,    889.2632
     62.5000,       5.0000,   2.00000,    962.9029
     67.5000,       5.0000,   2.00000,   1113.7035
     72.5000,       5.0000,   2.00000,   1092.3912
     77.5000,       5.0000,   2.00000,   1020.1681
     82.5000,       5.0000,   2.00000,   1082.4659
     87.5000,       5.0000,   2.00000,   1014.9233
     92.5000,       5.0000,   2.00000,    974.9460
     97.5000,       5.0000,   2.00000,   1159.8334
    102.5000,       5.0000,   2.00000,   1299.9435
    107.5000,       5.0000,   2.00000,   1134.4763
    112.5000,       5.0000,   2.00000,   1063.3500
    117.5000,       5.0000,   2.00000,   1196.8450
    122.5000,       5.0000,   2.00000,   1408.3578
    127.5000,       5.0000,   2.00000,   1148.2722
    132.5000,       5.0000,   2.00000,   1055.6184
    137.5000,       5.0000,   2.00000,   1195.2175
    142.5000,       5.0000,   2.00000,   1025.9987
    147.5000,       5.0000,   2.00000,   1129.4224
    152.5000,       5.0000,   2.00000,   1232.4744
    157.5000,       5.0000,   2.00000,   1071.5798
    162.5000,       5.0000,   2.00000,    931.1732
    167.5000,       5.0000,   2.00000,   1045.0687
    172.5000,       5.0000,   2.00000,    979.0582
    177.5000,       5.0000,   2.00000,    902.1028
    182.5000,       5.0000,   2.00000,    803.8378
    187.5000,       5.0000,   2.00000,    821.8051
    192.5000,       5.0000,   2.00000,    757.2047
    197.5000,       5.0000,   2.00000,    668.0648
    202.5000,       5.0000,   2.00000,    652.5499
    207.5000,       5.0000,   2.00000,    659.8290
    212.5000,       5.0000,   2.00000,    679.4391
    217.5000,       5.0000,   2.00000,    635.3777
    222.5000,       5.0000,   2.00000,    661.0053
    227.5000,       5.0000,   2.00000,    743.2397
    232.5000,       5.0000,   2.00000,    658.8974
    237.5000,       5.0000,   2.00000,    651.3398
    242.5000,       5.0000,   2.00000,    664.6979
    247.5000,       5.0000,   2.00000,    651.2260
    252.5000,       5.0000,   2.00000,    760.5764
    257.5000,       5.0000,   2.00000,    728.4427
    262.5000,       5.0000,   2.00000,    706.4480
    267.5000,       5.0000,   2.00000,    842.3955
    272.5000,       5.0000,   2.00000,    943.9318
    277.5000,       5.0000,   2.00000,    817.1069
    282.5000,       5.0000,   2.00000,    779.4261
    287.5000,       5.0000,   2.00000,    738.6802
    292.5000,       5.0000,   2.00000,    855.3694
    297.5000,       5.0000,   2.00000,    784.1934
    302.5000,       5.0000,   2.00000,    741.5735
    307.5000,       5.0000,   2.00000,    783.8992
    312.5000,       5.0000,   2.00000,    746.8500
    317.5000,       5.0000,   2.00000,    711.0943
    322.5000,       5.0000,   2.00000,    852.7702
    327.5000,       5.0000,   2.00000,    746.8408
    332.5000,       5.0000,   2.00000,    706.8148
    337.5000,       5.0000,   2.00000,    732.6900
    342.5000,       5.0000,   2.00000,    662.1625
    347.5000,       5.0000,   2.00000,    657.1128
    352.5000,       5.0000,   2.00000,    674.5581
    357.5000,       5.0000,   2.00000,    640.3405
    362.5000,       5.0000,   2.00000,    681.5976
    367.5000,       5.0000,   2.00000,    681.9686
    372.5000,       5.0000,   2.00000,    696.6782
    377.5000,       5.0000,   2.00000,    828.6017
    382.5000,       5.0000,   2.00000,    815.4081
    387.5000,       5.0000,   2.00000,    888.7665
    392.5000,       5.0000,   2.00000,    998.3679
    397.5000,       5.0000,   2.00000,    903.5198
    402.5000,       5.0000,   2.00000,    790.9472
    407.5000,       5.0000,   2.00000,    799.0837
    412.5000,       5.0000,   2.00000,    638.8609
    417.5000,       5.0000,   2.00000,    503.5591
    422.5000,       5.0000,   2.00000,    415.2073
    427.5000,       5.0000,   2.00000,    371.2049
    432.5000,       5.0000,   2.00000,    382.6888
    437.5000,       5.0000,   2.00000,    394.4107
    442.5000,       5.0000,   2.00000,    419.6244
    447.5000,       5.0000,   2.00000,    442.7984
    452.5000,       5.0000,   2.00000,    541.9557
    457.5000,       5.0000,   2.00000,    597.2128
    462.5000,       5.0000,   2.00000,    631.3077
    467.5000,       5.0000,   2.00000,    670.7272
    472.5000,       5.0000,   2.00000,    656.9525
    477.5000,       5.0000,   2.00000,    718.6258
    482.5000,       5.0000,   2.00000,    703.4818
    487.5000,       5.0000,   2.00000,    729.7157
    492.5000,       5.0000,   2.00000,    678.6364
    497.5000,       5.0000,   2.00000,    659.2557
    502.5000,       5.0000,   2.00000,    740.7068
    507.5000,       5.0000,   2.00000,    671.5636
    512.5000,       5.0000,   2.00000,    627.8880
    517.5000,       5.0000,   2.00000,    611.8004
    522.5000,       5.0000,   2.00000,    633.6106
    527.5000,       5.0000,   2.00000,    567.6735
    532.5000,       5.0000,   2.00000,    563.7717
    537.5000,       5.0000,   2.00000,    609.9878
    542.5000,       5.0000,   2.00000,    622.5848
    547.5000,       5.0000,   2.00000,    629.3489
    552.5000,       5.0000,   2.00000,    684.5256
    557.5000,       5.0000,   2.00000,    743.8442
    562.5000,       5.0000,   2.00000,    710.5741
    567.5000,       5.0000,   2.00000,    679.7864
    572.5000,       5.0000,   2.00000,    677.5486
    577.5000,       5.0000,   2.00000,    697.5895
    582.5000,       5.0000,   2.00000,    642.6545
    587.5000,       5.0000,   2.00000,    661.2697
    592.5000,       5.0000,   2.00000,    680.5236
    597.5000,       5.0000,   2.00000,    705.1260
    602.5000,       5.0000,   2.00000,    687.4411
    607.5000,       5.0000,   2.00000,    743.2999
    612.5000,       5.0000,   2.00000,    806.7758
    617.5000,       5.0000,   2.00000,    760.0947
    622.5000,       5.0000,   2.00000,    799.4407
    627.5000,       5.0000,   2.00000,    801.2570
    632.5000,       5.0000,   2.00000,    751.8145
    637.5000,       5.0000,   2.00000,    730.6655
    642.5000,       5.0000,   2.00000,    709.7494
    647.5000,       5.0000,   2.00000,    660.6971
    652.5000,       5.0000,   2.00000,    629.1495
    657.5000,       5.0000,   2.00000,    653.6326
    662.5000,       5.0000,   2.00000,    624.7032
    667.5000,       5.0000,   2.00000,    632.2104
    672.5000,       5.0000,   2.00000,    739.9908
    677.5000,       5.0000,   2.00000,    707.3297
    682.5000,       5.0000,   2.00000,    682.2008
    687.5000,       5.0000,   2.00000,    867.2674
    692.5000,       5.0000,   2.00000,    923.2300
    697.5000,       5.0000,   2.00000,    901.6123
    702.5000,       5.0000,   2.00000,    848.6821
    707.5000,       5.0000,   2.00000,    874.5905
    712.5000,       5.0000,   2.00000,    954.2960
    717.5000,       5.0000,   2.00000,    961.0219
    722.5000,       5.0000,   2.00000,    862.2848
    727.5000,       5.0000,   2.00000,    798.1310
    732.5000,       5.0000,   2.00000,    774.3216
    737.5000,       5.0000,   2.00000,    797.6021
    742.5000,       5.0000,   2.00000,    705.4362
    747.5000,       5.0000,   2.00000,    634.2870
    752.5000,       5.0000,   2.00000,    665.3727
    757.5000,       5.0000,   2.00000,    599.0645
    767.5000,       5.0000,   2.00000,    587.0956
     17.5000,       5.0000,   3.00000,    545.7954
     22.5000,       5.0000,   3.00000,    570.2848
     27.5000,       5.0000,   3.00000,    629.1682
     32.5000,       5.0000,   3.00000,    698.8163
     37.5000,       5.0000,   3.00000,    710.4415
     42.5000,       5.0000,   3.00000,    770.9179
     47.5000,       5.0000,   3.00000,    786.9146
     52.5000,       5.0000,   3.00000,    878.9009
     57.5000,       5.0000,   3.00000,    792.6336
     62.5000,       5.0000,   3.00000,    899.3583
     67.5000,       5.0000,   3.00000,   1032.7953
     72.5000,       5.0000,   3.00000,   1086.0142
     77.5000,       5.0000,   3.00000,    995.0778
     82.5000,       5.0000,   3.00000,    998.1844
     87.5000,       5.0000,   3.00000,    910.6078
     92.5000,       5.0000,   3.00000,    950.6954
     97.5000,       5.0000,   3.00000,   1179.0785
    102.5000,       5.0000,   3.00000,   1319.2720
    107.5000,       5.0000,   3.00000,   1024.2982
    112.5000,       5.0000,   3.00000,    934.2845
    117.5000,       5.0000,   3.00000,   1115.7002
    122.5000,       5.0000,   3.00000,   1396.5774
    127.5000,       5.0000,   3.00000,   1177.8916
    132.5000,       5.0000,   3.00000,   1003.9626
    137.5000,       5.0000,   3.00000,   1067.7405
    142.5000,       5.0000,   3.00000,   1000.6631
    147.5000,       5.0000,   3.00000,   1197.4198
    152.5000,       5.0000,   3.00000,   1237.9055
    157.5000,       5.0000,   3.00000,   1098.4495
    162.5000,       5.0000,   3.00000,    896.6227
    167.5000,       5.0000,   3.00000,   1044.1062
    172.5000,       5.0000,   3.00000,   1010.8096
    177.5000,       5.0000,   3.00000,    969.7020
    182.5000,       5.0000,   3.00000,    840.5620
    187.5000,       5.0000,   3.00000,    884.8904
    192.5000,       5.0000,   3.00000,    817.3111
    197.5000,       5.0000,   3.00000,    725.8224
    202.5000,       5.0000,   3.00000,    703.3007
    207.5000,       5.0000,   3.00000,    720.7183
    212.5000,       5.0000,   3.00000,    722.3408
    217.5000,       5.0000,   3.00000,    681.8495
    222.5000,       5.0000,   3.00000,    711.4594
    227.5000,       5.0000,   3.00000,    799.7922
    232.5000,       5.0000,   3.00000,    720.6879
    237.5000,       5.0000,   3.00000,    682.6788
    242.5000,       5.0000,   3.00000,    698.7687
    247.5000,       5.0000,   3.00000,    721.9861
    252.5000,       5.0000,   3.00000,    820.0157
    257.5000,       5.0000,   3.00000,    723.2861
    262.5000,       5.0000,   3.00000,    721.6772
    267.5000,       5.0000,   3.00000,    855.3770
    272.5000,       5.0000,   3.00000,   1021.3530
    277.5000,       5.0000,   3.00000,    823.0743
    282.5000,       5.0000,   3.00000,    749.9963
    287.5000,       5.0000,   3.00000,    708.2952
    292.5000,       5.0000,   3.00000,    891.0069
    297.5000,       5.0000,   3.00000,    822.0870
    302.5000,       5.0000,   3.00000,    790.8237
    307.5000,       5.0000,   3.00000,    738.5295
    312.5000,       5.0000,   3.00000,    734.6255
    317.5000,       5.0000,   3.00000,    706.6912
    322.5000,       5.0000,   3.00000,    849.1888
    327.5000,       5.0000,   3.00000,    756.0885
    332.5000,       5.0000,   3.00000,    717.5308
    337.5000,       5.0000,   3.00000,    699.1407
    342.5000,       5.0000,   3.00000,    676.2429
    347.5000,       5.0000,   3.00000,    677.5392
    352.5000,       5.0000,   3.00000,    707.9309
    357.5000,       5.0000,   3.00000,    697.0252
    362.5000,       5.0000,   3.00000,    723.0356
    367.5000,       5.0000,   3.00000,    728.5576
    372.5000,       5.0000,   3.00000,    734.7175
    377.5000,       5.0000,   3.00000,    825.8381
    382.5000,       5.0000,   3.00000,    798.1491
    387.5000,       5.0000,   3.00000,    887.3643
    392.5000,       5.0000,   3.00000,    933.7655
    397.5000,       5.0000,   3.00000,    877.0842
    402.5000,       5.0000,   3.00000,    764.5736
    407.5000,       5.0000,   3.00000,    796.1553
    412.5000,       5.0000,   3.00000,    678.8861
    417.5000,       5.0000,   3.00000,    555.9254
    422.5000,       5.0000,   3.00000,    455.9810
    427.5000,       5.0000,   3.00000,    427.6464
    432.5000,       5.0000,   3.00000,    454.0146
    437.5000,       5.0000,   3.00000,    454.8673
    442.5000,       5.0000,   3.00000,    468.3686
    447.5000,       5.0000,   3.00000,    478.9699
    452.5000,       5.0000,   3.00000,    579.9934
    457.5000,       5.0000,   3.00000,    648.8163
    462.5000,       5.0000,   3.00000,    666.7770
    467.5000,       5.0000,   3.00000,    691.2028
    472.5000,       5.0000,   3.00000,    665.2261
    477.5000,       5.0000,   3.00000,    749.9993
    482.5000,       5.0000,   3.00000,    743.6379
    487.5000,       5.0000,   3.00000,    754.9768
    492.5000,       5.0000,   3.00000,    691.1161
    497.5000,       5.0000,   3.00000,    679.4162
    502.5000,       5.0000,   3.00000,    767.6342
    507.5000,       5.0000,   3.00000,    687.5870
    512.5000,       5.0000,   3.00000,    649.6874
    517.5000,       5.0000,   3.00000,    610.9888
    522.5000,       5.0000,   3.00000,    648.7490
    527.5000,       5.0000,   3.00000,    578.9946
    532.5000,       5.0000,   3.00000,    579.4344
    537.5000,       5.0000,   3.00000,    610.7418
    542.5000,       5.0000,   3.00000,    615.5679
    547.5000,       5.0000,   3.00000,    617.0999
    552.5000,       5.0000,   3.00000,    671.0865
    557.5000,       5.0000,   3.00000,    741.7763
    562.5000,       5.0000,   3.00000,    696.1691
    567.5000,       5.0000,   3.00000,    668.3659
    572.5000,       5.0000,   3.00000,    661.1738
    577.5000,       5.0000,   3.00000,    711.8926
    582.5000,       5.0000,   3.00000,    660.2983
    587.5000,       5.0000,   3.00000,    691.0071
    592.5000,       5.0000,   3.00000,    694.6427
    597.5000,       5.0000,   3.00000,    710.7919
    602.5000,       5.0000,   3.00000,    686.9683
    607.5000,       5.0000,   3.00000,    729.8917
    612.5000,       5.0000,   3.00000,    782.5413
    617.5000,       5.0000,   3.00000,    745.6659
    622.5000,       5.0000,   3.00000,    774.3998
    627.5000,       5.0000,   3.00000,    769.0613
    632.5000,       5.0000,   3.00000,    747.3104
    637.5000,       5.0000,   3.00000,    730.9866
    642.5000,       5.0000,   3.00000,    716.6965
    647.5000,       5.0000,   3.00000,    685.7304
    652.5000,       5.0000,   3.00000,    661.5088
    657.5000,       5.0000,   3.00000,    676.4921
    662.5000,       5.0000,   3.00000,    662.0033
    667.5000,       5.0000,   3.00000,    690.0496
    672.5000,       5.0000,   3.00000,    754.9733
    677.5000,       5.0000,   3.00000,    695.7350
    682.5000,       5.0000,   3.00000,    658.2320
    687.5000,       5.0000,   3.00000,    859.3101
    692.5000,       5.0000,   3.00000,    936.2169
    697.5000,       5.0000,   3.00000,    877.4417
    702.5000,       5.0000,   3.00000,    739.3254
    707.5000,       5.0000,   3.00000,    791.0990
    712.5000,       5.0000,   3.00000,    917.0107
    717.5000,       5.0000,   3.00000,    965.5089
    722.5000,       5.0000,   3.00000,    824.5261
    727.5000,       5.0000,   3.00000,    744.3678
    732.5000,       5.0000,   3.00000,    749.5688
    737.5000,       5.0000,   3.00000,    803.9386
    742.5000,       5.0000,   3.00000,    739.5763
    747.5000,       5.0000,   3.00000,    659.9757
    752.5000,       5.0000,   3.00000,    684.2328
    762.5000,       5.0000,   3.00000,    631.6221
    767.5000,       5.0000,   3.00000,    612.5089
     22.5000,      15.0000,   1.00000,    570.1738
     27.5000,      15.0000,   1.00000,    622.3719
     32.5000,      15.0000,   1.00000,    648.8480
     37.5000,      15.0000,   1.00000,    700.2966
     42.5000,      15.0000,   1.00000,    726.1152
     47.5000,      15.0000,   1.00000,    752.5085
     52.5000,      15.0000,   1.00000,    733.6970
     57.5000,      15.0000,   1.00000,    790.1941
     62.5000,      15.0000,   1.00000,    850.7213
     67.5000,      15.0000,   1.00000,    958.0050
     72.5000,      15.0000,   1.00000,   1006.2817
     77.5000,      15.0000,   1.00000,    989.5617
     82.5000,      15.0000,   1.00000,    869.3232
     87.5000,      15.0000,   1.00000,    866.7112
     92.5000,      15.0000,   1.00000,    980.7822
     97.5000,      15.0000,   1.00000,   1126.8954
    102.5000,      15.0000,   1.00000,   1085.6169
    107.5000,      15.0000,   1.00000,   1017.2047
    112.5000,      15.0000,   1.00000,    972.7291
    117.5000,      15.0000,   1.00000,   1058.0291
    122.5000,      15.0000,   1.00000,   1170.0798
    127.5000,      15.0000,   1.00000,   1188.9049
    132.5000,      15.0000,   1.00000,   1041.3790
    137.5000,      15.0000,   1.00000,    940.3959
    142.5000,      15.0000,   1.00000,   1042.6852
    147.5000,      15.0000,   1.00000,   1131.2433
    152.5000,      15.0000,   1.00000,   1151.1946
    157.5000,      15.0000,   1.00000,   1041.7598
    162.5000,      15.0000,   1.00000,    992.2767
    167.5000,      15.0000,   1.00000,    923.2894
    172.5000,      15.0000,   1.00000,    968.0445
    177.5000,      15.0000,   1.00000,    955.0473
    182.5000,      15.0000,   1.00000,    933.0107
    187.5000,      15.0000,   1.00000,    862.4323
    192.5000,      15.0000,   1.00000,    833.0869
    197.5000,      15.0000,   1.00000,    779.7054
    202.5000,      15.0000,   1.00000,    747.7975
    207.5000,      15.0000,   1.00000,    724.5727
    212.5000,      15.0000,   1.00000,    725.2267
    217.5000,      15.0000,   1.00000,    736.6592
    222.5000,      15.0000,   1.00000,    760.4518
    227.5000,      15.0000,   1.00000,    769.7238
    232.5000,      15.0000,   1.00000,    754.0068
    237.5000,      15.0000,   1.00000,    722.5541
    242.5000,      15.0000,   1.00000,    723.1848
    247.5000,      15.0000,   1.00000,    762.0246
    252.5000,      15.0000,   1.00000,    746.0961
    257.5000,      15.0000,   1.00000,    748.1102
    262.5000,      15.0000,   1.00000,    776.2247
    267.5000,      15.0000,   1.00000,    882.1572
    272.5000,      15.0000,   1.00000,    882.1437
    277.5000,      15.0000,   1.00000,    856.0723
    282.5000,      15.0000,   1.00000,    745.7750
    287.5000,      15.0000,   1.00000,    751.5224
    292.5000,      15.0000,   1.00000,    779.5698
    297.5000,      15.0000,   1.00000,    855.0821
    302.5000,      15.0000,   1.00000,    785.4030
    307.5000,      15.0000,   1.00000,    736.8807
    312.5000,      15.0000,   1.00000,    699.1115
    317.5000,      15.0000,   1.00000,    750.7930
    322.5000,      15.0000,   1.00000,    758.8563
    327.5000,      15.0000,   1.00000,    774.1536
    332.5000,      15.0000,   1.00000,    721.4881
    337.5000,      15.0000,   1.00000,    687.5613
    342.5000,      15.0000,   1.00000,    669.6049
    347.5000,      15.0000,   1.00000,    696.6580
    352.5000,      15.0000,   1.00000,    717.3237
    357.5000,      15.0000,   1.00000,    735.9629
    362.5000,      15.0000,   1.00000,    747.2319
    367.5000,      15.0000,   1.00000,    748.8085
    372.5000,      15.0000,   1.00000,    759.5755
    377.5000,      15.0000,   1.00000,    757.8311
    382.5000,      15.0000,   1.00000,    805.7863
    387.5000,      15.0000,   1.00000,    822.1573
    392.5000,      15.0000,   1.00000,    832.6641
    397.5000,      15.0000,   1.00000,    808.1655
    402.5000,      15.0000,   1.00000,    792.7147
    407.5000,      15.0000,   1.00000,    731.3851
    412.5000,      15.0000,   1.00000,    688.0511
    417.5000,      15.0000,   1.00000,    598.0400
    422.5000,      15.0000,   1.00000,    519.9130
    427.5000,      15.0000,   1.00000,    487.0295
    432.5000,      15.0000,   1.00000,    492.2725
    437.5000,      15.0000,   1.00000,    503.3829
    442.5000,      15.0000,   1.00000,    506.0581
    447.5000,      15.0000,   1.00000,    542.5582
    452.5000,      15.0000,   1.00000,    599.3082
    457.5000,      15.0000,   1.00000,    649.2352
    462.5000,      15.0000,   1.00000,    678.2720
    467.5000,      15.0000,   1.00000,    668.2443
    472.5000,      15.0000,   1.00000,    687.2578
    477.5000,      15.0000,   1.00000,    709.4858
    482.5000,      15.0000,   1.00000,    731.1999
    487.5000,      15.0000,   1.00000,    713.9506
    492.5000,      15.0000,   1.00000,    704.4470
    497.5000,      15.0000,   1.00000,    708.9427
    502.5000,      15.0000,   1.00000,    703.8352
    507.5000,      15.0000,   1.00000,    705.0432
    512.5000,      15.0000,   1.00000,    664.7607
    517.5000,      15.0000,   1.00000,    642.1755
    522.5000,      15.0000,   1.00000,    609.1065
    527.5000,      15.0000,   1.00000,    615.3667
    532.5000,      15.0000,   1.00000,    599.9261
    537.5000,      15.0000,   1.00000,    596.2818
    542.5000,      15.0000,   1.00000,    601.7144
    547.5000,      15.0000,   1.00000,    630.0095
    552.5000,      15.0000,   1.00000,    666.3806
    557.5000,      15.0000,   1.00000,    674.3166
    562.5000,      15.0000,   1.00000,    677.9835
    567.5000,      15.0000,   1.00000,    651.7606
    572.5000,      15.0000,   1.00000,    651.3844
    577.5000,      15.0000,   1.00000,    652.5092
    582.5000,      15.0000,   1.00000,    688.1275
    587.5000,      15.0000,   1.00000,    687.6897
    592.5000,      15.0000,   1.00000,    692.0759
    597.5000,      15.0000,   1.00000,    686.0648
    602.5000,      15.0000,   1.00000,    697.6959
    607.5000,      15.0000,   1.00000,    706.3792
    612.5000,      15.0000,   1.00000,    720.2421
    617.5000,      15.0000,   1.00000,    739.1815
    622.5000,      15.0000,   1.00000,    733.9893
    627.5000,      15.0000,   1.00000,    730.5873
    632.5000,      15.0000,   1.00000,    727.6051
    637.5000,      15.0000,   1.00000,    719.6669
    642.5000,      15.0000,   1.00000,    701.9029
    647.5000,      15.0000,   1.00000,    693.2177
    652.5000,      15.0000,   1.00000,    680.5822
    657.5000,      15.0000,   1.00000,    675.9692
    662.5000,      15.0000,   1.00000,    704.0518
    667.5000,      15.0000,   1.00000,    720.0783
    672.5000,      15.0000,   1.00000,    701.4246
    677.5000,      15.0000,   1.00000,    680.8568
    682.5000,      15.0000,   1.00000,    738.0766
    687.5000,      15.0000,   1.00000,    809.8572
    692.5000,      15.0000,   1.00000,    855.9616
    697.5000,      15.0000,   1.00000,    804.1378
    702.5000,      15.0000,   1.00000,    750.5750
    707.5000,      15.0000,   1.00000,    750.3794
    712.5000,      15.0000,   1.00000,    839.8830
    717.5000,      15.0000,   1.00000,    863.6648
    722.5000,      15.0000,   1.00000,    820.3526
    727.5000,      15.0000,   1.00000,    746.3190
    732.5000,      15.0000,   1.00000,    724.3757
    737.5000,      15.0000,   1.00000,    736.7226
    742.5000,      15.0000,   1.00000,    737.8979
    747.5000,      15.0000,   1.00000,    705.6666
    757.5000,      15.0000,   1.00000,    651.8580
    762.5000,      15.0000,   1.00000,    636.2703
     22.5000,       5.0000,   4.00000,    545.1616
     27.5000,       5.0000,   4.00000,    614.0183
     32.5000,       5.0000,   4.00000,    653.6681
     37.5000,       5.0000,   4.00000,    681.6661
     42.5000,       5.0000,   4.00000,    728.3829
     47.5000,       5.0000,   4.00000,    699.2159
     52.5000,       5.0000,   4.00000,    759.7333
     57.5000,       5.0000,   4.00000,    708.5026
     62.5000,       5.0000,   4.00000,    814.6367
     67.5000,       5.0000,   4.00000,    991.4523
     72.5000,       5.0000,   4.00000,   1043.5708
     77.5000,       5.0000,   4.00000,    939.3134
     82.5000,       5.0000,   4.00000,    867.6468
     87.5000,       5.0000,   4.00000,    803.2213
     92.5000,       5.0000,   4.00000,    887.1057
     97.5000,       5.0000,   4.00000,   1132.4847
    102.5000,       5.0000,   4.00000,   1185.0991
    107.5000,       5.0000,   4.00000,    953.2887
    112.5000,       5.0000,   4.00000,    889.7677
    117.5000,       5.0000,   4.00000,   1010.8184
    122.5000,       5.0000,   4.00000,   1319.4630
    127.5000,       5.0000,   4.00000,   1139.5861
    132.5000,       5.0000,   4.00000,    936.7870
    137.5000,       5.0000,   4.00000,    975.9246
    142.5000,       5.0000,   4.00000,    930.0978
    147.5000,       5.0000,   4.00000,   1165.9471
    152.5000,       5.0000,   4.00000,   1237.8909
    157.5000,       5.0000,   4.00000,   1058.5680
    162.5000,       5.0000,   4.00000,    892.8251
    167.5000,       5.0000,   4.00000,    985.0645
    172.5000,       5.0000,   4.00000,    966.5225
    177.5000,       5.0000,   4.00000,    991.2190
    182.5000,       5.0000,   4.00000,    892.9426
    187.5000,       5.0000,   4.00000,    909.1352
    192.5000,       5.0000,   4.00000,    845.8508
    197.5000,       5.0000,   4.00000,    757.0464
    202.5000,       5.0000,   4.00000,    741.6969
    207.5000,       5.0000,   4.00000,    725.3375
    212.5000,       5.0000,   4.00000,    751.8757
    217.5000,       5.0000,   4.00000,    725.4684
    222.5000,       5.0000,   4.00000,    756.4221
    227.5000,       5.0000,   4.00000,    856.0463
    232.5000,       5.0000,   4.00000,    744.2507
    237.5000,       5.0000,   4.00000,    718.9404
    242.5000,       5.0000,   4.00000,    733.4385
    247.5000,       5.0000,   4.00000,    721.9637
    252.5000,       5.0000,   4.00000,    802.6071
    257.5000,       5.0000,   4.00000,    729.4043
    262.5000,       5.0000,   4.00000,    735.0663
    267.5000,       5.0000,   4.00000,    903.4046
    272.5000,       5.0000,   4.00000,   1009.3758
    277.5000,       5.0000,   4.00000,    825.3947
    282.5000,       5.0000,   4.00000,    742.5483
    287.5000,       5.0000,   4.00000,    673.9215
    292.5000,       5.0000,   4.00000,    850.4163
    297.5000,       5.0000,   4.00000,    845.7692
    302.5000,       5.0000,   4.00000,    775.4906
    307.5000,       5.0000,   4.00000,    733.3119
    312.5000,       5.0000,   4.00000,    696.6736
    317.5000,       5.0000,   4.00000,    685.1942
    322.5000,       5.0000,   4.00000,    849.2666
    327.5000,       5.0000,   4.00000,    756.2075
    332.5000,       5.0000,   4.00000,    710.5585
    337.5000,       5.0000,   4.00000,    700.6564
    342.5000,       5.0000,   4.00000,    645.4728
    347.5000,       5.0000,   4.00000,    685.6339
    352.5000,       5.0000,   4.00000,    739.6141
    357.5000,       5.0000,   4.00000,    718.2056
    362.5000,       5.0000,   4.00000,    763.9832
    367.5000,       5.0000,   4.00000,    746.7921
    372.5000,       5.0000,   4.00000,    711.1632
    377.5000,       5.0000,   4.00000,    791.6628
    382.5000,       5.0000,   4.00000,    767.8713
    387.5000,       5.0000,   4.00000,    834.0594
    392.5000,       5.0000,   4.00000,    909.8916
    397.5000,       5.0000,   4.00000,    852.7994
    402.5000,       5.0000,   4.00000,    771.5696
    407.5000,       5.0000,   4.00000,    793.0197
    412.5000,       5.0000,   4.00000,    667.1877
    417.5000,       5.0000,   4.00000,    572.1326
    422.5000,       5.0000,   4.00000,    489.2278
    427.5000,       5.0000,   4.00000,    462.9124
    432.5000,       5.0000,   4.00000,    500.8463
    437.5000,       5.0000,   4.00000,    500.7940
    442.5000,       5.0000,   4.00000,    513.6152
    447.5000,       5.0000,   4.00000,    514.4365
    452.5000,       5.0000,   4.00000,    622.5958
    457.5000,       5.0000,   4.00000,    676.9592
    462.5000,       5.0000,   4.00000,    693.1528
    467.5000,       5.0000,   4.00000,    705.6310
    472.5000,       5.0000,   4.00000,    665.3538
    477.5000,       5.0000,   4.00000,    753.8198
    482.5000,       5.0000,   4.00000,    726.4758
    487.5000,       5.0000,   4.00000,    748.7171
    492.5000,       5.0000,   4.00000,    698.3243
    497.5000,       5.0000,   4.00000,    679.4083
    502.5000,       5.0000,   4.00000,    768.5395
    507.5000,       5.0000,   4.00000,    696.5697
    512.5000,       5.0000,   4.00000,    669.8312
    517.5000,       5.0000,   4.00000,    621.5352
    522.5000,       5.0000,   4.00000,    638.8278
    527.5000,       5.0000,   4.00000,    583.4534
    532.5000,       5.0000,   4.00000,    576.4183
    537.5000,       5.0000,   4.00000,    592.7844
    542.5000,       5.0000,   4.00000,    590.4514
    547.5000,       5.0000,   4.00000,    607.3206
    552.5000,       5.0000,   4.00000,    663.3353
    557.5000,       5.0000,   4.00000,    716.4771
    562.5000,       5.0000,   4.00000,    682.9399
    567.5000,       5.0000,   4.00000,    647.2338
    572.5000,       5.0000,   4.00000,    630.6302
    577.5000,       5.0000,   4.00000,    674.1521
    582.5000,       5.0000,   4.00000,    652.7952
    587.5000,       5.0000,   4.00000,    689.8182
    592.5000,       5.0000,   4.00000,    681.3646
    597.5000,       5.0000,   4.00000,    695.5272
    602.5000,       5.0000,   4.00000,    668.7810
    607.5000,       5.0000,   4.00000,    695.1148
    612.5000,       5.0000,   4.00000,    748.7358
    617.5000,       5.0000,   4.00000,    710.8688
    622.5000,       5.0000,   4.00000,    748.2567
    627.5000,       5.0000,   4.00000,    741.3508
    632.5000,       5.0000,   4.00000,    722.1378
    637.5000,       5.0000,   4.00000,    718.6339
    642.5000,       5.0000,   4.00000,    706.1583
    647.5000,       5.0000,   4.00000,    687.3021
    652.5000,       5.0000,   4.00000,    660.7199
    657.5000,       5.0000,   4.00000,    690.7944
    662.5000,       5.0000,   4.00000,    694.0165
    667.5000,       5.0000,   4.00000,    694.2979
    672.5000,       5.0000,   4.00000,    740.5985
    677.5000,       5.0000,   4.00000,    669.6519
    682.5000,       5.0000,   4.00000,    654.4160
    687.5000,       5.0000,   4.00000,    855.0309
    692.5000,       5.0000,   4.00000,    887.1619
    697.5000,       5.0000,   4.00000,    816.7734
    702.5000,       5.0000,   4.00000,    692.9966
    707.5000,       5.0000,   4.00000,    712.3301
    712.5000,       5.0000,   4.00000,    850.0406
    717.5000,       5.0000,   4.00000,    905.5494
    722.5000,       5.0000,   4.00000,    798.2542
    727.5000,       5.0000,   4.00000,    719.8947
    732.5000,       5.0000,   4.00000,    698.4544
    737.5000,       5.0000,   4.00000,    772.1516
    742.5000,       5.0000,   4.00000,    739.0549
    747.5000,       5.0000,   4.00000,    670.1003
    757.5000,       5.0000,   4.00000,    628.3793
    762.5000,       5.0000,   4.00000,    645.2623
     30.0000,      20.0000,   1.00000,    600.0839
     35.0000,      20.0000,   1.00000,    640.3511
     40.0000,      20.0000,   1.00000,    631.7951
     45.0000,      20.0000,   1.00000,    627.6116
     50.0000,      20.0000,   1.00000,    623.8207
     55.0000,      20.0000,   1.00000,    650.4219
     60.0000,      20.0000,   1.00000,    747.3427
     65.0000,      20.0000,   1.00000,    833.2282
     70.0000,      20.0000,   1.00000,    867.7233
     75.0000,      20.0000,   1.00000,    848.5841
     80.0000,      20.0000,   1.00000,    800.0687
     85.0000,      20.0000,   1.00000,    787.6369
     90.0000,      20.0000,   1.00000,    828.9918
     95.0000,      20.0000,   1.00000,    849.5368
    100.0000,      20.0000,   1.00000,    878.9020
    105.0000,      20.0000,   1.00000,    940.0263
    110.0000,      20.0000,   1.00000,    958.5733
    115.0000,      20.0000,   1.00000,   1009.2355
    120.0000,      20.0000,   1.00000,    996.0981
    125.0000,      20.0000,   1.00000,    964.0039
    130.0000,      20.0000,   1.00000,    989.7165
    135.0000,      20.0000,   1.00000,    948.9313
    140.0000,      20.0000,   1.00000,    936.0571
    145.0000,      20.0000,   1.00000,    976.7132
    150.0000,      20.0000,   1.00000,    974.2857
    155.0000,      20.0000,   1.00000,   1018.9786
    160.0000,      20.0000,   1.00000,    993.1089
    165.0000,      20.0000,   1.00000,    909.2866
    170.0000,      20.0000,   1.00000,    888.4899
    175.0000,      20.0000,   1.00000,    893.2487
    180.0000,      20.0000,   1.00000,    914.1681
    185.0000,      20.0000,   1.00000,    917.5285
    190.0000,      20.0000,   1.00000,    866.4119
    195.0000,      20.0000,   1.00000,    820.1762
    200.0000,      20.0000,   1.00000,    770.0292
    205.0000,      20.0000,   1.00000,    744.7599
    210.0000,      20.0000,   1.00000,    745.2001
    215.0000,      20.0000,   1.00000,    758.3190
    220.0000,      20.0000,   1.00000,    811.9543
    225.0000,      20.0000,   1.00000,    799.1060
    230.0000,      20.0000,   1.00000,    791.5627
    235.0000,      20.0000,   1.00000,    789.0931
    240.0000,      20.0000,   1.00000,    738.5432
    245.0000,      20.0000,   1.00000,    715.8098
    250.0000,      20.0000,   1.00000,    700.6731
    255.0000,      20.0000,   1.00000,    712.6791
    260.0000,      20.0000,   1.00000,    806.2359
    265.0000,      20.0000,   1.00000,    847.7663
    270.0000,      20.0000,   1.00000,    843.7902
    275.0000,      20.0000,   1.00000,    839.1117
    280.0000,      20.0000,   1.00000,    789.9496
    285.0000,      20.0000,   1.00000,    758.3734
    290.0000,      20.0000,   1.00000,    745.1631
    295.0000,      20.0000,   1.00000,    716.6076
    300.0000,      20.0000,   1.00000,    747.4065
    305.0000,      20.0000,   1.00000,    744.9519
    310.0000,      20.0000,   1.00000,    708.1658
    315.0000,      20.0000,   1.00000,    728.0942
    320.0000,      20.0000,   1.00000,    720.1083
    325.0000,      20.0000,   1.00000,    733.1221
    330.0000,      20.0000,   1.00000,    751.1332
    335.0000,      20.0000,   1.00000,    700.0627
    340.0000,      20.0000,   1.00000,    682.5668
    345.0000,      20.0000,   1.00000,    695.2868
    350.0000,      20.0000,   1.00000,    691.6218
    355.0000,      20.0000,   1.00000,    743.3857
    360.0000,      20.0000,   1.00000,    753.9929
    365.0000,      20.0000,   1.00000,    719.5465
    370.0000,      20.0000,   1.00000,    716.0407
    375.0000,      20.0000,   1.00000,    699.9757
    380.0000,      20.0000,   1.00000,    700.0227
    385.0000,      20.0000,   1.00000,    748.7571
    390.0000,      20.0000,   1.00000,    771.6194
    395.0000,      20.0000,   1.00000,    803.5558
    400.0000,      20.0000,   1.00000,    820.1313
    405.0000,      20.0000,   1.00000,    758.7078
    410.0000,      20.0000,   1.00000,    695.4894
    415.0000,      20.0000,   1.00000,    633.8627
    420.0000,      20.0000,   1.00000,    565.8638
    425.0000,      20.0000,   1.00000,    537.5128
    430.0000,      20.0000,   1.00000,    522.3822
    435.0000,      20.0000,   1.00000,    530.0110
    440.0000,      20.0000,   1.00000,    552.4088
    445.0000,      20.0000,   1.00000,    594.3809
    450.0000,      20.0000,   1.00000,    630.3167
    455.0000,      20.0000,   1.00000,    658.8606
    460.0000,      20.0000,   1.00000,    681.9671
    465.0000,      20.0000,   1.00000,    681.4377
    470.0000,      20.0000,   1.00000,    693.3450
    475.0000,      20.0000,   1.00000,    671.8182
    480.0000,      20.0000,   1.00000,    659.6554
    485.0000,      20.0000,   1.00000,    668.3964
    490.0000,      20.0000,   1.00000,    670.1832
    495.0000,      20.0000,   1.00000,    689.9581
    500.0000,      20.0000,   1.00000,    689.0886
    505.0000,      20.0000,   1.00000,    688.2481
    510.0000,      20.0000,   1.00000,    694.3571
    515.0000,      20.0000,   1.00000,    666.0435
    520.0000,      20.0000,   1.00000,    638.9476
    525.0000,      20.0000,   1.00000,    607.4904
    530.0000,      20.0000,   1.00000,    587.6795
    535.0000,      20.0000,   1.00000,    574.5036
    540.0000,      20.0000,   1.00000,    577.6137
    545.0000,      20.0000,   1.00000,    604.7827
    550.0000,      20.0000,   1.00000,    629.1633
    555.0000,      20.0000,   1.00000,    649.2987
    560.0000,      20.0000,   1.00000,    646.2091
    565.0000,      20.0000,   1.00000,    633.5560
    570.0000,      20.0000,   1.00000,    618.2118
    575.0000,      20.0000,   1.00000,    606.4055
    580.0000,      20.0000,   1.00000,    614.7920
    585.0000,      20.0000,   1.00000,    629.9932
    590.0000,      20.0000,   1.00000,    649.7858
    595.0000,      20.0000,   1.00000,    653.9371
    600.0000,      20.0000,   1.00000,    653.2770
    605.0000,      20.0000,   1.00000,    665.8788
    610.0000,      20.0000,   1.00000,    667.7281
    615.0000,      20.0000,   1.00000,    682.3535
    620.0000,      20.0000,   1.00000,    699.2369
    625.0000,      20.0000,   1.00000,    697.6124
    630.0000,      20.0000,   1.00000,    701.9097
    635.0000,      20.0000,   1.00000,    690.9597
    640.0000,      20.0000,   1.00000,    681.0150
    645.0000,      20.0000,   1.00000,    668.2067
    650.0000,      20.0000,   1.00000,    665.8651
    655.0000,      20.0000,   1.00000,    680.1615
    660.0000,      20.0000,   1.00000,    677.3450
    665.0000,      20.0000,   1.00000,    683.2350
    670.0000,      20.0000,   1.00000,    664.4957
    675.0000,      20.0000,   1.00000,    666.8561
    680.0000,      20.0000,   1.00000,    726.0952
    685.0000,      20.0000,   1.00000,    746.2177
    690.0000,      20.0000,   1.00000,    745.1143
    695.0000,      20.0000,   1.00000,    742.8101
    700.0000,      20.0000,   1.00000,    725.3303
    705.0000,      20.0000,   1.00000,    733.5789
    710.0000,      20.0000,   1.00000,    725.7949
    715.0000,      20.0000,   1.00000,    721.2757
    720.0000,      20.0000,   1.00000,    753.0379
    725.0000,      20.0000,   1.00000,    744.8189
    730.0000,      20.0000,   1.00000,    721.2198
    735.0000,      20.0000,   1.00000,    685.9821
    740.0000,      20.0000,   1.00000,    669.2260
    750.0000,      20.0000,   1.00000,    669.9301
    755.0000,      20.0000,   1.00000,    648.2183
     27.5000,       5.0000,   5.00000,    574.8149
     32.5000,       5.0000,   5.00000,    635.3312
     37.5000,       5.0000,   5.00000,    643.9606
     42.5000,       5.0000,   5.00000,    652.7750
     47.5000,       5.0000,   5.00000,    610.3888
     52.5000,       5.0000,   5.00000,    669.4446
     57.5000,       5.0000,   5.00000,    625.1199
     62.5000,       5.0000,   5.00000,    754.9084
     67.5000,       5.0000,   5.00000,    939.4744
     72.5000,       5.0000,   5.00000,    965.5099
     77.5000,       5.0000,   5.00000,    815.5847
     82.5000,       5.0000,   5.00000,    794.2490
     87.5000,       5.0000,   5.00000,    731.0364
     92.5000,       5.0000,   5.00000,    780.7930
     97.5000,       5.0000,   5.00000,    956.9944
    102.5000,       5.0000,   5.00000,   1074.2496
    107.5000,       5.0000,   5.00000,    900.8663
    112.5000,       5.0000,   5.00000,    844.6396
    117.5000,       5.0000,   5.00000,    980.8798
    122.5000,       5.0000,   5.00000,   1198.3424
    127.5000,       5.0000,   5.00000,    998.6628
    132.5000,       5.0000,   5.00000,    870.3552
    137.5000,       5.0000,   5.00000,    946.0889
    142.5000,       5.0000,   5.00000,    854.7438
    147.5000,       5.0000,   5.00000,   1050.9679
    152.5000,       5.0000,   5.00000,   1175.4054
    157.5000,       5.0000,   5.00000,   1041.2068
    162.5000,       5.0000,   5.00000,    843.1184
    167.5000,       5.0000,   5.00000,    954.0342
    172.5000,       5.0000,   5.00000,    917.0128
    177.5000,       5.0000,   5.00000,    950.5998
    182.5000,       5.0000,   5.00000,    894.3612
    187.5000,       5.0000,   5.00000,    934.6014
    192.5000,       5.0000,   5.00000,    848.6424
    197.5000,       5.0000,   5.00000,    763.8929
    202.5000,       5.0000,   5.00000,    730.0096
    207.5000,       5.0000,   5.00000,    737.8416
    212.5000,       5.0000,   5.00000,    763.3621
    217.5000,       5.0000,   5.00000,    749.1899
    222.5000,       5.0000,   5.00000,    800.1817
    227.5000,       5.0000,   5.00000,    884.7698
    232.5000,       5.0000,   5.00000,    771.7394
    237.5000,       5.0000,   5.00000,    741.5000
    242.5000,       5.0000,   5.00000,    734.4012
    247.5000,       5.0000,   5.00000,    679.4982
    252.5000,       5.0000,   5.00000,    766.5072
    257.5000,       5.0000,   5.00000,    728.9943
    262.5000,       5.0000,   5.00000,    758.4690
    267.5000,       5.0000,   5.00000,    898.4601
    272.5000,       5.0000,   5.00000,   1011.6873
    277.5000,       5.0000,   5.00000,    805.3396
    282.5000,       5.0000,   5.00000,    732.9589
    287.5000,       5.0000,   5.00000,    659.5961
    292.5000,       5.0000,   5.00000,    816.3636
    297.5000,       5.0000,   5.00000,    768.7082
    302.5000,       5.0000,   5.00000,    754.2082
    307.5000,       5.0000,   5.00000,    722.3874
    312.5000,       5.0000,   5.00000,    687.4094
    317.5000,       5.0000,   5.00000,    657.7291
    322.5000,       5.0000,   5.00000,    838.1767
    327.5000,       5.0000,   5.00000,    745.3754
    332.5000,       5.0000,   5.00000,    706.2173
    337.5000,       5.0000,   5.00000,    694.3182
    342.5000,       5.0000,   5.00000,    645.8618
    347.5000,       5.0000,   5.00000,    672.2845
    352.5000,       5.0000,   5.00000,    741.9231
    357.5000,       5.0000,   5.00000,    733.1279
    362.5000,       5.0000,   5.00000,    763.6464
    367.5000,       5.0000,   5.00000,    720.3134
    372.5000,       5.0000,   5.00000,    667.9179
    377.5000,       5.0000,   5.00000,    745.2859
    382.5000,       5.0000,   5.00000,    708.1688
    387.5000,       5.0000,   5.00000,    790.1131
    392.5000,       5.0000,   5.00000,    900.8611
    397.5000,       5.0000,   5.00000,    871.6940
    402.5000,       5.0000,   5.00000,    772.8105
    407.5000,       5.0000,   5.00000,    797.3099
    412.5000,       5.0000,   5.00000,    652.5261
    417.5000,       5.0000,   5.00000,    554.6906
    422.5000,       5.0000,   5.00000,    496.7348
    427.5000,       5.0000,   5.00000,    480.5769
    432.5000,       5.0000,   5.00000,    516.0192
    437.5000,       5.0000,   5.00000,    530.2705
    442.5000,       5.0000,   5.00000,    546.2149
    447.5000,       5.0000,   5.00000,    554.7706
    452.5000,       5.0000,   5.00000,    653.1811
    457.5000,       5.0000,   5.00000,    701.3809
    462.5000,       5.0000,   5.00000,    703.7072
    467.5000,       5.0000,   5.00000,    716.1777
    472.5000,       5.0000,   5.00000,    673.0577
    477.5000,       5.0000,   5.00000,    714.4401
    482.5000,       5.0000,   5.00000,    691.0935
    487.5000,       5.0000,   5.00000,    719.9860
    492.5000,       5.0000,   5.00000,    680.3542
    497.5000,       5.0000,   5.00000,    667.1414
    502.5000,       5.0000,   5.00000,    759.4753
    507.5000,       5.0000,   5.00000,    701.9483
    512.5000,       5.0000,   5.00000,    669.7510
    517.5000,       5.0000,   5.00000,    629.6509
    522.5000,       5.0000,   5.00000,    645.4252
    527.5000,       5.0000,   5.00000,    564.3984
    532.5000,       5.0000,   5.00000,    553.9697
    537.5000,       5.0000,   5.00000,    570.5431
    542.5000,       5.0000,   5.00000,    573.4814
    547.5000,       5.0000,   5.00000,    588.5894
    552.5000,       5.0000,   5.00000,    647.1112
    557.5000,       5.0000,   5.00000,    708.0977
    562.5000,       5.0000,   5.00000,    661.1375
    567.5000,       5.0000,   5.00000,    622.4473
    572.5000,       5.0000,   5.00000,    598.2749
    577.5000,       5.0000,   5.00000,    635.6395
    582.5000,       5.0000,   5.00000,    607.7023
    587.5000,       5.0000,   5.00000,    649.9030
    592.5000,       5.0000,   5.00000,    658.5089
    597.5000,       5.0000,   5.00000,    667.2844
    602.5000,       5.0000,   5.00000,    631.4321
    607.5000,       5.0000,   5.00000,    667.0039
    612.5000,       5.0000,   5.00000,    711.4511
    617.5000,       5.0000,   5.00000,    676.5569
    622.5000,       5.0000,   5.00000,    717.8392
    627.5000,       5.0000,   5.00000,    725.9129
    632.5000,       5.0000,   5.00000,    695.7076
    637.5000,       5.0000,   5.00000,    691.1088
    642.5000,       5.0000,   5.00000,    693.6552
    647.5000,       5.0000,   5.00000,    659.0287
    652.5000,       5.0000,   5.00000,    648.0046
    657.5000,       5.0000,   5.00000,    699.2396
    662.5000,       5.0000,   5.00000,    676.8161
    667.5000,       5.0000,   5.00000,    664.5293
    672.5000,       5.0000,   5.00000,    713.8156
    677.5000,       5.0000,   5.00000,    664.2208
    682.5000,       5.0000,   5.00000,    642.0629
    687.5000,       5.0000,   5.00000,    821.9598
    692.5000,       5.0000,   5.00000,    829.0103
    697.5000,       5.0000,   5.00000,    758.7208
    702.5000,       5.0000,   5.00000,    660.9203
    707.5000,       5.0000,   5.00000,    683.2250
    712.5000,       5.0000,   5.00000,    762.1432
    717.5000,       5.0000,   5.00000,    826.5402
    722.5000,       5.0000,   5.00000,    759.6371
    727.5000,       5.0000,   5.00000,    694.3500
    732.5000,       5.0000,   5.00000,    675.3940
    737.5000,       5.0000,   5.00000,    728.9540
    742.5000,       5.0000,   5.00000,    700.2819
    752.5000,       5.0000,   5.00000,    686.6820
    757.5000,       5.0000,   5.00000,    622.2697
     32.5000,       5.0000,   6.00000,    600.2836
     37.5000,       5.0000,   6.00000,    588.0068
     42.5000,       5.0000,   6.00000,    577.6674
     47.5000,       5.0000,   6.00000,    546.3932
     52.5000,       5.0000,   6.00000,    601.2656
     57.5000,       5.0000,   6.00000,    571.6043
     62.5000,       5.0000,   6.00000,    699.0444
     67.5000,       5.0000,   6.00000,    848.3676
     72.5000,       5.0000,   6.00000,    837.2489
     77.5000,       5.0000,   6.00000,    738.2678
     82.5000,       5.0000,   6.00000,    723.1229
     87.5000,       5.0000,   6.00000,    663.7696
     92.5000,       5.0000,   6.00000,    648.6923
     97.5000,       5.0000,   6.00000,    808.2532
    102.5000,       5.0000,   6.00000,    963.8736
    107.5000,       5.0000,   6.00000,    833.2758
    112.5000,       5.0000,   6.00000,    808.4064
    117.5000,       5.0000,   6.00000,    927.2166
    122.5000,       5.0000,   6.00000,   1089.5138
    127.5000,       5.0000,   6.00000,    880.9114
    132.5000,       5.0000,   6.00000,    790.9854
    137.5000,       5.0000,   6.00000,    878.9927
    142.5000,       5.0000,   6.00000,    798.3339
    147.5000,       5.0000,   6.00000,    954.6819
    152.5000,       5.0000,   6.00000,   1058.3740
    157.5000,       5.0000,   6.00000,    973.6847
    162.5000,       5.0000,   6.00000,    808.8630
    167.5000,       5.0000,   6.00000,    913.0972
    172.5000,       5.0000,   6.00000,    895.7632
    177.5000,       5.0000,   6.00000,    895.3243
    182.5000,       5.0000,   6.00000,    839.6864
    187.5000,       5.0000,   6.00000,    918.7541
    192.5000,       5.0000,   6.00000,    853.6435
    197.5000,       5.0000,   6.00000,    729.8289
    202.5000,       5.0000,   6.00000,    716.4787
    207.5000,       5.0000,   6.00000,    733.2950
    212.5000,       5.0000,   6.00000,    773.8675
    217.5000,       5.0000,   6.00000,    759.6819
    222.5000,       5.0000,   6.00000,    807.6158
    227.5000,       5.0000,   6.00000,    914.6643
    232.5000,       5.0000,   6.00000,    795.0784
    237.5000,       5.0000,   6.00000,    733.9886
    242.5000,       5.0000,   6.00000,    687.7548
    247.5000,       5.0000,   6.00000,    653.9755
    252.5000,       5.0000,   6.00000,    742.2795
    257.5000,       5.0000,   6.00000,    712.5304
    262.5000,       5.0000,   6.00000,    739.6417
    267.5000,       5.0000,   6.00000,    888.4319
    272.5000,       5.0000,   6.00000,   1004.0530
    277.5000,       5.0000,   6.00000,    797.9872
    282.5000,       5.0000,   6.00000,    708.2507
    287.5000,       5.0000,   6.00000,    650.1918
    292.5000,       5.0000,   6.00000,    766.7260
    297.5000,       5.0000,   6.00000,    707.6854
    302.5000,       5.0000,   6.00000,    691.9786
    307.5000,       5.0000,   6.00000,    699.5997
    312.5000,       5.0000,   6.00000,    681.8745
    317.5000,       5.0000,   6.00000,    657.3975
    322.5000,       5.0000,   6.00000,    804.5101
    327.5000,       5.0000,   6.00000,    733.7757
    332.5000,       5.0000,   6.00000,    697.5555
    337.5000,       5.0000,   6.00000,    691.4584
    342.5000,       5.0000,   6.00000,    651.2234
    347.5000,       5.0000,   6.00000,    669.1890
    352.5000,       5.0000,   6.00000,    720.4933
    357.5000,       5.0000,   6.00000,    715.0956
    362.5000,       5.0000,   6.00000,    719.3868
    367.5000,       5.0000,   6.00000,    666.6599
    372.5000,       5.0000,   6.00000,    627.5729
    377.5000,       5.0000,   6.00000,    678.9658
    382.5000,       5.0000,   6.00000,    659.6398
    387.5000,       5.0000,   6.00000,    769.9406
    392.5000,       5.0000,   6.00000,    902.7599
    397.5000,       5.0000,   6.00000,    890.9321
    402.5000,       5.0000,   6.00000,    788.0397
    407.5000,       5.0000,   6.00000,    789.7797
    412.5000,       5.0000,   6.00000,    647.4879
    417.5000,       5.0000,   6.00000,    538.9489
    422.5000,       5.0000,   6.00000,    472.6237
    427.5000,       5.0000,   6.00000,    469.2578
    432.5000,       5.0000,   6.00000,    519.7020
    437.5000,       5.0000,   6.00000,    532.7180
    442.5000,       5.0000,   6.00000,    570.0117
    447.5000,       5.0000,   6.00000,    575.4755
    452.5000,       5.0000,   6.00000,    681.7195
    457.5000,       5.0000,   6.00000,    718.8633
    462.5000,       5.0000,   6.00000,    715.8801
    467.5000,       5.0000,   6.00000,    724.2460
    472.5000,       5.0000,   6.00000,    649.6380
    477.5000,       5.0000,   6.00000,    691.2075
    482.5000,       5.0000,   6.00000,    650.1463
    487.5000,       5.0000,   6.00000,    678.7882
    492.5000,       5.0000,   6.00000,    640.2272
    497.5000,       5.0000,   6.00000,    643.4791
    502.5000,       5.0000,   6.00000,    753.3360
    507.5000,       5.0000,   6.00000,    686.3307
    512.5000,       5.0000,   6.00000,    665.2283
    517.5000,       5.0000,   6.00000,    624.7098
    522.5000,       5.0000,   6.00000,    641.1959
    527.5000,       5.0000,   6.00000,    546.0625
    532.5000,       5.0000,   6.00000,    521.8161
    537.5000,       5.0000,   6.00000,    549.3236
    542.5000,       5.0000,   6.00000,    556.5237
    547.5000,       5.0000,   6.00000,    568.1757
    552.5000,       5.0000,   6.00000,    630.6912
    557.5000,       5.0000,   6.00000,    697.0425
    562.5000,       5.0000,   6.00000,    646.2633
    567.5000,       5.0000,   6.00000,    595.3628
    572.5000,       5.0000,   6.00000,    571.9738
    577.5000,       5.0000,   6.00000,    598.0085
    582.5000,       5.0000,   6.00000,    552.7281
    587.5000,       5.0000,   6.00000,    593.4471
    592.5000,       5.0000,   6.00000,    611.2486
    597.5000,       5.0000,   6.00000,    627.5263
    602.5000,       5.0000,   6.00000,    600.3397
    607.5000,       5.0000,   6.00000,    631.1878
    612.5000,       5.0000,   6.00000,    683.5221
    617.5000,       5.0000,   6.00000,    648.8372
    622.5000,       5.0000,   6.00000,    695.9686
    627.5000,       5.0000,   6.00000,    698.8936
    632.5000,       5.0000,   6.00000,    678.6728
    637.5000,       5.0000,   6.00000,    668.8265
    642.5000,       5.0000,   6.00000,    653.6412
    647.5000,       5.0000,   6.00000,    636.8923
    652.5000,       5.0000,   6.00000,    631.4926
    657.5000,       5.0000,   6.00000,    659.7606
    662.5000,       5.0000,   6.00000,    632.7888
    667.5000,       5.0000,   6.00000,    625.3466
    672.5000,       5.0000,   6.00000,    693.6252
    677.5000,       5.0000,   6.00000,    649.9364
    682.5000,       5.0000,   6.00000,    615.3685
    687.5000,       5.0000,   6.00000,    767.3973
    692.5000,       5.0000,   6.00000,    788.8574
    697.5000,       5.0000,   6.00000,    728.1356
    702.5000,       5.0000,   6.00000,    624.7955
    707.5000,       5.0000,   6.00000,    643.1781
    712.5000,       5.0000,   6.00000,    722.5670
    717.5000,       5.0000,   6.00000,    760.7598
    722.5000,       5.0000,   6.00000,    696.6130
    727.5000,       5.0000,   6.00000,    661.1097
    732.5000,       5.0000,   6.00000,    657.0519
    737.5000,       5.0000,   6.00000,    701.1156
    747.5000,       5.0000,   6.00000,    611.9099
    752.5000,       5.0000,   6.00000,    661.2694
     37.5000,      25.0000,   1.00000,    545.9476
     42.5000,      25.0000,   1.00000,    556.1011
     47.5000,      25.0000,   1.00000,    545.0987
     52.5000,      25.0000,   1.00000,    581.8310
     57.5000,      25.0000,   1.00000,    655.4770
     62.5000,      25.0000,   1.00000,    704.8031
     67.5000,      25.0000,   1.00000,    686.1034
     72.5000,      25.0000,   1.00000,    709.3586
     77.5000,      25.0000,   1.00000,    721.7006
     82.5000,      25.0000,   1.00000,    709.3906
     87.5000,      25.0000,   1.00000,    679.5615
     92.5000,      25.0000,   1.00000,    704.2753
     97.5000,      25.0000,   1.00000,    706.5497
    102.5000,      25.0000,   1.00000,    740.7760
    107.5000,      25.0000,   1.00000,    854.8351
    112.5000,      25.0000,   1.00000,    945.6343
    117.5000,      25.0000,   1.00000,    887.9349
    122.5000,      25.0000,   1.00000,    848.8682
    127.5000,      25.0000,   1.00000,    871.5687
    132.5000,      25.0000,   1.00000,    851.9178
    137.5000,      25.0000,   1.00000,    847.7338
    142.5000,      25.0000,   1.00000,    874.1522
    147.5000,      25.0000,   1.00000,    878.0594
    152.5000,      25.0000,   1.00000,    829.6500
    157.5000,      25.0000,   1.00000,    868.1965
    162.5000,      25.0000,   1.00000,    907.1605
    167.5000,      25.0000,   1.00000,    875.0647
    172.5000,      25.0000,   1.00000,    832.0196
    177.5000,      25.0000,   1.00000,    856.1829
    182.5000,      25.0000,   1.00000,    835.5524
    187.5000,      25.0000,   1.00000,    831.0575
    192.5000,      25.0000,   1.00000,    804.6635
    197.5000,      25.0000,   1.00000,    786.7919
    202.5000,      25.0000,   1.00000,    748.3817
    207.5000,      25.0000,   1.00000,    740.4309
    212.5000,      25.0000,   1.00000,    764.6761
    217.5000,      25.0000,   1.00000,    802.1644
    222.5000,      25.0000,   1.00000,    808.2868
    227.5000,      25.0000,   1.00000,    811.2828
    232.5000,      25.0000,   1.00000,    795.6750
    237.5000,      25.0000,   1.00000,    734.3820
    242.5000,      25.0000,   1.00000,    693.3540
    247.5000,      25.0000,   1.00000,    675.4333
    252.5000,      25.0000,   1.00000,    694.0719
    257.5000,      25.0000,   1.00000,    726.7779
    262.5000,      25.0000,   1.00000,    794.5700
    267.5000,      25.0000,   1.00000,    805.7575
    272.5000,      25.0000,   1.00000,    800.9160
    277.5000,      25.0000,   1.00000,    789.9108
    282.5000,      25.0000,   1.00000,    791.2773
    287.5000,      25.0000,   1.00000,    708.9982
    292.5000,      25.0000,   1.00000,    679.7819
    297.5000,      25.0000,   1.00000,    661.3143
    302.5000,      25.0000,   1.00000,    669.3679
    307.5000,      25.0000,   1.00000,    672.6802
    312.5000,      25.0000,   1.00000,    724.9188
    317.5000,      25.0000,   1.00000,    719.7125
    322.5000,      25.0000,   1.00000,    710.8943
    327.5000,      25.0000,   1.00000,    702.7636
    332.5000,      25.0000,   1.00000,    723.2244
    337.5000,      25.0000,   1.00000,    703.6967
    342.5000,      25.0000,   1.00000,    698.8080
    347.5000,      25.0000,   1.00000,    699.6230
    352.5000,      25.0000,   1.00000,    695.4963
    357.5000,      25.0000,   1.00000,    673.4114
    362.5000,      25.0000,   1.00000,    660.2455
    367.5000,      25.0000,   1.00000,    653.6495
    372.5000,      25.0000,   1.00000,    629.7585
    377.5000,      25.0000,   1.00000,    638.0234
    382.5000,      25.0000,   1.00000,    679.5777
    387.5000,      25.0000,   1.00000,    737.3225
    392.5000,      25.0000,   1.00000,    773.3759
    397.5000,      25.0000,   1.00000,    809.0136
    402.5000,      25.0000,   1.00000,    799.7440
    407.5000,      25.0000,   1.00000,    731.4658
    412.5000,      25.0000,   1.00000,    650.8418
    417.5000,      25.0000,   1.00000,    598.5764
    422.5000,      25.0000,   1.00000,    533.1482
    427.5000,      25.0000,   1.00000,    510.1332
    432.5000,      25.0000,   1.00000,    520.3780
    437.5000,      25.0000,   1.00000,    549.4955
    442.5000,      25.0000,   1.00000,    596.4100
    447.5000,      25.0000,   1.00000,    647.6187
    452.5000,      25.0000,   1.00000,    673.7728
    457.5000,      25.0000,   1.00000,    693.2565
    462.5000,      25.0000,   1.00000,    697.1230
    467.5000,      25.0000,   1.00000,    677.1358
    472.5000,      25.0000,   1.00000,    652.1453
    477.5000,      25.0000,   1.00000,    634.3692
    482.5000,      25.0000,   1.00000,    614.2398
    487.5000,      25.0000,   1.00000,    603.0042
    492.5000,      25.0000,   1.00000,    627.7849
    497.5000,      25.0000,   1.00000,    650.7891
    502.5000,      25.0000,   1.00000,    656.6642
    507.5000,      25.0000,   1.00000,    665.1159
    512.5000,      25.0000,   1.00000,    673.2512
    517.5000,      25.0000,   1.00000,    640.5712
    522.5000,      25.0000,   1.00000,    603.1298
    527.5000,      25.0000,   1.00000,    579.9761
    532.5000,      25.0000,   1.00000,    563.9247
    537.5000,      25.0000,   1.00000,    549.0442
    542.5000,      25.0000,   1.00000,    571.1053
    547.5000,      25.0000,   1.00000,    606.0228
    552.5000,      25.0000,   1.00000,    616.6972
    557.5000,      25.0000,   1.00000,    615.6726
    562.5000,      25.0000,   1.00000,    613.1898
    567.5000,      25.0000,   1.00000,    606.3919
    572.5000,      25.0000,   1.00000,    576.0173
    577.5000,      25.0000,   1.00000,    559.4562
    582.5000,      25.0000,   1.00000,    559.1046
    587.5000,      25.0000,   1.00000,    566.6212
    592.5000,      25.0000,   1.00000,    568.8835
    597.5000,      25.0000,   1.00000,    598.3894
    602.5000,      25.0000,   1.00000,    621.0094
    607.5000,      25.0000,   1.00000,    626.9582
    612.5000,      25.0000,   1.00000,    639.3864
    617.5000,      25.0000,   1.00000,    666.2318
    622.5000,      25.0000,   1.00000,    669.4532
    627.5000,      25.0000,   1.00000,    666.9293
    632.5000,      25.0000,   1.00000,    671.0575
    637.5000,      25.0000,   1.00000,    651.7053
    642.5000,      25.0000,   1.00000,    631.5811
    647.5000,      25.0000,   1.00000,    640.5690
    652.5000,      25.0000,   1.00000,    630.8890
    657.5000,      25.0000,   1.00000,    608.2396
    662.5000,      25.0000,   1.00000,    613.6956
    667.5000,      25.0000,   1.00000,    627.6509
    672.5000,      25.0000,   1.00000,    631.0765
    677.5000,      25.0000,   1.00000,    669.1461
    682.5000,      25.0000,   1.00000,    690.7793
    687.5000,      25.0000,   1.00000,    683.7678
    692.5000,      25.0000,   1.00000,    675.7405
    697.5000,      25.0000,   1.00000,    700.3803
    702.5000,      25.0000,   1.00000,    696.2466
    707.5000,      25.0000,   1.00000,    685.6679
    712.5000,      25.0000,   1.00000,    676.1346
    717.5000,      25.0000,   1.00000,    665.3166
    722.5000,      25.0000,   1.00000,    665.1188
    727.5000,      25.0000,   1.00000,    684.1240
    732.5000,      25.0000,   1.00000,    668.2408
    742.5000,      25.0000,   1.00000,    626.3911
    747.5000,      25.0000,   1.00000,    615.2496
     37.5000,       5.0000,   7.00000,    524.9789
     42.5000,       5.0000,   7.00000,    529.1851
     47.5000,       5.0000,   7.00000,    497.9409
     52.5000,       5.0000,   7.00000,    558.7320
     57.5000,       5.0000,   7.00000,    534.9357
     62.5000,       5.0000,   7.00000,    625.2370
     67.5000,       5.0000,   7.00000,    726.7975
     72.5000,       5.0000,   7.00000,    746.8490
     77.5000,       5.0000,   7.00000,    671.5863
     82.5000,       5.0000,   7.00000,    651.5133
     87.5000,       5.0000,   7.00000,    555.2947
     92.5000,       5.0000,   7.00000,    569.0267
     97.5000,       5.0000,   7.00000,    722.5349
    102.5000,       5.0000,   7.00000,    842.3578
    107.5000,       5.0000,   7.00000,    759.9407
    112.5000,       5.0000,   7.00000,    744.0133
    117.5000,       5.0000,   7.00000,    837.7208
    122.5000,       5.0000,   7.00000,   1006.9120
    127.5000,       5.0000,   7.00000,    828.6331
    132.5000,       5.0000,   7.00000,    701.2042
    137.5000,       5.0000,   7.00000,    777.7197
    142.5000,       5.0000,   7.00000,    731.2554
    147.5000,       5.0000,   7.00000,    894.9335
    152.5000,       5.0000,   7.00000,    958.1839
    157.5000,       5.0000,   7.00000,    863.8854
    162.5000,       5.0000,   7.00000,    766.3495
    167.5000,       5.0000,   7.00000,    888.2752
    172.5000,       5.0000,   7.00000,    854.4670
    177.5000,       5.0000,   7.00000,    859.9460
    182.5000,       5.0000,   7.00000,    783.0812
    187.5000,       5.0000,   7.00000,    853.5208
    192.5000,       5.0000,   7.00000,    804.5316
    197.5000,       5.0000,   7.00000,    717.0004
    202.5000,       5.0000,   7.00000,    693.2335
    207.5000,       5.0000,   7.00000,    720.6106
    212.5000,       5.0000,   7.00000,    770.1915
    217.5000,       5.0000,   7.00000,    755.4226
    222.5000,       5.0000,   7.00000,    806.0867
    227.5000,       5.0000,   7.00000,    924.2880
    232.5000,       5.0000,   7.00000,    787.4656
    237.5000,       5.0000,   7.00000,    693.6326
    242.5000,       5.0000,   7.00000,    659.6949
    247.5000,       5.0000,   7.00000,    630.1639
    252.5000,       5.0000,   7.00000,    732.8164
    257.5000,       5.0000,   7.00000,    676.9349
    262.5000,       5.0000,   7.00000,    698.4059
    267.5000,       5.0000,   7.00000,    867.7220
    272.5000,       5.0000,   7.00000,    990.1292
    277.5000,       5.0000,   7.00000,    785.6873
    282.5000,       5.0000,   7.00000,    700.4555
    287.5000,       5.0000,   7.00000,    604.6605
    292.5000,       5.0000,   7.00000,    730.6363
    297.5000,       5.0000,   7.00000,    673.6593
    302.5000,       5.0000,   7.00000,    639.4339
    307.5000,       5.0000,   7.00000,    649.5704
    312.5000,       5.0000,   7.00000,    667.7745
    317.5000,       5.0000,   7.00000,    648.1008
    322.5000,       5.0000,   7.00000,    805.4536
    327.5000,       5.0000,   7.00000,    709.0803
    332.5000,       5.0000,   7.00000,    688.8661
    337.5000,       5.0000,   7.00000,    693.8985
    342.5000,       5.0000,   7.00000,    644.6553
    347.5000,       5.0000,   7.00000,    665.1166
    352.5000,       5.0000,   7.00000,    699.5164
    357.5000,       5.0000,   7.00000,    647.2457
    362.5000,       5.0000,   7.00000,    655.6923
    367.5000,       5.0000,   7.00000,    615.2661
    372.5000,       5.0000,   7.00000,    565.6861
    377.5000,       5.0000,   7.00000,    635.5974
    382.5000,       5.0000,   7.00000,    635.2548
    387.5000,       5.0000,   7.00000,    760.8593
    392.5000,       5.0000,   7.00000,    914.3528
    397.5000,       5.0000,   7.00000,    895.8467
    402.5000,       5.0000,   7.00000,    796.9725
    407.5000,       5.0000,   7.00000,    798.1156
    412.5000,       5.0000,   7.00000,    636.9631
    417.5000,       5.0000,   7.00000,    523.4261
    422.5000,       5.0000,   7.00000,    445.1013
    427.5000,       5.0000,   7.00000,    438.1462
    432.5000,       5.0000,   7.00000,    498.1179
    437.5000,       5.0000,   7.00000,    531.0955
    442.5000,       5.0000,   7.00000,    562.4363
    447.5000,       5.0000,   7.00000,    583.7597
    452.5000,       5.0000,   7.00000,    692.8292
    457.5000,       5.0000,   7.00000,    738.7391
    462.5000,       5.0000,   7.00000,    732.2364
    467.5000,       5.0000,   7.00000,    706.5346
    472.5000,       5.0000,   7.00000,    633.2202
    477.5000,       5.0000,   7.00000,    667.6188
    482.5000,       5.0000,   7.00000,    627.9994
    487.5000,       5.0000,   7.00000,    630.8850
    492.5000,       5.0000,   7.00000,    601.6960
    497.5000,       5.0000,   7.00000,    613.7217
    502.5000,       5.0000,   7.00000,    723.1201
    507.5000,       5.0000,   7.00000,    672.9563
    512.5000,       5.0000,   7.00000,    646.2700
    517.5000,       5.0000,   7.00000,    609.2057
    522.5000,       5.0000,   7.00000,    613.3999
    527.5000,       5.0000,   7.00000,    527.6422
    532.5000,       5.0000,   7.00000,    504.4487
    537.5000,       5.0000,   7.00000,    522.1481
    542.5000,       5.0000,   7.00000,    533.0815
    547.5000,       5.0000,   7.00000,    553.6740
    552.5000,       5.0000,   7.00000,    615.5923
    557.5000,       5.0000,   7.00000,    677.1083
    562.5000,       5.0000,   7.00000,    631.7485
    567.5000,       5.0000,   7.00000,    580.8668
    572.5000,       5.0000,   7.00000,    544.7401
    577.5000,       5.0000,   7.00000,    555.7061
    582.5000,       5.0000,   7.00000,    512.5599
    587.5000,       5.0000,   7.00000,    536.5175
    592.5000,       5.0000,   7.00000,    548.3090
    597.5000,       5.0000,   7.00000,    580.4670
    602.5000,       5.0000,   7.00000,    566.2534
    607.5000,       5.0000,   7.00000,    602.1410
    612.5000,       5.0000,   7.00000,    654.3243
    617.5000,       5.0000,   7.00000,    633.6445
    622.5000,       5.0000,   7.00000,    671.4548
    627.5000,       5.0000,   7.00000,    677.8420
    632.5000,       5.0000,   7.00000,    657.0405
    637.5000,       5.0000,   7.00000,    640.1653
    642.5000,       5.0000,   7.00000,    626.0369
    647.5000,       5.0000,   7.00000,    611.8354
    652.5000,       5.0000,   7.00000,    589.7484
    657.5000,       5.0000,   7.00000,    600.7881
    662.5000,       5.0000,   7.00000,    580.9232
    667.5000,       5.0000,   7.00000,    595.1823
    672.5000,       5.0000,   7.00000,    665.0358
    677.5000,       5.0000,   7.00000,    614.1874
    682.5000,       5.0000,   7.00000,    575.7601
    687.5000,       5.0000,   7.00000,    732.0316
    692.5000,       5.0000,   7.00000,    757.5491
    697.5000,       5.0000,   7.00000,    703.3956
    702.5000,       5.0000,   7.00000,    590.8989
    707.5000,       5.0000,   7.00000,    601.5208
    712.5000,       5.0000,   7.00000,    694.3973
    717.5000,       5.0000,   7.00000,    724.8159
    722.5000,       5.0000,   7.00000,    645.2010
    727.5000,       5.0000,   7.00000,    614.4561
    732.5000,       5.0000,   7.00000,    623.6251
    742.5000,       5.0000,   7.00000,    623.7485
    747.5000,       5.0000,   7.00000,    568.4975
     42.5000,       5.0000,   8.00000,    486.3039
     47.5000,       5.0000,   8.00000,    471.4809
     52.5000,       5.0000,   8.00000,    528.2516
     57.5000,       5.0000,   8.00000,    484.6796
     62.5000,       5.0000,   8.00000,    543.7562
     67.5000,       5.0000,   8.00000,    646.8138
     72.5000,       5.0000,   8.00000,    674.1642
     77.5000,       5.0000,   8.00000,    598.0107
     82.5000,       5.0000,   8.00000,    548.8203
     87.5000,       5.0000,   8.00000,    486.4163
     92.5000,       5.0000,   8.00000,    511.7093
     97.5000,       5.0000,   8.00000,    658.6594
    102.5000,       5.0000,   8.00000,    771.4081
    107.5000,       5.0000,   8.00000,    665.2335
    112.5000,       5.0000,   8.00000,    645.6984
    117.5000,       5.0000,   8.00000,    757.2827
    122.5000,       5.0000,   8.00000,    942.5852
    127.5000,       5.0000,   8.00000,    765.2926
    132.5000,       5.0000,   8.00000,    640.1177
    137.5000,       5.0000,   8.00000,    685.2397
    142.5000,       5.0000,   8.00000,    652.5278
    147.5000,       5.0000,   8.00000,    819.6738
    152.5000,       5.0000,   8.00000,    890.5607
    157.5000,       5.0000,   8.00000,    798.8845
    162.5000,       5.0000,   8.00000,    694.2906
    167.5000,       5.0000,   8.00000,    842.2496
    172.5000,       5.0000,   8.00000,    821.0868
    177.5000,       5.0000,   8.00000,    814.9717
    182.5000,       5.0000,   8.00000,    745.4709
    187.5000,       5.0000,   8.00000,    770.4023
    192.5000,       5.0000,   8.00000,    736.2558
    197.5000,       5.0000,   8.00000,    683.8779
    202.5000,       5.0000,   8.00000,    681.9874
    207.5000,       5.0000,   8.00000,    700.8231
    212.5000,       5.0000,   8.00000,    746.7603
    217.5000,       5.0000,   8.00000,    742.6198
    222.5000,       5.0000,   8.00000,    804.1370
    227.5000,       5.0000,   8.00000,    891.5169
    232.5000,       5.0000,   8.00000,    738.1763
    237.5000,       5.0000,   8.00000,    669.7910
    242.5000,       5.0000,   8.00000,    641.5809
    247.5000,       5.0000,   8.00000,    619.5706
    252.5000,       5.0000,   8.00000,    696.0746
    257.5000,       5.0000,   8.00000,    647.9811
    262.5000,       5.0000,   8.00000,    666.6075
    267.5000,       5.0000,   8.00000,    821.8226
    272.5000,       5.0000,   8.00000,    965.7829
    277.5000,       5.0000,   8.00000,    774.8167
    282.5000,       5.0000,   8.00000,    665.9049
    287.5000,       5.0000,   8.00000,    579.8442
    292.5000,       5.0000,   8.00000,    690.8922
    297.5000,       5.0000,   8.00000,    645.2006
    302.5000,       5.0000,   8.00000,    616.1315
    307.5000,       5.0000,   8.00000,    610.1469
    312.5000,       5.0000,   8.00000,    620.0956
    317.5000,       5.0000,   8.00000,    635.1913
    322.5000,       5.0000,   8.00000,    798.1915
    327.5000,       5.0000,   8.00000,    711.2054
    332.5000,       5.0000,   8.00000,    677.2948
    337.5000,       5.0000,   8.00000,    681.8916
    342.5000,       5.0000,   8.00000,    637.7305
    347.5000,       5.0000,   8.00000,    642.9132
    352.5000,       5.0000,   8.00000,    649.4362
    357.5000,       5.0000,   8.00000,    590.4753
    362.5000,       5.0000,   8.00000,    584.8927
    367.5000,       5.0000,   8.00000,    549.6128
    372.5000,       5.0000,   8.00000,    522.1737
    377.5000,       5.0000,   8.00000,    606.1033
    382.5000,       5.0000,   8.00000,    629.8776
    387.5000,       5.0000,   8.00000,    764.1335
    392.5000,       5.0000,   8.00000,    912.7329
    397.5000,       5.0000,   8.00000,    902.0063
    402.5000,       5.0000,   8.00000,    797.0270
    407.5000,       5.0000,   8.00000,    802.1597
    412.5000,       5.0000,   8.00000,    629.7448
    417.5000,       5.0000,   8.00000,    499.1514
    422.5000,       5.0000,   8.00000,    423.6272
    427.5000,       5.0000,   8.00000,    407.3987
    432.5000,       5.0000,   8.00000,    464.6127
    437.5000,       5.0000,   8.00000,    502.2255
    442.5000,       5.0000,   8.00000,    548.1846
    447.5000,       5.0000,   8.00000,    566.7845
    452.5000,       5.0000,   8.00000,    694.0168
    457.5000,       5.0000,   8.00000,    750.0786
    462.5000,       5.0000,   8.00000,    725.4343
    467.5000,       5.0000,   8.00000,    701.7361
    472.5000,       5.0000,   8.00000,    620.6503
    477.5000,       5.0000,   8.00000,    653.8130
    482.5000,       5.0000,   8.00000,    603.1553
    487.5000,       5.0000,   8.00000,    612.2921
    492.5000,       5.0000,   8.00000,    570.2321
    497.5000,       5.0000,   8.00000,    576.8267
    502.5000,       5.0000,   8.00000,    686.4716
    507.5000,       5.0000,   8.00000,    643.1186
    512.5000,       5.0000,   8.00000,    623.5401
    517.5000,       5.0000,   8.00000,    573.1714
    522.5000,       5.0000,   8.00000,    584.8510
    527.5000,       5.0000,   8.00000,    503.8942
    532.5000,       5.0000,   8.00000,    488.8008
    537.5000,       5.0000,   8.00000,    502.0499
    542.5000,       5.0000,   8.00000,    509.4251
    547.5000,       5.0000,   8.00000,    535.4771
    552.5000,       5.0000,   8.00000,    598.7285
    557.5000,       5.0000,   8.00000,    659.7347
    562.5000,       5.0000,   8.00000,    615.1895
    567.5000,       5.0000,   8.00000,    566.2443
    572.5000,       5.0000,   8.00000,    518.7364
    577.5000,       5.0000,   8.00000,    524.5803
    582.5000,       5.0000,   8.00000,    474.5930
    587.5000,       5.0000,   8.00000,    491.2146
    592.5000,       5.0000,   8.00000,    497.3398
    597.5000,       5.0000,   8.00000,    525.4129
    602.5000,       5.0000,   8.00000,    526.7510
    607.5000,       5.0000,   8.00000,    574.2759
    612.5000,       5.0000,   8.00000,    634.5173
    617.5000,       5.0000,   8.00000,    609.5721
    622.5000,       5.0000,   8.00000,    656.0396
    627.5000,       5.0000,   8.00000,    658.0963
    632.5000,       5.0000,   8.00000,    627.3148
    637.5000,       5.0000,   8.00000,    615.0812
    642.5000,       5.0000,   8.00000,    610.4947
    647.5000,       5.0000,   8.00000,    568.4094
    652.5000,       5.0000,   8.00000,    532.6923
    657.5000,       5.0000,   8.00000,    549.5247
    662.5000,       5.0000,   8.00000,    540.7433
    667.5000,       5.0000,   8.00000,    557.9059
    672.5000,       5.0000,   8.00000,    619.6097
    677.5000,       5.0000,   8.00000,    567.5023
    682.5000,       5.0000,   8.00000,    541.7189
    687.5000,       5.0000,   8.00000,    703.4491
    692.5000,       5.0000,   8.00000,    733.7704
    697.5000,       5.0000,   8.00000,    667.0984
    702.5000,       5.0000,   8.00000,    563.2534
    707.5000,       5.0000,   8.00000,    578.0491
    712.5000,       5.0000,   8.00000,    653.2471
    717.5000,       5.0000,   8.00000,    698.4504
    722.5000,       5.0000,   8.00000,    620.5518
    727.5000,       5.0000,   8.00000,    569.7201
    737.5000,       5.0000,   8.00000,    638.8422
    742.5000,       5.0000,   8.00000,    598.3784
     52.5000,      35.0000,   1.00000,    495.7950
     57.5000,      35.0000,   1.00000,    513.9420
     62.5000,      35.0000,   1.00000,    517.1417
     67.5000,      35.0000,   1.00000,    516.4451
     72.5000,      35.0000,   1.00000,    479.0340
     77.5000,      35.0000,   1.00000,    476.4742
     82.5000,      35.0000,   1.00000,    513.8570
     87.5000,      35.0000,   1.00000,    545.3246
     92.5000,      35.0000,   1.00000,    554.8495
     97.5000,      35.0000,   1.00000,    557.8616
    102.5000,      35.0000,   1.00000,    565.9343
    107.5000,      35.0000,   1.00000,    621.0182
    112.5000,      35.0000,   1.00000,    655.8953
    117.5000,      35.0000,   1.00000,    655.1867
    122.5000,      35.0000,   1.00000,    661.0640
    127.5000,      35.0000,   1.00000,    665.4355
    132.5000,      35.0000,   1.00000,    699.4370
    137.5000,      35.0000,   1.00000,    713.0981
    142.5000,      35.0000,   1.00000,    667.5059
    147.5000,      35.0000,   1.00000,    641.9738
    152.5000,      35.0000,   1.00000,    678.0007
    157.5000,      35.0000,   1.00000,    708.2563
    162.5000,      35.0000,   1.00000,    728.5577
    167.5000,      35.0000,   1.00000,    718.9733
    172.5000,      35.0000,   1.00000,    711.9276
    177.5000,      35.0000,   1.00000,    709.8519
    182.5000,      35.0000,   1.00000,    705.6851
    187.5000,      35.0000,   1.00000,    678.7959
    192.5000,      35.0000,   1.00000,    674.5281
    197.5000,      35.0000,   1.00000,    672.4789
    202.5000,      35.0000,   1.00000,    692.7727
    207.5000,      35.0000,   1.00000,    717.0269
    212.5000,      35.0000,   1.00000,    744.4737
    217.5000,      35.0000,   1.00000,    731.8353
    222.5000,      35.0000,   1.00000,    706.7734
    227.5000,      35.0000,   1.00000,    692.2751
    232.5000,      35.0000,   1.00000,    678.3436
    237.5000,      35.0000,   1.00000,    688.9211
    242.5000,      35.0000,   1.00000,    674.9359
    247.5000,      35.0000,   1.00000,    643.7526
    252.5000,      35.0000,   1.00000,    649.9745
    257.5000,      35.0000,   1.00000,    680.0439
    262.5000,      35.0000,   1.00000,    684.3621
    267.5000,      35.0000,   1.00000,    695.1824
    272.5000,      35.0000,   1.00000,    665.6749
    277.5000,      35.0000,   1.00000,    682.2697
    282.5000,      35.0000,   1.00000,    703.6989
    287.5000,      35.0000,   1.00000,    679.4986
    292.5000,      35.0000,   1.00000,    627.6056
    297.5000,      35.0000,   1.00000,    605.1458
    302.5000,      35.0000,   1.00000,    593.5377
    307.5000,      35.0000,   1.00000,    636.9985
    312.5000,      35.0000,   1.00000,    634.4063
    317.5000,      35.0000,   1.00000,    639.8418
    322.5000,      35.0000,   1.00000,    669.4412
    327.5000,      35.0000,   1.00000,    691.1347
    332.5000,      35.0000,   1.00000,    695.9274
    337.5000,      35.0000,   1.00000,    694.7064
    342.5000,      35.0000,   1.00000,    634.3758
    347.5000,      35.0000,   1.00000,    599.0524
    352.5000,      35.0000,   1.00000,    563.8414
    357.5000,      35.0000,   1.00000,    517.9711
    362.5000,      35.0000,   1.00000,    510.1295
    367.5000,      35.0000,   1.00000,    516.3820
    372.5000,      35.0000,   1.00000,    548.4088
    377.5000,      35.0000,   1.00000,    623.5208
    382.5000,      35.0000,   1.00000,    674.5380
    387.5000,      35.0000,   1.00000,    710.3559
    392.5000,      35.0000,   1.00000,    752.6109
    397.5000,      35.0000,   1.00000,    756.6200
    402.5000,      35.0000,   1.00000,    742.3915
    407.5000,      35.0000,   1.00000,    702.8058
    412.5000,      35.0000,   1.00000,    631.7284
    417.5000,      35.0000,   1.00000,    568.9905
    422.5000,      35.0000,   1.00000,    525.6867
    427.5000,      35.0000,   1.00000,    475.2044
    432.5000,      35.0000,   1.00000,    461.8524
    437.5000,      35.0000,   1.00000,    481.9904
    442.5000,      35.0000,   1.00000,    534.8494
    447.5000,      35.0000,   1.00000,    598.5481
    452.5000,      35.0000,   1.00000,    631.4094
    457.5000,      35.0000,   1.00000,    643.4030
    462.5000,      35.0000,   1.00000,    662.0215
    467.5000,      35.0000,   1.00000,    663.8311
    472.5000,      35.0000,   1.00000,    640.0342
    477.5000,      35.0000,   1.00000,    608.2119
    482.5000,      35.0000,   1.00000,    582.0906
    487.5000,      35.0000,   1.00000,    575.3056
    492.5000,      35.0000,   1.00000,    571.7371
    497.5000,      35.0000,   1.00000,    563.2737
    502.5000,      35.0000,   1.00000,    553.8849
    507.5000,      35.0000,   1.00000,    551.1750
    512.5000,      35.0000,   1.00000,    551.2170
    517.5000,      35.0000,   1.00000,    554.0913
    522.5000,      35.0000,   1.00000,    541.1918
    527.5000,      35.0000,   1.00000,    526.0087
    532.5000,      35.0000,   1.00000,    526.1652
    537.5000,      35.0000,   1.00000,    534.3465
    542.5000,      35.0000,   1.00000,    544.9822
    547.5000,      35.0000,   1.00000,    550.2529
    552.5000,      35.0000,   1.00000,    554.0415
    557.5000,      35.0000,   1.00000,    556.7422
    562.5000,      35.0000,   1.00000,    551.3585
    567.5000,      35.0000,   1.00000,    541.4512
    572.5000,      35.0000,   1.00000,    523.8633
    577.5000,      35.0000,   1.00000,    498.7906
    582.5000,      35.0000,   1.00000,    478.2260
    587.5000,      35.0000,   1.00000,    465.0714
    592.5000,      35.0000,   1.00000,    470.1909
    597.5000,      35.0000,   1.00000,    486.0248
    602.5000,      35.0000,   1.00000,    511.1810
    607.5000,      35.0000,   1.00000,    545.0664
    612.5000,      35.0000,   1.00000,    583.4166
    617.5000,      35.0000,   1.00000,    603.9493
    622.5000,      35.0000,   1.00000,    610.4547
    627.5000,      35.0000,   1.00000,    611.0734
    632.5000,      35.0000,   1.00000,    606.5510
    637.5000,      35.0000,   1.00000,    579.8830
    642.5000,      35.0000,   1.00000,    548.6395
    647.5000,      35.0000,   1.00000,    517.9646
    652.5000,      35.0000,   1.00000,    507.2211
    657.5000,      35.0000,   1.00000,    507.6135
    662.5000,      35.0000,   1.00000,    499.2836
    667.5000,      35.0000,   1.00000,    493.2708
    672.5000,      35.0000,   1.00000,    520.4623
    677.5000,      35.0000,   1.00000,    555.0928
    682.5000,      35.0000,   1.00000,    583.1006
    687.5000,      35.0000,   1.00000,    586.9677
    692.5000,      35.0000,   1.00000,    587.0297
    697.5000,      35.0000,   1.00000,    613.1896
    702.5000,      35.0000,   1.00000,    642.1498
    707.5000,      35.0000,   1.00000,    631.9881
    712.5000,      35.0000,   1.00000,    606.6302
    717.5000,      35.0000,   1.00000,    585.1754
    727.5000,      35.0000,   1.00000,    588.6407
    732.5000,      35.0000,   1.00000,    561.9464
     52.5000,       5.0000,  10.00000,    435.1280
     57.5000,       5.0000,  10.00000,    393.3467
     62.5000,       5.0000,  10.00000,    455.1209
     67.5000,       5.0000,  10.00000,    537.2152
     72.5000,       5.0000,  10.00000,    516.4461
     77.5000,       5.0000,  10.00000,    441.0196
     82.5000,       5.0000,  10.00000,    431.5817
     87.5000,       5.0000,  10.00000,    397.1983
     92.5000,       5.0000,  10.00000,    431.3175
     97.5000,       5.0000,  10.00000,    555.4325
    102.5000,       5.0000,  10.00000,    622.0016
    107.5000,       5.0000,  10.00000,    523.0466
    112.5000,       5.0000,  10.00000,    506.6202
    117.5000,       5.0000,  10.00000,    596.4812
    122.5000,       5.0000,  10.00000,    755.3489
    127.5000,       5.0000,  10.00000,    628.0532
    132.5000,       5.0000,  10.00000,    536.6374
    137.5000,       5.0000,  10.00000,    577.6069
    142.5000,       5.0000,  10.00000,    531.0251
    147.5000,       5.0000,  10.00000,    669.0923
    152.5000,       5.0000,  10.00000,    766.9032
    157.5000,       5.0000,  10.00000,    716.5784
    162.5000,       5.0000,  10.00000,    609.5233
    167.5000,       5.0000,  10.00000,    708.1512
    172.5000,       5.0000,  10.00000,    700.1830
    177.5000,       5.0000,  10.00000,    714.8856
    182.5000,       5.0000,  10.00000,    648.4281
    187.5000,       5.0000,  10.00000,    680.1833
    192.5000,       5.0000,  10.00000,    642.7903
    197.5000,       5.0000,  10.00000,    586.2336
    202.5000,       5.0000,  10.00000,    600.5879
    207.5000,       5.0000,  10.00000,    649.2551
    212.5000,       5.0000,  10.00000,    703.1273
    217.5000,       5.0000,  10.00000,    678.9690
    222.5000,       5.0000,  10.00000,    702.7846
    227.5000,       5.0000,  10.00000,    781.2484
    232.5000,       5.0000,  10.00000,    670.4551
    237.5000,       5.0000,  10.00000,    625.1711
    242.5000,       5.0000,  10.00000,    604.9692
    247.5000,       5.0000,  10.00000,    574.9214
    252.5000,       5.0000,  10.00000,    646.0264
    257.5000,       5.0000,  10.00000,    597.1891
    262.5000,       5.0000,  10.00000,    615.0440
    267.5000,       5.0000,  10.00000,    762.4849
    272.5000,       5.0000,  10.00000,    860.2645
    277.5000,       5.0000,  10.00000,    683.8352
    282.5000,       5.0000,  10.00000,    613.2362
    287.5000,       5.0000,  10.00000,    539.2501
    292.5000,       5.0000,  10.00000,    650.9522
    297.5000,       5.0000,  10.00000,    605.0796
    302.5000,       5.0000,  10.00000,    573.0219
    307.5000,       5.0000,  10.00000,    571.4493
    312.5000,       5.0000,  10.00000,    567.0954
    317.5000,       5.0000,  10.00000,    567.2170
    322.5000,       5.0000,  10.00000,    748.9733
    327.5000,       5.0000,  10.00000,    696.8887
    332.5000,       5.0000,  10.00000,    665.8423
    337.5000,       5.0000,  10.00000,    644.1315
    342.5000,       5.0000,  10.00000,    561.7604
    347.5000,       5.0000,  10.00000,    544.6581
    352.5000,       5.0000,  10.00000,    546.8246
    357.5000,       5.0000,  10.00000,    490.5639
    362.5000,       5.0000,  10.00000,    487.7558
    367.5000,       5.0000,  10.00000,    469.1587
    372.5000,       5.0000,  10.00000,    467.9545
    377.5000,       5.0000,  10.00000,    582.2647
    382.5000,       5.0000,  10.00000,    619.8331
    387.5000,       5.0000,  10.00000,    764.0730
    392.5000,       5.0000,  10.00000,    920.6410
    397.5000,       5.0000,  10.00000,    901.2863
    402.5000,       5.0000,  10.00000,    784.8607
    407.5000,       5.0000,  10.00000,    769.8544
    412.5000,       5.0000,  10.00000,    592.3956
    417.5000,       5.0000,  10.00000,    463.7983
    422.5000,       5.0000,  10.00000,    383.8329
    427.5000,       5.0000,  10.00000,    360.5614
    432.5000,       5.0000,  10.00000,    401.1269
    437.5000,       5.0000,  10.00000,    422.3554
    442.5000,       5.0000,  10.00000,    469.2461
    447.5000,       5.0000,  10.00000,    513.5599
    452.5000,       5.0000,  10.00000,    634.8765
    457.5000,       5.0000,  10.00000,    694.3487
    462.5000,       5.0000,  10.00000,    703.5186
    467.5000,       5.0000,  10.00000,    699.0730
    472.5000,       5.0000,  10.00000,    619.1923
    477.5000,       5.0000,  10.00000,    646.9897
    482.5000,       5.0000,  10.00000,    597.6044
    487.5000,       5.0000,  10.00000,    597.4907
    492.5000,       5.0000,  10.00000,    545.3447
    497.5000,       5.0000,  10.00000,    532.4738
    502.5000,       5.0000,  10.00000,    606.5117
    507.5000,       5.0000,  10.00000,    552.9040
    512.5000,       5.0000,  10.00000,    533.8371
    517.5000,       5.0000,  10.00000,    503.8171
    522.5000,       5.0000,  10.00000,    522.1352
    527.5000,       5.0000,  10.00000,    451.1901
    532.5000,       5.0000,  10.00000,    444.3408
    537.5000,       5.0000,  10.00000,    465.7345
    542.5000,       5.0000,  10.00000,    477.3099
    547.5000,       5.0000,  10.00000,    494.4478
    552.5000,       5.0000,  10.00000,    556.0217
    557.5000,       5.0000,  10.00000,    624.5403
    562.5000,       5.0000,  10.00000,    576.7441
    567.5000,       5.0000,  10.00000,    524.7582
    572.5000,       5.0000,  10.00000,    479.6014
    577.5000,       5.0000,  10.00000,    478.9844
    582.5000,       5.0000,  10.00000,    423.9651
    587.5000,       5.0000,  10.00000,    432.3215
    592.5000,       5.0000,  10.00000,    433.5745
    597.5000,       5.0000,  10.00000,    453.3030
    602.5000,       5.0000,  10.00000,    452.7674
    607.5000,       5.0000,  10.00000,    504.3907
    612.5000,       5.0000,  10.00000,    577.6008
    617.5000,       5.0000,  10.00000,    569.8442
    622.5000,       5.0000,  10.00000,    608.3321
    627.5000,       5.0000,  10.00000,    610.4016
    632.5000,       5.0000,  10.00000,    592.7712
    637.5000,       5.0000,  10.00000,    562.1145
    642.5000,       5.0000,  10.00000,    525.8652
    647.5000,       5.0000,  10.00000,    482.2720
    652.5000,       5.0000,  10.00000,    460.6948
    657.5000,       5.0000,  10.00000,    478.1454
    662.5000,       5.0000,  10.00000,    463.0644
    667.5000,       5.0000,  10.00000,    465.3758
    672.5000,       5.0000,  10.00000,    516.7565
    677.5000,       5.0000,  10.00000,    491.4104
    682.5000,       5.0000,  10.00000,    483.0295
    687.5000,       5.0000,  10.00000,    630.7957
    692.5000,       5.0000,  10.00000,    661.6651
    697.5000,       5.0000,  10.00000,    615.0070
    702.5000,       5.0000,  10.00000,    517.9342
    707.5000,       5.0000,  10.00000,    530.4287
    712.5000,       5.0000,  10.00000,    605.6891
    717.5000,       5.0000,  10.00000,    637.8554
    727.5000,       5.0000,  10.00000,    520.6113
    732.5000,       5.0000,  10.00000,    511.6861
     67.5000,      45.0000,   1.00000,    381.4122
     72.5000,      45.0000,   1.00000,    383.0288
     77.5000,      45.0000,   1.00000,    404.2304
     82.5000,      45.0000,   1.00000,    432.4550
     87.5000,      45.0000,   1.00000,    429.9757
     92.5000,      45.0000,   1.00000,    420.6021
     97.5000,      45.0000,   1.00000,    435.3506
    102.5000,      45.0000,   1.00000,    465.8594
    107.5000,      45.0000,   1.00000,    472.9156
    112.5000,      45.0000,   1.00000,    474.6935
    117.5000,      45.0000,   1.00000,    492.1095
    122.5000,      45.0000,   1.00000,    492.2669
    127.5000,      45.0000,   1.00000,    498.5232
    132.5000,      45.0000,   1.00000,    536.0701
    137.5000,      45.0000,   1.00000,    573.9327
    142.5000,      45.0000,   1.00000,    583.6696
    147.5000,      45.0000,   1.00000,    570.4985
    152.5000,      45.0000,   1.00000,    568.3879
    157.5000,      45.0000,   1.00000,    572.1390
    162.5000,      45.0000,   1.00000,    557.4547
    167.5000,      45.0000,   1.00000,    579.3711
    172.5000,      45.0000,   1.00000,    591.3845
    177.5000,      45.0000,   1.00000,    571.2551
    182.5000,      45.0000,   1.00000,    562.1331
    187.5000,      45.0000,   1.00000,    576.0406
    192.5000,      45.0000,   1.00000,    600.1722
    197.5000,      45.0000,   1.00000,    604.7082
    202.5000,      45.0000,   1.00000,    592.0155
    207.5000,      45.0000,   1.00000,    587.5555
    212.5000,      45.0000,   1.00000,    568.2198
    217.5000,      45.0000,   1.00000,    570.0969
    222.5000,      45.0000,   1.00000,    592.1338
    227.5000,      45.0000,   1.00000,    590.8335
    232.5000,      45.0000,   1.00000,    591.4507
    237.5000,      45.0000,   1.00000,    594.1626
    242.5000,      45.0000,   1.00000,    600.2501
    247.5000,      45.0000,   1.00000,    618.9825
    252.5000,      45.0000,   1.00000,    629.9602
    257.5000,      45.0000,   1.00000,    615.1459
    262.5000,      45.0000,   1.00000,    600.7870
    267.5000,      45.0000,   1.00000,    583.5010
    272.5000,      45.0000,   1.00000,    590.3177
    277.5000,      45.0000,   1.00000,    590.7183
    282.5000,      45.0000,   1.00000,    600.7454
    287.5000,      45.0000,   1.00000,    608.5871
    292.5000,      45.0000,   1.00000,    605.1046
    297.5000,      45.0000,   1.00000,    584.3588
    302.5000,      45.0000,   1.00000,    592.9277
    307.5000,      45.0000,   1.00000,    600.9313
    312.5000,      45.0000,   1.00000,    611.4819
    317.5000,      45.0000,   1.00000,    604.9349
    322.5000,      45.0000,   1.00000,    594.6563
    327.5000,      45.0000,   1.00000,    569.2729
    332.5000,      45.0000,   1.00000,    546.5532
    337.5000,      45.0000,   1.00000,    536.2817
    342.5000,      45.0000,   1.00000,    529.9167
    347.5000,      45.0000,   1.00000,    492.2671
    352.5000,      45.0000,   1.00000,    469.3711
    357.5000,      45.0000,   1.00000,    469.6061
    362.5000,      45.0000,   1.00000,    488.4732
    367.5000,      45.0000,   1.00000,    525.0094
    372.5000,      45.0000,   1.00000,    575.7427
    377.5000,      45.0000,   1.00000,    615.7639
    382.5000,      45.0000,   1.00000,    645.3016
    387.5000,      45.0000,   1.00000,    663.3485
    392.5000,      45.0000,   1.00000,    673.2185
    397.5000,      45.0000,   1.00000,    666.1766
    402.5000,      45.0000,   1.00000,    640.7212
    407.5000,      45.0000,   1.00000,    622.1547
    412.5000,      45.0000,   1.00000,    587.2997
    417.5000,      45.0000,   1.00000,    538.8165
    422.5000,      45.0000,   1.00000,    494.0437
    427.5000,      45.0000,   1.00000,    462.1832
    432.5000,      45.0000,   1.00000,    442.4031
    437.5000,      45.0000,   1.00000,    434.1526
    442.5000,      45.0000,   1.00000,    440.7536
    447.5000,      45.0000,   1.00000,    464.3805
    452.5000,      45.0000,   1.00000,    487.8521
    457.5000,      45.0000,   1.00000,    520.4760
    462.5000,      45.0000,   1.00000,    562.7936
    467.5000,      45.0000,   1.00000,    601.0157
    472.5000,      45.0000,   1.00000,    621.7684
    477.5000,      45.0000,   1.00000,    627.8687
    482.5000,      45.0000,   1.00000,    622.8576
    487.5000,      45.0000,   1.00000,    596.0494
    492.5000,      45.0000,   1.00000,    555.5629
    497.5000,      45.0000,   1.00000,    522.7057
    502.5000,      45.0000,   1.00000,    495.6010
    507.5000,      45.0000,   1.00000,    472.2993
    512.5000,      45.0000,   1.00000,    451.4406
    517.5000,      45.0000,   1.00000,    447.4441
    522.5000,      45.0000,   1.00000,    457.8798
    527.5000,      45.0000,   1.00000,    460.8221
    532.5000,      45.0000,   1.00000,    472.4071
    537.5000,      45.0000,   1.00000,    491.0297
    542.5000,      45.0000,   1.00000,    496.6381
    547.5000,      45.0000,   1.00000,    489.8710
    552.5000,      45.0000,   1.00000,    487.4701
    557.5000,      45.0000,   1.00000,    487.7372
    562.5000,      45.0000,   1.00000,    476.9612
    567.5000,      45.0000,   1.00000,    471.9865
    572.5000,      45.0000,   1.00000,    474.7914
    577.5000,      45.0000,   1.00000,    468.7995
    582.5000,      45.0000,   1.00000,    453.1185
    587.5000,      45.0000,   1.00000,    446.7115
    592.5000,      45.0000,   1.00000,    452.3390
    597.5000,      45.0000,   1.00000,    456.7003
    602.5000,      45.0000,   1.00000,    466.9563
    607.5000,      45.0000,   1.00000,    480.3263
    612.5000,      45.0000,   1.00000,    493.7234
    617.5000,      45.0000,   1.00000,    511.8150
    622.5000,      45.0000,   1.00000,    514.6771
    627.5000,      45.0000,   1.00000,    512.3343
    632.5000,      45.0000,   1.00000,    499.6114
    637.5000,      45.0000,   1.00000,    488.0564
    642.5000,      45.0000,   1.00000,    476.4112
    647.5000,      45.0000,   1.00000,    457.2126
    652.5000,      45.0000,   1.00000,    436.7701
    657.5000,      45.0000,   1.00000,    422.3232
    662.5000,      45.0000,   1.00000,    413.7415
    667.5000,      45.0000,   1.00000,    427.8175
    672.5000,      45.0000,   1.00000,    440.7114
    677.5000,      45.0000,   1.00000,    455.1585
    682.5000,      45.0000,   1.00000,    467.0966
    687.5000,      45.0000,   1.00000,    480.3956
    692.5000,      45.0000,   1.00000,    512.5546
    697.5000,      45.0000,   1.00000,    538.3218
    702.5000,      45.0000,   1.00000,    554.8905
    712.5000,      45.0000,   1.00000,    555.8209
    717.5000,      45.0000,   1.00000,    538.4597
     67.5000,      15.0000,   4.00000,    387.7646
     72.5000,      15.0000,   4.00000,    391.4398
     77.5000,      15.0000,   4.00000,    375.2894
     82.5000,      15.0000,   4.00000,    340.1667
     87.5000,      15.0000,   4.00000,    323.9596
     92.5000,      15.0000,   4.00000,    346.4341
     97.5000,      15.0000,   4.00000,    407.7836
    102.5000,      15.0000,   4.00000,    430.2105
    107.5000,      15.0000,   4.00000,    419.2907
    112.5000,      15.0000,   4.00000,    409.9958
    117.5000,      15.0000,   4.00000,    461.8611
    122.5000,      15.0000,   4.00000,    482.0168
    127.5000,      15.0000,   4.00000,    462.6311
    132.5000,      15.0000,   4.00000,    437.6157
    137.5000,      15.0000,   4.00000,    439.7627
    142.5000,      15.0000,   4.00000,    501.8948
    147.5000,      15.0000,   4.00000,    559.5032
    152.5000,      15.0000,   4.00000,    602.3235
    157.5000,      15.0000,   4.00000,    570.4400
    162.5000,      15.0000,   4.00000,    538.9321
    167.5000,      15.0000,   4.00000,    538.1049
    172.5000,      15.0000,   4.00000,    574.2745
    177.5000,      15.0000,   4.00000,    555.5271
    182.5000,      15.0000,   4.00000,    554.5555
    187.5000,      15.0000,   4.00000,    542.4203
    192.5000,      15.0000,   4.00000,    546.2265
    197.5000,      15.0000,   4.00000,    522.8593
    202.5000,      15.0000,   4.00000,    501.9064
    207.5000,      15.0000,   4.00000,    502.8067
    212.5000,      15.0000,   4.00000,    509.8037
    217.5000,      15.0000,   4.00000,    542.6425
    222.5000,      15.0000,   4.00000,    600.7919
    227.5000,      15.0000,   4.00000,    609.5753
    232.5000,      15.0000,   4.00000,    587.2183
    237.5000,      15.0000,   4.00000,    545.7006
    242.5000,      15.0000,   4.00000,    525.6657
    247.5000,      15.0000,   4.00000,    543.7980
    252.5000,      15.0000,   4.00000,    549.8226
    257.5000,      15.0000,   4.00000,    560.5020
    262.5000,      15.0000,   4.00000,    588.5139
    267.5000,      15.0000,   4.00000,    658.5483
    272.5000,      15.0000,   4.00000,    673.9338
    277.5000,      15.0000,   4.00000,    635.5786
    282.5000,      15.0000,   4.00000,    544.6466
    287.5000,      15.0000,   4.00000,    536.4567
    292.5000,      15.0000,   4.00000,    543.9349
    297.5000,      15.0000,   4.00000,    571.4154
    302.5000,      15.0000,   4.00000,    550.2204
    307.5000,      15.0000,   4.00000,    540.4173
    312.5000,      15.0000,   4.00000,    533.1581
    317.5000,      15.0000,   4.00000,    576.4839
    322.5000,      15.0000,   4.00000,    593.3633
    327.5000,      15.0000,   4.00000,    584.1940
    332.5000,      15.0000,   4.00000,    525.4476
    337.5000,      15.0000,   4.00000,    488.7151
    342.5000,      15.0000,   4.00000,    462.5982
    347.5000,      15.0000,   4.00000,    441.7944
    352.5000,      15.0000,   4.00000,    434.5756
    357.5000,      15.0000,   4.00000,    438.8458
    362.5000,      15.0000,   4.00000,    446.2321
    367.5000,      15.0000,   4.00000,    456.4236
    372.5000,      15.0000,   4.00000,    491.3116
    377.5000,      15.0000,   4.00000,    538.2565
    382.5000,      15.0000,   4.00000,    632.2143
    387.5000,      15.0000,   4.00000,    732.2750
    392.5000,      15.0000,   4.00000,    820.6590
    397.5000,      15.0000,   4.00000,    817.3737
    402.5000,      15.0000,   4.00000,    756.2510
    407.5000,      15.0000,   4.00000,    654.5341
    412.5000,      15.0000,   4.00000,    545.5745
    417.5000,      15.0000,   4.00000,    423.3233
    422.5000,      15.0000,   4.00000,    349.7900
    427.5000,      15.0000,   4.00000,    325.5988
    432.5000,      15.0000,   4.00000,    332.8362
    437.5000,      15.0000,   4.00000,    348.9926
    442.5000,      15.0000,   4.00000,    364.8014
    447.5000,      15.0000,   4.00000,    415.1504
    452.5000,      15.0000,   4.00000,    478.0606
    457.5000,      15.0000,   4.00000,    547.5897
    462.5000,      15.0000,   4.00000,    606.7949
    467.5000,      15.0000,   4.00000,    626.6468
    472.5000,      15.0000,   4.00000,    643.7449
    477.5000,      15.0000,   4.00000,    640.4731
    482.5000,      15.0000,   4.00000,    642.1075
    487.5000,      15.0000,   4.00000,    596.3154
    492.5000,      15.0000,   4.00000,    548.3538
    497.5000,      15.0000,   4.00000,    523.3983
    502.5000,      15.0000,   4.00000,    503.2626
    507.5000,      15.0000,   4.00000,    486.2075
    512.5000,      15.0000,   4.00000,    439.8354
    517.5000,      15.0000,   4.00000,    420.9244
    522.5000,      15.0000,   4.00000,    401.9304
    527.5000,      15.0000,   4.00000,    394.4076
    532.5000,      15.0000,   4.00000,    385.8777
    537.5000,      15.0000,   4.00000,    400.7530
    542.5000,      15.0000,   4.00000,    420.1714
    547.5000,      15.0000,   4.00000,    451.5073
    552.5000,      15.0000,   4.00000,    497.0677
    557.5000,      15.0000,   4.00000,    521.8786
    562.5000,      15.0000,   4.00000,    510.2397
    567.5000,      15.0000,   4.00000,    469.8839
    572.5000,      15.0000,   4.00000,    448.6311
    577.5000,      15.0000,   4.00000,    422.1641
    582.5000,      15.0000,   4.00000,    411.6858
    587.5000,      15.0000,   4.00000,    399.6972
    592.5000,      15.0000,   4.00000,    407.7372
    597.5000,      15.0000,   4.00000,    406.9459
    602.5000,      15.0000,   4.00000,    419.6523
    607.5000,      15.0000,   4.00000,    442.1085
    612.5000,      15.0000,   4.00000,    467.0537
    617.5000,      15.0000,   4.00000,    499.9397
    622.5000,      15.0000,   4.00000,    507.6187
    627.5000,      15.0000,   4.00000,    508.8408
    632.5000,      15.0000,   4.00000,    490.3498
    637.5000,      15.0000,   4.00000,    470.7559
    642.5000,      15.0000,   4.00000,    448.0386
    647.5000,      15.0000,   4.00000,    420.0136
    652.5000,      15.0000,   4.00000,    396.9465
    657.5000,      15.0000,   4.00000,    385.7146
    662.5000,      15.0000,   4.00000,    386.7966
    667.5000,      15.0000,   4.00000,    399.6855
    672.5000,      15.0000,   4.00000,    401.9298
    677.5000,      15.0000,   4.00000,    404.6617
    682.5000,      15.0000,   4.00000,    439.8894
    687.5000,      15.0000,   4.00000,    488.1488
    692.5000,      15.0000,   4.00000,    538.2360
    697.5000,      15.0000,   4.00000,    519.0879
    702.5000,      15.0000,   4.00000,    489.1927
    712.5000,      15.0000,   4.00000,    526.3024
    717.5000,      15.0000,   4.00000,    533.5945
     82.5000,      55.0000,   1.00000,    352.8092
     87.5000,      55.0000,   1.00000,    353.7731
     92.5000,      55.0000,   1.00000,    359.4310
     97.5000,      55.0000,   1.00000,    370.5709
    102.5000,      55.0000,   1.00000,    369.5441
    107.5000,      55.0000,   1.00000,    363.0267
    112.5000,      55.0000,   1.00000,    370.5092
    117.5000,      55.0000,   1.00000,    386.6463
    122.5000,      55.0000,   1.00000,    419.7836
    127.5000,      55.0000,   1.00000,    449.7686
    132.5000,      55.0000,   1.00000,    455.9321
    137.5000,      55.0000,   1.00000,    462.1514
    142.5000,      55.0000,   1.00000,    476.0197
    147.5000,      55.0000,   1.00000,    477.3297
    152.5000,      55.0000,   1.00000,    476.0151
    157.5000,      55.0000,   1.00000,    478.2485
    162.5000,      55.0000,   1.00000,    488.4815
    167.5000,      55.0000,   1.00000,    493.8304
    172.5000,      55.0000,   1.00000,    491.3155
    177.5000,      55.0000,   1.00000,    487.0478
    182.5000,      55.0000,   1.00000,    487.9429
    187.5000,      55.0000,   1.00000,    489.8485
    192.5000,      55.0000,   1.00000,    477.1780
    197.5000,      55.0000,   1.00000,    467.9225
    202.5000,      55.0000,   1.00000,    478.1724
    207.5000,      55.0000,   1.00000,    490.7932
    212.5000,      55.0000,   1.00000,    483.1324
    217.5000,      55.0000,   1.00000,    468.1277
    222.5000,      55.0000,   1.00000,    463.8437
    227.5000,      55.0000,   1.00000,    473.4727
    232.5000,      55.0000,   1.00000,    492.9707
    242.5000,      55.0000,   1.00000,    533.3961
    247.5000,      55.0000,   1.00000,    551.5614
    252.5000,      55.0000,   1.00000,    556.7504
    257.5000,      55.0000,   1.00000,    542.5502
    262.5000,      55.0000,   1.00000,    536.9335
    267.5000,      55.0000,   1.00000,    544.3090
    272.5000,      55.0000,   1.00000,    551.3237
    277.5000,      55.0000,   1.00000,    559.0240
    282.5000,      55.0000,   1.00000,    554.7259
    287.5000,      55.0000,   1.00000,    559.3732
    292.5000,      55.0000,   1.00000,    569.1166
    297.5000,      55.0000,   1.00000,    578.5658
    302.5000,      55.0000,   1.00000,    560.8696
    307.5000,      55.0000,   1.00000,    549.4947
    312.5000,      55.0000,   1.00000,    536.3470
    317.5000,      55.0000,   1.00000,    514.8412
    322.5000,      55.0000,   1.00000,    483.2030
    327.5000,      55.0000,   1.00000,    454.5699
    332.5000,      55.0000,   1.00000,    435.2241
    337.5000,      55.0000,   1.00000,    433.5690
    342.5000,      55.0000,   1.00000,    436.3438
    347.5000,      55.0000,   1.00000,    446.8819
    352.5000,      55.0000,   1.00000,    459.9617
    357.5000,      55.0000,   1.00000,    485.0410
    362.5000,      55.0000,   1.00000,    513.4013
    367.5000,      55.0000,   1.00000,    552.4001
    372.5000,      55.0000,   1.00000,    580.4903
    377.5000,      55.0000,   1.00000,    597.1560
    382.5000,      55.0000,   1.00000,    603.7599
    387.5000,      55.0000,   1.00000,    592.9080
    392.5000,      55.0000,   1.00000,    575.3129
    402.5000,      55.0000,   1.00000,    536.8794
    407.5000,      55.0000,   1.00000,    530.7820
    412.5000,      55.0000,   1.00000,    523.2853
    417.5000,      55.0000,   1.00000,    505.6500
    422.5000,      55.0000,   1.00000,    466.3893
    427.5000,      55.0000,   1.00000,    435.5969
    432.5000,      55.0000,   1.00000,    418.9090
    437.5000,      55.0000,   1.00000,    401.9843
    442.5000,      55.0000,   1.00000,    395.0339
    447.5000,      55.0000,   1.00000,    400.8681
    452.5000,      55.0000,   1.00000,    422.0013
    457.5000,      55.0000,   1.00000,    442.9919
    462.5000,      55.0000,   1.00000,    470.5717
    467.5000,      55.0000,   1.00000,    494.5318
    472.5000,      55.0000,   1.00000,    520.9848
    477.5000,      55.0000,   1.00000,    556.4078
    482.5000,      55.0000,   1.00000,    569.4925
    487.5000,      55.0000,   1.00000,    563.9865
    492.5000,      55.0000,   1.00000,    552.6130
    497.5000,      55.0000,   1.00000,    527.4522
    502.5000,      55.0000,   1.00000,    500.0043
    507.5000,      55.0000,   1.00000,    465.1431
    512.5000,      55.0000,   1.00000,    439.9179
    517.5000,      55.0000,   1.00000,    420.2736
    522.5000,      55.0000,   1.00000,    412.8568
    527.5000,      55.0000,   1.00000,    415.2256
    532.5000,      55.0000,   1.00000,    412.0587
    537.5000,      55.0000,   1.00000,    417.0150
    542.5000,      55.0000,   1.00000,    418.3458
    547.5000,      55.0000,   1.00000,    418.0750
    552.5000,      55.0000,   1.00000,    416.7474
    562.5000,      55.0000,   1.00000,    422.7531
    567.5000,      55.0000,   1.00000,    428.2992
    572.5000,      55.0000,   1.00000,    437.7567
    577.5000,      55.0000,   1.00000,    441.0101
    582.5000,      55.0000,   1.00000,    443.1310
    587.5000,      55.0000,   1.00000,    447.3655
    592.5000,      55.0000,   1.00000,    442.5199
    597.5000,      55.0000,   1.00000,    446.4116
    602.5000,      55.0000,   1.00000,    454.2697
    607.5000,      55.0000,   1.00000,    446.9844
    612.5000,      55.0000,   1.00000,    434.8070
    617.5000,      55.0000,   1.00000,    422.7319
    622.5000,      55.0000,   1.00000,    418.8011
    627.5000,      55.0000,   1.00000,    414.4544
    632.5000,      55.0000,   1.00000,    411.5870
    637.5000,      55.0000,   1.00000,    405.9962
    642.5000,      55.0000,   1.00000,    403.3399
    647.5000,      55.0000,   1.00000,    405.8171
    652.5000,      55.0000,   1.00000,    398.0468
    657.5000,      55.0000,   1.00000,    383.7592
    662.5000,      55.0000,   1.00000,    387.2135
    667.5000,      55.0000,   1.00000,    393.3687
    672.5000,      55.0000,   1.00000,    395.5513
    677.5000,      55.0000,   1.00000,    396.9152
    682.5000,      55.0000,   1.00000,    404.8467
    687.5000,      55.0000,   1.00000,    419.1533
    697.5000,      55.0000,   1.00000,    456.0064
    702.5000,      55.0000,   1.00000,    460.2787
     82.5000,      15.0000,   5.00000,    277.9285
     87.5000,      15.0000,   5.00000,    265.2570
     92.5000,      15.0000,   5.00000,    281.3553
     97.5000,      15.0000,   5.00000,    320.1541
    102.5000,      15.0000,   5.00000,    336.4687
    107.5000,      15.0000,   5.00000,    324.7747
    112.5000,      15.0000,   5.00000,    320.5267
    117.5000,      15.0000,   5.00000,    369.3655
    122.5000,      15.0000,   5.00000,    395.6869
    127.5000,      15.0000,   5.00000,    389.3909
    132.5000,      15.0000,   5.00000,    365.9890
    137.5000,      15.0000,   5.00000,    364.1747
    142.5000,      15.0000,   5.00000,    411.0160
    147.5000,      15.0000,   5.00000,    457.9904
    152.5000,      15.0000,   5.00000,    500.3348
    157.5000,      15.0000,   5.00000,    487.1901
    162.5000,      15.0000,   5.00000,    474.1259
    167.5000,      15.0000,   5.00000,    472.2397
    172.5000,      15.0000,   5.00000,    486.3225
    177.5000,      15.0000,   5.00000,    468.2082
    182.5000,      15.0000,   5.00000,    471.4795
    187.5000,      15.0000,   5.00000,    456.3122
    192.5000,      15.0000,   5.00000,    423.2387
    197.5000,      15.0000,   5.00000,    390.7177
    202.5000,      15.0000,   5.00000,    383.4061
    207.5000,      15.0000,   5.00000,    410.9248
    212.5000,      15.0000,   5.00000,    421.8701
    217.5000,      15.0000,   5.00000,    437.1164
    222.5000,      15.0000,   5.00000,    471.1186
    227.5000,      15.0000,   5.00000,    482.3650
    232.5000,      15.0000,   5.00000,    485.9684
    242.5000,      15.0000,   5.00000,    451.0182
    247.5000,      15.0000,   5.00000,    462.9654
    252.5000,      15.0000,   5.00000,    474.4778
    257.5000,      15.0000,   5.00000,    496.0835
    262.5000,      15.0000,   5.00000,    536.1284
    267.5000,      15.0000,   5.00000,    614.5493
    272.5000,      15.0000,   5.00000,    641.4254
    277.5000,      15.0000,   5.00000,    605.4496
    282.5000,      15.0000,   5.00000,    511.3241
    287.5000,      15.0000,   5.00000,    501.9811
    292.5000,      15.0000,   5.00000,    506.5529
    297.5000,      15.0000,   5.00000,    522.2239
    302.5000,      15.0000,   5.00000,    500.3584
    307.5000,      15.0000,   5.00000,    484.0229
    312.5000,      15.0000,   5.00000,    466.7059
    317.5000,      15.0000,   5.00000,    480.9696
    322.5000,      15.0000,   5.00000,    475.5065
    327.5000,      15.0000,   5.00000,    461.6892
    332.5000,      15.0000,   5.00000,    417.7037
    337.5000,      15.0000,   5.00000,    394.1292
    342.5000,      15.0000,   5.00000,    384.1797
    347.5000,      15.0000,   5.00000,    388.0682
    352.5000,      15.0000,   5.00000,    405.5424
    357.5000,      15.0000,   5.00000,    432.2548
    362.5000,      15.0000,   5.00000,    439.2431
    367.5000,      15.0000,   5.00000,    449.6859
    372.5000,      15.0000,   5.00000,    478.3692
    377.5000,      15.0000,   5.00000,    520.4366
    382.5000,      15.0000,   5.00000,    599.3218
    387.5000,      15.0000,   5.00000,    683.8063
    392.5000,      15.0000,   5.00000,    748.5958
    402.5000,      15.0000,   5.00000,    668.4658
    407.5000,      15.0000,   5.00000,    576.6816
    412.5000,      15.0000,   5.00000,    482.0826
    417.5000,      15.0000,   5.00000,    371.3698
    422.5000,      15.0000,   5.00000,    300.1469
    427.5000,      15.0000,   5.00000,    273.3118
    432.5000,      15.0000,   5.00000,    274.1754
    437.5000,      15.0000,   5.00000,    292.1073
    442.5000,      15.0000,   5.00000,    307.1704
    447.5000,      15.0000,   5.00000,    352.1856
    452.5000,      15.0000,   5.00000,    409.2078
    457.5000,      15.0000,   5.00000,    468.0910
    462.5000,      15.0000,   5.00000,    513.2885
    467.5000,      15.0000,   5.00000,    530.0333
    472.5000,      15.0000,   5.00000,    559.1627
    477.5000,      15.0000,   5.00000,    571.0411
    482.5000,      15.0000,   5.00000,    591.4387
    487.5000,      15.0000,   5.00000,    567.9130
    492.5000,      15.0000,   5.00000,    546.7194
    497.5000,      15.0000,   5.00000,    530.3554
    502.5000,      15.0000,   5.00000,    507.8553
    507.5000,      15.0000,   5.00000,    479.6467
    512.5000,      15.0000,   5.00000,    422.0029
    517.5000,      15.0000,   5.00000,    390.8511
    522.5000,      15.0000,   5.00000,    357.2640
    527.5000,      15.0000,   5.00000,    335.4070
    532.5000,      15.0000,   5.00000,    317.4681
    537.5000,      15.0000,   5.00000,    327.3058
    542.5000,      15.0000,   5.00000,    347.4650
    547.5000,      15.0000,   5.00000,    378.2467
    552.5000,      15.0000,   5.00000,    424.2598
    562.5000,      15.0000,   5.00000,    456.6474
    567.5000,      15.0000,   5.00000,    430.4928
    572.5000,      15.0000,   5.00000,    415.4446
    577.5000,      15.0000,   5.00000,    394.2663
    582.5000,      15.0000,   5.00000,    386.7614
    587.5000,      15.0000,   5.00000,    380.5378
    592.5000,      15.0000,   5.00000,    385.8333
    597.5000,      15.0000,   5.00000,    384.7684
    602.5000,      15.0000,   5.00000,    395.1992
    607.5000,      15.0000,   5.00000,    407.8701
    612.5000,      15.0000,   5.00000,    411.2951
    617.5000,      15.0000,   5.00000,    417.5332
    622.5000,      15.0000,   5.00000,    419.9791
    627.5000,      15.0000,   5.00000,    422.6666
    632.5000,      15.0000,   5.00000,    409.6072
    637.5000,      15.0000,   5.00000,    392.3135
    642.5000,      15.0000,   5.00000,    379.7626
    647.5000,      15.0000,   5.00000,    364.7895
    652.5000,      15.0000,   5.00000,    356.1721
    657.5000,      15.0000,   5.00000,    347.2566
    662.5000,      15.0000,   5.00000,    346.9984
    667.5000,      15.0000,   5.00000,    355.0712
    672.5000,      15.0000,   5.00000,    357.2693
    677.5000,      15.0000,   5.00000,    357.6828
    682.5000,      15.0000,   5.00000,    381.4137
    687.5000,      15.0000,   5.00000,    420.0881
    697.5000,      15.0000,   5.00000,    435.1352
    702.5000,      15.0000,   5.00000,    408.7132
     97.5000,      65.0000,   1.00000,    323.7049
    102.5000,      65.0000,   1.00000,    321.2837
    107.5000,      65.0000,   1.00000,    324.1140
    112.5000,      65.0000,   1.00000,    329.8717
    117.5000,      65.0000,   1.00000,    348.8909
    122.5000,      65.0000,   1.00000,    377.1463
    127.5000,      65.0000,   1.00000,    395.9788
    132.5000,      65.0000,   1.00000,    393.7175
    137.5000,      65.0000,   1.00000,    398.2214
    142.5000,      65.0000,   1.00000,    407.9150
    147.5000,      65.0000,   1.00000,    418.9024
    152.5000,      65.0000,   1.00000,    425.0391
    157.5000,      65.0000,   1.00000,    418.3974
    162.5000,      65.0000,   1.00000,    421.2977
    167.5000,      65.0000,   1.00000,    429.4671
    172.5000,      65.0000,   1.00000,    426.7439
    177.5000,      65.0000,   1.00000,    415.4842
    182.5000,      65.0000,   1.00000,    406.8254
    187.5000,      65.0000,   1.00000,    393.9458
    192.5000,      65.0000,   1.00000,    394.5584
    197.5000,      65.0000,   1.00000,    406.7836
    202.5000,      65.0000,   1.00000,    408.8558
    207.5000,      65.0000,   1.00000,    402.6735
    212.5000,      65.0000,   1.00000,    395.5658
    217.5000,      65.0000,   1.00000,    397.9938
    257.5000,      65.0000,   1.00000,    497.2158
    262.5000,      65.0000,   1.00000,    496.4660
    267.5000,      65.0000,   1.00000,    504.6036
    272.5000,      65.0000,   1.00000,    513.5800
    277.5000,      65.0000,   1.00000,    524.7105
    282.5000,      65.0000,   1.00000,    530.6935
    287.5000,      65.0000,   1.00000,    532.2075
    292.5000,      65.0000,   1.00000,    540.5375
    297.5000,      65.0000,   1.00000,    526.1573
    302.5000,      65.0000,   1.00000,    495.0689
    307.5000,      65.0000,   1.00000,    456.4290
    312.5000,      65.0000,   1.00000,    427.1291
    317.5000,      65.0000,   1.00000,    412.3885
    322.5000,      65.0000,   1.00000,    415.3790
    327.5000,      65.0000,   1.00000,    416.2394
    332.5000,      65.0000,   1.00000,    417.9968
    337.5000,      65.0000,   1.00000,    419.7432
    342.5000,      65.0000,   1.00000,    423.9943
    347.5000,      65.0000,   1.00000,    438.1038
    352.5000,      65.0000,   1.00000,    461.3457
    357.5000,      65.0000,   1.00000,    476.6547
    362.5000,      65.0000,   1.00000,    503.8406
    367.5000,      65.0000,   1.00000,    530.3759
    372.5000,      65.0000,   1.00000,    545.3679
    377.5000,      65.0000,   1.00000,    553.8944
    417.5000,      65.0000,   1.00000,    440.1276
    422.5000,      65.0000,   1.00000,    441.8169
    427.5000,      65.0000,   1.00000,    425.6292
    432.5000,      65.0000,   1.00000,    409.8107
    437.5000,      65.0000,   1.00000,    401.9738
    442.5000,      65.0000,   1.00000,    385.6874
    447.5000,      65.0000,   1.00000,    386.7835
    452.5000,      65.0000,   1.00000,    395.5872
    457.5000,      65.0000,   1.00000,    407.7618
    462.5000,      65.0000,   1.00000,    414.8956
    467.5000,      65.0000,   1.00000,    420.4946
    472.5000,      65.0000,   1.00000,    433.7774
    477.5000,      65.0000,   1.00000,    449.0395
    482.5000,      65.0000,   1.00000,    462.9306
    487.5000,      65.0000,   1.00000,    477.9425
    492.5000,      65.0000,   1.00000,    493.9031
    497.5000,      65.0000,   1.00000,    496.8515
    502.5000,      65.0000,   1.00000,    486.7473
    507.5000,      65.0000,   1.00000,    481.4557
    512.5000,      65.0000,   1.00000,    460.7392
    517.5000,      65.0000,   1.00000,    437.6775
    522.5000,      65.0000,   1.00000,    417.6623
    527.5000,      65.0000,   1.00000,    406.0575
    532.5000,      65.0000,   1.00000,    395.3760
    537.5000,      65.0000,   1.00000,    377.2314
    577.5000,      65.0000,   1.00000,    408.9490
    582.5000,      65.0000,   1.00000,    423.4556
    587.5000,      65.0000,   1.00000,    432.4658
    592.5000,      65.0000,   1.00000,    426.0734
    597.5000,      65.0000,   1.00000,    415.7188
    602.5000,      65.0000,   1.00000,    409.6209
    607.5000,      65.0000,   1.00000,    406.5987
    612.5000,      65.0000,   1.00000,    400.0899
    617.5000,      65.0000,   1.00000,    390.3994
    622.5000,      65.0000,   1.00000,    377.4466
    627.5000,      65.0000,   1.00000,    368.2446
    632.5000,      65.0000,   1.00000,    361.1776
    637.5000,      65.0000,   1.00000,    359.1029
    642.5000,      65.0000,   1.00000,    357.6525
    647.5000,      65.0000,   1.00000,    352.9256
    652.5000,      65.0000,   1.00000,    354.4102
    657.5000,      65.0000,   1.00000,    364.1024
    662.5000,      65.0000,   1.00000,    372.6606
    667.5000,      65.0000,   1.00000,    375.0674
    672.5000,      65.0000,   1.00000,    370.8155
    682.5000,      65.0000,   1.00000,    375.6675
    687.5000,      65.0000,   1.00000,    386.5027
     97.5000,      15.0000,   6.00000,    276.1233
    102.5000,      15.0000,   6.00000,    293.2360
    107.5000,      15.0000,   6.00000,    287.2827
    112.5000,      15.0000,   6.00000,    285.3967
    117.5000,      15.0000,   6.00000,    326.8282
    122.5000,      15.0000,   6.00000,    348.4778
    127.5000,      15.0000,   6.00000,    340.7484
    132.5000,      15.0000,   6.00000,    317.7191
    137.5000,      15.0000,   6.00000,    314.4856
    142.5000,      15.0000,   6.00000,    359.5681
    147.5000,      15.0000,   6.00000,    410.0376
    152.5000,      15.0000,   6.00000,    449.9761
    157.5000,      15.0000,   6.00000,    430.5945
    162.5000,      15.0000,   6.00000,    421.0157
    167.5000,      15.0000,   6.00000,    422.5242
    172.5000,      15.0000,   6.00000,    435.0907
    177.5000,      15.0000,   6.00000,    400.8419
    182.5000,      15.0000,   6.00000,    385.7279
    187.5000,      15.0000,   6.00000,    364.1635
    192.5000,      15.0000,   6.00000,    349.2763
    197.5000,      15.0000,   6.00000,    327.8509
    202.5000,      15.0000,   6.00000,    323.3004
    207.5000,      15.0000,   6.00000,    334.8063
    212.5000,      15.0000,   6.00000,    346.1981
    217.5000,      15.0000,   6.00000,    368.2306
    257.5000,      15.0000,   6.00000,    453.1233
    262.5000,      15.0000,   6.00000,    492.0546
    267.5000,      15.0000,   6.00000,    574.6733
    272.5000,      15.0000,   6.00000,    605.9172
    277.5000,      15.0000,   6.00000,    578.2519
    282.5000,      15.0000,   6.00000,    490.3847
    287.5000,      15.0000,   6.00000,    482.2500
    292.5000,      15.0000,   6.00000,    474.7598
    297.5000,      15.0000,   6.00000,    466.9940
    302.5000,      15.0000,   6.00000,    425.2906
    307.5000,      15.0000,   6.00000,    397.7630
    312.5000,      15.0000,   6.00000,    375.5850
    317.5000,      15.0000,   6.00000,    393.0927
    322.5000,      15.0000,   6.00000,    403.9713
    327.5000,      15.0000,   6.00000,    419.5917
    332.5000,      15.0000,   6.00000,    396.4924
    337.5000,      15.0000,   6.00000,    378.4296
    342.5000,      15.0000,   6.00000,    371.1946
    347.5000,      15.0000,   6.00000,    373.7050
    352.5000,      15.0000,   6.00000,    387.1040
    357.5000,      15.0000,   6.00000,    400.3948
    362.5000,      15.0000,   6.00000,    403.0625
    367.5000,      15.0000,   6.00000,    414.3856
    372.5000,      15.0000,   6.00000,    449.1796
    377.5000,      15.0000,   6.00000,    486.7590
    417.5000,      15.0000,   6.00000,    318.1342
    422.5000,      15.0000,   6.00000,    262.3596
    427.5000,      15.0000,   6.00000,    241.1271
    432.5000,      15.0000,   6.00000,    245.2560
    437.5000,      15.0000,   6.00000,    264.1095
    442.5000,      15.0000,   6.00000,    282.0759
    447.5000,      15.0000,   6.00000,    325.2166
    452.5000,      15.0000,   6.00000,    380.2577
    457.5000,      15.0000,   6.00000,    433.4586
    462.5000,      15.0000,   6.00000,    463.1654
    467.5000,      15.0000,   6.00000,    466.0471
    472.5000,      15.0000,   6.00000,    478.0424
    477.5000,      15.0000,   6.00000,    482.3473
    482.5000,      15.0000,   6.00000,    498.5565
    487.5000,      15.0000,   6.00000,    494.1124
    492.5000,      15.0000,   6.00000,    495.0863
    497.5000,      15.0000,   6.00000,    504.3729
    502.5000,      15.0000,   6.00000,    499.8034
    507.5000,      15.0000,   6.00000,    489.3982
    512.5000,      15.0000,   6.00000,    434.8434
    517.5000,      15.0000,   6.00000,    396.4463
    522.5000,      15.0000,   6.00000,    352.3512
    527.5000,      15.0000,   6.00000,    319.3285
    532.5000,      15.0000,   6.00000,    294.2610
    537.5000,      15.0000,   6.00000,    292.1873
    577.5000,      15.0000,   6.00000,    364.1140
    582.5000,      15.0000,   6.00000,    360.2289
    587.5000,      15.0000,   6.00000,    354.8703
    592.5000,      15.0000,   6.00000,    357.5056
    597.5000,      15.0000,   6.00000,    350.0125
    602.5000,      15.0000,   6.00000,    355.0939
    607.5000,      15.0000,   6.00000,    369.9727
    612.5000,      15.0000,   6.00000,    382.2447
    617.5000,      15.0000,   6.00000,    390.7991
    622.5000,      15.0000,   6.00000,    386.1822
    627.5000,      15.0000,   6.00000,    381.9035
    632.5000,      15.0000,   6.00000,    369.1569
    637.5000,      15.0000,   6.00000,    354.6528
    642.5000,      15.0000,   6.00000,    337.9447
    647.5000,      15.0000,   6.00000,    322.3961
    652.5000,      15.0000,   6.00000,    318.7885
    657.5000,      15.0000,   6.00000,    319.0114
    662.5000,      15.0000,   6.00000,    324.3192
    667.5000,      15.0000,   6.00000,    334.2354
    672.5000,      15.0000,   6.00000,    336.9323
    682.5000,      15.0000,   6.00000,    351.3593
    687.5000,      15.0000,   6.00000,    383.0247
    105.0000,      30.0000,   3.00000,    275.4861
    110.0000,      30.0000,   3.00000,    306.0402
    115.0000,      30.0000,   3.00000,    313.4248
    120.0000,      30.0000,   3.00000,    305.5843
    125.0000,      30.0000,   3.00000,    310.0637
    130.0000,      30.0000,   3.00000,    317.9823
    135.0000,      30.0000,   3.00000,    339.3128
    140.0000,      30.0000,   3.00000,    357.8746
    145.0000,      30.0000,   3.00000,    376.9221
    150.0000,      30.0000,   3.00000,    385.9917
    155.0000,      30.0000,   3.00000,    402.4928
    160.0000,      30.0000,   3.00000,    418.8008
    165.0000,      30.0000,   3.00000,    410.8240
    170.0000,      30.0000,   3.00000,    381.3161
    175.0000,      30.0000,   3.00000,    372.5651
    180.0000,      30.0000,   3.00000,    371.9688
    185.0000,      30.0000,   3.00000,    356.8202
    190.0000,      30.0000,   3.00000,    337.9902
    195.0000,      30.0000,   3.00000,    322.5415
    200.0000,      30.0000,   3.00000,    319.9041
    205.0000,      30.0000,   3.00000,    318.6769
    210.0000,      30.0000,   3.00000,    328.8558
    265.0000,      30.0000,   3.00000,    512.5816
    270.0000,      30.0000,   3.00000,    517.3018
    275.0000,      30.0000,   3.00000,    519.9187
    280.0000,      30.0000,   3.00000,    533.5297
    285.0000,      30.0000,   3.00000,    513.6451
    290.0000,      30.0000,   3.00000,    460.4692
    295.0000,      30.0000,   3.00000,    429.5263
    300.0000,      30.0000,   3.00000,    409.1611
    305.0000,      30.0000,   3.00000,    393.7663
    310.0000,      30.0000,   3.00000,    385.5683
    315.0000,      30.0000,   3.00000,    380.4608
    320.0000,      30.0000,   3.00000,    381.4232
    325.0000,      30.0000,   3.00000,    385.2203
    330.0000,      30.0000,   3.00000,    387.6489
    335.0000,      30.0000,   3.00000,    396.9243
    340.0000,      30.0000,   3.00000,    387.4268
    345.0000,      30.0000,   3.00000,    383.5668
    350.0000,      30.0000,   3.00000,    384.2361
    355.0000,      30.0000,   3.00000,    382.8882
    360.0000,      30.0000,   3.00000,    389.6281
    365.0000,      30.0000,   3.00000,    407.0492
    370.0000,      30.0000,   3.00000,    426.1523
    425.0000,      30.0000,   3.00000,    274.1303
    430.0000,      30.0000,   3.00000,    258.0663
    435.0000,      30.0000,   3.00000,    258.2025
    440.0000,      30.0000,   3.00000,    282.4197
    445.0000,      30.0000,   3.00000,    318.7267
    450.0000,      30.0000,   3.00000,    351.8617
    455.0000,      30.0000,   3.00000,    382.9005
    460.0000,      30.0000,   3.00000,    406.9042
    465.0000,      30.0000,   3.00000,    436.5558
    470.0000,      30.0000,   3.00000,    452.1089
    475.0000,      30.0000,   3.00000,    459.4267
    480.0000,      30.0000,   3.00000,    458.9328
    485.0000,      30.0000,   3.00000,    457.2095
    490.0000,      30.0000,   3.00000,    469.8270
    495.0000,      30.0000,   3.00000,    470.2549
    500.0000,      30.0000,   3.00000,    473.9849
    505.0000,      30.0000,   3.00000,    461.9048
    510.0000,      30.0000,   3.00000,    447.6381
    515.0000,      30.0000,   3.00000,    426.2507
    520.0000,      30.0000,   3.00000,    383.0480
    525.0000,      30.0000,   3.00000,    349.9677
    530.0000,      30.0000,   3.00000,    324.4156
    585.0000,      30.0000,   3.00000,    350.8085
    590.0000,      30.0000,   3.00000,    344.2376
    595.0000,      30.0000,   3.00000,    341.3716
    600.0000,      30.0000,   3.00000,    352.0814
    605.0000,      30.0000,   3.00000,    357.7121
    610.0000,      30.0000,   3.00000,    367.5580
    615.0000,      30.0000,   3.00000,    370.8575
    620.0000,      30.0000,   3.00000,    374.5131
    625.0000,      30.0000,   3.00000,    373.4990
    630.0000,      30.0000,   3.00000,    366.0510
    635.0000,      30.0000,   3.00000,    354.2925
    640.0000,      30.0000,   3.00000,    338.0126
    645.0000,      30.0000,   3.00000,    327.1922
    650.0000,      30.0000,   3.00000,    317.3665
    655.0000,      30.0000,   3.00000,    312.2736
    660.0000,      30.0000,   3.00000,    316.2597
    665.0000,      30.0000,   3.00000,    320.5350
    675.0000,      30.0000,   3.00000,    336.9632
    680.0000,      30.0000,   3.00000,    353.6243
    112.5000,      25.0000,   4.00000,    299.9076
    117.5000,      25.0000,   4.00000,    296.2027
    122.5000,      25.0000,   4.00000,    295.7348
    127.5000,      25.0000,   4.00000,    307.9884
    132.5000,      25.0000,   4.00000,    311.0694
    137.5000,      25.0000,   4.00000,    321.3811
    142.5000,      25.0000,   4.00000,    350.9180
    147.5000,      25.0000,   4.00000,    378.8525
    152.5000,      25.0000,   4.00000,    385.0376
    157.5000,      25.0000,   4.00000,    398.7249
    162.5000,      25.0000,   4.00000,    383.7875
    167.5000,      25.0000,   4.00000,    366.5841
    172.5000,      25.0000,   4.00000,    350.9335
    177.5000,      25.0000,   4.00000,    355.9378
    182.5000,      25.0000,   4.00000,    343.1174
    187.5000,      25.0000,   4.00000,    326.9630
    192.5000,      25.0000,   4.00000,    309.9946
    197.5000,      25.0000,   4.00000,    303.2024
    202.5000,      25.0000,   4.00000,    297.1772
    272.5000,      25.0000,   4.00000,    516.7732
    277.5000,      25.0000,   4.00000,    503.7559
    282.5000,      25.0000,   4.00000,    483.4036
    287.5000,      25.0000,   4.00000,    434.0264
    292.5000,      25.0000,   4.00000,    408.0961
    297.5000,      25.0000,   4.00000,    388.5929
    302.5000,      25.0000,   4.00000,    385.1880
    307.5000,      25.0000,   4.00000,    366.7598
    312.5000,      25.0000,   4.00000,    373.7282
    317.5000,      25.0000,   4.00000,    377.7141
    322.5000,      25.0000,   4.00000,    380.8421
    327.5000,      25.0000,   4.00000,    386.7744
    332.5000,      25.0000,   4.00000,    388.9903
    337.5000,      25.0000,   4.00000,    374.6204
    342.5000,      25.0000,   4.00000,    374.1567
    347.5000,      25.0000,   4.00000,    369.9921
    352.5000,      25.0000,   4.00000,    368.9384
    357.5000,      25.0000,   4.00000,    372.2545
    362.5000,      25.0000,   4.00000,    375.6466
    432.5000,      25.0000,   4.00000,    238.3459
    437.5000,      25.0000,   4.00000,    252.5511
    442.5000,      25.0000,   4.00000,    283.2645
    447.5000,      25.0000,   4.00000,    316.7794
    452.5000,      25.0000,   4.00000,    352.1190
    457.5000,      25.0000,   4.00000,    386.8407
    462.5000,      25.0000,   4.00000,    414.6428
    467.5000,      25.0000,   4.00000,    437.0492
    472.5000,      25.0000,   4.00000,    446.8176
    477.5000,      25.0000,   4.00000,    454.2425
    482.5000,      25.0000,   4.00000,    449.1689
    487.5000,      25.0000,   4.00000,    445.9535
    492.5000,      25.0000,   4.00000,    449.2676
    497.5000,      25.0000,   4.00000,    445.1405
    502.5000,      25.0000,   4.00000,    436.0249
    507.5000,      25.0000,   4.00000,    432.4815
    512.5000,      25.0000,   4.00000,    425.9974
    517.5000,      25.0000,   4.00000,    388.1322
    522.5000,      25.0000,   4.00000,    358.4865
    592.5000,      25.0000,   4.00000,    320.2072
    597.5000,      25.0000,   4.00000,    328.6004
    602.5000,      25.0000,   4.00000,    339.3918
    607.5000,      25.0000,   4.00000,    343.4412
    612.5000,      25.0000,   4.00000,    352.0703
    617.5000,      25.0000,   4.00000,    366.8665
    622.5000,      25.0000,   4.00000,    371.5174
    627.5000,      25.0000,   4.00000,    364.5914
    632.5000,      25.0000,   4.00000,    358.4997
    637.5000,      25.0000,   4.00000,    345.9857
    642.5000,      25.0000,   4.00000,    328.0971
    647.5000,      25.0000,   4.00000,    317.7552
    652.5000,      25.0000,   4.00000,    308.3783
    657.5000,      25.0000,   4.00000,    302.2939
    667.5000,      25.0000,   4.00000,    310.8144
    672.5000,      25.0000,   4.00000,    311.5909
   9.88
ITERATION 2
MODEL RESISTIVITY
LAYER 1
153,     2.5000
     10.0000,     422.43
     15.0000,     508.85
     20.0000,     545.14
     25.0000,     526.17
     30.0000,     594.48
     35.0000,     638.07
     40.0000,     631.13
     45.0000,     664.47
     50.0000,     607.20
     55.0000,     680.71
     60.0000,     590.06
     65.0000,     732.21
     70.0000,     928.13
     75.0000,     901.82
     80.0000,     719.70
     85.0000,     684.78
     90.0000,     610.31
     95.0000,     677.61
    100.0000,     993.06
    105.0000,     1251.3
    110.0000,     991.59
    115.0000,     895.26
    120.0000,     1059.1
    125.0000,     1280.0
    130.0000,     869.36
    135.0000,     618.57
    140.0000,     646.35
    145.0000,     573.91
    150.0000,     766.97
    155.0000,     869.40
    160.0000,     744.14
    165.0000,     587.86
    170.0000,     691.05
    175.0000,     637.58
    180.0000,     610.32
    185.0000,     497.60
    190.0000,     507.25
    195.0000,     439.47
    200.0000,     359.02
    205.0000,     347.24
    210.0000,     365.63
    215.0000,     397.30
    220.0000,     383.79
    225.0000,     422.06
    230.0000,     508.48
    235.0000,     417.45
    240.0000,     387.42
    245.0000,     388.11
    250.0000,     384.02
    255.0000,     486.98
    260.0000,     462.22
    265.0000,     505.37
    270.0000,     697.63
    275.0000,     864.93
    280.0000,     654.82
    285.0000,     574.75
    290.0000,     507.51
    295.0000,     656.92
    300.0000,     583.53
    305.0000,     532.43
    310.0000,     515.39
    315.0000,     521.38
    320.0000,     525.58
    325.0000,     732.12
    330.0000,     646.03
    335.0000,     585.98
    340.0000,     542.47
    345.0000,     454.26
    350.0000,     448.78
    355.0000,     471.21
    360.0000,     435.20
    365.0000,     454.28
    370.0000,     449.15
    375.0000,     449.06
    380.0000,     567.03
    385.0000,     620.08
    390.0000,     812.43
    395.0000,     979.39
    400.0000,     900.32
    405.0000,     717.95
    410.0000,     680.66
    415.0000,     456.14
    420.0000,     311.96
    425.0000,     232.30
    430.0000,     224.05
    435.0000,     263.13
    440.0000,     271.25
    445.0000,     285.90
    450.0000,     297.64
    455.0000,     413.02
    460.0000,     487.98
    465.0000,     507.03
    470.0000,     532.54
    475.0000,     493.35
    480.0000,     555.54
    485.0000,     518.16
    490.0000,     534.56
    495.0000,     507.19
    500.0000,     517.30
    505.0000,     625.51
    510.0000,     533.90
    515.0000,     470.22
    520.0000,     399.70
    525.0000,     412.42
    530.0000,     356.21
    535.0000,     366.61
    540.0000,     428.07
    545.0000,     490.04
    550.0000,     572.09
    555.0000,     682.75
    560.0000,     757.95
    565.0000,     684.87
    570.0000,     596.27
    575.0000,     543.57
    580.0000,     559.84
    585.0000,     472.02
    590.0000,     464.92
    595.0000,     427.04
    600.0000,     414.64
    605.0000,     381.31
    610.0000,     429.21
    615.0000,     512.17
    620.0000,     515.52
    625.0000,     581.03
    630.0000,     589.39
    635.0000,     564.57
    640.0000,     566.07
    645.0000,     562.17
    650.0000,     525.92
    655.0000,     487.24
    660.0000,     519.39
    665.0000,     514.98
    670.0000,     536.90
    675.0000,     630.24
    680.0000,     608.40
    685.0000,     625.00
    690.0000,     911.84
    695.0000,     951.72
    700.0000,     816.65
    705.0000,     599.32
    710.0000,     606.31
    715.0000,     715.75
    720.0000,     768.88
    725.0000,     614.33
    730.0000,     544.89
    735.0000,     535.04
    740.0000,     596.93
    745.0000,     548.96
    750.0000,     456.43
    755.0000,     474.18
    760.0000,     412.52
    765.0000,     430.76
           439.7654
LAYER 2
153,     5.2500
     10.0000,     424.58
     15.0000,     514.29
     20.0000,     552.37
     25.0000,     555.50
     30.0000,     627.19
     35.0000,     697.37
     40.0000,     705.91
     45.0000,     738.27
     50.0000,     721.49
     55.0000,     785.83
     60.0000,     736.72
     65.0000,     872.70
     70.0000,     1077.4
     75.0000,     1097.5
     80.0000,     905.14
     85.0000,     837.86
     90.0000,     742.07
     95.0000,     791.39
    100.0000,     1091.6
    105.0000,     1271.0
    110.0000,     1009.7
    115.0000,     926.49
    120.0000,     1107.2
    125.0000,     1389.1
    130.0000,     1063.6
    135.0000,     845.85
    140.0000,     873.17
    145.0000,     767.18
    150.0000,     951.24
    155.0000,     1061.8
    160.0000,     912.93
    165.0000,     717.27
    170.0000,     832.06
    175.0000,     782.50
    180.0000,     752.29
    185.0000,     648.47
    190.0000,     640.48
    195.0000,     569.97
    200.0000,     483.06
    205.0000,     468.11
    210.0000,     482.74
    215.0000,     510.97
    220.0000,     520.29
    225.0000,     572.01
    230.0000,     649.47
    235.0000,     562.32
    240.0000,     523.35
    245.0000,     505.80
    250.0000,     493.25
    255.0000,     588.27
    260.0000,     563.75
    265.0000,     609.19
    270.0000,     810.39
    275.0000,     993.73
    280.0000,     779.99
    285.0000,     675.37
    290.0000,     612.33
    295.0000,     789.22
    300.0000,     741.68
    305.0000,     706.49
    310.0000,     686.32
    315.0000,     674.73
    320.0000,     683.15
    325.0000,     885.45
    330.0000,     758.10
    335.0000,     705.38
    340.0000,     679.05
    345.0000,     605.67
    350.0000,     580.31
    355.0000,     608.75
    360.0000,     565.36
    365.0000,     579.64
    370.0000,     556.16
    375.0000,     528.57
    380.0000,     667.87
    385.0000,     653.74
    390.0000,     804.50
    395.0000,     1038.6
    400.0000,     943.34
    405.0000,     784.09
    410.0000,     753.26
    415.0000,     534.57
    420.0000,     376.25
    425.0000,     302.36
    430.0000,     281.54
    435.0000,     305.93
    440.0000,     334.62
    445.0000,     384.55
    450.0000,     437.41
    455.0000,     523.03
    460.0000,     577.32
    465.0000,     589.28
    470.0000,     588.92
    475.0000,     502.71
    480.0000,     559.98
    485.0000,     514.65
    490.0000,     561.02
    495.0000,     534.22
    500.0000,     552.11
    505.0000,     714.00
    510.0000,     669.59
    515.0000,     661.76
    520.0000,     627.72
    525.0000,     598.57
    530.0000,     498.71
    535.0000,     481.87
    540.0000,     534.58
    545.0000,     556.20
    550.0000,     564.34
    555.0000,     639.40
    560.0000,     741.44
    565.0000,     675.88
    570.0000,     618.44
    575.0000,     572.47
    580.0000,     599.75
    585.0000,     542.42
    590.0000,     559.56
    595.0000,     572.12
    600.0000,     571.97
    605.0000,     576.41
    610.0000,     627.23
    615.0000,     704.25
    620.0000,     686.21
    625.0000,     757.62
    630.0000,     761.24
    635.0000,     717.20
    640.0000,     677.19
    645.0000,     622.90
    650.0000,     557.06
    655.0000,     511.93
    660.0000,     518.40
    665.0000,     498.42
    670.0000,     502.72
    675.0000,     608.56
    680.0000,     580.32
    685.0000,     595.16
    690.0000,     919.55
    695.0000,     1004.9
    700.0000,     931.14
    705.0000,     823.11
    710.0000,     828.48
    715.0000,     1001.9
    720.0000,     986.12
    725.0000,     858.72
    730.0000,     694.21
    735.0000,     630.49
    740.0000,     652.44
    745.0000,     566.93
    750.0000,     477.52
    755.0000,     503.68
    760.0000,     458.23
    765.0000,     500.27
           488.4669
LAYER 3
152,     8.2750
     15.0000,     489.03
     20.0000,     608.90
     25.0000,     710.85
     30.0000,     828.53
     35.0000,     968.81
     40.0000,     999.66
     45.0000,     1022.7
     50.0000,     1039.0
     55.0000,     1061.7
     60.0000,     1073.7
     65.0000,     1181.5
     70.0000,     1413.7
     75.0000,     1619.8
     80.0000,     1528.4
     85.0000,     1373.1
     90.0000,     1173.2
     95.0000,     1158.9
    100.0000,     1420.8
    105.0000,     1515.1
    110.0000,     1241.6
    115.0000,     1199.3
    120.0000,     1432.0
    125.0000,     1792.7
    130.0000,     1627.6
    135.0000,     1535.7
    140.0000,     1564.3
    145.0000,     1387.8
    150.0000,     1628.5
    155.0000,     1898.5
    160.0000,     1721.4
    165.0000,     1369.8
    170.0000,     1501.0
    175.0000,     1398.3
    180.0000,     1322.5
    185.0000,     1179.7
    190.0000,     1118.8
    195.0000,     1024.8
    200.0000,     914.79
    205.0000,     862.41
    210.0000,     831.22
    215.0000,     832.09
    220.0000,     885.66
    225.0000,     961.35
    230.0000,     1013.1
    235.0000,     965.23
    240.0000,     936.35
    245.0000,     902.53
    250.0000,     892.82
    255.0000,     1024.9
    260.0000,     1003.0
    265.0000,     1080.8
    270.0000,     1377.6
    275.0000,     1601.5
    280.0000,     1228.3
    285.0000,     992.67
    290.0000,     883.87
    295.0000,     1074.8
    300.0000,     1095.9
    305.0000,     1108.4
    310.0000,     1100.8
    315.0000,     1073.2
    320.0000,     1100.7
    325.0000,     1285.9
    330.0000,     1111.3
    335.0000,     1056.8
    340.0000,     1052.3
    345.0000,     973.83
    350.0000,     905.20
    355.0000,     923.19
    360.0000,     891.92
    365.0000,     949.69
    370.0000,     944.83
    375.0000,     935.16
    380.0000,     1246.8
    385.0000,     1132.6
    390.0000,     1367.3
    395.0000,     1859.5
    400.0000,     1562.1
    405.0000,     1136.5
    410.0000,     959.13
    415.0000,     657.02
    420.0000,     448.54
    425.0000,     347.36
    430.0000,     267.83
    435.0000,     224.55
    440.0000,     260.28
    445.0000,     344.84
    450.0000,     496.04
    455.0000,     565.18
    460.0000,     697.65
    465.0000,     913.27
    470.0000,     1100.9
    475.0000,     1015.9
    480.0000,     1208.6
    485.0000,     1105.4
    490.0000,     1214.9
    495.0000,     1013.5
    500.0000,     885.34
    505.0000,     1033.2
    510.0000,     956.58
    515.0000,     1014.2
    520.0000,     1078.8
    525.0000,     961.27
    530.0000,     803.33
    535.0000,     752.10
    540.0000,     795.88
    545.0000,     754.98
    550.0000,     686.33
    555.0000,     808.64
    560.0000,     1074.7
    565.0000,     1014.3
    570.0000,     903.65
    575.0000,     769.55
    580.0000,     746.78
    585.0000,     693.01
    590.0000,     747.54
    595.0000,     873.95
    600.0000,     959.46
    605.0000,     1094.7
    610.0000,     1136.1
    615.0000,     1140.8
    620.0000,     1133.8
    625.0000,     1214.6
    630.0000,     1232.6
    635.0000,     1154.6
    640.0000,     1011.0
    645.0000,     855.84
    650.0000,     751.95
    655.0000,     711.64
    660.0000,     708.40
    665.0000,     649.58
    670.0000,     645.54
    675.0000,     815.63
    680.0000,     741.22
    685.0000,     718.62
    690.0000,     1108.5
    695.0000,     1199.7
    700.0000,     1186.2
    705.0000,     1280.1
    710.0000,     1296.4
    715.0000,     1440.1
    720.0000,     1343.1
    725.0000,     1328.5
    730.0000,     1068.8
    735.0000,     937.61
    740.0000,     954.04
    745.0000,     859.75
    750.0000,     767.24
    755.0000,     808.51
    760.0000,     725.89
    765.0000,     730.35
           694.7703
LAYER 4
150,    11.6025
     20.0000,     549.52
     25.0000,     827.71
     30.0000,     996.59
     35.0000,     1280.9
     40.0000,     1359.5
     45.0000,     1387.1
     50.0000,     1381.3
     55.0000,     1295.8
     60.0000,     1305.7
     65.0000,     1322.9
     70.0000,     1524.2
     75.0000,     1921.3
     80.0000,     2102.1
     85.0000,     1922.0
     90.0000,     1607.6
     95.0000,     1508.8
    100.0000,     1690.8
    105.0000,     1704.2
    110.0000,     1433.9
    115.0000,     1457.3
    120.0000,     1730.1
    125.0000,     2086.7
    130.0000,     2059.8
    135.0000,     2118.8
    140.0000,     2103.9
    145.0000,     1885.7
    150.0000,     2238.8
    155.0000,     2816.5
    160.0000,     2787.6
    165.0000,     2300.9
    170.0000,     2400.3
    175.0000,     2198.5
    180.0000,     2046.4
    185.0000,     1847.4
    190.0000,     1734.1
    195.0000,     1667.3
    200.0000,     1584.3
    205.0000,     1467.8
    210.0000,     1334.3
    215.0000,     1271.7
    220.0000,     1360.7
    225.0000,     1420.8
    230.0000,     1393.4
    235.0000,     1411.7
    240.0000,     1437.6
    245.0000,     1419.3
    250.0000,     1445.3
    255.0000,     1639.0
    260.0000,     1610.0
    265.0000,     1728.1
    270.0000,     2124.9
    275.0000,     2303.1
    280.0000,     1670.1
    285.0000,     1257.0
    290.0000,     1078.3
    295.0000,     1259.1
    300.0000,     1373.9
    305.0000,     1456.8
    310.0000,     1460.7
    315.0000,     1401.0
    320.0000,     1401.3
    325.0000,     1469.3
    330.0000,     1250.3
    335.0000,     1192.8
    340.0000,     1214.0
    345.0000,     1163.0
    350.0000,     1106.3
    355.0000,     1143.2
    360.0000,     1172.4
    365.0000,     1329.5
    370.0000,     1393.8
    375.0000,     1459.2
    380.0000,     2045.3
    385.0000,     1818.5
    390.0000,     2258.4
    395.0000,     3187.6
    400.0000,     2571.5
    405.0000,     1606.7
    410.0000,     1175.1
    415.0000,     784.38
    420.0000,     517.90
    425.0000,     359.59
    430.0000,     217.82
    435.0000,     141.01
    440.0000,     172.44
    445.0000,     260.84
    450.0000,     454.62
    455.0000,     499.27
    460.0000,     657.80
    465.0000,     1100.0
    470.0000,     1758.7
    475.0000,     2058.1
    480.0000,     2921.3
    485.0000,     2795.3
    490.0000,     2955.1
    495.0000,     1979.7
    500.0000,     1287.9
    505.0000,     1195.8
    510.0000,     976.33
    515.0000,     1025.9
    520.0000,     1175.8
    525.0000,     1071.0
    530.0000,     958.08
    535.0000,     906.46
    540.0000,     906.12
    545.0000,     783.89
    550.0000,     684.30
    555.0000,     920.51
    560.0000,     1509.1
    565.0000,     1556.0
    570.0000,     1307.0
    575.0000,     958.32
    580.0000,     811.85
    585.0000,     725.31
    590.0000,     807.13
    595.0000,     1077.9
    600.0000,     1367.4
    605.0000,     1746.1
    610.0000,     1720.8
    615.0000,     1541.6
    620.0000,     1558.4
    625.0000,     1575.3
    630.0000,     1567.7
    635.0000,     1462.3
    640.0000,     1237.7
    645.0000,     1028.4
    650.0000,     952.90
    655.0000,     999.28
    660.0000,     1067.8
    665.0000,     977.83
    670.0000,     988.62
    675.0000,     1279.2
    680.0000,     1025.8
    685.0000,     834.90
    690.0000,     1173.4
    695.0000,     1209.6
    700.0000,     1232.4
    705.0000,     1464.2
    710.0000,     1460.7
    715.0000,     1452.1
    720.0000,     1364.5
    725.0000,     1521.6
    730.0000,     1358.7
    735.0000,     1264.3
    740.0000,     1359.8
    745.0000,     1346.8
    750.0000,     1286.8
    755.0000,     1345.9
    760.0000,     1135.0
           999.8875
LAYER 5
147,    15.2628
     30.0000,     486.08
     35.0000,     774.81
     40.0000,     923.07
     45.0000,     1086.6
     50.0000,     1085.9
     55.0000,     971.59
     60.0000,     896.96
     65.0000,     818.06
     70.0000,     853.83
     75.0000,     1063.6
     80.0000,     1297.0
     85.0000,     1335.6
     90.0000,     1263.4
     95.0000,     1266.6
    100.0000,     1358.4
    105.0000,     1351.1
    110.0000,     1250.7
    115.0000,     1327.3
    120.0000,     1490.4
    125.0000,     1530.5
    130.0000,     1334.0
    135.0000,     1160.9
    140.0000,     1046.5
    145.0000,     1054.1
    150.0000,     1416.1
    155.0000,     1996.0
    160.0000,     2224.7
    165.0000,     2079.3
    170.0000,     2050.2
    175.0000,     1930.0
    180.0000,     1816.3
    185.0000,     1715.5
    190.0000,     1714.0
    195.0000,     1878.8
    200.0000,     2086.6
    205.0000,     2124.1
    210.0000,     2008.9
    215.0000,     1904.4
    220.0000,     1889.9
    225.0000,     1744.7
    230.0000,     1517.9
    235.0000,     1453.2
    240.0000,     1438.2
    245.0000,     1398.6
    250.0000,     1389.3
    255.0000,     1424.6
    260.0000,     1395.1
    265.0000,     1491.2
    270.0000,     1711.7
    275.0000,     1718.6
    280.0000,     1314.6
    285.0000,     1000.9
    290.0000,     865.28
    295.0000,     920.91
    300.0000,     1006.8
    305.0000,     1038.9
    310.0000,     983.03
    315.0000,     880.01
    320.0000,     792.55
    325.0000,     705.66
    330.0000,     599.98
    335.0000,     571.38
    340.0000,     600.45
    345.0000,     651.82
    350.0000,     735.00
    355.0000,     854.18
    360.0000,     961.36
    365.0000,     1045.7
    370.0000,     987.64
    375.0000,     897.90
    380.0000,     953.57
    385.0000,     910.24
    390.0000,     1231.3
    395.0000,     1879.8
    400.0000,     2017.3
    405.0000,     1742.9
    410.0000,     1712.0
    415.0000,     1866.8
    420.0000,     1822.3
    425.0000,     1385.2
    430.0000,     779.38
    435.0000,     474.16
    440.0000,     539.79
    445.0000,     781.71
    450.0000,     1085.5
    455.0000,     860.63
    460.0000,     668.18
    465.0000,     677.99
    470.0000,     791.89
    475.0000,     921.80
    480.0000,     1231.5
    485.0000,     1354.6
    490.0000,     1429.5
    495.0000,     1073.3
    500.0000,     732.31
    505.0000,     602.95
    510.0000,     487.02
    515.0000,     468.80
    520.0000,     507.16
    525.0000,     509.07
    530.0000,     521.95
    535.0000,     526.85
    540.0000,     503.27
    545.0000,     435.49
    550.0000,     427.10
    555.0000,     651.56
    560.0000,     1188.2
    565.0000,     1453.4
    570.0000,     1258.3
    575.0000,     889.42
    580.0000,     671.99
    585.0000,     564.99
    590.0000,     584.64
    595.0000,     757.28
    600.0000,     1011.2
    605.0000,     1243.9
    610.0000,     1133.8
    615.0000,     941.77
    620.0000,     924.02
    625.0000,     878.42
    630.0000,     839.75
    635.0000,     797.23
    640.0000,     716.95
    645.0000,     651.98
    650.0000,     672.94
    655.0000,     785.60
    660.0000,     900.27
    665.0000,     893.25
    670.0000,     936.55
    675.0000,     1052.2
    680.0000,     795.02
    685.0000,     593.31
    690.0000,     681.00
    695.0000,     738.81
    700.0000,     772.75
    705.0000,     804.56
    710.0000,     690.52
    715.0000,     582.69
    720.0000,     601.06
    725.0000,     803.92
    730.0000,     999.51
    735.0000,     1123.4
    740.0000,     1170.1
    745.0000,     1124.6
    750.0000,     1008.4
    755.0000,     976.98
           932.1458
LAYER 6
143,    19.2890
     40.0000,     291.38
     45.0000,     446.25
     50.0000,     498.44
     55.0000,     530.84
     60.0000,     521.68
     65.0000,     494.53
     70.0000,     495.46
     75.0000,     553.71
     80.0000,     637.56
     85.0000,     691.90
     90.0000,     731.99
     95.0000,     799.71
    100.0000,     886.22
    105.0000,     928.83
    110.0000,     933.66
    115.0000,     974.21
    120.0000,     977.65
    125.0000,     843.71
    130.0000,     623.15
    135.0000,     461.75
    140.0000,     395.17
    145.0000,     434.18
    150.0000,     634.41
    155.0000,     986.56
    160.0000,     1269.8
    165.0000,     1343.5
    170.0000,     1323.6
    175.0000,     1223.3
    180.0000,     1098.5
    185.0000,     995.34
    190.0000,     964.34
    195.0000,     1031.7
    200.0000,     1147.8
    205.0000,     1219.7
    210.0000,     1221.7
    215.0000,     1190.4
    220.0000,     1140.8
    225.0000,     1023.6
    230.0000,     884.93
    235.0000,     813.07
    240.0000,     782.55
    245.0000,     766.79
    250.0000,     772.11
    255.0000,     796.88
    260.0000,     828.72
    265.0000,     908.90
    270.0000,     1008.9
    275.0000,     999.08
    280.0000,     837.05
    285.0000,     683.02
    290.0000,     600.01
    295.0000,     585.53
    300.0000,     582.31
    305.0000,     552.89
    310.0000,     494.49
    315.0000,     428.90
    320.0000,     374.46
    325.0000,     328.95
    330.0000,     295.29
    335.0000,     292.01
    340.0000,     320.17
    345.0000,     378.25
    350.0000,     469.96
    355.0000,     581.64
    360.0000,     665.18
    365.0000,     671.99
    370.0000,     577.10
    375.0000,     467.54
    380.0000,     421.06
    385.0000,     431.03
    390.0000,     602.63
    395.0000,     960.41
    400.0000,     1293.5
    405.0000,     1561.0
    410.0000,     2089.3
    415.0000,     3039.6
    420.0000,     3804.2
    425.0000,     3488.5
    430.0000,     2424.3
    435.0000,     1750.4
    440.0000,     1800.9
    445.0000,     2144.1
    450.0000,     2204.6
    455.0000,     1469.2
    460.0000,     833.22
    465.0000,     541.83
    470.0000,     439.26
    475.0000,     434.09
    480.0000,     504.76
    485.0000,     567.93
    490.0000,     604.21
    495.0000,     543.38
    500.0000,     457.55
    505.0000,     405.52
    510.0000,     354.51
    515.0000,     329.39
    520.0000,     325.37
    525.0000,     320.21
    530.0000,     318.72
    535.0000,     311.14
    540.0000,     292.50
    545.0000,     273.24
    550.0000,     300.89
    555.0000,     457.05
    560.0000,     792.46
    565.0000,     1083.8
    570.0000,     1089.6
    575.0000,     881.11
    580.0000,     675.87
    585.0000,     531.53
    590.0000,     463.77
    595.0000,     467.05
    600.0000,     500.29
    605.0000,     517.50
    610.0000,     467.88
    615.0000,     415.57
    620.0000,     410.78
    625.0000,     405.89
    630.0000,     403.75
    635.0000,     405.81
    640.0000,     403.55
    645.0000,     409.31
    650.0000,     446.85
    655.0000,     516.95
    660.0000,     576.70
    665.0000,     585.52
    670.0000,     592.64
    675.0000,     592.65
    680.0000,     497.25
    685.0000,     434.42
    690.0000,     491.94
    695.0000,     578.95
    700.0000,     637.24
    705.0000,     631.21
    710.0000,     538.04
    715.0000,     458.21
    720.0000,     471.19
    725.0000,     578.17
    730.0000,     679.66
    735.0000,     696.47
    740.0000,     588.10
    745.0000,     513.20
           402.7014
LAYER 7
139,    23.7179
     50.0000,     201.56
     55.0000,     292.90
     60.0000,     326.89
     65.0000,     355.69
     70.0000,     369.06
     75.0000,     389.29
     80.0000,     421.08
     85.0000,     455.13
     90.0000,     496.19
     95.0000,     550.79
    100.0000,     609.80
    105.0000,     651.58
    110.0000,     672.52
    115.0000,     675.71
    120.0000,     621.22
    125.0000,     490.69
    130.0000,     343.87
    135.0000,     246.75
    140.0000,     211.36
    145.0000,     236.69
    150.0000,     339.62
    155.0000,     526.12
    160.0000,     726.96
    165.0000,     844.32
    170.0000,     859.69
    175.0000,     793.05
    180.0000,     691.16
    185.0000,     599.02
    190.0000,     546.17
    195.0000,     539.22
    200.0000,     560.27
    205.0000,     581.44
    210.0000,     587.79
    215.0000,     578.32
    220.0000,     551.58
    225.0000,     503.23
    230.0000,     450.79
    235.0000,     418.54
    240.0000,     407.24
    245.0000,     412.36
    250.0000,     434.01
    255.0000,     471.62
    260.0000,     523.78
    265.0000,     593.17
    270.0000,     657.30
    275.0000,     667.14
    280.0000,     609.99
    285.0000,     536.66
    290.0000,     481.41
    295.0000,     446.95
    300.0000,     415.33
    305.0000,     375.67
    310.0000,     330.84
    315.0000,     289.86
    320.0000,     258.39
    325.0000,     236.27
    330.0000,     225.49
    335.0000,     232.52
    340.0000,     261.29
    345.0000,     314.76
    350.0000,     392.65
    355.0000,     477.26
    360.0000,     526.75
    365.0000,     504.29
    370.0000,     417.39
    375.0000,     326.20
    380.0000,     275.30
    385.0000,     275.71
    390.0000,     355.23
    395.0000,     536.97
    400.0000,     810.83
    405.0000,     1203.1
    410.0000,     1867.3
    415.0000,     2908.3
    420.0000,     3924.6
    425.0000,     4158.4
    430.0000,     3615.7
    435.0000,     3106.7
    440.0000,     3061.3
    445.0000,     3133.7
    450.0000,     2746.4
    455.0000,     1787.5
    460.0000,     973.00
    465.0000,     546.27
    470.0000,     365.20
    475.0000,     307.15
    480.0000,     315.43
    485.0000,     352.15
    490.0000,     395.51
    495.0000,     417.20
    500.0000,     419.01
    505.0000,     410.48
    510.0000,     384.24
    515.0000,     353.13
    520.0000,     323.68
    525.0000,     293.57
    530.0000,     265.01
    535.0000,     237.94
    540.0000,     215.60
    545.0000,     207.72
    550.0000,     236.19
    555.0000,     337.26
    560.0000,     537.19
    565.0000,     767.58
    570.0000,     886.76
    575.0000,     841.03
    580.0000,     706.49
    585.0000,     562.03
    590.0000,     452.63
    595.0000,     387.41
    600.0000,     350.00
    605.0000,     322.51
    610.0000,     294.07
    615.0000,     277.01
    620.0000,     279.15
    625.0000,     286.90
    630.0000,     298.09
    635.0000,     313.63
    640.0000,     332.16
    645.0000,     357.06
    650.0000,     393.94
    655.0000,     436.70
    660.0000,     461.94
    665.0000,     456.10
    670.0000,     438.00
    675.0000,     416.80
    680.0000,     389.48
    685.0000,     398.83
    690.0000,     480.89
    695.0000,     607.56
    700.0000,     714.83
    705.0000,     739.61
    710.0000,     673.00
    715.0000,     595.02
    720.0000,     575.81
    725.0000,     575.12
    730.0000,     512.73
    735.0000,     436.68
           247.6565
LAYER 8
135,    28.5897
     60.0000,     209.84
     65.0000,     289.14
     70.0000,     320.72
     75.0000,     335.37
     80.0000,     356.00
     85.0000,     377.95
     90.0000,     402.05
     95.0000,     427.89
    100.0000,     452.65
    105.0000,     470.20
    110.0000,     477.72
    115.0000,     467.84
    120.0000,     421.89
    125.0000,     339.36
    130.0000,     252.72
    135.0000,     194.10
    140.0000,     173.05
    145.0000,     191.16
    150.0000,     255.20
    155.0000,     367.18
    160.0000,     498.82
    165.0000,     595.73
    170.0000,     622.50
    175.0000,     582.34
    180.0000,     507.35
    185.0000,     432.51
    190.0000,     378.65
    195.0000,     349.78
    200.0000,     338.67
    205.0000,     334.79
    210.0000,     330.49
    215.0000,     321.92
    220.0000,     307.11
    225.0000,     286.64
    230.0000,     266.71
    235.0000,     255.10
    240.0000,     255.00
    245.0000,     267.36
    250.0000,     293.36
    255.0000,     333.86
    260.0000,     388.40
    265.0000,     452.99
    270.0000,     512.31
    275.0000,     542.79
    280.0000,     535.16
    285.0000,     504.90
    290.0000,     469.34
    295.0000,     434.66
    300.0000,     398.43
    305.0000,     359.82
    310.0000,     322.41
    315.0000,     290.95
    320.0000,     268.15
    325.0000,     254.52
    330.0000,     251.54
    335.0000,     262.73
    340.0000,     290.99
    345.0000,     337.15
    350.0000,     395.90
    355.0000,     448.77
    360.0000,     466.38
    365.0000,     430.80
    370.0000,     356.83
    375.0000,     282.80
    380.0000,     236.13
    385.0000,     226.02
    390.0000,     260.35
    395.0000,     348.97
    400.0000,     503.91
    405.0000,     752.19
    410.0000,     1145.6
    415.0000,     1703.1
    420.0000,     2288.5
    425.0000,     2648.5
    430.0000,     2705.7
    435.0000,     2651.6
    440.0000,     2637.8
    445.0000,     2541.5
    450.0000,     2147.6
    455.0000,     1496.0
    460.0000,     909.26
    465.0000,     549.18
    470.0000,     372.40
    475.0000,     303.79
    480.0000,     297.88
    485.0000,     330.37
    490.0000,     385.59
    495.0000,     443.97
    500.0000,     488.26
    505.0000,     504.61
    510.0000,     483.97
    515.0000,     435.48
    520.0000,     374.26
    525.0000,     311.81
    530.0000,     256.59
    535.0000,     213.36
    540.0000,     185.24
    545.0000,     176.20
    550.0000,     194.42
    555.0000,     253.72
    560.0000,     365.11
    565.0000,     510.91
    570.0000,     634.10
    575.0000,     679.78
    580.0000,     642.91
    585.0000,     558.73
    590.0000,     468.78
    595.0000,     396.88
    600.0000,     346.46
    605.0000,     312.62
    610.0000,     290.81
    615.0000,     282.04
    620.0000,     285.92
    625.0000,     296.67
    630.0000,     312.26
    635.0000,     333.17
    640.0000,     359.58
    645.0000,     391.63
    650.0000,     426.88
    655.0000,     455.12
    660.0000,     460.40
    665.0000,     438.33
    670.0000,     404.07
    675.0000,     376.40
    680.0000,     371.19
    685.0000,     411.68
    690.0000,     516.17
    695.0000,     672.62
    700.0000,     820.86
    705.0000,     884.13
    710.0000,     838.63
    715.0000,     742.04
    720.0000,     683.16
    725.0000,     577.61
           345.0861
LAYER 9
129,    33.9487
     75.0000,     290.33
     80.0000,     325.67
     85.0000,     342.20
     90.0000,     350.93
     95.0000,     349.82
    100.0000,     348.23
    105.0000,     345.40
    110.0000,     342.71
    115.0000,     336.27
    120.0000,     315.52
    125.0000,     276.91
    130.0000,     232.45
    135.0000,     199.48
    140.0000,     188.59
    145.0000,     204.85
    150.0000,     251.88
    155.0000,     327.73
    160.0000,     414.92
    165.0000,     481.78
    170.0000,     502.88
    175.0000,     476.54
    180.0000,     422.24
    185.0000,     363.73
    190.0000,     316.16
    195.0000,     283.74
    200.0000,     263.70
    205.0000,     250.96
    210.0000,     241.02
    215.0000,     231.01
    220.0000,     219.71
    225.0000,     207.82
    230.0000,     198.10
    235.0000,     193.99
    240.0000,     198.10
    245.0000,     212.39
    250.0000,     238.78
    255.0000,     278.95
    260.0000,     333.16
    265.0000,     398.00
    270.0000,     463.40
    275.0000,     514.65
    280.0000,     541.61
    285.0000,     545.20
    290.0000,     532.06
    295.0000,     507.89
    300.0000,     476.16
    305.0000,     440.57
    310.0000,     405.73
    315.0000,     375.82
    320.0000,     353.36
    325.0000,     339.41
    330.0000,     335.11
    335.0000,     342.08
    340.0000,     360.82
    345.0000,     388.87
    350.0000,     418.45
    355.0000,     435.48
    360.0000,     424.79
    365.0000,     381.92
    370.0000,     319.62
    375.0000,     259.55
    380.0000,     217.27
    385.0000,     198.50
    390.0000,     204.65
    395.0000,     236.93
    400.0000,     298.59
    405.0000,     397.49
    410.0000,     545.16
    415.0000,     745.13
    420.0000,     974.07
    425.0000,     1184.0
    430.0000,     1338.9
    435.0000,     1438.9
    440.0000,     1485.8
    445.0000,     1438.9
    450.0000,     1254.6
    455.0000,     967.44
    460.0000,     684.91
    465.0000,     482.79
    470.0000,     369.24
    475.0000,     324.09
    480.0000,     329.30
    485.0000,     374.05
    490.0000,     448.48
    495.0000,     534.59
    500.0000,     605.03
    505.0000,     631.60
    510.0000,     600.76
    515.0000,     524.18
    520.0000,     427.79
    525.0000,     334.94
    530.0000,     259.29
    535.0000,     205.31
    540.0000,     172.50
    545.0000,     159.52
    550.0000,     167.18
    555.0000,     199.03
    560.0000,     258.25
    565.0000,     339.95
    570.0000,     424.93
    575.0000,     486.44
    580.0000,     507.55
    585.0000,     491.08
    590.0000,     453.75
    595.0000,     412.96
    600.0000,     378.69
    605.0000,     354.09
    610.0000,     339.25
    615.0000,     334.00
    620.0000,     337.19
    625.0000,     346.41
    630.0000,     361.05
    635.0000,     381.99
    640.0000,     409.91
    645.0000,     443.50
    650.0000,     476.74
    655.0000,     497.44
    660.0000,     492.03
    665.0000,     458.63
    670.0000,     412.52
    675.0000,     376.99
    680.0000,     372.46
    685.0000,     416.09
    690.0000,     516.57
    695.0000,     664.72
    700.0000,     803.04
    705.0000,     854.20
    710.0000,     804.52
           637.3782
LAYER 10
123,    39.8436
     90.0000,     319.82
     95.0000,     287.32
    100.0000,     272.42
    105.0000,     258.42
    110.0000,     252.95
    115.0000,     254.77
    120.0000,     256.29
    125.0000,     250.99
    130.0000,     239.48
    135.0000,     229.99
    140.0000,     231.31
    145.0000,     249.60
    150.0000,     287.25
    155.0000,     340.38
    160.0000,     395.96
    165.0000,     434.97
    170.0000,     443.31
    175.0000,     420.79
    180.0000,     379.42
    185.0000,     333.99
    190.0000,     294.52
    195.0000,     264.55
    200.0000,     243.17
    205.0000,     227.63
    210.0000,     215.16
    215.0000,     203.85
    220.0000,     193.01
    225.0000,     183.31
    230.0000,     176.45
    235.0000,     174.63
    240.0000,     179.98
    245.0000,     194.65
    250.0000,     220.92
    255.0000,     261.12
    260.0000,     316.68
    265.0000,     386.31
    270.0000,     464.04
    275.0000,     539.34
    280.0000,     601.02
    285.0000,     641.96
    290.0000,     660.20
    295.0000,     657.51
    300.0000,     637.87
    305.0000,     606.81
    310.0000,     570.40
    315.0000,     533.97
    320.0000,     501.24
    325.0000,     474.29
    330.0000,     454.41
    335.0000,     442.11
    340.0000,     436.33
    345.0000,     433.59
    350.0000,     427.83
    355.0000,     411.67
    360.0000,     379.88
    365.0000,     333.34
    370.0000,     279.89
    375.0000,     230.01
    380.0000,     191.26
    385.0000,     166.44
    390.0000,     155.29
    395.0000,     156.69
    400.0000,     170.33
    405.0000,     197.67
    410.0000,     241.88
    415.0000,     306.13
    420.0000,     390.42
    425.0000,     488.80
    430.0000,     589.32
    435.0000,     676.17
    440.0000,     730.50
    445.0000,     732.32
    450.0000,     673.30
    455.0000,     570.86
    460.0000,     461.44
    465.0000,     376.20
    470.0000,     328.33
    475.0000,     319.31
    480.0000,     348.43
    485.0000,     415.40
    490.0000,     515.31
    495.0000,     629.33
    500.0000,     721.43
    505.0000,     752.44
    510.0000,     705.66
    515.0000,     599.48
    520.0000,     471.83
    525.0000,     355.19
    530.0000,     265.33
    535.0000,     204.23
    540.0000,     167.65
    545.0000,     150.72
    550.0000,     150.54
    555.0000,     166.30
    560.0000,     197.91
    565.0000,     243.23
    570.0000,     295.60
    575.0000,     344.53
    580.0000,     380.17
    585.0000,     398.28
    590.0000,     401.34
    595.0000,     395.57
    600.0000,     386.88
    605.0000,     378.98
    610.0000,     373.62
    615.0000,     371.49
    620.0000,     372.69
    625.0000,     377.42
    630.0000,     386.91
    635.0000,     403.07
    640.0000,     427.18
    645.0000,     457.88
    650.0000,     488.67
    655.0000,     507.24
    660.0000,     500.13
    665.0000,     463.80
    670.0000,     411.13
    675.0000,     366.98
    680.0000,     353.10
    685.0000,     384.48
    690.0000,     461.73
    695.0000,     559.30
           711.9269
LAYER 11
119,    46.3279
    100.0000,     229.41
    105.0000,     197.64
    110.0000,     191.26
    115.0000,     200.94
    120.0000,     218.52
    125.0000,     238.47
    130.0000,     254.28
    135.0000,     268.95
    140.0000,     286.35
    145.0000,     310.78
    150.0000,     343.43
    155.0000,     380.16
    160.0000,     411.55
    165.0000,     426.82
    170.0000,     420.20
    175.0000,     394.39
    180.0000,     358.13
    185.0000,     320.68
    190.0000,     287.99
    195.0000,     262.08
    200.0000,     242.26
    205.0000,     226.62
    210.0000,     213.26
    215.0000,     200.90
    220.0000,     189.34
    225.0000,     179.35
    230.0000,     172.48
    235.0000,     170.63
    240.0000,     175.85
    245.0000,     190.42
    250.0000,     217.04
    255.0000,     258.88
    260.0000,     318.99
    265.0000,     398.82
    270.0000,     496.08
    275.0000,     603.26
    280.0000,     708.41
    285.0000,     798.34
    290.0000,     862.14
    295.0000,     894.02
    300.0000,     894.02
    305.0000,     866.92
    310.0000,     820.33
    315.0000,     762.65
    320.0000,     701.03
    325.0000,     640.77
    330.0000,     585.39
    335.0000,     536.55
    340.0000,     493.90
    345.0000,     455.19
    350.0000,     417.14
    355.0000,     376.61
    360.0000,     331.98
    365.0000,     284.17
    370.0000,     236.46
    375.0000,     193.04
    380.0000,     157.06
    385.0000,     129.82
    390.0000,     111.12
    395.0000,     100.20
    400.0000,      96.53
    405.0000,     100.39
    410.0000,     113.07
    415.0000,     136.80
    420.0000,     173.95
    425.0000,     225.20
    430.0000,     286.63
    435.0000,     347.78
    440.0000,     393.42
    445.0000,     410.06
    450.0000,     394.22
    455.0000,     355.76
    460.0000,     312.21
    465.0000,     279.59
    470.0000,     268.09
    475.0000,     284.07
    480.0000,     333.79
    485.0000,     423.61
    490.0000,     553.44
    495.0000,     703.83
    500.0000,     828.93
    505.0000,     874.41
    510.0000,     816.12
    515.0000,     680.06
    520.0000,     519.61
    525.0000,     378.02
    530.0000,     273.21
    535.0000,     204.32
    540.0000,     163.43
    545.0000,     142.84
    550.0000,     137.40
    555.0000,     144.34
    560.0000,     162.23
    565.0000,     189.55
    570.0000,     223.43
    575.0000,     259.49
    580.0000,     293.00
    585.0000,     320.48
    590.0000,     340.70
    595.0000,     354.32
    600.0000,     362.80
    605.0000,     367.38
    610.0000,     368.94
    615.0000,     368.27
    620.0000,     366.55
    625.0000,     365.71
    630.0000,     368.54
    635.0000,     377.96
    640.0000,     395.97
    645.0000,     421.99
    650.0000,     450.54
    655.0000,     470.13
    660.0000,     466.36
    665.0000,     432.23
    670.0000,     374.43
    675.0000,     321.77
    680.0000,     289.88
    685.0000,     309.00
           393.2003
LAYER 12
115, 
    110.0000,     154.96
    115.0000,     168.98
    120.0000,     202.55
    125.0000,     241.68
    130.0000,     278.86
    135.0000,     318.11
    140.0000,     353.22
    145.0000,     386.73
    150.0000,     418.67
    155.0000,     444.88
    160.0000,     458.27
    165.0000,     453.16
    170.0000,     429.60
    175.0000,     393.76
    180.0000,     354.33
    185.0000,     318.22
    190.0000,     288.71
    195.0000,     266.02
    200.0000,     248.48
    205.0000,     233.80
    210.0000,     220.02
    215.0000,     206.11
    220.0000,     192.28
    225.0000,     179.79
    230.0000,     170.56
    235.0000,     166.73
    240.0000,     170.53
    245.0000,     184.51
    250.0000,     211.91
    255.0000,     257.26
    260.0000,     325.98
    265.0000,     423.11
    270.0000,     550.76
    275.0000,     704.57
    280.0000,     871.71
    285.0000,     1032.1
    290.0000,     1162.6
    295.0000,     1244.8
    300.0000,     1270.2
    305.0000,     1240.4
    310.0000,     1165.2
    315.0000,     1060.8
    320.0000,     942.39
    325.0000,     823.00
    330.0000,     711.76
    335.0000,     613.65
    340.0000,     529.84
    345.0000,     458.30
    350.0000,     396.05
    355.0000,     340.20
    360.0000,     288.70
    365.0000,     240.48
    370.0000,     195.84
    375.0000,     156.01
    380.0000,     122.26
    385.0000,      95.38
    390.0000,      75.46
    395.0000,      62.05
    400.0000,      54.58
    405.0000,      52.79
    410.0000,      57.20
    415.0000,      69.38
    420.0000,      92.08
    425.0000,     128.07
    430.0000,     177.05
    435.0000,     231.59
    440.0000,     276.79
    445.0000,     297.73
    450.0000,     289.97
    455.0000,     262.84
    460.0000,     231.98
    465.0000,     210.93
    470.0000,     208.58
    475.0000,     232.29
    480.0000,     292.20
    485.0000,     402.10
    490.0000,     571.73
    495.0000,     785.44
    500.0000,     981.45
    505.0000,     1070.7
    510.0000,     1003.5
    515.0000,     816.67
    520.0000,     596.41
    525.0000,     409.37
    530.0000,     278.21
    535.0000,     196.56
    540.0000,     149.96
    545.0000,     126.31
    550.0000,     118.09
    555.0000,     121.21
    560.0000,     133.65
    565.0000,     154.13
    570.0000,     180.84
    575.0000,     211.36
    580.0000,     242.94
    585.0000,     273.04
    590.0000,     299.80
    595.0000,     322.03
    600.0000,     338.81
    605.0000,     349.25
    610.0000,     352.86
    615.0000,     350.07
    620.0000,     342.70
    625.0000,     334.18
    630.0000,     328.78
    635.0000,     330.56
    640.0000,     342.50
    645.0000,     365.26
    650.0000,     394.61
    655.0000,     419.19
    660.0000,     420.84
    665.0000,     389.98
    670.0000,     328.30
    675.0000,     252.64
           180.6933
CALCULATED APPARENT RESISTIVITY
      7.5000,       5.0000,   1.00000,    504.3225
     12.5000,       5.0000,   1.00000,    566.9902
     17.5000,       5.0000,   1.00000,    609.8621
     22.5000,       5.0000,   1.00000,    632.0826
     27.5000,       5.0000,   1.00000,    708.9247
     32.5000,       5.0000,   1.00000,    754.5027
     37.5000,       5.0000,   1.00000,    760.4356
     42.5000,       5.0000,   1.00000,    822.3239
     47.5000,       5.0000,   1.00000,    759.2921
     52.5000,       5.0000,   1.00000,    880.9150
     57.5000,       5.0000,   1.00000,    811.4306
     62.5000,       5.0000,   1.00000,    935.1175
     67.5000,       5.0000,   1.00000,   1009.0906
     72.5000,       5.0000,   1.00000,   1028.2144
     77.5000,       5.0000,   1.00000,    933.6439
     82.5000,       5.0000,   1.00000,    941.9822
     87.5000,       5.0000,   1.00000,    885.9204
     92.5000,       5.0000,   1.00000,    936.4478
     97.5000,       5.0000,   1.00000,   1067.7094
    102.5000,       5.0000,   1.00000,   1201.6671
    107.5000,       5.0000,   1.00000,   1131.0544
    112.5000,       5.0000,   1.00000,   1158.1062
    117.5000,       5.0000,   1.00000,   1144.9095
    122.5000,       5.0000,   1.00000,   1246.5441
    127.5000,       5.0000,   1.00000,   1044.5712
    132.5000,       5.0000,   1.00000,    905.3290
    137.5000,       5.0000,   1.00000,    955.9386
    142.5000,       5.0000,   1.00000,    825.2909
    147.5000,       5.0000,   1.00000,    957.6680
    152.5000,       5.0000,   1.00000,    966.1028
    157.5000,       5.0000,   1.00000,    943.4244
    162.5000,       5.0000,   1.00000,    810.9507
    167.5000,       5.0000,   1.00000,    889.5442
    172.5000,       5.0000,   1.00000,    774.3281
    177.5000,       5.0000,   1.00000,    778.7267
    182.5000,       5.0000,   1.00000,    659.3065
    187.5000,       5.0000,   1.00000,    654.1377
    192.5000,       5.0000,   1.00000,    573.7841
    197.5000,       5.0000,   1.00000,    513.4357
    202.5000,       5.0000,   1.00000,    497.5160
    207.5000,       5.0000,   1.00000,    489.8639
    212.5000,       5.0000,   1.00000,    519.3310
    217.5000,       5.0000,   1.00000,    519.3378
    222.5000,       5.0000,   1.00000,    533.0493
    227.5000,       5.0000,   1.00000,    592.5574
    232.5000,       5.0000,   1.00000,    527.2132
    237.5000,       5.0000,   1.00000,    524.6257
    242.5000,       5.0000,   1.00000,    530.0400
    247.5000,       5.0000,   1.00000,    506.2989
    252.5000,       5.0000,   1.00000,    600.7230
    257.5000,       5.0000,   1.00000,    600.8218
    262.5000,       5.0000,   1.00000,    670.1459
    267.5000,       5.0000,   1.00000,    753.4247
    272.5000,       5.0000,   1.00000,    850.7079
    277.5000,       5.0000,   1.00000,    735.7297
    282.5000,       5.0000,   1.00000,    754.7075
    287.5000,       5.0000,   1.00000,    642.8263
    292.5000,       5.0000,   1.00000,    745.0195
    297.5000,       5.0000,   1.00000,    667.0060
    302.5000,       5.0000,   1.00000,    671.9913
    307.5000,       5.0000,   1.00000,    659.4792
    312.5000,       5.0000,   1.00000,    683.7505
    317.5000,       5.0000,   1.00000,    645.2377
    322.5000,       5.0000,   1.00000,    789.4040
    327.5000,       5.0000,   1.00000,    697.1290
    332.5000,       5.0000,   1.00000,    690.6408
    337.5000,       5.0000,   1.00000,    659.4025
    342.5000,       5.0000,   1.00000,    589.2531
    347.5000,       5.0000,   1.00000,    573.7707
    352.5000,       5.0000,   1.00000,    580.9147
    357.5000,       5.0000,   1.00000,    547.2037
    362.5000,       5.0000,   1.00000,    573.1127
    367.5000,       5.0000,   1.00000,    580.0715
    372.5000,       5.0000,   1.00000,    585.5231
    377.5000,       5.0000,   1.00000,    713.7803
    382.5000,       5.0000,   1.00000,    750.0427
    387.5000,       5.0000,   1.00000,    886.5493
    392.5000,       5.0000,   1.00000,    958.3936
    397.5000,       5.0000,   1.00000,    945.3338
    402.5000,       5.0000,   1.00000,    804.1256
    407.5000,       5.0000,   1.00000,    746.1503
    412.5000,       5.0000,   1.00000,    539.3690
    417.5000,       5.0000,   1.00000,    425.5600
    422.5000,       5.0000,   1.00000,    335.0937
    427.5000,       5.0000,   1.00000,    298.9598
    432.5000,       5.0000,   1.00000,    311.9513
    437.5000,       5.0000,   1.00000,    321.5644
    442.5000,       5.0000,   1.00000,    370.0947
    447.5000,       5.0000,   1.00000,    395.7954
    452.5000,       5.0000,   1.00000,    494.0717
    457.5000,       5.0000,   1.00000,    552.1791
    462.5000,       5.0000,   1.00000,    587.3948
    467.5000,       5.0000,   1.00000,    642.6641
    472.5000,       5.0000,   1.00000,    603.2120
    477.5000,       5.0000,   1.00000,    670.2975
    482.5000,       5.0000,   1.00000,    620.8818
    487.5000,       5.0000,   1.00000,    658.9199
    492.5000,       5.0000,   1.00000,    640.5869
    497.5000,       5.0000,   1.00000,    627.1353
    502.5000,       5.0000,   1.00000,    699.7614
    507.5000,       5.0000,   1.00000,    622.2762
    512.5000,       5.0000,   1.00000,    622.3334
    517.5000,       5.0000,   1.00000,    546.5616
    522.5000,       5.0000,   1.00000,    558.9364
    527.5000,       5.0000,   1.00000,    496.4180
    532.5000,       5.0000,   1.00000,    508.5339
    537.5000,       5.0000,   1.00000,    544.1222
    542.5000,       5.0000,   1.00000,    587.2049
    547.5000,       5.0000,   1.00000,    648.9175
    552.5000,       5.0000,   1.00000,    710.9971
    557.5000,       5.0000,   1.00000,    765.8365
    562.5000,       5.0000,   1.00000,    733.9393
    567.5000,       5.0000,   1.00000,    711.1799
    572.5000,       5.0000,   1.00000,    647.9688
    577.5000,       5.0000,   1.00000,    651.6981
    582.5000,       5.0000,   1.00000,    574.4034
    587.5000,       5.0000,   1.00000,    592.2828
    592.5000,       5.0000,   1.00000,    558.8289
    597.5000,       5.0000,   1.00000,    581.0013
    602.5000,       5.0000,   1.00000,    566.4601
    607.5000,       5.0000,   1.00000,    608.4145
    612.5000,       5.0000,   1.00000,    680.0430
    617.5000,       5.0000,   1.00000,    672.6008
    622.5000,       5.0000,   1.00000,    735.9581
    627.5000,       5.0000,   1.00000,    734.6752
    632.5000,       5.0000,   1.00000,    716.8584
    637.5000,       5.0000,   1.00000,    698.1514
    642.5000,       5.0000,   1.00000,    667.9550
    647.5000,       5.0000,   1.00000,    634.7753
    652.5000,       5.0000,   1.00000,    595.2372
    657.5000,       5.0000,   1.00000,    613.3755
    662.5000,       5.0000,   1.00000,    607.7854
    667.5000,       5.0000,   1.00000,    616.8267
    672.5000,       5.0000,   1.00000,    691.4725
    677.5000,       5.0000,   1.00000,    719.6368
    682.5000,       5.0000,   1.00000,    744.9653
    687.5000,       5.0000,   1.00000,    925.8685
    692.5000,       5.0000,   1.00000,    911.4111
    697.5000,       5.0000,   1.00000,    946.2871
    702.5000,       5.0000,   1.00000,    851.6548
    707.5000,       5.0000,   1.00000,    865.8250
    712.5000,       5.0000,   1.00000,    879.9336
    717.5000,       5.0000,   1.00000,    896.2960
    722.5000,       5.0000,   1.00000,    800.0264
    727.5000,       5.0000,   1.00000,    764.2374
    732.5000,       5.0000,   1.00000,    699.7941
    737.5000,       5.0000,   1.00000,    703.9659
    742.5000,       5.0000,   1.00000,    651.8964
    747.5000,       5.0000,   1.00000,    581.2314
    752.5000,       5.0000,   1.00000,    610.7053
    757.5000,       5.0000,   1.00000,    535.1360
    762.5000,       5.0000,   1.00000,    563.3298
     12.5000,       5.0000,   2.00000,    525.9009
     17.5000,       5.0000,   2.00000,    565.9027
     22.5000,       5.0000,   2.00000,    562.0571
     27.5000,       5.0000,   2.00000,    658.0934
     32.5000,       5.0000,   2.00000,    718.7156
     37.5000,       5.0000,   2.00000,    737.0347
     42.5000,       5.0000,   2.00000,    775.1066
     47.5000,       5.0000,   2.00000,    782.2464
     52.5000,       5.0000,   2.00000,    906.3054
     57.5000,       5.0000,   2.00000,    800.2725
     62.5000,       5.0000,   2.00000,    881.6996
     67.5000,       5.0000,   2.00000,   1055.3999
     72.5000,       5.0000,   2.00000,   1026.1388
     77.5000,       5.0000,   2.00000,    934.5389
     82.5000,       5.0000,   2.00000,   1011.8110
     87.5000,       5.0000,   2.00000,    942.1137
     92.5000,       5.0000,   2.00000,    894.1675
     97.5000,       5.0000,   2.00000,   1102.6725
    102.5000,       5.0000,   2.00000,   1265.3760
    107.5000,       5.0000,   2.00000,   1050.9896
    112.5000,       5.0000,   2.00000,    955.1547
    117.5000,       5.0000,   2.00000,   1112.5466
    122.5000,       5.0000,   2.00000,   1358.1359
    127.5000,       5.0000,   2.00000,   1045.1924
    132.5000,       5.0000,   2.00000,    927.0292
    137.5000,       5.0000,   2.00000,   1085.3112
    142.5000,       5.0000,   2.00000,    907.5069
    147.5000,       5.0000,   2.00000,   1036.4747
    152.5000,       5.0000,   2.00000,   1158.2170
    157.5000,       5.0000,   2.00000,    988.6058
    162.5000,       5.0000,   2.00000,    839.8235
    167.5000,       5.0000,   2.00000,    990.3825
    172.5000,       5.0000,   2.00000,    922.6368
    177.5000,       5.0000,   2.00000,    847.5837
    182.5000,       5.0000,   2.00000,    739.3883
    187.5000,       5.0000,   2.00000,    768.3857
    192.5000,       5.0000,   2.00000,    699.9506
    197.5000,       5.0000,   2.00000,    602.2310
    202.5000,       5.0000,   2.00000,    589.4658
    207.5000,       5.0000,   2.00000,    602.2993
    212.5000,       5.0000,   2.00000,    626.1514
    217.5000,       5.0000,   2.00000,    574.0167
    222.5000,       5.0000,   2.00000,    602.6293
    227.5000,       5.0000,   2.00000,    699.3079
    232.5000,       5.0000,   2.00000,    602.9091
    237.5000,       5.0000,   2.00000,    595.7158
    242.5000,       5.0000,   2.00000,    612.6942
    247.5000,       5.0000,   2.00000,    599.2494
    252.5000,       5.0000,   2.00000,    729.5688
    257.5000,       5.0000,   2.00000,    684.5413
    262.5000,       5.0000,   2.00000,    655.9177
    267.5000,       5.0000,   2.00000,    809.8305
    272.5000,       5.0000,   2.00000,    928.3713
    277.5000,       5.0000,   2.00000,    772.5901
    282.5000,       5.0000,   2.00000,    734.5981
    287.5000,       5.0000,   2.00000,    691.2690
    292.5000,       5.0000,   2.00000,    833.8883
    297.5000,       5.0000,   2.00000,    747.0193
    302.5000,       5.0000,   2.00000,    699.1960
    307.5000,       5.0000,   2.00000,    746.5863
    312.5000,       5.0000,   2.00000,    709.2484
    317.5000,       5.0000,   2.00000,    669.6768
    322.5000,       5.0000,   2.00000,    843.2460
    327.5000,       5.0000,   2.00000,    724.2767
    332.5000,       5.0000,   2.00000,    681.3133
    337.5000,       5.0000,   2.00000,    710.8092
    342.5000,       5.0000,   2.00000,    629.5245
    347.5000,       5.0000,   2.00000,    629.8897
    352.5000,       5.0000,   2.00000,    654.9564
    357.5000,       5.0000,   2.00000,    611.2194
    362.5000,       5.0000,   2.00000,    655.3812
    367.5000,       5.0000,   2.00000,    652.3161
    372.5000,       5.0000,   2.00000,    657.6057
    377.5000,       5.0000,   2.00000,    799.6140
    382.5000,       5.0000,   2.00000,    774.4474
    387.5000,       5.0000,   2.00000,    858.0120
    392.5000,       5.0000,   2.00000,    980.1290
    397.5000,       5.0000,   2.00000,    869.6788
    402.5000,       5.0000,   2.00000,    752.0991
    407.5000,       5.0000,   2.00000,    783.1618
    412.5000,       5.0000,   2.00000,    606.6233
    417.5000,       5.0000,   2.00000,    466.8538
    422.5000,       5.0000,   2.00000,    379.3437
    427.5000,       5.0000,   2.00000,    338.5455
    432.5000,       5.0000,   2.00000,    351.9920
    437.5000,       5.0000,   2.00000,    364.1277
    442.5000,       5.0000,   2.00000,    388.7648
    447.5000,       5.0000,   2.00000,    408.5203
    452.5000,       5.0000,   2.00000,    521.1800
    457.5000,       5.0000,   2.00000,    587.0281
    462.5000,       5.0000,   2.00000,    622.2380
    467.5000,       5.0000,   2.00000,    663.1665
    472.5000,       5.0000,   2.00000,    639.3084
    477.5000,       5.0000,   2.00000,    716.2671
    482.5000,       5.0000,   2.00000,    686.7983
    487.5000,       5.0000,   2.00000,    718.7770
    492.5000,       5.0000,   2.00000,    665.0681
    497.5000,       5.0000,   2.00000,    649.7578
    502.5000,       5.0000,   2.00000,    756.5753
    507.5000,       5.0000,   2.00000,    669.4423
    512.5000,       5.0000,   2.00000,    616.5131
    517.5000,       5.0000,   2.00000,    594.1097
    522.5000,       5.0000,   2.00000,    627.0835
    527.5000,       5.0000,   2.00000,    550.6097
    532.5000,       5.0000,   2.00000,    539.5450
    537.5000,       5.0000,   2.00000,    587.4177
    542.5000,       5.0000,   2.00000,    602.1248
    547.5000,       5.0000,   2.00000,    613.7036
    552.5000,       5.0000,   2.00000,    674.0538
    557.5000,       5.0000,   2.00000,    734.9075
    562.5000,       5.0000,   2.00000,    690.4968
    567.5000,       5.0000,   2.00000,    655.9515
    572.5000,       5.0000,   2.00000,    655.7570
    577.5000,       5.0000,   2.00000,    679.8318
    582.5000,       5.0000,   2.00000,    607.1248
    587.5000,       5.0000,   2.00000,    625.0743
    592.5000,       5.0000,   2.00000,    637.7239
    597.5000,       5.0000,   2.00000,    654.7947
    602.5000,       5.0000,   2.00000,    624.7023
    607.5000,       5.0000,   2.00000,    685.9444
    612.5000,       5.0000,   2.00000,    763.5703
    617.5000,       5.0000,   2.00000,    715.1277
    622.5000,       5.0000,   2.00000,    765.1665
    627.5000,       5.0000,   2.00000,    769.8037
    632.5000,       5.0000,   2.00000,    720.6197
    637.5000,       5.0000,   2.00000,    711.4470
    642.5000,       5.0000,   2.00000,    699.9710
    647.5000,       5.0000,   2.00000,    646.1242
    652.5000,       5.0000,   2.00000,    606.2089
    657.5000,       5.0000,   2.00000,    639.5018
    662.5000,       5.0000,   2.00000,    606.6449
    667.5000,       5.0000,   2.00000,    608.8119
    672.5000,       5.0000,   2.00000,    729.3279
    677.5000,       5.0000,   2.00000,    681.8412
    682.5000,       5.0000,   2.00000,    649.8165
    687.5000,       5.0000,   2.00000,    869.5338
    692.5000,       5.0000,   2.00000,    927.2444
    697.5000,       5.0000,   2.00000,    894.6228
    702.5000,       5.0000,   2.00000,    810.5123
    707.5000,       5.0000,   2.00000,    836.0471
    712.5000,       5.0000,   2.00000,    943.6722
    717.5000,       5.0000,   2.00000,    955.7070
    722.5000,       5.0000,   2.00000,    820.6899
    727.5000,       5.0000,   2.00000,    752.7093
    732.5000,       5.0000,   2.00000,    734.2401
    737.5000,       5.0000,   2.00000,    778.9948
    742.5000,       5.0000,   2.00000,    682.8118
    747.5000,       5.0000,   2.00000,    602.5553
    752.5000,       5.0000,   2.00000,    657.5507
    757.5000,       5.0000,   2.00000,    577.9687
    767.5000,       5.0000,   2.00000,    582.8165
     17.5000,       5.0000,   3.00000,    554.6911
     22.5000,       5.0000,   3.00000,    559.8408
     27.5000,       5.0000,   3.00000,    631.6690
     32.5000,       5.0000,   3.00000,    713.5656
     37.5000,       5.0000,   3.00000,    716.7405
     42.5000,       5.0000,   3.00000,    782.7330
     47.5000,       5.0000,   3.00000,    780.8564
     52.5000,       5.0000,   3.00000,    884.5447
     57.5000,       5.0000,   3.00000,    765.8928
     62.5000,       5.0000,   3.00000,    898.7952
     67.5000,       5.0000,   3.00000,   1061.9203
     72.5000,       5.0000,   3.00000,   1115.1127
     77.5000,       5.0000,   3.00000,    988.1288
     82.5000,       5.0000,   3.00000,    987.9836
     87.5000,       5.0000,   3.00000,    884.3261
     92.5000,       5.0000,   3.00000,    928.1006
     97.5000,       5.0000,   3.00000,   1200.2196
    102.5000,       5.0000,   3.00000,   1372.5619
    107.5000,       5.0000,   3.00000,   1001.4451
    112.5000,       5.0000,   3.00000,    889.5471
    117.5000,       5.0000,   3.00000,   1106.6127
    122.5000,       5.0000,   3.00000,   1445.2079
    127.5000,       5.0000,   3.00000,   1161.3811
    132.5000,       5.0000,   3.00000,    949.9443
    137.5000,       5.0000,   3.00000,   1039.2755
    142.5000,       5.0000,   3.00000,    963.5070
    147.5000,       5.0000,   3.00000,   1206.6107
    152.5000,       5.0000,   3.00000,   1263.7421
    157.5000,       5.0000,   3.00000,   1098.8834
    162.5000,       5.0000,   3.00000,    862.6077
    167.5000,       5.0000,   3.00000,   1055.2158
    172.5000,       5.0000,   3.00000,   1020.8605
    177.5000,       5.0000,   3.00000,    984.8369
    182.5000,       5.0000,   3.00000,    833.5706
    187.5000,       5.0000,   3.00000,    896.0570
    192.5000,       5.0000,   3.00000,    817.7219
    197.5000,       5.0000,   3.00000,    710.4578
    202.5000,       5.0000,   3.00000,    688.7577
    207.5000,       5.0000,   3.00000,    711.8447
    212.5000,       5.0000,   3.00000,    718.4056
    217.5000,       5.0000,   3.00000,    668.2668
    222.5000,       5.0000,   3.00000,    701.8884
    227.5000,       5.0000,   3.00000,    809.7820
    232.5000,       5.0000,   3.00000,    712.2146
    237.5000,       5.0000,   3.00000,    669.8472
    242.5000,       5.0000,   3.00000,    688.6669
    247.5000,       5.0000,   3.00000,    713.3450
    252.5000,       5.0000,   3.00000,    840.8182
    257.5000,       5.0000,   3.00000,    718.2554
    262.5000,       5.0000,   3.00000,    711.7365
    267.5000,       5.0000,   3.00000,    867.9028
    272.5000,       5.0000,   3.00000,   1069.7499
    277.5000,       5.0000,   3.00000,    823.7404
    282.5000,       5.0000,   3.00000,    747.2882
    287.5000,       5.0000,   3.00000,    702.7484
    292.5000,       5.0000,   3.00000,    930.8419
    297.5000,       5.0000,   3.00000,    836.5963
    302.5000,       5.0000,   3.00000,    796.8128
    307.5000,       5.0000,   3.00000,    736.1528
    312.5000,       5.0000,   3.00000,    737.0239
    317.5000,       5.0000,   3.00000,    707.4710
    322.5000,       5.0000,   3.00000,    894.1339
    327.5000,       5.0000,   3.00000,    781.0513
    332.5000,       5.0000,   3.00000,    734.7075
    337.5000,       5.0000,   3.00000,    710.6858
    342.5000,       5.0000,   3.00000,    677.9683
    347.5000,       5.0000,   3.00000,    683.1303
    352.5000,       5.0000,   3.00000,    723.9202
    357.5000,       5.0000,   3.00000,    707.1722
    362.5000,       5.0000,   3.00000,    734.1395
    367.5000,       5.0000,   3.00000,    733.4416
    372.5000,       5.0000,   3.00000,    732.1780
    377.5000,       5.0000,   3.00000,    840.4028
    382.5000,       5.0000,   3.00000,    798.0684
    387.5000,       5.0000,   3.00000,    907.2919
    392.5000,       5.0000,   3.00000,    967.3533
    397.5000,       5.0000,   3.00000,    899.8663
    402.5000,       5.0000,   3.00000,    766.5427
    407.5000,       5.0000,   3.00000,    820.0508
    412.5000,       5.0000,   3.00000,    678.0381
    417.5000,       5.0000,   3.00000,    539.9457
    422.5000,       5.0000,   3.00000,    433.5604
    427.5000,       5.0000,   3.00000,    406.6112
    432.5000,       5.0000,   3.00000,    431.0599
    437.5000,       5.0000,   3.00000,    429.0230
    442.5000,       5.0000,   3.00000,    444.6685
    447.5000,       5.0000,   3.00000,    456.6728
    452.5000,       5.0000,   3.00000,    575.0042
    457.5000,       5.0000,   3.00000,    665.1209
    462.5000,       5.0000,   3.00000,    690.0574
    467.5000,       5.0000,   3.00000,    719.0350
    472.5000,       5.0000,   3.00000,    670.7008
    477.5000,       5.0000,   3.00000,    769.9460
    482.5000,       5.0000,   3.00000,    746.3329
    487.5000,       5.0000,   3.00000,    763.6450
    492.5000,       5.0000,   3.00000,    697.9990
    497.5000,       5.0000,   3.00000,    699.8859
    502.5000,       5.0000,   3.00000,    823.4531
    507.5000,       5.0000,   3.00000,    715.1947
    512.5000,       5.0000,   3.00000,    663.5421
    517.5000,       5.0000,   3.00000,    611.7719
    522.5000,       5.0000,   3.00000,    664.5098
    527.5000,       5.0000,   3.00000,    581.0933
    532.5000,       5.0000,   3.00000,    579.4077
    537.5000,       5.0000,   3.00000,    618.9408
    542.5000,       5.0000,   3.00000,    630.2371
    547.5000,       5.0000,   3.00000,    632.1630
    552.5000,       5.0000,   3.00000,    688.1304
    557.5000,       5.0000,   3.00000,    759.4049
    562.5000,       5.0000,   3.00000,    689.0328
    567.5000,       5.0000,   3.00000,    655.2209
    572.5000,       5.0000,   3.00000,    654.5156
    577.5000,       5.0000,   3.00000,    727.4097
    582.5000,       5.0000,   3.00000,    664.0102
    587.5000,       5.0000,   3.00000,    703.5488
    592.5000,       5.0000,   3.00000,    699.9343
    597.5000,       5.0000,   3.00000,    709.3976
    602.5000,       5.0000,   3.00000,    673.0958
    607.5000,       5.0000,   3.00000,    728.7426
    612.5000,       5.0000,   3.00000,    803.0447
    617.5000,       5.0000,   3.00000,    761.4078
    622.5000,       5.0000,   3.00000,    794.2626
    627.5000,       5.0000,   3.00000,    778.8626
    632.5000,       5.0000,   3.00000,    750.6625
    637.5000,       5.0000,   3.00000,    740.6407
    642.5000,       5.0000,   3.00000,    729.8199
    647.5000,       5.0000,   3.00000,    691.1789
    652.5000,       5.0000,   3.00000,    656.0510
    657.5000,       5.0000,   3.00000,    673.7672
    662.5000,       5.0000,   3.00000,    651.5492
    667.5000,       5.0000,   3.00000,    678.5347
    672.5000,       5.0000,   3.00000,    754.9758
    677.5000,       5.0000,   3.00000,    682.1941
    682.5000,       5.0000,   3.00000,    642.3381
    687.5000,       5.0000,   3.00000,    900.8747
    692.5000,       5.0000,   3.00000,    989.5794
    697.5000,       5.0000,   3.00000,    907.6418
    702.5000,       5.0000,   3.00000,    727.0053
    707.5000,       5.0000,   3.00000,    795.5161
    712.5000,       5.0000,   3.00000,    961.8621
    717.5000,       5.0000,   3.00000,   1035.0016
    722.5000,       5.0000,   3.00000,    845.6395
    727.5000,       5.0000,   3.00000,    749.9160
    732.5000,       5.0000,   3.00000,    756.2516
    737.5000,       5.0000,   3.00000,    833.4810
    742.5000,       5.0000,   3.00000,    759.9146
    747.5000,       5.0000,   3.00000,    655.4706
    752.5000,       5.0000,   3.00000,    698.0898
    762.5000,       5.0000,   3.00000,    645.5714
    767.5000,       5.0000,   3.00000,    620.2271
     22.5000,      15.0000,   1.00000,    565.6457
     27.5000,      15.0000,   1.00000,    617.7413
     32.5000,      15.0000,   1.00000,    641.7382
     37.5000,      15.0000,   1.00000,    705.6009
     42.5000,      15.0000,   1.00000,    730.0281
     47.5000,      15.0000,   1.00000,    755.4719
     52.5000,      15.0000,   1.00000,    733.5342
     57.5000,      15.0000,   1.00000,    806.0797
     62.5000,      15.0000,   1.00000,    882.3163
     67.5000,      15.0000,   1.00000,   1014.6491
     72.5000,      15.0000,   1.00000,   1055.9474
     77.5000,      15.0000,   1.00000,   1013.9750
     82.5000,      15.0000,   1.00000,    854.4542
     87.5000,      15.0000,   1.00000,    846.3966
     92.5000,      15.0000,   1.00000,    985.6616
     97.5000,      15.0000,   1.00000,   1172.5095
    102.5000,      15.0000,   1.00000,   1129.1830
    107.5000,      15.0000,   1.00000,   1046.0647
    112.5000,      15.0000,   1.00000,    983.7754
    117.5000,      15.0000,   1.00000,   1081.5778
    122.5000,      15.0000,   1.00000,   1201.0338
    127.5000,      15.0000,   1.00000,   1207.2773
    132.5000,      15.0000,   1.00000,   1023.7399
    137.5000,      15.0000,   1.00000,    910.6679
    142.5000,      15.0000,   1.00000,   1044.8600
    147.5000,      15.0000,   1.00000,   1164.7048
    152.5000,      15.0000,   1.00000,   1197.2789
    157.5000,      15.0000,   1.00000,   1066.0851
    162.5000,      15.0000,   1.00000,   1011.2704
    167.5000,      15.0000,   1.00000,    934.1564
    172.5000,      15.0000,   1.00000,    997.0143
    177.5000,      15.0000,   1.00000,    987.3970
    182.5000,      15.0000,   1.00000,    966.8789
    187.5000,      15.0000,   1.00000,    884.5241
    192.5000,      15.0000,   1.00000,    852.2119
    197.5000,      15.0000,   1.00000,    788.7543
    202.5000,      15.0000,   1.00000,    753.1836
    207.5000,      15.0000,   1.00000,    731.4832
    212.5000,      15.0000,   1.00000,    736.1193
    217.5000,      15.0000,   1.00000,    750.5866
    222.5000,      15.0000,   1.00000,    780.2205
    227.5000,      15.0000,   1.00000,    791.4121
    232.5000,      15.0000,   1.00000,    770.5368
    237.5000,      15.0000,   1.00000,    730.3923
    242.5000,      15.0000,   1.00000,    730.2366
    247.5000,      15.0000,   1.00000,    778.5533
    252.5000,      15.0000,   1.00000,    756.9703
    257.5000,      15.0000,   1.00000,    758.3513
    262.5000,      15.0000,   1.00000,    787.5618
    267.5000,      15.0000,   1.00000,    913.2115
    272.5000,      15.0000,   1.00000,    911.6519
    277.5000,      15.0000,   1.00000,    888.8367
    282.5000,      15.0000,   1.00000,    761.8455
    287.5000,      15.0000,   1.00000,    778.8894
    292.5000,      15.0000,   1.00000,    811.8736
    297.5000,      15.0000,   1.00000,    895.5853
    302.5000,      15.0000,   1.00000,    798.6821
    307.5000,      15.0000,   1.00000,    739.3493
    312.5000,      15.0000,   1.00000,    699.6448
    317.5000,      15.0000,   1.00000,    774.5851
    322.5000,      15.0000,   1.00000,    795.4109
    327.5000,      15.0000,   1.00000,    820.9821
    332.5000,      15.0000,   1.00000,    753.5634
    337.5000,      15.0000,   1.00000,    706.5562
    342.5000,      15.0000,   1.00000,    679.4418
    347.5000,      15.0000,   1.00000,    708.8328
    352.5000,      15.0000,   1.00000,    732.9403
    357.5000,      15.0000,   1.00000,    752.5298
    362.5000,      15.0000,   1.00000,    760.7141
    367.5000,      15.0000,   1.00000,    758.4208
    372.5000,      15.0000,   1.00000,    770.2442
    377.5000,      15.0000,   1.00000,    767.4543
    382.5000,      15.0000,   1.00000,    832.6417
    387.5000,      15.0000,   1.00000,    859.7659
    392.5000,      15.0000,   1.00000,    878.4700
    397.5000,      15.0000,   1.00000,    852.1014
    402.5000,      15.0000,   1.00000,    833.5524
    407.5000,      15.0000,   1.00000,    754.0179
    412.5000,      15.0000,   1.00000,    704.1952
    417.5000,      15.0000,   1.00000,    598.3052
    422.5000,      15.0000,   1.00000,    510.6366
    427.5000,      15.0000,   1.00000,    474.1127
    432.5000,      15.0000,   1.00000,    480.3909
    437.5000,      15.0000,   1.00000,    490.1598
    442.5000,      15.0000,   1.00000,    493.1103
    447.5000,      15.0000,   1.00000,    539.8148
    452.5000,      15.0000,   1.00000,    616.0352
    457.5000,      15.0000,   1.00000,    682.9213
    462.5000,      15.0000,   1.00000,    722.4933
    467.5000,      15.0000,   1.00000,    700.9827
    472.5000,      15.0000,   1.00000,    708.7141
    477.5000,      15.0000,   1.00000,    710.9893
    482.5000,      15.0000,   1.00000,    722.8051
    487.5000,      15.0000,   1.00000,    704.6097
    492.5000,      15.0000,   1.00000,    713.1997
    497.5000,      15.0000,   1.00000,    741.3207
    502.5000,      15.0000,   1.00000,    746.8831
    507.5000,      15.0000,   1.00000,    746.2093
    512.5000,      15.0000,   1.00000,    682.4537
    517.5000,      15.0000,   1.00000,    643.3386
    522.5000,      15.0000,   1.00000,    597.9990
    527.5000,      15.0000,   1.00000,    609.1724
    532.5000,      15.0000,   1.00000,    598.6381
    537.5000,      15.0000,   1.00000,    607.5671
    542.5000,      15.0000,   1.00000,    624.8359
    547.5000,      15.0000,   1.00000,    662.3163
    552.5000,      15.0000,   1.00000,    696.6459
    557.5000,      15.0000,   1.00000,    685.4666
    562.5000,      15.0000,   1.00000,    676.1609
    567.5000,      15.0000,   1.00000,    642.1267
    572.5000,      15.0000,   1.00000,    652.0937
    577.5000,      15.0000,   1.00000,    669.8032
    582.5000,      15.0000,   1.00000,    725.6293
    587.5000,      15.0000,   1.00000,    721.3155
    592.5000,      15.0000,   1.00000,    715.8229
    597.5000,      15.0000,   1.00000,    694.1378
    602.5000,      15.0000,   1.00000,    699.7124
    607.5000,      15.0000,   1.00000,    714.1942
    612.5000,      15.0000,   1.00000,    741.3616
    617.5000,      15.0000,   1.00000,    769.5610
    622.5000,      15.0000,   1.00000,    760.1169
    627.5000,      15.0000,   1.00000,    749.5757
    632.5000,      15.0000,   1.00000,    742.1601
    637.5000,      15.0000,   1.00000,    733.9941
    642.5000,      15.0000,   1.00000,    715.4296
    647.5000,      15.0000,   1.00000,    703.3674
    652.5000,      15.0000,   1.00000,    680.7567
    657.5000,      15.0000,   1.00000,    664.8222
    662.5000,      15.0000,   1.00000,    692.2283
    667.5000,      15.0000,   1.00000,    707.9396
    672.5000,      15.0000,   1.00000,    687.1926
    677.5000,      15.0000,   1.00000,    674.1744
    682.5000,      15.0000,   1.00000,    759.9527
    687.5000,      15.0000,   1.00000,    855.7682
    692.5000,      15.0000,   1.00000,    909.6800
    697.5000,      15.0000,   1.00000,    828.5405
    702.5000,      15.0000,   1.00000,    754.1213
    707.5000,      15.0000,   1.00000,    754.6714
    712.5000,      15.0000,   1.00000,    877.2147
    717.5000,      15.0000,   1.00000,    915.9355
    722.5000,      15.0000,   1.00000,    868.0450
    727.5000,      15.0000,   1.00000,    773.8451
    732.5000,      15.0000,   1.00000,    748.3975
    737.5000,      15.0000,   1.00000,    764.7956
    742.5000,      15.0000,   1.00000,    764.5444
    747.5000,      15.0000,   1.00000,    722.7546
    757.5000,      15.0000,   1.00000,    657.1870
    762.5000,      15.0000,   1.00000,    639.4317
     22.5000,       5.0000,   4.00000,    525.7293
     27.5000,       5.0000,   4.00000,    612.5142
     32.5000,       5.0000,   4.00000,    654.0184
     37.5000,       5.0000,   4.00000,    689.7168
     42.5000,       5.0000,   4.00000,    749.3610
     47.5000,       5.0000,   4.00000,    702.0941
     52.5000,       5.0000,   4.00000,    785.1091
     57.5000,       5.0000,   4.00000,    716.1328
     62.5000,       5.0000,   4.00000,    850.2529
     67.5000,       5.0000,   4.00000,   1070.2197
     72.5000,       5.0000,   4.00000,   1123.1090
     77.5000,       5.0000,   4.00000,    972.2390
     82.5000,       5.0000,   4.00000,    877.5795
     87.5000,       5.0000,   4.00000,    796.6113
     92.5000,       5.0000,   4.00000,    892.7912
     97.5000,       5.0000,   4.00000,   1199.8433
    102.5000,       5.0000,   4.00000,   1277.1346
    107.5000,       5.0000,   4.00000,    977.2376
    112.5000,       5.0000,   4.00000,    892.9933
    117.5000,       5.0000,   4.00000,   1040.4594
    122.5000,       5.0000,   4.00000,   1415.8640
    127.5000,       5.0000,   4.00000,   1168.8785
    132.5000,       5.0000,   4.00000,    919.8289
    137.5000,       5.0000,   4.00000,    978.3725
    142.5000,       5.0000,   4.00000,    920.7460
    147.5000,       5.0000,   4.00000,   1219.4978
    152.5000,       5.0000,   4.00000,   1322.7012
    157.5000,       5.0000,   4.00000,   1106.7264
    162.5000,       5.0000,   4.00000,    902.0798
    167.5000,       5.0000,   4.00000,   1030.9606
    172.5000,       5.0000,   4.00000,   1007.9541
    177.5000,       5.0000,   4.00000,   1049.3700
    182.5000,       5.0000,   4.00000,    926.9453
    187.5000,       5.0000,   4.00000,    955.6630
    192.5000,       5.0000,   4.00000,    880.9834
    197.5000,       5.0000,   4.00000,    773.2682
    202.5000,       5.0000,   4.00000,    759.7342
    207.5000,       5.0000,   4.00000,    744.2167
    212.5000,       5.0000,   4.00000,    781.9477
    217.5000,       5.0000,   4.00000,    746.5239
    222.5000,       5.0000,   4.00000,    782.2473
    227.5000,       5.0000,   4.00000,    906.9016
    232.5000,       5.0000,   4.00000,    763.4401
    237.5000,       5.0000,   4.00000,    735.2426
    242.5000,       5.0000,   4.00000,    753.1749
    247.5000,       5.0000,   4.00000,    735.6947
    252.5000,       5.0000,   4.00000,    841.2028
    257.5000,       5.0000,   4.00000,    744.5383
    262.5000,       5.0000,   4.00000,    744.8656
    267.5000,       5.0000,   4.00000,    946.8662
    272.5000,       5.0000,   4.00000,   1080.8267
    277.5000,       5.0000,   4.00000,    853.9998
    282.5000,       5.0000,   4.00000,    767.0960
    287.5000,       5.0000,   4.00000,    689.7559
    292.5000,       5.0000,   4.00000,    915.1110
    297.5000,       5.0000,   4.00000,    893.1857
    302.5000,       5.0000,   4.00000,    796.9770
    307.5000,       5.0000,   4.00000,    745.6995
    312.5000,       5.0000,   4.00000,    707.8657
    317.5000,       5.0000,   4.00000,    701.6338
    322.5000,       5.0000,   4.00000,    920.9553
    327.5000,       5.0000,   4.00000,    804.4091
    332.5000,       5.0000,   4.00000,    746.9490
    337.5000,       5.0000,   4.00000,    732.4069
    342.5000,       5.0000,   4.00000,    656.4756
    347.5000,       5.0000,   4.00000,    702.5519
    352.5000,       5.0000,   4.00000,    769.0876
    357.5000,       5.0000,   4.00000,    736.5741
    362.5000,       5.0000,   4.00000,    789.2607
    367.5000,       5.0000,   4.00000,    765.4328
    372.5000,       5.0000,   4.00000,    718.8718
    377.5000,       5.0000,   4.00000,    821.3384
    382.5000,       5.0000,   4.00000,    788.1627
    387.5000,       5.0000,   4.00000,    876.5601
    392.5000,       5.0000,   4.00000,    982.2692
    397.5000,       5.0000,   4.00000,    911.9719
    402.5000,       5.0000,   4.00000,    807.4992
    407.5000,       5.0000,   4.00000,    842.0670
    412.5000,       5.0000,   4.00000,    685.4382
    417.5000,       5.0000,   4.00000,    578.6089
    422.5000,       5.0000,   4.00000,    486.7813
    427.5000,       5.0000,   4.00000,    454.4240
    432.5000,       5.0000,   4.00000,    488.2521
    437.5000,       5.0000,   4.00000,    484.7616
    442.5000,       5.0000,   4.00000,    506.4595
    447.5000,       5.0000,   4.00000,    512.9089
    452.5000,       5.0000,   4.00000,    645.4594
    457.5000,       5.0000,   4.00000,    716.9974
    462.5000,       5.0000,   4.00000,    741.1848
    467.5000,       5.0000,   4.00000,    752.7260
    472.5000,       5.0000,   4.00000,    678.5978
    477.5000,       5.0000,   4.00000,    772.0050
    482.5000,       5.0000,   4.00000,    714.2404
    487.5000,       5.0000,   4.00000,    748.3646
    492.5000,       5.0000,   4.00000,    707.0065
    497.5000,       5.0000,   4.00000,    701.7795
    502.5000,       5.0000,   4.00000,    831.3870
    507.5000,       5.0000,   4.00000,    732.3602
    512.5000,       5.0000,   4.00000,    692.1500
    517.5000,       5.0000,   4.00000,    620.6028
    522.5000,       5.0000,   4.00000,    638.8376
    527.5000,       5.0000,   4.00000,    577.0624
    532.5000,       5.0000,   4.00000,    576.9911
    537.5000,       5.0000,   4.00000,    612.6454
    542.5000,       5.0000,   4.00000,    617.5371
    547.5000,       5.0000,   4.00000,    635.2302
    552.5000,       5.0000,   4.00000,    692.0732
    557.5000,       5.0000,   4.00000,    743.3579
    562.5000,       5.0000,   4.00000,    689.9083
    567.5000,       5.0000,   4.00000,    644.5630
    572.5000,       5.0000,   4.00000,    632.0861
    577.5000,       5.0000,   4.00000,    703.8180
    582.5000,       5.0000,   4.00000,    684.7106
    587.5000,       5.0000,   4.00000,    735.3464
    592.5000,       5.0000,   4.00000,    714.8070
    597.5000,       5.0000,   4.00000,    720.3987
    602.5000,       5.0000,   4.00000,    677.3348
    607.5000,       5.0000,   4.00000,    713.1030
    612.5000,       5.0000,   4.00000,    789.7419
    617.5000,       5.0000,   4.00000,    744.3517
    622.5000,       5.0000,   4.00000,    788.5347
    627.5000,       5.0000,   4.00000,    771.2346
    632.5000,       5.0000,   4.00000,    741.6608
    637.5000,       5.0000,   4.00000,    739.2586
    642.5000,       5.0000,   4.00000,    723.8604
    647.5000,       5.0000,   4.00000,    698.5349
    652.5000,       5.0000,   4.00000,    656.4159
    657.5000,       5.0000,   4.00000,    685.9216
    662.5000,       5.0000,   4.00000,    681.9137
    667.5000,       5.0000,   4.00000,    676.6868
    672.5000,       5.0000,   4.00000,    740.2969
    677.5000,       5.0000,   4.00000,    662.1202
    682.5000,       5.0000,   4.00000,    652.5941
[truncated: 1,273,448 more chars]
