# Supplementary material for: Electrical resistivity tomography data across the Hockai Fault Zone (Ardenne, Belgium)
Source: Data Brief. 2016 Dec 21;11:1–4. doi: 10.1016/j.dib.2016.12.028 (PMC5220259; doi:10.1016/j.dib.2016.12.028)
Supplement: Supplementary file 2 — Supplementary material [file mmc2.zip › output/INV/20090824-1_normal.INV]

C:\__DATA__\__DATA__\Active Faults\HockaiFZ\Donn�es\ERT\working_dir\20090824-1.DAT
      5.0000
7
2734
1
0
      7.5000,       5.0000,   1.00000,    514.7336
     12.5000,       5.0000,   1.00000,    507.5467
     17.5000,       5.0000,   1.00000,    548.4213
     22.5000,       5.0000,   1.00000,    555.6212
     27.5000,       5.0000,   1.00000,    647.5276
     32.5000,       5.0000,   1.00000,    699.6603
     37.5000,       5.0000,   1.00000,    737.5934
     42.5000,       5.0000,   1.00000,    855.5142
     47.5000,       5.0000,   1.00000,    785.9424
     52.5000,       5.0000,   1.00000,    958.4103
     57.5000,       5.0000,   1.00000,    867.3360
     62.5000,       5.0000,   1.00000,   1002.2571
     67.5000,       5.0000,   1.00000,   1062.2802
     72.5000,       5.0000,   1.00000,   1017.5781
     77.5000,       5.0000,   1.00000,    919.9055
     82.5000,       5.0000,   1.00000,    900.5303
     87.5000,       5.0000,   1.00000,    869.1827
     92.5000,       5.0000,   1.00000,    943.3785
     97.5000,       5.0000,   1.00000,   1039.3115
    102.5000,       5.0000,   1.00000,   1149.5015
    107.5000,       5.0000,   1.00000,    986.0285
    112.5000,       5.0000,   1.00000,    987.8000
    117.5000,       5.0000,   1.00000,   1037.7816
    122.5000,       5.0000,   1.00000,   1209.6125
    127.5000,       5.0000,   1.00000,   1069.5532
    132.5000,       5.0000,   1.00000,    953.8468
    137.5000,       5.0000,   1.00000,    985.2132
    142.5000,       5.0000,   1.00000,    824.5482
    147.5000,       5.0000,   1.00000,    894.1686
    152.5000,       5.0000,   1.00000,    869.3501
    157.5000,       5.0000,   1.00000,    787.3195
    162.5000,       5.0000,   1.00000,    684.9397
    167.5000,       5.0000,   1.00000,    767.3904
    172.5000,       5.0000,   1.00000,    706.2122
    177.5000,       5.0000,   1.00000,    742.5363
    182.5000,       5.0000,   1.00000,    625.8638
    187.5000,       5.0000,   1.00000,    639.4283
    192.5000,       5.0000,   1.00000,    550.0957
    197.5000,       5.0000,   1.00000,    497.3013
    202.5000,       5.0000,   1.00000,    484.4066
    207.5000,       5.0000,   1.00000,    490.7306
    212.5000,       5.0000,   1.00000,    531.7182
    217.5000,       5.0000,   1.00000,    518.2795
    222.5000,       5.0000,   1.00000,    531.2773
    227.5000,       5.0000,   1.00000,    589.1821
    232.5000,       5.0000,   1.00000,    523.0074
    237.5000,       5.0000,   1.00000,    509.7650
    242.5000,       5.0000,   1.00000,    510.1544
    247.5000,       5.0000,   1.00000,    469.3738
    252.5000,       5.0000,   1.00000,    537.7063
    257.5000,       5.0000,   1.00000,    513.5645
    262.5000,       5.0000,   1.00000,    572.9663
    267.5000,       5.0000,   1.00000,    664.8283
    272.5000,       5.0000,   1.00000,    757.8970
    277.5000,       5.0000,   1.00000,    639.0646
    282.5000,       5.0000,   1.00000,    667.1873
    287.5000,       5.0000,   1.00000,    611.3274
    292.5000,       5.0000,   1.00000,    737.6676
    297.5000,       5.0000,   1.00000,    725.1732
    302.5000,       5.0000,   1.00000,    707.5675
    307.5000,       5.0000,   1.00000,    678.2917
    312.5000,       5.0000,   1.00000,    695.4496
    317.5000,       5.0000,   1.00000,    645.7454
    322.5000,       5.0000,   1.00000,    722.1395
    327.5000,       5.0000,   1.00000,    642.4927
    332.5000,       5.0000,   1.00000,    599.2581
    337.5000,       5.0000,   1.00000,    587.8604
    342.5000,       5.0000,   1.00000,    542.6878
    347.5000,       5.0000,   1.00000,    584.9555
    352.5000,       5.0000,   1.00000,    582.1982
    357.5000,       5.0000,   1.00000,    552.4299
    362.5000,       5.0000,   1.00000,    557.4907
    367.5000,       5.0000,   1.00000,    520.9110
    372.5000,       5.0000,   1.00000,    498.7418
    377.5000,       5.0000,   1.00000,    557.8732
    382.5000,       5.0000,   1.00000,    564.5508
    387.5000,       5.0000,   1.00000,    696.4681
    392.5000,       5.0000,   1.00000,    758.3339
    397.5000,       5.0000,   1.00000,    823.4861
    402.5000,       5.0000,   1.00000,    716.8588
    407.5000,       5.0000,   1.00000,    720.8932
    412.5000,       5.0000,   1.00000,    534.1208
    417.5000,       5.0000,   1.00000,    450.8368
    422.5000,       5.0000,   1.00000,    365.9052
    427.5000,       5.0000,   1.00000,    383.7765
    432.5000,       5.0000,   1.00000,    439.1825
    437.5000,       5.0000,   1.00000,    511.8396
    442.5000,       5.0000,   1.00000,    536.5907
    447.5000,       5.0000,   1.00000,    533.1270
    452.5000,       5.0000,   1.00000,    556.3196
    457.5000,       5.0000,   1.00000,    521.1805
    462.5000,       5.0000,   1.00000,    481.4848
    467.5000,       5.0000,   1.00000,    484.0231
    472.5000,       5.0000,   1.00000,    449.6003
    477.5000,       5.0000,   1.00000,    510.5527
    482.5000,       5.0000,   1.00000,    470.4874
    487.5000,       5.0000,   1.00000,    500.8640
    492.5000,       5.0000,   1.00000,    482.8977
    497.5000,       5.0000,   1.00000,    495.7765
    502.5000,       5.0000,   1.00000,    603.9532
    507.5000,       5.0000,   1.00000,    618.5995
    512.5000,       5.0000,   1.00000,    673.6816
    517.5000,       5.0000,   1.00000,    635.6664
    522.5000,       5.0000,   1.00000,    648.9495
    527.5000,       5.0000,   1.00000,    554.4045
    532.5000,       5.0000,   1.00000,    537.5398
    537.5000,       5.0000,   1.00000,    523.2096
    542.5000,       5.0000,   1.00000,    510.2019
    547.5000,       5.0000,   1.00000,    519.7647
    552.5000,       5.0000,   1.00000,    538.5128
    557.5000,       5.0000,   1.00000,    570.4597
    562.5000,       5.0000,   1.00000,    577.6140
    567.5000,       5.0000,   1.00000,    573.4350
    572.5000,       5.0000,   1.00000,    555.9015
    577.5000,       5.0000,   1.00000,    587.0549
    582.5000,       5.0000,   1.00000,    546.8609
    587.5000,       5.0000,   1.00000,    606.4390
    592.5000,       5.0000,   1.00000,    605.7386
    597.5000,       5.0000,   1.00000,    701.6340
    602.5000,       5.0000,   1.00000,    694.8116
    607.5000,       5.0000,   1.00000,    760.4641
    612.5000,       5.0000,   1.00000,    774.5021
    617.5000,       5.0000,   1.00000,    748.8286
    622.5000,       5.0000,   1.00000,    745.4818
    627.5000,       5.0000,   1.00000,    742.0073
    632.5000,       5.0000,   1.00000,    718.2261
    637.5000,       5.0000,   1.00000,    674.2366
    642.5000,       5.0000,   1.00000,    628.7905
    647.5000,       5.0000,   1.00000,    575.3015
    652.5000,       5.0000,   1.00000,    512.5054
    657.5000,       5.0000,   1.00000,    543.0178
    662.5000,       5.0000,   1.00000,    522.0068
    667.5000,       5.0000,   1.00000,    546.9154
    672.5000,       5.0000,   1.00000,    597.0814
    677.5000,       5.0000,   1.00000,    598.0592
    682.5000,       5.0000,   1.00000,    614.5424
    687.5000,       5.0000,   1.00000,    785.6798
    692.5000,       5.0000,   1.00000,    848.4758
    697.5000,       5.0000,   1.00000,    972.2055
    702.5000,       5.0000,   1.00000,    901.7172
    707.5000,       5.0000,   1.00000,   1041.3960
    712.5000,       5.0000,   1.00000,    984.5999
    717.5000,       5.0000,   1.00000,   1107.0295
    722.5000,       5.0000,   1.00000,    891.7986
    727.5000,       5.0000,   1.00000,    854.1548
    732.5000,       5.0000,   1.00000,    717.3156
    737.5000,       5.0000,   1.00000,    643.7073
    742.5000,       5.0000,   1.00000,    553.0472
    747.5000,       5.0000,   1.00000,    466.1143
    752.5000,       5.0000,   1.00000,    515.8691
    757.5000,       5.0000,   1.00000,    476.9353
    762.5000,       5.0000,   1.00000,    522.3803
     12.5000,       5.0000,   2.00000,    564.6896
     17.5000,       5.0000,   2.00000,    585.5043
     22.5000,       5.0000,   2.00000,    598.0651
     27.5000,       5.0000,   2.00000,    682.9443
     32.5000,       5.0000,   2.00000,    747.1097
     37.5000,       5.0000,   2.00000,    778.6870
     42.5000,       5.0000,   2.00000,    836.1974
     47.5000,       5.0000,   2.00000,    852.6727
     52.5000,       5.0000,   2.00000,   1019.0217
     57.5000,       5.0000,   2.00000,    893.6097
     62.5000,       5.0000,   2.00000,   1004.6093
     67.5000,       5.0000,   2.00000,   1214.6803
     72.5000,       5.0000,   2.00000,   1134.6520
     77.5000,       5.0000,   2.00000,   1024.9901
     82.5000,       5.0000,   2.00000,   1149.3199
     87.5000,       5.0000,   2.00000,   1052.0941
     92.5000,       5.0000,   2.00000,    959.0443
     97.5000,       5.0000,   2.00000,   1166.4939
    102.5000,       5.0000,   2.00000,   1339.2599
    107.5000,       5.0000,   2.00000,   1066.1173
    112.5000,       5.0000,   2.00000,    934.4131
    117.5000,       5.0000,   2.00000,   1167.9709
    122.5000,       5.0000,   2.00000,   1485.1151
    127.5000,       5.0000,   2.00000,   1149.9293
    132.5000,       5.0000,   2.00000,   1061.5251
    137.5000,       5.0000,   2.00000,   1283.8746
    142.5000,       5.0000,   2.00000,   1052.9412
    147.5000,       5.0000,   2.00000,   1172.3136
    152.5000,       5.0000,   2.00000,   1275.6326
    157.5000,       5.0000,   2.00000,   1042.3182
    162.5000,       5.0000,   2.00000,    875.6098
    167.5000,       5.0000,   2.00000,   1041.0967
    172.5000,       5.0000,   2.00000,    975.6295
    177.5000,       5.0000,   2.00000,    899.0015
    182.5000,       5.0000,   2.00000,    800.7205
    187.5000,       5.0000,   2.00000,    848.3689
    192.5000,       5.0000,   2.00000,    789.9816
    197.5000,       5.0000,   2.00000,    680.2632
    202.5000,       5.0000,   2.00000,    665.5714
    207.5000,       5.0000,   2.00000,    693.1778
    212.5000,       5.0000,   2.00000,    724.2053
    217.5000,       5.0000,   2.00000,    660.3401
    222.5000,       5.0000,   2.00000,    689.1324
    227.5000,       5.0000,   2.00000,    799.6624
    232.5000,       5.0000,   2.00000,    693.5850
    237.5000,       5.0000,   2.00000,    661.3685
    242.5000,       5.0000,   2.00000,    664.9174
    247.5000,       5.0000,   2.00000,    639.0171
    252.5000,       5.0000,   2.00000,    763.5582
    257.5000,       5.0000,   2.00000,    703.4825
    262.5000,       5.0000,   2.00000,    643.8946
    267.5000,       5.0000,   2.00000,    825.9341
    272.5000,       5.0000,   2.00000,    950.6922
    277.5000,       5.0000,   2.00000,    786.2306
    282.5000,       5.0000,   2.00000,    770.2279
    287.5000,       5.0000,   2.00000,    742.4135
    292.5000,       5.0000,   2.00000,    911.5742
    297.5000,       5.0000,   2.00000,    820.2661
    302.5000,       5.0000,   2.00000,    783.0057
    307.5000,       5.0000,   2.00000,    834.1525
    312.5000,       5.0000,   2.00000,    775.4413
    317.5000,       5.0000,   2.00000,    709.8344
    322.5000,       5.0000,   2.00000,    858.1923
    327.5000,       5.0000,   2.00000,    739.1351
    332.5000,       5.0000,   2.00000,    701.2534
    337.5000,       5.0000,   2.00000,    732.3196
    342.5000,       5.0000,   2.00000,    671.4149
    347.5000,       5.0000,   2.00000,    702.0470
    352.5000,       5.0000,   2.00000,    752.3676
    357.5000,       5.0000,   2.00000,    699.2799
    362.5000,       5.0000,   2.00000,    723.2958
    367.5000,       5.0000,   2.00000,    701.4318
    372.5000,       5.0000,   2.00000,    680.3495
    377.5000,       5.0000,   2.00000,    768.3524
    382.5000,       5.0000,   2.00000,    728.1317
    387.5000,       5.0000,   2.00000,    811.5930
    392.5000,       5.0000,   2.00000,    916.1040
    397.5000,       5.0000,   2.00000,    840.2308
    402.5000,       5.0000,   2.00000,    734.4180
    407.5000,       5.0000,   2.00000,    775.1410
    412.5000,       5.0000,   2.00000,    642.9940
    417.5000,       5.0000,   2.00000,    519.7310
    422.5000,       5.0000,   2.00000,    441.9527
    427.5000,       5.0000,   2.00000,    425.7478
    432.5000,       5.0000,   2.00000,    480.2563
    437.5000,       5.0000,   2.00000,    529.8159
    442.5000,       5.0000,   2.00000,    534.2267
    447.5000,       5.0000,   2.00000,    516.3545
    452.5000,       5.0000,   2.00000,    627.7314
    457.5000,       5.0000,   2.00000,    630.8225
    462.5000,       5.0000,   2.00000,    578.9623
    467.5000,       5.0000,   2.00000,    589.7190
    472.5000,       5.0000,   2.00000,    558.5399
    477.5000,       5.0000,   2.00000,    629.6247
    482.5000,       5.0000,   2.00000,    612.0676
    487.5000,       5.0000,   2.00000,    645.1846
    492.5000,       5.0000,   2.00000,    625.7608
    497.5000,       5.0000,   2.00000,    635.2602
    502.5000,       5.0000,   2.00000,    796.1848
    507.5000,       5.0000,   2.00000,    762.1196
    512.5000,       5.0000,   2.00000,    735.7318
    517.5000,       5.0000,   2.00000,    708.3840
    522.5000,       5.0000,   2.00000,    773.2061
    527.5000,       5.0000,   2.00000,    685.2596
    532.5000,       5.0000,   2.00000,    638.0957
    537.5000,       5.0000,   2.00000,    639.9266
    542.5000,       5.0000,   2.00000,    606.3102
    547.5000,       5.0000,   2.00000,    601.8250
    552.5000,       5.0000,   2.00000,    642.8602
    557.5000,       5.0000,   2.00000,    685.7264
    562.5000,       5.0000,   2.00000,    654.7850
    567.5000,       5.0000,   2.00000,    634.1604
    572.5000,       5.0000,   2.00000,    656.0541
    577.5000,       5.0000,   2.00000,    726.9070
    582.5000,       5.0000,   2.00000,    666.8672
    587.5000,       5.0000,   2.00000,    720.1243
    592.5000,       5.0000,   2.00000,    755.8630
    597.5000,       5.0000,   2.00000,    794.1904
    602.5000,       5.0000,   2.00000,    759.4118
    607.5000,       5.0000,   2.00000,    801.3416
    612.5000,       5.0000,   2.00000,    903.1954
    617.5000,       5.0000,   2.00000,    837.4429
    622.5000,       5.0000,   2.00000,    869.3531
    627.5000,       5.0000,   2.00000,    860.7930
    632.5000,       5.0000,   2.00000,    787.6365
    637.5000,       5.0000,   2.00000,    785.9601
    642.5000,       5.0000,   2.00000,    751.7642
    647.5000,       5.0000,   2.00000,    672.3808
    652.5000,       5.0000,   2.00000,    609.4638
    657.5000,       5.0000,   2.00000,    631.1821
    662.5000,       5.0000,   2.00000,    587.3442
    667.5000,       5.0000,   2.00000,    583.3644
    672.5000,       5.0000,   2.00000,    696.7119
    677.5000,       5.0000,   2.00000,    668.9390
    682.5000,       5.0000,   2.00000,    619.5923
    687.5000,       5.0000,   2.00000,    874.4654
    692.5000,       5.0000,   2.00000,    979.7104
    697.5000,       5.0000,   2.00000,    990.1937
    702.5000,       5.0000,   2.00000,    926.2304
    707.5000,       5.0000,   2.00000,    968.0978
    712.5000,       5.0000,   2.00000,   1148.1045
    717.5000,       5.0000,   2.00000,   1163.7030
    722.5000,       5.0000,   2.00000,    961.5053
    727.5000,       5.0000,   2.00000,    873.8026
    732.5000,       5.0000,   2.00000,    810.4635
    737.5000,       5.0000,   2.00000,    813.6885
    742.5000,       5.0000,   2.00000,    693.1926
    747.5000,       5.0000,   2.00000,    582.9987
    752.5000,       5.0000,   2.00000,    636.6364
    757.5000,       5.0000,   2.00000,    541.6129
    767.5000,       5.0000,   2.00000,    706.8502
     17.5000,       5.0000,   3.00000,    563.9584
     22.5000,       5.0000,   3.00000,    560.7245
     27.5000,       5.0000,   3.00000,    636.0181
     32.5000,       5.0000,   3.00000,    726.5356
     37.5000,       5.0000,   3.00000,    732.7654
     42.5000,       5.0000,   3.00000,    803.6125
     47.5000,       5.0000,   3.00000,    803.7432
     52.5000,       5.0000,   3.00000,    920.6962
     57.5000,       5.0000,   3.00000,    802.6078
     62.5000,       5.0000,   3.00000,    955.9472
     67.5000,       5.0000,   3.00000,   1157.7939
     72.5000,       5.0000,   3.00000,   1201.5992
     77.5000,       5.0000,   3.00000,   1045.3948
     82.5000,       5.0000,   3.00000,   1074.2137
     87.5000,       5.0000,   3.00000,    951.2212
     92.5000,       5.0000,   3.00000,    965.8210
     97.5000,       5.0000,   3.00000,   1222.0604
    102.5000,       5.0000,   3.00000,   1408.0829
    107.5000,       5.0000,   3.00000,    988.5352
    112.5000,       5.0000,   3.00000,    864.9541
    117.5000,       5.0000,   3.00000,   1135.8705
    122.5000,       5.0000,   3.00000,   1530.4810
    127.5000,       5.0000,   3.00000,   1226.5129
    132.5000,       5.0000,   3.00000,   1029.5823
    137.5000,       5.0000,   3.00000,   1149.3348
    142.5000,       5.0000,   3.00000,   1071.1642
    147.5000,       5.0000,   3.00000,   1332.1057
    152.5000,       5.0000,   3.00000,   1387.5446
    157.5000,       5.0000,   3.00000,   1181.6256
    162.5000,       5.0000,   3.00000,    902.4583
    167.5000,       5.0000,   3.00000,   1112.8474
    172.5000,       5.0000,   3.00000,   1084.3611
    177.5000,       5.0000,   3.00000,   1032.2692
    182.5000,       5.0000,   3.00000,    881.0282
    187.5000,       5.0000,   3.00000,    966.2432
    192.5000,       5.0000,   3.00000,    894.4985
    197.5000,       5.0000,   3.00000,    783.3237
    202.5000,       5.0000,   3.00000,    765.0145
    207.5000,       5.0000,   3.00000,    801.5497
    212.5000,       5.0000,   3.00000,    813.8252
    217.5000,       5.0000,   3.00000,    755.8956
    222.5000,       5.0000,   3.00000,    789.8984
    227.5000,       5.0000,   3.00000,    899.4978
    232.5000,       5.0000,   3.00000,    786.5160
    237.5000,       5.0000,   3.00000,    725.2217
    242.5000,       5.0000,   3.00000,    736.1181
    247.5000,       5.0000,   3.00000,    753.6664
    252.5000,       5.0000,   3.00000,    886.4555
    257.5000,       5.0000,   3.00000,    732.8248
    262.5000,       5.0000,   3.00000,    708.2502
    267.5000,       5.0000,   3.00000,    877.2474
    272.5000,       5.0000,   3.00000,   1105.2799
    277.5000,       5.0000,   3.00000,    843.6073
    282.5000,       5.0000,   3.00000,    762.2385
    287.5000,       5.0000,   3.00000,    742.8652
    292.5000,       5.0000,   3.00000,    996.3940
    297.5000,       5.0000,   3.00000,    893.2560
    302.5000,       5.0000,   3.00000,    851.8285
    307.5000,       5.0000,   3.00000,    783.8824
    312.5000,       5.0000,   3.00000,    775.4235
    317.5000,       5.0000,   3.00000,    741.5336
    322.5000,       5.0000,   3.00000,    930.3262
    327.5000,       5.0000,   3.00000,    800.9374
    332.5000,       5.0000,   3.00000,    754.5165
    337.5000,       5.0000,   3.00000,    758.2437
    342.5000,       5.0000,   3.00000,    722.8975
    347.5000,       5.0000,   3.00000,    740.5171
    352.5000,       5.0000,   3.00000,    793.3047
    357.5000,       5.0000,   3.00000,    778.2768
    362.5000,       5.0000,   3.00000,    793.0074
    367.5000,       5.0000,   3.00000,    772.3204
    372.5000,       5.0000,   3.00000,    755.0515
    377.5000,       5.0000,   3.00000,    825.7558
    382.5000,       5.0000,   3.00000,    776.6005
    387.5000,       5.0000,   3.00000,    868.6516
    392.5000,       5.0000,   3.00000,    897.0903
    397.5000,       5.0000,   3.00000,    841.0808
    402.5000,       5.0000,   3.00000,    724.6393
    407.5000,       5.0000,   3.00000,    799.1600
    412.5000,       5.0000,   3.00000,    695.4338
    417.5000,       5.0000,   3.00000,    592.4802
    422.5000,       5.0000,   3.00000,    504.2574
    427.5000,       5.0000,   3.00000,    496.9753
    432.5000,       5.0000,   3.00000,    556.5753
    437.5000,       5.0000,   3.00000,    558.8520
    442.5000,       5.0000,   3.00000,    553.0858
    447.5000,       5.0000,   3.00000,    537.3685
    452.5000,       5.0000,   3.00000,    647.3483
    457.5000,       5.0000,   3.00000,    687.3967
    462.5000,       5.0000,   3.00000,    653.2453
    467.5000,       5.0000,   3.00000,    645.9633
    472.5000,       5.0000,   3.00000,    605.2491
    477.5000,       5.0000,   3.00000,    700.3915
    482.5000,       5.0000,   3.00000,    688.0506
    487.5000,       5.0000,   3.00000,    709.3380
    492.5000,       5.0000,   3.00000,    660.4739
    497.5000,       5.0000,   3.00000,    689.6675
    502.5000,       5.0000,   3.00000,    856.0136
    507.5000,       5.0000,   3.00000,    776.9868
    512.5000,       5.0000,   3.00000,    752.0377
    517.5000,       5.0000,   3.00000,    701.7706
    522.5000,       5.0000,   3.00000,    776.4875
    527.5000,       5.0000,   3.00000,    674.7051
    532.5000,       5.0000,   3.00000,    655.3082
    537.5000,       5.0000,   3.00000,    665.8240
    542.5000,       5.0000,   3.00000,    645.4105
    547.5000,       5.0000,   3.00000,    614.3443
    552.5000,       5.0000,   3.00000,    657.2758
    557.5000,       5.0000,   3.00000,    726.8923
    562.5000,       5.0000,   3.00000,    674.9013
    567.5000,       5.0000,   3.00000,    638.4969
    572.5000,       5.0000,   3.00000,    651.1053
    577.5000,       5.0000,   3.00000,    751.5085
    582.5000,       5.0000,   3.00000,    715.0270
    587.5000,       5.0000,   3.00000,    776.7313
    592.5000,       5.0000,   3.00000,    783.1335
    597.5000,       5.0000,   3.00000,    800.1944
    602.5000,       5.0000,   3.00000,    744.2919
    607.5000,       5.0000,   3.00000,    824.3826
    612.5000,       5.0000,   3.00000,    898.5289
    617.5000,       5.0000,   3.00000,    850.5684
    622.5000,       5.0000,   3.00000,    857.7077
    627.5000,       5.0000,   3.00000,    834.2327
    632.5000,       5.0000,   3.00000,    794.2855
    637.5000,       5.0000,   3.00000,    772.0112
    642.5000,       5.0000,   3.00000,    750.3672
    647.5000,       5.0000,   3.00000,    696.3730
    652.5000,       5.0000,   3.00000,    645.2797
    657.5000,       5.0000,   3.00000,    657.8881
    662.5000,       5.0000,   3.00000,    620.9665
    667.5000,       5.0000,   3.00000,    642.4084
    672.5000,       5.0000,   3.00000,    740.8798
    677.5000,       5.0000,   3.00000,    656.5363
    682.5000,       5.0000,   3.00000,    625.0121
    687.5000,       5.0000,   3.00000,    885.7480
    692.5000,       5.0000,   3.00000,   1025.8965
    697.5000,       5.0000,   3.00000,    974.6785
    702.5000,       5.0000,   3.00000,    773.4796
    707.5000,       5.0000,   3.00000,    893.8446
    712.5000,       5.0000,   3.00000,   1078.9932
    717.5000,       5.0000,   3.00000,   1183.5338
    722.5000,       5.0000,   3.00000,    911.8506
    727.5000,       5.0000,   3.00000,    800.4856
    732.5000,       5.0000,   3.00000,    783.5734
    737.5000,       5.0000,   3.00000,    850.1938
    742.5000,       5.0000,   3.00000,    762.8983
    747.5000,       5.0000,   3.00000,    645.5353
    752.5000,       5.0000,   3.00000,    658.4766
    762.5000,       5.0000,   3.00000,    684.6563
    767.5000,       5.0000,   3.00000,    693.8347
     22.5000,      15.0000,   1.00000,    554.3134
     27.5000,      15.0000,   1.00000,    611.0985
     32.5000,      15.0000,   1.00000,    652.8679
     37.5000,      15.0000,   1.00000,    716.6171
     42.5000,      15.0000,   1.00000,    747.5941
     47.5000,      15.0000,   1.00000,    767.4785
     52.5000,      15.0000,   1.00000,    734.4775
     57.5000,      15.0000,   1.00000,    821.7849
     62.5000,      15.0000,   1.00000,    918.3004
     67.5000,      15.0000,   1.00000,   1061.6500
     72.5000,      15.0000,   1.00000,   1100.5392
     77.5000,      15.0000,   1.00000,   1066.2719
     82.5000,      15.0000,   1.00000,    887.6028
     87.5000,      15.0000,   1.00000,    862.3772
     92.5000,      15.0000,   1.00000,   1005.1442
     97.5000,      15.0000,   1.00000,   1193.3127
    102.5000,      15.0000,   1.00000,   1121.2350
    107.5000,      15.0000,   1.00000,   1047.8439
    112.5000,      15.0000,   1.00000,   1010.2534
    117.5000,      15.0000,   1.00000,   1112.2321
    122.5000,      15.0000,   1.00000,   1237.7479
    127.5000,      15.0000,   1.00000,   1262.0433
    132.5000,      15.0000,   1.00000,   1050.9111
    137.5000,      15.0000,   1.00000,    919.9323
    142.5000,      15.0000,   1.00000,   1101.3328
    147.5000,      15.0000,   1.00000,   1241.6655
    152.5000,      15.0000,   1.00000,   1265.0603
    157.5000,      15.0000,   1.00000,   1137.2170
    162.5000,      15.0000,   1.00000,   1075.2363
    167.5000,      15.0000,   1.00000,    971.5874
    172.5000,      15.0000,   1.00000,   1043.5221
    177.5000,      15.0000,   1.00000,   1038.1661
    182.5000,      15.0000,   1.00000,   1010.6103
    187.5000,      15.0000,   1.00000,    928.5755
    192.5000,      15.0000,   1.00000,    904.5150
    197.5000,      15.0000,   1.00000,    847.9974
    202.5000,      15.0000,   1.00000,    816.4794
    207.5000,      15.0000,   1.00000,    799.0916
    212.5000,      15.0000,   1.00000,    813.6141
    217.5000,      15.0000,   1.00000,    825.7023
    222.5000,      15.0000,   1.00000,    847.1057
    227.5000,      15.0000,   1.00000,    851.7603
    232.5000,      15.0000,   1.00000,    812.4015
    237.5000,      15.0000,   1.00000,    761.8967
    242.5000,      15.0000,   1.00000,    762.2623
    247.5000,      15.0000,   1.00000,    816.8658
    252.5000,      15.0000,   1.00000,    786.7419
    257.5000,      15.0000,   1.00000,    779.8878
    262.5000,      15.0000,   1.00000,    800.3311
    267.5000,      15.0000,   1.00000,    934.9005
    272.5000,      15.0000,   1.00000,    927.0537
    277.5000,      15.0000,   1.00000,    904.8836
    282.5000,      15.0000,   1.00000,    784.0460
    287.5000,      15.0000,   1.00000,    798.0721
    292.5000,      15.0000,   1.00000,    835.1839
    297.5000,      15.0000,   1.00000,    936.4254
    302.5000,      15.0000,   1.00000,    823.2354
    307.5000,      15.0000,   1.00000,    754.3946
    312.5000,      15.0000,   1.00000,    729.5940
    317.5000,      15.0000,   1.00000,    810.7192
    322.5000,      15.0000,   1.00000,    833.7335
    327.5000,      15.0000,   1.00000,    870.3429
    332.5000,      15.0000,   1.00000,    802.2690
    337.5000,      15.0000,   1.00000,    744.0512
    342.5000,      15.0000,   1.00000,    716.3704
    347.5000,      15.0000,   1.00000,    741.4236
    352.5000,      15.0000,   1.00000,    752.6172
    357.5000,      15.0000,   1.00000,    770.0734
    362.5000,      15.0000,   1.00000,    780.6100
    367.5000,      15.0000,   1.00000,    763.3412
    372.5000,      15.0000,   1.00000,    771.3663
    377.5000,      15.0000,   1.00000,    771.7200
    382.5000,      15.0000,   1.00000,    820.3344
    387.5000,      15.0000,   1.00000,    834.4824
    392.5000,      15.0000,   1.00000,    842.4927
    397.5000,      15.0000,   1.00000,    802.5959
    402.5000,      15.0000,   1.00000,    793.7178
    407.5000,      15.0000,   1.00000,    748.0875
    412.5000,      15.0000,   1.00000,    725.6825
    417.5000,      15.0000,   1.00000,    643.4458
    422.5000,      15.0000,   1.00000,    582.7194
    427.5000,      15.0000,   1.00000,    563.2480
    432.5000,      15.0000,   1.00000,    571.1958
    437.5000,      15.0000,   1.00000,    574.2157
    442.5000,      15.0000,   1.00000,    561.9164
    447.5000,      15.0000,   1.00000,    593.2769
    452.5000,      15.0000,   1.00000,    640.2505
    457.5000,      15.0000,   1.00000,    687.0400
    462.5000,      15.0000,   1.00000,    701.1494
    467.5000,      15.0000,   1.00000,    666.6830
    472.5000,      15.0000,   1.00000,    675.8078
    477.5000,      15.0000,   1.00000,    691.3498
    482.5000,      15.0000,   1.00000,    707.9827
    487.5000,      15.0000,   1.00000,    686.4664
    492.5000,      15.0000,   1.00000,    686.8825
    497.5000,      15.0000,   1.00000,    729.0858
    502.5000,      15.0000,   1.00000,    742.7642
    507.5000,      15.0000,   1.00000,    757.2778
    512.5000,      15.0000,   1.00000,    715.1488
    517.5000,      15.0000,   1.00000,    688.6005
    522.5000,      15.0000,   1.00000,    644.1918
    527.5000,      15.0000,   1.00000,    667.2775
    532.5000,      15.0000,   1.00000,    647.6248
    537.5000,      15.0000,   1.00000,    641.7159
    542.5000,      15.0000,   1.00000,    639.3708
    547.5000,      15.0000,   1.00000,    660.0281
    552.5000,      15.0000,   1.00000,    681.0242
    557.5000,      15.0000,   1.00000,    680.0196
    562.5000,      15.0000,   1.00000,    669.5958
    567.5000,      15.0000,   1.00000,    637.0792
    572.5000,      15.0000,   1.00000,    654.0122
    577.5000,      15.0000,   1.00000,    674.3990
    582.5000,      15.0000,   1.00000,    746.9937
    587.5000,      15.0000,   1.00000,    763.5195
    592.5000,      15.0000,   1.00000,    757.5690
    597.5000,      15.0000,   1.00000,    732.2839
    602.5000,      15.0000,   1.00000,    760.9128
    607.5000,      15.0000,   1.00000,    779.0466
    612.5000,      15.0000,   1.00000,    818.6758
    617.5000,      15.0000,   1.00000,    848.3689
    622.5000,      15.0000,   1.00000,    819.0237
    627.5000,      15.0000,   1.00000,    782.5450
    632.5000,      15.0000,   1.00000,    763.1895
    637.5000,      15.0000,   1.00000,    732.5960
    642.5000,      15.0000,   1.00000,    706.4133
    647.5000,      15.0000,   1.00000,    689.1177
    652.5000,      15.0000,   1.00000,    662.5129
    657.5000,      15.0000,   1.00000,    647.6337
    662.5000,      15.0000,   1.00000,    670.3448
    667.5000,      15.0000,   1.00000,    704.2733
    672.5000,      15.0000,   1.00000,    675.2699
    677.5000,      15.0000,   1.00000,    659.6298
    682.5000,      15.0000,   1.00000,    745.9921
    687.5000,      15.0000,   1.00000,    854.8306
    692.5000,      15.0000,   1.00000,    923.8318
    697.5000,      15.0000,   1.00000,    848.2381
    702.5000,      15.0000,   1.00000,    795.7983
    707.5000,      15.0000,   1.00000,    810.9005
    712.5000,      15.0000,   1.00000,    955.8342
    717.5000,      15.0000,   1.00000,    974.0127
    722.5000,      15.0000,   1.00000,    920.7852
    727.5000,      15.0000,   1.00000,    778.0182
    732.5000,      15.0000,   1.00000,    748.2718
    737.5000,      15.0000,   1.00000,    766.5126
    742.5000,      15.0000,   1.00000,    780.5982
    747.5000,      15.0000,   1.00000,    717.0570
    757.5000,      15.0000,   1.00000,    697.9988
    762.5000,      15.0000,   1.00000,    674.5565
     22.5000,       5.0000,   4.00000,    517.9575
     27.5000,       5.0000,   4.00000,    594.3251
     32.5000,       5.0000,   4.00000,    656.8220
     37.5000,       5.0000,   4.00000,    687.1094
     42.5000,       5.0000,   4.00000,    749.9431
     47.5000,       5.0000,   4.00000,    690.8049
     52.5000,       5.0000,   4.00000,    784.3323
     57.5000,       5.0000,   4.00000,    725.6796
     62.5000,       5.0000,   4.00000,    868.4179
     67.5000,       5.0000,   4.00000,   1109.5975
     72.5000,       5.0000,   4.00000,   1156.5199
     77.5000,       5.0000,   4.00000,   1000.7433
     82.5000,       5.0000,   4.00000,    909.1774
     87.5000,       5.0000,   4.00000,    818.7809
     92.5000,       5.0000,   4.00000,    910.5646
     97.5000,       5.0000,   4.00000,   1211.6456
    102.5000,       5.0000,   4.00000,   1253.9806
    107.5000,       5.0000,   4.00000,    958.4479
    112.5000,       5.0000,   4.00000,    876.7104
    117.5000,       5.0000,   4.00000,   1033.9039
    122.5000,       5.0000,   4.00000,   1430.8405
    127.5000,       5.0000,   4.00000,   1206.8998
    132.5000,       5.0000,   4.00000,    953.5734
    137.5000,       5.0000,   4.00000,   1014.1877
    142.5000,       5.0000,   4.00000,    966.1164
    147.5000,       5.0000,   4.00000,   1286.5765
    152.5000,       5.0000,   4.00000,   1381.8378
    157.5000,       5.0000,   4.00000,   1162.4843
    162.5000,       5.0000,   4.00000,    937.3249
    167.5000,       5.0000,   4.00000,   1059.7527
    172.5000,       5.0000,   4.00000,   1047.3683
    177.5000,       5.0000,   4.00000,   1090.1492
    182.5000,       5.0000,   4.00000,    963.3522
    187.5000,       5.0000,   4.00000,    995.2941
    192.5000,       5.0000,   4.00000,    934.8083
    197.5000,       5.0000,   4.00000,    829.6694
    202.5000,       5.0000,   4.00000,    821.9713
    207.5000,       5.0000,   4.00000,    806.0695
    212.5000,       5.0000,   4.00000,    854.2302
    217.5000,       5.0000,   4.00000,    813.8173
    222.5000,       5.0000,   4.00000,    847.9785
    227.5000,       5.0000,   4.00000,    972.2590
    232.5000,       5.0000,   4.00000,    805.6336
    237.5000,       5.0000,   4.00000,    769.6196
    242.5000,       5.0000,   4.00000,    785.3528
    247.5000,       5.0000,   4.00000,    766.1123
    252.5000,       5.0000,   4.00000,    862.0274
    257.5000,       5.0000,   4.00000,    757.7404
    262.5000,       5.0000,   4.00000,    745.3262
    267.5000,       5.0000,   4.00000,    965.0166
    272.5000,       5.0000,   4.00000,   1099.6902
    277.5000,       5.0000,   4.00000,    867.2884
    282.5000,       5.0000,   4.00000,    776.5450
    287.5000,       5.0000,   4.00000,    700.9304
    292.5000,       5.0000,   4.00000,    944.9934
    297.5000,       5.0000,   4.00000,    932.4207
    302.5000,       5.0000,   4.00000,    827.6680
    307.5000,       5.0000,   4.00000,    766.4095
    312.5000,       5.0000,   4.00000,    739.7483
    317.5000,       5.0000,   4.00000,    739.0547
    322.5000,       5.0000,   4.00000,    960.8256
    327.5000,       5.0000,   4.00000,    826.8060
    332.5000,       5.0000,   4.00000,    772.7108
    337.5000,       5.0000,   4.00000,    770.2636
    342.5000,       5.0000,   4.00000,    696.8980
    347.5000,       5.0000,   4.00000,    735.7853
    352.5000,       5.0000,   4.00000,    797.7075
    357.5000,       5.0000,   4.00000,    767.2913
    362.5000,       5.0000,   4.00000,    815.9374
    367.5000,       5.0000,   4.00000,    770.2041
    372.5000,       5.0000,   4.00000,    725.1346
    377.5000,       5.0000,   4.00000,    813.2823
    382.5000,       5.0000,   4.00000,    773.0774
    387.5000,       5.0000,   4.00000,    840.2605
    392.5000,       5.0000,   4.00000,    909.5541
    397.5000,       5.0000,   4.00000,    849.0189
    402.5000,       5.0000,   4.00000,    770.3032
    407.5000,       5.0000,   4.00000,    835.3167
    412.5000,       5.0000,   4.00000,    713.6716
    417.5000,       5.0000,   4.00000,    618.6481
    422.5000,       5.0000,   4.00000,    551.8018
    427.5000,       5.0000,   4.00000,    537.9510
    432.5000,       5.0000,   4.00000,    596.4750
    437.5000,       5.0000,   4.00000,    587.4789
    442.5000,       5.0000,   4.00000,    599.2689
    447.5000,       5.0000,   4.00000,    575.1044
    452.5000,       5.0000,   4.00000,    687.0995
    457.5000,       5.0000,   4.00000,    719.2594
    462.5000,       5.0000,   4.00000,    704.4278
    467.5000,       5.0000,   4.00000,    700.6135
    472.5000,       5.0000,   4.00000,    633.8167
    477.5000,       5.0000,   4.00000,    733.9523
    482.5000,       5.0000,   4.00000,    696.4126
    487.5000,       5.0000,   4.00000,    725.3030
    492.5000,       5.0000,   4.00000,    681.9673
    497.5000,       5.0000,   4.00000,    677.8657
    502.5000,       5.0000,   4.00000,    814.8674
    507.5000,       5.0000,   4.00000,    741.3038
    512.5000,       5.0000,   4.00000,    744.8408
    517.5000,       5.0000,   4.00000,    679.6688
    522.5000,       5.0000,   4.00000,    695.7983
    527.5000,       5.0000,   4.00000,    622.3437
    532.5000,       5.0000,   4.00000,    617.2809
    537.5000,       5.0000,   4.00000,    651.6800
    542.5000,       5.0000,   4.00000,    634.0544
    547.5000,       5.0000,   4.00000,    621.4024
    552.5000,       5.0000,   4.00000,    654.8603
    557.5000,       5.0000,   4.00000,    714.6822
    562.5000,       5.0000,   4.00000,    677.5486
    567.5000,       5.0000,   4.00000,    639.5630
    572.5000,       5.0000,   4.00000,    623.8893
    577.5000,       5.0000,   4.00000,    707.1524
    582.5000,       5.0000,   4.00000,    703.2191
    587.5000,       5.0000,   4.00000,    775.4354
    592.5000,       5.0000,   4.00000,    758.1268
    597.5000,       5.0000,   4.00000,    759.8705
    602.5000,       5.0000,   4.00000,    733.0805
    607.5000,       5.0000,   4.00000,    777.4564
    612.5000,       5.0000,   4.00000,    866.1786
    617.5000,       5.0000,   4.00000,    798.1831
    622.5000,       5.0000,   4.00000,    829.9665
    627.5000,       5.0000,   4.00000,    803.1567
    632.5000,       5.0000,   4.00000,    764.6262
    637.5000,       5.0000,   4.00000,    738.9359
    642.5000,       5.0000,   4.00000,    707.6775
    647.5000,       5.0000,   4.00000,    677.5090
    652.5000,       5.0000,   4.00000,    633.7770
    657.5000,       5.0000,   4.00000,    663.9851
    662.5000,       5.0000,   4.00000,    653.1561
    667.5000,       5.0000,   4.00000,    656.6084
    672.5000,       5.0000,   4.00000,    716.8147
    677.5000,       5.0000,   4.00000,    644.2316
    682.5000,       5.0000,   4.00000,    630.2796
    687.5000,       5.0000,   4.00000,    899.9437
    692.5000,       5.0000,   4.00000,    954.5840
    697.5000,       5.0000,   4.00000,    880.7924
    702.5000,       5.0000,   4.00000,    732.4365
    707.5000,       5.0000,   4.00000,    765.6467
    712.5000,       5.0000,   4.00000,    982.5134
    717.5000,       5.0000,   4.00000,   1040.9878
    722.5000,       5.0000,   4.00000,    876.5156
    727.5000,       5.0000,   4.00000,    765.7953
    732.5000,       5.0000,   4.00000,    721.7760
    737.5000,       5.0000,   4.00000,    806.1289
    742.5000,       5.0000,   4.00000,    766.3502
    747.5000,       5.0000,   4.00000,    650.2136
    757.5000,       5.0000,   4.00000,    650.7487
    762.5000,       5.0000,   4.00000,    685.4647
     30.0000,      20.0000,   1.00000,    574.8924
     35.0000,      20.0000,   1.00000,    611.3799
     40.0000,      20.0000,   1.00000,    611.7010
     45.0000,      20.0000,   1.00000,    630.2360
     50.0000,      20.0000,   1.00000,    633.6997
     55.0000,      20.0000,   1.00000,    664.8094
     60.0000,      20.0000,   1.00000,    795.5814
     65.0000,      20.0000,   1.00000,    906.1736
     70.0000,      20.0000,   1.00000,    927.4312
     75.0000,      20.0000,   1.00000,    888.9859
     80.0000,      20.0000,   1.00000,    810.3754
     85.0000,      20.0000,   1.00000,    790.5364
     90.0000,      20.0000,   1.00000,    839.7216
     95.0000,      20.0000,   1.00000,    865.5446
    100.0000,      20.0000,   1.00000,    920.0085
    105.0000,      20.0000,   1.00000,   1014.1067
    110.0000,      20.0000,   1.00000,   1030.2638
    115.0000,      20.0000,   1.00000,   1083.6340
    120.0000,      20.0000,   1.00000,   1055.0090
    125.0000,      20.0000,   1.00000,    996.1342
    130.0000,      20.0000,   1.00000,   1008.3522
    135.0000,      20.0000,   1.00000,    941.1155
    140.0000,      20.0000,   1.00000,    928.9016
    145.0000,      20.0000,   1.00000,    995.0366
    150.0000,      20.0000,   1.00000,   1010.8688
    155.0000,      20.0000,   1.00000,   1083.2654
    160.0000,      20.0000,   1.00000,   1075.5809
    165.0000,      20.0000,   1.00000,    988.1844
    170.0000,      20.0000,   1.00000,    961.9492
    175.0000,      20.0000,   1.00000,    964.4856
    180.0000,      20.0000,   1.00000,    996.6336
    185.0000,      20.0000,   1.00000,   1001.4169
    190.0000,      20.0000,   1.00000,    935.8170
    195.0000,      20.0000,   1.00000,    881.4641
    200.0000,      20.0000,   1.00000,    823.2473
    205.0000,      20.0000,   1.00000,    802.6990
    210.0000,      20.0000,   1.00000,    812.8959
    215.0000,      20.0000,   1.00000,    829.2790
    220.0000,      20.0000,   1.00000,    892.3427
    225.0000,      20.0000,   1.00000,    867.4825
    230.0000,      20.0000,   1.00000,    853.7705
    235.0000,      20.0000,   1.00000,    846.4586
    240.0000,      20.0000,   1.00000,    776.6658
    245.0000,      20.0000,   1.00000,    753.3593
    250.0000,      20.0000,   1.00000,    736.8652
    255.0000,      20.0000,   1.00000,    744.5257
    260.0000,      20.0000,   1.00000,    864.4944
    265.0000,      20.0000,   1.00000,    911.8011
    270.0000,      20.0000,   1.00000,    900.9859
    275.0000,      20.0000,   1.00000,    894.5658
    280.0000,      20.0000,   1.00000,    837.8867
    285.0000,      20.0000,   1.00000,    801.9420
    290.0000,      20.0000,   1.00000,    785.2735
    295.0000,      20.0000,   1.00000,    726.6763
    300.0000,      20.0000,   1.00000,    765.6011
    305.0000,      20.0000,   1.00000,    770.3488
    310.0000,      20.0000,   1.00000,    739.5046
    315.0000,      20.0000,   1.00000,    772.8376
    320.0000,      20.0000,   1.00000,    782.6302
    325.0000,      20.0000,   1.00000,    820.4454
    330.0000,      20.0000,   1.00000,    856.8894
    335.0000,      20.0000,   1.00000,    769.2748
    340.0000,      20.0000,   1.00000,    720.6050
    345.0000,      20.0000,   1.00000,    714.0698
    350.0000,      20.0000,   1.00000,    691.2864
    355.0000,      20.0000,   1.00000,    724.9999
    360.0000,      20.0000,   1.00000,    721.1201
    365.0000,      20.0000,   1.00000,    696.7870
    370.0000,      20.0000,   1.00000,    720.0382
    375.0000,      20.0000,   1.00000,    711.1649
    380.0000,      20.0000,   1.00000,    726.6445
    385.0000,      20.0000,   1.00000,    802.3066
    390.0000,      20.0000,   1.00000,    839.4639
    395.0000,      20.0000,   1.00000,    875.2183
    400.0000,      20.0000,   1.00000,    898.2079
    405.0000,      20.0000,   1.00000,    834.2922
    410.0000,      20.0000,   1.00000,    769.4651
    415.0000,      20.0000,   1.00000,    700.5481
    420.0000,      20.0000,   1.00000,    624.4857
    425.0000,      20.0000,   1.00000,    584.7167
    430.0000,      20.0000,   1.00000,    563.8712
    435.0000,      20.0000,   1.00000,    567.0218
    440.0000,      20.0000,   1.00000,    595.3178
    445.0000,      20.0000,   1.00000,    638.9824
    450.0000,      20.0000,   1.00000,    677.4673
    455.0000,      20.0000,   1.00000,    705.9774
    460.0000,      20.0000,   1.00000,    742.6671
    465.0000,      20.0000,   1.00000,    736.4728
    470.0000,      20.0000,   1.00000,    746.3487
    475.0000,      20.0000,   1.00000,    716.8559
    480.0000,      20.0000,   1.00000,    698.9549
    485.0000,      20.0000,   1.00000,    695.7805
    490.0000,      20.0000,   1.00000,    679.8611
    495.0000,      20.0000,   1.00000,    688.3419
    500.0000,      20.0000,   1.00000,    677.5665
    505.0000,      20.0000,   1.00000,    674.2375
    510.0000,      20.0000,   1.00000,    670.1318
    515.0000,      20.0000,   1.00000,    624.8265
    520.0000,      20.0000,   1.00000,    593.5186
    525.0000,      20.0000,   1.00000,    576.8223
    530.0000,      20.0000,   1.00000,    575.3600
    535.0000,      20.0000,   1.00000,    579.9651
    540.0000,      20.0000,   1.00000,    596.4274
    545.0000,      20.0000,   1.00000,    648.8464
    550.0000,      20.0000,   1.00000,    679.4092
    555.0000,      20.0000,   1.00000,    687.8386
    560.0000,      20.0000,   1.00000,    667.2903
    565.0000,      20.0000,   1.00000,    648.9059
    570.0000,      20.0000,   1.00000,    641.3959
    575.0000,      20.0000,   1.00000,    630.2360
    580.0000,      20.0000,   1.00000,    647.8318
    585.0000,      20.0000,   1.00000,    660.6205
    590.0000,      20.0000,   1.00000,    682.4013
    595.0000,      20.0000,   1.00000,    687.8940
    600.0000,      20.0000,   1.00000,    690.1689
    605.0000,      20.0000,   1.00000,    706.5916
    610.0000,      20.0000,   1.00000,    716.1307
    615.0000,      20.0000,   1.00000,    738.8111
    620.0000,      20.0000,   1.00000,    767.1426
    625.0000,      20.0000,   1.00000,    750.9180
    630.0000,      20.0000,   1.00000,    732.5375
    635.0000,      20.0000,   1.00000,    697.2865
    640.0000,      20.0000,   1.00000,    672.9773
    645.0000,      20.0000,   1.00000,    648.5887
    650.0000,      20.0000,   1.00000,    636.5491
    655.0000,      20.0000,   1.00000,    649.4250
    660.0000,      20.0000,   1.00000,    664.2348
    665.0000,      20.0000,   1.00000,    674.6456
    670.0000,      20.0000,   1.00000,    664.8055
    675.0000,      20.0000,   1.00000,    661.6588
    680.0000,      20.0000,   1.00000,    754.0291
    685.0000,      20.0000,   1.00000,    784.1243
    690.0000,      20.0000,   1.00000,    779.7570
    695.0000,      20.0000,   1.00000,    764.9393
    700.0000,      20.0000,   1.00000,    746.4200
    705.0000,      20.0000,   1.00000,    761.2814
    710.0000,      20.0000,   1.00000,    751.7621
    715.0000,      20.0000,   1.00000,    732.3315
    720.0000,      20.0000,   1.00000,    789.8628
    725.0000,      20.0000,   1.00000,    770.7097
    730.0000,      20.0000,   1.00000,    750.0739
    735.0000,      20.0000,   1.00000,    695.2574
    740.0000,      20.0000,   1.00000,    672.9456
    750.0000,      20.0000,   1.00000,    743.0118
    755.0000,      20.0000,   1.00000,    709.7462
     27.5000,       5.0000,   5.00000,    546.9868
     32.5000,       5.0000,   5.00000,    604.7825
     37.5000,       5.0000,   5.00000,    626.9705
     42.5000,       5.0000,   5.00000,    645.6810
     47.5000,       5.0000,   5.00000,    601.5129
     52.5000,       5.0000,   5.00000,    688.8531
     57.5000,       5.0000,   5.00000,    633.4797
     62.5000,       5.0000,   5.00000,    803.7462
     67.5000,       5.0000,   5.00000,   1033.1460
     72.5000,       5.0000,   5.00000,   1056.7606
     77.5000,       5.0000,   5.00000,    855.5974
     82.5000,       5.0000,   5.00000,    826.7813
     87.5000,       5.0000,   5.00000,    749.4428
     92.5000,       5.0000,   5.00000,    794.1755
     97.5000,       5.0000,   5.00000,   1013.8411
    102.5000,       5.0000,   5.00000,   1153.7606
    107.5000,       5.0000,   5.00000,    931.4200
    112.5000,       5.0000,   5.00000,    844.3326
    117.5000,       5.0000,   5.00000,   1004.1069
    122.5000,       5.0000,   5.00000,   1288.6570
    127.5000,       5.0000,   5.00000,   1032.9528
    132.5000,       5.0000,   5.00000,    867.0412
    137.5000,       5.0000,   5.00000,    977.6091
    142.5000,       5.0000,   5.00000,    852.2685
    147.5000,       5.0000,   5.00000,   1105.6395
    152.5000,       5.0000,   5.00000,   1270.2439
    157.5000,       5.0000,   5.00000,   1121.8236
    162.5000,       5.0000,   5.00000,    883.0760
    167.5000,       5.0000,   5.00000,   1038.1840
    172.5000,       5.0000,   5.00000,    984.6088
    177.5000,       5.0000,   5.00000,   1042.9247
    182.5000,       5.0000,   5.00000,    968.3505
    187.5000,       5.0000,   5.00000,   1025.3438
    192.5000,       5.0000,   5.00000,    932.5494
    197.5000,       5.0000,   5.00000,    834.0188
    202.5000,       5.0000,   5.00000,    793.4324
    207.5000,       5.0000,   5.00000,    814.9220
    212.5000,       5.0000,   5.00000,    853.2048
    217.5000,       5.0000,   5.00000,    825.8301
    222.5000,       5.0000,   5.00000,    887.3264
    227.5000,       5.0000,   5.00000,    992.9906
    232.5000,       5.0000,   5.00000,    826.6624
    237.5000,       5.0000,   5.00000,    790.4601
    242.5000,       5.0000,   5.00000,    784.4858
    247.5000,       5.0000,   5.00000,    708.4701
    252.5000,       5.0000,   5.00000,    817.9685
    257.5000,       5.0000,   5.00000,    755.4617
    262.5000,       5.0000,   5.00000,    788.1269
    267.5000,       5.0000,   5.00000,    964.2785
    272.5000,       5.0000,   5.00000,   1112.5502
    277.5000,       5.0000,   5.00000,    848.6572
    282.5000,       5.0000,   5.00000,    764.5419
    287.5000,       5.0000,   5.00000,    679.0001
    292.5000,       5.0000,   5.00000,    887.2818
    297.5000,       5.0000,   5.00000,    810.5081
    302.5000,       5.0000,   5.00000,    794.7254
    307.5000,       5.0000,   5.00000,    761.8521
    312.5000,       5.0000,   5.00000,    730.7770
    317.5000,       5.0000,   5.00000,    699.8060
    322.5000,       5.0000,   5.00000,    949.0159
    327.5000,       5.0000,   5.00000,    815.3826
    332.5000,       5.0000,   5.00000,    770.6053
    337.5000,       5.0000,   5.00000,    753.8121
    342.5000,       5.0000,   5.00000,    679.0150
    347.5000,       5.0000,   5.00000,    696.4918
    352.5000,       5.0000,   5.00000,    765.6417
    357.5000,       5.0000,   5.00000,    734.1059
    362.5000,       5.0000,   5.00000,    763.9624
    367.5000,       5.0000,   5.00000,    726.6456
    372.5000,       5.0000,   5.00000,    671.5397
    377.5000,       5.0000,   5.00000,    765.0621
    382.5000,       5.0000,   5.00000,    724.3421
    387.5000,       5.0000,   5.00000,    815.7542
    392.5000,       5.0000,   5.00000,    949.2686
    397.5000,       5.0000,   5.00000,    912.7244
    402.5000,       5.0000,   5.00000,    817.1363
    407.5000,       5.0000,   5.00000,    886.0187
    412.5000,       5.0000,   5.00000,    727.5967
    417.5000,       5.0000,   5.00000,    616.7310
    422.5000,       5.0000,   5.00000,    561.3874
    427.5000,       5.0000,   5.00000,    544.0591
    432.5000,       5.0000,   5.00000,    592.2544
    437.5000,       5.0000,   5.00000,    604.4109
    442.5000,       5.0000,   5.00000,    631.5181
    447.5000,       5.0000,   5.00000,    619.4359
    452.5000,       5.0000,   5.00000,    726.0808
    457.5000,       5.0000,   5.00000,    757.5721
    462.5000,       5.0000,   5.00000,    744.4495
    467.5000,       5.0000,   5.00000,    744.5683
    472.5000,       5.0000,   5.00000,    673.1892
    477.5000,       5.0000,   5.00000,    723.9407
    482.5000,       5.0000,   5.00000,    690.8297
    487.5000,       5.0000,   5.00000,    723.7625
    492.5000,       5.0000,   5.00000,    668.1216
    497.5000,       5.0000,   5.00000,    641.1185
    502.5000,       5.0000,   5.00000,    756.0859
    507.5000,       5.0000,   5.00000,    698.4536
    512.5000,       5.0000,   5.00000,    681.7346
    517.5000,       5.0000,   5.00000,    630.4183
    522.5000,       5.0000,   5.00000,    646.4388
    527.5000,       5.0000,   5.00000,    547.2543
    532.5000,       5.0000,   5.00000,    559.7972
    537.5000,       5.0000,   5.00000,    602.3898
    542.5000,       5.0000,   5.00000,    611.7078
    547.5000,       5.0000,   5.00000,    605.0648
    552.5000,       5.0000,   5.00000,    651.0162
    557.5000,       5.0000,   5.00000,    717.2829
    562.5000,       5.0000,   5.00000,    672.3719
    567.5000,       5.0000,   5.00000,    633.2866
    572.5000,       5.0000,   5.00000,    604.3069
    577.5000,       5.0000,   5.00000,    664.0347
    582.5000,       5.0000,   5.00000,    637.8044
    587.5000,       5.0000,   5.00000,    699.9100
    592.5000,       5.0000,   5.00000,    717.3275
    597.5000,       5.0000,   5.00000,    726.6010
    602.5000,       5.0000,   5.00000,    679.1487
    607.5000,       5.0000,   5.00000,    735.2057
    612.5000,       5.0000,   5.00000,    791.3816
    617.5000,       5.0000,   5.00000,    734.6855
    622.5000,       5.0000,   5.00000,    784.3967
    627.5000,       5.0000,   5.00000,    781.6325
    632.5000,       5.0000,   5.00000,    720.9537
    637.5000,       5.0000,   5.00000,    692.8063
    642.5000,       5.0000,   5.00000,    681.2292
    647.5000,       5.0000,   5.00000,    629.0808
    652.5000,       5.0000,   5.00000,    609.0477
    657.5000,       5.0000,   5.00000,    665.4019
    662.5000,       5.0000,   5.00000,    649.0059
    667.5000,       5.0000,   5.00000,    623.9100
    672.5000,       5.0000,   5.00000,    701.9906
    677.5000,       5.0000,   5.00000,    648.5343
    682.5000,       5.0000,   5.00000,    629.6276
    687.5000,       5.0000,   5.00000,    863.6077
    692.5000,       5.0000,   5.00000,    868.8687
    697.5000,       5.0000,   5.00000,    805.0986
    702.5000,       5.0000,   5.00000,    691.2756
    707.5000,       5.0000,   5.00000,    718.7690
    712.5000,       5.0000,   5.00000,    822.3527
    717.5000,       5.0000,   5.00000,    906.4078
    722.5000,       5.0000,   5.00000,    803.9989
    727.5000,       5.0000,   5.00000,    742.1756
    732.5000,       5.0000,   5.00000,    694.1141
    737.5000,       5.0000,   5.00000,    746.3963
    742.5000,       5.0000,   5.00000,    695.7487
    752.5000,       5.0000,   5.00000,    746.5894
    757.5000,       5.0000,   5.00000,    643.0673
     32.5000,       5.0000,   6.00000,    561.3636
     37.5000,       5.0000,   6.00000,    541.6604
     42.5000,       5.0000,   6.00000,    556.7843
     47.5000,       5.0000,   6.00000,    535.8556
     52.5000,       5.0000,   6.00000,    616.0869
     57.5000,       5.0000,   6.00000,    572.3699
     62.5000,       5.0000,   6.00000,    717.2205
     67.5000,       5.0000,   6.00000,    907.1782
     72.5000,       5.0000,   6.00000,    902.2263
     77.5000,       5.0000,   6.00000,    765.0532
     82.5000,       5.0000,   6.00000,    757.7087
     87.5000,       5.0000,   6.00000,    699.4939
     92.5000,       5.0000,   6.00000,    653.6376
     97.5000,       5.0000,   6.00000,    848.0479
    102.5000,       5.0000,   6.00000,   1038.8170
    107.5000,       5.0000,   6.00000,    862.4872
    112.5000,       5.0000,   6.00000,    805.4791
    117.5000,       5.0000,   6.00000,    942.5066
    122.5000,       5.0000,   6.00000,   1167.9799
    127.5000,       5.0000,   6.00000,    898.3564
    132.5000,       5.0000,   6.00000,    783.5912
    137.5000,       5.0000,   6.00000,    903.6151
    142.5000,       5.0000,   6.00000,    777.2870
    147.5000,       5.0000,   6.00000,    961.7936
    152.5000,       5.0000,   6.00000,   1100.9435
    157.5000,       5.0000,   6.00000,   1022.9837
    162.5000,       5.0000,   6.00000,    826.0768
    167.5000,       5.0000,   6.00000,    985.0545
    172.5000,       5.0000,   6.00000,    963.9990
    177.5000,       5.0000,   6.00000,    963.9575
    182.5000,       5.0000,   6.00000,    893.6544
    187.5000,       5.0000,   6.00000,   1005.3403
    192.5000,       5.0000,   6.00000,    928.8579
    197.5000,       5.0000,   6.00000,    771.3990
    202.5000,       5.0000,   6.00000,    763.0558
    207.5000,       5.0000,   6.00000,    787.9813
    212.5000,       5.0000,   6.00000,    843.0128
    217.5000,       5.0000,   6.00000,    811.7000
    222.5000,       5.0000,   6.00000,    867.4390
    227.5000,       5.0000,   6.00000,   1009.5432
    232.5000,       5.0000,   6.00000,    841.2860
    237.5000,       5.0000,   6.00000,    776.3925
    242.5000,       5.0000,   6.00000,    716.4923
    247.5000,       5.0000,   6.00000,    673.3617
    252.5000,       5.0000,   6.00000,    785.2349
    257.5000,       5.0000,   6.00000,    739.2123
    262.5000,       5.0000,   6.00000,    770.4420
    267.5000,       5.0000,   6.00000,    947.7704
    272.5000,       5.0000,   6.00000,   1101.2139
    277.5000,       5.0000,   6.00000,    836.4174
    282.5000,       5.0000,   6.00000,    729.6624
    287.5000,       5.0000,   6.00000,    657.3813
    292.5000,       5.0000,   6.00000,    801.4634
    297.5000,       5.0000,   6.00000,    715.8265
    302.5000,       5.0000,   6.00000,    711.6756
    307.5000,       5.0000,   6.00000,    738.9210
    312.5000,       5.0000,   6.00000,    724.1280
    317.5000,       5.0000,   6.00000,    686.9479
    322.5000,       5.0000,   6.00000,    890.3671
    327.5000,       5.0000,   6.00000,    783.7369
    332.5000,       5.0000,   6.00000,    741.4802
    337.5000,       5.0000,   6.00000,    730.0786
    342.5000,       5.0000,   6.00000,    661.2734
    347.5000,       5.0000,   6.00000,    661.2109
    352.5000,       5.0000,   6.00000,    707.5457
    357.5000,       5.0000,   6.00000,    680.3732
    362.5000,       5.0000,   6.00000,    691.1299
    367.5000,       5.0000,   6.00000,    652.4933
    372.5000,       5.0000,   6.00000,    622.8658
    377.5000,       5.0000,   6.00000,    700.1597
    382.5000,       5.0000,   6.00000,    678.5631
    387.5000,       5.0000,   6.00000,    817.9833
    392.5000,       5.0000,   6.00000,   1001.2208
    397.5000,       5.0000,   6.00000,    983.1198
    402.5000,       5.0000,   6.00000,    871.3296
    407.5000,       5.0000,   6.00000,    916.1039
    412.5000,       5.0000,   6.00000,    746.6608
    417.5000,       5.0000,   6.00000,    614.0220
    422.5000,       5.0000,   6.00000,    525.3486
    427.5000,       5.0000,   6.00000,    513.0455
    432.5000,       5.0000,   6.00000,    577.1968
    437.5000,       5.0000,   6.00000,    584.5829
    442.5000,       5.0000,   6.00000,    645.5650
    447.5000,       5.0000,   6.00000,    641.2629
    452.5000,       5.0000,   6.00000,    765.5317
    457.5000,       5.0000,   6.00000,    797.6768
    462.5000,       5.0000,   6.00000,    784.7355
    467.5000,       5.0000,   6.00000,    787.3572
    472.5000,       5.0000,   6.00000,    682.3421
    477.5000,       5.0000,   6.00000,    737.8391
    482.5000,       5.0000,   6.00000,    681.5591
    487.5000,       5.0000,   6.00000,    705.9645
    492.5000,       5.0000,   6.00000,    629.2324
    497.5000,       5.0000,   6.00000,    605.0352
    502.5000,       5.0000,   6.00000,    723.8575
    507.5000,       5.0000,   6.00000,    630.6541
    512.5000,       5.0000,   6.00000,    608.7178
    517.5000,       5.0000,   6.00000,    564.9422
    522.5000,       5.0000,   6.00000,    597.8987
    527.5000,       5.0000,   6.00000,    499.0223
    532.5000,       5.0000,   6.00000,    488.4825
    537.5000,       5.0000,   6.00000,    550.3989
    542.5000,       5.0000,   6.00000,    562.2374
    547.5000,       5.0000,   6.00000,    579.5063
    552.5000,       5.0000,   6.00000,    642.5898
    557.5000,       5.0000,   6.00000,    729.1840
    562.5000,       5.0000,   6.00000,    671.1978
    567.5000,       5.0000,   6.00000,    619.6747
    572.5000,       5.0000,   6.00000,    589.6387
    577.5000,       5.0000,   6.00000,    625.5289
    582.5000,       5.0000,   6.00000,    559.8032
    587.5000,       5.0000,   6.00000,    613.9948
    592.5000,       5.0000,   6.00000,    645.2321
    597.5000,       5.0000,   6.00000,    668.5139
    602.5000,       5.0000,   6.00000,    636.1816
    607.5000,       5.0000,   6.00000,    668.1454
    612.5000,       5.0000,   6.00000,    733.5530
    617.5000,       5.0000,   6.00000,    672.6249
    622.5000,       5.0000,   6.00000,    736.9861
    627.5000,       5.0000,   6.00000,    731.1188
    632.5000,       5.0000,   6.00000,    691.2053
    637.5000,       5.0000,   6.00000,    666.5582
    642.5000,       5.0000,   6.00000,    635.8486
    647.5000,       5.0000,   6.00000,    605.2528
    652.5000,       5.0000,   6.00000,    589.3059
    657.5000,       5.0000,   6.00000,    635.0144
    662.5000,       5.0000,   6.00000,    606.1705
    667.5000,       5.0000,   6.00000,    609.9031
    672.5000,       5.0000,   6.00000,    693.0024
    677.5000,       5.0000,   6.00000,    642.3155
    682.5000,       5.0000,   6.00000,    606.3043
    687.5000,       5.0000,   6.00000,    799.2996
    692.5000,       5.0000,   6.00000,    825.2446
    697.5000,       5.0000,   6.00000,    756.9806
    702.5000,       5.0000,   6.00000,    641.1125
    707.5000,       5.0000,   6.00000,    651.5571
    712.5000,       5.0000,   6.00000,    747.0353
    717.5000,       5.0000,   6.00000,    779.7630
    722.5000,       5.0000,   6.00000,    712.7146
    727.5000,       5.0000,   6.00000,    673.0704
    732.5000,       5.0000,   6.00000,    667.0766
    737.5000,       5.0000,   6.00000,    696.4978
    747.5000,       5.0000,   6.00000,    640.3219
    752.5000,       5.0000,   6.00000,    713.3376
     37.5000,      25.0000,   1.00000,    508.3175
     42.5000,      25.0000,   1.00000,    530.6045
     47.5000,      25.0000,   1.00000,    536.9008
     52.5000,      25.0000,   1.00000,    589.7973
     57.5000,      25.0000,   1.00000,    676.0872
     62.5000,      25.0000,   1.00000,    734.4923
     67.5000,      25.0000,   1.00000,    707.3704
     72.5000,      25.0000,   1.00000,    726.1898
     77.5000,      25.0000,   1.00000,    744.7269
     82.5000,      25.0000,   1.00000,    724.8028
     87.5000,      25.0000,   1.00000,    681.2888
     92.5000,      25.0000,   1.00000,    723.3166
     97.5000,      25.0000,   1.00000,    731.7083
    102.5000,      25.0000,   1.00000,    776.0397
    107.5000,      25.0000,   1.00000,    913.1306
    112.5000,      25.0000,   1.00000,   1018.3441
    117.5000,      25.0000,   1.00000,    934.0703
    122.5000,      25.0000,   1.00000,    872.5790
    127.5000,      25.0000,   1.00000,    894.4153
    132.5000,      25.0000,   1.00000,    854.7502
    137.5000,      25.0000,   1.00000,    834.9797
    142.5000,      25.0000,   1.00000,    867.8630
    147.5000,      25.0000,   1.00000,    879.2765
    152.5000,      25.0000,   1.00000,    830.9078
    157.5000,      25.0000,   1.00000,    898.0414
    162.5000,      25.0000,   1.00000,    961.9105
    167.5000,      25.0000,   1.00000,    939.3163
    172.5000,      25.0000,   1.00000,    892.1266
    177.5000,      25.0000,   1.00000,    924.3214
    182.5000,      25.0000,   1.00000,    894.2914
    187.5000,      25.0000,   1.00000,    887.5840
    192.5000,      25.0000,   1.00000,    846.3091
    197.5000,      25.0000,   1.00000,    820.9805
    202.5000,      25.0000,   1.00000,    776.3865
    207.5000,      25.0000,   1.00000,    771.0562
    212.5000,      25.0000,   1.00000,    799.1044
    217.5000,      25.0000,   1.00000,    844.8477
    222.5000,      25.0000,   1.00000,    849.5786
    227.5000,      25.0000,   1.00000,    855.9640
    232.5000,      25.0000,   1.00000,    848.7513
    237.5000,      25.0000,   1.00000,    772.7256
    242.5000,      25.0000,   1.00000,    721.9642
    247.5000,      25.0000,   1.00000,    702.7237
    252.5000,      25.0000,   1.00000,    732.0005
    257.5000,      25.0000,   1.00000,    776.7629
    262.5000,      25.0000,   1.00000,    859.7884
    267.5000,      25.0000,   1.00000,    865.4604
    272.5000,      25.0000,   1.00000,    851.2332
    277.5000,      25.0000,   1.00000,    831.2596
    282.5000,      25.0000,   1.00000,    833.1519
    287.5000,      25.0000,   1.00000,    715.3856
    292.5000,      25.0000,   1.00000,    671.4901
    297.5000,      25.0000,   1.00000,    645.9782
    302.5000,      25.0000,   1.00000,    665.5159
    307.5000,      25.0000,   1.00000,    681.9525
    312.5000,      25.0000,   1.00000,    761.4459
    317.5000,      25.0000,   1.00000,    764.2745
    322.5000,      25.0000,   1.00000,    762.6694
    327.5000,      25.0000,   1.00000,    761.9660
    332.5000,      25.0000,   1.00000,    781.7762
    337.5000,      25.0000,   1.00000,    729.7120
    342.5000,      25.0000,   1.00000,    697.4876
    347.5000,      25.0000,   1.00000,    668.8993
    352.5000,      25.0000,   1.00000,    644.4871
    357.5000,      25.0000,   1.00000,    619.3912
    362.5000,      25.0000,   1.00000,    616.5527
    367.5000,      25.0000,   1.00000,    627.5154
    372.5000,      25.0000,   1.00000,    629.1501
    377.5000,      25.0000,   1.00000,    669.3253
    382.5000,      25.0000,   1.00000,    750.5773
    387.5000,      25.0000,   1.00000,    846.1754
    392.5000,      25.0000,   1.00000,    904.0107
    397.5000,      25.0000,   1.00000,    955.4459
    402.5000,      25.0000,   1.00000,    936.7057
    407.5000,      25.0000,   1.00000,    843.5103
    412.5000,      25.0000,   1.00000,    743.4636
    417.5000,      25.0000,   1.00000,    660.2500
    422.5000,      25.0000,   1.00000,    561.2536
    427.5000,      25.0000,   1.00000,    512.3499
    432.5000,      25.0000,   1.00000,    517.8733
    437.5000,      25.0000,   1.00000,    549.8599
    442.5000,      25.0000,   1.00000,    607.2247
    447.5000,      25.0000,   1.00000,    679.3072
    452.5000,      25.0000,   1.00000,    730.0140
    457.5000,      25.0000,   1.00000,    770.1893
    462.5000,      25.0000,   1.00000,    790.5742
    467.5000,      25.0000,   1.00000,    785.2636
    472.5000,      25.0000,   1.00000,    762.7239
    477.5000,      25.0000,   1.00000,    741.1006
    482.5000,      25.0000,   1.00000,    699.6672
    487.5000,      25.0000,   1.00000,    654.2906
    492.5000,      25.0000,   1.00000,    655.1179
    497.5000,      25.0000,   1.00000,    648.6631
    502.5000,      25.0000,   1.00000,    621.9176
    507.5000,      25.0000,   1.00000,    588.3558
    512.5000,      25.0000,   1.00000,    563.6364
    517.5000,      25.0000,   1.00000,    527.3301
    522.5000,      25.0000,   1.00000,    510.5566
    527.5000,      25.0000,   1.00000,    518.8840
    532.5000,      25.0000,   1.00000,    519.9193
    537.5000,      25.0000,   1.00000,    513.7914
    542.5000,      25.0000,   1.00000,    570.7253
    547.5000,      25.0000,   1.00000,    641.8715
    552.5000,      25.0000,   1.00000,    680.9618
    557.5000,      25.0000,   1.00000,    675.9386
    562.5000,      25.0000,   1.00000,    658.2933
    567.5000,      25.0000,   1.00000,    646.6122
    572.5000,      25.0000,   1.00000,    609.2161
    577.5000,      25.0000,   1.00000,    587.0132
    582.5000,      25.0000,   1.00000,    574.8071
    587.5000,      25.0000,   1.00000,    571.7209
    592.5000,      25.0000,   1.00000,    566.3907
    597.5000,      25.0000,   1.00000,    599.7841
    602.5000,      25.0000,   1.00000,    628.8431
    607.5000,      25.0000,   1.00000,    632.8952
    612.5000,      25.0000,   1.00000,    651.4223
    617.5000,      25.0000,   1.00000,    686.1335
    622.5000,      25.0000,   1.00000,    686.0295
    627.5000,      25.0000,   1.00000,    673.5658
    632.5000,      25.0000,   1.00000,    672.4512
    637.5000,      25.0000,   1.00000,    650.3276
    642.5000,      25.0000,   1.00000,    617.8060
    647.5000,      25.0000,   1.00000,    624.6918
    652.5000,      25.0000,   1.00000,    625.5240
    657.5000,      25.0000,   1.00000,    597.1427
    662.5000,      25.0000,   1.00000,    628.8132
    667.5000,      25.0000,   1.00000,    647.0878
    672.5000,      25.0000,   1.00000,    654.9197
    677.5000,      25.0000,   1.00000,    701.9954
    682.5000,      25.0000,   1.00000,    722.8162
    687.5000,      25.0000,   1.00000,    718.1052
    692.5000,      25.0000,   1.00000,    691.9196
    697.5000,      25.0000,   1.00000,    701.8271
    702.5000,      25.0000,   1.00000,    684.4839
    707.5000,      25.0000,   1.00000,    660.3045
    712.5000,      25.0000,   1.00000,    652.2249
    717.5000,      25.0000,   1.00000,    633.0983
    722.5000,      25.0000,   1.00000,    634.4259
    727.5000,      25.0000,   1.00000,    669.7117
    732.5000,      25.0000,   1.00000,    646.3696
    742.5000,      25.0000,   1.00000,    684.4789
    747.5000,      25.0000,   1.00000,    676.1516
     37.5000,       5.0000,   7.00000,    484.6173
     42.5000,       5.0000,   7.00000,    501.6716
     47.5000,       5.0000,   7.00000,    479.1179
     52.5000,       5.0000,   7.00000,    566.8078
     57.5000,       5.0000,   7.00000,    519.9435
     62.5000,       5.0000,   7.00000,    623.2334
     67.5000,       5.0000,   7.00000,    744.5253
     72.5000,       5.0000,   7.00000,    796.8230
     77.5000,       5.0000,   7.00000,    717.4424
     82.5000,       5.0000,   7.00000,    706.9284
     87.5000,       5.0000,   7.00000,    577.3950
     92.5000,       5.0000,   7.00000,    594.2993
     97.5000,       5.0000,   7.00000,    765.4332
    102.5000,       5.0000,   7.00000,    884.1924
    107.5000,       5.0000,   7.00000,    765.6011
    112.5000,       5.0000,   7.00000,    741.6605
    117.5000,       5.0000,   7.00000,    835.0095
    122.5000,       5.0000,   7.00000,   1066.7316
    127.5000,       5.0000,   7.00000,    860.2263
    132.5000,       5.0000,   7.00000,    688.1908
    137.5000,       5.0000,   7.00000,    784.0490
    142.5000,       5.0000,   7.00000,    707.0061
    147.5000,       5.0000,   7.00000,    889.0493
    152.5000,       5.0000,   7.00000,    961.9531
    157.5000,       5.0000,   7.00000,    886.4417
    162.5000,       5.0000,   7.00000,    768.7996
    167.5000,       5.0000,   7.00000,    937.4859
    172.5000,       5.0000,   7.00000,    900.6729
    177.5000,       5.0000,   7.00000,    919.7311
    182.5000,       5.0000,   7.00000,    816.9330
    187.5000,       5.0000,   7.00000,    915.4589
    192.5000,       5.0000,   7.00000,    851.1549
    197.5000,       5.0000,   7.00000,    744.3490
    202.5000,       5.0000,   7.00000,    717.1372
    207.5000,       5.0000,   7.00000,    751.6750
    212.5000,       5.0000,   7.00000,    811.2076
    217.5000,       5.0000,   7.00000,    781.4691
    222.5000,       5.0000,   7.00000,    840.7242
    227.5000,       5.0000,   7.00000,    998.7102
    232.5000,       5.0000,   7.00000,    822.0267
    237.5000,       5.0000,   7.00000,    718.2192
    242.5000,       5.0000,   7.00000,    681.6740
    247.5000,       5.0000,   7.00000,    641.0818
    252.5000,       5.0000,   7.00000,    777.0859
    257.5000,       5.0000,   7.00000,    707.0117
    262.5000,       5.0000,   7.00000,    727.9285
    267.5000,       5.0000,   7.00000,    928.0812
    272.5000,       5.0000,   7.00000,   1073.4727
    277.5000,       5.0000,   7.00000,    810.4031
    282.5000,       5.0000,   7.00000,    714.5019
    287.5000,       5.0000,   7.00000,    582.8770
    292.5000,       5.0000,   7.00000,    742.1875
    297.5000,       5.0000,   7.00000,    670.4360
    302.5000,       5.0000,   7.00000,    640.7936
    307.5000,       5.0000,   7.00000,    667.8134
    312.5000,       5.0000,   7.00000,    699.3040
    317.5000,       5.0000,   7.00000,    668.3128
    322.5000,       5.0000,   7.00000,    868.2435
    327.5000,       5.0000,   7.00000,    729.9259
    332.5000,       5.0000,   7.00000,    699.6048
    337.5000,       5.0000,   7.00000,    702.2886
    342.5000,       5.0000,   7.00000,    622.8727
    347.5000,       5.0000,   7.00000,    629.9421
    352.5000,       5.0000,   7.00000,    658.7285
    357.5000,       5.0000,   7.00000,    598.0485
    362.5000,       5.0000,   7.00000,    625.2970
    367.5000,       5.0000,   7.00000,    586.3930
    372.5000,       5.0000,   7.00000,    552.7972
    377.5000,       5.0000,   7.00000,    666.7978
    382.5000,       5.0000,   7.00000,    665.0393
    387.5000,       5.0000,   7.00000,    827.5749
    392.5000,       5.0000,   7.00000,   1062.1266
    397.5000,       5.0000,   7.00000,   1028.3378
    402.5000,       5.0000,   7.00000,    912.9272
    407.5000,       5.0000,   7.00000,    950.5515
    412.5000,       5.0000,   7.00000,    753.8666
    417.5000,       5.0000,   7.00000,    600.1250
    422.5000,       5.0000,   7.00000,    494.2545
    427.5000,       5.0000,   7.00000,    461.9059
    432.5000,       5.0000,   7.00000,    535.8764
    437.5000,       5.0000,   7.00000,    565.5822
    442.5000,       5.0000,   7.00000,    618.0457
    447.5000,       5.0000,   7.00000,    644.1068
    452.5000,       5.0000,   7.00000,    785.8799
    457.5000,       5.0000,   7.00000,    836.6026
    462.5000,       5.0000,   7.00000,    829.5723
    467.5000,       5.0000,   7.00000,    807.4348
    472.5000,       5.0000,   7.00000,    703.6104
    477.5000,       5.0000,   7.00000,    752.3408
    482.5000,       5.0000,   7.00000,    682.6827
    487.5000,       5.0000,   7.00000,    673.3224
    492.5000,       5.0000,   7.00000,    605.8204
    497.5000,       5.0000,   7.00000,    581.5781
    502.5000,       5.0000,   7.00000,    675.7990
    507.5000,       5.0000,   7.00000,    580.9835
    512.5000,       5.0000,   7.00000,    543.4497
    517.5000,       5.0000,   7.00000,    516.9292
    522.5000,       5.0000,   7.00000,    536.2920
    527.5000,       5.0000,   7.00000,    462.5287
    532.5000,       5.0000,   7.00000,    450.4283
    537.5000,       5.0000,   7.00000,    483.3490
    542.5000,       5.0000,   7.00000,    513.8499
    547.5000,       5.0000,   7.00000,    544.9857
    552.5000,       5.0000,   7.00000,    638.1027
    557.5000,       5.0000,   7.00000,    728.7092
    562.5000,       5.0000,   7.00000,    673.3732
    567.5000,       5.0000,   7.00000,    615.4381
    572.5000,       5.0000,   7.00000,    575.7404
    577.5000,       5.0000,   7.00000,    576.3267
    582.5000,       5.0000,   7.00000,    511.1675
    587.5000,       5.0000,   7.00000,    540.7294
    592.5000,       5.0000,   7.00000,    556.3121
    597.5000,       5.0000,   7.00000,    601.2900
    602.5000,       5.0000,   7.00000,    582.3132
    607.5000,       5.0000,   7.00000,    619.5732
    612.5000,       5.0000,   7.00000,    676.1390
    617.5000,       5.0000,   7.00000,    633.3796
    622.5000,       5.0000,   7.00000,    680.6628
    627.5000,       5.0000,   7.00000,    683.6864
    632.5000,       5.0000,   7.00000,    654.5669
    637.5000,       5.0000,   7.00000,    629.4474
    642.5000,       5.0000,   7.00000,    611.5867
    647.5000,       5.0000,   7.00000,    589.7820
    652.5000,       5.0000,   7.00000,    575.0864
    657.5000,       5.0000,   7.00000,    578.0897
    662.5000,       5.0000,   7.00000,    575.2174
    667.5000,       5.0000,   7.00000,    587.6210
    672.5000,       5.0000,   7.00000,    683.5426
    677.5000,       5.0000,   7.00000,    615.3210
    682.5000,       5.0000,   7.00000,    566.5026
    687.5000,       5.0000,   7.00000,    766.4722
    692.5000,       5.0000,   7.00000,    790.2076
    697.5000,       5.0000,   7.00000,    721.2850
    702.5000,       5.0000,   7.00000,    584.4235
    707.5000,       5.0000,   7.00000,    583.9241
    712.5000,       5.0000,   7.00000,    695.9026
    717.5000,       5.0000,   7.00000,    713.8010
    722.5000,       5.0000,   7.00000,    623.8182
    727.5000,       5.0000,   7.00000,    594.2076
    732.5000,       5.0000,   7.00000,    604.7578
    742.5000,       5.0000,   7.00000,    652.8054
    747.5000,       5.0000,   7.00000,    583.1697
     42.5000,       5.0000,   8.00000,    457.0305
     47.5000,       5.0000,   8.00000,    437.3159
     52.5000,       5.0000,   8.00000,    505.6188
     57.5000,       5.0000,   8.00000,    453.0095
     62.5000,       5.0000,   8.00000,    519.8892
     67.5000,       5.0000,   8.00000,    648.9296
     72.5000,       5.0000,   8.00000,    734.3170
     77.5000,       5.0000,   8.00000,    661.9781
     82.5000,       5.0000,   8.00000,    597.3168
     87.5000,       5.0000,   8.00000,    507.2879
     92.5000,       5.0000,   8.00000,    527.1498
     97.5000,       5.0000,   8.00000,    700.6471
    102.5000,       5.0000,   8.00000,    799.6593
    107.5000,       5.0000,   8.00000,    660.1292
    112.5000,       5.0000,   8.00000,    636.0537
    117.5000,       5.0000,   8.00000,    740.0149
    122.5000,       5.0000,   8.00000,   1000.1074
    127.5000,       5.0000,   8.00000,    793.0040
    132.5000,       5.0000,   8.00000,    628.5069
    137.5000,       5.0000,   8.00000,    683.5269
    142.5000,       5.0000,   8.00000,    621.7794
    147.5000,       5.0000,   8.00000,    806.1152
    152.5000,       5.0000,   8.00000,    882.7997
    157.5000,       5.0000,   8.00000,    803.8610
    162.5000,       5.0000,   8.00000,    687.9737
    167.5000,       5.0000,   8.00000,    873.3122
    172.5000,       5.0000,   8.00000,    841.2869
    177.5000,       5.0000,   8.00000,    858.0758
    182.5000,       5.0000,   8.00000,    767.7711
    187.5000,       5.0000,   8.00000,    797.1065
    192.5000,       5.0000,   8.00000,    762.1409
    197.5000,       5.0000,   8.00000,    689.5546
    202.5000,       5.0000,   8.00000,    691.0234
    207.5000,       5.0000,   8.00000,    706.0912
    212.5000,       5.0000,   8.00000,    757.4274
    217.5000,       5.0000,   8.00000,    741.8210
    222.5000,       5.0000,   8.00000,    820.2750
    227.5000,       5.0000,   8.00000,    935.4066
    232.5000,       5.0000,   8.00000,    743.7134
    237.5000,       5.0000,   8.00000,    685.4811
    242.5000,       5.0000,   8.00000,    655.6904
    247.5000,       5.0000,   8.00000,    632.7026
    252.5000,       5.0000,   8.00000,    735.3131
    257.5000,       5.0000,   8.00000,    669.5139
    262.5000,       5.0000,   8.00000,    694.2999
    267.5000,       5.0000,   8.00000,    863.8247
    272.5000,       5.0000,   8.00000,   1028.6393
    277.5000,       5.0000,   8.00000,    793.0740
    282.5000,       5.0000,   8.00000,    656.8229
    287.5000,       5.0000,   8.00000,    544.4952
    292.5000,       5.0000,   8.00000,    692.0869
    297.5000,       5.0000,   8.00000,    636.3894
    302.5000,       5.0000,   8.00000,    611.8399
    307.5000,       5.0000,   8.00000,    611.9483
    312.5000,       5.0000,   8.00000,    627.2920
    317.5000,       5.0000,   8.00000,    638.1938
    322.5000,       5.0000,   8.00000,    840.9124
    327.5000,       5.0000,   8.00000,    703.1438
    332.5000,       5.0000,   8.00000,    658.9302
    337.5000,       5.0000,   8.00000,    656.4385
    342.5000,       5.0000,   8.00000,    595.9326
    347.5000,       5.0000,   8.00000,    589.1513
    352.5000,       5.0000,   8.00000,    603.3706
    357.5000,       5.0000,   8.00000,    541.4955
    362.5000,       5.0000,   8.00000,    556.7955
    367.5000,       5.0000,   8.00000,    536.9890
    372.5000,       5.0000,   8.00000,    509.1550
    377.5000,       5.0000,   8.00000,    648.5729
    382.5000,       5.0000,   8.00000,    670.6194
    387.5000,       5.0000,   8.00000,    850.2711
    392.5000,       5.0000,   8.00000,   1091.0607
    397.5000,       5.0000,   8.00000,   1064.1676
    402.5000,       5.0000,   8.00000,    930.5224
    407.5000,       5.0000,   8.00000,    968.5081
    412.5000,       5.0000,   8.00000,    742.5871
    417.5000,       5.0000,   8.00000,    568.6316
    422.5000,       5.0000,   8.00000,    461.0388
    427.5000,       5.0000,   8.00000,    417.4203
    432.5000,       5.0000,   8.00000,    475.6582
    437.5000,       5.0000,   8.00000,    512.5461
    442.5000,       5.0000,   8.00000,    590.6672
    447.5000,       5.0000,   8.00000,    609.0140
    452.5000,       5.0000,   8.00000,    784.2059
    457.5000,       5.0000,   8.00000,    861.5403
    462.5000,       5.0000,   8.00000,    850.8418
    467.5000,       5.0000,   8.00000,    842.3887
    472.5000,       5.0000,   8.00000,    726.3178
    477.5000,       5.0000,   8.00000,    767.3448
    482.5000,       5.0000,   8.00000,    675.1582
    487.5000,       5.0000,   8.00000,    679.1041
    492.5000,       5.0000,   8.00000,    590.7863
    497.5000,       5.0000,   8.00000,    553.2278
    502.5000,       5.0000,   8.00000,    632.8647
    507.5000,       5.0000,   8.00000,    541.1228
    512.5000,       5.0000,   8.00000,    505.4297
    517.5000,       5.0000,   8.00000,    461.9977
    522.5000,       5.0000,   8.00000,    487.2611
    527.5000,       5.0000,   8.00000,    413.3286
    532.5000,       5.0000,   8.00000,    411.9408
    537.5000,       5.0000,   8.00000,    448.3371
    542.5000,       5.0000,   8.00000,    462.0781
    547.5000,       5.0000,   8.00000,    511.8473
    552.5000,       5.0000,   8.00000,    616.5865
    557.5000,       5.0000,   8.00000,    720.2506
    562.5000,       5.0000,   8.00000,    674.7884
    567.5000,       5.0000,   8.00000,    608.8484
    572.5000,       5.0000,   8.00000,    538.1860
    577.5000,       5.0000,   8.00000,    543.1049
    582.5000,       5.0000,   8.00000,    469.1873
    587.5000,       5.0000,   8.00000,    482.9274
    592.5000,       5.0000,   8.00000,    486.0542
    597.5000,       5.0000,   8.00000,    517.2928
    602.5000,       5.0000,   8.00000,    519.7136
    607.5000,       5.0000,   8.00000,    572.9339
    612.5000,       5.0000,   8.00000,    637.6678
    617.5000,       5.0000,   8.00000,    584.9108
    622.5000,       5.0000,   8.00000,    647.0527
    627.5000,       5.0000,   8.00000,    643.0748
    632.5000,       5.0000,   8.00000,    613.4615
    637.5000,       5.0000,   8.00000,    597.0338
    642.5000,       5.0000,   8.00000,    600.6523
    647.5000,       5.0000,   8.00000,    567.0297
    652.5000,       5.0000,   8.00000,    533.0003
    657.5000,       5.0000,   8.00000,    558.4108
    662.5000,       5.0000,   8.00000,    543.3869
    667.5000,       5.0000,   8.00000,    562.0662
    672.5000,       5.0000,   8.00000,    644.7996
    677.5000,       5.0000,   8.00000,    578.4512
    682.5000,       5.0000,   8.00000,    538.9709
    687.5000,       5.0000,   8.00000,    740.6658
    692.5000,       5.0000,   8.00000,    753.5938
    697.5000,       5.0000,   8.00000,    670.5797
    702.5000,       5.0000,   8.00000,    548.3123
    707.5000,       5.0000,   8.00000,    547.3586
    712.5000,       5.0000,   8.00000,    629.7763
    717.5000,       5.0000,   8.00000,    663.1088
    722.5000,       5.0000,   8.00000,    582.4459
    727.5000,       5.0000,   8.00000,    503.6038
    737.5000,       5.0000,   8.00000,    656.2770
    742.5000,       5.0000,   8.00000,    605.9742
     52.5000,      35.0000,   1.00000,    444.9547
     57.5000,      35.0000,   1.00000,    471.0314
     62.5000,      35.0000,   1.00000,    497.8571
     67.5000,      35.0000,   1.00000,    519.7726
     72.5000,      35.0000,   1.00000,    476.0803
     77.5000,      35.0000,   1.00000,    464.5885
     82.5000,      35.0000,   1.00000,    518.4341
     87.5000,      35.0000,   1.00000,    556.2314
     92.5000,      35.0000,   1.00000,    565.1295
     97.5000,      35.0000,   1.00000,    576.7599
    102.5000,      35.0000,   1.00000,    587.0935
    107.5000,      35.0000,   1.00000,    644.2958
    112.5000,      35.0000,   1.00000,    675.1232
    117.5000,      35.0000,   1.00000,    673.0635
    122.5000,      35.0000,   1.00000,    669.6374
    127.5000,      35.0000,   1.00000,    668.9786
    132.5000,      35.0000,   1.00000,    713.6696
    137.5000,      35.0000,   1.00000,    741.7159
    142.5000,      35.0000,   1.00000,    678.1123
    147.5000,      35.0000,   1.00000,    642.5065
    152.5000,      35.0000,   1.00000,    696.3521
    157.5000,      35.0000,   1.00000,    728.4141
    162.5000,      35.0000,   1.00000,    744.0878
    167.5000,      35.0000,   1.00000,    736.8196
    172.5000,      35.0000,   1.00000,    735.9111
    177.5000,      35.0000,   1.00000,    718.7671
    182.5000,      35.0000,   1.00000,    712.3797
    187.5000,      35.0000,   1.00000,    683.4664
    192.5000,      35.0000,   1.00000,    671.3227
    197.5000,      35.0000,   1.00000,    655.5865
    202.5000,      35.0000,   1.00000,    673.3131
    207.5000,      35.0000,   1.00000,    692.7112
    212.5000,      35.0000,   1.00000,    720.2512
    217.5000,      35.0000,   1.00000,    708.4750
    222.5000,      35.0000,   1.00000,    688.4736
    227.5000,      35.0000,   1.00000,    680.3871
    232.5000,      35.0000,   1.00000,    675.3452
    237.5000,      35.0000,   1.00000,    705.4235
    242.5000,      35.0000,   1.00000,    704.3347
    247.5000,      35.0000,   1.00000,    676.8224
    252.5000,      35.0000,   1.00000,    694.4103
    257.5000,      35.0000,   1.00000,    731.4031
    262.5000,      35.0000,   1.00000,    728.5320
    267.5000,      35.0000,   1.00000,    733.2202
    272.5000,      35.0000,   1.00000,    683.2514
    277.5000,      35.0000,   1.00000,    690.4641
    282.5000,      35.0000,   1.00000,    707.7399
    287.5000,      35.0000,   1.00000,    676.7114
    292.5000,      35.0000,   1.00000,    610.7706
    297.5000,      35.0000,   1.00000,    582.9324
    302.5000,      35.0000,   1.00000,    564.1516
    307.5000,      35.0000,   1.00000,    616.4368
    312.5000,      35.0000,   1.00000,    611.7901
    317.5000,      35.0000,   1.00000,    619.0514
    322.5000,      35.0000,   1.00000,    657.5422
    327.5000,      35.0000,   1.00000,    674.3742
    332.5000,      35.0000,   1.00000,    664.7134
    337.5000,      35.0000,   1.00000,    653.6724
    342.5000,      35.0000,   1.00000,    582.8630
    347.5000,      35.0000,   1.00000,    554.5532
    352.5000,      35.0000,   1.00000,    529.1284
    357.5000,      35.0000,   1.00000,    497.4964
    362.5000,      35.0000,   1.00000,    508.4750
    367.5000,      35.0000,   1.00000,    533.1785
    372.5000,      35.0000,   1.00000,    590.9357
    377.5000,      35.0000,   1.00000,    721.6522
    382.5000,      35.0000,   1.00000,    812.7125
    387.5000,      35.0000,   1.00000,    877.3704
    392.5000,      35.0000,   1.00000,    946.7996
    397.5000,      35.0000,   1.00000,    943.1931
    402.5000,      35.0000,   1.00000,    893.3561
    407.5000,      35.0000,   1.00000,    802.7465
    412.5000,      35.0000,   1.00000,    678.8474
    417.5000,      35.0000,   1.00000,    575.6919
    422.5000,      35.0000,   1.00000,    502.1501
    427.5000,      35.0000,   1.00000,    429.5791
    432.5000,      35.0000,   1.00000,    400.8392
    437.5000,      35.0000,   1.00000,    409.1963
    442.5000,      35.0000,   1.00000,    464.5122
    447.5000,      35.0000,   1.00000,    564.9076
    452.5000,      35.0000,   1.00000,    651.4323
    457.5000,      35.0000,   1.00000,    718.4064
    462.5000,      35.0000,   1.00000,    800.9503
    467.5000,      35.0000,   1.00000,    844.1849
    472.5000,      35.0000,   1.00000,    830.2728
    477.5000,      35.0000,   1.00000,    784.9714
    482.5000,      35.0000,   1.00000,    731.8886
    487.5000,      35.0000,   1.00000,    693.5573
    492.5000,      35.0000,   1.00000,    648.8315
    497.5000,      35.0000,   1.00000,    594.1328
    502.5000,      35.0000,   1.00000,    542.1944
    507.5000,      35.0000,   1.00000,    497.6213
    512.5000,      35.0000,   1.00000,    463.4927
    517.5000,      35.0000,   1.00000,    444.3791
    522.5000,      35.0000,   1.00000,    423.0877
    527.5000,      35.0000,   1.00000,    412.9760
    532.5000,      35.0000,   1.00000,    432.1591
    537.5000,      35.0000,   1.00000,    472.9732
    542.5000,      35.0000,   1.00000,    521.8394
    547.5000,      35.0000,   1.00000,    560.5245
    552.5000,      35.0000,   1.00000,    588.9869
    557.5000,      35.0000,   1.00000,    607.9271
    562.5000,      35.0000,   1.00000,    604.5566
    567.5000,      35.0000,   1.00000,    586.9686
    572.5000,      35.0000,   1.00000,    558.3676
    577.5000,      35.0000,   1.00000,    516.5477
    582.5000,      35.0000,   1.00000,    482.2596
    587.5000,      35.0000,   1.00000,    453.1175
    592.5000,      35.0000,   1.00000,    439.7185
    597.5000,      35.0000,   1.00000,    438.4840
    602.5000,      35.0000,   1.00000,    449.2338
    607.5000,      35.0000,   1.00000,    484.4789
    612.5000,      35.0000,   1.00000,    530.9523
    617.5000,      35.0000,   1.00000,    564.1862
    622.5000,      35.0000,   1.00000,    577.5159
    627.5000,      35.0000,   1.00000,    585.3736
    632.5000,      35.0000,   1.00000,    589.9439
    637.5000,      35.0000,   1.00000,    586.0046
    642.5000,      35.0000,   1.00000,    569.1796
    647.5000,      35.0000,   1.00000,    558.0693
    652.5000,      35.0000,   1.00000,    554.0815
    657.5000,      35.0000,   1.00000,    568.3752
    662.5000,      35.0000,   1.00000,    561.2110
    667.5000,      35.0000,   1.00000,    549.4765
    672.5000,      35.0000,   1.00000,    581.4343
    677.5000,      35.0000,   1.00000,    616.0623
    682.5000,      35.0000,   1.00000,    629.9398
    687.5000,      35.0000,   1.00000,    605.5068
    692.5000,      35.0000,   1.00000,    574.6169
    697.5000,      35.0000,   1.00000,    581.6910
    702.5000,      35.0000,   1.00000,    587.5513
    707.5000,      35.0000,   1.00000,    561.2595
    712.5000,      35.0000,   1.00000,    520.0986
    717.5000,      35.0000,   1.00000,    484.6038
    727.5000,      35.0000,   1.00000,    541.5703
    732.5000,      35.0000,   1.00000,    522.1861
     52.5000,       5.0000,  10.00000,    385.3715
     57.5000,       5.0000,  10.00000,    331.0771
     62.5000,       5.0000,  10.00000,    407.1068
     67.5000,       5.0000,  10.00000,    531.0859
     72.5000,       5.0000,  10.00000,    561.0610
     77.5000,       5.0000,  10.00000,    482.8334
     82.5000,       5.0000,  10.00000,    472.2225
     87.5000,       5.0000,  10.00000,    413.6876
     92.5000,       5.0000,  10.00000,    438.9883
     97.5000,       5.0000,  10.00000,    591.3632
    102.5000,       5.0000,  10.00000,    646.8676
    107.5000,       5.0000,  10.00000,    515.5995
    112.5000,       5.0000,  10.00000,    495.0430
    117.5000,       5.0000,  10.00000,    583.3941
    122.5000,       5.0000,  10.00000,    774.5413
    127.5000,       5.0000,  10.00000,    645.3702
    132.5000,       5.0000,  10.00000,    531.1694
    137.5000,       5.0000,  10.00000,    591.9491
    142.5000,       5.0000,  10.00000,    510.8689
    147.5000,       5.0000,  10.00000,    661.7025
    152.5000,       5.0000,  10.00000,    765.3403
    157.5000,       5.0000,  10.00000,    724.0262
    162.5000,       5.0000,  10.00000,    595.5106
    167.5000,       5.0000,  10.00000,    716.7976
    172.5000,       5.0000,  10.00000,    689.7914
    177.5000,       5.0000,  10.00000,    713.7877
    182.5000,       5.0000,  10.00000,    634.2556
    187.5000,       5.0000,  10.00000,    687.2866
    192.5000,       5.0000,  10.00000,    644.9445
    197.5000,       5.0000,  10.00000,    570.9505
    202.5000,       5.0000,  10.00000,    586.5410
    207.5000,       5.0000,  10.00000,    627.1160
    212.5000,       5.0000,  10.00000,    679.5995
    217.5000,       5.0000,  10.00000,    643.5388
    222.5000,       5.0000,  10.00000,    667.5952
    227.5000,       5.0000,  10.00000,    773.8447
    232.5000,       5.0000,  10.00000,    642.6271
    237.5000,       5.0000,  10.00000,    616.8870
    242.5000,       5.0000,  10.00000,    610.1279
    247.5000,       5.0000,  10.00000,    584.6288
    252.5000,       5.0000,  10.00000,    679.8773
    257.5000,       5.0000,  10.00000,    614.1002
    262.5000,       5.0000,  10.00000,    640.0128
    267.5000,       5.0000,  10.00000,    791.1831
    272.5000,       5.0000,  10.00000,    889.8987
    277.5000,       5.0000,  10.00000,    675.0085
    282.5000,       5.0000,  10.00000,    596.1184
    287.5000,       5.0000,  10.00000,    500.0732
    292.5000,       5.0000,  10.00000,    649.0029
    297.5000,       5.0000,  10.00000,    587.9303
    302.5000,       5.0000,  10.00000,    553.4136
    307.5000,       5.0000,  10.00000,    556.0964
    312.5000,       5.0000,  10.00000,    540.0829
    317.5000,       5.0000,  10.00000,    520.7762
    322.5000,       5.0000,  10.00000,    731.6120
    327.5000,       5.0000,  10.00000,    642.3027
    332.5000,       5.0000,  10.00000,    602.4080
    337.5000,       5.0000,  10.00000,    573.7360
    342.5000,       5.0000,  10.00000,    498.9892
    347.5000,       5.0000,  10.00000,    491.2843
    352.5000,       5.0000,  10.00000,    523.6904
    357.5000,       5.0000,  10.00000,    471.8652
    362.5000,       5.0000,  10.00000,    498.4115
    367.5000,       5.0000,  10.00000,    489.5568
    372.5000,       5.0000,  10.00000,    476.5602
    377.5000,       5.0000,  10.00000,    650.1048
    382.5000,       5.0000,  10.00000,    677.9624
    387.5000,       5.0000,  10.00000,    873.7785
    392.5000,       5.0000,  10.00000,   1136.0015
    397.5000,       5.0000,  10.00000,   1107.8143
    402.5000,       5.0000,  10.00000,    920.0847
    407.5000,       5.0000,  10.00000,    906.4351
    412.5000,       5.0000,  10.00000,    669.0365
    417.5000,       5.0000,  10.00000,    501.1683
    422.5000,       5.0000,  10.00000,    401.4849
    427.5000,       5.0000,  10.00000,    357.6672
    432.5000,       5.0000,  10.00000,    394.2468
    437.5000,       5.0000,  10.00000,    394.9174
    442.5000,       5.0000,  10.00000,    455.7793
    447.5000,       5.0000,  10.00000,    517.4733
    452.5000,       5.0000,  10.00000,    692.3251
    457.5000,       5.0000,  10.00000,    798.9715
    462.5000,       5.0000,  10.00000,    865.8171
    467.5000,       5.0000,  10.00000,    889.7044
    472.5000,       5.0000,  10.00000,    770.6773
    477.5000,       5.0000,  10.00000,    799.3373
    482.5000,       5.0000,  10.00000,    704.0556
    487.5000,       5.0000,  10.00000,    689.9858
    492.5000,       5.0000,  10.00000,    592.4077
    497.5000,       5.0000,  10.00000,    535.8519
    502.5000,       5.0000,  10.00000,    587.6565
    507.5000,       5.0000,  10.00000,    485.9008
    512.5000,       5.0000,  10.00000,    441.2222
    517.5000,       5.0000,  10.00000,    410.3423
    522.5000,       5.0000,  10.00000,    427.6671
    527.5000,       5.0000,  10.00000,    351.2763
    532.5000,       5.0000,  10.00000,    352.1783
    537.5000,       5.0000,  10.00000,    391.0834
    542.5000,       5.0000,  10.00000,    415.7367
    547.5000,       5.0000,  10.00000,    456.9359
    552.5000,       5.0000,  10.00000,    567.6750
    557.5000,       5.0000,  10.00000,    685.8055
    562.5000,       5.0000,  10.00000,    624.1471
    567.5000,       5.0000,  10.00000,    567.9337
    572.5000,       5.0000,  10.00000,    504.5711
    577.5000,       5.0000,  10.00000,    489.7238
    582.5000,       5.0000,  10.00000,    408.3357
    587.5000,       5.0000,  10.00000,    412.1409
    592.5000,       5.0000,  10.00000,    410.6489
    597.5000,       5.0000,  10.00000,    424.8351
    602.5000,       5.0000,  10.00000,    417.7187
    607.5000,       5.0000,  10.00000,    459.3340
    612.5000,       5.0000,  10.00000,    536.8718
    617.5000,       5.0000,  10.00000,    520.6557
    622.5000,       5.0000,  10.00000,    583.5160
    627.5000,       5.0000,  10.00000,    585.2681
    632.5000,       5.0000,  10.00000,    572.0085
    637.5000,       5.0000,  10.00000,    555.8143
    642.5000,       5.0000,  10.00000,    539.3712
    647.5000,       5.0000,  10.00000,    509.9887
    652.5000,       5.0000,  10.00000,    487.3093
    657.5000,       5.0000,  10.00000,    520.6461
    662.5000,       5.0000,  10.00000,    502.2975
    667.5000,       5.0000,  10.00000,    495.7985
    672.5000,       5.0000,  10.00000,    564.7745
    677.5000,       5.0000,  10.00000,    517.7539
    682.5000,       5.0000,  10.00000,    494.3051
    687.5000,       5.0000,  10.00000,    660.0682
    692.5000,       5.0000,  10.00000,    667.3351
    697.5000,       5.0000,  10.00000,    599.4569
    702.5000,       5.0000,  10.00000,    487.6488
    707.5000,       5.0000,  10.00000,    486.3921
    712.5000,       5.0000,  10.00000,    555.6036
    717.5000,       5.0000,  10.00000,    557.0806
    727.5000,       5.0000,  10.00000,    471.2671
    732.5000,       5.0000,  10.00000,    460.8712
     67.5000,      45.0000,   1.00000,    342.4768
     72.5000,      45.0000,   1.00000,    336.8948
     77.5000,      45.0000,   1.00000,    365.6337
     82.5000,      45.0000,   1.00000,    408.4077
     87.5000,      45.0000,   1.00000,    414.9793
     92.5000,      45.0000,   1.00000,    414.8545
     97.5000,      45.0000,   1.00000,    440.9985
    102.5000,      45.0000,   1.00000,    481.8999
    107.5000,      45.0000,   1.00000,    499.1094
    112.5000,      45.0000,   1.00000,    511.7802
    117.5000,      45.0000,   1.00000,    527.1885
    122.5000,      45.0000,   1.00000,    511.5038
    127.5000,      45.0000,   1.00000,    507.0811
    132.5000,      45.0000,   1.00000,    547.5366
    137.5000,      45.0000,   1.00000,    589.3832
    142.5000,      45.0000,   1.00000,    614.6534
    147.5000,      45.0000,   1.00000,    601.0107
    152.5000,      45.0000,   1.00000,    599.7444
    157.5000,      45.0000,   1.00000,    608.1352
    162.5000,      45.0000,   1.00000,    576.4270
    167.5000,      45.0000,   1.00000,    593.6008
    172.5000,      45.0000,   1.00000,    596.7307
    177.5000,      45.0000,   1.00000,    563.9703
    182.5000,      45.0000,   1.00000,    544.1750
    187.5000,      45.0000,   1.00000,    550.1849
    192.5000,      45.0000,   1.00000,    567.3765
    197.5000,      45.0000,   1.00000,    566.8325
    202.5000,      45.0000,   1.00000,    554.7236
    207.5000,      45.0000,   1.00000,    542.5878
    212.5000,      45.0000,   1.00000,    514.5890
    217.5000,      45.0000,   1.00000,    518.3875
    222.5000,      45.0000,   1.00000,    548.9811
    227.5000,      45.0000,   1.00000,    555.0446
    232.5000,      45.0000,   1.00000,    567.0466
    237.5000,      45.0000,   1.00000,    583.4535
    242.5000,      45.0000,   1.00000,    602.7941
    247.5000,      45.0000,   1.00000,    633.6016
    252.5000,      45.0000,   1.00000,    650.2672
    257.5000,      45.0000,   1.00000,    636.6868
    262.5000,      45.0000,   1.00000,    623.1957
    267.5000,      45.0000,   1.00000,    605.3977
    272.5000,      45.0000,   1.00000,    616.9540
    277.5000,      45.0000,   1.00000,    610.6855
    282.5000,      45.0000,   1.00000,    615.7324
    287.5000,      45.0000,   1.00000,    614.4929
    292.5000,      45.0000,   1.00000,    598.5229
    297.5000,      45.0000,   1.00000,    559.6992
    302.5000,      45.0000,   1.00000,    554.8484
    307.5000,      45.0000,   1.00000,    552.1198
    312.5000,      45.0000,   1.00000,    559.4495
    317.5000,      45.0000,   1.00000,    547.2513
    322.5000,      45.0000,   1.00000,    535.1511
    327.5000,      45.0000,   1.00000,    516.0334
    332.5000,      45.0000,   1.00000,    506.3944
    337.5000,      45.0000,   1.00000,    508.5166
    342.5000,      45.0000,   1.00000,    522.2217
    347.5000,      45.0000,   1.00000,    487.0004
    352.5000,      45.0000,   1.00000,    472.9742
    357.5000,      45.0000,   1.00000,    491.2982
    362.5000,      45.0000,   1.00000,    530.9335
    367.5000,      45.0000,   1.00000,    594.6887
    372.5000,      45.0000,   1.00000,    698.4893
    377.5000,      45.0000,   1.00000,    773.7114
    382.5000,      45.0000,   1.00000,    819.6241
    387.5000,      45.0000,   1.00000,    839.4996
    392.5000,      45.0000,   1.00000,    823.8060
    397.5000,      45.0000,   1.00000,    773.6312
    402.5000,      45.0000,   1.00000,    698.2574
    407.5000,      45.0000,   1.00000,    636.2499
    412.5000,      45.0000,   1.00000,    560.8405
    417.5000,      45.0000,   1.00000,    485.3240
    422.5000,      45.0000,   1.00000,    424.6630
    427.5000,      45.0000,   1.00000,    381.3986
    432.5000,      45.0000,   1.00000,    355.7004
    437.5000,      45.0000,   1.00000,    347.7912
    442.5000,      45.0000,   1.00000,    362.0135
    447.5000,      45.0000,   1.00000,    406.8828
    452.5000,      45.0000,   1.00000,    452.3140
    457.5000,      45.0000,   1.00000,    520.6970
    462.5000,      45.0000,   1.00000,    624.0250
    467.5000,      45.0000,   1.00000,    717.4553
    472.5000,      45.0000,   1.00000,    777.2424
    477.5000,      45.0000,   1.00000,    808.7010
    482.5000,      45.0000,   1.00000,    801.8707
    487.5000,      45.0000,   1.00000,    752.1149
    492.5000,      45.0000,   1.00000,    676.4112
    497.5000,      45.0000,   1.00000,    613.9668
    502.5000,      45.0000,   1.00000,    553.4039
    507.5000,      45.0000,   1.00000,    496.9694
    512.5000,      45.0000,   1.00000,    446.3397
    517.5000,      45.0000,   1.00000,    418.7690
    522.5000,      45.0000,   1.00000,    408.4344
    527.5000,      45.0000,   1.00000,    399.7405
    532.5000,      45.0000,   1.00000,    419.2683
    537.5000,      45.0000,   1.00000,    461.6945
    542.5000,      45.0000,   1.00000,    485.6093
    547.5000,      45.0000,   1.00000,    490.2015
    552.5000,      45.0000,   1.00000,    495.7745
    557.5000,      45.0000,   1.00000,    504.5486
    562.5000,      45.0000,   1.00000,    494.3033
    567.5000,      45.0000,   1.00000,    487.7851
    572.5000,      45.0000,   1.00000,    487.7315
    577.5000,      45.0000,   1.00000,    472.6800
    582.5000,      45.0000,   1.00000,    444.6366
    587.5000,      45.0000,   1.00000,    424.9216
    592.5000,      45.0000,   1.00000,    413.1603
    597.5000,      45.0000,   1.00000,    399.7316
    602.5000,      45.0000,   1.00000,    402.9595
    607.5000,      45.0000,   1.00000,    411.6534
    612.5000,      45.0000,   1.00000,    425.4031
    617.5000,      45.0000,   1.00000,    446.1168
    622.5000,      45.0000,   1.00000,    474.5169
    627.5000,      45.0000,   1.00000,    495.5962
    632.5000,      45.0000,   1.00000,    512.6451
    637.5000,      45.0000,   1.00000,    513.6884
    642.5000,      45.0000,   1.00000,    521.9543
    647.5000,      45.0000,   1.00000,    513.7419
    652.5000,      45.0000,   1.00000,    503.8442
    657.5000,      45.0000,   1.00000,    498.6190
    662.5000,      45.0000,   1.00000,    495.6229
    667.5000,      45.0000,   1.00000,    514.8297
    672.5000,      45.0000,   1.00000,    522.0701
    677.5000,      45.0000,   1.00000,    517.6831
    682.5000,      45.0000,   1.00000,    507.4109
    687.5000,      45.0000,   1.00000,    491.6372
    692.5000,      45.0000,   1.00000,    500.8660
    697.5000,      45.0000,   1.00000,    493.8574
    702.5000,      45.0000,   1.00000,    482.1675
    712.5000,      45.0000,   1.00000,    484.2986
    717.5000,      45.0000,   1.00000,    454.4362
     67.5000,      15.0000,   4.00000,    343.4639
     72.5000,      15.0000,   4.00000,    359.0204
     77.5000,      15.0000,   4.00000,    372.1578
     82.5000,      15.0000,   4.00000,    348.5581
     87.5000,      15.0000,   4.00000,    320.9754
     92.5000,      15.0000,   4.00000,    342.3163
     97.5000,      15.0000,   4.00000,    421.4678
    102.5000,      15.0000,   4.00000,    458.2182
    107.5000,      15.0000,   4.00000,    452.5125
    112.5000,      15.0000,   4.00000,    438.7503
    117.5000,      15.0000,   4.00000,    487.8385
    122.5000,      15.0000,   4.00000,    499.2818
    127.5000,      15.0000,   4.00000,    471.5736
    132.5000,      15.0000,   4.00000,    434.2153
    137.5000,      15.0000,   4.00000,    418.2207
    142.5000,      15.0000,   4.00000,    498.7765
    147.5000,      15.0000,   4.00000,    570.9135
    152.5000,      15.0000,   4.00000,    615.8727
    157.5000,      15.0000,   4.00000,    583.4944
    162.5000,      15.0000,   4.00000,    551.3296
    167.5000,      15.0000,   4.00000,    537.3165
    172.5000,      15.0000,   4.00000,    566.0290
    177.5000,      15.0000,   4.00000,    533.3035
    182.5000,      15.0000,   4.00000,    536.0330
    187.5000,      15.0000,   4.00000,    522.1550
    192.5000,      15.0000,   4.00000,    525.1340
    197.5000,      15.0000,   4.00000,    500.3629
    202.5000,      15.0000,   4.00000,    476.8760
    207.5000,      15.0000,   4.00000,    468.5610
    212.5000,      15.0000,   4.00000,    460.4483
    217.5000,      15.0000,   4.00000,    485.8174
    222.5000,      15.0000,   4.00000,    548.5917
    227.5000,      15.0000,   4.00000,    555.7071
    232.5000,      15.0000,   4.00000,    545.1313
    237.5000,      15.0000,   4.00000,    515.2288
    242.5000,      15.0000,   4.00000,    505.1136
    247.5000,      15.0000,   4.00000,    540.2051
    252.5000,      15.0000,   4.00000,    554.9708
    257.5000,      15.0000,   4.00000,    575.0084
    262.5000,      15.0000,   4.00000,    612.4658
    267.5000,      15.0000,   4.00000,    691.0229
    272.5000,      15.0000,   4.00000,    706.4192
    277.5000,      15.0000,   4.00000,    653.5229
    282.5000,      15.0000,   4.00000,    542.9631
    287.5000,      15.0000,   4.00000,    534.5801
    292.5000,      15.0000,   4.00000,    532.6785
    297.5000,      15.0000,   4.00000,    559.9161
    302.5000,      15.0000,   4.00000,    524.7244
    307.5000,      15.0000,   4.00000,    505.7910
    312.5000,      15.0000,   4.00000,    479.3081
    317.5000,      15.0000,   4.00000,    514.9754
    322.5000,      15.0000,   4.00000,    525.5126
    327.5000,      15.0000,   4.00000,    531.0554
    332.5000,      15.0000,   4.00000,    475.6523
    337.5000,      15.0000,   4.00000,    449.1678
    342.5000,      15.0000,   4.00000,    435.7941
    347.5000,      15.0000,   4.00000,    432.0546
    352.5000,      15.0000,   4.00000,    441.0847
    357.5000,      15.0000,   4.00000,    467.7163
    362.5000,      15.0000,   4.00000,    486.0235
    367.5000,      15.0000,   4.00000,    503.8541
    372.5000,      15.0000,   4.00000,    559.8134
    377.5000,      15.0000,   4.00000,    613.4320
    382.5000,      15.0000,   4.00000,    737.5092
    387.5000,      15.0000,   4.00000,    881.4264
    392.5000,      15.0000,   4.00000,    971.8112
    397.5000,      15.0000,   4.00000,    929.4583
    402.5000,      15.0000,   4.00000,    815.6799
    407.5000,      15.0000,   4.00000,    679.3716
    412.5000,      15.0000,   4.00000,    544.6213
    417.5000,      15.0000,   4.00000,    408.1832
    422.5000,      15.0000,   4.00000,    327.1534
    427.5000,      15.0000,   4.00000,    302.9296
    432.5000,      15.0000,   4.00000,    305.2508
    437.5000,      15.0000,   4.00000,    320.5593
    442.5000,      15.0000,   4.00000,    330.2354
    447.5000,      15.0000,   4.00000,    388.5033
    452.5000,      15.0000,   4.00000,    457.3573
    457.5000,      15.0000,   4.00000,    564.3745
    462.5000,      15.0000,   4.00000,    693.6088
    467.5000,      15.0000,   4.00000,    762.2125
    472.5000,      15.0000,   4.00000,    799.9565
    477.5000,      15.0000,   4.00000,    797.8463
    482.5000,      15.0000,   4.00000,    788.8997
    487.5000,      15.0000,   4.00000,    712.6313
    492.5000,      15.0000,   4.00000,    631.8450
    497.5000,      15.0000,   4.00000,    578.6711
    502.5000,      15.0000,   4.00000,    531.8669
    507.5000,      15.0000,   4.00000,    487.7743
    512.5000,      15.0000,   4.00000,    415.4881
    517.5000,      15.0000,   4.00000,    391.2398
    522.5000,      15.0000,   4.00000,    367.2536
    527.5000,      15.0000,   4.00000,    346.0636
    532.5000,      15.0000,   4.00000,    330.3744
    537.5000,      15.0000,   4.00000,    344.9691
    542.5000,      15.0000,   4.00000,    373.4986
    547.5000,      15.0000,   4.00000,    432.4324
    552.5000,      15.0000,   4.00000,    514.3567
    557.5000,      15.0000,   4.00000,    559.0250
    562.5000,      15.0000,   4.00000,    551.2668
    567.5000,      15.0000,   4.00000,    491.6000
    572.5000,      15.0000,   4.00000,    463.5856
    577.5000,      15.0000,   4.00000,    420.3276
    582.5000,      15.0000,   4.00000,    394.5329
    587.5000,      15.0000,   4.00000,    371.8822
    592.5000,      15.0000,   4.00000,    374.9769
    597.5000,      15.0000,   4.00000,    373.1462
    602.5000,      15.0000,   4.00000,    381.1178
    607.5000,      15.0000,   4.00000,    395.7066
    612.5000,      15.0000,   4.00000,    409.3957
    617.5000,      15.0000,   4.00000,    446.1290
    622.5000,      15.0000,   4.00000,    473.7253
    627.5000,      15.0000,   4.00000,    497.8707
    632.5000,      15.0000,   4.00000,    501.0057
    637.5000,      15.0000,   4.00000,    491.1675
    642.5000,      15.0000,   4.00000,    479.8431
    647.5000,      15.0000,   4.00000,    463.6602
    652.5000,      15.0000,   4.00000,    447.2654
    657.5000,      15.0000,   4.00000,    442.7805
    662.5000,      15.0000,   4.00000,    451.5768
    667.5000,      15.0000,   4.00000,    465.7314
    672.5000,      15.0000,   4.00000,    459.9466
    677.5000,      15.0000,   4.00000,    448.1523
    682.5000,      15.0000,   4.00000,    476.6273
    687.5000,      15.0000,   4.00000,    511.8570
    692.5000,      15.0000,   4.00000,    552.3962
    697.5000,      15.0000,   4.00000,    506.2368
    702.5000,      15.0000,   4.00000,    445.3652
    712.5000,      15.0000,   4.00000,    485.4269
    717.5000,      15.0000,   4.00000,    481.3293
     82.5000,      55.0000,   1.00000,    311.5612
     87.5000,      55.0000,   1.00000,    326.1104
     92.5000,      55.0000,   1.00000,    355.9610
     97.5000,      55.0000,   1.00000,    384.5472
    102.5000,      55.0000,   1.00000,    384.0132
    107.5000,      55.0000,   1.00000,    381.2124
    112.5000,      55.0000,   1.00000,    385.0704
    117.5000,      55.0000,   1.00000,    412.1963
    122.5000,      55.0000,   1.00000,    457.5878
    127.5000,      55.0000,   1.00000,    484.6919
    132.5000,      55.0000,   1.00000,    484.8445
    137.5000,      55.0000,   1.00000,    490.1628
    142.5000,      55.0000,   1.00000,    502.7504
    147.5000,      55.0000,   1.00000,    507.7637
    152.5000,      55.0000,   1.00000,    505.6058
    157.5000,      55.0000,   1.00000,    501.3336
    162.5000,      55.0000,   1.00000,    515.4142
    167.5000,      55.0000,   1.00000,    511.8069
    172.5000,      55.0000,   1.00000,    504.3198
    177.5000,      55.0000,   1.00000,    489.4000
    182.5000,      55.0000,   1.00000,    477.6407
    187.5000,      55.0000,   1.00000,    465.1621
    192.5000,      55.0000,   1.00000,    438.1234
    197.5000,      55.0000,   1.00000,    417.9506
    202.5000,      55.0000,   1.00000,    426.7020
    207.5000,      55.0000,   1.00000,    439.1587
    212.5000,      55.0000,   1.00000,    434.3743
    217.5000,      55.0000,   1.00000,    423.7812
    222.5000,      55.0000,   1.00000,    422.4189
    227.5000,      55.0000,   1.00000,    433.5897
    232.5000,      55.0000,   1.00000,    457.1409
    242.5000,      55.0000,   1.00000,    510.2921
    247.5000,      55.0000,   1.00000,    538.3771
    252.5000,      55.0000,   1.00000,    555.8470
    257.5000,      55.0000,   1.00000,    549.0465
    262.5000,      55.0000,   1.00000,    553.6891
    267.5000,      55.0000,   1.00000,    569.6988
    272.5000,      55.0000,   1.00000,    582.0684
    277.5000,      55.0000,   1.00000,    587.7900
    282.5000,      55.0000,   1.00000,    577.2405
    287.5000,      55.0000,   1.00000,    573.5895
    292.5000,      55.0000,   1.00000,    568.6744
    297.5000,      55.0000,   1.00000,    564.9689
    302.5000,      55.0000,   1.00000,    530.8027
    307.5000,      55.0000,   1.00000,    509.8344
    312.5000,      55.0000,   1.00000,    498.7072
    317.5000,      55.0000,   1.00000,    486.3703
    322.5000,      55.0000,   1.00000,    462.2523
    327.5000,      55.0000,   1.00000,    447.9537
    332.5000,      55.0000,   1.00000,    439.3985
    337.5000,      55.0000,   1.00000,    446.7439
    342.5000,      55.0000,   1.00000,    457.7730
    347.5000,      55.0000,   1.00000,    476.4528
    352.5000,      55.0000,   1.00000,    494.4133
    357.5000,      55.0000,   1.00000,    532.9715
    362.5000,      55.0000,   1.00000,    577.9271
    367.5000,      55.0000,   1.00000,    658.4547
    372.5000,      55.0000,   1.00000,    709.5024
    377.5000,      55.0000,   1.00000,    729.3592
    382.5000,      55.0000,   1.00000,    726.6346
    387.5000,      55.0000,   1.00000,    686.5942
    392.5000,      55.0000,   1.00000,    636.3748
    402.5000,      55.0000,   1.00000,    525.9639
    407.5000,      55.0000,   1.00000,    484.9644
    412.5000,      55.0000,   1.00000,    448.5531
    417.5000,      55.0000,   1.00000,    412.6322
    422.5000,      55.0000,   1.00000,    367.5240
    427.5000,      55.0000,   1.00000,    338.2403
    432.5000,      55.0000,   1.00000,    327.1131
    437.5000,      55.0000,   1.00000,    321.1081
    442.5000,      55.0000,   1.00000,    326.1323
    447.5000,      55.0000,   1.00000,    346.1852
    452.5000,      55.0000,   1.00000,    380.5912
    457.5000,      55.0000,   1.00000,    414.0054
    462.5000,      55.0000,   1.00000,    462.7100
    467.5000,      55.0000,   1.00000,    505.7584
    472.5000,      55.0000,   1.00000,    564.8818
    477.5000,      55.0000,   1.00000,    655.5776
    482.5000,      55.0000,   1.00000,    705.7099
    487.5000,      55.0000,   1.00000,    711.3552
    492.5000,      55.0000,   1.00000,    701.7102
    497.5000,      55.0000,   1.00000,    658.2368
    502.5000,      55.0000,   1.00000,    608.3879
    507.5000,      55.0000,   1.00000,    549.0138
    512.5000,      55.0000,   1.00000,    500.0913
    517.5000,      55.0000,   1.00000,    460.1162
    522.5000,      55.0000,   1.00000,    439.3004
    527.5000,      55.0000,   1.00000,    436.8483
    532.5000,      55.0000,   1.00000,    437.3170
    537.5000,      55.0000,   1.00000,    443.4526
    542.5000,      55.0000,   1.00000,    446.7222
    547.5000,      55.0000,   1.00000,    440.3140
    552.5000,      55.0000,   1.00000,    433.7205
    562.5000,      55.0000,   1.00000,    430.2875
    567.5000,      55.0000,   1.00000,    431.0721
    572.5000,      55.0000,   1.00000,    435.0937
    577.5000,      55.0000,   1.00000,    431.2357
    582.5000,      55.0000,   1.00000,    423.1709
    587.5000,      55.0000,   1.00000,    416.8826
    592.5000,      55.0000,   1.00000,    403.2379
    597.5000,      55.0000,   1.00000,    404.1969
    602.5000,      55.0000,   1.00000,    409.0576
    607.5000,      55.0000,   1.00000,    406.6381
    612.5000,      55.0000,   1.00000,    394.9612
    617.5000,      55.0000,   1.00000,    397.6579
    622.5000,      55.0000,   1.00000,    401.2216
    627.5000,      55.0000,   1.00000,    411.8040
    632.5000,      55.0000,   1.00000,    413.9945
    637.5000,      55.0000,   1.00000,    423.0292
    642.5000,      55.0000,   1.00000,    438.8427
    647.5000,      55.0000,   1.00000,    462.0234
    652.5000,      55.0000,   1.00000,    463.0588
    657.5000,      55.0000,   1.00000,    449.6102
    662.5000,      55.0000,   1.00000,    456.1056
    667.5000,      55.0000,   1.00000,    461.7292
    672.5000,      55.0000,   1.00000,    455.4735
    677.5000,      55.0000,   1.00000,    450.2314
    682.5000,      55.0000,   1.00000,    432.0313
    687.5000,      55.0000,   1.00000,    424.5877
    697.5000,      55.0000,   1.00000,    442.2866
    702.5000,      55.0000,   1.00000,    423.2908
     82.5000,      15.0000,   5.00000,    272.1064
     87.5000,      15.0000,   5.00000,    263.2390
     92.5000,      15.0000,   5.00000,    292.2929
     97.5000,      15.0000,   5.00000,    351.6520
    102.5000,      15.0000,   5.00000,    377.5188
    107.5000,      15.0000,   5.00000,    364.3116
    112.5000,      15.0000,   5.00000,    367.8102
    117.5000,      15.0000,   5.00000,    411.1163
    122.5000,      15.0000,   5.00000,    419.4070
    127.5000,      15.0000,   5.00000,    408.9503
    132.5000,      15.0000,   5.00000,    370.9269
    137.5000,      15.0000,   5.00000,    349.4581
    142.5000,      15.0000,   5.00000,    392.1325
    147.5000,      15.0000,   5.00000,    459.8260
    152.5000,      15.0000,   5.00000,    520.2053
    157.5000,      15.0000,   5.00000,    505.9375
    162.5000,      15.0000,   5.00000,    492.5713
    167.5000,      15.0000,   5.00000,    487.3794
    172.5000,      15.0000,   5.00000,    497.9917
    177.5000,      15.0000,   5.00000,    464.5241
    182.5000,      15.0000,   5.00000,    462.3257
    187.5000,      15.0000,   5.00000,    440.3405
    192.5000,      15.0000,   5.00000,    404.0171
    197.5000,      15.0000,   5.00000,    369.4083
    202.5000,      15.0000,   5.00000,    359.1980
    207.5000,      15.0000,   5.00000,    381.3186
    212.5000,      15.0000,   5.00000,    382.5013
    217.5000,      15.0000,   5.00000,    387.6182
    222.5000,      15.0000,   5.00000,    418.2816
    227.5000,      15.0000,   5.00000,    422.7074
    232.5000,      15.0000,   5.00000,    433.0421
    242.5000,      15.0000,   5.00000,    419.3914
    247.5000,      15.0000,   5.00000,    448.8687
    252.5000,      15.0000,   5.00000,    471.9559
    257.5000,      15.0000,   5.00000,    511.1563
    262.5000,      15.0000,   5.00000,    557.8355
    267.5000,      15.0000,   5.00000,    650.9716
    272.5000,      15.0000,   5.00000,    679.1487
    277.5000,      15.0000,   5.00000,    639.5952
    282.5000,      15.0000,   5.00000,    523.8428
    287.5000,      15.0000,   5.00000,    512.6459
    292.5000,      15.0000,   5.00000,    508.1259
    297.5000,      15.0000,   5.00000,    522.1683
    302.5000,      15.0000,   5.00000,    485.3419
    307.5000,      15.0000,   5.00000,    459.4218
    312.5000,      15.0000,   5.00000,    432.4675
    317.5000,      15.0000,   5.00000,    457.2985
    322.5000,      15.0000,   5.00000,    458.4966
    327.5000,      15.0000,   5.00000,    464.3628
    332.5000,      15.0000,   5.00000,    423.0579
    337.5000,      15.0000,   5.00000,    402.4840
    342.5000,      15.0000,   5.00000,    393.2525
    347.5000,      15.0000,   5.00000,    411.2552
    352.5000,      15.0000,   5.00000,    434.4565
    357.5000,      15.0000,   5.00000,    475.5339
    362.5000,      15.0000,   5.00000,    486.6761
    367.5000,      15.0000,   5.00000,    498.7274
    372.5000,      15.0000,   5.00000,    540.3571
    377.5000,      15.0000,   5.00000,    581.2587
    382.5000,      15.0000,   5.00000,    666.1619
    387.5000,      15.0000,   5.00000,    753.3576
    392.5000,      15.0000,   5.00000,    800.6539
    402.5000,      15.0000,   5.00000,    641.8608
    407.5000,      15.0000,   5.00000,    527.6967
    412.5000,      15.0000,   5.00000,    426.4211
    417.5000,      15.0000,   5.00000,    323.8523
    422.5000,      15.0000,   5.00000,    260.9073
    427.5000,      15.0000,   5.00000,    245.6685
    432.5000,      15.0000,   5.00000,    251.8740
    437.5000,      15.0000,   5.00000,    274.0135
    442.5000,      15.0000,   5.00000,    283.9440
    447.5000,      15.0000,   5.00000,    328.1976
    452.5000,      15.0000,   5.00000,    383.7075
    457.5000,      15.0000,   5.00000,    451.0121
    462.5000,      15.0000,   5.00000,    524.7197
    467.5000,      15.0000,   5.00000,    557.9644
    472.5000,      15.0000,   5.00000,    611.8459
    477.5000,      15.0000,   5.00000,    657.9712
    482.5000,      15.0000,   5.00000,    704.3832
    487.5000,      15.0000,   5.00000,    676.8941
    492.5000,      15.0000,   5.00000,    646.4805
    497.5000,      15.0000,   5.00000,    610.7831
    502.5000,      15.0000,   5.00000,    563.4083
    507.5000,      15.0000,   5.00000,    518.2151
    512.5000,      15.0000,   5.00000,    441.7337
    517.5000,      15.0000,   5.00000,    410.0624
    522.5000,      15.0000,   5.00000,    375.0855
    527.5000,      15.0000,   5.00000,    343.3220
    532.5000,      15.0000,   5.00000,    316.1114
    537.5000,      15.0000,   5.00000,    322.2082
    542.5000,      15.0000,   5.00000,    346.4623
    547.5000,      15.0000,   5.00000,    398.7345
    552.5000,      15.0000,   5.00000,    476.3011
    562.5000,      15.0000,   5.00000,    514.7580
    567.5000,      15.0000,   5.00000,    462.9573
    572.5000,      15.0000,   5.00000,    430.1840
    577.5000,      15.0000,   5.00000,    389.6016
    582.5000,      15.0000,   5.00000,    364.2455
    587.5000,      15.0000,   5.00000,    350.9028
    592.5000,      15.0000,   5.00000,    357.0209
    597.5000,      15.0000,   5.00000,    362.6149
    602.5000,      15.0000,   5.00000,    373.4355
    607.5000,      15.0000,   5.00000,    389.0326
    612.5000,      15.0000,   5.00000,    384.0983
    617.5000,      15.0000,   5.00000,    403.7976
    622.5000,      15.0000,   5.00000,    407.6165
    627.5000,      15.0000,   5.00000,    420.6233
    632.5000,      15.0000,   5.00000,    408.5681
    637.5000,      15.0000,   5.00000,    403.6639
    642.5000,      15.0000,   5.00000,    408.3006
    647.5000,      15.0000,   5.00000,    407.4766
    652.5000,      15.0000,   5.00000,    408.2684
    657.5000,      15.0000,   5.00000,    402.7471
    662.5000,      15.0000,   5.00000,    400.3001
    667.5000,      15.0000,   5.00000,    411.5866
    672.5000,      15.0000,   5.00000,    406.9536
    677.5000,      15.0000,   5.00000,    401.7470
    682.5000,      15.0000,   5.00000,    416.1862
    687.5000,      15.0000,   5.00000,    445.1338
    697.5000,      15.0000,   5.00000,    452.8657
    702.5000,      15.0000,   5.00000,    402.6262
     97.5000,      65.0000,   1.00000,    335.7386
    102.5000,      65.0000,   1.00000,    342.2816
    107.5000,      65.0000,   1.00000,    344.9992
    112.5000,      65.0000,   1.00000,    339.9761
    117.5000,      65.0000,   1.00000,    359.4247
    122.5000,      65.0000,   1.00000,    395.6041
    127.5000,      65.0000,   1.00000,    423.6048
    132.5000,      65.0000,   1.00000,    424.7898
    137.5000,      65.0000,   1.00000,    436.6521
    142.5000,      65.0000,   1.00000,    450.0600
    147.5000,      65.0000,   1.00000,    459.5138
    152.5000,      65.0000,   1.00000,    461.7549
    157.5000,      65.0000,   1.00000,    448.3083
    162.5000,      65.0000,   1.00000,    447.7030
    167.5000,      65.0000,   1.00000,    450.8071
    172.5000,      65.0000,   1.00000,    440.5418
    177.5000,      65.0000,   1.00000,    417.5256
    182.5000,      65.0000,   1.00000,    402.2114
    187.5000,      65.0000,   1.00000,    376.4647
    192.5000,      65.0000,   1.00000,    368.0088
    197.5000,      65.0000,   1.00000,    372.7631
    202.5000,      65.0000,   1.00000,    368.5914
    207.5000,      65.0000,   1.00000,    361.4081
    212.5000,      65.0000,   1.00000,    351.4584
    217.5000,      65.0000,   1.00000,    356.3979
    257.5000,      65.0000,   1.00000,    503.4598
    262.5000,      65.0000,   1.00000,    510.9044
    267.5000,      65.0000,   1.00000,    528.6785
    272.5000,      65.0000,   1.00000,    536.2132
    277.5000,      65.0000,   1.00000,    547.9081
    282.5000,      65.0000,   1.00000,    550.9993
    287.5000,      65.0000,   1.00000,    547.1998
    292.5000,      65.0000,   1.00000,    550.8318
    297.5000,      65.0000,   1.00000,    538.5574
    302.5000,      65.0000,   1.00000,    512.7075
    307.5000,      65.0000,   1.00000,    476.0386
    312.5000,      65.0000,   1.00000,    451.9018
    317.5000,      65.0000,   1.00000,    440.8896
    322.5000,      65.0000,   1.00000,    451.1162
    327.5000,      65.0000,   1.00000,    454.1558
    332.5000,      65.0000,   1.00000,    459.2305
    337.5000,      65.0000,   1.00000,    463.1202
    342.5000,      65.0000,   1.00000,    465.5416
    347.5000,      65.0000,   1.00000,    486.3039
    352.5000,      65.0000,   1.00000,    515.3737
    357.5000,      65.0000,   1.00000,    533.6373
    362.5000,      65.0000,   1.00000,    579.6698
    367.5000,      65.0000,   1.00000,    609.4866
    372.5000,      65.0000,   1.00000,    609.2162
    377.5000,      65.0000,   1.00000,    603.7937
    417.5000,      65.0000,   1.00000,    349.5071
    422.5000,      65.0000,   1.00000,    337.3357
    427.5000,      65.0000,   1.00000,    318.1061
    432.5000,      65.0000,   1.00000,    307.9311
    437.5000,      65.0000,   1.00000,    312.4776
    442.5000,      65.0000,   1.00000,    310.3525
    447.5000,      65.0000,   1.00000,    325.9371
    452.5000,      65.0000,   1.00000,    347.4850
    457.5000,      65.0000,   1.00000,    372.9613
    462.5000,      65.0000,   1.00000,    396.9822
    467.5000,      65.0000,   1.00000,    420.2561
    472.5000,      65.0000,   1.00000,    447.9478
    477.5000,      65.0000,   1.00000,    482.9423
    482.5000,      65.0000,   1.00000,    513.5190
    487.5000,      65.0000,   1.00000,    552.3903
    492.5000,      65.0000,   1.00000,    605.6227
    497.5000,      65.0000,   1.00000,    621.6451
    502.5000,      65.0000,   1.00000,    607.2842
    507.5000,      65.0000,   1.00000,    598.2167
    512.5000,      65.0000,   1.00000,    561.4448
    517.5000,      65.0000,   1.00000,    524.3123
    522.5000,      65.0000,   1.00000,    496.2085
    527.5000,      65.0000,   1.00000,    486.3168
    532.5000,      65.0000,   1.00000,    474.6992
    537.5000,      65.0000,   1.00000,    452.8679
    577.5000,      65.0000,   1.00000,    410.5060
    582.5000,      65.0000,   1.00000,    415.5807
    587.5000,      65.0000,   1.00000,    413.5199
    592.5000,      65.0000,   1.00000,    407.1573
    597.5000,      65.0000,   1.00000,    391.5470
    602.5000,      65.0000,   1.00000,    390.1044
    607.5000,      65.0000,   1.00000,    383.5614
    612.5000,      65.0000,   1.00000,    381.3976
    617.5000,      65.0000,   1.00000,    378.2678
    622.5000,      65.0000,   1.00000,    373.1159
    627.5000,      65.0000,   1.00000,    372.2787
    632.5000,      65.0000,   1.00000,    370.9263
    637.5000,      65.0000,   1.00000,    371.7249
    642.5000,      65.0000,   1.00000,    374.2107
    647.5000,      65.0000,   1.00000,    370.6687
    652.5000,      65.0000,   1.00000,    379.4142
    657.5000,      65.0000,   1.00000,    399.4036
    662.5000,      65.0000,   1.00000,    412.5926
    667.5000,      65.0000,   1.00000,    410.9311
    672.5000,      65.0000,   1.00000,    395.3079
    682.5000,      65.0000,   1.00000,    401.9702
    687.5000,      65.0000,   1.00000,    394.5609
     97.5000,      15.0000,   6.00000,    329.2998
    102.5000,      15.0000,   6.00000,    347.7381
    107.5000,      15.0000,   6.00000,    338.5707
    112.5000,      15.0000,   6.00000,    339.7105
    117.5000,      15.0000,   6.00000,    369.2087
    122.5000,      15.0000,   6.00000,    337.2646
    127.5000,      15.0000,   6.00000,    311.0794
    132.5000,      15.0000,   6.00000,    293.9910
    137.5000,      15.0000,   6.00000,    286.8885
    142.5000,      15.0000,   6.00000,    341.9698
    147.5000,      15.0000,   6.00000,    420.9160
    152.5000,      15.0000,   6.00000,    486.9826
    157.5000,      15.0000,   6.00000,    461.6716
    162.5000,      15.0000,   6.00000,    456.1323
    167.5000,      15.0000,   6.00000,    464.4625
    172.5000,      15.0000,   6.00000,    464.6114
    177.5000,      15.0000,   6.00000,    402.6721
    182.5000,      15.0000,   6.00000,    382.2457
    187.5000,      15.0000,   6.00000,    354.8297
    192.5000,      15.0000,   6.00000,    340.4020
    197.5000,      15.0000,   6.00000,    314.3265
    202.5000,      15.0000,   6.00000,    307.4309
    207.5000,      15.0000,   6.00000,    316.1907
    212.5000,      15.0000,   6.00000,    315.5635
    217.5000,      15.0000,   6.00000,    325.5705
    257.5000,      15.0000,   6.00000,    475.7403
    262.5000,      15.0000,   6.00000,    522.8034
    267.5000,      15.0000,   6.00000,    620.4939
    272.5000,      15.0000,   6.00000,    647.8953
    277.5000,      15.0000,   6.00000,    616.8766
    282.5000,      15.0000,   6.00000,    508.4150
    287.5000,      15.0000,   6.00000,    501.0945
    292.5000,      15.0000,   6.00000,    490.1914
    297.5000,      15.0000,   6.00000,    492.0384
    302.5000,      15.0000,   6.00000,    448.1588
    307.5000,      15.0000,   6.00000,    421.2813
    312.5000,      15.0000,   6.00000,    394.2923
    317.5000,      15.0000,   6.00000,    431.3409
    322.5000,      15.0000,   6.00000,    444.8968
    327.5000,      15.0000,   6.00000,    473.1642
    332.5000,      15.0000,   6.00000,    437.6102
    337.5000,      15.0000,   6.00000,    413.8731
    342.5000,      15.0000,   6.00000,    399.0080
    347.5000,      15.0000,   6.00000,    408.3228
    352.5000,      15.0000,   6.00000,    420.1807
    357.5000,      15.0000,   6.00000,    438.5704
    362.5000,      15.0000,   6.00000,    437.9150
    367.5000,      15.0000,   6.00000,    440.7796
    372.5000,      15.0000,   6.00000,    471.4035
    377.5000,      15.0000,   6.00000,    495.3686
    417.5000,      15.0000,   6.00000,    262.9594
    422.5000,      15.0000,   6.00000,    219.5384
    427.5000,      15.0000,   6.00000,    209.5071
    432.5000,      15.0000,   6.00000,    219.9821
    437.5000,      15.0000,   6.00000,    242.8671
    442.5000,      15.0000,   6.00000,    256.7898
    447.5000,      15.0000,   6.00000,    296.5874
    452.5000,      15.0000,   6.00000,    350.1229
    457.5000,      15.0000,   6.00000,    412.7679
    462.5000,      15.0000,   6.00000,    464.9093
    467.5000,      15.0000,   6.00000,    482.4054
    472.5000,      15.0000,   6.00000,    502.4621
    477.5000,      15.0000,   6.00000,    511.2623
    482.5000,      15.0000,   6.00000,    540.1333
    487.5000,      15.0000,   6.00000,    545.9376
    492.5000,      15.0000,   6.00000,    562.2624
    497.5000,      15.0000,   6.00000,    575.4342
    502.5000,      15.0000,   6.00000,    556.2324
    507.5000,      15.0000,   6.00000,    538.9119
    512.5000,      15.0000,   6.00000,    466.8849
    517.5000,      15.0000,   6.00000,    432.7833
    522.5000,      15.0000,   6.00000,    392.7943
    527.5000,      15.0000,   6.00000,    353.9454
    532.5000,      15.0000,   6.00000,    323.1772
    537.5000,      15.0000,   6.00000,    323.3481
    577.5000,      15.0000,   6.00000,    381.3990
    582.5000,      15.0000,   6.00000,    354.4142
    587.5000,      15.0000,   6.00000,    338.2618
    592.5000,      15.0000,   6.00000,    344.4957
    597.5000,      15.0000,   6.00000,    341.4384
    602.5000,      15.0000,   6.00000,    353.2131
    607.5000,      15.0000,   6.00000,    365.4694
    612.5000,      15.0000,   6.00000,    373.0375
    617.5000,      15.0000,   6.00000,    387.3507
    622.5000,      15.0000,   6.00000,    385.3830
    627.5000,      15.0000,   6.00000,    387.9371
    632.5000,      15.0000,   6.00000,    368.1143
    637.5000,      15.0000,   6.00000,    357.4543
    642.5000,      15.0000,   6.00000,    344.0379
    647.5000,      15.0000,   6.00000,    333.2054
    652.5000,      15.0000,   6.00000,    337.6943
    657.5000,      15.0000,   6.00000,    345.1778
    662.5000,      15.0000,   6.00000,    357.8404
    667.5000,      15.0000,   6.00000,    364.8986
    672.5000,      15.0000,   6.00000,    359.9911
    682.5000,      15.0000,   6.00000,    389.4078
    687.5000,      15.0000,   6.00000,    421.3754
    105.0000,      30.0000,   3.00000,    331.2708
    110.0000,      30.0000,   3.00000,    361.3401
    115.0000,      30.0000,   3.00000,    347.9504
    120.0000,      30.0000,   3.00000,    326.7455
    125.0000,      30.0000,   3.00000,    315.6907
    130.0000,      30.0000,   3.00000,    282.1253
    135.0000,      30.0000,   3.00000,    298.6096
    140.0000,      30.0000,   3.00000,    350.4644
    145.0000,      30.0000,   3.00000,    383.7018
    150.0000,      30.0000,   3.00000,    393.9925
    155.0000,      30.0000,   3.00000,    434.0345
    160.0000,      30.0000,   3.00000,    466.5238
    165.0000,      30.0000,   3.00000,    464.8439
    170.0000,      30.0000,   3.00000,    419.6073
    175.0000,      30.0000,   3.00000,    402.3991
    180.0000,      30.0000,   3.00000,    387.2174
    185.0000,      30.0000,   3.00000,    355.6367
    190.0000,      30.0000,   3.00000,    331.1158
    195.0000,      30.0000,   3.00000,    311.2342
    200.0000,      30.0000,   3.00000,    305.8111
    205.0000,      30.0000,   3.00000,    298.0354
    210.0000,      30.0000,   3.00000,    297.9412
    265.0000,      30.0000,   3.00000,    549.9530
    270.0000,      30.0000,   3.00000,    556.6228
    275.0000,      30.0000,   3.00000,    559.8329
    280.0000,      30.0000,   3.00000,    572.1736
    285.0000,      30.0000,   3.00000,    551.2756
    290.0000,      30.0000,   3.00000,    493.3491
    295.0000,      30.0000,   3.00000,    464.6727
    300.0000,      30.0000,   3.00000,    445.0914
    305.0000,      30.0000,   3.00000,    434.6133
    310.0000,      30.0000,   3.00000,    438.3146
    315.0000,      30.0000,   3.00000,    436.6026
    320.0000,      30.0000,   3.00000,    440.3079
    325.0000,      30.0000,   3.00000,    445.1279
    330.0000,      30.0000,   3.00000,    445.2444
    335.0000,      30.0000,   3.00000,    452.6942
    340.0000,      30.0000,   3.00000,    430.3746
    345.0000,      30.0000,   3.00000,    422.3811
    350.0000,      30.0000,   3.00000,    419.1799
    355.0000,      30.0000,   3.00000,    413.0275
    360.0000,      30.0000,   3.00000,    409.3623
    365.0000,      30.0000,   3.00000,    426.8079
    370.0000,      30.0000,   3.00000,    433.5444
    425.0000,      30.0000,   3.00000,    221.5099
    430.0000,      30.0000,   3.00000,    215.9193
    435.0000,      30.0000,   3.00000,    219.5505
    440.0000,      30.0000,   3.00000,    244.1422
    445.0000,      30.0000,   3.00000,    282.2705
    450.0000,      30.0000,   3.00000,    317.5811
    455.0000,      30.0000,   3.00000,    358.4200
    460.0000,      30.0000,   3.00000,    394.1586
    465.0000,      30.0000,   3.00000,    435.8282
    470.0000,      30.0000,   3.00000,    465.6714
    475.0000,      30.0000,   3.00000,    487.6781
    480.0000,      30.0000,   3.00000,    493.8471
    485.0000,      30.0000,   3.00000,    502.1676
    490.0000,      30.0000,   3.00000,    525.1643
    495.0000,      30.0000,   3.00000,    527.8720
    500.0000,      30.0000,   3.00000,    541.0363
    505.0000,      30.0000,   3.00000,    522.1721
    510.0000,      30.0000,   3.00000,    501.8603
    515.0000,      30.0000,   3.00000,    476.4687
    520.0000,      30.0000,   3.00000,    422.1571
    525.0000,      30.0000,   3.00000,    391.6263
    530.0000,      30.0000,   3.00000,    371.9735
    585.0000,      30.0000,   3.00000,    366.1934
    590.0000,      30.0000,   3.00000,    344.6391
    595.0000,      30.0000,   3.00000,    338.5915
    600.0000,      30.0000,   3.00000,    345.3836
    605.0000,      30.0000,   3.00000,    350.8228
    610.0000,      30.0000,   3.00000,    363.4385
    615.0000,      30.0000,   3.00000,    369.4072
    620.0000,      30.0000,   3.00000,    373.8869
    625.0000,      30.0000,   3.00000,    373.1074
    630.0000,      30.0000,   3.00000,    364.8757
    635.0000,      30.0000,   3.00000,    356.1373
    640.0000,      30.0000,   3.00000,    338.7268
    645.0000,      30.0000,   3.00000,    330.8103
    650.0000,      30.0000,   3.00000,    320.9721
    655.0000,      30.0000,   3.00000,    316.2209
    660.0000,      30.0000,   3.00000,    322.7523
    665.0000,      30.0000,   3.00000,    327.6862
    675.0000,      30.0000,   3.00000,    367.3295
    680.0000,      30.0000,   3.00000,    379.4300
    112.5000,      25.0000,   4.00000,    358.0141
    117.5000,      25.0000,   4.00000,    330.5659
    122.5000,      25.0000,   4.00000,    326.4835
    127.5000,      25.0000,   4.00000,    292.2314
    132.5000,      25.0000,   4.00000,    243.9654
    137.5000,      25.0000,   4.00000,    275.5023
    142.5000,      25.0000,   4.00000,    340.9740
    147.5000,      25.0000,   4.00000,    372.6730
    152.5000,      25.0000,   4.00000,    404.8231
    157.5000,      25.0000,   4.00000,    450.1007
    162.5000,      25.0000,   4.00000,    432.0046
    167.5000,      25.0000,   4.00000,    415.4249
    172.5000,      25.0000,   4.00000,    401.6984
    177.5000,      25.0000,   4.00000,    402.0489
    182.5000,      25.0000,   4.00000,    370.9554
    187.5000,      25.0000,   4.00000,    332.2709
    192.5000,      25.0000,   4.00000,    303.9507
    197.5000,      25.0000,   4.00000,    293.3812
    202.5000,      25.0000,   4.00000,    283.3803
    272.5000,      25.0000,   4.00000,    568.3970
    277.5000,      25.0000,   4.00000,    550.4720
    282.5000,      25.0000,   4.00000,    538.0061
    287.5000,      25.0000,   4.00000,    483.5980
    292.5000,      25.0000,   4.00000,    459.8101
    297.5000,      25.0000,   4.00000,    441.6792
    302.5000,      25.0000,   4.00000,    449.5557
    307.5000,      25.0000,   4.00000,    420.5690
    312.5000,      25.0000,   4.00000,    441.8278
    317.5000,      25.0000,   4.00000,    451.3046
    322.5000,      25.0000,   4.00000,    455.2155
    327.5000,      25.0000,   4.00000,    463.2466
    332.5000,      25.0000,   4.00000,    459.3147
    337.5000,      25.0000,   4.00000,    426.2234
    342.5000,      25.0000,   4.00000,    417.7524
    347.5000,      25.0000,   4.00000,    399.0767
    352.5000,      25.0000,   4.00000,    390.0113
    357.5000,      25.0000,   4.00000,    384.8098
    362.5000,      25.0000,   4.00000,    376.9943
    432.5000,      25.0000,   4.00000,    200.2986
    437.5000,      25.0000,   4.00000,    216.0345
    442.5000,      25.0000,   4.00000,    245.1627
    447.5000,      25.0000,   4.00000,    279.2665
    452.5000,      25.0000,   4.00000,    322.2435
    457.5000,      25.0000,   4.00000,    366.0845
    462.5000,      25.0000,   4.00000,    405.5166
    467.5000,      25.0000,   4.00000,    444.4382
    472.5000,      25.0000,   4.00000,    467.2903
    477.5000,      25.0000,   4.00000,    486.2721
    482.5000,      25.0000,   4.00000,    489.9616
    487.5000,      25.0000,   4.00000,    489.5823
    492.5000,      25.0000,   4.00000,    493.6225
    497.5000,      25.0000,   4.00000,    492.3069
    502.5000,      25.0000,   4.00000,    476.2538
    507.5000,      25.0000,   4.00000,    477.9904
    512.5000,      25.0000,   4.00000,    473.0862
    517.5000,      25.0000,   4.00000,    424.3307
    522.5000,      25.0000,   4.00000,    397.8297
    592.5000,      25.0000,   4.00000,    329.2895
    597.5000,      25.0000,   4.00000,    332.3095
    602.5000,      25.0000,   4.00000,    342.0565
    607.5000,      25.0000,   4.00000,    341.8824
    612.5000,      25.0000,   4.00000,    351.4875
    617.5000,      25.0000,   4.00000,    364.9352
    622.5000,      25.0000,   4.00000,    367.4040
    627.5000,      25.0000,   4.00000,    357.1630
    632.5000,      25.0000,   4.00000,    352.1644
    637.5000,      25.0000,   4.00000,    337.5507
    642.5000,      25.0000,   4.00000,    317.9337
    647.5000,      25.0000,   4.00000,    308.1252
    652.5000,      25.0000,   4.00000,    293.9574
    657.5000,      25.0000,   4.00000,    283.7527
    667.5000,      25.0000,   4.00000,    312.6827
    672.5000,      25.0000,   4.00000,    309.4980
INVERSION RESULTS
INITIAL RMS ERROR
 32.40
NUMBER OF LAYERS
12
NUMBER OF BLOCKS
1658
ITERATION 1
MODEL RESISTIVITY
LAYER 1
153,     2.5000
     10.0000,     425.65
     15.0000,     488.74
     20.0000,     555.24
     25.0000,     598.37
     30.0000,     693.80
     35.0000,     781.81
     40.0000,     811.60
     45.0000,     874.35
     50.0000,     854.37
     55.0000,     961.56
     60.0000,     898.25
     65.0000,     1079.8
     70.0000,     1321.3
     75.0000,     1313.5
     80.0000,     1093.2
     85.0000,     1024.5
     90.0000,     898.87
     95.0000,     945.19
    100.0000,     1245.5
    105.0000,     1451.1
    110.0000,     1194.0
    115.0000,     1127.7
    120.0000,     1344.7
    125.0000,     1670.8
    130.0000,     1308.0
    135.0000,     1051.9
    140.0000,     1100.6
    145.0000,     978.54
    150.0000,     1195.1
    155.0000,     1274.1
    160.0000,     1070.3
    165.0000,     847.76
    170.0000,     947.21
    175.0000,     883.68
    180.0000,     855.02
    185.0000,     727.97
    190.0000,     735.98
    195.0000,     653.22
    200.0000,     549.61
    205.0000,     527.22
    210.0000,     540.46
    215.0000,     571.69
    220.0000,     560.57
    225.0000,     608.07
    230.0000,     705.27
    235.0000,     600.32
    240.0000,     562.48
    245.0000,     556.82
    250.0000,     545.75
    255.0000,     654.89
    260.0000,     624.52
    265.0000,     672.58
    270.0000,     884.85
    275.0000,     1063.7
    280.0000,     835.39
    285.0000,     734.51
    290.0000,     659.88
    295.0000,     830.06
    300.0000,     775.18
    305.0000,     734.82
    310.0000,     719.29
    315.0000,     720.38
    320.0000,     714.65
    325.0000,     919.74
    330.0000,     808.69
    335.0000,     741.78
    340.0000,     701.94
    345.0000,     612.50
    350.0000,     603.41
    355.0000,     627.34
    360.0000,     587.78
    365.0000,     611.32
    370.0000,     605.31
    375.0000,     604.82
    380.0000,     737.96
    385.0000,     779.13
    390.0000,     968.40
    395.0000,     1153.3
    400.0000,     1061.4
    405.0000,     860.15
    410.0000,     802.25
    415.0000,     563.50
    420.0000,     396.01
    425.0000,     295.29
    430.0000,     264.17
    435.0000,     283.34
    440.0000,     297.67
    445.0000,     337.76
    450.0000,     374.74
    455.0000,     493.69
    460.0000,     568.42
    465.0000,     601.53
    470.0000,     637.69
    475.0000,     603.06
    480.0000,     673.56
    485.0000,     644.38
    490.0000,     667.95
    495.0000,     626.94
    500.0000,     621.18
    505.0000,     732.91
    510.0000,     667.99
    515.0000,     637.67
    520.0000,     589.29
    525.0000,     608.48
    530.0000,     532.81
    535.0000,     533.08
    540.0000,     582.25
    545.0000,     610.37
    550.0000,     647.68
    555.0000,     734.44
    560.0000,     812.26
    565.0000,     747.29
    570.0000,     665.33
    575.0000,     613.64
    580.0000,     638.01
    585.0000,     581.14
    590.0000,     612.62
    595.0000,     623.16
    600.0000,     651.98
    605.0000,     644.73
    610.0000,     715.88
    615.0000,     810.35
    620.0000,     791.17
    625.0000,     847.36
    630.0000,     828.51
    635.0000,     764.94
    640.0000,     721.02
    645.0000,     675.12
    650.0000,     615.75
    655.0000,     571.31
    660.0000,     590.97
    665.0000,     578.20
    670.0000,     596.84
    675.0000,     692.04
    680.0000,     669.65
    685.0000,     683.72
    690.0000,     965.78
    695.0000,     1056.1
    700.0000,     1003.7
    705.0000,     860.40
    710.0000,     910.80
    715.0000,     1065.5
    720.0000,     1113.6
    725.0000,     934.63
    730.0000,     802.15
    735.0000,     743.91
    740.0000,     767.30
    745.0000,     686.37
    750.0000,     582.21
    755.0000,     588.49
    760.0000,     532.26
    765.0000,     541.69
           544.3372
LAYER 2
153,     5.2500
     10.0000,     426.46
     15.0000,     482.06
     20.0000,     551.03
     25.0000,     603.84
     30.0000,     698.63
     35.0000,     789.36
     40.0000,     824.63
     45.0000,     881.47
     50.0000,     872.82
     55.0000,     963.95
     60.0000,     916.23
     65.0000,     1090.3
     70.0000,     1333.6
     75.0000,     1338.3
     80.0000,     1126.0
     85.0000,     1037.3
     90.0000,     913.35
     95.0000,     961.48
    100.0000,     1254.3
    105.0000,     1439.1
    110.0000,     1202.2
    115.0000,     1135.0
    120.0000,     1346.3
    125.0000,     1641.5
    130.0000,     1317.1
    135.0000,     1069.2
    140.0000,     1095.7
    145.0000,     1004.3
    150.0000,     1211.3
    155.0000,     1298.8
    160.0000,     1103.3
    165.0000,     892.57
    170.0000,     972.13
    175.0000,     922.95
    180.0000,     885.37
    185.0000,     770.15
    190.0000,     767.36
    195.0000,     687.43
    200.0000,     586.23
    205.0000,     562.29
    210.0000,     576.26
    215.0000,     605.26
    220.0000,     600.77
    225.0000,     651.92
    230.0000,     738.86
    235.0000,     641.98
    240.0000,     595.89
    245.0000,     583.10
    250.0000,     576.01
    255.0000,     668.37
    260.0000,     651.07
    265.0000,     705.05
    270.0000,     912.65
    275.0000,     1073.7
    280.0000,     870.10
    285.0000,     752.70
    290.0000,     689.16
    295.0000,     837.25
    300.0000,     802.59
    305.0000,     763.15
    310.0000,     745.74
    315.0000,     741.95
    320.0000,     748.46
    325.0000,     924.89
    330.0000,     832.47
    335.0000,     763.01
    340.0000,     719.32
    345.0000,     639.08
    350.0000,     627.39
    355.0000,     647.81
    360.0000,     614.25
    365.0000,     629.41
    370.0000,     619.41
    375.0000,     619.86
    380.0000,     737.84
    385.0000,     793.71
    390.0000,     977.90
    395.0000,     1165.6
    400.0000,     1086.5
    405.0000,     899.92
    410.0000,     818.14
    415.0000,     584.87
    420.0000,     412.59
    425.0000,     312.84
    430.0000,     282.88
    435.0000,     303.54
    440.0000,     321.35
    445.0000,     363.37
    450.0000,     405.04
    455.0000,     518.63
    460.0000,     593.10
    465.0000,     626.09
    470.0000,     652.22
    475.0000,     619.64
    480.0000,     674.26
    485.0000,     654.13
    490.0000,     671.37
    495.0000,     635.27
    500.0000,     634.85
    505.0000,     734.73
    510.0000,     684.87
    515.0000,     655.50
    520.0000,     616.12
    525.0000,     624.62
    530.0000,     549.94
    535.0000,     543.74
    540.0000,     587.14
    545.0000,     613.14
    550.0000,     649.65
    555.0000,     739.02
    560.0000,     821.82
    565.0000,     766.87
    570.0000,     686.42
    575.0000,     634.91
    580.0000,     649.98
    585.0000,     601.81
    590.0000,     631.38
    595.0000,     651.92
    600.0000,     682.59
    605.0000,     683.75
    610.0000,     753.20
    615.0000,     840.57
    620.0000,     823.24
    625.0000,     874.33
    630.0000,     855.61
    635.0000,     789.13
    640.0000,     736.84
    645.0000,     682.98
    650.0000,     619.62
    655.0000,     575.52
    660.0000,     586.70
    665.0000,     575.28
    670.0000,     594.66
    675.0000,     679.72
    680.0000,     663.01
    685.0000,     688.00
    690.0000,     957.91
    695.0000,     1065.1
    700.0000,     1014.0
    705.0000,     886.14
    710.0000,     932.37
    715.0000,     1089.8
    720.0000,     1130.5
    725.0000,     964.21
    730.0000,     822.65
    735.0000,     764.23
    740.0000,     779.34
    745.0000,     694.86
    750.0000,     593.35
    755.0000,     590.76
    760.0000,     541.78
    765.0000,     550.60
           553.4498
LAYER 3
152,     8.2750
     15.0000,     453.33
     20.0000,     535.43
     25.0000,     618.03
     30.0000,     715.40
     35.0000,     809.17
     40.0000,     854.91
     45.0000,     903.61
     50.0000,     908.81
     55.0000,     971.80
     60.0000,     947.25
     65.0000,     1105.4
     70.0000,     1344.9
     75.0000,     1383.8
     80.0000,     1203.9
     85.0000,     1086.7
     90.0000,     964.31
     95.0000,     1013.6
    100.0000,     1281.9
    105.0000,     1436.0
    110.0000,     1243.9
    115.0000,     1181.2
    120.0000,     1364.5
    125.0000,     1588.7
    130.0000,     1329.1
    135.0000,     1106.0
    140.0000,     1107.7
    145.0000,     1074.6
    150.0000,     1285.6
    155.0000,     1405.0
    160.0000,     1242.2
    165.0000,     1050.6
    170.0000,     1099.7
    175.0000,     1059.2
    180.0000,     1005.4
    185.0000,     898.89
    190.0000,     879.89
    195.0000,     801.73
    200.0000,     703.29
    205.0000,     675.98
    210.0000,     689.03
    215.0000,     714.35
    220.0000,     718.94
    225.0000,     776.11
    230.0000,     850.72
    235.0000,     762.50
    240.0000,     702.49
    245.0000,     677.79
    250.0000,     673.01
    255.0000,     747.09
    260.0000,     748.39
    265.0000,     815.19
    270.0000,     1014.8
    275.0000,     1146.9
    280.0000,     964.59
    285.0000,     822.04
    290.0000,     760.84
    295.0000,     871.32
    300.0000,     858.13
    305.0000,     822.17
    310.0000,     801.06
    315.0000,     792.10
    320.0000,     810.35
    325.0000,     944.65
    330.0000,     879.83
    335.0000,     811.77
    340.0000,     764.98
    345.0000,     697.96
    350.0000,     684.82
    355.0000,     700.54
    360.0000,     677.63
    365.0000,     685.34
    370.0000,     674.79
    375.0000,     682.45
    380.0000,     791.20
    385.0000,     877.61
    390.0000,     1074.3
    395.0000,     1274.9
    400.0000,     1215.5
    405.0000,     1031.0
    410.0000,     899.88
    415.0000,     655.14
    420.0000,     467.13
    425.0000,     361.59
    430.0000,     330.00
    435.0000,     349.49
    440.0000,     371.63
    445.0000,     417.03
    450.0000,     470.46
    455.0000,     585.03
    460.0000,     674.30
    465.0000,     724.09
    470.0000,     749.55
    475.0000,     721.19
    480.0000,     756.15
    485.0000,     741.38
    490.0000,     745.05
    495.0000,     704.64
    500.0000,     696.81
    505.0000,     762.95
    510.0000,     719.55
    515.0000,     685.75
    520.0000,     654.05
    525.0000,     644.94
    530.0000,     573.48
    535.0000,     558.80
    540.0000,     593.73
    545.0000,     623.34
    550.0000,     671.60
    555.0000,     779.42
    560.0000,     884.94
    565.0000,     855.47
    570.0000,     776.22
    575.0000,     715.48
    580.0000,     706.69
    585.0000,     661.87
    590.0000,     685.68
    595.0000,     719.05
    600.0000,     756.41
    605.0000,     770.66
    610.0000,     834.01
    615.0000,     903.54
    620.0000,     891.10
    625.0000,     934.24
    630.0000,     918.69
    635.0000,     850.18
    640.0000,     784.81
    645.0000,     719.38
    650.0000,     652.64
    655.0000,     609.62
    660.0000,     610.07
    665.0000,     599.85
    670.0000,     619.41
    675.0000,     687.02
    680.0000,     678.54
    685.0000,     717.77
    690.0000,     956.83
    695.0000,     1072.0
    700.0000,     1023.1
    705.0000,     916.92
    710.0000,     951.63
    715.0000,     1090.3
    720.0000,     1126.4
    725.0000,     997.75
    730.0000,     867.40
    735.0000,     820.07
    740.0000,     831.54
    745.0000,     750.42
    750.0000,     652.68
    755.0000,     633.00
    760.0000,     586.83
    765.0000,     583.80
           586.5104
LAYER 4
150,    11.6025
     20.0000,     483.02
     25.0000,     617.62
     30.0000,     709.80
     35.0000,     813.58
     40.0000,     865.41
     45.0000,     910.05
     50.0000,     919.53
     55.0000,     956.90
     60.0000,     940.16
     65.0000,     1076.3
     70.0000,     1302.9
     75.0000,     1381.8
     80.0000,     1254.3
     85.0000,     1134.4
     90.0000,     1018.6
     95.0000,     1068.2
    100.0000,     1312.4
    105.0000,     1448.8
    110.0000,     1296.0
    115.0000,     1235.5
    120.0000,     1374.2
    125.0000,     1521.5
    130.0000,     1303.9
    135.0000,     1112.8
    140.0000,     1114.6
    145.0000,     1141.0
    150.0000,     1387.8
    155.0000,     1571.6
    160.0000,     1468.0
    165.0000,     1299.9
    170.0000,     1328.1
    175.0000,     1277.3
    180.0000,     1197.9
    185.0000,     1082.6
    190.0000,     1046.8
    195.0000,     966.65
    200.0000,     869.06
    205.0000,     838.51
    210.0000,     848.47
    215.0000,     869.06
    220.0000,     878.68
    225.0000,     941.18
    230.0000,     1010.8
    235.0000,     928.07
    240.0000,     857.40
    245.0000,     822.84
    250.0000,     817.64
    255.0000,     883.44
    260.0000,     898.45
    265.0000,     975.57
    270.0000,     1164.5
    275.0000,     1265.1
    280.0000,     1080.1
    285.0000,     911.45
    290.0000,     837.40
    295.0000,     911.71
    300.0000,     902.34
    305.0000,     865.86
    310.0000,     837.99
    315.0000,     821.11
    320.0000,     837.23
    325.0000,     935.39
    330.0000,     889.77
    335.0000,     831.57
    340.0000,     791.30
    345.0000,     741.36
    350.0000,     734.90
    355.0000,     754.27
    360.0000,     745.95
    365.0000,     757.68
    370.0000,     756.22
    375.0000,     779.53
    380.0000,     900.53
    385.0000,     1028.6
    390.0000,     1265.3
    395.0000,     1501.2
    400.0000,     1457.6
    405.0000,     1249.4
    410.0000,     1055.0
    415.0000,     770.16
    420.0000,     551.97
    425.0000,     431.03
    430.0000,     392.59
    435.0000,     407.70
    440.0000,     430.90
    445.0000,     479.56
    450.0000,     546.64
    455.0000,     675.92
    460.0000,     799.68
    465.0000,     891.79
    470.0000,     943.67
    475.0000,     928.08
    480.0000,     954.41
    485.0000,     933.98
    490.0000,     914.27
    495.0000,     845.51
    500.0000,     803.18
    505.0000,     818.17
    510.0000,     753.02
    515.0000,     701.71
    520.0000,     663.67
    525.0000,     636.51
    530.0000,     565.22
    535.0000,     542.81
    540.0000,     570.07
    545.0000,     607.92
    550.0000,     678.69
    555.0000,     820.50
    560.0000,     970.56
    565.0000,     983.10
    570.0000,     910.05
    575.0000,     830.84
    580.0000,     788.04
    585.0000,     728.72
    590.0000,     739.38
    595.0000,     776.55
    600.0000,     818.96
    605.0000,     840.23
    610.0000,     891.16
    615.0000,     938.83
    620.0000,     929.01
    625.0000,     969.94
    630.0000,     965.83
    635.0000,     907.17
    640.0000,     841.74
    645.0000,     776.30
    650.0000,     714.89
    655.0000,     678.04
    660.0000,     675.75
    665.0000,     666.46
    670.0000,     683.79
    675.0000,     735.77
    680.0000,     724.94
    685.0000,     762.43
    690.0000,     960.54
    695.0000,     1053.8
    700.0000,     996.09
    705.0000,     897.91
    710.0000,     912.56
    715.0000,     1016.9
    720.0000,     1054.2
    725.0000,     978.06
    730.0000,     890.74
    735.0000,     874.90
    740.0000,     903.94
    745.0000,     838.33
    750.0000,     749.30
    755.0000,     714.30
    760.0000,     659.87
           634.1447
LAYER 5
147,    15.2628
     30.0000,     549.91
     35.0000,     668.43
     40.0000,     720.63
     45.0000,     762.52
     50.0000,     776.97
     55.0000,     782.54
     60.0000,     782.39
     65.0000,     849.59
     70.0000,     971.42
     75.0000,     1060.5
     80.0000,     1063.4
     85.0000,     1028.4
     90.0000,     995.71
     95.0000,     1047.3
    100.0000,     1185.6
    105.0000,     1272.5
    110.0000,     1232.8
    115.0000,     1191.4
    120.0000,     1198.9
    125.0000,     1184.0
    130.0000,     1069.4
    135.0000,     986.77
    140.0000,     1015.8
    145.0000,     1134.3
    150.0000,     1391.8
    155.0000,     1652.3
    160.0000,     1744.9
    165.0000,     1716.3
    170.0000,     1694.6
    175.0000,     1599.3
    180.0000,     1463.9
    185.0000,     1325.1
    190.0000,     1236.0
    195.0000,     1151.5
    200.0000,     1075.6
    205.0000,     1040.3
    210.0000,     1033.6
    215.0000,     1039.8
    220.0000,     1056.0
    225.0000,     1103.7
    230.0000,     1147.9
    235.0000,     1119.7
    240.0000,     1079.2
    245.0000,     1057.2
    250.0000,     1063.2
    255.0000,     1109.3
    260.0000,     1148.1
    265.0000,     1214.4
    270.0000,     1304.6
    275.0000,     1307.1
    280.0000,     1160.8
    285.0000,     1002.9
    290.0000,     907.73
    295.0000,     887.30
    300.0000,     854.14
    305.0000,     810.07
    310.0000,     768.67
    315.0000,     737.28
    320.0000,     728.95
    325.0000,     747.69
    330.0000,     732.46
    335.0000,     712.10
    340.0000,     702.29
    345.0000,     699.75
    350.0000,     719.61
    355.0000,     756.39
    360.0000,     791.14
    365.0000,     835.46
    370.0000,     885.44
    375.0000,     968.87
    380.0000,     1127.7
    385.0000,     1337.6
    390.0000,     1615.4
    395.0000,     1850.0
    400.0000,     1840.0
    405.0000,     1617.7
    410.0000,     1319.2
    415.0000,     989.14
    420.0000,     735.19
    425.0000,     584.41
    430.0000,     518.06
    435.0000,     505.25
    440.0000,     518.09
    445.0000,     562.86
    450.0000,     646.31
    455.0000,     791.60
    460.0000,     978.87
    465.0000,     1178.4
    470.0000,     1344.5
    475.0000,     1432.6
    480.0000,     1479.8
    485.0000,     1451.6
    490.0000,     1363.2
    495.0000,     1210.6
    500.0000,     1056.4
    505.0000,     929.56
    510.0000,     794.50
    515.0000,     688.96
    520.0000,     610.79
    525.0000,     545.88
    530.0000,     481.59
    535.0000,     450.01
    540.0000,     457.96
    545.0000,     500.15
    550.0000,     590.58
    555.0000,     744.97
    560.0000,     921.63
    565.0000,     1017.6
    570.0000,     1004.2
    575.0000,     924.88
    580.0000,     833.55
    585.0000,     750.94
    590.0000,     719.56
    595.0000,     725.30
    600.0000,     745.32
    605.0000,     759.89
    610.0000,     776.91
    615.0000,     790.90
    620.0000,     799.90
    625.0000,     835.90
    630.0000,     864.91
    635.0000,     869.11
    640.0000,     860.45
    645.0000,     848.38
    650.0000,     840.04
    655.0000,     843.30
    660.0000,     855.92
    665.0000,     859.18
    670.0000,     865.14
    675.0000,     871.19
    680.0000,     845.16
    685.0000,     842.73
    690.0000,     892.70
    695.0000,     889.51
    700.0000,     820.19
    705.0000,     744.36
    710.0000,     720.66
    715.0000,     745.38
    720.0000,     774.27
    725.0000,     790.32
    730.0000,     812.65
    735.0000,     865.22
    740.0000,     929.84
    745.0000,     929.52
    750.0000,     893.73
    755.0000,     855.94
           801.2493
LAYER 6
143,    19.2890
     40.0000,     537.47
     45.0000,     579.49
     50.0000,     593.62
     55.0000,     599.00
     60.0000,     604.81
     65.0000,     636.82
     70.0000,     693.34
     75.0000,     748.53
     80.0000,     779.33
     85.0000,     792.25
     90.0000,     806.61
     95.0000,     851.15
    100.0000,     922.81
    105.0000,     973.15
    110.0000,     972.35
    115.0000,     947.27
    120.0000,     917.27
    125.0000,     874.50
    130.0000,     818.55
    135.0000,     794.25
    140.0000,     835.83
    145.0000,     950.05
    150.0000,     1141.7
    155.0000,     1350.4
    160.0000,     1487.5
    165.0000,     1529.5
    170.0000,     1504.6
    175.0000,     1413.2
    180.0000,     1287.4
    185.0000,     1163.1
    190.0000,     1066.5
    195.0000,     990.36
    200.0000,     933.69
    205.0000,     901.64
    210.0000,     889.06
    215.0000,     890.27
    220.0000,     904.88
    225.0000,     935.23
    230.0000,     965.78
    235.0000,     974.59
    240.0000,     974.67
    245.0000,     980.55
    250.0000,     1000.2
    255.0000,     1035.8
    260.0000,     1072.6
    265.0000,     1110.8
    270.0000,     1135.9
    275.0000,     1107.4
    280.0000,     1014.2
    285.0000,     907.05
    290.0000,     824.83
    295.0000,     773.99
    300.0000,     728.81
    305.0000,     683.91
    310.0000,     642.76
    315.0000,     609.94
    320.0000,     590.74
    325.0000,     584.22
    330.0000,     576.12
    335.0000,     571.55
    340.0000,     576.02
    345.0000,     590.72
    350.0000,     619.55
    355.0000,     660.99
    360.0000,     709.98
    365.0000,     769.32
    370.0000,     842.65
    375.0000,     945.16
    380.0000,     1094.7
    385.0000,     1284.1
    390.0000,     1493.8
    395.0000,     1646.1
    400.0000,     1640.1
    405.0000,     1475.3
    410.0000,     1226.5
    415.0000,     963.11
    420.0000,     751.25
    425.0000,     612.49
    430.0000,     537.41
    435.0000,     507.12
    440.0000,     507.40
    445.0000,     539.04
    450.0000,     608.49
    455.0000,     726.98
    460.0000,     892.20
    465.0000,     1087.8
    470.0000,     1278.5
    475.0000,     1423.0
    480.0000,     1505.9
    485.0000,     1506.2
    490.0000,     1424.3
    495.0000,     1274.3
    500.0000,     1099.7
    505.0000,     932.63
    510.0000,     779.76
    515.0000,     656.38
    520.0000,     560.74
    525.0000,     484.57
    530.0000,     424.62
    535.0000,     390.81
    540.0000,     387.53
    545.0000,     416.09
    550.0000,     482.41
    555.0000,     588.40
    560.0000,     709.53
    565.0000,     793.95
    570.0000,     809.57
    575.0000,     766.38
    580.0000,     697.56
    585.0000,     632.35
    590.0000,     593.45
    595.0000,     579.57
    600.0000,     579.61
    605.0000,     583.30
    610.0000,     589.36
    615.0000,     598.64
    620.0000,     615.43
    625.0000,     647.94
    630.0000,     686.58
    635.0000,     721.97
    640.0000,     753.85
    645.0000,     784.98
    650.0000,     817.73
    655.0000,     851.88
    660.0000,     881.09
    665.0000,     895.19
    670.0000,     894.46
    675.0000,     877.45
    680.0000,     840.63
    685.0000,     806.57
    690.0000,     782.36
    695.0000,     738.75
    700.0000,     675.97
    705.0000,     619.19
    710.0000,     590.70
    715.0000,     592.32
    720.0000,     612.64
    725.0000,     645.84
    730.0000,     696.13
    735.0000,     756.45
    740.0000,     823.57
    745.0000,     845.95
           856.3295
LAYER 7
139,    23.7179
     50.0000,     449.35
     55.0000,     455.87
     60.0000,     461.80
     65.0000,     478.10
     70.0000,     502.76
     75.0000,     531.44
     80.0000,     554.72
     85.0000,     574.08
     90.0000,     594.86
     95.0000,     623.98
    100.0000,     658.75
    105.0000,     684.00
    110.0000,     688.82
    115.0000,     676.85
    120.0000,     655.32
    125.0000,     629.56
    130.0000,     608.62
    135.0000,     609.96
    140.0000,     648.07
    145.0000,     728.22
    150.0000,     846.17
    155.0000,     974.36
    160.0000,     1072.3
    165.0000,     1115.7
    170.0000,     1103.5
    175.0000,     1044.7
    180.0000,     960.89
    185.0000,     874.94
    190.0000,     802.07
    195.0000,     745.30
    200.0000,     704.78
    205.0000,     680.33
    210.0000,     669.56
    215.0000,     670.22
    220.0000,     681.35
    225.0000,     701.58
    230.0000,     725.02
    235.0000,     744.96
    240.0000,     762.79
    245.0000,     782.59
    250.0000,     807.20
    255.0000,     836.22
    260.0000,     863.99
    265.0000,     885.33
    270.0000,     890.84
    275.0000,     868.13
    280.0000,     816.91
    285.0000,     754.61
    290.0000,     697.81
    295.0000,     651.60
    300.0000,     610.59
    305.0000,     572.43
    310.0000,     538.11
    315.0000,     509.87
    320.0000,     489.92
    325.0000,     478.02
    330.0000,     471.16
    335.0000,     470.26
    340.0000,     477.08
    345.0000,     492.61
    350.0000,     517.91
    355.0000,     552.67
    360.0000,     595.92
    365.0000,     648.87
    370.0000,     714.44
    375.0000,     798.65
    380.0000,     905.97
    385.0000,     1029.8
    390.0000,     1150.0
    395.0000,     1226.2
    400.0000,     1217.5
    405.0000,     1120.5
    410.0000,     967.90
    415.0000,     802.32
    420.0000,     660.02
    425.0000,     557.13
    430.0000,     493.13
    435.0000,     460.74
    440.0000,     453.91
    445.0000,     472.13
    450.0000,     518.43
    455.0000,     597.26
    460.0000,     708.58
    465.0000,     844.67
    470.0000,     987.29
    475.0000,     1111.9
    480.0000,     1197.5
    485.0000,     1226.2
    490.0000,     1191.6
    495.0000,     1101.5
    500.0000,     978.60
    505.0000,     846.35
    510.0000,     720.01
    515.0000,     610.53
    520.0000,     520.46
    525.0000,     448.24
    530.0000,     393.72
    535.0000,     360.14
    540.0000,     349.46
    545.0000,     362.39
    550.0000,     399.57
    555.0000,     457.67
    560.0000,     522.77
    565.0000,     571.81
    570.0000,     587.66
    575.0000,     570.48
    580.0000,     534.24
    585.0000,     495.75
    590.0000,     467.32
    595.0000,     451.58
    600.0000,     445.34
    605.0000,     444.68
    610.0000,     448.36
    615.0000,     457.31
    620.0000,     474.05
    625.0000,     500.90
    630.0000,     535.47
    635.0000,     574.16
    640.0000,     615.19
    645.0000,     657.97
    650.0000,     701.34
    655.0000,     742.02
    660.0000,     773.84
    665.0000,     790.21
    670.0000,     788.67
    675.0000,     769.52
    680.0000,     735.98
    685.0000,     697.64
    690.0000,     658.72
    695.0000,     614.94
    700.0000,     569.21
    705.0000,     531.39
    710.0000,     510.67
    715.0000,     509.41
    720.0000,     524.48
    725.0000,     552.96
    730.0000,     597.46
    735.0000,     643.18
           719.6983
LAYER 8
135,    28.5897
     60.0000,     360.86
     65.0000,     370.49
     70.0000,     380.82
     75.0000,     392.29
     80.0000,     403.33
     85.0000,     415.61
     90.0000,     428.42
     95.0000,     442.28
    100.0000,     456.71
    105.0000,     467.43
    110.0000,     471.22
    115.0000,     468.41
    120.0000,     461.43
    125.0000,     454.17
    130.0000,     452.32
    135.0000,     463.26
    140.0000,     492.96
    145.0000,     543.25
    150.0000,     609.92
    155.0000,     680.10
    160.0000,     736.02
    165.0000,     764.13
    170.0000,     760.48
    175.0000,     729.72
    180.0000,     682.83
    185.0000,     631.91
    190.0000,     585.86
    195.0000,     548.74
    200.0000,     521.86
    205.0000,     505.20
    210.0000,     497.85
    215.0000,     498.78
    220.0000,     507.11
    225.0000,     521.57
    230.0000,     539.83
    235.0000,     559.50
    240.0000,     580.01
    245.0000,     601.80
    250.0000,     625.08
    255.0000,     648.75
    260.0000,     669.89
    265.0000,     684.78
    270.0000,     688.81
    275.0000,     678.05
    280.0000,     653.14
    285.0000,     620.06
    290.0000,     585.44
    295.0000,     552.68
    300.0000,     521.81
    305.0000,     492.78
    310.0000,     466.37
    315.0000,     443.87
    320.0000,     426.46
    325.0000,     414.48
    330.0000,     407.55
    335.0000,     406.02
    340.0000,     410.49
    345.0000,     421.41
    350.0000,     439.10
    355.0000,     463.50
    360.0000,     494.52
    365.0000,     532.66
    370.0000,     579.03
    375.0000,     634.97
    380.0000,     699.89
    385.0000,     768.14
    390.0000,     827.59
    395.0000,     860.57
    400.0000,     852.02
    405.0000,     800.40
    410.0000,     718.67
    415.0000,     626.44
    420.0000,     541.65
    425.0000,     474.69
    430.0000,     428.48
    435.0000,     401.84
    440.0000,     393.02
    445.0000,     401.74
    450.0000,     429.01
    455.0000,     476.11
    460.0000,     542.59
    465.0000,     624.62
    470.0000,     713.76
    475.0000,     797.92
    480.0000,     864.02
    485.0000,     900.21
    490.0000,     899.56
    495.0000,     862.61
    500.0000,     797.77
    505.0000,     717.18
    510.0000,     632.12
    515.0000,     551.35
    520.0000,     479.88
    525.0000,     420.06
    530.0000,     373.64
    535.0000,     342.44
    540.0000,     327.41
    545.0000,     328.39
    550.0000,     344.10
    555.0000,     370.79
    560.0000,     400.88
    565.0000,     424.34
    570.0000,     433.56
    575.0000,     427.36
    580.0000,     410.68
    585.0000,     390.87
    590.0000,     374.03
    595.0000,     362.78
    600.0000,     357.06
    605.0000,     355.94
    610.0000,     359.07
    615.0000,     366.99
    620.0000,     380.79
    625.0000,     401.25
    630.0000,     427.74
    635.0000,     458.88
    640.0000,     493.27
    645.0000,     529.47
    650.0000,     565.37
    655.0000,     597.64
    660.0000,     621.91
    665.0000,     634.24
    670.0000,     632.93
    675.0000,     619.03
    680.0000,     595.91
    685.0000,     568.63
    690.0000,     540.26
    695.0000,     511.74
    700.0000,     485.68
    705.0000,     465.36
    710.0000,     455.68
    715.0000,     458.63
    720.0000,     467.83
    725.0000,     488.67
           534.2518
LAYER 9
129,    33.9487
     75.0000,     304.08
     80.0000,     304.58
     85.0000,     308.71
     90.0000,     313.33
     95.0000,     315.80
    100.0000,     319.31
    105.0000,     322.62
    110.0000,     325.53
    115.0000,     328.35
    120.0000,     331.17
    125.0000,     335.20
    130.0000,     342.66
    135.0000,     356.52
    140.0000,     379.03
    145.0000,     410.47
    150.0000,     448.13
    155.0000,     485.99
    160.0000,     516.29
    165.0000,     532.69
    170.0000,     532.71
    175.0000,     518.13
    180.0000,     493.88
    185.0000,     465.87
    190.0000,     439.06
    195.0000,     416.51
    200.0000,     399.73
    205.0000,     389.22
    210.0000,     384.84
    215.0000,     386.20
    220.0000,     392.78
    225.0000,     403.81
    230.0000,     418.25
    235.0000,     435.04
    240.0000,     453.46
    245.0000,     473.06
    250.0000,     493.25
    255.0000,     512.94
    260.0000,     530.34
    265.0000,     543.31
    270.0000,     549.58
    275.0000,     547.60
    280.0000,     537.59
    285.0000,     521.57
    290.0000,     502.19
    295.0000,     481.41
    300.0000,     460.23
    305.0000,     439.38
    310.0000,     419.71
    315.0000,     402.15
    320.0000,     387.55
    325.0000,     376.46
    330.0000,     369.14
    335.0000,     365.86
    340.0000,     366.94
    345.0000,     372.57
    350.0000,     382.84
    355.0000,     397.72
    360.0000,     417.15
    365.0000,     441.19
    370.0000,     469.86
    375.0000,     502.80
    380.0000,     538.40
    385.0000,     572.89
    390.0000,     600.18
    395.0000,     613.00
    400.0000,     605.90
    405.0000,     578.46
    410.0000,     535.73
    415.0000,     486.02
    420.0000,     437.68
    425.0000,     396.69
    430.0000,     366.03
    435.0000,     346.62
    440.0000,     338.52
    445.0000,     341.83
    450.0000,     356.90
    455.0000,     383.91
    460.0000,     422.30
    465.0000,     470.03
    470.0000,     523.18
    475.0000,     576.00
    480.0000,     621.67
    485.0000,     653.42
    490.0000,     666.15
    495.0000,     657.93
    500.0000,     630.59
    505.0000,     588.92
    510.0000,     538.92
    515.0000,     486.41
    520.0000,     436.05
    525.0000,     391.26
    530.0000,     354.49
    535.0000,     327.46
    540.0000,     310.95
    545.0000,     304.70
    550.0000,     307.38
    555.0000,     316.37
    560.0000,     327.69
    565.0000,     336.88
    570.0000,     340.55
    575.0000,     337.79
    580.0000,     330.11
    585.0000,     320.35
    590.0000,     311.28
    595.0000,     304.60
    600.0000,     300.96
    605.0000,     300.49
    610.0000,     303.29
    615.0000,     309.71
    620.0000,     320.20
    625.0000,     335.01
    630.0000,     353.86
    635.0000,     376.05
    640.0000,     400.54
    645.0000,     425.92
    650.0000,     450.30
    655.0000,     471.18
    660.0000,     485.84
    665.0000,     492.20
    670.0000,     489.69
    675.0000,     479.79
    680.0000,     465.51
    685.0000,     450.57
    690.0000,     436.59
    695.0000,     424.01
    700.0000,     415.62
    705.0000,     409.05
    710.0000,     409.28
           423.5301
LAYER 10
123,    39.8436
     90.0000,     239.74
     95.0000,     230.86
    100.0000,     228.62
    105.0000,     228.04
    110.0000,     230.58
    115.0000,     237.22
    120.0000,     245.87
    125.0000,     256.10
    130.0000,     267.96
    135.0000,     282.47
    140.0000,     300.36
    145.0000,     321.45
    150.0000,     344.26
    155.0000,     365.97
    160.0000,     383.17
    165.0000,     393.02
    170.0000,     394.28
    175.0000,     387.63
    180.0000,     375.27
    185.0000,     360.11
    190.0000,     344.86
    195.0000,     331.55
    200.0000,     321.46
    205.0000,     315.22
    210.0000,     313.07
    215.0000,     314.93
    220.0000,     320.60
    225.0000,     329.67
    230.0000,     341.62
    235.0000,     355.86
    240.0000,     371.83
    245.0000,     388.95
    250.0000,     406.53
    255.0000,     423.66
    260.0000,     439.17
    265.0000,     451.74
    270.0000,     460.11
    275.0000,     463.42
    280.0000,     461.56
    285.0000,     455.14
    290.0000,     445.19
    295.0000,     432.79
    300.0000,     418.81
    305.0000,     404.05
    310.0000,     389.31
    315.0000,     375.36
    320.0000,     362.93
    325.0000,     352.59
    330.0000,     344.75
    335.0000,     339.72
    340.0000,     337.74
    345.0000,     338.96
    350.0000,     343.39
    355.0000,     351.01
    360.0000,     361.72
    365.0000,     375.32
    370.0000,     391.46
    375.0000,     409.42
    380.0000,     427.80
    385.0000,     444.36
    390.0000,     456.14
    395.0000,     460.08
    400.0000,     454.13
    405.0000,     438.25
    410.0000,     414.56
    415.0000,     386.67
    420.0000,     358.52
    425.0000,     333.38
    430.0000,     313.43
    435.0000,     299.87
    440.0000,     293.28
    445.0000,     294.01
    450.0000,     302.23
    455.0000,     317.93
    460.0000,     340.70
    465.0000,     369.42
    470.0000,     402.15
    475.0000,     436.04
    480.0000,     467.50
    485.0000,     492.72
    490.0000,     508.33
    495.0000,     512.20
    500.0000,     503.93
    505.0000,     484.93
    510.0000,     457.88
    515.0000,     426.12
    520.0000,     392.98
    525.0000,     361.39
    530.0000,     333.68
    535.0000,     311.47
    540.0000,     295.57
    545.0000,     285.97
    550.0000,     281.89
    555.0000,     281.82
    560.0000,     283.75
    565.0000,     285.61
    570.0000,     285.80
    575.0000,     283.66
    580.0000,     279.57
    585.0000,     274.51
    590.0000,     269.68
    595.0000,     265.98
    600.0000,     264.02
    605.0000,     264.13
    610.0000,     266.55
    615.0000,     271.51
    620.0000,     279.22
    625.0000,     289.70
    630.0000,     302.75
    635.0000,     317.87
    640.0000,     334.23
    645.0000,     350.69
    650.0000,     365.73
    655.0000,     377.56
    660.0000,     384.45
    665.0000,     385.22
    670.0000,     379.91
    675.0000,     370.50
    680.0000,     359.98
    685.0000,     353.45
    690.0000,     350.69
    695.0000,     350.18
           357.9909
LAYER 11
119,    46.3279
    100.0000,     169.22
    105.0000,     163.85
    110.0000,     165.76
    115.0000,     176.45
    120.0000,     189.35
    125.0000,     203.94
    130.0000,     218.08
    135.0000,     232.78
    140.0000,     248.09
    145.0000,     263.89
    150.0000,     279.44
    155.0000,     293.44
    160.0000,     304.33
    165.0000,     310.80
    170.0000,     312.27
    175.0000,     309.08
    180.0000,     302.36
    185.0000,     293.66
    190.0000,     284.61
    195.0000,     276.53
    200.0000,     270.41
    205.0000,     266.87
    210.0000,     266.23
    215.0000,     268.61
    220.0000,     273.94
    225.0000,     282.05
    230.0000,     292.63
    235.0000,     305.33
    240.0000,     319.70
    245.0000,     335.23
    250.0000,     351.29
    255.0000,     367.15
    260.0000,     381.94
    265.0000,     394.74
    270.0000,     404.68
    275.0000,     411.11
    280.0000,     413.76
    285.0000,     412.67
    290.0000,     408.25
    295.0000,     401.05
    300.0000,     391.70
    305.0000,     380.88
    310.0000,     369.27
    315.0000,     357.57
    320.0000,     346.42
    325.0000,     336.39
    330.0000,     327.93
    335.0000,     321.40
    340.0000,     317.04
    345.0000,     314.99
    350.0000,     315.30
    355.0000,     317.94
    360.0000,     322.80
    365.0000,     329.62
    370.0000,     337.98
    375.0000,     347.21
    380.0000,     356.29
    385.0000,     363.85
    390.0000,     368.33
    395.0000,     368.30
    400.0000,     362.87
    405.0000,     352.10
    410.0000,     337.05
    415.0000,     319.48
    420.0000,     301.45
    425.0000,     284.85
    430.0000,     271.15
    435.0000,     261.36
    440.0000,     256.09
    445.0000,     255.74
    450.0000,     260.48
    455.0000,     270.34
    460.0000,     285.06
    465.0000,     304.05
    470.0000,     326.23
    475.0000,     350.03
    480.0000,     373.37
    485.0000,     393.88
    490.0000,     409.27
    495.0000,     417.68
    500.0000,     418.15
    505.0000,     410.79
    510.0000,     396.68
    515.0000,     377.66
    520.0000,     355.94
    525.0000,     333.70
    530.0000,     312.84
    535.0000,     294.79
    540.0000,     280.37
    545.0000,     269.82
    550.0000,     262.80
    555.0000,     258.58
    560.0000,     256.15
    565.0000,     254.46
    570.0000,     252.67
    575.0000,     250.31
    580.0000,     247.38
    585.0000,     244.20
    590.0000,     241.26
    595.0000,     239.02
    600.0000,     237.91
    605.0000,     238.22
    610.0000,     240.17
    615.0000,     243.94
    620.0000,     249.62
    625.0000,     257.18
    630.0000,     266.42
    635.0000,     276.94
    640.0000,     288.06
    645.0000,     298.82
    650.0000,     307.98
    655.0000,     314.08
    660.0000,     315.71
    665.0000,     311.91
    670.0000,     302.26
    675.0000,     289.90
    680.0000,     277.80
    685.0000,     275.77
           283.7105
LAYER 12
115, 
    110.0000,     115.09
    115.0000,     137.38
    120.0000,     156.50
    125.0000,     173.04
    130.0000,     187.44
    135.0000,     202.48
    140.0000,     216.41
    145.0000,     229.60
    150.0000,     241.83
    155.0000,     252.40
    160.0000,     260.44
    165.0000,     265.21
    170.0000,     266.39
    175.0000,     264.24
    180.0000,     259.53
    185.0000,     253.35
    190.0000,     246.86
    195.0000,     241.08
    200.0000,     236.83
    205.0000,     234.64
    210.0000,     234.86
    215.0000,     237.65
    220.0000,     243.03
    225.0000,     250.91
    230.0000,     261.09
    235.0000,     273.28
    240.0000,     287.15
    245.0000,     302.23
    250.0000,     317.96
    255.0000,     333.70
    260.0000,     348.72
    265.0000,     362.24
    270.0000,     373.51
    275.0000,     381.92
    280.0000,     387.11
    285.0000,     388.90
    290.0000,     387.39
    295.0000,     382.93
    300.0000,     375.99
    305.0000,     367.13
    310.0000,     356.98
    315.0000,     346.17
    320.0000,     335.33
    325.0000,     325.05
    330.0000,     315.81
    335.0000,     307.98
    340.0000,     301.88
    345.0000,     297.65
    350.0000,     295.35
    355.0000,     294.97
    360.0000,     296.42
    365.0000,     299.47
    370.0000,     303.72
    375.0000,     308.58
    380.0000,     313.27
    385.0000,     316.80
    390.0000,     318.14
    395.0000,     316.37
    400.0000,     310.95
    405.0000,     301.96
    410.0000,     290.08
    415.0000,     276.47
    420.0000,     262.50
    425.0000,     249.51
    430.0000,     238.57
    435.0000,     230.51
    440.0000,     225.90
    445.0000,     225.10
    450.0000,     228.32
    455.0000,     235.61
    460.0000,     246.86
    465.0000,     261.70
    470.0000,     279.44
    475.0000,     299.03
    480.0000,     319.01
    485.0000,     337.61
    490.0000,     352.96
    495.0000,     363.41
    500.0000,     367.84
    505.0000,     365.91
    510.0000,     358.03
    515.0000,     345.37
    520.0000,     329.55
    525.0000,     312.30
    530.0000,     295.25
    535.0000,     279.69
    540.0000,     266.46
    545.0000,     255.92
    550.0000,     248.00
    555.0000,     242.29
    560.0000,     238.19
    565.0000,     235.06
    570.0000,     232.31
    575.0000,     229.59
    580.0000,     226.80
    585.0000,     224.04
    590.0000,     221.55
    595.0000,     219.65
    600.0000,     218.63
    605.0000,     218.75
    610.0000,     220.20
    615.0000,     223.12
    620.0000,     227.58
    625.0000,     233.53
    630.0000,     240.81
    635.0000,     249.08
    640.0000,     257.74
    645.0000,     265.96
    650.0000,     272.59
    655.0000,     276.22
    660.0000,     275.16
    665.0000,     268.80
    670.0000,     255.89
    675.0000,     235.90
           208.3757
CALCULATED APPARENT RESISTIVITY
      7.5000,       5.0000,   1.00000,    506.2954
     12.5000,       5.0000,   1.00000,    558.0660
     17.5000,       5.0000,   1.00000,    616.6821
     22.5000,       5.0000,   1.00000,    671.5210
     27.5000,       5.0000,   1.00000,    760.5964
     32.5000,       5.0000,   1.00000,    839.4304
     37.5000,       5.0000,   1.00000,    876.5017
     42.5000,       5.0000,   1.00000,    959.8806
     47.5000,       5.0000,   1.00000,    934.7041
     52.5000,       5.0000,   1.00000,   1075.1207
     57.5000,       5.0000,   1.00000,   1048.1465
     62.5000,       5.0000,   1.00000,   1190.8696
     67.5000,       5.0000,   1.00000,   1271.0503
     72.5000,       5.0000,   1.00000,   1296.2263
     77.5000,       5.0000,   1.00000,   1192.2427
     82.5000,       5.0000,   1.00000,   1178.8531
     87.5000,       5.0000,   1.00000,   1104.4343
     92.5000,       5.0000,   1.00000,   1142.2297
     97.5000,       5.0000,   1.00000,   1255.3230
    102.5000,       5.0000,   1.00000,   1373.9728
    107.5000,       5.0000,   1.00000,   1320.8202
    112.5000,       5.0000,   1.00000,   1372.4567
    117.5000,       5.0000,   1.00000,   1378.7937
    122.5000,       5.0000,   1.00000,   1506.5938
    127.5000,       5.0000,   1.00000,   1342.8773
    132.5000,       5.0000,   1.00000,   1223.0125
    137.5000,       5.0000,   1.00000,   1278.9385
    142.5000,       5.0000,   1.00000,   1134.2051
    147.5000,       5.0000,   1.00000,   1254.1522
    152.5000,       5.0000,   1.00000,   1229.0741
    157.5000,       5.0000,   1.00000,   1182.0771
    162.5000,       5.0000,   1.00000,   1023.0809
    167.5000,       5.0000,   1.00000,   1075.7626
    172.5000,       5.0000,   1.00000,    950.7280
    177.5000,       5.0000,   1.00000,    950.9264
    182.5000,       5.0000,   1.00000,    830.6903
    187.5000,       5.0000,   1.00000,    816.5950
    192.5000,       5.0000,   1.00000,    728.8651
    197.5000,       5.0000,   1.00000,    663.6474
    202.5000,       5.0000,   1.00000,    640.3193
    207.5000,       5.0000,   1.00000,    626.0460
    212.5000,       5.0000,   1.00000,    653.1092
    217.5000,       5.0000,   1.00000,    657.4706
    222.5000,       5.0000,   1.00000,    670.7615
    227.5000,       5.0000,   1.00000,    726.4942
    232.5000,       5.0000,   1.00000,    662.2547
    237.5000,       5.0000,   1.00000,    656.0682
    242.5000,       5.0000,   1.00000,    656.5104
    247.5000,       5.0000,   1.00000,    629.4059
    252.5000,       5.0000,   1.00000,    716.9992
    257.5000,       5.0000,   1.00000,    723.0621
    262.5000,       5.0000,   1.00000,    797.5736
    267.5000,       5.0000,   1.00000,    877.4482
    272.5000,       5.0000,   1.00000,    968.4500
    277.5000,       5.0000,   1.00000,    860.9261
    282.5000,       5.0000,   1.00000,    875.7750
    287.5000,       5.0000,   1.00000,    764.8102
    292.5000,       5.0000,   1.00000,    861.4362
    297.5000,       5.0000,   1.00000,    793.9304
    302.5000,       5.0000,   1.00000,    805.5137
    307.5000,       5.0000,   1.00000,    794.0043
    312.5000,       5.0000,   1.00000,    817.1157
    317.5000,       5.0000,   1.00000,    774.6979
    322.5000,       5.0000,   1.00000,    903.0396
    327.5000,       5.0000,   1.00000,    807.9586
    332.5000,       5.0000,   1.00000,    797.7028
    337.5000,       5.0000,   1.00000,    761.8922
    342.5000,       5.0000,   1.00000,    695.0016
    347.5000,       5.0000,   1.00000,    676.3427
    352.5000,       5.0000,   1.00000,    681.8056
    357.5000,       5.0000,   1.00000,    650.6983
    362.5000,       5.0000,   1.00000,    677.2699
    367.5000,       5.0000,   1.00000,    687.1727
    372.5000,       5.0000,   1.00000,    696.9930
    377.5000,       5.0000,   1.00000,    828.8096
    382.5000,       5.0000,   1.00000,    872.0087
    387.5000,       5.0000,   1.00000,   1003.7006
    392.5000,       5.0000,   1.00000,   1074.7046
    397.5000,       5.0000,   1.00000,   1054.9583
    402.5000,       5.0000,   1.00000,    911.3906
    407.5000,       5.0000,   1.00000,    831.4411
    412.5000,       5.0000,   1.00000,    618.8730
    417.5000,       5.0000,   1.00000,    489.6008
    422.5000,       5.0000,   1.00000,    386.8721
    427.5000,       5.0000,   1.00000,    339.6333
    432.5000,       5.0000,   1.00000,    346.6220
    437.5000,       5.0000,   1.00000,    357.5276
    442.5000,       5.0000,   1.00000,    408.2049
    447.5000,       5.0000,   1.00000,    445.3134
    452.5000,       5.0000,   1.00000,    544.6317
    457.5000,       5.0000,   1.00000,    606.2401
    462.5000,       5.0000,   1.00000,    649.1869
    467.5000,       5.0000,   1.00000,    706.9104
    472.5000,       5.0000,   1.00000,    680.2446
    477.5000,       5.0000,   1.00000,    745.5638
    482.5000,       5.0000,   1.00000,    704.5613
    487.5000,       5.0000,   1.00000,    739.4061
    492.5000,       5.0000,   1.00000,    718.5225
    497.5000,       5.0000,   1.00000,    701.4355
    502.5000,       5.0000,   1.00000,    765.2199
    507.5000,       5.0000,   1.00000,    701.2609
    512.5000,       5.0000,   1.00000,    710.4620
    517.5000,       5.0000,   1.00000,    649.6775
    522.5000,       5.0000,   1.00000,    662.6552
    527.5000,       5.0000,   1.00000,    604.6382
    532.5000,       5.0000,   1.00000,    614.0034
    537.5000,       5.0000,   1.00000,    638.5167
    542.5000,       5.0000,   1.00000,    671.1810
    547.5000,       5.0000,   1.00000,    717.7278
    552.5000,       5.0000,   1.00000,    767.8041
    557.5000,       5.0000,   1.00000,    815.3406
    562.5000,       5.0000,   1.00000,    782.6564
    567.5000,       5.0000,   1.00000,    762.7474
    572.5000,       5.0000,   1.00000,    707.5485
    577.5000,       5.0000,   1.00000,    717.8267
    582.5000,       5.0000,   1.00000,    665.3403
    587.5000,       5.0000,   1.00000,    701.7856
    592.5000,       5.0000,   1.00000,    695.2167
    597.5000,       5.0000,   1.00000,    741.0175
    602.5000,       5.0000,   1.00000,    749.8877
    607.5000,       5.0000,   1.00000,    800.3555
    612.5000,       5.0000,   1.00000,    873.2219
    617.5000,       5.0000,   1.00000,    858.4036
    622.5000,       5.0000,   1.00000,    905.8685
    627.5000,       5.0000,   1.00000,    880.8076
    632.5000,       5.0000,   1.00000,    840.3135
    637.5000,       5.0000,   1.00000,    795.3333
    642.5000,       5.0000,   1.00000,    745.3391
    647.5000,       5.0000,   1.00000,    699.5375
    652.5000,       5.0000,   1.00000,    656.8894
    657.5000,       5.0000,   1.00000,    665.8318
    662.5000,       5.0000,   1.00000,    660.3006
    667.5000,       5.0000,   1.00000,    668.8000
    672.5000,       5.0000,   1.00000,    739.4000
    677.5000,       5.0000,   1.00000,    771.6747
    682.5000,       5.0000,   1.00000,    803.1165
    687.5000,       5.0000,   1.00000,    981.2350
    692.5000,       5.0000,   1.00000,    996.3807
    697.5000,       5.0000,   1.00000,   1054.0663
    702.5000,       5.0000,   1.00000,   1012.4922
    707.5000,       5.0000,   1.00000,   1047.2560
    712.5000,       5.0000,   1.00000,   1074.6643
    717.5000,       5.0000,   1.00000,   1083.7892
    722.5000,       5.0000,   1.00000,    998.6641
    727.5000,       5.0000,   1.00000,    937.1935
    732.5000,       5.0000,   1.00000,    851.0100
    737.5000,       5.0000,   1.00000,    828.7219
    742.5000,       5.0000,   1.00000,    756.3408
    747.5000,       5.0000,   1.00000,    681.0088
    752.5000,       5.0000,   1.00000,    685.7555
    757.5000,       5.0000,   1.00000,    615.0751
    762.5000,       5.0000,   1.00000,    629.3705
     12.5000,       5.0000,   2.00000,    507.2182
     17.5000,       5.0000,   2.00000,    553.8336
     22.5000,       5.0000,   2.00000,    575.3033
     27.5000,       5.0000,   2.00000,    654.7657
     32.5000,       5.0000,   2.00000,    720.9653
     37.5000,       5.0000,   2.00000,    757.3371
     42.5000,       5.0000,   2.00000,    799.6805
     47.5000,       5.0000,   2.00000,    830.3089
     52.5000,       5.0000,   2.00000,    958.0947
     57.5000,       5.0000,   2.00000,    890.5731
     62.5000,       5.0000,   2.00000,    964.3524
     67.5000,       5.0000,   2.00000,   1115.3359
     72.5000,       5.0000,   2.00000,   1093.9082
     77.5000,       5.0000,   2.00000,   1021.5136
     82.5000,       5.0000,   2.00000,   1083.9048
     87.5000,       5.0000,   2.00000,   1016.1840
     92.5000,       5.0000,   2.00000,    976.1453
     97.5000,       5.0000,   2.00000,   1161.3866
    102.5000,       5.0000,   2.00000,   1301.8452
    107.5000,       5.0000,   2.00000,   1136.2037
    112.5000,       5.0000,   2.00000,   1065.0728
    117.5000,       5.0000,   2.00000,   1198.9763
    122.5000,       5.0000,   2.00000,   1411.0496
    127.5000,       5.0000,   2.00000,   1150.2910
    132.5000,       5.0000,   2.00000,   1057.2163
    137.5000,       5.0000,   2.00000,   1196.6613
    142.5000,       5.0000,   2.00000,   1026.6899
    147.5000,       5.0000,   2.00000,   1129.7139
    152.5000,       5.0000,   2.00000,   1232.0856
    157.5000,       5.0000,   2.00000,   1070.6804
    162.5000,       5.0000,   2.00000,    929.9313
    167.5000,       5.0000,   2.00000,   1043.5532
    172.5000,       5.0000,   2.00000,    977.4960
    177.5000,       5.0000,   2.00000,    900.8223
    182.5000,       5.0000,   2.00000,    802.8311
    187.5000,       5.0000,   2.00000,    820.8402
    192.5000,       5.0000,   2.00000,    756.5065
    197.5000,       5.0000,   2.00000,    667.5284
    202.5000,       5.0000,   2.00000,    652.0521
    207.5000,       5.0000,   2.00000,    659.3626
    212.5000,       5.0000,   2.00000,    678.9627
    217.5000,       5.0000,   2.00000,    634.8099
    222.5000,       5.0000,   2.00000,    660.3201
    227.5000,       5.0000,   2.00000,    742.3458
    232.5000,       5.0000,   2.00000,    657.9339
    237.5000,       5.0000,   2.00000,    650.2450
    242.5000,       5.0000,   2.00000,    663.4494
    247.5000,       5.0000,   2.00000,    649.9340
    252.5000,       5.0000,   2.00000,    759.0300
    257.5000,       5.0000,   2.00000,    726.9146
    262.5000,       5.0000,   2.00000,    705.0349
    267.5000,       5.0000,   2.00000,    840.8544
    272.5000,       5.0000,   2.00000,    942.4263
    277.5000,       5.0000,   2.00000,    815.8656
    282.5000,       5.0000,   2.00000,    778.3827
    287.5000,       5.0000,   2.00000,    737.8773
    292.5000,       5.0000,   2.00000,    854.8167
    297.5000,       5.0000,   2.00000,    783.9677
    302.5000,       5.0000,   2.00000,    741.6527
    307.5000,       5.0000,   2.00000,    784.2768
    312.5000,       5.0000,   2.00000,    747.4345
    317.5000,       5.0000,   2.00000,    711.8455
    322.5000,       5.0000,   2.00000,    853.8066
    327.5000,       5.0000,   2.00000,    747.7491
    332.5000,       5.0000,   2.00000,    707.6581
    337.5000,       5.0000,   2.00000,    733.5040
    342.5000,       5.0000,   2.00000,    662.7243
    347.5000,       5.0000,   2.00000,    657.4586
    352.5000,       5.0000,   2.00000,    674.6702
    357.5000,       5.0000,   2.00000,    640.1496
    362.5000,       5.0000,   2.00000,    681.0721
    367.5000,       5.0000,   2.00000,    681.1241
    372.5000,       5.0000,   2.00000,    695.4650
    377.5000,       5.0000,   2.00000,    826.8565
    382.5000,       5.0000,   2.00000,    813.4615
    387.5000,       5.0000,   2.00000,    886.5972
    392.5000,       5.0000,   2.00000,    995.9368
    397.5000,       5.0000,   2.00000,    901.3992
    402.5000,       5.0000,   2.00000,    789.1837
    407.5000,       5.0000,   2.00000,    797.5133
    412.5000,       5.0000,   2.00000,    637.8463
    417.5000,       5.0000,   2.00000,    502.9650
    422.5000,       5.0000,   2.00000,    414.9126
    427.5000,       5.0000,   2.00000,    371.1006
    432.5000,       5.0000,   2.00000,    382.7193
    437.5000,       5.0000,   2.00000,    394.5280
    442.5000,       5.0000,   2.00000,    419.7206
    447.5000,       5.0000,   2.00000,    442.7692
    452.5000,       5.0000,   2.00000,    541.7061
    457.5000,       5.0000,   2.00000,    596.6084
    462.5000,       5.0000,   2.00000,    630.2258
    467.5000,       5.0000,   2.00000,    669.1547
    472.5000,       5.0000,   2.00000,    655.0035
    477.5000,       5.0000,   2.00000,    716.2681
    482.5000,       5.0000,   2.00000,    700.9700
    487.5000,       5.0000,   2.00000,    727.1102
    492.5000,       5.0000,   2.00000,    676.3488
    497.5000,       5.0000,   2.00000,    657.3143
    502.5000,       5.0000,   2.00000,    738.9933
    507.5000,       5.0000,   2.00000,    670.4485
    512.5000,       5.0000,   2.00000,    627.2463
    517.5000,       5.0000,   2.00000,    611.5229
    522.5000,       5.0000,   2.00000,    633.6533
    527.5000,       5.0000,   2.00000,    567.9249
    532.5000,       5.0000,   2.00000,    564.1690
    537.5000,       5.0000,   2.00000,    610.4257
    542.5000,       5.0000,   2.00000,    622.9445
    547.5000,       5.0000,   2.00000,    629.5590
    552.5000,       5.0000,   2.00000,    684.5949
    557.5000,       5.0000,   2.00000,    743.7344
    562.5000,       5.0000,   2.00000,    710.2183
    567.5000,       5.0000,   2.00000,    679.3336
    572.5000,       5.0000,   2.00000,    677.0811
    577.5000,       5.0000,   2.00000,    697.2399
    582.5000,       5.0000,   2.00000,    642.4920
    587.5000,       5.0000,   2.00000,    661.2987
    592.5000,       5.0000,   2.00000,    680.7176
    597.5000,       5.0000,   2.00000,    705.5163
    602.5000,       5.0000,   2.00000,    687.9230
    607.5000,       5.0000,   2.00000,    743.9063
    612.5000,       5.0000,   2.00000,    807.4744
    617.5000,       5.0000,   2.00000,    760.6841
    622.5000,       5.0000,   2.00000,    799.9509
    627.5000,       5.0000,   2.00000,    801.5590
    632.5000,       5.0000,   2.00000,    751.8665
    637.5000,       5.0000,   2.00000,    730.4880
    642.5000,       5.0000,   2.00000,    709.2605
    647.5000,       5.0000,   2.00000,    659.9905
    652.5000,       5.0000,   2.00000,    628.2946
    657.5000,       5.0000,   2.00000,    652.6188
    662.5000,       5.0000,   2.00000,    623.6884
    667.5000,       5.0000,   2.00000,    631.2523
    672.5000,       5.0000,   2.00000,    739.0876
    677.5000,       5.0000,   2.00000,    706.7035
    682.5000,       5.0000,   2.00000,    681.8912
    687.5000,       5.0000,   2.00000,    867.3050
    692.5000,       5.0000,   2.00000,    923.6800
    697.5000,       5.0000,   2.00000,    902.4554
    702.5000,       5.0000,   2.00000,    849.7780
    707.5000,       5.0000,   2.00000,    875.9225
    712.5000,       5.0000,   2.00000,    955.7943
    717.5000,       5.0000,   2.00000,    962.4887
    722.5000,       5.0000,   2.00000,    863.6242
    727.5000,       5.0000,   2.00000,    799.2177
    732.5000,       5.0000,   2.00000,    775.1745
    737.5000,       5.0000,   2.00000,    798.3788
    742.5000,       5.0000,   2.00000,    705.8480
    747.5000,       5.0000,   2.00000,    634.4575
    752.5000,       5.0000,   2.00000,    665.4246
    757.5000,       5.0000,   2.00000,    598.8837
    767.5000,       5.0000,   2.00000,    586.5446
     17.5000,       5.0000,   3.00000,    545.7686
     22.5000,       5.0000,   3.00000,    570.4322
     27.5000,       5.0000,   3.00000,    629.4525
     32.5000,       5.0000,   3.00000,    699.2097
     37.5000,       5.0000,   3.00000,    710.8406
     42.5000,       5.0000,   3.00000,    771.4380
     47.5000,       5.0000,   3.00000,    787.6231
     52.5000,       5.0000,   3.00000,    879.8664
     57.5000,       5.0000,   3.00000,    793.5726
     62.5000,       5.0000,   3.00000,    900.4739
     67.5000,       5.0000,   3.00000,   1034.0635
     72.5000,       5.0000,   3.00000,   1087.3436
     77.5000,       5.0000,   3.00000,    996.3027
     82.5000,       5.0000,   3.00000,    999.5868
     87.5000,       5.0000,   3.00000,    911.9724
     92.5000,       5.0000,   3.00000,    952.1868
     97.5000,       5.0000,   3.00000,   1181.0808
    102.5000,       5.0000,   3.00000,   1321.6138
    107.5000,       5.0000,   3.00000,   1026.0032
    112.5000,       5.0000,   3.00000,    935.8378
    117.5000,       5.0000,   3.00000,   1117.7631
    122.5000,       5.0000,   3.00000,   1399.5637
    127.5000,       5.0000,   3.00000,   1180.3434
    132.5000,       5.0000,   3.00000,   1005.8282
    137.5000,       5.0000,   3.00000,   1069.6395
    142.5000,       5.0000,   3.00000,   1002.2189
    147.5000,       5.0000,   3.00000,   1198.9109
    152.5000,       5.0000,   3.00000,   1238.9655
    157.5000,       5.0000,   3.00000,   1098.9392
    162.5000,       5.0000,   3.00000,    896.7842
    167.5000,       5.0000,   3.00000,   1044.2686
    172.5000,       5.0000,   3.00000,   1011.0225
    177.5000,       5.0000,   3.00000,    969.9416
    182.5000,       5.0000,   3.00000,    840.8286
    187.5000,       5.0000,   3.00000,    885.2520
    192.5000,       5.0000,   3.00000,    817.6629
    197.5000,       5.0000,   3.00000,    725.9601
    202.5000,       5.0000,   3.00000,    703.4180
    207.5000,       5.0000,   3.00000,    720.7997
    212.5000,       5.0000,   3.00000,    722.4203
    217.5000,       5.0000,   3.00000,    681.7732
    222.5000,       5.0000,   3.00000,    711.2673
    227.5000,       5.0000,   3.00000,    799.4637
    232.5000,       5.0000,   3.00000,    720.2066
    237.5000,       5.0000,   3.00000,    682.1223
    242.5000,       5.0000,   3.00000,    698.0836
    247.5000,       5.0000,   3.00000,    721.1891
    252.5000,       5.0000,   3.00000,    819.1135
    257.5000,       5.0000,   3.00000,    722.4818
    262.5000,       5.0000,   3.00000,    720.9106
    267.5000,       5.0000,   3.00000,    854.6543
    272.5000,       5.0000,   3.00000,   1020.6473
    277.5000,       5.0000,   3.00000,    822.5358
    282.5000,       5.0000,   3.00000,    749.5724
    287.5000,       5.0000,   3.00000,    707.9791
    292.5000,       5.0000,   3.00000,    890.8428
    297.5000,       5.0000,   3.00000,    822.1268
    302.5000,       5.0000,   3.00000,    791.0655
    307.5000,       5.0000,   3.00000,    738.9394
    312.5000,       5.0000,   3.00000,    735.1901
    317.5000,       5.0000,   3.00000,    707.3871
    322.5000,       5.0000,   3.00000,    850.1198
    327.5000,       5.0000,   3.00000,    756.9042
    332.5000,       5.0000,   3.00000,    718.2858
    337.5000,       5.0000,   3.00000,    699.8330
    342.5000,       5.0000,   3.00000,    676.8240
    347.5000,       5.0000,   3.00000,    677.9668
    352.5000,       5.0000,   3.00000,    708.1986
    357.5000,       5.0000,   3.00000,    697.0613
    362.5000,       5.0000,   3.00000,    722.8862
    367.5000,       5.0000,   3.00000,    728.1939
    372.5000,       5.0000,   3.00000,    734.1475
    377.5000,       5.0000,   3.00000,    825.0932
    382.5000,       5.0000,   3.00000,    797.3154
    387.5000,       5.0000,   3.00000,    886.4313
    392.5000,       5.0000,   3.00000,    932.9318
    397.5000,       5.0000,   3.00000,    876.3149
    402.5000,       5.0000,   3.00000,    763.9819
    407.5000,       5.0000,   3.00000,    795.6541
    412.5000,       5.0000,   3.00000,    678.5667
    417.5000,       5.0000,   3.00000,    555.7223
    422.5000,       5.0000,   3.00000,    455.8901
    427.5000,       5.0000,   3.00000,    427.5911
    432.5000,       5.0000,   3.00000,    454.0487
    437.5000,       5.0000,   3.00000,    454.9745
    442.5000,       5.0000,   3.00000,    468.4994
    447.5000,       5.0000,   3.00000,    479.0598
    452.5000,       5.0000,   3.00000,    580.0470
    457.5000,       5.0000,   3.00000,    648.6767
    462.5000,       5.0000,   3.00000,    666.3571
    467.5000,       5.0000,   3.00000,    690.4446
    472.5000,       5.0000,   3.00000,    664.2118
    477.5000,       5.0000,   3.00000,    748.6686
    482.5000,       5.0000,   3.00000,    742.1238
    487.5000,       5.0000,   3.00000,    753.4496
    492.5000,       5.0000,   3.00000,    689.7834
    497.5000,       5.0000,   3.00000,    678.2623
    502.5000,       5.0000,   3.00000,    766.6624
    507.5000,       5.0000,   3.00000,    686.9287
    512.5000,       5.0000,   3.00000,    649.2838
    517.5000,       5.0000,   3.00000,    610.7772
    522.5000,       5.0000,   3.00000,    648.6714
    527.5000,       5.0000,   3.00000,    579.0499
    532.5000,       5.0000,   3.00000,    579.6548
    537.5000,       5.0000,   3.00000,    611.0635
    542.5000,       5.0000,   3.00000,    615.9464
    547.5000,       5.0000,   3.00000,    617.4858
    552.5000,       5.0000,   3.00000,    671.5392
    557.5000,       5.0000,   3.00000,    742.2319
    562.5000,       5.0000,   3.00000,    696.4586
    567.5000,       5.0000,   3.00000,    668.5959
    572.5000,       5.0000,   3.00000,    661.4867
    577.5000,       5.0000,   3.00000,    712.4209
    582.5000,       5.0000,   3.00000,    660.9451
    587.5000,       5.0000,   3.00000,    691.8157
    592.5000,       5.0000,   3.00000,    695.5408
    597.5000,       5.0000,   3.00000,    711.7803
    602.5000,       5.0000,   3.00000,    687.9651
    607.5000,       5.0000,   3.00000,    730.9902
    612.5000,       5.0000,   3.00000,    783.7503
    617.5000,       5.0000,   3.00000,    746.7620
    622.5000,       5.0000,   3.00000,    775.4575
    627.5000,       5.0000,   3.00000,    769.9692
    632.5000,       5.0000,   3.00000,    748.0178
    637.5000,       5.0000,   3.00000,    731.4928
    642.5000,       5.0000,   3.00000,    716.9387
    647.5000,       5.0000,   3.00000,    685.7351
    652.5000,       5.0000,   3.00000,    661.3305
    657.5000,       5.0000,   3.00000,    676.1979
    662.5000,       5.0000,   3.00000,    661.6066
    667.5000,       5.0000,   3.00000,    689.6279
    672.5000,       5.0000,   3.00000,    754.6673
    677.5000,       5.0000,   3.00000,    695.5079
    682.5000,       5.0000,   3.00000,    658.0870
    687.5000,       5.0000,   3.00000,    859.3854
    692.5000,       5.0000,   3.00000,    936.5170
    697.5000,       5.0000,   3.00000,    877.9008
    702.5000,       5.0000,   3.00000,    739.8019
    707.5000,       5.0000,   3.00000,    791.7505
    712.5000,       5.0000,   3.00000,    917.8788
    717.5000,       5.0000,   3.00000,    966.5039
    722.5000,       5.0000,   3.00000,    825.3906
    727.5000,       5.0000,   3.00000,    745.0970
    732.5000,       5.0000,   3.00000,    750.2731
    737.5000,       5.0000,   3.00000,    804.7309
    742.5000,       5.0000,   3.00000,    740.1213
    747.5000,       5.0000,   3.00000,    660.3341
    752.5000,       5.0000,   3.00000,    684.5508
    762.5000,       5.0000,   3.00000,    631.5297
    767.5000,       5.0000,   3.00000,    612.1952
     22.5000,      15.0000,   1.00000,    570.3375
     27.5000,      15.0000,   1.00000,    622.6149
     32.5000,      15.0000,   1.00000,    649.0357
     37.5000,      15.0000,   1.00000,    700.4924
     42.5000,      15.0000,   1.00000,    726.4151
     47.5000,      15.0000,   1.00000,    752.9775
     52.5000,      15.0000,   1.00000,    734.2971
     57.5000,      15.0000,   1.00000,    790.9904
     62.5000,      15.0000,   1.00000,    851.6000
     67.5000,      15.0000,   1.00000,    958.9703
     72.5000,      15.0000,   1.00000,   1007.3261
     77.5000,      15.0000,   1.00000,    990.6868
     82.5000,      15.0000,   1.00000,    870.4052
     87.5000,      15.0000,   1.00000,    867.9755
     92.5000,      15.0000,   1.00000,    982.3918
     97.5000,      15.0000,   1.00000,   1128.7841
    102.5000,      15.0000,   1.00000,   1087.2134
    107.5000,      15.0000,   1.00000,   1018.5938
    112.5000,      15.0000,   1.00000,    974.1382
    117.5000,      15.0000,   1.00000,   1059.8173
    122.5000,      15.0000,   1.00000,   1172.4170
    127.5000,      15.0000,   1.00000,   1191.5952
    132.5000,      15.0000,   1.00000,   1043.8096
    137.5000,      15.0000,   1.00000,    942.5596
    142.5000,      15.0000,   1.00000,   1044.8503
    147.5000,      15.0000,   1.00000,   1133.2522
    152.5000,      15.0000,   1.00000,   1152.8961
    157.5000,      15.0000,   1.00000,   1042.9817
    162.5000,      15.0000,   1.00000,    993.1976
    167.5000,      15.0000,   1.00000,    924.2056
    172.5000,      15.0000,   1.00000,    969.1027
    177.5000,      15.0000,   1.00000,    956.1859
    182.5000,      15.0000,   1.00000,    934.2069
    187.5000,      15.0000,   1.00000,    863.5982
    192.5000,      15.0000,   1.00000,    834.0969
    197.5000,      15.0000,   1.00000,    780.5293
    202.5000,      15.0000,   1.00000,    748.3959
    207.5000,      15.0000,   1.00000,    725.0963
    212.5000,      15.0000,   1.00000,    725.6452
    217.5000,      15.0000,   1.00000,    736.9564
    222.5000,      15.0000,   1.00000,    760.6213
    227.5000,      15.0000,   1.00000,    769.7821
    232.5000,      15.0000,   1.00000,    753.9860
    237.5000,      15.0000,   1.00000,    722.4300
    242.5000,      15.0000,   1.00000,    722.9706
    247.5000,      15.0000,   1.00000,    761.7263
    252.5000,      15.0000,   1.00000,    745.7902
    257.5000,      15.0000,   1.00000,    747.7781
    262.5000,      15.0000,   1.00000,    775.9192
    267.5000,      15.0000,   1.00000,    881.9235
    272.5000,      15.0000,   1.00000,    882.0278
    277.5000,      15.0000,   1.00000,    855.9988
    282.5000,      15.0000,   1.00000,    745.7695
    287.5000,      15.0000,   1.00000,    751.6348
    292.5000,      15.0000,   1.00000,    779.7723
    297.5000,      15.0000,   1.00000,    855.3500
    302.5000,      15.0000,   1.00000,    785.7460
    307.5000,      15.0000,   1.00000,    737.2940
    312.5000,      15.0000,   1.00000,    699.6005
    317.5000,      15.0000,   1.00000,    751.4046
    322.5000,      15.0000,   1.00000,    759.5017
    327.5000,      15.0000,   1.00000,    774.8101
    332.5000,      15.0000,   1.00000,    722.0780
    337.5000,      15.0000,   1.00000,    688.0978
    342.5000,      15.0000,   1.00000,    670.0901
    347.5000,      15.0000,   1.00000,    697.1119
    352.5000,      15.0000,   1.00000,    717.6898
    357.5000,      15.0000,   1.00000,    736.2538
    362.5000,      15.0000,   1.00000,    747.4197
    367.5000,      15.0000,   1.00000,    748.9086
    372.5000,      15.0000,   1.00000,    759.5698
    377.5000,      15.0000,   1.00000,    757.7399
    382.5000,      15.0000,   1.00000,    805.5768
    387.5000,      15.0000,   1.00000,    821.9129
    392.5000,      15.0000,   1.00000,    832.4363
    397.5000,      15.0000,   1.00000,    807.9803
    402.5000,      15.0000,   1.00000,    792.5660
    407.5000,      15.0000,   1.00000,    731.3548
    412.5000,      15.0000,   1.00000,    688.0795
    417.5000,      15.0000,   1.00000,    598.1187
    422.5000,      15.0000,   1.00000,    520.0009
    427.5000,      15.0000,   1.00000,    487.1445
    432.5000,      15.0000,   1.00000,    492.3925
    437.5000,      15.0000,   1.00000,    503.5357
    442.5000,      15.0000,   1.00000,    506.2370
    447.5000,      15.0000,   1.00000,    542.7670
    452.5000,      15.0000,   1.00000,    599.4991
    457.5000,      15.0000,   1.00000,    649.3705
    462.5000,      15.0000,   1.00000,    678.2434
    467.5000,      15.0000,   1.00000,    668.0419
    472.5000,      15.0000,   1.00000,    686.8423
    477.5000,      15.0000,   1.00000,    708.8727
    482.5000,      15.0000,   1.00000,    730.5291
    487.5000,      15.0000,   1.00000,    713.2822
    492.5000,      15.0000,   1.00000,    703.8278
    497.5000,      15.0000,   1.00000,    708.4796
    502.5000,      15.0000,   1.00000,    703.4890
    507.5000,      15.0000,   1.00000,    704.7808
    512.5000,      15.0000,   1.00000,    664.5748
    517.5000,      15.0000,   1.00000,    642.0681
    522.5000,      15.0000,   1.00000,    609.0577
    527.5000,      15.0000,   1.00000,    615.4175
    532.5000,      15.0000,   1.00000,    600.1221
    537.5000,      15.0000,   1.00000,    596.6002
    542.5000,      15.0000,   1.00000,    602.1182
    547.5000,      15.0000,   1.00000,    630.4852
    552.5000,      15.0000,   1.00000,    666.8698
    557.5000,      15.0000,   1.00000,    674.7365
    562.5000,      15.0000,   1.00000,    678.3334
    567.5000,      15.0000,   1.00000,    652.0993
    572.5000,      15.0000,   1.00000,    651.8680
    577.5000,      15.0000,   1.00000,    653.2339
    582.5000,      15.0000,   1.00000,    689.1177
    587.5000,      15.0000,   1.00000,    688.8259
    592.5000,      15.0000,   1.00000,    693.2764
    597.5000,      15.0000,   1.00000,    687.2560
    602.5000,      15.0000,   1.00000,    698.8870
    607.5000,      15.0000,   1.00000,    707.5904
    612.5000,      15.0000,   1.00000,    721.4675
    617.5000,      15.0000,   1.00000,    740.4072
    622.5000,      15.0000,   1.00000,    735.1552
    627.5000,      15.0000,   1.00000,    731.6766
    632.5000,      15.0000,   1.00000,    728.5714
    637.5000,      15.0000,   1.00000,    720.4761
    642.5000,      15.0000,   1.00000,    702.5344
    647.5000,      15.0000,   1.00000,    693.6493
    652.5000,      15.0000,   1.00000,    680.8399
    657.5000,      15.0000,   1.00000,    676.0895
    662.5000,      15.0000,   1.00000,    704.0607
    667.5000,      15.0000,   1.00000,    720.0574
    672.5000,      15.0000,   1.00000,    701.4013
    677.5000,      15.0000,   1.00000,    680.8124
    682.5000,      15.0000,   1.00000,    738.0869
    687.5000,      15.0000,   1.00000,    809.9481
    692.5000,      15.0000,   1.00000,    856.1185
    697.5000,      15.0000,   1.00000,    804.3455
    702.5000,      15.0000,   1.00000,    750.8499
    707.5000,      15.0000,   1.00000,    750.7603
    712.5000,      15.0000,   1.00000,    840.4445
    717.5000,      15.0000,   1.00000,    864.2538
    722.5000,      15.0000,   1.00000,    820.8854
    727.5000,      15.0000,   1.00000,    746.7729
    732.5000,      15.0000,   1.00000,    724.7823
    737.5000,      15.0000,   1.00000,    737.1134
    742.5000,      15.0000,   1.00000,    738.3237
    747.5000,      15.0000,   1.00000,    706.0523
    757.5000,      15.0000,   1.00000,    652.0938
    762.5000,      15.0000,   1.00000,    636.3506
     22.5000,       5.0000,   4.00000,    545.2980
     27.5000,       5.0000,   4.00000,    614.2499
     32.5000,       5.0000,   4.00000,    653.8705
     37.5000,       5.0000,   4.00000,    681.8259
     42.5000,       5.0000,   4.00000,    728.6171
     47.5000,       5.0000,   4.00000,    699.5491
     52.5000,       5.0000,   4.00000,    760.2252
     57.5000,       5.0000,   4.00000,    709.0699
     62.5000,       5.0000,   4.00000,    815.3719
     67.5000,       5.0000,   4.00000,    992.4459
     72.5000,       5.0000,   4.00000,   1044.6892
     77.5000,       5.0000,   4.00000,    940.3397
     82.5000,       5.0000,   4.00000,    868.6801
     87.5000,       5.0000,   4.00000,    804.3059
     92.5000,       5.0000,   4.00000,    888.5015
     97.5000,       5.0000,   4.00000,   1134.4438
    102.5000,       5.0000,   4.00000,   1186.9912
    107.5000,       5.0000,   4.00000,    954.6151
    112.5000,       5.0000,   4.00000,    891.0406
    117.5000,       5.0000,   4.00000,   1012.5886
    122.5000,       5.0000,   4.00000,   1322.4357
    127.5000,       5.0000,   4.00000,   1142.4038
    132.5000,       5.0000,   4.00000,    939.1578
    137.5000,       5.0000,   4.00000,    978.4475
    142.5000,       5.0000,   4.00000,    932.3381
    147.5000,       5.0000,   4.00000,   1168.5342
    152.5000,       5.0000,   4.00000,   1240.2196
    157.5000,       5.0000,   4.00000,   1060.1270
    162.5000,       5.0000,   4.00000,    893.9091
    167.5000,       5.0000,   4.00000,    986.4476
    172.5000,       5.0000,   4.00000,    968.0471
    177.5000,       5.0000,   4.00000,    992.9197
    182.5000,       5.0000,   4.00000,    894.4554
    187.5000,       5.0000,   4.00000,    910.8018
    192.5000,       5.0000,   4.00000,    847.2714
    197.5000,       5.0000,   4.00000,    758.1357
    202.5000,       5.0000,   4.00000,    742.5919
    207.5000,       5.0000,   4.00000,    726.0978
    212.5000,       5.0000,   4.00000,    752.5786
    217.5000,       5.0000,   4.00000,    725.9412
    222.5000,       5.0000,   4.00000,    756.8051
    227.5000,       5.0000,   4.00000,    856.3456
    232.5000,       5.0000,   4.00000,    744.3725
    237.5000,       5.0000,   4.00000,    718.9708
    242.5000,       5.0000,   4.00000,    733.3701
    247.5000,       5.0000,   4.00000,    721.8663
    252.5000,       5.0000,   4.00000,    802.4974
    257.5000,       5.0000,   4.00000,    729.2497
    262.5000,       5.0000,   4.00000,    734.9417
    267.5000,       5.0000,   4.00000,    903.4109
    272.5000,       5.0000,   4.00000,   1009.6069
    277.5000,       5.0000,   4.00000,    825.5367
    282.5000,       5.0000,   4.00000,    742.6747
    287.5000,       5.0000,   4.00000,    674.0731
    292.5000,       5.0000,   4.00000,    850.7628
    297.5000,       5.0000,   4.00000,    846.1648
    302.5000,       5.0000,   4.00000,    775.9127
    307.5000,       5.0000,   4.00000,    733.7739
    312.5000,       5.0000,   4.00000,    697.1855
    317.5000,       5.0000,   4.00000,    685.7802
    322.5000,       5.0000,   4.00000,    850.0708
    327.5000,       5.0000,   4.00000,    756.8870
    332.5000,       5.0000,   4.00000,    711.1626
    337.5000,       5.0000,   4.00000,    701.2282
    342.5000,       5.0000,   4.00000,    645.9534
    347.5000,       5.0000,   4.00000,    686.1335
    352.5000,       5.0000,   4.00000,    740.0941
    357.5000,       5.0000,   4.00000,    718.6010
    362.5000,       5.0000,   4.00000,    764.3417
    367.5000,       5.0000,   4.00000,    747.0643
    372.5000,       5.0000,   4.00000,    711.3502
    377.5000,       5.0000,   4.00000,    791.8234
    382.5000,       5.0000,   4.00000,    767.9039
    387.5000,       5.0000,   4.00000,    834.0944
    392.5000,       5.0000,   4.00000,    910.0345
    397.5000,       5.0000,   4.00000,    852.9699
    402.5000,       5.0000,   4.00000,    771.7376
    407.5000,       5.0000,   4.00000,    793.2890
    412.5000,       5.0000,   4.00000,    667.4937
    417.5000,       5.0000,   4.00000,    572.3821
    422.5000,       5.0000,   4.00000,    489.4329
    427.5000,       5.0000,   4.00000,    463.0706
    432.5000,       5.0000,   4.00000,    501.0218
    437.5000,       5.0000,   4.00000,    501.0236
    442.5000,       5.0000,   4.00000,    513.9003
    447.5000,       5.0000,   4.00000,    514.7639
    452.5000,       5.0000,   4.00000,    623.0510
    457.5000,       5.0000,   4.00000,    677.3967
    462.5000,       5.0000,   4.00000,    693.4161
    467.5000,       5.0000,   4.00000,    705.6755
    472.5000,       5.0000,   4.00000,    665.1799
    477.5000,       5.0000,   4.00000,    753.4565
    482.5000,       5.0000,   4.00000,    726.0214
    487.5000,       5.0000,   4.00000,    748.2527
    492.5000,       5.0000,   4.00000,    697.9308
    497.5000,       5.0000,   4.00000,    679.1410
    502.5000,       5.0000,   4.00000,    768.4083
    507.5000,       5.0000,   4.00000,    696.5341
    512.5000,       5.0000,   4.00000,    669.8206
    517.5000,       5.0000,   4.00000,    621.5434
    522.5000,       5.0000,   4.00000,    638.8639
    527.5000,       5.0000,   4.00000,    583.5244
    532.5000,       5.0000,   4.00000,    576.6254
    537.5000,       5.0000,   4.00000,    593.0923
    542.5000,       5.0000,   4.00000,    590.8554
    547.5000,       5.0000,   4.00000,    607.8008
    552.5000,       5.0000,   4.00000,    663.9391
    557.5000,       5.0000,   4.00000,    717.1204
    562.5000,       5.0000,   4.00000,    683.4389
    567.5000,       5.0000,   4.00000,    647.7083
    572.5000,       5.0000,   4.00000,    631.2336
    577.5000,       5.0000,   4.00000,    675.0827
    582.5000,       5.0000,   4.00000,    653.9451
    587.5000,       5.0000,   4.00000,    691.1808
    592.5000,       5.0000,   4.00000,    682.7487
    597.5000,       5.0000,   4.00000,    696.9520
    602.5000,       5.0000,   4.00000,    670.1140
    607.5000,       5.0000,   4.00000,    696.5009
    612.5000,       5.0000,   4.00000,    750.2368
    617.5000,       5.0000,   4.00000,    712.2449
    622.5000,       5.0000,   4.00000,    749.6847
    627.5000,       5.0000,   4.00000,    742.6863
    632.5000,       5.0000,   4.00000,    723.3071
    637.5000,       5.0000,   4.00000,    719.6732
    642.5000,       5.0000,   4.00000,    706.9673
    647.5000,       5.0000,   4.00000,    687.8898
    652.5000,       5.0000,   4.00000,    661.1358
    657.5000,       5.0000,   4.00000,    691.0913
    662.5000,       5.0000,   4.00000,    694.1627
    667.5000,       5.0000,   4.00000,    694.3806
    672.5000,       5.0000,   4.00000,    740.7067
    677.5000,       5.0000,   4.00000,    669.6584
    682.5000,       5.0000,   4.00000,    654.3672
    687.5000,       5.0000,   4.00000,    855.1099
    692.5000,       5.0000,   4.00000,    887.3396
    697.5000,       5.0000,   4.00000,    816.9578
    702.5000,       5.0000,   4.00000,    693.1060
    707.5000,       5.0000,   4.00000,    712.5176
    712.5000,       5.0000,   4.00000,    850.4490
    717.5000,       5.0000,   4.00000,    906.0361
    722.5000,       5.0000,   4.00000,    798.7022
    727.5000,       5.0000,   4.00000,    720.2487
    732.5000,       5.0000,   4.00000,    698.7748
    737.5000,       5.0000,   4.00000,    772.6574
    742.5000,       5.0000,   4.00000,    739.4886
    747.5000,       5.0000,   4.00000,    670.4987
    757.5000,       5.0000,   4.00000,    628.6449
    762.5000,       5.0000,   4.00000,    645.3986
     30.0000,      20.0000,   1.00000,    600.1270
     35.0000,      20.0000,   1.00000,    640.3744
     40.0000,      20.0000,   1.00000,    631.7852
     45.0000,      20.0000,   1.00000,    627.6143
     50.0000,      20.0000,   1.00000,    623.9160
     55.0000,      20.0000,   1.00000,    650.6755
     60.0000,      20.0000,   1.00000,    747.8367
     65.0000,      20.0000,   1.00000,    833.9194
     70.0000,      20.0000,   1.00000,    868.4517
     75.0000,      20.0000,   1.00000,    849.2377
     80.0000,      20.0000,   1.00000,    800.6863
     85.0000,      20.0000,   1.00000,    788.3522
     90.0000,      20.0000,   1.00000,    829.8839
     95.0000,      20.0000,   1.00000,    850.2963
    100.0000,      20.0000,   1.00000,    879.4962
    105.0000,      20.0000,   1.00000,    940.7030
    110.0000,      20.0000,   1.00000,    959.4583
    115.0000,      20.0000,   1.00000,   1010.5701
    120.0000,      20.0000,   1.00000,    997.8690
    125.0000,      20.0000,   1.00000,    966.2856
    130.0000,      20.0000,   1.00000,    992.6413
    135.0000,      20.0000,   1.00000,    951.9637
    140.0000,      20.0000,   1.00000,    938.9948
    145.0000,      20.0000,   1.00000,    979.4935
    150.0000,      20.0000,   1.00000,    976.6162
    155.0000,      20.0000,   1.00000,   1020.9667
    160.0000,      20.0000,   1.00000,    994.7151
    165.0000,      20.0000,   1.00000,    910.6863
    170.0000,      20.0000,   1.00000,    890.0284
    175.0000,      20.0000,   1.00000,    895.0595
    180.0000,      20.0000,   1.00000,    916.3235
    185.0000,      20.0000,   1.00000,    919.8985
    190.0000,      20.0000,   1.00000,    868.6833
    195.0000,      20.0000,   1.00000,    822.2336
    200.0000,      20.0000,   1.00000,    771.7760
    205.0000,      20.0000,   1.00000,    746.2511
    210.0000,      20.0000,   1.00000,    746.4883
    215.0000,      20.0000,   1.00000,    759.4424
    220.0000,      20.0000,   1.00000,    812.9598
    225.0000,      20.0000,   1.00000,    799.9858
    230.0000,      20.0000,   1.00000,    792.3580
    235.0000,      20.0000,   1.00000,    789.7807
    240.0000,      20.0000,   1.00000,    739.1083
    245.0000,      20.0000,   1.00000,    716.3162
    250.0000,      20.0000,   1.00000,    701.1125
    255.0000,      20.0000,   1.00000,    713.0712
    260.0000,      20.0000,   1.00000,    806.6183
    265.0000,      20.0000,   1.00000,    848.2362
    270.0000,      20.0000,   1.00000,    844.3336
    275.0000,      20.0000,   1.00000,    839.7001
    280.0000,      20.0000,   1.00000,    790.5438
    285.0000,      20.0000,   1.00000,    758.9730
    290.0000,      20.0000,   1.00000,    745.7867
    295.0000,      20.0000,   1.00000,    717.2188
    300.0000,      20.0000,   1.00000,    748.0052
    305.0000,      20.0000,   1.00000,    745.5082
    310.0000,      20.0000,   1.00000,    708.6675
    315.0000,      20.0000,   1.00000,    728.6014
    320.0000,      20.0000,   1.00000,    720.5776
    325.0000,      20.0000,   1.00000,    733.5793
    330.0000,      20.0000,   1.00000,    751.5973
    335.0000,      20.0000,   1.00000,    700.4882
    340.0000,      20.0000,   1.00000,    683.0093
    345.0000,      20.0000,   1.00000,    695.7993
    350.0000,      20.0000,   1.00000,    692.2352
    355.0000,      20.0000,   1.00000,    744.1580
    360.0000,      20.0000,   1.00000,    754.8353
    365.0000,      20.0000,   1.00000,    720.3504
    370.0000,      20.0000,   1.00000,    716.7723
    375.0000,      20.0000,   1.00000,    700.5505
    380.0000,      20.0000,   1.00000,    700.4180
    385.0000,      20.0000,   1.00000,    749.0212
    390.0000,      20.0000,   1.00000,    771.8135
    395.0000,      20.0000,   1.00000,    803.7437
    400.0000,      20.0000,   1.00000,    820.3751
    405.0000,      20.0000,   1.00000,    759.0383
    410.0000,      20.0000,   1.00000,    695.9274
    415.0000,      20.0000,   1.00000,    634.3827
    420.0000,      20.0000,   1.00000,    566.4011
    425.0000,      20.0000,   1.00000,    538.0641
    430.0000,      20.0000,   1.00000,    522.9415
    435.0000,      20.0000,   1.00000,    530.5814
    440.0000,      20.0000,   1.00000,    552.9958
    445.0000,      20.0000,   1.00000,    595.0517
    450.0000,      20.0000,   1.00000,    631.0621
    455.0000,      20.0000,   1.00000,    659.6235
    460.0000,      20.0000,   1.00000,    682.6718
    465.0000,      20.0000,   1.00000,    681.9868
    470.0000,      20.0000,   1.00000,    693.6740
    475.0000,      20.0000,   1.00000,    671.9773
    480.0000,      20.0000,   1.00000,    659.7092
    485.0000,      20.0000,   1.00000,    668.4545
    490.0000,      20.0000,   1.00000,    670.2964
    495.0000,      20.0000,   1.00000,    690.2010
    500.0000,      20.0000,   1.00000,    689.4554
    505.0000,      20.0000,   1.00000,    688.7018
    510.0000,      20.0000,   1.00000,    694.8192
    515.0000,      20.0000,   1.00000,    666.4877
    520.0000,      20.0000,   1.00000,    639.3626
    525.0000,      20.0000,   1.00000,    607.9296
    530.0000,      20.0000,   1.00000,    588.1603
    535.0000,      20.0000,   1.00000,    575.0148
    540.0000,      20.0000,   1.00000,    578.1633
    545.0000,      20.0000,   1.00000,    605.3565
    550.0000,      20.0000,   1.00000,    629.6779
    555.0000,      20.0000,   1.00000,    649.6389
    560.0000,      20.0000,   1.00000,    646.3701
    565.0000,      20.0000,   1.00000,    633.6513
    570.0000,      20.0000,   1.00000,    618.3909
    575.0000,      20.0000,   1.00000,    606.8171
    580.0000,      20.0000,   1.00000,    615.5275
    585.0000,      20.0000,   1.00000,    631.0594
    590.0000,      20.0000,   1.00000,    651.1282
    595.0000,      20.0000,   1.00000,    655.3682
    600.0000,      20.0000,   1.00000,    654.6971
    605.0000,      20.0000,   1.00000,    667.2819
    610.0000,      20.0000,   1.00000,    669.0817
    615.0000,      20.0000,   1.00000,    683.7139
    620.0000,      20.0000,   1.00000,    700.6234
    625.0000,      20.0000,   1.00000,    698.9694
    630.0000,      20.0000,   1.00000,    703.2365
    635.0000,      20.0000,   1.00000,    692.1683
    640.0000,      20.0000,   1.00000,    682.0742
    645.0000,      20.0000,   1.00000,    669.1066
    650.0000,      20.0000,   1.00000,    666.5814
    655.0000,      20.0000,   1.00000,    680.7261
    660.0000,      20.0000,   1.00000,    677.7719
    665.0000,      20.0000,   1.00000,    683.5417
    670.0000,      20.0000,   1.00000,    664.6774
    675.0000,      20.0000,   1.00000,    666.9601
    680.0000,      20.0000,   1.00000,    726.1918
    685.0000,      20.0000,   1.00000,    746.3201
    690.0000,      20.0000,   1.00000,    745.2461
    695.0000,      20.0000,   1.00000,    742.9785
    700.0000,      20.0000,   1.00000,    725.5481
    705.0000,      20.0000,   1.00000,    733.8626
    710.0000,      20.0000,   1.00000,    726.0656
    715.0000,      20.0000,   1.00000,    721.5093
    720.0000,      20.0000,   1.00000,    753.2197
    725.0000,      20.0000,   1.00000,    744.8859
    730.0000,      20.0000,   1.00000,    721.2253
    735.0000,      20.0000,   1.00000,    685.9092
    740.0000,      20.0000,   1.00000,    669.1938
    750.0000,      20.0000,   1.00000,    670.1371
    755.0000,      20.0000,   1.00000,    648.4697
     27.5000,       5.0000,   5.00000,    574.9095
     32.5000,       5.0000,   5.00000,    635.4162
     37.5000,       5.0000,   5.00000,    643.9524
     42.5000,       5.0000,   5.00000,    652.7372
     47.5000,       5.0000,   5.00000,    610.3828
     52.5000,       5.0000,   5.00000,    669.5278
     57.5000,       5.0000,   5.00000,    625.3101
     62.5000,       5.0000,   5.00000,    755.3459
     67.5000,       5.0000,   5.00000,    940.2509
     72.5000,       5.0000,   5.00000,    966.3672
     77.5000,       5.0000,   5.00000,    816.2107
     82.5000,       5.0000,   5.00000,    794.8891
     87.5000,       5.0000,   5.00000,    731.7239
     92.5000,       5.0000,   5.00000,    781.6815
     97.5000,       5.0000,   5.00000,    958.0510
    102.5000,       5.0000,   5.00000,   1075.3428
    107.5000,       5.0000,   5.00000,    901.7005
    112.5000,       5.0000,   5.00000,    845.5531
    117.5000,       5.0000,   5.00000,    982.4304
    122.5000,       5.0000,   5.00000,   1201.0483
    127.5000,       5.0000,   5.00000,   1001.4172
    132.5000,       5.0000,   5.00000,    873.0209
    137.5000,       5.0000,   5.00000,    949.1206
    142.5000,       5.0000,   5.00000,    857.4312
    147.5000,       5.0000,   5.00000,   1054.0944
    152.5000,       5.0000,   5.00000,   1178.3726
    157.5000,       5.0000,   5.00000,   1043.3281
    162.5000,       5.0000,   5.00000,    844.5689
    167.5000,       5.0000,   5.00000,    955.9155
    172.5000,       5.0000,   5.00000,    919.0727
    177.5000,       5.0000,   5.00000,    953.0374
    182.5000,       5.0000,   5.00000,    896.8212
    187.5000,       5.0000,   5.00000,    937.2992
    192.5000,       5.0000,   5.00000,    851.0121
    197.5000,       5.0000,   5.00000,    765.7341
    202.5000,       5.0000,   5.00000,    731.5616
    207.5000,       5.0000,   5.00000,    739.2395
    212.5000,       5.0000,   5.00000,    764.6730
    217.5000,       5.0000,   5.00000,    750.2424
    222.5000,       5.0000,   5.00000,    801.1173
    227.5000,       5.0000,   5.00000,    885.7158
    232.5000,       5.0000,   5.00000,    772.4531
    237.5000,       5.0000,   5.00000,    742.0906
    242.5000,       5.0000,   5.00000,    734.8860
    247.5000,       5.0000,   5.00000,    679.9490
    252.5000,       5.0000,   5.00000,    766.9967
    257.5000,       5.0000,   5.00000,    729.4033
    262.5000,       5.0000,   5.00000,    758.8981
    267.5000,       5.0000,   5.00000,    899.1108
    272.5000,       5.0000,   5.00000,   1012.6207
    277.5000,       5.0000,   5.00000,    806.0203
    282.5000,       5.0000,   5.00000,    733.5083
    287.5000,       5.0000,   5.00000,    660.0798
    292.5000,       5.0000,   5.00000,    817.0737
    297.5000,       5.0000,   5.00000,    769.3688
    302.5000,       5.0000,   5.00000,    754.8076
    307.5000,       5.0000,   5.00000,    722.9288
    312.5000,       5.0000,   5.00000,    687.8923
    317.5000,       5.0000,   5.00000,    658.2219
    322.5000,       5.0000,   5.00000,    838.8470
    327.5000,       5.0000,   5.00000,    745.9117
    332.5000,       5.0000,   5.00000,    706.6890
    337.5000,       5.0000,   5.00000,    694.7786
    342.5000,       5.0000,   5.00000,    646.3033
    347.5000,       5.0000,   5.00000,    672.8233
    352.5000,       5.0000,   5.00000,    742.6600
    357.5000,       5.0000,   5.00000,    733.9035
    362.5000,       5.0000,   5.00000,    764.5237
    367.5000,       5.0000,   5.00000,    721.1014
    372.5000,       5.0000,   5.00000,    668.5747
    377.5000,       5.0000,   5.00000,    745.9135
    382.5000,       5.0000,   5.00000,    708.5980
    387.5000,       5.0000,   5.00000,    790.5959
    392.5000,       5.0000,   5.00000,    901.4861
    397.5000,       5.0000,   5.00000,    872.3190
    402.5000,       5.0000,   5.00000,    773.3563
    407.5000,       5.0000,   5.00000,    797.9529
    412.5000,       5.0000,   5.00000,    653.1341
    417.5000,       5.0000,   5.00000,    555.2042
    422.5000,       5.0000,   5.00000,    497.2030
    427.5000,       5.0000,   5.00000,    480.9948
    432.5000,       5.0000,   5.00000,    516.4745
    437.5000,       5.0000,   5.00000,    530.7596
    442.5000,       5.0000,   5.00000,    546.7752
    447.5000,       5.0000,   5.00000,    555.4102
    452.5000,       5.0000,   5.00000,    654.0747
    457.5000,       5.0000,   5.00000,    702.3479
    462.5000,       5.0000,   5.00000,    704.5463
    467.5000,       5.0000,   5.00000,    716.8207
    472.5000,       5.0000,   5.00000,    673.4077
    477.5000,       5.0000,   5.00000,    714.7365
    482.5000,       5.0000,   5.00000,    691.2521
    487.5000,       5.0000,   5.00000,    720.1963
    492.5000,       5.0000,   5.00000,    680.6373
    497.5000,       5.0000,   5.00000,    667.4945
    502.5000,       5.0000,   5.00000,    760.0671
    507.5000,       5.0000,   5.00000,    702.4867
    512.5000,       5.0000,   5.00000,    670.2401
    517.5000,       5.0000,   5.00000,    630.0377
    522.5000,       5.0000,   5.00000,    645.7844
    527.5000,       5.0000,   5.00000,    564.6912
    532.5000,       5.0000,   5.00000,    554.3077
    537.5000,       5.0000,   5.00000,    570.9225
    542.5000,       5.0000,   5.00000,    573.9106
    547.5000,       5.0000,   5.00000,    589.0707
    552.5000,       5.0000,   5.00000,    647.6545
    557.5000,       5.0000,   5.00000,    708.6443
    562.5000,       5.0000,   5.00000,    661.4842
    567.5000,       5.0000,   5.00000,    622.7754
    572.5000,       5.0000,   5.00000,    598.7529
    577.5000,       5.0000,   5.00000,    636.4697
    582.5000,       5.0000,   5.00000,    608.8215
    587.5000,       5.0000,   5.00000,    651.3310
    592.5000,       5.0000,   5.00000,    660.0586
    597.5000,       5.0000,   5.00000,    668.8881
    602.5000,       5.0000,   5.00000,    632.8945
    607.5000,       5.0000,   5.00000,    668.4969
    612.5000,       5.0000,   5.00000,    713.0253
    617.5000,       5.0000,   5.00000,    678.0273
    622.5000,       5.0000,   5.00000,    719.4202
    627.5000,       5.0000,   5.00000,    727.4786
    632.5000,       5.0000,   5.00000,    697.1174
    637.5000,       5.0000,   5.00000,    692.4201
    642.5000,       5.0000,   5.00000,    694.7670
    647.5000,       5.0000,   5.00000,    659.9025
    652.5000,       5.0000,   5.00000,    648.7162
    657.5000,       5.0000,   5.00000,    699.8541
    662.5000,       5.0000,   5.00000,    677.2645
    667.5000,       5.0000,   5.00000,    664.8444
    672.5000,       5.0000,   5.00000,    714.0865
    677.5000,       5.0000,   5.00000,    664.3261
    682.5000,       5.0000,   5.00000,    642.0682
    687.5000,       5.0000,   5.00000,    822.0731
    692.5000,       5.0000,   5.00000,    829.1859
    697.5000,       5.0000,   5.00000,    758.8234
    702.5000,       5.0000,   5.00000,    660.9041
    707.5000,       5.0000,   5.00000,    683.2328
    712.5000,       5.0000,   5.00000,    762.2316
    717.5000,       5.0000,   5.00000,    826.6754
    722.5000,       5.0000,   5.00000,    759.7723
    727.5000,       5.0000,   5.00000,    694.3673
    732.5000,       5.0000,   5.00000,    675.3716
    737.5000,       5.0000,   5.00000,    729.1100
    742.5000,       5.0000,   5.00000,    700.4590
    752.5000,       5.0000,   5.00000,    687.0549
    757.5000,       5.0000,   5.00000,    622.4886
     32.5000,       5.0000,   6.00000,    600.2774
     37.5000,       5.0000,   6.00000,    587.9093
     42.5000,       5.0000,   6.00000,    577.4719
     47.5000,       5.0000,   6.00000,    546.1750
     52.5000,       5.0000,   6.00000,    601.0673
     57.5000,       5.0000,   6.00000,    571.5468
     62.5000,       5.0000,   6.00000,    699.2668
     67.5000,       5.0000,   6.00000,    848.8836
     72.5000,       5.0000,   6.00000,    837.7108
     77.5000,       5.0000,   6.00000,    738.5527
     82.5000,       5.0000,   6.00000,    723.3851
     87.5000,       5.0000,   6.00000,    663.9811
     92.5000,       5.0000,   6.00000,    648.7540
     97.5000,       5.0000,   6.00000,    808.2910
    102.5000,       5.0000,   6.00000,    964.0726
    107.5000,       5.0000,   6.00000,    833.5610
    112.5000,       5.0000,   6.00000,    808.9927
    117.5000,       5.0000,   6.00000,    928.5309
    122.5000,       5.0000,   6.00000,   1091.9410
    127.5000,       5.0000,   6.00000,    883.4213
    132.5000,       5.0000,   6.00000,    793.6536
    137.5000,       5.0000,   6.00000,    882.1855
    142.5000,       5.0000,   6.00000,    801.1776
    147.5000,       5.0000,   6.00000,    957.8798
    152.5000,       5.0000,   6.00000,   1061.3395
    157.5000,       5.0000,   6.00000,    975.7729
    162.5000,       5.0000,   6.00000,    810.2715
    167.5000,       5.0000,   6.00000,    914.8505
    172.5000,       5.0000,   6.00000,    897.8101
    177.5000,       5.0000,   6.00000,    897.7547
    182.5000,       5.0000,   6.00000,    842.3036
    187.5000,       5.0000,   6.00000,    921.9325
    192.5000,       5.0000,   6.00000,    856.6864
    197.5000,       5.0000,   6.00000,    732.1754
    202.5000,       5.0000,   6.00000,    718.5311
    207.5000,       5.0000,   6.00000,    735.2040
    212.5000,       5.0000,   6.00000,    775.6955
    217.5000,       5.0000,   6.00000,    761.1791
    222.5000,       5.0000,   6.00000,    809.0675
    227.5000,       5.0000,   6.00000,    916.1834
    232.5000,       5.0000,   6.00000,    796.2157
    237.5000,       5.0000,   6.00000,    735.0024
    242.5000,       5.0000,   6.00000,    688.5804
    247.5000,       5.0000,   6.00000,    654.7305
    252.5000,       5.0000,   6.00000,    743.1198
    257.5000,       5.0000,   6.00000,    713.3266
    262.5000,       5.0000,   6.00000,    740.3906
    267.5000,       5.0000,   6.00000,    889.5162
    272.5000,       5.0000,   6.00000,   1005.4667
    277.5000,       5.0000,   6.00000,    799.0102
    282.5000,       5.0000,   6.00000,    709.0564
    287.5000,       5.0000,   6.00000,    650.8726
    292.5000,       5.0000,   6.00000,    767.5970
    297.5000,       5.0000,   6.00000,    708.4597
    302.5000,       5.0000,   6.00000,    692.6606
    307.5000,       5.0000,   6.00000,    700.2095
    312.5000,       5.0000,   6.00000,    682.3939
    317.5000,       5.0000,   6.00000,    657.8701
    322.5000,       5.0000,   6.00000,    805.0693
    327.5000,       5.0000,   6.00000,    734.2205
    332.5000,       5.0000,   6.00000,    697.9507
    337.5000,       5.0000,   6.00000,    691.8850
    342.5000,       5.0000,   6.00000,    651.7037
    347.5000,       5.0000,   6.00000,    669.8663
    352.5000,       5.0000,   6.00000,    721.4458
    357.5000,       5.0000,   6.00000,    716.1550
    362.5000,       5.0000,   6.00000,    720.5109
    367.5000,       5.0000,   6.00000,    667.6138
    372.5000,       5.0000,   6.00000,    628.3195
    377.5000,       5.0000,   6.00000,    679.5751
    382.5000,       5.0000,   6.00000,    660.0516
    387.5000,       5.0000,   6.00000,    770.4526
    392.5000,       5.0000,   6.00000,    903.4447
    397.5000,       5.0000,   6.00000,    891.6570
    402.5000,       5.0000,   6.00000,    788.6646
    407.5000,       5.0000,   6.00000,    790.4394
    412.5000,       5.0000,   6.00000,    648.1376
    417.5000,       5.0000,   6.00000,    539.5103
    422.5000,       5.0000,   6.00000,    473.2026
    427.5000,       5.0000,   6.00000,    469.8937
    432.5000,       5.0000,   6.00000,    520.4708
    437.5000,       5.0000,   6.00000,    533.5685
    442.5000,       5.0000,   6.00000,    570.9422
    447.5000,       5.0000,   6.00000,    576.4651
    452.5000,       5.0000,   6.00000,    683.0166
    457.5000,       5.0000,   6.00000,    720.2326
    462.5000,       5.0000,   6.00000,    717.0534
    467.5000,       5.0000,   6.00000,    725.1663
    472.5000,       5.0000,   6.00000,    650.1843
    477.5000,       5.0000,   6.00000,    691.7072
    482.5000,       5.0000,   6.00000,    650.4818
    487.5000,       5.0000,   6.00000,    679.1876
    492.5000,       5.0000,   6.00000,    640.7190
    497.5000,       5.0000,   6.00000,    644.0915
    502.5000,       5.0000,   6.00000,    754.3251
    507.5000,       5.0000,   6.00000,    687.3159
    512.5000,       5.0000,   6.00000,    666.2143
    517.5000,       5.0000,   6.00000,    625.5695
    522.5000,       5.0000,   6.00000,    642.0130
    527.5000,       5.0000,   6.00000,    546.6907
    532.5000,       5.0000,   6.00000,    522.3771
    537.5000,       5.0000,   6.00000,    549.8169
    542.5000,       5.0000,   6.00000,    556.9634
    547.5000,       5.0000,   6.00000,    568.5493
    552.5000,       5.0000,   6.00000,    631.0652
    557.5000,       5.0000,   6.00000,    697.3306
    562.5000,       5.0000,   6.00000,    646.3007
    567.5000,       5.0000,   6.00000,    595.3168
    572.5000,       5.0000,   6.00000,    572.0618
    577.5000,       5.0000,   6.00000,    598.4147
    582.5000,       5.0000,   6.00000,    553.4229
    587.5000,       5.0000,   6.00000,    594.5183
    592.5000,       5.0000,   6.00000,    612.5997
    597.5000,       5.0000,   6.00000,    629.0159
    602.5000,       5.0000,   6.00000,    601.7399
    607.5000,       5.0000,   6.00000,    632.6122
    612.5000,       5.0000,   6.00000,    685.0635
    617.5000,       5.0000,   6.00000,    650.2755
    622.5000,       5.0000,   6.00000,    697.5499
    627.5000,       5.0000,   6.00000,    700.4767
    632.5000,       5.0000,   6.00000,    680.1368
    637.5000,       5.0000,   6.00000,    670.1630
    642.5000,       5.0000,   6.00000,    654.7347
    647.5000,       5.0000,   6.00000,    637.7721
    652.5000,       5.0000,   6.00000,    632.2077
    657.5000,       5.0000,   6.00000,    660.3618
    662.5000,       5.0000,   6.00000,    633.1979
    667.5000,       5.0000,   6.00000,    625.5988
    672.5000,       5.0000,   6.00000,    693.8775
    677.5000,       5.0000,   6.00000,    650.0648
    682.5000,       5.0000,   6.00000,    615.4292
    687.5000,       5.0000,   6.00000,    767.6176
    692.5000,       5.0000,   6.00000,    789.1512
    697.5000,       5.0000,   6.00000,    728.3332
    702.5000,       5.0000,   6.00000,    624.8093
    707.5000,       5.0000,   6.00000,    643.1285
    712.5000,       5.0000,   6.00000,    722.5167
    717.5000,       5.0000,   6.00000,    760.7239
    722.5000,       5.0000,   6.00000,    696.5336
    727.5000,       5.0000,   6.00000,    660.9625
    732.5000,       5.0000,   6.00000,    656.8870
    737.5000,       5.0000,   6.00000,    701.1104
    747.5000,       5.0000,   6.00000,    611.9843
    752.5000,       5.0000,   6.00000,    661.5240
     37.5000,      25.0000,   1.00000,    545.8673
     42.5000,      25.0000,   1.00000,    555.9962
     47.5000,      25.0000,   1.00000,    544.9811
     52.5000,      25.0000,   1.00000,    581.8254
     57.5000,      25.0000,   1.00000,    655.7002
     62.5000,      25.0000,   1.00000,    705.1969
     67.5000,      25.0000,   1.00000,    686.4518
     72.5000,      25.0000,   1.00000,    709.6571
     77.5000,      25.0000,   1.00000,    721.9587
     82.5000,      25.0000,   1.00000,    709.5947
     87.5000,      25.0000,   1.00000,    679.5558
     92.5000,      25.0000,   1.00000,    704.0240
     97.5000,      25.0000,   1.00000,    706.1387
    102.5000,      25.0000,   1.00000,    740.4434
    107.5000,      25.0000,   1.00000,    854.9744
    112.5000,      25.0000,   1.00000,    946.4757
    117.5000,      25.0000,   1.00000,    889.2764
    122.5000,      25.0000,   1.00000,    850.7183
    127.5000,      25.0000,   1.00000,    874.0919
    132.5000,      25.0000,   1.00000,    854.8630
    137.5000,      25.0000,   1.00000,    850.8929
    142.5000,      25.0000,   1.00000,    877.1609
    147.5000,      25.0000,   1.00000,    880.5526
    152.5000,      25.0000,   1.00000,    831.3974
    157.5000,      25.0000,   1.00000,    869.5233
    162.5000,      25.0000,   1.00000,    908.3277
    167.5000,      25.0000,   1.00000,    876.1923
    172.5000,      25.0000,   1.00000,    833.2870
    177.5000,      25.0000,   1.00000,    857.8975
    182.5000,      25.0000,   1.00000,    837.6434
    187.5000,      25.0000,   1.00000,    833.5637
    192.5000,      25.0000,   1.00000,    807.3741
    197.5000,      25.0000,   1.00000,    789.4661
    202.5000,      25.0000,   1.00000,    750.7493
    207.5000,      25.0000,   1.00000,    742.5365
    212.5000,      25.0000,   1.00000,    766.5978
    217.5000,      25.0000,   1.00000,    803.9698
    222.5000,      25.0000,   1.00000,    809.9432
    227.5000,      25.0000,   1.00000,    812.7704
    232.5000,      25.0000,   1.00000,    797.0016
    237.5000,      25.0000,   1.00000,    735.4858
    242.5000,      25.0000,   1.00000,    694.2703
    247.5000,      25.0000,   1.00000,    676.2401
    252.5000,      25.0000,   1.00000,    694.8261
    257.5000,      25.0000,   1.00000,    727.5219
    262.5000,      25.0000,   1.00000,    795.3689
    267.5000,      25.0000,   1.00000,    806.5727
    272.5000,      25.0000,   1.00000,    801.7583
    277.5000,      25.0000,   1.00000,    790.7861
    282.5000,      25.0000,   1.00000,    792.1770
    287.5000,      25.0000,   1.00000,    709.7946
    292.5000,      25.0000,   1.00000,    680.5198
    297.5000,      25.0000,   1.00000,    662.0031
    302.5000,      25.0000,   1.00000,    670.0297
    307.5000,      25.0000,   1.00000,    673.3033
    312.5000,      25.0000,   1.00000,    725.5377
    317.5000,      25.0000,   1.00000,    720.2393
    322.5000,      25.0000,   1.00000,    711.3387
    327.5000,      25.0000,   1.00000,    703.1807
    332.5000,      25.0000,   1.00000,    723.6943
    337.5000,      25.0000,   1.00000,    704.2316
    342.5000,      25.0000,   1.00000,    699.4863
    347.5000,      25.0000,   1.00000,    700.4727
    352.5000,      25.0000,   1.00000,    696.4999
    357.5000,      25.0000,   1.00000,    674.4704
    362.5000,      25.0000,   1.00000,    661.2422
    367.5000,      25.0000,   1.00000,    654.4938
    372.5000,      25.0000,   1.00000,    630.3215
    377.5000,      25.0000,   1.00000,    638.3375
    382.5000,      25.0000,   1.00000,    679.7104
    387.5000,      25.0000,   1.00000,    737.3185
    392.5000,      25.0000,   1.00000,    773.3303
    397.5000,      25.0000,   1.00000,    809.0076
    402.5000,      25.0000,   1.00000,    799.9073
    407.5000,      25.0000,   1.00000,    731.8101
    412.5000,      25.0000,   1.00000,    651.3498
    417.5000,      25.0000,   1.00000,    599.2916
    422.5000,      25.0000,   1.00000,    533.9697
    427.5000,      25.0000,   1.00000,    511.0776
    432.5000,      25.0000,   1.00000,    521.4763
    437.5000,      25.0000,   1.00000,    550.7074
    442.5000,      25.0000,   1.00000,    597.7499
    447.5000,      25.0000,   1.00000,    649.0025
    452.5000,      25.0000,   1.00000,    675.0920
    457.5000,      25.0000,   1.00000,    694.4185
    462.5000,      25.0000,   1.00000,    698.0384
    467.5000,      25.0000,   1.00000,    677.7158
    472.5000,      25.0000,   1.00000,    652.4127
    477.5000,      25.0000,   1.00000,    634.4078
    482.5000,      25.0000,   1.00000,    614.1749
    487.5000,      25.0000,   1.00000,    602.9534
    492.5000,      25.0000,   1.00000,    627.8986
    497.5000,      25.0000,   1.00000,    651.1654
    502.5000,      25.0000,   1.00000,    657.3090
    507.5000,      25.0000,   1.00000,    665.9959
    512.5000,      25.0000,   1.00000,    674.2983
    517.5000,      25.0000,   1.00000,    641.6835
    522.5000,      25.0000,   1.00000,    604.2558
    527.5000,      25.0000,   1.00000,    581.0552
    532.5000,      25.0000,   1.00000,    564.9211
    537.5000,      25.0000,   1.00000,    549.9120
    542.5000,      25.0000,   1.00000,    571.8264
    547.5000,      25.0000,   1.00000,    606.5543
    552.5000,      25.0000,   1.00000,    616.9084
    557.5000,      25.0000,   1.00000,    615.5599
    562.5000,      25.0000,   1.00000,    612.8229
    567.5000,      25.0000,   1.00000,    605.9684
    572.5000,      25.0000,   1.00000,    575.7026
    577.5000,      25.0000,   1.00000,    559.3707
    582.5000,      25.0000,   1.00000,    559.3453
    587.5000,      25.0000,   1.00000,    567.2086
    592.5000,      25.0000,   1.00000,    569.7843
    597.5000,      25.0000,   1.00000,    599.5704
    602.5000,      25.0000,   1.00000,    622.3259
    607.5000,      25.0000,   1.00000,    628.3022
    612.5000,      25.0000,   1.00000,    640.7428
    617.5000,      25.0000,   1.00000,    667.6264
    622.5000,      25.0000,   1.00000,    670.8239
    627.5000,      25.0000,   1.00000,    668.2469
    632.5000,      25.0000,   1.00000,    672.2963
    637.5000,      25.0000,   1.00000,    652.7707
    642.5000,      25.0000,   1.00000,    632.4453
    647.5000,      25.0000,   1.00000,    641.2620
    652.5000,      25.0000,   1.00000,    631.3636
    657.5000,      25.0000,   1.00000,    608.4899
    662.5000,      25.0000,   1.00000,    613.8021
    667.5000,      25.0000,   1.00000,    627.6929
    672.5000,      25.0000,   1.00000,    631.1077
    677.5000,      25.0000,   1.00000,    669.2352
    682.5000,      25.0000,   1.00000,    690.9699
    687.5000,      25.0000,   1.00000,    684.0187
    692.5000,      25.0000,   1.00000,    676.0763
    697.5000,      25.0000,   1.00000,    700.8486
    702.5000,      25.0000,   1.00000,    696.7462
    707.5000,      25.0000,   1.00000,    686.0988
    712.5000,      25.0000,   1.00000,    676.4277
    717.5000,      25.0000,   1.00000,    665.4363
    722.5000,      25.0000,   1.00000,    665.1197
    727.5000,      25.0000,   1.00000,    684.0424
    732.5000,      25.0000,   1.00000,    668.0715
    742.5000,      25.0000,   1.00000,    626.1737
    747.5000,      25.0000,   1.00000,    615.1199
     37.5000,       5.0000,   7.00000,    524.8555
     42.5000,       5.0000,   7.00000,    528.9617
     47.5000,       5.0000,   7.00000,    497.6476
     52.5000,       5.0000,   7.00000,    558.4080
     57.5000,       5.0000,   7.00000,    534.7571
     62.5000,       5.0000,   7.00000,    625.2743
     67.5000,       5.0000,   7.00000,    726.9695
     72.5000,       5.0000,   7.00000,    746.9894
     77.5000,       5.0000,   7.00000,    671.5858
     82.5000,       5.0000,   7.00000,    651.3788
     87.5000,       5.0000,   7.00000,    554.9058
     92.5000,       5.0000,   7.00000,    568.4477
     97.5000,       5.0000,   7.00000,    721.8337
    102.5000,       5.0000,   7.00000,    841.7374
    107.5000,       5.0000,   7.00000,    759.7220
    112.5000,       5.0000,   7.00000,    744.2876
    117.5000,       5.0000,   7.00000,    838.7328
    122.5000,       5.0000,   7.00000,   1009.0564
    127.5000,       5.0000,   7.00000,    830.9695
    132.5000,       5.0000,   7.00000,    703.6118
    137.5000,       5.0000,   7.00000,    780.6758
    142.5000,       5.0000,   7.00000,    733.9330
    147.5000,       5.0000,   7.00000,    897.9518
    152.5000,       5.0000,   7.00000,    960.7211
    157.5000,       5.0000,   7.00000,    865.4935
    162.5000,       5.0000,   7.00000,    767.4683
    167.5000,       5.0000,   7.00000,    889.6860
    172.5000,       5.0000,   7.00000,    856.0507
    177.5000,       5.0000,   7.00000,    861.9891
    182.5000,       5.0000,   7.00000,    785.3182
    187.5000,       5.0000,   7.00000,    856.4742
    192.5000,       5.0000,   7.00000,    807.6765
    197.5000,       5.0000,   7.00000,    719.7222
    202.5000,       5.0000,   7.00000,    695.6434
    207.5000,       5.0000,   7.00000,    722.9139
    212.5000,       5.0000,   7.00000,    772.4321
    217.5000,       5.0000,   7.00000,    757.3453
    222.5000,       5.0000,   7.00000,    807.9152
    227.5000,       5.0000,   7.00000,    926.1733
    232.5000,       5.0000,   7.00000,    788.8981
    237.5000,       5.0000,   7.00000,    694.7870
    242.5000,       5.0000,   7.00000,    660.6603
    247.5000,       5.0000,   7.00000,    631.0530
    252.5000,       5.0000,   7.00000,    733.8435
    257.5000,       5.0000,   7.00000,    677.8494
    262.5000,       5.0000,   7.00000,    699.2935
    267.5000,       5.0000,   7.00000,    869.0010
    272.5000,       5.0000,   7.00000,    991.7286
    277.5000,       5.0000,   7.00000,    786.8900
    282.5000,       5.0000,   7.00000,    701.3824
    287.5000,       5.0000,   7.00000,    605.3720
    292.5000,       5.0000,   7.00000,    731.5260
    297.5000,       5.0000,   7.00000,    674.4427
    302.5000,       5.0000,   7.00000,    640.0991
    307.5000,       5.0000,   7.00000,    650.1754
    312.5000,       5.0000,   7.00000,    668.3337
    317.5000,       5.0000,   7.00000,    648.5961
    322.5000,       5.0000,   7.00000,    806.0220
    327.5000,       5.0000,   7.00000,    709.4981
    332.5000,       5.0000,   7.00000,    689.2688
    337.5000,       5.0000,   7.00000,    694.3898
    342.5000,       5.0000,   7.00000,    645.2571
    347.5000,       5.0000,   7.00000,    665.9740
    352.5000,       5.0000,   7.00000,    700.6226
    357.5000,       5.0000,   7.00000,    648.3544
    362.5000,       5.0000,   7.00000,    656.7573
    367.5000,       5.0000,   7.00000,    616.0842
    372.5000,       5.0000,   7.00000,    566.1722
    377.5000,       5.0000,   7.00000,    635.9136
    382.5000,       5.0000,   7.00000,    635.4440
    387.5000,       5.0000,   7.00000,    761.1661
    392.5000,       5.0000,   7.00000,    914.8655
    397.5000,       5.0000,   7.00000,    896.3791
    402.5000,       5.0000,   7.00000,    797.4360
    407.5000,       5.0000,   7.00000,    798.6226
    412.5000,       5.0000,   7.00000,    637.4510
    417.5000,       5.0000,   7.00000,    523.9366
    422.5000,       5.0000,   7.00000,    445.6833
    427.5000,       5.0000,   7.00000,    438.8775
    432.5000,       5.0000,   7.00000,    499.1398
    437.5000,       5.0000,   7.00000,    532.3024
    442.5000,       5.0000,   7.00000,    563.7640
    447.5000,       5.0000,   7.00000,    585.1028
    452.5000,       5.0000,   7.00000,    694.4438
    457.5000,       5.0000,   7.00000,    740.3668
    462.5000,       5.0000,   7.00000,    733.6237
    467.5000,       5.0000,   7.00000,    707.4901
    472.5000,       5.0000,   7.00000,    633.7242
    477.5000,       5.0000,   7.00000,    667.9482
    482.5000,       5.0000,   7.00000,    628.1564
    487.5000,       5.0000,   7.00000,    631.0698
    492.5000,       5.0000,   7.00000,    602.0471
    497.5000,       5.0000,   7.00000,    614.3472
    502.5000,       5.0000,   7.00000,    724.2697
    507.5000,       5.0000,   7.00000,    674.2517
    512.5000,       5.0000,   7.00000,    647.5801
    517.5000,       5.0000,   7.00000,    610.4778
    522.5000,       5.0000,   7.00000,    614.6695
    527.5000,       5.0000,   7.00000,    528.6187
    532.5000,       5.0000,   7.00000,    505.2385
    537.5000,       5.0000,   7.00000,    522.7612
    542.5000,       5.0000,   7.00000,    533.4869
    547.5000,       5.0000,   7.00000,    553.9308
    552.5000,       5.0000,   7.00000,    615.7405
    557.5000,       5.0000,   7.00000,    677.0760
    562.5000,       5.0000,   7.00000,    631.3891
    567.5000,       5.0000,   7.00000,    580.3980
    572.5000,       5.0000,   7.00000,    544.3467
    577.5000,       5.0000,   7.00000,    555.5146
    582.5000,       5.0000,   7.00000,    512.7057
    587.5000,       5.0000,   7.00000,    537.0023
    592.5000,       5.0000,   7.00000,    549.1143
    597.5000,       5.0000,   7.00000,    581.5928
    602.5000,       5.0000,   7.00000,    567.4330
    607.5000,       5.0000,   7.00000,    603.4112
    612.5000,       5.0000,   7.00000,    655.7143
    617.5000,       5.0000,   7.00000,    634.9879
    622.5000,       5.0000,   7.00000,    672.9158
    627.5000,       5.0000,   7.00000,    679.2942
    632.5000,       5.0000,   7.00000,    658.3848
    637.5000,       5.0000,   7.00000,    641.3406
    642.5000,       5.0000,   7.00000,    626.9556
    647.5000,       5.0000,   7.00000,    612.5352
    652.5000,       5.0000,   7.00000,    590.2310
    657.5000,       5.0000,   7.00000,    601.0851
    662.5000,       5.0000,   7.00000,    581.0464
    667.5000,       5.0000,   7.00000,    595.2388
    672.5000,       5.0000,   7.00000,    665.1672
    677.5000,       5.0000,   7.00000,    614.3192
    682.5000,       5.0000,   7.00000,    575.9163
    687.5000,       5.0000,   7.00000,    732.4040
    692.5000,       5.0000,   7.00000,    758.0250
    697.5000,       5.0000,   7.00000,    703.7731
    702.5000,       5.0000,   7.00000,    590.9980
    707.5000,       5.0000,   7.00000,    601.4960
    712.5000,       5.0000,   7.00000,    694.3314
    717.5000,       5.0000,   7.00000,    724.6967
    722.5000,       5.0000,   7.00000,    645.1273
    727.5000,       5.0000,   7.00000,    614.3190
    732.5000,       5.0000,   7.00000,    623.4868
    742.5000,       5.0000,   7.00000,    623.6544
    747.5000,       5.0000,   7.00000,    568.4408
     42.5000,       5.0000,   8.00000,    486.1294
     47.5000,       5.0000,   8.00000,    471.2281
     52.5000,       5.0000,   8.00000,    527.9409
     57.5000,       5.0000,   8.00000,    484.4577
     62.5000,       5.0000,   8.00000,    543.6223
     67.5000,       5.0000,   8.00000,    646.7415
     72.5000,       5.0000,   8.00000,    674.0394
     77.5000,       5.0000,   8.00000,    597.7103
     82.5000,       5.0000,   8.00000,    548.2206
     87.5000,       5.0000,   8.00000,    485.6086
     92.5000,       5.0000,   8.00000,    510.7520
     97.5000,       5.0000,   8.00000,    657.4921
    102.5000,       5.0000,   8.00000,    770.3116
    107.5000,       5.0000,   8.00000,    664.6187
    112.5000,       5.0000,   8.00000,    645.6478
    117.5000,       5.0000,   8.00000,    758.0051
    122.5000,       5.0000,   8.00000,    944.4328
    127.5000,       5.0000,   8.00000,    767.3077
    132.5000,       5.0000,   8.00000,    642.1776
    137.5000,       5.0000,   8.00000,    687.7098
    142.5000,       5.0000,   8.00000,    654.8550
    147.5000,       5.0000,   8.00000,    822.1714
    152.5000,       5.0000,   8.00000,    892.5224
    157.5000,       5.0000,   8.00000,    799.9828
    162.5000,       5.0000,   8.00000,    694.8896
    167.5000,       5.0000,   8.00000,    843.0692
    172.5000,       5.0000,   8.00000,    822.1048
    177.5000,       5.0000,   8.00000,    816.3444
    182.5000,       5.0000,   8.00000,    747.1868
    187.5000,       5.0000,   8.00000,    772.7504
    192.5000,       5.0000,   8.00000,    738.9678
    197.5000,       5.0000,   8.00000,    686.5662
    202.5000,       5.0000,   8.00000,    684.5982
    207.5000,       5.0000,   8.00000,    703.3513
    212.5000,       5.0000,   8.00000,    749.3137
    217.5000,       5.0000,   8.00000,    744.8568
    222.5000,       5.0000,   8.00000,    806.3253
    227.5000,       5.0000,   8.00000,    893.6954
    232.5000,       5.0000,   8.00000,    739.6998
    237.5000,       5.0000,   8.00000,    670.9781
    242.5000,       5.0000,   8.00000,    642.5472
    247.5000,       5.0000,   8.00000,    620.4762
    252.5000,       5.0000,   8.00000,    697.0584
    257.5000,       5.0000,   8.00000,    648.8723
    262.5000,       5.0000,   8.00000,    667.5168
    267.5000,       5.0000,   8.00000,    823.0817
    272.5000,       5.0000,   8.00000,    967.4407
    277.5000,       5.0000,   8.00000,    776.0491
    282.5000,       5.0000,   8.00000,    666.8126
    287.5000,       5.0000,   8.00000,    580.5117
    292.5000,       5.0000,   8.00000,    691.6871
    297.5000,       5.0000,   8.00000,    645.9270
    302.5000,       5.0000,   8.00000,    616.7532
    307.5000,       5.0000,   8.00000,    610.6917
    312.5000,       5.0000,   8.00000,    620.6149
    317.5000,       5.0000,   8.00000,    635.7275
    322.5000,       5.0000,   8.00000,    798.8428
    327.5000,       5.0000,   8.00000,    711.7126
    332.5000,       5.0000,   8.00000,    677.7917
    337.5000,       5.0000,   8.00000,    682.5225
    342.5000,       5.0000,   8.00000,    638.4848
    347.5000,       5.0000,   8.00000,    643.8725
    352.5000,       5.0000,   8.00000,    650.5113
    357.5000,       5.0000,   8.00000,    591.3956
    362.5000,       5.0000,   8.00000,    585.6602
    367.5000,       5.0000,   8.00000,    550.0251
    372.5000,       5.0000,   8.00000,    522.2784
    377.5000,       5.0000,   8.00000,    606.0449
    382.5000,       5.0000,   8.00000,    629.7581
    387.5000,       5.0000,   8.00000,    764.1037
    392.5000,       5.0000,   8.00000,    912.8547
    397.5000,       5.0000,   8.00000,    902.1833
    402.5000,       5.0000,   8.00000,    797.1708
    407.5000,       5.0000,   8.00000,    802.3884
    412.5000,       5.0000,   8.00000,    630.0735
    417.5000,       5.0000,   8.00000,    499.5370
    422.5000,       5.0000,   8.00000,    424.1768
    427.5000,       5.0000,   8.00000,    408.1492
    432.5000,       5.0000,   8.00000,    465.7508
    437.5000,       5.0000,   8.00000,    503.6809
    442.5000,       5.0000,   8.00000,    549.8395
    447.5000,       5.0000,   8.00000,    568.4381
    452.5000,       5.0000,   8.00000,    695.8922
    457.5000,       5.0000,   8.00000,    751.8388
    462.5000,       5.0000,   8.00000,    726.6732
    467.5000,       5.0000,   8.00000,    702.4597
    472.5000,       5.0000,   8.00000,    620.8945
    477.5000,       5.0000,   8.00000,    653.8159
    482.5000,       5.0000,   8.00000,    602.9538
    487.5000,       5.0000,   8.00000,    612.1223
    492.5000,       5.0000,   8.00000,    570.2244
    497.5000,       5.0000,   8.00000,    577.1646
    502.5000,       5.0000,   8.00000,    687.4503
    507.5000,       5.0000,   8.00000,    644.4361
    512.5000,       5.0000,   8.00000,    625.0841
    517.5000,       5.0000,   8.00000,    574.7363
    522.5000,       5.0000,   8.00000,    586.4657
    527.5000,       5.0000,   8.00000,    505.1206
    532.5000,       5.0000,   8.00000,    489.7543
    537.5000,       5.0000,   8.00000,    502.7106
    542.5000,       5.0000,   8.00000,    509.8061
    547.5000,       5.0000,   8.00000,    535.5804
    552.5000,       5.0000,   8.00000,    598.6390
    557.5000,       5.0000,   8.00000,    659.3408
    562.5000,       5.0000,   8.00000,    614.4700
    567.5000,       5.0000,   8.00000,    565.3536
    572.5000,       5.0000,   8.00000,    517.8552
    577.5000,       5.0000,   8.00000,    523.8350
    582.5000,       5.0000,   8.00000,    474.1700
    587.5000,       5.0000,   8.00000,    491.0720
    592.5000,       5.0000,   8.00000,    497.5234
    597.5000,       5.0000,   8.00000,    525.9480
    602.5000,       5.0000,   8.00000,    527.5498
    607.5000,       5.0000,   8.00000,    575.2926
    612.5000,       5.0000,   8.00000,    635.7216
    617.5000,       5.0000,   8.00000,    610.7398
    622.5000,       5.0000,   8.00000,    657.3249
    627.5000,       5.0000,   8.00000,    659.3600
    632.5000,       5.0000,   8.00000,    628.3920
    637.5000,       5.0000,   8.00000,    615.9884
    642.5000,       5.0000,   8.00000,    611.1579
    647.5000,       5.0000,   8.00000,    568.7467
    652.5000,       5.0000,   8.00000,    532.7568
    657.5000,       5.0000,   8.00000,    549.3973
    662.5000,       5.0000,   8.00000,    540.5082
    667.5000,       5.0000,   8.00000,    557.7085
    672.5000,       5.0000,   8.00000,    619.5873
    677.5000,       5.0000,   8.00000,    567.6191
    682.5000,       5.0000,   8.00000,    541.9252
    687.5000,       5.0000,   8.00000,    703.9551
    692.5000,       5.0000,   8.00000,    734.4319
    697.5000,       5.0000,   8.00000,    667.6220
    702.5000,       5.0000,   8.00000,    563.4576
    707.5000,       5.0000,   8.00000,    578.0885
    712.5000,       5.0000,   8.00000,    653.2277
    717.5000,       5.0000,   8.00000,    698.4011
    722.5000,       5.0000,   8.00000,    620.5288
    727.5000,       5.0000,   8.00000,    569.7303
    737.5000,       5.0000,   8.00000,    638.9440
    742.5000,       5.0000,   8.00000,    598.3447
     52.5000,      35.0000,   1.00000,    495.9991
     57.5000,      35.0000,   1.00000,    514.0959
     62.5000,      35.0000,   1.00000,    517.1718
     67.5000,      35.0000,   1.00000,    516.3099
     72.5000,      35.0000,   1.00000,    478.6339
     77.5000,      35.0000,   1.00000,    475.8463
     82.5000,      35.0000,   1.00000,    513.0543
     87.5000,      35.0000,   1.00000,    544.3655
     92.5000,      35.0000,   1.00000,    553.8310
     97.5000,      35.0000,   1.00000,    556.9300
    102.5000,      35.0000,   1.00000,    565.2638
    107.5000,      35.0000,   1.00000,    620.7855
    112.5000,      35.0000,   1.00000,    656.1791
    117.5000,      35.0000,   1.00000,    656.0081
    122.5000,      35.0000,   1.00000,    662.4644
    127.5000,      35.0000,   1.00000,    667.1664
    132.5000,      35.0000,   1.00000,    701.5073
    137.5000,      35.0000,   1.00000,    715.1600
    142.5000,      35.0000,   1.00000,    669.1194
    147.5000,      35.0000,   1.00000,    643.0474
    152.5000,      35.0000,   1.00000,    678.5938
    157.5000,      35.0000,   1.00000,    708.3452
    162.5000,      35.0000,   1.00000,    728.2462
    167.5000,      35.0000,   1.00000,    718.5008
    172.5000,      35.0000,   1.00000,    711.5510
    177.5000,      35.0000,   1.00000,    709.8458
    182.5000,      35.0000,   1.00000,    706.1308
    187.5000,      35.0000,   1.00000,    679.7153
    192.5000,      35.0000,   1.00000,    676.0316
    197.5000,      35.0000,   1.00000,    674.4455
    202.5000,      35.0000,   1.00000,    695.2852
    207.5000,      35.0000,   1.00000,    719.8342
    212.5000,      35.0000,   1.00000,    747.3209
    217.5000,      35.0000,   1.00000,    734.4707
    222.5000,      35.0000,   1.00000,    709.1041
    227.5000,      35.0000,   1.00000,    694.2432
    232.5000,      35.0000,   1.00000,    679.9498
    237.5000,      35.0000,   1.00000,    690.2855
    242.5000,      35.0000,   1.00000,    676.0048
    247.5000,      35.0000,   1.00000,    644.5765
    252.5000,      35.0000,   1.00000,    650.6599
    257.5000,      35.0000,   1.00000,    680.6539
    262.5000,      35.0000,   1.00000,    684.8929
    267.5000,      35.0000,   1.00000,    695.6779
    272.5000,      35.0000,   1.00000,    666.1400
    277.5000,      35.0000,   1.00000,    682.7774
    282.5000,      35.0000,   1.00000,    704.3318
    287.5000,      35.0000,   1.00000,    680.1505
    292.5000,      35.0000,   1.00000,    628.1751
    297.5000,      35.0000,   1.00000,    605.6664
    302.5000,      35.0000,   1.00000,    594.0631
    307.5000,      35.0000,   1.00000,    637.6207
    312.5000,      35.0000,   1.00000,    635.0474
    317.5000,      35.0000,   1.00000,    640.5326
    322.5000,      35.0000,   1.00000,    670.2603
    327.5000,      35.0000,   1.00000,    692.1143
    332.5000,      35.0000,   1.00000,    697.0402
    337.5000,      35.0000,   1.00000,    695.9235
    342.5000,      35.0000,   1.00000,    635.5222
    347.5000,      35.0000,   1.00000,    600.0377
    352.5000,      35.0000,   1.00000,    564.5759
    357.5000,      35.0000,   1.00000,    518.3349
    362.5000,      35.0000,   1.00000,    510.1899
    367.5000,      35.0000,   1.00000,    516.1855
    372.5000,      35.0000,   1.00000,    548.0143
    377.5000,      35.0000,   1.00000,    622.9023
    382.5000,      35.0000,   1.00000,    673.6426
    387.5000,      35.0000,   1.00000,    709.2326
    392.5000,      35.0000,   1.00000,    751.3682
    397.5000,      35.0000,   1.00000,    755.5143
    402.5000,      35.0000,   1.00000,    741.6674
    407.5000,      35.0000,   1.00000,    702.6298
    412.5000,      35.0000,   1.00000,    632.0604
    417.5000,      35.0000,   1.00000,    569.7676
    422.5000,      35.0000,   1.00000,    526.8318
    427.5000,      35.0000,   1.00000,    476.6092
    432.5000,      35.0000,   1.00000,    463.5390
    437.5000,      35.0000,   1.00000,    484.0052
    442.5000,      35.0000,   1.00000,    537.1554
    447.5000,      35.0000,   1.00000,    600.9081
    452.5000,      35.0000,   1.00000,    633.3732
    457.5000,      35.0000,   1.00000,    644.7194
    462.5000,      35.0000,   1.00000,    662.5953
    467.5000,      35.0000,   1.00000,    663.7145
    472.5000,      35.0000,   1.00000,    639.3451
    477.5000,      35.0000,   1.00000,    607.1948
    482.5000,      35.0000,   1.00000,    580.9280
    487.5000,      35.0000,   1.00000,    574.1555
    492.5000,      35.0000,   1.00000,    570.7842
    497.5000,      35.0000,   1.00000,    562.6866
    502.5000,      35.0000,   1.00000,    553.7827
    507.5000,      35.0000,   1.00000,    551.6935
    512.5000,      35.0000,   1.00000,    552.3622
    517.5000,      35.0000,   1.00000,    555.7231
    522.5000,      35.0000,   1.00000,    543.0094
    527.5000,      35.0000,   1.00000,    527.7891
    532.5000,      35.0000,   1.00000,    527.7864
    537.5000,      35.0000,   1.00000,    535.6750
    542.5000,      35.0000,   1.00000,    545.8771
    547.5000,      35.0000,   1.00000,    550.6107
    552.5000,      35.0000,   1.00000,    553.8511
    557.5000,      35.0000,   1.00000,    556.0316
    562.5000,      35.0000,   1.00000,    550.2487
    567.5000,      35.0000,   1.00000,    540.1254
    572.5000,      35.0000,   1.00000,    522.4882
    577.5000,      35.0000,   1.00000,    497.5093
    582.5000,      35.0000,   1.00000,    477.1416
    587.5000,      35.0000,   1.00000,    464.2430
    592.5000,      35.0000,   1.00000,    469.6831
    597.5000,      35.0000,   1.00000,    485.8946
    602.5000,      35.0000,   1.00000,    511.4393
    607.5000,      35.0000,   1.00000,    545.7240
    612.5000,      35.0000,   1.00000,    584.3962
    617.5000,      35.0000,   1.00000,    605.0395
    622.5000,      35.0000,   1.00000,    611.4658
    627.5000,      35.0000,   1.00000,    611.9045
    632.5000,      35.0000,   1.00000,    607.1517
    637.5000,      35.0000,   1.00000,    580.1556
    642.5000,      35.0000,   1.00000,    548.5565
    647.5000,      35.0000,   1.00000,    517.5657
    652.5000,      35.0000,   1.00000,    506.6169
    657.5000,      35.0000,   1.00000,    506.8712
    662.5000,      35.0000,   1.00000,    498.5421
    667.5000,      35.0000,   1.00000,    492.6740
    672.5000,      35.0000,   1.00000,    520.0331
    677.5000,      35.0000,   1.00000,    554.9177
    682.5000,      35.0000,   1.00000,    583.2310
    687.5000,      35.0000,   1.00000,    587.3976
    692.5000,      35.0000,   1.00000,    587.6720
    697.5000,      35.0000,   1.00000,    614.0077
    702.5000,      35.0000,   1.00000,    643.1003
    707.5000,      35.0000,   1.00000,    632.9028
    712.5000,      35.0000,   1.00000,    607.3975
    717.5000,      35.0000,   1.00000,    585.7833
    727.5000,      35.0000,   1.00000,    589.0154
    732.5000,      35.0000,   1.00000,    562.1984
     52.5000,       5.0000,  10.00000,    435.0126
     57.5000,       5.0000,  10.00000,    393.1398
     62.5000,       5.0000,  10.00000,    454.8470
     67.5000,       5.0000,  10.00000,    536.8085
     72.5000,       5.0000,  10.00000,    515.8146
     77.5000,       5.0000,  10.00000,    440.1893
     82.5000,       5.0000,  10.00000,    430.5402
     87.5000,       5.0000,  10.00000,    396.0842
     92.5000,       5.0000,  10.00000,    430.1222
     97.5000,       5.0000,  10.00000,    554.0813
    102.5000,       5.0000,  10.00000,    620.6749
    107.5000,       5.0000,  10.00000,    522.1274
    112.5000,       5.0000,  10.00000,    506.1281
    117.5000,       5.0000,  10.00000,    596.5568
    122.5000,       5.0000,  10.00000,    756.2076
    127.5000,       5.0000,  10.00000,    629.1295
    132.5000,       5.0000,  10.00000,    537.7940
    137.5000,       5.0000,  10.00000,    578.9625
    142.5000,       5.0000,  10.00000,    532.2354
    147.5000,       5.0000,  10.00000,    670.4451
    152.5000,       5.0000,  10.00000,    767.8337
    157.5000,       5.0000,  10.00000,    716.7336
    162.5000,       5.0000,  10.00000,    609.1921
    167.5000,       5.0000,  10.00000,    707.6401
    172.5000,       5.0000,  10.00000,    699.7845
    177.5000,       5.0000,  10.00000,    714.8704
    182.5000,       5.0000,  10.00000,    648.8079
    187.5000,       5.0000,  10.00000,    681.0825
    192.5000,       5.0000,  10.00000,    644.1739
    197.5000,       5.0000,  10.00000,    587.8563
    202.5000,       5.0000,  10.00000,    602.6578
    207.5000,       5.0000,  10.00000,    651.7242
    212.5000,       5.0000,  10.00000,    705.8467
    217.5000,       5.0000,  10.00000,    681.3647
    222.5000,       5.0000,  10.00000,    705.0004
    227.5000,       5.0000,  10.00000,    783.3325
    232.5000,       5.0000,  10.00000,    671.8640
    237.5000,       5.0000,  10.00000,    626.2272
    242.5000,       5.0000,  10.00000,    605.7570
    247.5000,       5.0000,  10.00000,    575.5595
    252.5000,       5.0000,  10.00000,    646.7189
    257.5000,       5.0000,  10.00000,    597.8006
    262.5000,       5.0000,  10.00000,    615.6667
    267.5000,       5.0000,  10.00000,    763.4202
    272.5000,       5.0000,  10.00000,    861.4523
    277.5000,       5.0000,  10.00000,    684.7048
    282.5000,       5.0000,  10.00000,    613.9111
    287.5000,       5.0000,  10.00000,    539.7206
    292.5000,       5.0000,  10.00000,    651.5024
    297.5000,       5.0000,  10.00000,    605.5675
    302.5000,       5.0000,  10.00000,    573.4414
    307.5000,       5.0000,  10.00000,    571.8600
    312.5000,       5.0000,  10.00000,    567.5057
    317.5000,       5.0000,  10.00000,    567.6972
    322.5000,       5.0000,  10.00000,    749.7646
    327.5000,       5.0000,  10.00000,    697.7159
    332.5000,       5.0000,  10.00000,    666.6974
    337.5000,       5.0000,  10.00000,    645.0416
    342.5000,       5.0000,  10.00000,    562.5762
    347.5000,       5.0000,  10.00000,    545.3755
    352.5000,       5.0000,  10.00000,    547.3691
    357.5000,       5.0000,  10.00000,    490.7206
    362.5000,       5.0000,  10.00000,    487.5881
    367.5000,       5.0000,  10.00000,    468.7354
    372.5000,       5.0000,  10.00000,    467.3870
    377.5000,       5.0000,  10.00000,    581.5215
    382.5000,       5.0000,  10.00000,    619.0413
    387.5000,       5.0000,  10.00000,    763.2502
    392.5000,       5.0000,  10.00000,    919.8638
    397.5000,       5.0000,  10.00000,    900.5749
    402.5000,       5.0000,  10.00000,    784.2744
    407.5000,       5.0000,  10.00000,    769.4899
    412.5000,       5.0000,  10.00000,    592.3822
    417.5000,       5.0000,  10.00000,    464.0149
    422.5000,       5.0000,  10.00000,    384.2508
    427.5000,       5.0000,  10.00000,    361.2286
    432.5000,       5.0000,  10.00000,    402.2347
    437.5000,       5.0000,  10.00000,    423.8347
    442.5000,       5.0000,  10.00000,    471.0518
    447.5000,       5.0000,  10.00000,    515.4588
    452.5000,       5.0000,  10.00000,    636.8580
    457.5000,       5.0000,  10.00000,    695.8729
    462.5000,       5.0000,  10.00000,    704.2594
    467.5000,       5.0000,  10.00000,    699.1140
    472.5000,       5.0000,  10.00000,    618.6623
    477.5000,       5.0000,  10.00000,    646.1580
    482.5000,       5.0000,  10.00000,    596.6636
    487.5000,       5.0000,  10.00000,    596.5873
    492.5000,       5.0000,  10.00000,    544.7001
    497.5000,       5.0000,  10.00000,    532.1827
    502.5000,       5.0000,  10.00000,    606.7573
    507.5000,       5.0000,  10.00000,    553.7454
    512.5000,       5.0000,  10.00000,    535.1631
    517.5000,       5.0000,  10.00000,    505.3596
    522.5000,       5.0000,  10.00000,    523.8221
    527.5000,       5.0000,  10.00000,    452.4893
    532.5000,       5.0000,  10.00000,    445.3281
    537.5000,       5.0000,  10.00000,    466.3403
    542.5000,       5.0000,  10.00000,    477.5047
    547.5000,       5.0000,  10.00000,    494.2468
    552.5000,       5.0000,  10.00000,    555.5024
    557.5000,       5.0000,  10.00000,    623.5814
    562.5000,       5.0000,  10.00000,    575.3990
    567.5000,       5.0000,  10.00000,    523.2349
    572.5000,       5.0000,  10.00000,    478.0610
    577.5000,       5.0000,  10.00000,    477.4491
    582.5000,       5.0000,  10.00000,    422.6975
    587.5000,       5.0000,  10.00000,    431.2112
    592.5000,       5.0000,  10.00000,    432.7280
    597.5000,       5.0000,  10.00000,    452.7666
    602.5000,       5.0000,  10.00000,    452.5811
    607.5000,       5.0000,  10.00000,    504.5681
    612.5000,       5.0000,  10.00000,    578.1540
    617.5000,       5.0000,  10.00000,    570.5350
    622.5000,       5.0000,  10.00000,    609.0907
    627.5000,       5.0000,  10.00000,    611.0775
    632.5000,       5.0000,  10.00000,    593.2747
    637.5000,       5.0000,  10.00000,    562.3148
    642.5000,       5.0000,  10.00000,    525.6534
    647.5000,       5.0000,  10.00000,    481.7521
    652.5000,       5.0000,  10.00000,    460.0148
    657.5000,       5.0000,  10.00000,    477.3504
    662.5000,       5.0000,  10.00000,    462.3019
    667.5000,       5.0000,  10.00000,    464.7808
    672.5000,       5.0000,  10.00000,    516.4020
    677.5000,       5.0000,  10.00000,    491.3247
    682.5000,       5.0000,  10.00000,    483.1633
    687.5000,       5.0000,  10.00000,    631.3434
    692.5000,       5.0000,  10.00000,    662.4683
    697.5000,       5.0000,  10.00000,    615.6953
    702.5000,       5.0000,  10.00000,    518.2849
    707.5000,       5.0000,  10.00000,    530.6376
    712.5000,       5.0000,  10.00000,    605.9312
    717.5000,       5.0000,  10.00000,    638.2015
    727.5000,       5.0000,  10.00000,    521.0078
    732.5000,       5.0000,  10.00000,    512.1658
     67.5000,      45.0000,   1.00000,    381.0853
     72.5000,      45.0000,   1.00000,    382.5235
     77.5000,      45.0000,   1.00000,    403.5540
     82.5000,      45.0000,   1.00000,    431.6884
     87.5000,      45.0000,   1.00000,    429.2374
     92.5000,      45.0000,   1.00000,    419.9565
     97.5000,      45.0000,   1.00000,    434.8670
    102.5000,      45.0000,   1.00000,    465.6418
    107.5000,      45.0000,   1.00000,    472.9060
    112.5000,      45.0000,   1.00000,    474.8293
    117.5000,      45.0000,   1.00000,    492.4661
    122.5000,      45.0000,   1.00000,    492.7316
    127.5000,      45.0000,   1.00000,    499.1582
    132.5000,      45.0000,   1.00000,    536.7894
    137.5000,      45.0000,   1.00000,    574.5193
    142.5000,      45.0000,   1.00000,    583.9531
    147.5000,      45.0000,   1.00000,    570.3988
    152.5000,      45.0000,   1.00000,    567.9012
    157.5000,      45.0000,   1.00000,    571.3083
    162.5000,      45.0000,   1.00000,    556.3535
    167.5000,      45.0000,   1.00000,    578.1129
    172.5000,      45.0000,   1.00000,    590.1112
    177.5000,      45.0000,   1.00000,    570.1462
    182.5000,      45.0000,   1.00000,    561.3076
    187.5000,      45.0000,   1.00000,    575.6303
    192.5000,      45.0000,   1.00000,    600.3438
    197.5000,      45.0000,   1.00000,    605.3916
    202.5000,      45.0000,   1.00000,    593.1057
    207.5000,      45.0000,   1.00000,    589.0073
    212.5000,      45.0000,   1.00000,    569.8196
    217.5000,      45.0000,   1.00000,    571.8638
    222.5000,      45.0000,   1.00000,    594.0144
    227.5000,      45.0000,   1.00000,    592.5604
    232.5000,      45.0000,   1.00000,    592.9109
    237.5000,      45.0000,   1.00000,    595.3131
    242.5000,      45.0000,   1.00000,    601.1058
    247.5000,      45.0000,   1.00000,    619.5837
    252.5000,      45.0000,   1.00000,    630.3183
    257.5000,      45.0000,   1.00000,    615.2512
    262.5000,      45.0000,   1.00000,    600.7133
    267.5000,      45.0000,   1.00000,    583.3360
    272.5000,      45.0000,   1.00000,    590.1185
    277.5000,      45.0000,   1.00000,    590.5665
    282.5000,      45.0000,   1.00000,    600.6994
    287.5000,      45.0000,   1.00000,    608.6819
    292.5000,      45.0000,   1.00000,    605.3387
    297.5000,      45.0000,   1.00000,    584.6881
    302.5000,      45.0000,   1.00000,    593.3259
    307.5000,      45.0000,   1.00000,    601.4474
    312.5000,      45.0000,   1.00000,    612.2088
    317.5000,      45.0000,   1.00000,    605.8395
    322.5000,      45.0000,   1.00000,    595.7439
    327.5000,      45.0000,   1.00000,    570.4306
    332.5000,      45.0000,   1.00000,    547.6664
    337.5000,      45.0000,   1.00000,    537.2513
    342.5000,      45.0000,   1.00000,    530.5933
    347.5000,      45.0000,   1.00000,    492.5378
    352.5000,      45.0000,   1.00000,    469.2868
    357.5000,      45.0000,   1.00000,    469.2504
    362.5000,      45.0000,   1.00000,    487.8604
    367.5000,      45.0000,   1.00000,    524.1290
    372.5000,      45.0000,   1.00000,    574.5593
    377.5000,      45.0000,   1.00000,    614.2620
    382.5000,      45.0000,   1.00000,    643.5387
    387.5000,      45.0000,   1.00000,    661.4336
    392.5000,      45.0000,   1.00000,    671.3868
    397.5000,      45.0000,   1.00000,    664.6371
    402.5000,      45.0000,   1.00000,    639.6656
    407.5000,      45.0000,   1.00000,    621.6569
    412.5000,      45.0000,   1.00000,    587.4009
    417.5000,      45.0000,   1.00000,    539.4615
    422.5000,      45.0000,   1.00000,    495.1499
    427.5000,      45.0000,   1.00000,    463.6340
    432.5000,      45.0000,   1.00000,    444.1292
    437.5000,      45.0000,   1.00000,    435.9777
    442.5000,      45.0000,   1.00000,    442.5284
    447.5000,      45.0000,   1.00000,    465.9694
    452.5000,      45.0000,   1.00000,    489.0867
    457.5000,      45.0000,   1.00000,    521.2047
    462.5000,      45.0000,   1.00000,    562.9377
    467.5000,      45.0000,   1.00000,    600.5284
    472.5000,      45.0000,   1.00000,    620.7125
    477.5000,      45.0000,   1.00000,    626.3737
    482.5000,      45.0000,   1.00000,    621.1566
    487.5000,      45.0000,   1.00000,    594.3786
    492.5000,      45.0000,   1.00000,    554.1021
    497.5000,      45.0000,   1.00000,    521.5334
    502.5000,      45.0000,   1.00000,    494.7853
    507.5000,      45.0000,   1.00000,    471.8802
    512.5000,      45.0000,   1.00000,    451.4368
    517.5000,      45.0000,   1.00000,    447.8219
    522.5000,      45.0000,   1.00000,    458.6737
    527.5000,      45.0000,   1.00000,    461.8613
    532.5000,      45.0000,   1.00000,    473.4992
    537.5000,      45.0000,   1.00000,    491.9603
    542.5000,      45.0000,   1.00000,    497.1862
    547.5000,      45.0000,   1.00000,    489.9076
    552.5000,      45.0000,   1.00000,    487.0258
    557.5000,      45.0000,   1.00000,    486.8604
    562.5000,      45.0000,   1.00000,    475.7581
    567.5000,      45.0000,   1.00000,    470.5645
    572.5000,      45.0000,   1.00000,    473.2350
    577.5000,      45.0000,   1.00000,    467.2355
    582.5000,      45.0000,   1.00000,    451.6548
    587.5000,      45.0000,   1.00000,    445.4211
    592.5000,      45.0000,   1.00000,    451.2661
    597.5000,      45.0000,   1.00000,    455.8838
    602.5000,      45.0000,   1.00000,    466.4356
    607.5000,      45.0000,   1.00000,    480.0505
    612.5000,      45.0000,   1.00000,    493.6554
    617.5000,      45.0000,   1.00000,    511.9075
    622.5000,      45.0000,   1.00000,    514.7612
    627.5000,      45.0000,   1.00000,    512.2594
    632.5000,      45.0000,   1.00000,    499.2789
    637.5000,      45.0000,   1.00000,    487.4635
    642.5000,      45.0000,   1.00000,    475.6000
    647.5000,      45.0000,   1.00000,    456.2519
    652.5000,      45.0000,   1.00000,    435.7465
    657.5000,      45.0000,   1.00000,    421.3076
    662.5000,      45.0000,   1.00000,    412.7893
    667.5000,      45.0000,   1.00000,    426.9553
    672.5000,      45.0000,   1.00000,    439.9938
    677.5000,      45.0000,   1.00000,    454.6407
    682.5000,      45.0000,   1.00000,    466.8303
    687.5000,      45.0000,   1.00000,    480.4191
    692.5000,      45.0000,   1.00000,    512.9215
    697.5000,      45.0000,   1.00000,    539.0302
    702.5000,      45.0000,   1.00000,    555.8994
    712.5000,      45.0000,   1.00000,    557.1359
    717.5000,      45.0000,   1.00000,    539.7319
     67.5000,      15.0000,   4.00000,    387.4714
     72.5000,      15.0000,   4.00000,    390.9365
     77.5000,      15.0000,   4.00000,    374.6005
     82.5000,      15.0000,   4.00000,    339.3886
     87.5000,      15.0000,   4.00000,    323.1604
     92.5000,      15.0000,   4.00000,    345.5897
     97.5000,      15.0000,   4.00000,    406.8769
    102.5000,      15.0000,   4.00000,    429.3516
    107.5000,      15.0000,   4.00000,    418.5420
    112.5000,      15.0000,   4.00000,    409.3992
    117.5000,      15.0000,   4.00000,    461.4248
    122.5000,      15.0000,   4.00000,    481.6518
    127.5000,      15.0000,   4.00000,    462.3690
    132.5000,      15.0000,   4.00000,    437.5888
    137.5000,      15.0000,   4.00000,    439.8677
    142.5000,      15.0000,   4.00000,    502.0622
    147.5000,      15.0000,   4.00000,    559.4885
    152.5000,      15.0000,   4.00000,    601.8923
    157.5000,      15.0000,   4.00000,    569.5957
    162.5000,      15.0000,   4.00000,    537.7723
    167.5000,      15.0000,   4.00000,    536.7671
    172.5000,      15.0000,   4.00000,    572.8402
    177.5000,      15.0000,   4.00000,    554.2636
    182.5000,      15.0000,   4.00000,    553.5662
    187.5000,      15.0000,   4.00000,    541.8370
    192.5000,      15.0000,   4.00000,    546.1292
    197.5000,      15.0000,   4.00000,    523.1414
    202.5000,      15.0000,   4.00000,    502.4752
    207.5000,      15.0000,   4.00000,    503.6545
    212.5000,      15.0000,   4.00000,    510.8452
    217.5000,      15.0000,   4.00000,    543.9240
    222.5000,      15.0000,   4.00000,    602.2261
    227.5000,      15.0000,   4.00000,    610.8447
    232.5000,      15.0000,   4.00000,    588.1738
    237.5000,      15.0000,   4.00000,    546.3163
    242.5000,      15.0000,   4.00000,    526.0429
    247.5000,      15.0000,   4.00000,    544.0392
    252.5000,      15.0000,   4.00000,    549.9725
    257.5000,      15.0000,   4.00000,    560.5633
    262.5000,      15.0000,   4.00000,    588.6041
    267.5000,      15.0000,   4.00000,    658.7343
    272.5000,      15.0000,   4.00000,    674.1776
    277.5000,      15.0000,   4.00000,    635.8264
    282.5000,      15.0000,   4.00000,    544.7882
    287.5000,      15.0000,   4.00000,    536.5095
    292.5000,      15.0000,   4.00000,    543.9955
    297.5000,      15.0000,   4.00000,    571.5983
    302.5000,      15.0000,   4.00000,    550.4216
    307.5000,      15.0000,   4.00000,    540.6440
    312.5000,      15.0000,   4.00000,    533.4892
    317.5000,      15.0000,   4.00000,    576.9929
    322.5000,      15.0000,   4.00000,    594.0746
    327.5000,      15.0000,   4.00000,    584.9834
    332.5000,      15.0000,   4.00000,    526.1053
    337.5000,      15.0000,   4.00000,    489.1842
    342.5000,      15.0000,   4.00000,    462.7769
    347.5000,      15.0000,   4.00000,    441.6578
    352.5000,      15.0000,   4.00000,    434.1548
    357.5000,      15.0000,   4.00000,    438.1895
    362.5000,      15.0000,   4.00000,    445.3622
    367.5000,      15.0000,   4.00000,    455.3650
    372.5000,      15.0000,   4.00000,    490.0832
    377.5000,      15.0000,   4.00000,    536.8882
    382.5000,      15.0000,   4.00000,    630.6992
    387.5000,      15.0000,   4.00000,    730.6914
    392.5000,      15.0000,   4.00000,    819.1078
    397.5000,      15.0000,   4.00000,    816.0468
    402.5000,      15.0000,   4.00000,    755.1951
    407.5000,      15.0000,   4.00000,    653.8257
    412.5000,      15.0000,   4.00000,    545.2421
    417.5000,      15.0000,   4.00000,    423.2936
    422.5000,      15.0000,   4.00000,    349.9955
    427.5000,      15.0000,   4.00000,    326.0348
    432.5000,      15.0000,   4.00000,    333.5357
    437.5000,      15.0000,   4.00000,    349.8979
    442.5000,      15.0000,   4.00000,    365.8167
    447.5000,      15.0000,   4.00000,    416.2600
    452.5000,      15.0000,   4.00000,    479.0965
    457.5000,      15.0000,   4.00000,    548.2515
    462.5000,      15.0000,   4.00000,    606.8976
    467.5000,      15.0000,   4.00000,    626.1322
    472.5000,      15.0000,   4.00000,    642.7374
    477.5000,      15.0000,   4.00000,    639.1447
    482.5000,      15.0000,   4.00000,    640.6719
    487.5000,      15.0000,   4.00000,    595.0186
    492.5000,      15.0000,   4.00000,    547.3033
    497.5000,      15.0000,   4.00000,    522.6341
    502.5000,      15.0000,   4.00000,    502.8252
    507.5000,      15.0000,   4.00000,    486.0932
    512.5000,      15.0000,   4.00000,    439.9774
    517.5000,      15.0000,   4.00000,    421.2138
    522.5000,      15.0000,   4.00000,    402.3743
    527.5000,      15.0000,   4.00000,    394.9069
    532.5000,      15.0000,   4.00000,    386.1994
    537.5000,      15.0000,   4.00000,    400.8179
    542.5000,      15.0000,   4.00000,    419.8895
    547.5000,      15.0000,   4.00000,    450.8550
    552.5000,      15.0000,   4.00000,    496.0232
    557.5000,      15.0000,   4.00000,    520.4824
    562.5000,      15.0000,   4.00000,    508.5999
    567.5000,      15.0000,   4.00000,    468.1437
    572.5000,      15.0000,   4.00000,    446.8255
    577.5000,      15.0000,   4.00000,    420.4095
    582.5000,      15.0000,   4.00000,    409.9951
    587.5000,      15.0000,   4.00000,    398.1336
    592.5000,      15.0000,   4.00000,    406.2791
    597.5000,      15.0000,   4.00000,    405.6769
    602.5000,      15.0000,   4.00000,    418.5998
    607.5000,      15.0000,   4.00000,    441.2808
    612.5000,      15.0000,   4.00000,    466.4497
    617.5000,      15.0000,   4.00000,    499.5779
    622.5000,      15.0000,   4.00000,    507.3549
    627.5000,      15.0000,   4.00000,    508.4769
    632.5000,      15.0000,   4.00000,    489.7869
    637.5000,      15.0000,   4.00000,    469.9937
    642.5000,      15.0000,   4.00000,    447.1122
    647.5000,      15.0000,   4.00000,    418.9828
    652.5000,      15.0000,   4.00000,    395.8994
    657.5000,      15.0000,   4.00000,    384.7068
    662.5000,      15.0000,   4.00000,    385.8696
    667.5000,      15.0000,   4.00000,    398.8854
    672.5000,      15.0000,   4.00000,    401.3069
    677.5000,      15.0000,   4.00000,    404.2511
    682.5000,      15.0000,   4.00000,    439.7050
    687.5000,      15.0000,   4.00000,    488.2347
    692.5000,      15.0000,   4.00000,    538.6330
    697.5000,      15.0000,   4.00000,    519.6481
    702.5000,      15.0000,   4.00000,    489.7685
    712.5000,      15.0000,   4.00000,    527.0952
    717.5000,      15.0000,   4.00000,    534.5687
     82.5000,      55.0000,   1.00000,    352.6250
     87.5000,      55.0000,   1.00000,    353.5756
     92.5000,      55.0000,   1.00000,    359.2377
     97.5000,      55.0000,   1.00000,    370.4089
    102.5000,      55.0000,   1.00000,    369.3897
    107.5000,      55.0000,   1.00000,    362.8686
    112.5000,      55.0000,   1.00000,    370.3877
    117.5000,      55.0000,   1.00000,    386.5629
    122.5000,      55.0000,   1.00000,    419.7743
    127.5000,      55.0000,   1.00000,    449.7630
    132.5000,      55.0000,   1.00000,    455.7884
    137.5000,      55.0000,   1.00000,    461.7965
    142.5000,      55.0000,   1.00000,    475.4622
    147.5000,      55.0000,   1.00000,    476.5591
    152.5000,      55.0000,   1.00000,    475.0652
    157.5000,      55.0000,   1.00000,    477.1301
    162.5000,      55.0000,   1.00000,    487.2603
    167.5000,      55.0000,   1.00000,    492.5856
    172.5000,      55.0000,   1.00000,    490.1111
    177.5000,      55.0000,   1.00000,    485.9667
    182.5000,      55.0000,   1.00000,    487.0342
    187.5000,      55.0000,   1.00000,    489.1147
    192.5000,      55.0000,   1.00000,    476.5744
    197.5000,      55.0000,   1.00000,    467.5107
    202.5000,      55.0000,   1.00000,    477.9908
    207.5000,      55.0000,   1.00000,    490.8526
    212.5000,      55.0000,   1.00000,    483.3204
    217.5000,      55.0000,   1.00000,    468.3960
    222.5000,      55.0000,   1.00000,    464.2160
    227.5000,      55.0000,   1.00000,    473.9417
    232.5000,      55.0000,   1.00000,    493.5593
    242.5000,      55.0000,   1.00000,    533.8785
    247.5000,      55.0000,   1.00000,    551.8470
    252.5000,      55.0000,   1.00000,    556.8152
    257.5000,      55.0000,   1.00000,    542.3872
    262.5000,      55.0000,   1.00000,    536.6107
    267.5000,      55.0000,   1.00000,    543.8726
    272.5000,      55.0000,   1.00000,    550.8505
    277.5000,      55.0000,   1.00000,    558.5698
    282.5000,      55.0000,   1.00000,    554.3477
    287.5000,      55.0000,   1.00000,    559.1193
    292.5000,      55.0000,   1.00000,    569.0398
    297.5000,      55.0000,   1.00000,    578.6917
    302.5000,      55.0000,   1.00000,    561.1415
    307.5000,      55.0000,   1.00000,    549.9350
    312.5000,      55.0000,   1.00000,    536.9341
    317.5000,      55.0000,   1.00000,    515.4663
    322.5000,      55.0000,   1.00000,    483.7487
    327.5000,      55.0000,   1.00000,    454.9506
    332.5000,      55.0000,   1.00000,    435.4148
    337.5000,      55.0000,   1.00000,    433.6006
    342.5000,      55.0000,   1.00000,    436.2117
    347.5000,      55.0000,   1.00000,    446.5937
    352.5000,      55.0000,   1.00000,    459.4741
    357.5000,      55.0000,   1.00000,    484.3346
    362.5000,      55.0000,   1.00000,    512.4436
    367.5000,      55.0000,   1.00000,    551.1708
    372.5000,      55.0000,   1.00000,    579.0150
    377.5000,      55.0000,   1.00000,    595.5013
    382.5000,      55.0000,   1.00000,    602.0099
    387.5000,      55.0000,   1.00000,    591.2241
    392.5000,      55.0000,   1.00000,    573.7974
    402.5000,      55.0000,   1.00000,    535.9450
    407.5000,      55.0000,   1.00000,    530.2343
    412.5000,      55.0000,   1.00000,    523.1434
    417.5000,      55.0000,   1.00000,    505.9166
    422.5000,      55.0000,   1.00000,    466.9579
    427.5000,      55.0000,   1.00000,    436.3973
    432.5000,      55.0000,   1.00000,    419.8288
    437.5000,      55.0000,   1.00000,    402.8572
    442.5000,      55.0000,   1.00000,    395.6981
    447.5000,      55.0000,   1.00000,    401.2927
    452.5000,      55.0000,   1.00000,    422.1842
    457.5000,      55.0000,   1.00000,    442.9228
    462.5000,      55.0000,   1.00000,    470.2647
    467.5000,      55.0000,   1.00000,    494.0013
    472.5000,      55.0000,   1.00000,    520.2236
    477.5000,      55.0000,   1.00000,    555.3843
    482.5000,      55.0000,   1.00000,    568.2549
    487.5000,      55.0000,   1.00000,    562.6212
    492.5000,      55.0000,   1.00000,    551.1879
    497.5000,      55.0000,   1.00000,    526.0958
    502.5000,      55.0000,   1.00000,    498.7824
    507.5000,      55.0000,   1.00000,    464.1175
    512.5000,      55.0000,   1.00000,    439.0784
    517.5000,      55.0000,   1.00000,    419.6239
    522.5000,      55.0000,   1.00000,    412.3754
    527.5000,      55.0000,   1.00000,    414.8821
    532.5000,      55.0000,   1.00000,    411.7331
    537.5000,      55.0000,   1.00000,    416.6952
    542.5000,      55.0000,   1.00000,    417.9761
    547.5000,      55.0000,   1.00000,    417.5912
    552.5000,      55.0000,   1.00000,    416.0548
    562.5000,      55.0000,   1.00000,    421.7148
    567.5000,      55.0000,   1.00000,    427.1316
    572.5000,      55.0000,   1.00000,    436.5117
    577.5000,      55.0000,   1.00000,    439.7602
    582.5000,      55.0000,   1.00000,    441.9266
    587.5000,      55.0000,   1.00000,    446.2404
    592.5000,      55.0000,   1.00000,    441.5034
    597.5000,      55.0000,   1.00000,    445.5171
    602.5000,      55.0000,   1.00000,    453.4922
    607.5000,      55.0000,   1.00000,    446.2399
    612.5000,      55.0000,   1.00000,    434.0231
    617.5000,      55.0000,   1.00000,    421.8929
    622.5000,      55.0000,   1.00000,    417.9384
    627.5000,      55.0000,   1.00000,    413.5959
    632.5000,      55.0000,   1.00000,    410.7466
    637.5000,      55.0000,   1.00000,    405.1887
    642.5000,      55.0000,   1.00000,    402.5405
    647.5000,      55.0000,   1.00000,    404.9930
    652.5000,      55.0000,   1.00000,    397.2003
    657.5000,      55.0000,   1.00000,    382.9073
    662.5000,      55.0000,   1.00000,    386.3727
    667.5000,      55.0000,   1.00000,    392.5798
    672.5000,      55.0000,   1.00000,    394.8531
    677.5000,      55.0000,   1.00000,    396.3434
    682.5000,      55.0000,   1.00000,    404.4552
    687.5000,      55.0000,   1.00000,    419.0223
    697.5000,      55.0000,   1.00000,    456.5403
    702.5000,      55.0000,   1.00000,    461.1276
     82.5000,      15.0000,   5.00000,    277.8271
     87.5000,      15.0000,   5.00000,    265.0051
     92.5000,      15.0000,   5.00000,    280.9439
     97.5000,      15.0000,   5.00000,    319.5842
    102.5000,      15.0000,   5.00000,    335.7707
    107.5000,      15.0000,   5.00000,    323.9780
    112.5000,      15.0000,   5.00000,    319.6241
    117.5000,      15.0000,   5.00000,    368.3131
    122.5000,      15.0000,   5.00000,    394.5804
    127.5000,      15.0000,   5.00000,    388.3674
    132.5000,      15.0000,   5.00000,    365.1756
    137.5000,      15.0000,   5.00000,    363.5340
    142.5000,      15.0000,   5.00000,    410.4747
    147.5000,      15.0000,   5.00000,    457.3686
    152.5000,      15.0000,   5.00000,    499.4454
    157.5000,      15.0000,   5.00000,    486.0769
    162.5000,      15.0000,   5.00000,    472.8717
    167.5000,      15.0000,   5.00000,    470.9124
    172.5000,      15.0000,   5.00000,    484.9583
    177.5000,      15.0000,   5.00000,    466.9589
    182.5000,      15.0000,   5.00000,    470.3509
    187.5000,      15.0000,   5.00000,    455.3380
    192.5000,      15.0000,   5.00000,    422.3822
    197.5000,      15.0000,   5.00000,    389.9945
    202.5000,      15.0000,   5.00000,    382.8086
    207.5000,      15.0000,   5.00000,    410.4596
    212.5000,      15.0000,   5.00000,    421.4710
    217.5000,      15.0000,   5.00000,    436.7765
    222.5000,      15.0000,   5.00000,    470.8440
    227.5000,      15.0000,   5.00000,    482.1418
    232.5000,      15.0000,   5.00000,    485.8378
    242.5000,      15.0000,   5.00000,    450.8728
    247.5000,      15.0000,   5.00000,    462.7830
    252.5000,      15.0000,   5.00000,    474.2794
    257.5000,      15.0000,   5.00000,    495.8968
    262.5000,      15.0000,   5.00000,    536.0369
    267.5000,      15.0000,   5.00000,    614.5892
    272.5000,      15.0000,   5.00000,    641.5366
    277.5000,      15.0000,   5.00000,    605.5369
    282.5000,      15.0000,   5.00000,    511.2816
    287.5000,      15.0000,   5.00000,    501.8264
    292.5000,      15.0000,   5.00000,    506.3734
    297.5000,      15.0000,   5.00000,    522.1179
    302.5000,      15.0000,   5.00000,    500.2996
    307.5000,      15.0000,   5.00000,    484.0308
    312.5000,      15.0000,   5.00000,    466.7921
    317.5000,      15.0000,   5.00000,    481.0460
    322.5000,      15.0000,   5.00000,    475.4994
    327.5000,      15.0000,   5.00000,    461.5233
    332.5000,      15.0000,   5.00000,    417.3395
    337.5000,      15.0000,   5.00000,    393.6044
    342.5000,      15.0000,   5.00000,    383.5131
    347.5000,      15.0000,   5.00000,    387.2707
    352.5000,      15.0000,   5.00000,    404.6135
    357.5000,      15.0000,   5.00000,    431.1745
    362.5000,      15.0000,   5.00000,    438.0403
    367.5000,      15.0000,   5.00000,    448.3922
    372.5000,      15.0000,   5.00000,    477.0114
    377.5000,      15.0000,   5.00000,    519.0551
    382.5000,      15.0000,   5.00000,    597.9492
    387.5000,      15.0000,   5.00000,    682.5348
    392.5000,      15.0000,   5.00000,    747.4225
    402.5000,      15.0000,   5.00000,    667.5082
    407.5000,      15.0000,   5.00000,    575.8895
    412.5000,      15.0000,   5.00000,    481.4430
    417.5000,      15.0000,   5.00000,    370.8922
    422.5000,      15.0000,   5.00000,    299.7841
    427.5000,      15.0000,   5.00000,    273.0292
    432.5000,      15.0000,   5.00000,    273.9620
    437.5000,      15.0000,   5.00000,    291.9552
    442.5000,      15.0000,   5.00000,    307.0297
    447.5000,      15.0000,   5.00000,    352.0721
    452.5000,      15.0000,   5.00000,    409.0750
    457.5000,      15.0000,   5.00000,    467.8672
    462.5000,      15.0000,   5.00000,    512.9238
    467.5000,      15.0000,   5.00000,    529.5164
    472.5000,      15.0000,   5.00000,    558.4774
    477.5000,      15.0000,   5.00000,    570.2021
    482.5000,      15.0000,   5.00000,    590.5131
    487.5000,      15.0000,   5.00000,    567.0287
    492.5000,      15.0000,   5.00000,    545.9148
    497.5000,      15.0000,   5.00000,    529.6985
    502.5000,      15.0000,   5.00000,    507.3275
    507.5000,      15.0000,   5.00000,    479.1970
    512.5000,      15.0000,   5.00000,    421.5572
    517.5000,      15.0000,   5.00000,    390.3312
    522.5000,      15.0000,   5.00000,    356.6594
    527.5000,      15.0000,   5.00000,    334.7008
    532.5000,      15.0000,   5.00000,    316.5963
    537.5000,      15.0000,   5.00000,    326.2829
    542.5000,      15.0000,   5.00000,    346.2913
    547.5000,      15.0000,   5.00000,    376.8942
    552.5000,      15.0000,   5.00000,    422.7074
    562.5000,      15.0000,   5.00000,    454.9535
    567.5000,      15.0000,   5.00000,    428.8341
    572.5000,      15.0000,   5.00000,    413.7974
    577.5000,      15.0000,   5.00000,    392.6847
    582.5000,      15.0000,   5.00000,    385.2128
    587.5000,      15.0000,   5.00000,    379.0369
    592.5000,      15.0000,   5.00000,    384.3528
    597.5000,      15.0000,   5.00000,    383.3499
    602.5000,      15.0000,   5.00000,    393.8469
    607.5000,      15.0000,   5.00000,    406.5631
    612.5000,      15.0000,   5.00000,    410.0172
    617.5000,      15.0000,   5.00000,    416.3006
    622.5000,      15.0000,   5.00000,    418.8460
    627.5000,      15.0000,   5.00000,    421.6199
    632.5000,      15.0000,   5.00000,    408.6589
    637.5000,      15.0000,   5.00000,    391.4272
    642.5000,      15.0000,   5.00000,    378.8887
    647.5000,      15.0000,   5.00000,    363.9288
    652.5000,      15.0000,   5.00000,    355.3393
    657.5000,      15.0000,   5.00000,    346.4580
    662.5000,      15.0000,   5.00000,    346.2472
    667.5000,      15.0000,   5.00000,    354.4209
    672.5000,      15.0000,   5.00000,    356.7385
    677.5000,      15.0000,   5.00000,    357.2972
    682.5000,      15.0000,   5.00000,    381.2247
    687.5000,      15.0000,   5.00000,    420.1328
    697.5000,      15.0000,   5.00000,    435.5688
    702.5000,      15.0000,   5.00000,    409.2481
     97.5000,      65.0000,   1.00000,    323.5951
    102.5000,      65.0000,   1.00000,    321.0568
    107.5000,      65.0000,   1.00000,    323.8174
    112.5000,      65.0000,   1.00000,    329.5429
    117.5000,      65.0000,   1.00000,    348.5651
    122.5000,      65.0000,   1.00000,    376.8061
    127.5000,      65.0000,   1.00000,    395.5544
    132.5000,      65.0000,   1.00000,    393.1596
    137.5000,      65.0000,   1.00000,    397.5340
    142.5000,      65.0000,   1.00000,    407.1211
    147.5000,      65.0000,   1.00000,    418.0349
    152.5000,      65.0000,   1.00000,    424.1318
    157.5000,      65.0000,   1.00000,    417.5062
    162.5000,      65.0000,   1.00000,    420.4230
    167.5000,      65.0000,   1.00000,    428.5908
    172.5000,      65.0000,   1.00000,    425.8738
    177.5000,      65.0000,   1.00000,    414.5952
    182.5000,      65.0000,   1.00000,    405.9582
    187.5000,      65.0000,   1.00000,    393.1452
    192.5000,      65.0000,   1.00000,    393.8410
    197.5000,      65.0000,   1.00000,    406.0856
    202.5000,      65.0000,   1.00000,    408.1588
    207.5000,      65.0000,   1.00000,    401.9966
    212.5000,      65.0000,   1.00000,    394.9276
    217.5000,      65.0000,   1.00000,    397.4013
    257.5000,      65.0000,   1.00000,    497.0382
    262.5000,      65.0000,   1.00000,    496.1992
    267.5000,      65.0000,   1.00000,    504.2747
    272.5000,      65.0000,   1.00000,    513.2146
    277.5000,      65.0000,   1.00000,    524.3417
    282.5000,      65.0000,   1.00000,    530.3738
    287.5000,      65.0000,   1.00000,    531.9813
    292.5000,      65.0000,   1.00000,    540.4170
    297.5000,      65.0000,   1.00000,    526.1124
    302.5000,      65.0000,   1.00000,    495.0411
    307.5000,      65.0000,   1.00000,    456.3503
    312.5000,      65.0000,   1.00000,    426.9629
    317.5000,      65.0000,   1.00000,    412.1317
    322.5000,      65.0000,   1.00000,    415.0615
    327.5000,      65.0000,   1.00000,    415.8497
    332.5000,      65.0000,   1.00000,    417.5002
    337.5000,      65.0000,   1.00000,    419.1307
    342.5000,      65.0000,   1.00000,    423.2749
    347.5000,      65.0000,   1.00000,    437.2793
    352.5000,      65.0000,   1.00000,    460.4432
    357.5000,      65.0000,   1.00000,    475.6375
    362.5000,      65.0000,   1.00000,    502.7135
    367.5000,      65.0000,   1.00000,    529.1743
    372.5000,      65.0000,   1.00000,    544.1379
    377.5000,      65.0000,   1.00000,    552.6318
    417.5000,      65.0000,   1.00000,    439.7569
    422.5000,      65.0000,   1.00000,    441.6289
    427.5000,      65.0000,   1.00000,    425.5461
    432.5000,      65.0000,   1.00000,    409.7658
    437.5000,      65.0000,   1.00000,    401.9048
    442.5000,      65.0000,   1.00000,    385.5204
    447.5000,      65.0000,   1.00000,    386.5152
    452.5000,      65.0000,   1.00000,    395.2212
    457.5000,      65.0000,   1.00000,    407.2937
    462.5000,      65.0000,   1.00000,    414.3288
    467.5000,      65.0000,   1.00000,    419.8389
    472.5000,      65.0000,   1.00000,    433.0327
    477.5000,      65.0000,   1.00000,    448.2150
    482.5000,      65.0000,   1.00000,    462.0291
    487.5000,      65.0000,   1.00000,    476.9626
    492.5000,      65.0000,   1.00000,    492.8329
    497.5000,      65.0000,   1.00000,    495.7220
    502.5000,      65.0000,   1.00000,    485.6023
    507.5000,      65.0000,   1.00000,    480.2823
    512.5000,      65.0000,   1.00000,    459.6040
    517.5000,      65.0000,   1.00000,    436.5930
    522.5000,      65.0000,   1.00000,    416.5971
    527.5000,      65.0000,   1.00000,    404.9655
    532.5000,      65.0000,   1.00000,    394.2578
    537.5000,      65.0000,   1.00000,    376.0746
    577.5000,      65.0000,   1.00000,    407.9510
    582.5000,      65.0000,   1.00000,    422.5161
    587.5000,      65.0000,   1.00000,    431.5865
    592.5000,      65.0000,   1.00000,    425.2519
    597.5000,      65.0000,   1.00000,    414.9104
    602.5000,      65.0000,   1.00000,    408.7736
    607.5000,      65.0000,   1.00000,    405.7254
    612.5000,      65.0000,   1.00000,    399.2025
    617.5000,      65.0000,   1.00000,    389.5047
    622.5000,      65.0000,   1.00000,    376.5602
    627.5000,      65.0000,   1.00000,    367.3970
    632.5000,      65.0000,   1.00000,    360.3830
    637.5000,      65.0000,   1.00000,    358.3552
    642.5000,      65.0000,   1.00000,    356.9604
    647.5000,      65.0000,   1.00000,    352.2940
    652.5000,      65.0000,   1.00000,    353.8147
    657.5000,      65.0000,   1.00000,    363.5402
    662.5000,      65.0000,   1.00000,    372.1406
    667.5000,      65.0000,   1.00000,    374.6021
    672.5000,      65.0000,   1.00000,    370.4265
    682.5000,      65.0000,   1.00000,    375.5699
    687.5000,      65.0000,   1.00000,    386.6287
     97.5000,      15.0000,   6.00000,    275.7644
    102.5000,      15.0000,   6.00000,    292.6326
    107.5000,      15.0000,   6.00000,    286.4341
    112.5000,      15.0000,   6.00000,    284.2861
    117.5000,      15.0000,   6.00000,    325.4131
    122.5000,      15.0000,   6.00000,    346.9569
    127.5000,      15.0000,   6.00000,    339.3385
    132.5000,      15.0000,   6.00000,    316.5483
    137.5000,      15.0000,   6.00000,    313.5290
    142.5000,      15.0000,   6.00000,    358.7497
    147.5000,      15.0000,   6.00000,    409.3073
    152.5000,      15.0000,   6.00000,    449.1992
    157.5000,      15.0000,   6.00000,    429.7717
    162.5000,      15.0000,   6.00000,    420.1080
    167.5000,      15.0000,   6.00000,    421.5313
    172.5000,      15.0000,   6.00000,    434.0028
    177.5000,      15.0000,   6.00000,    399.7634
    182.5000,      15.0000,   6.00000,    384.6481
    187.5000,      15.0000,   6.00000,    363.1251
    192.5000,      15.0000,   6.00000,    348.2744
    197.5000,      15.0000,   6.00000,    326.8766
    202.5000,      15.0000,   6.00000,    322.3119
    207.5000,      15.0000,   6.00000,    333.7811
    212.5000,      15.0000,   6.00000,    345.1407
    217.5000,      15.0000,   6.00000,    367.1337
    257.5000,      15.0000,   6.00000,    452.9875
    262.5000,      15.0000,   6.00000,    492.1449
    267.5000,      15.0000,   6.00000,    574.9895
    272.5000,      15.0000,   6.00000,    606.3218
    277.5000,      15.0000,   6.00000,    578.5771
    282.5000,      15.0000,   6.00000,    490.5109
    287.5000,      15.0000,   6.00000,    482.2191
    292.5000,      15.0000,   6.00000,    474.6342
    297.5000,      15.0000,   6.00000,    466.7975
    302.5000,      15.0000,   6.00000,    424.9933
    307.5000,      15.0000,   6.00000,    397.3544
    312.5000,      15.0000,   6.00000,    375.0712
    317.5000,      15.0000,   6.00000,    392.3869
    322.5000,      15.0000,   6.00000,    403.1088
    327.5000,      15.0000,   6.00000,    418.5918
    332.5000,      15.0000,   6.00000,    395.3834
    337.5000,      15.0000,   6.00000,    377.2318
    342.5000,      15.0000,   6.00000,    369.9239
    347.5000,      15.0000,   6.00000,    372.3761
    352.5000,      15.0000,   6.00000,    385.7459
    357.5000,      15.0000,   6.00000,    399.0280
    362.5000,      15.0000,   6.00000,    401.7487
    367.5000,      15.0000,   6.00000,    413.1491
    372.5000,      15.0000,   6.00000,    448.0258
    377.5000,      15.0000,   6.00000,    485.7372
    417.5000,      15.0000,   6.00000,    317.1377
    422.5000,      15.0000,   6.00000,    261.4063
    427.5000,      15.0000,   6.00000,    240.1767
    432.5000,      15.0000,   6.00000,    244.2929
    437.5000,      15.0000,   6.00000,    263.1490
    442.5000,      15.0000,   6.00000,    281.1703
    447.5000,      15.0000,   6.00000,    324.3818
    452.5000,      15.0000,   6.00000,    379.4980
    457.5000,      15.0000,   6.00000,    432.7410
    462.5000,      15.0000,   6.00000,    462.4657
    467.5000,      15.0000,   6.00000,    465.3704
    472.5000,      15.0000,   6.00000,    477.4095
    477.5000,      15.0000,   6.00000,    481.7749
    482.5000,      15.0000,   6.00000,    498.0583
    487.5000,      15.0000,   6.00000,    493.7123
    492.5000,      15.0000,   6.00000,    494.7871
    497.5000,      15.0000,   6.00000,    504.1745
    502.5000,      15.0000,   6.00000,    499.6610
    507.5000,      15.0000,   6.00000,    489.2142
    512.5000,      15.0000,   6.00000,    434.5179
    517.5000,      15.0000,   6.00000,    395.8923
    522.5000,      15.0000,   6.00000,    351.5467
    527.5000,      15.0000,   6.00000,    318.2701
    532.5000,      15.0000,   6.00000,    292.9287
    537.5000,      15.0000,   6.00000,    290.5898
    577.5000,      15.0000,   6.00000,    362.6257
    582.5000,      15.0000,   6.00000,    358.8006
    587.5000,      15.0000,   6.00000,    353.4875
    592.5000,      15.0000,   6.00000,    356.1343
    597.5000,      15.0000,   6.00000,    348.6732
    602.5000,      15.0000,   6.00000,    353.7390
    607.5000,      15.0000,   6.00000,    368.6030
    612.5000,      15.0000,   6.00000,    380.8973
    617.5000,      15.0000,   6.00000,    389.5360
    622.5000,      15.0000,   6.00000,    385.0547
    627.5000,      15.0000,   6.00000,    380.9167
    632.5000,      15.0000,   6.00000,    368.3324
    637.5000,      15.0000,   6.00000,    353.9510
    642.5000,      15.0000,   6.00000,    337.3213
    647.5000,      15.0000,   6.00000,    321.8415
    652.5000,      15.0000,   6.00000,    318.2997
    657.5000,      15.0000,   6.00000,    318.5637
    662.5000,      15.0000,   6.00000,    323.9337
    667.5000,      15.0000,   6.00000,    333.9663
    672.5000,      15.0000,   6.00000,    336.7894
    682.5000,      15.0000,   6.00000,    351.5567
    687.5000,      15.0000,   6.00000,    383.4521
    105.0000,      30.0000,   3.00000,    274.7925
    110.0000,      30.0000,   3.00000,    305.0582
    115.0000,      30.0000,   3.00000,    312.2506
    120.0000,      30.0000,   3.00000,    304.3358
    125.0000,      30.0000,   3.00000,    308.8280
    130.0000,      30.0000,   3.00000,    316.8285
    135.0000,      30.0000,   3.00000,    338.2793
    140.0000,      30.0000,   3.00000,    356.9789
    145.0000,      30.0000,   3.00000,    376.1110
    150.0000,      30.0000,   3.00000,    385.2295
    155.0000,      30.0000,   3.00000,    401.7411
    160.0000,      30.0000,   3.00000,    418.0033
    165.0000,      30.0000,   3.00000,    409.9786
    170.0000,      30.0000,   3.00000,    380.4273
    175.0000,      30.0000,   3.00000,    371.6136
    180.0000,      30.0000,   3.00000,    370.9566
    185.0000,      30.0000,   3.00000,    355.8114
    190.0000,      30.0000,   3.00000,    336.9879
    195.0000,      30.0000,   3.00000,    321.5630
    200.0000,      30.0000,   3.00000,    318.9285
    205.0000,      30.0000,   3.00000,    317.6869
    210.0000,      30.0000,   3.00000,    327.8168
    265.0000,      30.0000,   3.00000,    512.7968
    270.0000,      30.0000,   3.00000,    517.6023
    275.0000,      30.0000,   3.00000,    520.2347
    280.0000,      30.0000,   3.00000,    533.7997
    285.0000,      30.0000,   3.00000,    513.7980
    290.0000,      30.0000,   3.00000,    460.4400
    295.0000,      30.0000,   3.00000,    429.3323
    300.0000,      30.0000,   3.00000,    408.8198
    305.0000,      30.0000,   3.00000,    393.2915
    310.0000,      30.0000,   3.00000,    384.9043
    315.0000,      30.0000,   3.00000,    379.6281
    320.0000,      30.0000,   3.00000,    380.4384
    325.0000,      30.0000,   3.00000,    384.0950
    330.0000,      30.0000,   3.00000,    386.4259
    335.0000,      30.0000,   3.00000,    395.6226
    340.0000,      30.0000,   3.00000,    386.0569
    345.0000,      30.0000,   3.00000,    382.1541
    350.0000,      30.0000,   3.00000,    382.8114
    355.0000,      30.0000,   3.00000,    381.5037
    360.0000,      30.0000,   3.00000,    388.3179
    365.0000,      30.0000,   3.00000,    405.8229
    370.0000,      30.0000,   3.00000,    425.0452
    425.0000,      30.0000,   3.00000,    273.0337
    430.0000,      30.0000,   3.00000,    256.9942
    435.0000,      30.0000,   3.00000,    257.1657
    440.0000,      30.0000,   3.00000,    281.4261
    445.0000,      30.0000,   3.00000,    317.7934
    450.0000,      30.0000,   3.00000,    351.0012
    455.0000,      30.0000,   3.00000,    382.0779
    460.0000,      30.0000,   3.00000,    406.1022
    465.0000,      30.0000,   3.00000,    435.7789
    470.0000,      30.0000,   3.00000,    451.3839
    475.0000,      30.0000,   3.00000,    458.7762
    480.0000,      30.0000,   3.00000,    458.3763
    485.0000,      30.0000,   3.00000,    456.7586
    490.0000,      30.0000,   3.00000,    469.4842
    495.0000,      30.0000,   3.00000,    470.0232
    500.0000,      30.0000,   3.00000,    473.8257
    505.0000,      30.0000,   3.00000,    461.7644
    510.0000,      30.0000,   3.00000,    447.4326
    515.0000,      30.0000,   3.00000,    425.9067
    520.0000,      30.0000,   3.00000,    382.4862
    525.0000,      30.0000,   3.00000,    349.1256
    530.0000,      30.0000,   3.00000,    323.2721
    585.0000,      30.0000,   3.00000,    349.4639
    590.0000,      30.0000,   3.00000,    342.9703
    595.0000,      30.0000,   3.00000,    340.1432
    600.0000,      30.0000,   3.00000,    350.8554
    605.0000,      30.0000,   3.00000,    356.5249
    610.0000,      30.0000,   3.00000,    366.4188
    615.0000,      30.0000,   3.00000,    369.7974
    620.0000,      30.0000,   3.00000,    373.5289
    625.0000,      30.0000,   3.00000,    372.6155
    630.0000,      30.0000,   3.00000,    365.2704
    635.0000,      30.0000,   3.00000,    353.6021
    640.0000,      30.0000,   3.00000,    337.4267
    645.0000,      30.0000,   3.00000,    326.7094
    650.0000,      30.0000,   3.00000,    316.9717
    655.0000,      30.0000,   3.00000,    311.9745
    660.0000,      30.0000,   3.00000,    316.0681
    665.0000,      30.0000,   3.00000,    320.4264
    675.0000,      30.0000,   3.00000,    337.1098
    680.0000,      30.0000,   3.00000,    353.9593
    112.5000,      25.0000,   4.00000,    298.8033
    117.5000,      25.0000,   4.00000,    294.9194
    122.5000,      25.0000,   4.00000,    294.3883
    127.5000,      25.0000,   4.00000,    306.6497
    132.5000,      25.0000,   4.00000,    309.8642
    137.5000,      25.0000,   4.00000,    320.3672
    142.5000,      25.0000,   4.00000,    350.0636
    147.5000,      25.0000,   4.00000,    378.1001
    152.5000,      25.0000,   4.00000,    384.3592
    157.5000,      25.0000,   4.00000,    398.0222
    162.5000,      25.0000,   4.00000,    383.0298
    167.5000,      25.0000,   4.00000,    365.7523
    172.5000,      25.0000,   4.00000,    350.0488
    177.5000,      25.0000,   4.00000,    354.9823
    182.5000,      25.0000,   4.00000,    342.1261
    187.5000,      25.0000,   4.00000,    325.9502
    192.5000,      25.0000,   4.00000,    308.9808
    197.5000,      25.0000,   4.00000,    302.1757
    202.5000,      25.0000,   4.00000,    296.1644
    272.5000,      25.0000,   4.00000,    517.3436
    277.5000,      25.0000,   4.00000,    504.2666
    282.5000,      25.0000,   4.00000,    483.7386
    287.5000,      25.0000,   4.00000,    434.1136
    292.5000,      25.0000,   4.00000,    407.9651
    297.5000,      25.0000,   4.00000,    388.2656
    302.5000,      25.0000,   4.00000,    384.6823
    307.5000,      25.0000,   4.00000,    366.0802
    312.5000,      25.0000,   4.00000,    372.8100
    317.5000,      25.0000,   4.00000,    376.5944
    322.5000,      25.0000,   4.00000,    379.5527
    327.5000,      25.0000,   4.00000,    385.3434
    332.5000,      25.0000,   4.00000,    387.4683
    337.5000,      25.0000,   4.00000,    373.0803
    342.5000,      25.0000,   4.00000,    372.6019
    347.5000,      25.0000,   4.00000,    368.4638
    352.5000,      25.0000,   4.00000,    367.4607
    357.5000,      25.0000,   4.00000,    370.8539
    362.5000,      25.0000,   4.00000,    374.3524
    432.5000,      25.0000,   4.00000,    237.0923
    437.5000,      25.0000,   4.00000,    251.3375
    442.5000,      25.0000,   4.00000,    282.0974
    447.5000,      25.0000,   4.00000,    315.6838
    452.5000,      25.0000,   4.00000,    351.0915
    457.5000,      25.0000,   4.00000,    385.8859
    462.5000,      25.0000,   4.00000,    413.7547
    467.5000,      25.0000,   4.00000,    436.2640
    472.5000,      25.0000,   4.00000,    446.1638
    477.5000,      25.0000,   4.00000,    453.7282
    482.5000,      25.0000,   4.00000,    448.8122
    487.5000,      25.0000,   4.00000,    445.7489
    492.5000,      25.0000,   4.00000,    449.2121
    497.5000,      25.0000,   4.00000,    445.2134
    502.5000,      25.0000,   4.00000,    436.1864
    507.5000,      25.0000,   4.00000,    432.6602
    512.5000,      25.0000,   4.00000,    426.0832
    517.5000,      25.0000,   4.00000,    387.9902
    522.5000,      25.0000,   4.00000,    358.0280
    592.5000,      25.0000,   4.00000,    318.9242
    597.5000,      25.0000,   4.00000,    327.3622
    602.5000,      25.0000,   4.00000,    338.2078
    607.5000,      25.0000,   4.00000,    342.3382
    612.5000,      25.0000,   4.00000,    351.0560
    617.5000,      25.0000,   4.00000,    365.9239
    622.5000,      25.0000,   4.00000,    370.6767
    627.5000,      25.0000,   4.00000,    363.8680
    632.5000,      25.0000,   4.00000,    357.8768
    637.5000,      25.0000,   4.00000,    345.4645
    642.5000,      25.0000,   4.00000,    327.6940
    647.5000,      25.0000,   4.00000,    317.4790
    652.5000,      25.0000,   4.00000,    308.2165
    657.5000,      25.0000,   4.00000,    302.2638
    667.5000,      25.0000,   4.00000,    311.0474
    672.5000,      25.0000,   4.00000,    311.9205
   9.88
ITERATION 2
MODEL RESISTIVITY
LAYER 1
153,     2.5000
     10.0000,     441.42
     15.0000,     526.80
     20.0000,     584.54
     25.0000,     593.10
     30.0000,     678.07
     35.0000,     740.80
     40.0000,     738.27
     45.0000,     776.01
     50.0000,     722.63
     55.0000,     805.61
     60.0000,     716.41
     65.0000,     876.10
     70.0000,     1097.2
     75.0000,     1084.3
     80.0000,     880.05
     85.0000,     829.25
     90.0000,     727.58
     95.0000,     783.24
    100.0000,     1097.9
    105.0000,     1338.1
    110.0000,     1069.9
    115.0000,     984.19
    120.0000,     1179.6
    125.0000,     1464.2
    130.0000,     1068.7
    135.0000,     812.67
    140.0000,     857.81
    145.0000,     754.45
    150.0000,     969.40
    155.0000,     1070.2
    160.0000,     904.45
    165.0000,     708.81
    170.0000,     823.50
    175.0000,     763.72
    180.0000,     736.99
    185.0000,     612.23
    190.0000,     623.39
    195.0000,     545.51
    200.0000,     450.29
    205.0000,     433.21
    210.0000,     449.28
    215.0000,     481.96
    220.0000,     469.21
    225.0000,     514.38
    230.0000,     611.53
    235.0000,     510.15
    240.0000,     476.39
    245.0000,     474.27
    250.0000,     465.67
    255.0000,     579.43
    260.0000,     547.91
    265.0000,     593.22
    270.0000,     805.42
    275.0000,     991.60
    280.0000,     757.98
    285.0000,     664.30
    290.0000,     588.78
    295.0000,     759.81
    300.0000,     687.47
    305.0000,     636.86
    310.0000,     618.17
    315.0000,     620.81
    320.0000,     620.86
    325.0000,     843.67
    330.0000,     739.71
    335.0000,     676.06
    340.0000,     635.30
    345.0000,     541.19
    350.0000,     532.72
    355.0000,     557.62
    360.0000,     516.90
    365.0000,     539.77
    370.0000,     532.65
    375.0000,     530.29
    380.0000,     663.97
    385.0000,     704.17
    390.0000,     899.69
    395.0000,     1084.6
    400.0000,     985.65
    405.0000,     779.90
    410.0000,     730.06
    415.0000,     492.13
    420.0000,     336.97
    425.0000,     249.57
    430.0000,     230.50
    435.0000,     258.02
    440.0000,     270.70
    445.0000,     301.86
    450.0000,     331.78
    455.0000,     456.93
    460.0000,     544.90
    465.0000,     584.83
    470.0000,     625.94
    475.0000,     581.62
    480.0000,     655.46
    485.0000,     613.10
    490.0000,     636.03
    495.0000,     595.20
    500.0000,     593.90
    505.0000,     713.31
    510.0000,     622.29
    515.0000,     569.20
    520.0000,     502.19
    525.0000,     514.01
    530.0000,     440.69
    535.0000,     445.64
    540.0000,     506.35
    545.0000,     553.65
    550.0000,     611.87
    555.0000,     713.59
    560.0000,     797.82
    565.0000,     724.55
    570.0000,     637.12
    575.0000,     583.54
    580.0000,     607.05
    585.0000,     529.96
    590.0000,     541.06
    595.0000,     522.60
    600.0000,     524.71
    605.0000,     499.03
    610.0000,     557.30
    615.0000,     648.68
    620.0000,     644.58
    625.0000,     717.53
    630.0000,     721.66
    635.0000,     682.68
    640.0000,     665.26
    645.0000,     639.57
    650.0000,     588.22
    655.0000,     542.20
    660.0000,     566.90
    665.0000,     553.22
    670.0000,     571.95
    675.0000,     674.58
    680.0000,     648.53
    685.0000,     660.68
    690.0000,     962.02
    695.0000,     1016.2
    700.0000,     905.06
    705.0000,     711.51
    710.0000,     732.07
    715.0000,     863.89
    720.0000,     915.48
    725.0000,     757.87
    730.0000,     662.96
    735.0000,     638.43
    740.0000,     697.38
    745.0000,     637.35
    750.0000,     540.03
    755.0000,     567.11
    760.0000,     509.19
    765.0000,     536.41
           541.5502
LAYER 2
153,     5.2500
     10.0000,     436.37
     15.0000,     514.88
     20.0000,     576.95
     25.0000,     600.46
     30.0000,     685.89
     35.0000,     763.33
     40.0000,     774.46
     45.0000,     813.09
     50.0000,     786.56
     55.0000,     859.78
     60.0000,     797.65
     65.0000,     950.51
     70.0000,     1177.6
     75.0000,     1190.7
     80.0000,     990.79
     85.0000,     915.00
     90.0000,     803.33
     95.0000,     850.84
    100.0000,     1153.9
    105.0000,     1355.8
    110.0000,     1092.2
    115.0000,     1010.1
    120.0000,     1214.1
    125.0000,     1513.3
    130.0000,     1167.4
    135.0000,     927.93
    140.0000,     959.23
    145.0000,     857.78
    150.0000,     1064.2
    155.0000,     1181.0
    160.0000,     1009.2
    165.0000,     803.00
    170.0000,     907.05
    175.0000,     855.98
    180.0000,     819.08
    185.0000,     702.80
    190.0000,     699.00
    195.0000,     621.18
    200.0000,     525.50
    205.0000,     505.11
    210.0000,     519.79
    215.0000,     549.98
    220.0000,     550.26
    225.0000,     602.23
    230.0000,     688.62
    235.0000,     596.46
    240.0000,     555.33
    245.0000,     543.26
    250.0000,     535.95
    255.0000,     637.04
    260.0000,     613.73
    265.0000,     664.18
    270.0000,     881.15
    275.0000,     1063.2
    280.0000,     833.54
    285.0000,     715.30
    290.0000,     647.77
    295.0000,     813.87
    300.0000,     766.27
    305.0000,     723.33
    310.0000,     704.19
    315.0000,     698.48
    320.0000,     707.33
    325.0000,     906.12
    330.0000,     799.44
    335.0000,     736.02
    340.0000,     699.89
    345.0000,     617.48
    350.0000,     601.32
    355.0000,     626.07
    360.0000,     588.83
    365.0000,     606.81
    370.0000,     593.38
    375.0000,     585.19
    380.0000,     718.58
    385.0000,     745.36
    390.0000,     927.19
    395.0000,     1142.8
    400.0000,     1039.4
    405.0000,     841.27
    410.0000,     771.98
    415.0000,     536.47
    420.0000,     371.37
    425.0000,     282.88
    430.0000,     256.57
    435.0000,     275.87
    440.0000,     297.19
    445.0000,     341.55
    450.0000,     391.12
    455.0000,     503.80
    460.0000,     586.01
    465.0000,     627.69
    470.0000,     659.39
    475.0000,     605.48
    480.0000,     674.41
    485.0000,     636.88
    490.0000,     666.08
    495.0000,     621.46
    500.0000,     620.32
    505.0000,     747.08
    510.0000,     681.40
    515.0000,     649.03
    520.0000,     602.53
    525.0000,     594.73
    530.0000,     509.14
    535.0000,     501.26
    540.0000,     553.45
    545.0000,     582.58
    550.0000,     613.41
    555.0000,     707.41
    560.0000,     810.18
    565.0000,     747.55
    570.0000,     666.84
    575.0000,     610.77
    580.0000,     626.89
    585.0000,     564.71
    590.0000,     583.54
    595.0000,     592.43
    600.0000,     605.25
    605.0000,     601.83
    610.0000,     661.40
    615.0000,     744.81
    620.0000,     735.85
    625.0000,     805.68
    630.0000,     807.89
    635.0000,     758.95
    640.0000,     719.19
    645.0000,     668.91
    650.0000,     604.60
    655.0000,     558.37
    660.0000,     571.29
    665.0000,     553.30
    670.0000,     567.75
    675.0000,     669.51
    680.0000,     641.01
    685.0000,     657.15
    690.0000,     963.84
    695.0000,     1048.5
    700.0000,     964.61
    705.0000,     823.50
    710.0000,     843.32
    715.0000,     993.32
    720.0000,     1017.5
    725.0000,     875.69
    730.0000,     739.65
    735.0000,     692.27
    740.0000,     730.56
    745.0000,     652.51
    750.0000,     557.36
    755.0000,     580.79
    760.0000,     532.13
    765.0000,     564.62
           554.4001
LAYER 3
152,     8.2750
     15.0000,     463.39
     20.0000,     561.19
     25.0000,     636.52
     30.0000,     736.14
     35.0000,     842.91
     40.0000,     882.00
     45.0000,     929.07
     50.0000,     940.38
     55.0000,     997.13
     60.0000,     980.34
     65.0000,     1123.7
     70.0000,     1370.0
     75.0000,     1473.5
     80.0000,     1328.3
     85.0000,     1204.8
     90.0000,     1054.4
     95.0000,     1081.1
    100.0000,     1363.8
    105.0000,     1518.2
    110.0000,     1255.2
    115.0000,     1187.1
    120.0000,     1419.9
    125.0000,     1745.0
    130.0000,     1467.9
    135.0000,     1251.5
    140.0000,     1256.1
    145.0000,     1162.8
    150.0000,     1405.8
    155.0000,     1622.1
    160.0000,     1452.1
    165.0000,     1191.5
    170.0000,     1270.5
    175.0000,     1203.1
    180.0000,     1129.7
    185.0000,     996.81
    190.0000,     960.34
    195.0000,     872.67
    200.0000,     769.37
    205.0000,     733.19
    210.0000,     734.33
    215.0000,     756.04
    220.0000,     776.78
    225.0000,     839.46
    230.0000,     908.55
    235.0000,     834.60
    240.0000,     787.05
    245.0000,     763.99
    250.0000,     763.23
    255.0000,     865.03
    260.0000,     857.83
    265.0000,     935.52
    270.0000,     1196.7
    275.0000,     1373.8
    280.0000,     1077.1
    285.0000,     881.58
    290.0000,     797.97
    295.0000,     946.33
    300.0000,     939.03
    305.0000,     914.01
    310.0000,     897.60
    315.0000,     883.07
    320.0000,     900.32
    325.0000,     1055.6
    330.0000,     951.73
    335.0000,     888.79
    340.0000,     862.65
    345.0000,     795.35
    350.0000,     774.76
    355.0000,     800.63
    360.0000,     780.32
    365.0000,     809.87
    370.0000,     803.99
    375.0000,     808.81
    380.0000,     982.13
    385.0000,     1012.5
    390.0000,     1245.5
    395.0000,     1566.0
    400.0000,     1401.9
    405.0000,     1093.1
    410.0000,     924.72
    415.0000,     644.71
    420.0000,     444.96
    425.0000,     335.76
    430.0000,     280.90
    435.0000,     268.95
    440.0000,     297.25
    445.0000,     360.54
    450.0000,     453.83
    455.0000,     559.94
    460.0000,     671.43
    465.0000,     787.75
    470.0000,     887.11
    475.0000,     865.05
    480.0000,     985.02
    485.0000,     952.35
    490.0000,     981.79
    495.0000,     862.20
    500.0000,     794.31
    505.0000,     881.57
    510.0000,     808.73
    515.0000,     792.18
    520.0000,     778.98
    525.0000,     742.56
    530.0000,     646.20
    535.0000,     621.21
    540.0000,     656.55
    545.0000,     660.96
    550.0000,     672.84
    555.0000,     801.00
    560.0000,     988.16
    565.0000,     956.10
    570.0000,     848.86
    575.0000,     744.22
    580.0000,     715.14
    585.0000,     652.91
    590.0000,     682.20
    595.0000,     743.64
    600.0000,     801.80
    605.0000,     854.00
    610.0000,     914.36
    615.0000,     965.76
    620.0000,     961.34
    625.0000,     1023.2
    630.0000,     1027.3
    635.0000,     961.55
    640.0000,     877.02
    645.0000,     784.45
    650.0000,     705.40
    655.0000,     665.55
    660.0000,     674.40
    665.0000,     647.59
    670.0000,     662.36
    675.0000,     771.66
    680.0000,     723.65
    685.0000,     730.55
    690.0000,     1038.2
    695.0000,     1148.7
    700.0000,     1107.0
    705.0000,     1053.7
    710.0000,     1076.7
    715.0000,     1201.1
    720.0000,     1195.8
    725.0000,     1094.8
    730.0000,     923.99
    735.0000,     849.89
    740.0000,     873.83
    745.0000,     787.15
    750.0000,     690.51
    755.0000,     703.01
    760.0000,     642.41
    765.0000,     642.75
           612.6417
LAYER 4
150,    11.6025
     20.0000,     487.02
     25.0000,     633.72
     30.0000,     736.34
     35.0000,     880.89
     40.0000,     949.42
     45.0000,     1014.7
     50.0000,     1048.7
     55.0000,     1080.5
     60.0000,     1087.7
     65.0000,     1202.3
     70.0000,     1443.2
     75.0000,     1655.2
     80.0000,     1643.7
     85.0000,     1521.9
     90.0000,     1345.1
     95.0000,     1350.3
    100.0000,     1599.1
    105.0000,     1698.3
    110.0000,     1426.6
    115.0000,     1379.5
    120.0000,     1635.7
    125.0000,     1962.8
    130.0000,     1727.7
    135.0000,     1527.6
    140.0000,     1499.3
    145.0000,     1425.2
    150.0000,     1753.4
    155.0000,     2175.7
    160.0000,     2094.5
    165.0000,     1774.7
    170.0000,     1813.5
    175.0000,     1695.4
    180.0000,     1562.8
    185.0000,     1391.5
    190.0000,     1321.3
    195.0000,     1236.7
    200.0000,     1139.0
    205.0000,     1082.9
    210.0000,     1056.3
    215.0000,     1058.6
    220.0000,     1090.2
    225.0000,     1145.3
    230.0000,     1178.7
    235.0000,     1121.6
    240.0000,     1078.6
    245.0000,     1053.1
    250.0000,     1065.3
    255.0000,     1178.8
    260.0000,     1188.9
    265.0000,     1306.1
    270.0000,     1619.2
    275.0000,     1757.2
    280.0000,     1334.4
    285.0000,     1042.4
    290.0000,     924.98
    295.0000,     1051.9
    300.0000,     1080.6
    305.0000,     1077.6
    310.0000,     1060.2
    315.0000,     1026.8
    320.0000,     1023.6
    325.0000,     1108.3
    330.0000,     1000.9
    335.0000,     948.70
    340.0000,     948.50
    345.0000,     919.41
    350.0000,     924.40
    355.0000,     974.29
    360.0000,     990.88
    365.0000,     1052.6
    370.0000,     1065.7
    375.0000,     1090.4
    380.0000,     1317.5
    385.0000,     1359.0
    390.0000,     1695.2
    395.0000,     2212.9
    400.0000,     1990.7
    405.0000,     1484.7
    410.0000,     1178.1
    415.0000,     829.58
    420.0000,     575.43
    425.0000,     421.09
    430.0000,     319.17
    435.0000,     271.93
    440.0000,     304.36
    445.0000,     385.16
    450.0000,     516.19
    455.0000,     608.66
    460.0000,     730.55
    465.0000,     928.45
    470.0000,     1160.6
    475.0000,     1266.6
    480.0000,     1559.0
    485.0000,     1569.7
    490.0000,     1583.3
    495.0000,     1261.4
    500.0000,     1013.5
    505.0000,     988.92
    510.0000,     862.15
    515.0000,     841.68
    520.0000,     857.40
    525.0000,     817.35
    530.0000,     731.58
    535.0000,     692.20
    540.0000,     694.76
    545.0000,     668.07
    550.0000,     677.73
    555.0000,     870.26
    560.0000,     1206.5
    565.0000,     1263.0
    570.0000,     1115.2
    575.0000,     912.91
    580.0000,     804.04
    585.0000,     717.31
    590.0000,     753.19
    595.0000,     877.05
    600.0000,     1017.7
    605.0000,     1151.7
    610.0000,     1197.5
    615.0000,     1182.0
    620.0000,     1169.5
    625.0000,     1198.1
    630.0000,     1190.1
    635.0000,     1112.8
    640.0000,     998.51
    645.0000,     886.43
    650.0000,     820.17
    655.0000,     815.43
    660.0000,     851.09
    665.0000,     823.11
    670.0000,     842.03
    675.0000,     958.87
    680.0000,     846.74
    685.0000,     794.20
    690.0000,     1057.1
    695.0000,     1163.4
    700.0000,     1167.3
    705.0000,     1193.5
    710.0000,     1209.6
    715.0000,     1264.0
    720.0000,     1246.4
    725.0000,     1208.3
    730.0000,     1064.8
    735.0000,     996.56
    740.0000,     1028.8
    745.0000,     954.82
    750.0000,     862.23
    755.0000,     859.02
    760.0000,     755.55
           686.2521
LAYER 5
147,    15.2628
     30.0000,     505.12
     35.0000,     632.61
     40.0000,     704.90
     45.0000,     774.44
     50.0000,     803.43
     55.0000,     795.91
     60.0000,     791.35
     65.0000,     817.39
     70.0000,     914.92
     75.0000,     1074.5
     80.0000,     1210.1
     85.0000,     1257.6
     90.0000,     1249.9
     95.0000,     1299.1
    100.0000,     1411.0
    105.0000,     1412.8
    110.0000,     1278.2
    115.0000,     1270.1
    120.0000,     1395.7
    125.0000,     1473.6
    130.0000,     1297.9
    135.0000,     1125.2
    140.0000,     1058.3
    145.0000,     1093.3
    150.0000,     1399.4
    155.0000,     1889.6
    160.0000,     2141.6
    165.0000,     2078.7
    170.0000,     2045.8
    175.0000,     1918.3
    180.0000,     1767.1
    185.0000,     1623.9
    190.0000,     1562.9
    195.0000,     1569.0
    200.0000,     1585.0
    205.0000,     1566.4
    210.0000,     1518.3
    215.0000,     1474.0
    220.0000,     1448.2
    225.0000,     1393.2
    230.0000,     1307.3
    235.0000,     1242.8
    240.0000,     1206.1
    245.0000,     1185.5
    250.0000,     1200.7
    255.0000,     1261.6
    260.0000,     1307.6
    265.0000,     1435.7
    270.0000,     1626.6
    275.0000,     1613.3
    280.0000,     1284.2
    285.0000,     1023.0
    290.0000,     909.69
    295.0000,     942.46
    300.0000,     970.85
    305.0000,     964.60
    310.0000,     919.60
    315.0000,     849.14
    320.0000,     787.30
    325.0000,     745.77
    330.0000,     680.50
    335.0000,     661.58
    340.0000,     691.24
    345.0000,     741.77
    350.0000,     820.82
    355.0000,     919.42
    360.0000,     993.94
    365.0000,     1044.0
    370.0000,     1023.1
    375.0000,     988.99
    380.0000,     1038.9
    385.0000,     1075.2
    390.0000,     1337.1
    395.0000,     1831.3
    400.0000,     2041.7
    405.0000,     1919.1
    410.0000,     1806.3
    415.0000,     1649.6
    420.0000,     1412.2
    425.0000,     1119.0
    430.0000,     826.79
    435.0000,     659.97
    440.0000,     687.90
    445.0000,     807.95
    450.0000,     938.68
    455.0000,     894.52
    460.0000,     825.01
    465.0000,     830.70
    470.0000,     896.02
    475.0000,     992.25
    480.0000,     1211.4
    485.0000,     1339.2
    490.0000,     1378.2
    495.0000,     1157.6
    500.0000,     923.29
    505.0000,     805.95
    510.0000,     692.78
    515.0000,     647.88
    520.0000,     639.47
    525.0000,     611.82
    530.0000,     570.63
    535.0000,     531.45
    540.0000,     499.48
    545.0000,     475.19
    550.0000,     512.86
    555.0000,     704.99
    560.0000,     1054.0
    565.0000,     1266.9
    570.0000,     1205.1
    575.0000,     988.96
    580.0000,     813.12
    585.0000,     705.79
    590.0000,     706.24
    595.0000,     808.70
    600.0000,     955.61
    605.0000,     1074.5
    610.0000,     1056.9
    615.0000,     974.42
    620.0000,     935.38
    625.0000,     905.58
    630.0000,     877.84
    635.0000,     838.15
    640.0000,     783.03
    645.0000,     738.55
    650.0000,     739.63
    655.0000,     791.94
    660.0000,     854.84
    665.0000,     860.05
    670.0000,     870.94
    675.0000,     888.19
    680.0000,     756.47
    685.0000,     667.56
    690.0000,     750.18
    695.0000,     825.68
    700.0000,     868.84
    705.0000,     891.04
    710.0000,     851.97
    715.0000,     808.67
    720.0000,     812.66
    725.0000,     874.07
    730.0000,     910.39
    735.0000,     930.72
    740.0000,     937.76
    745.0000,     878.23
    750.0000,     787.15
    755.0000,     740.49
           638.2704
LAYER 6
143,    19.2890
     40.0000,     461.76
     45.0000,     510.79
     50.0000,     528.48
     55.0000,     524.65
     60.0000,     517.54
     65.0000,     518.35
     70.0000,     547.40
     75.0000,     608.66
     80.0000,     681.03
     85.0000,     740.61
     90.0000,     791.90
     95.0000,     855.53
    100.0000,     918.02
    105.0000,     927.32
    110.0000,     888.96
    115.0000,     878.48
    120.0000,     886.33
    125.0000,     841.81
    130.0000,     718.84
    135.0000,     611.20
    140.0000,     572.07
    145.0000,     619.40
    150.0000,     797.76
    155.0000,     1085.5
    160.0000,     1330.6
    165.0000,     1426.7
    170.0000,     1433.9
    175.0000,     1363.5
    180.0000,     1259.6
    185.0000,     1162.6
    190.0000,     1111.3
    195.0000,     1111.3
    200.0000,     1130.3
    205.0000,     1130.4
    210.0000,     1104.2
    215.0000,     1064.3
    220.0000,     1016.6
    225.0000,     948.84
    230.0000,     875.29
    235.0000,     828.12
    240.0000,     808.13
    245.0000,     808.70
    250.0000,     833.54
    255.0000,     882.58
    260.0000,     946.92
    265.0000,     1043.7
    270.0000,     1136.6
    275.0000,     1120.1
    280.0000,     974.95
    285.0000,     835.85
    290.0000,     761.23
    295.0000,     747.93
    300.0000,     739.74
    305.0000,     710.58
    310.0000,     657.79
    315.0000,     593.35
    320.0000,     534.57
    325.0000,     488.20
    330.0000,     452.30
    335.0000,     444.74
    340.0000,     468.30
    345.0000,     516.48
    350.0000,     585.87
    355.0000,     661.66
    360.0000,     714.39
    365.0000,     725.48
    370.0000,     685.85
    375.0000,     633.95
    380.0000,     616.85
    385.0000,     642.57
    390.0000,     785.88
    395.0000,     1072.7
    400.0000,     1380.3
    405.0000,     1619.8
    410.0000,     1844.3
    415.0000,     2018.4
    420.0000,     2021.7
    425.0000,     1804.1
    430.0000,     1475.7
    435.0000,     1248.4
    440.0000,     1224.3
    445.0000,     1283.0
    450.0000,     1275.3
    455.0000,     1081.0
    460.0000,     855.94
    465.0000,     709.34
    470.0000,     642.58
    475.0000,     643.41
    480.0000,     715.48
    485.0000,     795.36
    490.0000,     844.14
    495.0000,     798.09
    500.0000,     711.56
    505.0000,     639.40
    510.0000,     567.75
    515.0000,     518.73
    520.0000,     485.81
    525.0000,     450.34
    530.0000,     411.65
    535.0000,     374.38
    540.0000,     345.92
    545.0000,     337.55
    550.0000,     377.45
    555.0000,     506.22
    560.0000,     724.97
    565.0000,     912.03
    570.0000,     948.36
    575.0000,     850.32
    580.0000,     723.32
    585.0000,     624.72
    590.0000,     582.86
    595.0000,     595.48
    600.0000,     632.54
    605.0000,     656.19
    610.0000,     633.68
    615.0000,     593.86
    620.0000,     572.87
    625.0000,     558.87
    630.0000,     550.55
    635.0000,     545.13
    640.0000,     539.93
    645.0000,     543.30
    650.0000,     568.44
    655.0000,     614.56
    660.0000,     656.34
    665.0000,     665.40
    670.0000,     658.89
    675.0000,     635.12
    680.0000,     565.34
    685.0000,     522.70
    690.0000,     556.20
    695.0000,     611.12
    700.0000,     652.15
    705.0000,     662.50
    710.0000,     633.36
    715.0000,     603.18
    720.0000,     612.98
    725.0000,     664.02
    730.0000,     714.76
    735.0000,     734.14
    740.0000,     709.39
    745.0000,     659.46
           569.8138
LAYER 7
139,    23.7179
     50.0000,     393.10
     55.0000,     390.59
     60.0000,     386.42
     65.0000,     383.19
     70.0000,     389.71
     75.0000,     410.56
     80.0000,     440.59
     85.0000,     475.15
     90.0000,     514.10
     95.0000,     557.03
    100.0000,     593.03
    105.0000,     605.66
    110.0000,     596.71
    115.0000,     582.54
    120.0000,     557.07
    125.0000,     503.52
    130.0000,     429.76
    135.0000,     372.08
    140.0000,     354.78
    145.0000,     389.46
    150.0000,     488.96
    155.0000,     644.63
    160.0000,     802.85
    165.0000,     904.14
    170.0000,     935.55
    175.0000,     905.83
    180.0000,     842.15
    185.0000,     774.63
    190.0000,     726.19
    195.0000,     702.77
    200.0000,     693.23
    205.0000,     682.11
    210.0000,     662.68
    215.0000,     635.82
    220.0000,     602.82
    225.0000,     564.02
    230.0000,     527.78
    235.0000,     505.98
    240.0000,     501.66
    245.0000,     514.18
    250.0000,     544.31
    255.0000,     591.86
    260.0000,     654.52
    265.0000,     728.88
    270.0000,     791.28
    275.0000,     802.51
    280.0000,     756.71
    285.0000,     696.90
    290.0000,     653.33
    295.0000,     628.27
    300.0000,     603.01
    305.0000,     566.15
    310.0000,     518.01
    315.0000,     466.26
    320.0000,     419.76
    325.0000,     383.21
    330.0000,     359.08
    335.0000,     352.95
    340.0000,     366.17
    345.0000,     396.02
    350.0000,     437.14
    355.0000,     477.40
    360.0000,     499.41
    365.0000,     492.22
    370.0000,     458.68
    375.0000,     420.77
    380.0000,     402.81
    385.0000,     420.25
    390.0000,     498.55
    395.0000,     653.46
    400.0000,     867.82
    405.0000,     1115.9
    410.0000,     1388.5
    415.0000,     1644.7
    420.0000,     1793.2
    425.0000,     1770.2
    430.0000,     1624.1
    435.0000,     1486.3
    440.0000,     1431.7
    445.0000,     1396.2
    450.0000,     1281.0
    455.0000,     1052.9
    460.0000,     812.15
    465.0000,     637.20
    470.0000,     538.81
    475.0000,     505.24
    480.0000,     523.19
    485.0000,     565.95
    490.0000,     607.23
    495.0000,     617.34
    500.0000,     597.80
    505.0000,     562.07
    510.0000,     513.67
    515.0000,     464.49
    520.0000,     417.96
    525.0000,     371.66
    530.0000,     327.28
    535.0000,     289.46
    540.0000,     264.42
    545.0000,     260.01
    550.0000,     288.77
    555.0000,     365.55
    560.0000,     488.47
    565.0000,     612.65
    570.0000,     677.64
    575.0000,     664.65
    580.0000,     605.53
    585.0000,     538.61
    590.0000,     489.12
    595.0000,     463.23
    600.0000,     451.78
    605.0000,     441.66
    610.0000,     424.63
    615.0000,     408.17
    620.0000,     400.94
    625.0000,     399.82
    630.0000,     403.88
    635.0000,     412.60
    640.0000,     425.34
    645.0000,     444.14
    650.0000,     471.49
    655.0000,     503.10
    660.0000,     525.16
    665.0000,     526.48
    670.0000,     512.44
    675.0000,     488.43
    680.0000,     458.45
    685.0000,     449.53
    690.0000,     478.58
    695.0000,     526.73
    700.0000,     568.29
    705.0000,     585.97
    710.0000,     578.46
    715.0000,     567.56
    720.0000,     577.76
    725.0000,     604.51
    730.0000,     625.47
    735.0000,     624.16
           570.1467
LAYER 8
135,    28.5897
     60.0000,     336.88
     65.0000,     331.98
     70.0000,     331.87
     75.0000,     337.25
     80.0000,     347.11
     85.0000,     363.34
     90.0000,     383.98
     95.0000,     405.91
    100.0000,     423.33
    105.0000,     430.32
    110.0000,     426.66
    115.0000,     414.84
    120.0000,     391.93
    125.0000,     355.53
    130.0000,     313.93
    135.0000,     283.61
    140.0000,     277.41
    145.0000,     302.62
    150.0000,     363.54
    155.0000,     454.48
    160.0000,     552.16
    165.0000,     625.77
    170.0000,     657.38
    175.0000,     646.84
    180.0000,     608.43
    185.0000,     561.06
    190.0000,     519.42
    195.0000,     489.10
    200.0000,     467.56
    205.0000,     449.35
    210.0000,     430.80
    215.0000,     410.87
    220.0000,     389.80
    225.0000,     369.01
    230.0000,     352.39
    235.0000,     344.62
    240.0000,     348.26
    245.0000,     364.49
    250.0000,     394.21
    255.0000,     437.55
    260.0000,     492.82
    265.0000,     554.51
    270.0000,     609.00
    275.0000,     639.04
    280.0000,     639.51
    285.0000,     622.68
    290.0000,     601.49
    295.0000,     579.43
    300.0000,     551.99
    305.0000,     516.28
    310.0000,     474.23
    315.0000,     430.94
    320.0000,     391.77
    325.0000,     360.22
    330.0000,     338.59
    335.0000,     329.00
    340.0000,     331.56
    345.0000,     343.79
    350.0000,     360.76
    355.0000,     374.51
    360.0000,     376.50
    365.0000,     362.90
    370.0000,     338.00
    375.0000,     313.41
    380.0000,     301.54
    385.0000,     312.00
    390.0000,     354.57
    395.0000,     435.93
    400.0000,     555.15
    405.0000,     706.28
    410.0000,     880.40
    415.0000,     1055.5
    420.0000,     1193.0
    425.0000,     1260.5
    430.0000,     1262.6
    435.0000,     1236.7
    440.0000,     1207.5
    445.0000,     1153.7
    450.0000,     1042.2
    455.0000,     875.91
    460.0000,     704.42
    465.0000,     571.35
    470.0000,     489.95
    475.0000,     456.08
    480.0000,     460.04
    485.0000,     487.54
    490.0000,     521.85
    495.0000,     544.80
    500.0000,     546.80
    505.0000,     526.65
    510.0000,     487.37
    515.0000,     437.24
    520.0000,     383.45
    525.0000,     330.65
    530.0000,     283.26
    535.0000,     245.75
    540.0000,     222.15
    545.0000,     216.30
    550.0000,     232.90
    555.0000,     276.36
    560.0000,     344.38
    565.0000,     420.25
    570.0000,     477.84
    575.0000,     499.78
    580.0000,     488.40
    585.0000,     458.51
    590.0000,     425.76
    595.0000,     399.07
    600.0000,     379.55
    605.0000,     364.68
    610.0000,     352.58
    615.0000,     344.91
    620.0000,     343.49
    625.0000,     347.40
    630.0000,     356.16
    635.0000,     369.69
    640.0000,     387.74
    645.0000,     410.01
    650.0000,     434.86
    655.0000,     457.09
    660.0000,     468.48
    665.0000,     464.37
    670.0000,     448.80
    675.0000,     430.09
    680.0000,     417.87
    685.0000,     424.55
    690.0000,     455.38
    695.0000,     501.09
    700.0000,     543.71
    705.0000,     569.68
    710.0000,     579.81
    715.0000,     584.00
    720.0000,     590.89
    725.0000,     599.44
           594.6033
LAYER 9
129,    33.9487
     75.0000,     312.74
     80.0000,     311.58
     85.0000,     315.75
     90.0000,     323.05
     95.0000,     330.43
    100.0000,     336.50
    105.0000,     338.18
    110.0000,     335.52
    115.0000,     328.74
    120.0000,     315.88
    125.0000,     296.40
    130.0000,     275.07
    135.0000,     260.59
    140.0000,     260.81
    145.0000,     280.60
    150.0000,     321.44
    155.0000,     378.86
    160.0000,     440.33
    165.0000,     489.12
    170.0000,     512.96
    175.0000,     509.45
    180.0000,     485.48
    185.0000,     452.01
    190.0000,     418.46
    195.0000,     389.64
    200.0000,     366.07
    205.0000,     346.14
    210.0000,     328.23
    215.0000,     311.58
    220.0000,     296.35
    225.0000,     283.57
    230.0000,     275.23
    235.0000,     273.61
    240.0000,     280.55
    245.0000,     297.40
    250.0000,     325.16
    255.0000,     364.11
    260.0000,     412.96
    265.0000,     467.54
    270.0000,     519.80
    275.0000,     560.25
    280.0000,     583.54
    285.0000,     591.11
    290.0000,     586.94
    295.0000,     573.33
    300.0000,     550.50
    305.0000,     519.26
    310.0000,     482.35
    315.0000,     443.77
    320.0000,     407.45
    325.0000,     376.27
    330.0000,     352.10
    335.0000,     335.94
    340.0000,     327.31
    345.0000,     324.12
    350.0000,     322.84
    355.0000,     319.17
    360.0000,     309.58
    365.0000,     293.44
    370.0000,     273.84
    375.0000,     256.59
    380.0000,     247.66
    385.0000,     251.84
    390.0000,     272.83
    395.0000,     312.75
    400.0000,     371.45
    405.0000,     446.98
    410.0000,     535.57
    415.0000,     629.75
    420.0000,     717.72
    425.0000,     787.70
    430.0000,     834.26
    435.0000,     858.73
    440.0000,     860.77
    445.0000,     832.19
    450.0000,     766.74
    455.0000,     673.61
    460.0000,     576.57
    465.0000,     497.82
    470.0000,     447.93
    475.0000,     427.91
    480.0000,     433.56
    485.0000,     456.98
    490.0000,     487.02
    495.0000,     510.52
    500.0000,     516.76
    505.0000,     500.79
    510.0000,     464.18
    515.0000,     413.92
    520.0000,     358.39
    525.0000,     304.73
    530.0000,     258.27
    535.0000,     222.66
    540.0000,     200.13
    545.0000,     192.04
    550.0000,     199.64
    555.0000,     223.61
    560.0000,     262.10
    565.0000,     308.34
    570.0000,     351.33
    575.0000,     380.97
    580.0000,     393.14
    585.0000,     390.58
    590.0000,     379.66
    595.0000,     366.39
    600.0000,     354.21
    605.0000,     344.39
    610.0000,     337.43
    615.0000,     334.12
    620.0000,     335.11
    625.0000,     340.38
    630.0000,     350.04
    635.0000,     364.24
    640.0000,     382.78
    645.0000,     404.52
    650.0000,     426.59
    655.0000,     443.97
    660.0000,     450.95
    665.0000,     445.14
    670.0000,     430.32
    675.0000,     415.10
    680.0000,     409.21
    685.0000,     420.31
    690.0000,     449.52
    695.0000,     491.31
    700.0000,     530.11
    705.0000,     553.52
    710.0000,     569.61
           588.8996
LAYER 10
123,    39.8436
     90.0000,     292.80
     95.0000,     290.77
    100.0000,     290.80
    105.0000,     289.96
    110.0000,     288.77
    115.0000,     287.53
    120.0000,     284.30
    125.0000,     277.91
    130.0000,     270.36
    135.0000,     266.51
    140.0000,     271.32
    145.0000,     287.99
    150.0000,     316.94
    155.0000,     354.72
    160.0000,     393.76
    165.0000,     424.59
    170.0000,     439.91
    175.0000,     437.68
    180.0000,     421.28
    185.0000,     396.86
    190.0000,     370.30
    195.0000,     345.26
    200.0000,     323.10
    205.0000,     303.75
    210.0000,     286.74
    215.0000,     271.86
    220.0000,     259.38
    225.0000,     250.11
    230.0000,     245.29
    235.0000,     246.33
    240.0000,     254.59
    245.0000,     271.26
    250.0000,     297.27
    255.0000,     332.96
    260.0000,     377.46
    265.0000,     427.97
    270.0000,     479.38
    275.0000,     525.38
    280.0000,     560.76
    285.0000,     582.97
    290.0000,     591.64
    295.0000,     587.37
    300.0000,     571.25
    305.0000,     545.23
    310.0000,     512.29
    315.0000,     475.98
    320.0000,     439.68
    325.0000,     406.02
    330.0000,     376.74
    335.0000,     352.61
    340.0000,     333.34
    345.0000,     317.61
    350.0000,     303.46
    355.0000,     288.94
    360.0000,     272.82
    365.0000,     255.31
    370.0000,     238.13
    375.0000,     223.93
    380.0000,     215.32
    385.0000,     214.34
    390.0000,     222.27
    395.0000,     239.62
    400.0000,     266.24
    405.0000,     301.61
    410.0000,     344.89
    415.0000,     394.44
    420.0000,     447.28
    425.0000,     499.11
    430.0000,     544.84
    435.0000,     578.93
    440.0000,     595.43
    445.0000,     589.20
    450.0000,     559.91
    455.0000,     514.91
    460.0000,     466.80
    465.0000,     427.51
    470.0000,     404.23
    475.0000,     399.25
    480.0000,     411.07
    485.0000,     434.90
    490.0000,     462.64
    495.0000,     484.00
    500.0000,     489.50
    505.0000,     474.12
    510.0000,     439.10
    515.0000,     390.82
    520.0000,     337.62
    525.0000,     286.85
    530.0000,     243.61
    535.0000,     210.71
    540.0000,     189.32
    545.0000,     179.65
    550.0000,     181.60
    555.0000,     194.73
    560.0000,     217.66
    565.0000,     247.26
    570.0000,     278.65
    575.0000,     306.51
    580.0000,     327.06
    585.0000,     339.25
    590.0000,     344.43
    595.0000,     345.05
    600.0000,     343.46
    605.0000,     341.29
    610.0000,     339.70
    615.0000,     339.64
    620.0000,     341.90
    625.0000,     347.15
    630.0000,     356.03
    635.0000,     369.03
    640.0000,     386.06
    645.0000,     405.93
    650.0000,     425.75
    655.0000,     441.12
    660.0000,     447.41
    665.0000,     442.63
    670.0000,     429.64
    675.0000,     416.24
    680.0000,     411.44
    685.0000,     421.16
    690.0000,     444.26
    695.0000,     474.84
           520.3199
LAYER 11
119,    46.3279
    100.0000,     266.84
    105.0000,     264.57
    110.0000,     264.79
    115.0000,     269.10
    120.0000,     273.59
    125.0000,     276.70
    130.0000,     278.53
    135.0000,     282.13
    140.0000,     290.40
    145.0000,     305.33
    150.0000,     326.90
    155.0000,     352.63
    160.0000,     377.74
    165.0000,     396.65
    170.0000,     405.12
    175.0000,     401.91
    180.0000,     388.89
    185.0000,     369.69
    190.0000,     347.99
    195.0000,     326.43
    200.0000,     306.37
    205.0000,     288.27
    210.0000,     272.26
    215.0000,     258.50
    220.0000,     247.44
    225.0000,     239.81
    230.0000,     236.58
    235.0000,     238.82
    240.0000,     247.65
    245.0000,     264.07
    250.0000,     288.94
    255.0000,     322.64
    260.0000,     364.64
    265.0000,     413.00
    270.0000,     464.11
    275.0000,     513.12
    280.0000,     555.05
    285.0000,     585.94
    290.0000,     603.39
    295.0000,     606.63
    300.0000,     596.34
    305.0000,     574.50
    310.0000,     544.01
    315.0000,     508.22
    320.0000,     470.37
    325.0000,     433.11
    330.0000,     398.31
    335.0000,     367.00
    340.0000,     339.35
    345.0000,     314.85
    350.0000,     292.65
    355.0000,     271.94
    360.0000,     252.32
    365.0000,     233.95
    370.0000,     217.58
    375.0000,     204.23
    380.0000,     194.89
    385.0000,     190.30
    390.0000,     190.89
    395.0000,     196.84
    400.0000,     208.27
    405.0000,     225.37
    410.0000,     248.42
    415.0000,     277.50
    420.0000,     311.94
    425.0000,     349.73
    430.0000,     387.11
    435.0000,     418.72
    440.0000,     438.81
    445.0000,     443.47
    450.0000,     433.00
    455.0000,     412.53
    460.0000,     389.89
    465.0000,     372.51
    470.0000,     365.42
    475.0000,     370.72
    480.0000,     387.75
    485.0000,     412.93
    490.0000,     439.73
    495.0000,     459.54
    500.0000,     464.24
    505.0000,     449.49
    510.0000,     416.56
    515.0000,     371.39
    520.0000,     321.84
    525.0000,     274.83
    530.0000,     234.96
    535.0000,     204.53
    540.0000,     184.17
    545.0000,     173.67
    550.0000,     172.49
    555.0000,     179.91
    560.0000,     194.91
    565.0000,     215.75
    570.0000,     239.94
    575.0000,     264.50
    580.0000,     286.79
    585.0000,     305.08
    590.0000,     318.85
    595.0000,     328.51
    600.0000,     334.92
    605.0000,     339.04
    610.0000,     341.81
    615.0000,     344.22
    620.0000,     347.34
    625.0000,     352.26
    630.0000,     360.04
    635.0000,     371.47
    640.0000,     386.65
    645.0000,     404.62
    650.0000,     422.88
    655.0000,     437.64
    660.0000,     444.78
    665.0000,     442.03
    670.0000,     430.68
    675.0000,     418.21
    680.0000,     410.73
    685.0000,     416.49
           435.4958
LAYER 12
115, 
    110.0000,     247.79
    115.0000,     260.03
    120.0000,     270.61
    125.0000,     278.90
    130.0000,     285.47
    135.0000,     293.38
    140.0000,     303.69
    145.0000,     317.94
    150.0000,     336.07
    155.0000,     356.10
    160.0000,     374.54
    165.0000,     387.48
    170.0000,     392.04
    175.0000,     387.51
    180.0000,     375.34
    185.0000,     358.19
    190.0000,     338.78
    195.0000,     319.16
    200.0000,     300.50
    205.0000,     283.34
    210.0000,     267.98
    215.0000,     254.77
    220.0000,     244.26
    225.0000,     237.18
    230.0000,     234.46
    235.0000,     237.07
    240.0000,     246.05
    245.0000,     262.35
    250.0000,     286.81
    255.0000,     319.89
    260.0000,     361.26
    265.0000,     409.39
    270.0000,     461.24
    275.0000,     512.48
    280.0000,     558.19
    285.0000,     593.86
    290.0000,     616.19
    295.0000,     623.64
    300.0000,     616.45
    305.0000,     596.39
    310.0000,     566.29
    315.0000,     529.53
    320.0000,     489.44
    325.0000,     448.85
    330.0000,     409.87
    335.0000,     373.82
    340.0000,     341.24
    345.0000,     312.05
    350.0000,     285.87
    355.0000,     262.28
    360.0000,     241.03
    365.0000,     222.11
    370.0000,     205.77
    375.0000,     192.38
    380.0000,     182.27
    385.0000,     175.73
    390.0000,     172.92
    395.0000,     174.05
    400.0000,     179.42
    405.0000,     189.53
    410.0000,     204.99
    415.0000,     226.31
    420.0000,     253.38
    425.0000,     284.86
    430.0000,     317.63
    435.0000,     346.89
    440.0000,     367.36
    445.0000,     375.57
    450.0000,     371.76
    455.0000,     360.12
    460.0000,     346.91
    465.0000,     338.08
    470.0000,     337.79
    475.0000,     347.96
    480.0000,     368.10
    485.0000,     395.04
    490.0000,     422.76
    495.0000,     443.20
    500.0000,     448.67
    505.0000,     435.04
    510.0000,     403.58
    515.0000,     360.14
    520.0000,     312.45
    525.0000,     267.26
    530.0000,     228.99
    535.0000,     199.71
    540.0000,     179.85
    545.0000,     169.02
    550.0000,     166.54
    555.0000,     171.66
    560.0000,     183.49
    565.0000,     200.80
    570.0000,     221.88
    575.0000,     244.63
    580.0000,     266.98
    585.0000,     287.24
    590.0000,     304.37
    595.0000,     318.00
    600.0000,     328.22
    605.0000,     335.45
    610.0000,     340.37
    615.0000,     343.89
    620.0000,     347.20
    625.0000,     351.62
    630.0000,     358.47
    635.0000,     368.75
    640.0000,     382.75
    645.0000,     399.71
    650.0000,     417.41
    655.0000,     432.29
    660.0000,     440.21
    665.0000,     438.47
    670.0000,     428.35
    675.0000,     413.00
           396.5727
CALCULATED APPARENT RESISTIVITY
      7.5000,       5.0000,   1.00000,    519.3713
     12.5000,       5.0000,   1.00000,    580.9982
     17.5000,       5.0000,   1.00000,    633.8256
     22.5000,       5.0000,   1.00000,    670.2518
     27.5000,       5.0000,   1.00000,    752.6943
     32.5000,       5.0000,   1.00000,    810.5644
     37.5000,       5.0000,   1.00000,    823.6367
     42.5000,       5.0000,   1.00000,    891.6888
     47.5000,       5.0000,   1.00000,    836.7670
     52.5000,       5.0000,   1.00000,    964.4808
     57.5000,       5.0000,   1.00000,    907.7311
     62.5000,       5.0000,   1.00000,   1041.0756
     67.5000,       5.0000,   1.00000,   1117.9355
     72.5000,       5.0000,   1.00000,   1143.5662
     77.5000,       5.0000,   1.00000,   1043.5754
     82.5000,       5.0000,   1.00000,   1043.8010
     87.5000,       5.0000,   1.00000,    977.1943
     92.5000,       5.0000,   1.00000,   1021.8845
     97.5000,       5.0000,   1.00000,   1148.1898
    102.5000,       5.0000,   1.00000,   1279.7639
    107.5000,       5.0000,   1.00000,   1212.7078
    112.5000,       5.0000,   1.00000,   1251.4828
    117.5000,       5.0000,   1.00000,   1250.4431
    122.5000,       5.0000,   1.00000,   1370.5386
    127.5000,       5.0000,   1.00000,   1182.8350
    132.5000,       5.0000,   1.00000,   1051.0707
    137.5000,       5.0000,   1.00000,   1109.3555
    142.5000,       5.0000,   1.00000,    965.6120
    147.5000,       5.0000,   1.00000,   1101.1561
    152.5000,       5.0000,   1.00000,   1096.9965
    157.5000,       5.0000,   1.00000,   1067.3494
    162.5000,       5.0000,   1.00000,    916.8392
    167.5000,       5.0000,   1.00000,    992.7028
    172.5000,       5.0000,   1.00000,    866.8940
    177.5000,       5.0000,   1.00000,    872.1920
    182.5000,       5.0000,   1.00000,    746.7918
    187.5000,       5.0000,   1.00000,    738.0229
    192.5000,       5.0000,   1.00000,    651.2159
    197.5000,       5.0000,   1.00000,    586.5818
    202.5000,       5.0000,   1.00000,    566.7659
    207.5000,       5.0000,   1.00000,    555.1393
    212.5000,       5.0000,   1.00000,    584.4499
    217.5000,       5.0000,   1.00000,    586.5744
    222.5000,       5.0000,   1.00000,    600.7433
    227.5000,       5.0000,   1.00000,    661.2352
    232.5000,       5.0000,   1.00000,    595.1874
    237.5000,       5.0000,   1.00000,    592.6180
    242.5000,       5.0000,   1.00000,    597.3235
    247.5000,       5.0000,   1.00000,    570.6511
    252.5000,       5.0000,   1.00000,    668.1613
    257.5000,       5.0000,   1.00000,    669.9577
    262.5000,       5.0000,   1.00000,    745.1381
    267.5000,       5.0000,   1.00000,    829.5682
    272.5000,       5.0000,   1.00000,    929.2439
    277.5000,       5.0000,   1.00000,    809.4803
    282.5000,       5.0000,   1.00000,    827.8218
    287.5000,       5.0000,   1.00000,    708.0844
    292.5000,       5.0000,   1.00000,    812.7343
    297.5000,       5.0000,   1.00000,    733.3767
    302.5000,       5.0000,   1.00000,    741.3959
    307.5000,       5.0000,   1.00000,    727.2743
    312.5000,       5.0000,   1.00000,    751.7652
    317.5000,       5.0000,   1.00000,    709.5134
    322.5000,       5.0000,   1.00000,    854.6450
    327.5000,       5.0000,   1.00000,    757.6746
    332.5000,       5.0000,   1.00000,    752.2787
    337.5000,       5.0000,   1.00000,    719.5308
    342.5000,       5.0000,   1.00000,    648.9478
    347.5000,       5.0000,   1.00000,    631.8083
    352.5000,       5.0000,   1.00000,    639.8494
    357.5000,       5.0000,   1.00000,    605.7331
    362.5000,       5.0000,   1.00000,    634.3107
    367.5000,       5.0000,   1.00000,    643.3043
    372.5000,       5.0000,   1.00000,    649.2266
    377.5000,       5.0000,   1.00000,    787.4607
    382.5000,       5.0000,   1.00000,    823.4774
    387.5000,       5.0000,   1.00000,    961.6183
    392.5000,       5.0000,   1.00000,   1033.0299
    397.5000,       5.0000,   1.00000,   1008.9449
    402.5000,       5.0000,   1.00000,    855.4169
    407.5000,       5.0000,   1.00000,    782.7427
    412.5000,       5.0000,   1.00000,    564.8846
    417.5000,       5.0000,   1.00000,    441.4236
    422.5000,       5.0000,   1.00000,    344.7710
    427.5000,       5.0000,   1.00000,    303.5338
    432.5000,       5.0000,   1.00000,    313.4613
    437.5000,       5.0000,   1.00000,    324.8882
    442.5000,       5.0000,   1.00000,    375.8644
    447.5000,       5.0000,   1.00000,    412.5421
    452.5000,       5.0000,   1.00000,    518.2309
    457.5000,       5.0000,   1.00000,    588.5052
    462.5000,       5.0000,   1.00000,    637.8428
    467.5000,       5.0000,   1.00000,    708.2721
    472.5000,       5.0000,   1.00000,    675.0720
    477.5000,       5.0000,   1.00000,    753.4374
    482.5000,       5.0000,   1.00000,    700.2378
    487.5000,       5.0000,   1.00000,    740.2737
    492.5000,       5.0000,   1.00000,    713.3501
    497.5000,       5.0000,   1.00000,    690.1106
    502.5000,       5.0000,   1.00000,    758.9081
    507.5000,       5.0000,   1.00000,    675.7759
    512.5000,       5.0000,   1.00000,    677.5818
    517.5000,       5.0000,   1.00000,    602.2772
    522.5000,       5.0000,   1.00000,    611.9957
    527.5000,       5.0000,   1.00000,    547.6932
    532.5000,       5.0000,   1.00000,    558.2401
    537.5000,       5.0000,   1.00000,    590.5620
    542.5000,       5.0000,   1.00000,    630.5372
    547.5000,       5.0000,   1.00000,    687.6449
    552.5000,       5.0000,   1.00000,    747.6790
    557.5000,       5.0000,   1.00000,    804.4088
    562.5000,       5.0000,   1.00000,    770.1685
    567.5000,       5.0000,   1.00000,    748.5091
    572.5000,       5.0000,   1.00000,    684.3462
    577.5000,       5.0000,   1.00000,    690.5413
    582.5000,       5.0000,   1.00000,    619.2216
    587.5000,       5.0000,   1.00000,    644.4917
    592.5000,       5.0000,   1.00000,    620.5676
    597.5000,       5.0000,   1.00000,    651.9742
    602.5000,       5.0000,   1.00000,    646.9106
    607.5000,       5.0000,   1.00000,    692.6317
    612.5000,       5.0000,   1.00000,    767.1505
    617.5000,       5.0000,   1.00000,    758.9274
    622.5000,       5.0000,   1.00000,    822.3969
    627.5000,       5.0000,   1.00000,    815.2307
    632.5000,       5.0000,   1.00000,    791.1133
    637.5000,       5.0000,   1.00000,    762.6841
    642.5000,       5.0000,   1.00000,    722.9280
    647.5000,       5.0000,   1.00000,    683.5208
    652.5000,       5.0000,   1.00000,    640.2092
    657.5000,       5.0000,   1.00000,    654.6664
    662.5000,       5.0000,   1.00000,    647.5747
    667.5000,       5.0000,   1.00000,    654.7209
    672.5000,       5.0000,   1.00000,    731.4749
    677.5000,       5.0000,   1.00000,    759.8327
    682.5000,       5.0000,   1.00000,    784.0943
    687.5000,       5.0000,   1.00000,    970.1113
    692.5000,       5.0000,   1.00000,    959.5589
    697.5000,       5.0000,   1.00000,    999.5262
    702.5000,       5.0000,   1.00000,    922.0221
    707.5000,       5.0000,   1.00000,    938.9240
    712.5000,       5.0000,   1.00000,    959.2237
    717.5000,       5.0000,   1.00000,    970.4108
    722.5000,       5.0000,   1.00000,    886.4686
    727.5000,       5.0000,   1.00000,    842.5370
    732.5000,       5.0000,   1.00000,    774.0921
    737.5000,       5.0000,   1.00000,    775.5200
    742.5000,       5.0000,   1.00000,    719.1713
    747.5000,       5.0000,   1.00000,    648.9716
    752.5000,       5.0000,   1.00000,    677.6246
    757.5000,       5.0000,   1.00000,    601.7839
    762.5000,       5.0000,   1.00000,    632.3929
     12.5000,       5.0000,   2.00000,    522.7077
     17.5000,       5.0000,   2.00000,    565.0807
     22.5000,       5.0000,   2.00000,    567.1736
     27.5000,       5.0000,   2.00000,    654.3801
     32.5000,       5.0000,   2.00000,    716.1986
     37.5000,       5.0000,   2.00000,    738.9022
     42.5000,       5.0000,   2.00000,    777.4711
     47.5000,       5.0000,   2.00000,    794.2332
     52.5000,       5.0000,   2.00000,    920.9016
     57.5000,       5.0000,   2.00000,    830.5402
     62.5000,       5.0000,   2.00000,    909.9011
     67.5000,       5.0000,   2.00000,   1077.7155
     72.5000,       5.0000,   2.00000,   1055.9926
     77.5000,       5.0000,   2.00000,    974.9234
     82.5000,       5.0000,   2.00000,   1049.9432
     87.5000,       5.0000,   2.00000,    979.0014
     92.5000,       5.0000,   2.00000,    931.2408
     97.5000,       5.0000,   2.00000,   1136.9956
    102.5000,       5.0000,   2.00000,   1300.1730
    107.5000,       5.0000,   2.00000,   1097.4562
    112.5000,       5.0000,   2.00000,   1007.8549
    117.5000,       5.0000,   2.00000,   1160.2565
    122.5000,       5.0000,   2.00000,   1397.4497
    127.5000,       5.0000,   2.00000,   1095.3481
    132.5000,       5.0000,   2.00000,    989.5944
    137.5000,       5.0000,   2.00000,   1148.0652
    142.5000,       5.0000,   2.00000,    962.3090
    147.5000,       5.0000,   2.00000,   1083.9602
    152.5000,       5.0000,   2.00000,   1208.2188
    157.5000,       5.0000,   2.00000,   1038.1178
    162.5000,       5.0000,   2.00000,    887.5037
    167.5000,       5.0000,   2.00000,   1032.5011
    172.5000,       5.0000,   2.00000,    963.0939
    177.5000,       5.0000,   2.00000,    884.2904
    182.5000,       5.0000,   2.00000,    776.9701
    187.5000,       5.0000,   2.00000,    802.2932
    192.5000,       5.0000,   2.00000,    733.7227
    197.5000,       5.0000,   2.00000,    637.0112
    202.5000,       5.0000,   2.00000,    622.5172
    207.5000,       5.0000,   2.00000,    632.1529
    212.5000,       5.0000,   2.00000,    654.2404
    217.5000,       5.0000,   2.00000,    603.9257
    222.5000,       5.0000,   2.00000,    631.3759
    227.5000,       5.0000,   2.00000,    723.4750
    232.5000,       5.0000,   2.00000,    630.9724
    237.5000,       5.0000,   2.00000,    625.6693
    242.5000,       5.0000,   2.00000,    642.1463
    247.5000,       5.0000,   2.00000,    628.5928
    252.5000,       5.0000,   2.00000,    757.5411
    257.5000,       5.0000,   2.00000,    716.5411
    262.5000,       5.0000,   2.00000,    687.9794
    267.5000,       5.0000,   2.00000,    840.3655
    272.5000,       5.0000,   2.00000,    956.8230
    277.5000,       5.0000,   2.00000,    804.8430
    282.5000,       5.0000,   2.00000,    763.8862
    287.5000,       5.0000,   2.00000,    718.0225
    292.5000,       5.0000,   2.00000,    853.3253
    297.5000,       5.0000,   2.00000,    768.5129
    302.5000,       5.0000,   2.00000,    720.6904
    307.5000,       5.0000,   2.00000,    767.3016
    312.5000,       5.0000,   2.00000,    727.7195
    317.5000,       5.0000,   2.00000,    688.4329
    322.5000,       5.0000,   2.00000,    853.6669
    327.5000,       5.0000,   2.00000,    736.6784
    332.5000,       5.0000,   2.00000,    695.8303
    337.5000,       5.0000,   2.00000,    728.5616
    342.5000,       5.0000,   2.00000,    650.5934
    347.5000,       5.0000,   2.00000,    649.4598
    352.5000,       5.0000,   2.00000,    673.5843
    357.5000,       5.0000,   2.00000,    633.2629
    362.5000,       5.0000,   2.00000,    679.2240
    367.5000,       5.0000,   2.00000,    676.7867
    372.5000,       5.0000,   2.00000,    686.3886
    377.5000,       5.0000,   2.00000,    831.8418
    382.5000,       5.0000,   2.00000,    805.2849
    387.5000,       5.0000,   2.00000,    885.6759
    392.5000,       5.0000,   2.00000,   1008.6329
    397.5000,       5.0000,   2.00000,    895.1610
    402.5000,       5.0000,   2.00000,    772.3945
    407.5000,       5.0000,   2.00000,    794.9228
    412.5000,       5.0000,   2.00000,    618.4662
    417.5000,       5.0000,   2.00000,    476.9714
    422.5000,       5.0000,   2.00000,    388.5929
    427.5000,       5.0000,   2.00000,    346.1177
    432.5000,       5.0000,   2.00000,    358.9826
    437.5000,       5.0000,   2.00000,    371.2195
    442.5000,       5.0000,   2.00000,    397.1885
    447.5000,       5.0000,   2.00000,    420.6046
    452.5000,       5.0000,   2.00000,    528.3577
    457.5000,       5.0000,   2.00000,    592.1774
    462.5000,       5.0000,   2.00000,    635.9114
    467.5000,       5.0000,   2.00000,    685.1214
    472.5000,       5.0000,   2.00000,    668.5214
    477.5000,       5.0000,   2.00000,    747.6953
    482.5000,       5.0000,   2.00000,    723.5879
    487.5000,       5.0000,   2.00000,    755.6653
    492.5000,       5.0000,   2.00000,    695.1137
    497.5000,       5.0000,   2.00000,    670.1955
    502.5000,       5.0000,   2.00000,    766.3270
    507.5000,       5.0000,   2.00000,    677.5571
    512.5000,       5.0000,   2.00000,    625.8048
    517.5000,       5.0000,   2.00000,    606.1165
    522.5000,       5.0000,   2.00000,    631.3553
    527.5000,       5.0000,   2.00000,    555.8126
    532.5000,       5.0000,   2.00000,    548.5607
    537.5000,       5.0000,   2.00000,    599.5410
    542.5000,       5.0000,   2.00000,    614.0359
    547.5000,       5.0000,   2.00000,    622.7676
    552.5000,       5.0000,   2.00000,    685.1739
    557.5000,       5.0000,   2.00000,    752.1490
    562.5000,       5.0000,   2.00000,    711.6591
    567.5000,       5.0000,   2.00000,    675.9052
    572.5000,       5.0000,   2.00000,    673.2314
    577.5000,       5.0000,   2.00000,    694.7577
    582.5000,       5.0000,   2.00000,    624.3138
    587.5000,       5.0000,   2.00000,    640.8085
    592.5000,       5.0000,   2.00000,    655.7715
    597.5000,       5.0000,   2.00000,    676.0741
    602.5000,       5.0000,   2.00000,    652.0272
    607.5000,       5.0000,   2.00000,    711.3879
    612.5000,       5.0000,   2.00000,    782.4113
    617.5000,       5.0000,   2.00000,    734.9053
    622.5000,       5.0000,   2.00000,    784.2072
    627.5000,       5.0000,   2.00000,    790.2966
    632.5000,       5.0000,   2.00000,    741.7687
    637.5000,       5.0000,   2.00000,    728.3297
    642.5000,       5.0000,   2.00000,    713.2546
    647.5000,       5.0000,   2.00000,    662.1587
    652.5000,       5.0000,   2.00000,    626.9850
    657.5000,       5.0000,   2.00000,    659.2167
    662.5000,       5.0000,   2.00000,    624.8488
    667.5000,       5.0000,   2.00000,    628.8973
    672.5000,       5.0000,   2.00000,    750.6066
    677.5000,       5.0000,   2.00000,    703.8897
    682.5000,       5.0000,   2.00000,    670.0454
    687.5000,       5.0000,   2.00000,    882.9917
    692.5000,       5.0000,   2.00000,    935.1439
    697.5000,       5.0000,   2.00000,    900.9849
    702.5000,       5.0000,   2.00000,    830.9090
    707.5000,       5.0000,   2.00000,    855.9651
    712.5000,       5.0000,   2.00000,    948.9703
    717.5000,       5.0000,   2.00000,    956.3572
    722.5000,       5.0000,   2.00000,    841.6643
    727.5000,       5.0000,   2.00000,    772.9758
    732.5000,       5.0000,   2.00000,    752.2129
    737.5000,       5.0000,   2.00000,    794.2951
    742.5000,       5.0000,   2.00000,    698.0934
    747.5000,       5.0000,   2.00000,    621.1542
    752.5000,       5.0000,   2.00000,    670.0140
    757.5000,       5.0000,   2.00000,    594.2733
    767.5000,       5.0000,   2.00000,    588.3633
     17.5000,       5.0000,   3.00000,    552.7515
     22.5000,       5.0000,   3.00000,    561.1996
     27.5000,       5.0000,   3.00000,    624.7516
     32.5000,       5.0000,   3.00000,    700.2374
     37.5000,       5.0000,   3.00000,    704.8032
     42.5000,       5.0000,   3.00000,    767.9045
     47.5000,       5.0000,   3.00000,    773.6603
     52.5000,       5.0000,   3.00000,    872.7165
     57.5000,       5.0000,   3.00000,    766.8643
     62.5000,       5.0000,   3.00000,    890.5333
     67.5000,       5.0000,   3.00000,   1045.4347
     72.5000,       5.0000,   3.00000,   1107.0165
     77.5000,       5.0000,   3.00000,    999.8306
     82.5000,       5.0000,   3.00000,   1004.5347
     87.5000,       5.0000,   3.00000,    901.6985
     92.5000,       5.0000,   3.00000,    942.5057
     97.5000,       5.0000,   3.00000,   1206.3964
    102.5000,       5.0000,   3.00000,   1379.0388
    107.5000,       5.0000,   3.00000,   1025.0005
    112.5000,       5.0000,   3.00000,    914.3909
    117.5000,       5.0000,   3.00000,   1119.8784
    122.5000,       5.0000,   3.00000,   1441.0200
    127.5000,       5.0000,   3.00000,   1175.4338
    132.5000,       5.0000,   3.00000,    979.5475
    137.5000,       5.0000,   3.00000,   1063.4575
    142.5000,       5.0000,   3.00000,    983.1793
    147.5000,       5.0000,   3.00000,   1211.4685
    152.5000,       5.0000,   3.00000,   1266.7500
    157.5000,       5.0000,   3.00000,   1111.0988
    162.5000,       5.0000,   3.00000,    881.7324
    167.5000,       5.0000,   3.00000,   1065.3127
    172.5000,       5.0000,   3.00000,   1031.7726
    177.5000,       5.0000,   3.00000,    993.2044
    182.5000,       5.0000,   3.00000,    845.7004
    187.5000,       5.0000,   3.00000,    902.7348
    192.5000,       5.0000,   3.00000,    827.5237
    197.5000,       5.0000,   3.00000,    724.5869
    202.5000,       5.0000,   3.00000,    701.2110
    207.5000,       5.0000,   3.00000,    720.8417
    212.5000,       5.0000,   3.00000,    724.3616
    217.5000,       5.0000,   3.00000,    676.3654
    222.5000,       5.0000,   3.00000,    707.5202
    227.5000,       5.0000,   3.00000,    807.6608
    232.5000,       5.0000,   3.00000,    717.8500
    237.5000,       5.0000,   3.00000,    677.9064
    242.5000,       5.0000,   3.00000,    697.0790
    247.5000,       5.0000,   3.00000,    722.7617
    252.5000,       5.0000,   3.00000,    843.9870
    257.5000,       5.0000,   3.00000,    727.4557
    262.5000,       5.0000,   3.00000,    722.4653
    267.5000,       5.0000,   3.00000,    874.6934
    272.5000,       5.0000,   3.00000,   1070.7338
    277.5000,       5.0000,   3.00000,    833.5755
    282.5000,       5.0000,   3.00000,    754.2691
    287.5000,       5.0000,   3.00000,    707.7532
    292.5000,       5.0000,   3.00000,    923.1193
    297.5000,       5.0000,   3.00000,    835.2597
    302.5000,       5.0000,   3.00000,    797.6936
    307.5000,       5.0000,   3.00000,    738.8320
    312.5000,       5.0000,   3.00000,    737.0059
    317.5000,       5.0000,   3.00000,    706.1552
    322.5000,       5.0000,   3.00000,    877.2663
    327.5000,       5.0000,   3.00000,    770.1440
    332.5000,       5.0000,   3.00000,    728.4880
    337.5000,       5.0000,   3.00000,    709.2411
    342.5000,       5.0000,   3.00000,    681.4841
    347.5000,       5.0000,   3.00000,    684.8612
    352.5000,       5.0000,   3.00000,    722.6693
    357.5000,       5.0000,   3.00000,    708.4365
    362.5000,       5.0000,   3.00000,    736.0272
    367.5000,       5.0000,   3.00000,    738.9330
    372.5000,       5.0000,   3.00000,    741.1818
    377.5000,       5.0000,   3.00000,    845.8372
    382.5000,       5.0000,   3.00000,    804.8196
    387.5000,       5.0000,   3.00000,    909.6685
    392.5000,       5.0000,   3.00000,    966.6674
    397.5000,       5.0000,   3.00000,    899.4615
    402.5000,       5.0000,   3.00000,    768.9094
    407.5000,       5.0000,   3.00000,    815.5575
    412.5000,       5.0000,   3.00000,    681.9800
    417.5000,       5.0000,   3.00000,    549.3232
    422.5000,       5.0000,   3.00000,    444.9287
    427.5000,       5.0000,   3.00000,    417.7062
    432.5000,       5.0000,   3.00000,    444.5549
    437.5000,       5.0000,   3.00000,    444.1342
    442.5000,       5.0000,   3.00000,    457.6315
    447.5000,       5.0000,   3.00000,    467.4038
    452.5000,       5.0000,   3.00000,    575.1445
    457.5000,       5.0000,   3.00000,    655.5087
    462.5000,       5.0000,   3.00000,    680.7658
    467.5000,       5.0000,   3.00000,    715.4794
    472.5000,       5.0000,   3.00000,    678.0706
    477.5000,       5.0000,   3.00000,    779.3814
    482.5000,       5.0000,   3.00000,    762.8848
    487.5000,       5.0000,   3.00000,    778.2052
    492.5000,       5.0000,   3.00000,    705.2696
    497.5000,       5.0000,   3.00000,    696.0195
    502.5000,       5.0000,   3.00000,    804.0861
    507.5000,       5.0000,   3.00000,    703.5787
    512.5000,       5.0000,   3.00000,    658.5997
    517.5000,       5.0000,   3.00000,    613.1211
    522.5000,       5.0000,   3.00000,    658.0561
    527.5000,       5.0000,   3.00000,    577.0645
    532.5000,       5.0000,   3.00000,    577.0909
    537.5000,       5.0000,   3.00000,    615.8951
    542.5000,       5.0000,   3.00000,    623.2553
    547.5000,       5.0000,   3.00000,    623.9974
    552.5000,       5.0000,   3.00000,    683.0732
    557.5000,       5.0000,   3.00000,    761.8374
    562.5000,       5.0000,   3.00000,    701.9132
    567.5000,       5.0000,   3.00000,    668.7880
    572.5000,       5.0000,   3.00000,    663.1587
    577.5000,       5.0000,   3.00000,    727.6191
    582.5000,       5.0000,   3.00000,    665.0958
    587.5000,       5.0000,   3.00000,    699.7444
    592.5000,       5.0000,   3.00000,    699.4586
    597.5000,       5.0000,   3.00000,    713.5551
    602.5000,       5.0000,   3.00000,    683.2155
    607.5000,       5.0000,   3.00000,    731.9636
    612.5000,       5.0000,   3.00000,    794.1357
    617.5000,       5.0000,   3.00000,    753.5562
    622.5000,       5.0000,   3.00000,    787.6331
    627.5000,       5.0000,   3.00000,    778.8132
    632.5000,       5.0000,   3.00000,    753.2752
    637.5000,       5.0000,   3.00000,    739.6597
    642.5000,       5.0000,   3.00000,    726.3143
    647.5000,       5.0000,   3.00000,    692.1878
    652.5000,       5.0000,   3.00000,    663.1314
    657.5000,       5.0000,   3.00000,    680.8677
    662.5000,       5.0000,   3.00000,    660.3721
    667.5000,       5.0000,   3.00000,    689.0778
    672.5000,       5.0000,   3.00000,    764.0859
    677.5000,       5.0000,   3.00000,    693.4955
    682.5000,       5.0000,   3.00000,    651.8353
    687.5000,       5.0000,   3.00000,    893.5283
    692.5000,       5.0000,   3.00000,    976.1444
    697.5000,       5.0000,   3.00000,    900.7184
    702.5000,       5.0000,   3.00000,    738.5989
    707.5000,       5.0000,   3.00000,    801.3338
    712.5000,       5.0000,   3.00000,    951.1476
    717.5000,       5.0000,   3.00000,   1010.5364
    722.5000,       5.0000,   3.00000,    843.7605
    727.5000,       5.0000,   3.00000,    750.0529
    732.5000,       5.0000,   3.00000,    754.7418
    737.5000,       5.0000,   3.00000,    823.5623
    742.5000,       5.0000,   3.00000,    750.6166
    747.5000,       5.0000,   3.00000,    652.7458
    752.5000,       5.0000,   3.00000,    689.2997
    762.5000,       5.0000,   3.00000,    635.9910
    767.5000,       5.0000,   3.00000,    605.4427
     22.5000,      15.0000,   1.00000,    568.8687
     27.5000,      15.0000,   1.00000,    619.2368
     32.5000,      15.0000,   1.00000,    643.7853
     37.5000,      15.0000,   1.00000,    701.6337
     42.5000,      15.0000,   1.00000,    725.6084
     47.5000,      15.0000,   1.00000,    750.3763
     52.5000,      15.0000,   1.00000,    726.3636
     57.5000,      15.0000,   1.00000,    790.9092
     62.5000,      15.0000,   1.00000,    861.6113
     67.5000,      15.0000,   1.00000,    988.4360
     72.5000,      15.0000,   1.00000,   1040.4967
     77.5000,      15.0000,   1.00000,   1015.3184
     82.5000,      15.0000,   1.00000,    869.3019
     87.5000,      15.0000,   1.00000,    861.4788
     92.5000,      15.0000,   1.00000,    992.5778
     97.5000,      15.0000,   1.00000,   1169.4735
    102.5000,      15.0000,   1.00000,   1126.3807
    107.5000,      15.0000,   1.00000,   1047.6239
    112.5000,      15.0000,   1.00000,    987.1451
    117.5000,      15.0000,   1.00000,   1075.5555
    122.5000,      15.0000,   1.00000,   1193.2876
    127.5000,      15.0000,   1.00000,   1210.8373
    132.5000,      15.0000,   1.00000,   1041.1517
    137.5000,      15.0000,   1.00000,    930.7043
    142.5000,      15.0000,   1.00000,   1055.1040
    147.5000,      15.0000,   1.00000,   1161.4719
    152.5000,      15.0000,   1.00000,   1186.9399
    157.5000,      15.0000,   1.00000,   1061.9543
    162.5000,      15.0000,   1.00000,   1010.8974
    167.5000,      15.0000,   1.00000,    936.2550
    172.5000,      15.0000,   1.00000,    995.5802
    177.5000,      15.0000,   1.00000,    986.0128
    182.5000,      15.0000,   1.00000,    965.0722
    187.5000,      15.0000,   1.00000,    885.2435
    192.5000,      15.0000,   1.00000,    854.4100
    197.5000,      15.0000,   1.00000,    793.6426
    202.5000,      15.0000,   1.00000,    757.8319
    207.5000,      15.0000,   1.00000,    733.3514
    212.5000,      15.0000,   1.00000,    734.6961
    217.5000,      15.0000,   1.00000,    746.6450
    222.5000,      15.0000,   1.00000,    772.7463
    227.5000,      15.0000,   1.00000,    783.1689
    232.5000,      15.0000,   1.00000,    764.8372
    237.5000,      15.0000,   1.00000,    729.4042
    242.5000,      15.0000,   1.00000,    731.2252
    247.5000,      15.0000,   1.00000,    778.4210
    252.5000,      15.0000,   1.00000,    757.4117
    257.5000,      15.0000,   1.00000,    758.8295
    262.5000,      15.0000,   1.00000,    788.8807
    267.5000,      15.0000,   1.00000,    911.3011
    272.5000,      15.0000,   1.00000,    910.2452
    277.5000,      15.0000,   1.00000,    885.8563
    282.5000,      15.0000,   1.00000,    760.1599
    287.5000,      15.0000,   1.00000,    771.4362
    292.5000,      15.0000,   1.00000,    802.6947
    297.5000,      15.0000,   1.00000,    886.1656
    302.5000,      15.0000,   1.00000,    798.4668
    307.5000,      15.0000,   1.00000,    742.3397
    312.5000,      15.0000,   1.00000,    701.6089
    317.5000,      15.0000,   1.00000,    767.1595
    322.5000,      15.0000,   1.00000,    781.5185
    327.5000,      15.0000,   1.00000,    803.2229
    332.5000,      15.0000,   1.00000,    741.8483
    337.5000,      15.0000,   1.00000,    700.7686
    342.5000,      15.0000,   1.00000,    676.9542
    347.5000,      15.0000,   1.00000,    705.1028
    352.5000,      15.0000,   1.00000,    726.8342
    357.5000,      15.0000,   1.00000,    745.4645
    362.5000,      15.0000,   1.00000,    756.5148
    367.5000,      15.0000,   1.00000,    757.2405
    372.5000,      15.0000,   1.00000,    770.2593
    377.5000,      15.0000,   1.00000,    768.4686
    382.5000,      15.0000,   1.00000,    828.9244
    387.5000,      15.0000,   1.00000,    852.1061
    392.5000,      15.0000,   1.00000,    867.9907
    397.5000,      15.0000,   1.00000,    840.7137
    402.5000,      15.0000,   1.00000,    821.9410
    407.5000,      15.0000,   1.00000,    748.4451
    412.5000,      15.0000,   1.00000,    703.0298
    417.5000,      15.0000,   1.00000,    604.3914
    422.5000,      15.0000,   1.00000,    521.4774
    427.5000,      15.0000,   1.00000,    487.3897
    432.5000,      15.0000,   1.00000,    494.5735
    437.5000,      15.0000,   1.00000,    505.0428
    442.5000,      15.0000,   1.00000,    505.5620
    447.5000,      15.0000,   1.00000,    543.6046
    452.5000,      15.0000,   1.00000,    608.0128
    457.5000,      15.0000,   1.00000,    665.6481
    462.5000,      15.0000,   1.00000,    703.4534
    467.5000,      15.0000,   1.00000,    689.9470
    472.5000,      15.0000,   1.00000,    708.7719
    477.5000,      15.0000,   1.00000,    722.7714
    482.5000,      15.0000,   1.00000,    738.8260
    487.5000,      15.0000,   1.00000,    716.3335
    492.5000,      15.0000,   1.00000,    712.0241
    497.5000,      15.0000,   1.00000,    723.9069
    502.5000,      15.0000,   1.00000,    722.7484
    507.5000,      15.0000,   1.00000,    724.6259
    512.5000,      15.0000,   1.00000,    673.4418
    517.5000,      15.0000,   1.00000,    643.1653
    522.5000,      15.0000,   1.00000,    602.9428
    527.5000,      15.0000,   1.00000,    611.9562
    532.5000,      15.0000,   1.00000,    598.5423
    537.5000,      15.0000,   1.00000,    601.3068
    542.5000,      15.0000,   1.00000,    612.8814
    547.5000,      15.0000,   1.00000,    646.6826
    552.5000,      15.0000,   1.00000,    685.4186
    557.5000,      15.0000,   1.00000,    685.5764
    562.5000,      15.0000,   1.00000,    684.3288
    567.5000,      15.0000,   1.00000,    652.9788
    572.5000,      15.0000,   1.00000,    657.2678
    577.5000,      15.0000,   1.00000,    666.1594
    582.5000,      15.0000,   1.00000,    713.3768
    587.5000,      15.0000,   1.00000,    710.4457
    592.5000,      15.0000,   1.00000,    710.9633
    597.5000,      15.0000,   1.00000,    697.4509
    602.5000,      15.0000,   1.00000,    705.7370
    607.5000,      15.0000,   1.00000,    715.2816
    612.5000,      15.0000,   1.00000,    733.6661
    617.5000,      15.0000,   1.00000,    757.0295
    622.5000,      15.0000,   1.00000,    750.8010
    627.5000,      15.0000,   1.00000,    745.1240
    632.5000,      15.0000,   1.00000,    740.0754
    637.5000,      15.0000,   1.00000,    730.2582
    642.5000,      15.0000,   1.00000,    710.3925
    647.5000,      15.0000,   1.00000,    699.4374
    652.5000,      15.0000,   1.00000,    681.2440
    657.5000,      15.0000,   1.00000,    670.4678
    662.5000,      15.0000,   1.00000,    699.7592
    667.5000,      15.0000,   1.00000,    716.7171
    672.5000,      15.0000,   1.00000,    697.4913
    677.5000,      15.0000,   1.00000,    681.4374
    682.5000,      15.0000,   1.00000,    756.9714
    687.5000,      15.0000,   1.00000,    843.9214
    692.5000,      15.0000,   1.00000,    895.5002
    697.5000,      15.0000,   1.00000,    827.0956
    702.5000,      15.0000,   1.00000,    760.5785
    707.5000,      15.0000,   1.00000,    761.2908
    712.5000,      15.0000,   1.00000,    871.4418
    717.5000,      15.0000,   1.00000,    904.1479
    722.5000,      15.0000,   1.00000,    856.0165
    727.5000,      15.0000,   1.00000,    769.4946
    732.5000,      15.0000,   1.00000,    743.5800
    737.5000,      15.0000,   1.00000,    756.6619
    742.5000,      15.0000,   1.00000,    753.7610
    747.5000,      15.0000,   1.00000,    714.3749
    757.5000,      15.0000,   1.00000,    652.3712
    762.5000,      15.0000,   1.00000,    632.3083
     22.5000,       5.0000,   4.00000,    535.7037
     27.5000,       5.0000,   4.00000,    612.6534
     32.5000,       5.0000,   4.00000,    652.7212
     37.5000,       5.0000,   4.00000,    682.3259
     42.5000,       5.0000,   4.00000,    736.7396
     47.5000,       5.0000,   4.00000,    695.9541
     52.5000,       5.0000,   4.00000,    767.1828
     57.5000,       5.0000,   4.00000,    703.4273
     62.5000,       5.0000,   4.00000,    826.4953
     67.5000,       5.0000,   4.00000,   1033.7511
     72.5000,       5.0000,   4.00000,   1096.3149
     77.5000,       5.0000,   4.00000,    970.0148
     82.5000,       5.0000,   4.00000,    884.0926
     87.5000,       5.0000,   4.00000,    806.0411
     92.5000,       5.0000,   4.00000,    897.1765
     97.5000,       5.0000,   4.00000,   1187.9556
    102.5000,       5.0000,   4.00000,   1262.3899
    107.5000,       5.0000,   4.00000,    978.7091
    112.5000,       5.0000,   4.00000,    895.5633
    117.5000,       5.0000,   4.00000,   1031.7015
    122.5000,       5.0000,   4.00000,   1386.5502
    127.5000,       5.0000,   4.00000,   1164.3215
    132.5000,       5.0000,   4.00000,    933.1290
    137.5000,       5.0000,   4.00000,    986.2512
    142.5000,       5.0000,   4.00000,    928.2950
    147.5000,       5.0000,   4.00000,   1205.0151
    152.5000,       5.0000,   4.00000,   1298.6202
    157.5000,       5.0000,   4.00000,   1094.6145
    162.5000,       5.0000,   4.00000,    901.6737
    167.5000,       5.0000,   4.00000,   1021.4238
    172.5000,       5.0000,   4.00000,   1000.6703
    177.5000,       5.0000,   4.00000,   1038.0957
    182.5000,       5.0000,   4.00000,    923.0068
    187.5000,       5.0000,   4.00000,    947.1465
    192.5000,       5.0000,   4.00000,    876.5106
    197.5000,       5.0000,   4.00000,    774.5493
    202.5000,       5.0000,   4.00000,    759.0676
    207.5000,       5.0000,   4.00000,    740.7407
    212.5000,       5.0000,   4.00000,    772.6659
    217.5000,       5.0000,   4.00000,    738.7207
    222.5000,       5.0000,   4.00000,    770.9088
    227.5000,       5.0000,   4.00000,    885.3024
    232.5000,       5.0000,   4.00000,    754.6463
    237.5000,       5.0000,   4.00000,    729.2738
    242.5000,       5.0000,   4.00000,    747.7443
    247.5000,       5.0000,   4.00000,    733.2820
    252.5000,       5.0000,   4.00000,    831.1332
    257.5000,       5.0000,   4.00000,    741.1899
    262.5000,       5.0000,   4.00000,    744.2830
    267.5000,       5.0000,   4.00000,    939.8578
    272.5000,       5.0000,   4.00000,   1067.7817
    277.5000,       5.0000,   4.00000,    850.0500
    282.5000,       5.0000,   4.00000,    760.8723
    287.5000,       5.0000,   4.00000,    683.8275
    292.5000,       5.0000,   4.00000,    894.9744
    297.5000,       5.0000,   4.00000,    879.8164
    302.5000,       5.0000,   4.00000,    792.9673
    307.5000,       5.0000,   4.00000,    744.6931
    312.5000,       5.0000,   4.00000,    705.3506
    317.5000,       5.0000,   4.00000,    694.7740
    322.5000,       5.0000,   4.00000,    893.7052
    327.5000,       5.0000,   4.00000,    783.9767
    332.5000,       5.0000,   4.00000,    731.9723
    337.5000,       5.0000,   4.00000,    721.1880
    342.5000,       5.0000,   4.00000,    652.4117
    347.5000,       5.0000,   4.00000,    695.5424
    352.5000,       5.0000,   4.00000,    757.0151
    357.5000,       5.0000,   4.00000,    727.1561
    362.5000,       5.0000,   4.00000,    779.4138
    367.5000,       5.0000,   4.00000,    758.9363
    372.5000,       5.0000,   4.00000,    716.2763
    377.5000,       5.0000,   4.00000,    814.0858
    382.5000,       5.0000,   4.00000,    782.5695
    387.5000,       5.0000,   4.00000,    865.2687
    392.5000,       5.0000,   4.00000,    963.3116
    397.5000,       5.0000,   4.00000,    894.2538
    402.5000,       5.0000,   4.00000,    795.8548
    407.5000,       5.0000,   4.00000,    827.7718
    412.5000,       5.0000,   4.00000,    682.8584
    417.5000,       5.0000,   4.00000,    582.8113
    422.5000,       5.0000,   4.00000,    495.7470
    427.5000,       5.0000,   4.00000,    467.6240
    432.5000,       5.0000,   4.00000,    507.2209
    437.5000,       5.0000,   4.00000,    504.7516
    442.5000,       5.0000,   4.00000,    518.1381
    447.5000,       5.0000,   4.00000,    516.7869
    452.5000,       5.0000,   4.00000,    634.0441
    457.5000,       5.0000,   4.00000,    694.0963
    462.5000,       5.0000,   4.00000,    716.2741
    467.5000,       5.0000,   4.00000,    733.4537
    472.5000,       5.0000,   4.00000,    676.8170
    477.5000,       5.0000,   4.00000,    777.5641
    482.5000,       5.0000,   4.00000,    729.3614
    487.5000,       5.0000,   4.00000,    756.7225
    492.5000,       5.0000,   4.00000,    702.6063
    497.5000,       5.0000,   4.00000,    684.3689
    502.5000,       5.0000,   4.00000,    797.0601
    507.5000,       5.0000,   4.00000,    708.5057
    512.5000,       5.0000,   4.00000,    678.5604
    517.5000,       5.0000,   4.00000,    620.3466
    522.5000,       5.0000,   4.00000,    638.7740
    527.5000,       5.0000,   4.00000,    578.5701
    532.5000,       5.0000,   4.00000,    574.9268
    537.5000,       5.0000,   4.00000,    602.0417
    542.5000,       5.0000,   4.00000,    601.9199
    547.5000,       5.0000,   4.00000,    618.8315
    552.5000,       5.0000,   4.00000,    680.0042
    557.5000,       5.0000,   4.00000,    738.8857
    562.5000,       5.0000,   4.00000,    695.4247
    567.5000,       5.0000,   4.00000,    653.0716
    572.5000,       5.0000,   4.00000,    636.8163
    577.5000,       5.0000,   4.00000,    696.6409
    582.5000,       5.0000,   4.00000,    673.6129
    587.5000,       5.0000,   4.00000,    718.9557
    592.5000,       5.0000,   4.00000,    705.6059
    597.5000,       5.0000,   4.00000,    717.3992
    602.5000,       5.0000,   4.00000,    681.8353
    607.5000,       5.0000,   4.00000,    711.1861
    612.5000,       5.0000,   4.00000,    773.8837
    617.5000,       5.0000,   4.00000,    729.6093
    622.5000,       5.0000,   4.00000,    773.0849
    627.5000,       5.0000,   4.00000,    761.6831
    632.5000,       5.0000,   4.00000,    736.2667
    637.5000,       5.0000,   4.00000,    731.5146
    642.5000,       5.0000,   4.00000,    715.1871
    647.5000,       5.0000,   4.00000,    692.4796
    652.5000,       5.0000,   4.00000,    656.5660
    657.5000,       5.0000,   4.00000,    688.2683
    662.5000,       5.0000,   4.00000,    687.6082
    667.5000,       5.0000,   4.00000,    685.2806
    672.5000,       5.0000,   4.00000,    745.3511
    677.5000,       5.0000,   4.00000,    667.3169
    682.5000,       5.0000,   4.00000,    654.3400
[truncated: 1,454,572 more chars]
