# Supplementary material for: Electrical resistivity tomography data across the Hockai Fault Zone (Ardenne, Belgium)
Source: Data Brief. 2016 Dec 21;11:1–4. doi: 10.1016/j.dib.2016.12.028 (PMC5220259; doi:10.1016/j.dib.2016.12.028)
Supplement: Supplementary file 2 — Supplementary material [file mmc2.zip › output/INV/20090825-1_combined.INV]

C:\__DATA__\__DATA__\Active Faults\HockaiFZ\Donn�es\ERT\working_dir\20090825-1.DAT
      5.0000
7
1406
1
0
      7.5000,       5.0000,   1.00000,    591.2497
     12.5000,       5.0000,   1.00000,   1141.0720
     17.5000,       5.0000,   1.00000,   1408.6732
     22.5000,       5.0000,   1.00000,   1586.9185
     27.5000,       5.0000,   1.00000,   1680.4219
     32.5000,       5.0000,   1.00000,   1432.2969
     37.5000,       5.0000,   1.00000,   1092.3446
     42.5000,       5.0000,   1.00000,    897.6174
     47.5000,       5.0000,   1.00000,    697.4213
     52.5000,       5.0000,   1.00000,    646.4289
     57.5000,       5.0000,   1.00000,    602.0510
     62.5000,       5.0000,   1.00000,    401.4188
     67.5000,       5.0000,   1.00000,    332.3037
     72.5000,       5.0000,   1.00000,    311.6365
     77.5000,       5.0000,   1.00000,    507.9648
     82.5000,       5.0000,   1.00000,    649.6984
     87.5000,       5.0000,   1.00000,   1121.2510
     92.5000,       5.0000,   1.00000,   1149.8799
     97.5000,       5.0000,   1.00000,   1268.7151
    102.5000,       5.0000,   1.00000,   1087.0084
    107.5000,       5.0000,   1.00000,    964.4518
    112.5000,       5.0000,   1.00000,    847.9626
    117.5000,       5.0000,   1.00000,   1071.9489
    122.5000,       5.0000,   1.00000,   1436.8802
    127.5000,       5.0000,   1.00000,   2009.7892
    132.5000,       5.0000,   1.00000,   2208.8596
    137.5000,       5.0000,   1.00000,   2645.8508
    142.5000,       5.0000,   1.00000,   3243.1262
    147.5000,       5.0000,   1.00000,   2962.2822
    152.5000,       5.0000,   1.00000,   3198.7166
    157.5000,       5.0000,   1.00000,   3418.3574
    162.5000,       5.0000,   1.00000,   3206.6824
    167.5000,       5.0000,   1.00000,   3517.2842
    172.5000,       5.0000,   1.00000,   2263.1887
    177.5000,       5.0000,   1.00000,   2532.2307
    182.5000,       5.0000,   1.00000,   1318.6967
    187.5000,       5.0000,   1.00000,   1211.7427
    192.5000,       5.0000,   1.00000,    942.8712
    197.5000,       5.0000,   1.00000,    944.7220
    202.5000,       5.0000,   1.00000,    773.2498
    207.5000,       5.0000,   1.00000,    542.6809
    212.5000,       5.0000,   1.00000,    594.8581
    217.5000,       5.0000,   1.00000,    509.7006
    222.5000,       5.0000,   1.00000,    590.3838
    227.5000,       5.0000,   1.00000,    448.4005
    232.5000,       5.0000,   1.00000,    451.4084
    237.5000,       5.0000,   1.00000,    483.1880
    242.5000,       5.0000,   1.00000,    370.6024
    247.5000,       5.0000,   1.00000,    478.0598
    252.5000,       5.0000,   1.00000,    442.0745
    257.5000,       5.0000,   1.00000,    552.9947
    262.5000,       5.0000,   1.00000,    480.1176
    267.5000,       5.0000,   1.00000,    612.6838
    272.5000,       5.0000,   1.00000,    527.1033
    277.5000,       5.0000,   1.00000,    445.3747
    282.5000,       5.0000,   1.00000,    496.7098
    287.5000,       5.0000,   1.00000,    327.1190
    292.5000,       5.0000,   1.00000,    349.0643
    297.5000,       5.0000,   1.00000,    299.9822
    302.5000,       5.0000,   1.00000,    236.5936
    307.5000,       5.0000,   1.00000,    229.3106
    312.5000,       5.0000,   1.00000,    219.4040
    317.5000,       5.0000,   1.00000,    184.5740
    322.5000,       5.0000,   1.00000,    189.2939
    327.5000,       5.0000,   1.00000,    183.8666
    332.5000,       5.0000,   1.00000,    180.0561
    337.5000,       5.0000,   1.00000,    188.5291
    342.5000,       5.0000,   1.00000,    186.8051
    347.5000,       5.0000,   1.00000,    199.0251
    352.5000,       5.0000,   1.00000,    270.8688
    357.5000,       5.0000,   1.00000,    349.1902
    362.5000,       5.0000,   1.00000,    435.5762
    367.5000,       5.0000,   1.00000,    512.2250
    372.5000,       5.0000,   1.00000,    924.5659
    377.5000,       5.0000,   1.00000,    881.3492
    382.5000,       5.0000,   1.00000,   1740.9572
    387.5000,       5.0000,   1.00000,   1377.4288
    392.5000,       5.0000,   1.00000,   1553.2644
    397.5000,       5.0000,   1.00000,   1381.4156
    402.5000,       5.0000,   1.00000,   1091.7660
    407.5000,       5.0000,   1.00000,    942.9782
    412.5000,       5.0000,   1.00000,    670.1278
    417.5000,       5.0000,   1.00000,    560.3995
    422.5000,       5.0000,   1.00000,    486.6714
    427.5000,       5.0000,   1.00000,    609.8898
    432.5000,       5.0000,   1.00000,    681.0659
    437.5000,       5.0000,   1.00000,    930.7998
     12.5000,       5.0000,   2.00000,   1175.5682
     17.5000,       5.0000,   2.00000,   1194.4838
     22.5000,       5.0000,   2.00000,   1242.1946
     27.5000,       5.0000,   2.00000,   1346.1171
     32.5000,       5.0000,   2.00000,   1244.2633
     37.5000,       5.0000,   2.00000,   1178.8854
     42.5000,       5.0000,   2.00000,    826.5286
     47.5000,       5.0000,   2.00000,    777.3554
     52.5000,       5.0000,   2.00000,    679.0922
     57.5000,       5.0000,   2.00000,    781.8555
     62.5000,       5.0000,   2.00000,    471.5208
     67.5000,       5.0000,   2.00000,    378.4531
     72.5000,       5.0000,   2.00000,    425.6171
     77.5000,       5.0000,   2.00000,    472.6027
     82.5000,       5.0000,   2.00000,    599.0015
     87.5000,       5.0000,   2.00000,    889.3862
     92.5000,       5.0000,   2.00000,    942.4116
     97.5000,       5.0000,   2.00000,    939.5047
    102.5000,       5.0000,   2.00000,   1004.4724
    107.5000,       5.0000,   2.00000,    981.0688
    112.5000,       5.0000,   2.00000,    882.9126
    117.5000,       5.0000,   2.00000,   1047.5822
    122.5000,       5.0000,   2.00000,   1523.8527
    127.5000,       5.0000,   2.00000,   1796.2373
    132.5000,       5.0000,   2.00000,   1587.9169
    137.5000,       5.0000,   2.00000,   1870.5562
    142.5000,       5.0000,   2.00000,   2598.3220
    147.5000,       5.0000,   2.00000,   2106.8335
    152.5000,       5.0000,   2.00000,   2016.2389
    157.5000,       5.0000,   2.00000,   2295.7808
    162.5000,       5.0000,   2.00000,   2310.1367
    167.5000,       5.0000,   2.00000,   1921.3820
    172.5000,       5.0000,   2.00000,   1430.4938
    177.5000,       5.0000,   2.00000,   1754.6257
    182.5000,       5.0000,   2.00000,   1352.5608
    187.5000,       5.0000,   2.00000,    930.3679
    192.5000,       5.0000,   2.00000,    687.9852
    197.5000,       5.0000,   2.00000,   1017.5326
    202.5000,       5.0000,   2.00000,    642.1885
    207.5000,       5.0000,   2.00000,    365.7972
    212.5000,       5.0000,   2.00000,    564.4102
    217.5000,       5.0000,   2.00000,    457.4739
    222.5000,       5.0000,   2.00000,    514.9457
    227.5000,       5.0000,   2.00000,    335.1531
    232.5000,       5.0000,   2.00000,    335.1293
    237.5000,       5.0000,   2.00000,    442.9276
    242.5000,       5.0000,   2.00000,    372.7820
    247.5000,       5.0000,   2.00000,    404.5734
    252.5000,       5.0000,   2.00000,    417.3036
    257.5000,       5.0000,   2.00000,    426.6960
    262.5000,       5.0000,   2.00000,    395.9598
    267.5000,       5.0000,   2.00000,    522.1921
    272.5000,       5.0000,   2.00000,    438.0917
    277.5000,       5.0000,   2.00000,    382.2130
    282.5000,       5.0000,   2.00000,    439.7443
    287.5000,       5.0000,   2.00000,    353.4682
    292.5000,       5.0000,   2.00000,    373.5905
    297.5000,       5.0000,   2.00000,    385.6222
    302.5000,       5.0000,   2.00000,    312.8492
    307.5000,       5.0000,   2.00000,    326.0401
    312.5000,       5.0000,   2.00000,    338.7376
    317.5000,       5.0000,   2.00000,    279.6370
    322.5000,       5.0000,   2.00000,    282.9184
    327.5000,       5.0000,   2.00000,    288.8570
    332.5000,       5.0000,   2.00000,    289.8379
    337.5000,       5.0000,   2.00000,    300.5083
    342.5000,       5.0000,   2.00000,    300.0684
    347.5000,       5.0000,   2.00000,    317.2719
    352.5000,       5.0000,   2.00000,    418.4182
    357.5000,       5.0000,   2.00000,    561.7114
    362.5000,       5.0000,   2.00000,    666.1093
    367.5000,       5.0000,   2.00000,    651.9078
    372.5000,       5.0000,   2.00000,    829.7506
    377.5000,       5.0000,   2.00000,    782.8007
    382.5000,       5.0000,   2.00000,   1231.0782
    387.5000,       5.0000,   2.00000,   1073.9521
    392.5000,       5.0000,   2.00000,    754.8137
    397.5000,       5.0000,   2.00000,    898.0890
    402.5000,       5.0000,   2.00000,    795.1652
    407.5000,       5.0000,   2.00000,    644.1502
    412.5000,       5.0000,   2.00000,    540.5726
    417.5000,       5.0000,   2.00000,    538.5514
    422.5000,       5.0000,   2.00000,    479.9858
    427.5000,       5.0000,   2.00000,    552.0098
    432.5000,       5.0000,   2.00000,    762.6011
     17.5000,       5.0000,   3.00000,   1030.4858
     22.5000,       5.0000,   3.00000,   1017.0988
     27.5000,       5.0000,   3.00000,   1081.3473
     32.5000,       5.0000,   3.00000,   1106.7543
     37.5000,       5.0000,   3.00000,   1064.4174
     42.5000,       5.0000,   3.00000,    789.1494
     47.5000,       5.0000,   3.00000,    857.6306
     52.5000,       5.0000,   3.00000,    893.0837
     57.5000,       5.0000,   3.00000,   1100.0011
     62.5000,       5.0000,   3.00000,    607.7697
     67.5000,       5.0000,   3.00000,    482.3874
     72.5000,       5.0000,   3.00000,    511.4919
     77.5000,       5.0000,   3.00000,    543.3812
     82.5000,       5.0000,   3.00000,    636.0776
     87.5000,       5.0000,   3.00000,    898.4932
     92.5000,       5.0000,   3.00000,    939.4543
     97.5000,       5.0000,   3.00000,    935.8369
    102.5000,       5.0000,   3.00000,    889.4456
    107.5000,       5.0000,   3.00000,    897.6016
    112.5000,       5.0000,   3.00000,    831.3793
    117.5000,       5.0000,   3.00000,   1028.8451
    122.5000,       5.0000,   3.00000,   1484.6605
    127.5000,       5.0000,   3.00000,   1440.8373
    132.5000,       5.0000,   3.00000,   1213.1615
    137.5000,       5.0000,   3.00000,   1319.8778
    142.5000,       5.0000,   3.00000,   1879.0094
    147.5000,       5.0000,   3.00000,   1609.9951
    152.5000,       5.0000,   3.00000,   1391.4501
    157.5000,       5.0000,   3.00000,   1563.3542
    162.5000,       5.0000,   3.00000,   1589.4508
    167.5000,       5.0000,   3.00000,   1402.7684
    172.5000,       5.0000,   3.00000,    975.4988
    177.5000,       5.0000,   3.00000,   1269.6510
    182.5000,       5.0000,   3.00000,   1124.4452
    187.5000,       5.0000,   3.00000,    861.4825
    192.5000,       5.0000,   3.00000,    683.2659
    197.5000,       5.0000,   3.00000,    958.1407
    202.5000,       5.0000,   3.00000,    684.7632
    207.5000,       5.0000,   3.00000,    348.7542
    212.5000,       5.0000,   3.00000,    437.3278
    217.5000,       5.0000,   3.00000,    615.3668
    222.5000,       5.0000,   3.00000,    499.0203
    227.5000,       5.0000,   3.00000,    373.0793
    232.5000,       5.0000,   3.00000,    336.8271
    237.5000,       5.0000,   3.00000,    418.7571
    242.5000,       5.0000,   3.00000,    394.0278
    247.5000,       5.0000,   3.00000,    408.8654
    252.5000,       5.0000,   3.00000,    348.5461
    257.5000,       5.0000,   3.00000,    387.6553
    262.5000,       5.0000,   3.00000,    350.7456
    267.5000,       5.0000,   3.00000,    466.4560
    272.5000,       5.0000,   3.00000,    426.4196
    277.5000,       5.0000,   3.00000,    393.4095
    282.5000,       5.0000,   3.00000,    420.9506
    287.5000,       5.0000,   3.00000,    376.5211
    292.5000,       5.0000,   3.00000,    415.5054
    297.5000,       5.0000,   3.00000,    407.8429
    302.5000,       5.0000,   3.00000,    362.0002
    307.5000,       5.0000,   3.00000,    373.8996
    312.5000,       5.0000,   3.00000,    397.8620
    317.5000,       5.0000,   3.00000,    350.4959
    322.5000,       5.0000,   3.00000,    357.8615
    327.5000,       5.0000,   3.00000,    374.7080
    332.5000,       5.0000,   3.00000,    394.9789
    337.5000,       5.0000,   3.00000,    405.3343
    342.5000,       5.0000,   3.00000,    393.9803
    347.5000,       5.0000,   3.00000,    381.3548
    352.5000,       5.0000,   3.00000,    502.0638
    357.5000,       5.0000,   3.00000,    672.0301
    362.5000,       5.0000,   3.00000,    732.2958
    367.5000,       5.0000,   3.00000,    519.4575
    372.5000,       5.0000,   3.00000,    590.2852
    377.5000,       5.0000,   3.00000,    690.5652
    382.5000,       5.0000,   3.00000,   1057.2480
    387.5000,       5.0000,   3.00000,    759.8547
    392.5000,       5.0000,   3.00000,    575.3838
    397.5000,       5.0000,   3.00000,    559.8566
    402.5000,       5.0000,   3.00000,    627.4199
    407.5000,       5.0000,   3.00000,    599.9033
    412.5000,       5.0000,   3.00000,    511.0876
    417.5000,       5.0000,   3.00000,    547.7868
    422.5000,       5.0000,   3.00000,    477.4891
    427.5000,       5.0000,   3.00000,    590.2214
     22.5000,      15.0000,   1.00000,    942.5660
     27.5000,      15.0000,   1.00000,    936.2648
     32.5000,      15.0000,   1.00000,    902.3275
     37.5000,      15.0000,   1.00000,    828.8232
     42.5000,      15.0000,   1.00000,    847.1741
     47.5000,      15.0000,   1.00000,    876.6768
     52.5000,      15.0000,   1.00000,   1050.3762
     57.5000,      15.0000,   1.00000,   1018.0974
     62.5000,      15.0000,   1.00000,    887.5909
     67.5000,      15.0000,   1.00000,    615.2598
     72.5000,      15.0000,   1.00000,    557.6334
     77.5000,      15.0000,   1.00000,    604.7736
     82.5000,      15.0000,   1.00000,    778.0213
     87.5000,      15.0000,   1.00000,    888.7086
     92.5000,      15.0000,   1.00000,    975.1243
     97.5000,      15.0000,   1.00000,    952.0357
    102.5000,      15.0000,   1.00000,    862.5882
    107.5000,      15.0000,   1.00000,    790.5405
    112.5000,      15.0000,   1.00000,    895.8895
    117.5000,      15.0000,   1.00000,   1144.5615
    122.5000,      15.0000,   1.00000,   1258.7441
    127.5000,      15.0000,   1.00000,   1240.6965
    132.5000,      15.0000,   1.00000,   1189.1455
    137.5000,      15.0000,   1.00000,   1256.9431
    142.5000,      15.0000,   1.00000,   1269.6821
    147.5000,      15.0000,   1.00000,   1340.0654
    152.5000,      15.0000,   1.00000,   1347.9241
    157.5000,      15.0000,   1.00000,   1223.7665
    162.5000,      15.0000,   1.00000,   1146.0476
    167.5000,      15.0000,   1.00000,   1084.4264
    172.5000,      15.0000,   1.00000,   1048.1113
    177.5000,      15.0000,   1.00000,    946.2992
    182.5000,      15.0000,   1.00000,    964.2636
    187.5000,      15.0000,   1.00000,    916.0652
    192.5000,      15.0000,   1.00000,    901.1624
    197.5000,      15.0000,   1.00000,    679.7877
    202.5000,      15.0000,   1.00000,    602.4374
    207.5000,      15.0000,   1.00000,    487.3987
    212.5000,      15.0000,   1.00000,    380.2602
    217.5000,      15.0000,   1.00000,    457.3490
    222.5000,      15.0000,   1.00000,    537.3209
    227.5000,      15.0000,   1.00000,    439.8721
    232.5000,      15.0000,   1.00000,    409.5193
    237.5000,      15.0000,   1.00000,    404.6091
    242.5000,      15.0000,   1.00000,    428.7439
    247.5000,      15.0000,   1.00000,    390.9961
    252.5000,      15.0000,   1.00000,    369.3372
    257.5000,      15.0000,   1.00000,    342.6284
    262.5000,      15.0000,   1.00000,    385.1942
    267.5000,      15.0000,   1.00000,    408.4106
    272.5000,      15.0000,   1.00000,    438.5108
    277.5000,      15.0000,   1.00000,    426.2145
    282.5000,      15.0000,   1.00000,    416.4298
    287.5000,      15.0000,   1.00000,    415.2409
    292.5000,      15.0000,   1.00000,    408.5146
    297.5000,      15.0000,   1.00000,    403.1289
    302.5000,      15.0000,   1.00000,    384.0053
    307.5000,      15.0000,   1.00000,    385.9432
    312.5000,      15.0000,   1.00000,    381.3719
    317.5000,      15.0000,   1.00000,    393.3085
    322.5000,      15.0000,   1.00000,    404.3772
    327.5000,      15.0000,   1.00000,    428.1316
    332.5000,      15.0000,   1.00000,    455.8867
    337.5000,      15.0000,   1.00000,    462.9844
    342.5000,      15.0000,   1.00000,    426.7703
    347.5000,      15.0000,   1.00000,    459.5663
    352.5000,      15.0000,   1.00000,    559.9874
    357.5000,      15.0000,   1.00000,    625.3892
    362.5000,      15.0000,   1.00000,    524.8790
    367.5000,      15.0000,   1.00000,    516.0692
    372.5000,      15.0000,   1.00000,    503.9780
    377.5000,      15.0000,   1.00000,    682.4212
    382.5000,      15.0000,   1.00000,    784.4175
    387.5000,      15.0000,   1.00000,    765.8586
    392.5000,      15.0000,   1.00000,    591.4340
    397.5000,      15.0000,   1.00000,    524.6412
    402.5000,      15.0000,   1.00000,    504.4773
    407.5000,      15.0000,   1.00000,    567.8521
    412.5000,      15.0000,   1.00000,    575.3838
    417.5000,      15.0000,   1.00000,    521.8711
    422.5000,      15.0000,   1.00000,    582.0892
     22.5000,       5.0000,   4.00000,    979.4420
     27.5000,       5.0000,   4.00000,   1036.4698
     32.5000,       5.0000,   4.00000,    931.5290
     37.5000,       5.0000,   4.00000,    864.3359
     42.5000,       5.0000,   4.00000,    686.2772
     47.5000,       5.0000,   4.00000,    902.3343
     52.5000,       5.0000,   4.00000,   1023.9666
     57.5000,       5.0000,   4.00000,   1380.6785
     62.5000,       5.0000,   4.00000,    771.9182
     67.5000,       5.0000,   4.00000,    546.5013
     72.5000,       5.0000,   4.00000,    555.3459
     77.5000,       5.0000,   4.00000,    555.3400
     82.5000,       5.0000,   4.00000,    701.1862
     87.5000,       5.0000,   4.00000,   1010.2208
     92.5000,       5.0000,   4.00000,   1060.7039
     97.5000,       5.0000,   4.00000,   1020.1027
    102.5000,       5.0000,   4.00000,    872.2025
    107.5000,       5.0000,   4.00000,    766.3535
    112.5000,       5.0000,   4.00000,    748.1003
    117.5000,       5.0000,   4.00000,    974.4288
    122.5000,       5.0000,   4.00000,   1276.8077
    127.5000,       5.0000,   4.00000,   1275.4205
    132.5000,       5.0000,   4.00000,   1073.9565
    137.5000,       5.0000,   4.00000,   1062.4872
    142.5000,       5.0000,   4.00000,   1392.9243
    147.5000,       5.0000,   4.00000,   1159.4624
    152.5000,       5.0000,   4.00000,   1118.6288
    157.5000,       5.0000,   4.00000,   1140.0039
    162.5000,       5.0000,   4.00000,   1096.3313
    167.5000,       5.0000,   4.00000,   1088.3939
    172.5000,       5.0000,   4.00000,    794.6166
    177.5000,       5.0000,   4.00000,    965.9083
    182.5000,       5.0000,   4.00000,    891.7135
    187.5000,       5.0000,   4.00000,    814.0055
    192.5000,       5.0000,   4.00000,    672.9218
    197.5000,       5.0000,   4.00000,    786.1028
    202.5000,       5.0000,   4.00000,    651.6007
    207.5000,       5.0000,   4.00000,    343.2575
    212.5000,       5.0000,   4.00000,    412.2538
    217.5000,       5.0000,   4.00000,    444.9001
    222.5000,       5.0000,   4.00000,    519.5923
    227.5000,       5.0000,   4.00000,    415.6110
    232.5000,       5.0000,   4.00000,    376.6628
    237.5000,       5.0000,   4.00000,    443.1710
    242.5000,       5.0000,   4.00000,    398.3821
    247.5000,       5.0000,   4.00000,    393.5879
    252.5000,       5.0000,   4.00000,    344.9814
    257.5000,       5.0000,   4.00000,    377.5179
    262.5000,       5.0000,   4.00000,    342.5441
    267.5000,       5.0000,   4.00000,    463.2084
    272.5000,       5.0000,   4.00000,    426.8670
    277.5000,       5.0000,   4.00000,    396.1044
    282.5000,       5.0000,   4.00000,    454.3907
    287.5000,       5.0000,   4.00000,    386.0086
    292.5000,       5.0000,   4.00000,    429.0863
    297.5000,       5.0000,   4.00000,    440.5101
    302.5000,       5.0000,   4.00000,    371.1274
    307.5000,       5.0000,   4.00000,    400.0476
    312.5000,       5.0000,   4.00000,    423.2115
    317.5000,       5.0000,   4.00000,    384.1559
    322.5000,       5.0000,   4.00000,    422.2379
    327.5000,       5.0000,   4.00000,    446.1872
    332.5000,       5.0000,   4.00000,    467.3413
    337.5000,       5.0000,   4.00000,    484.8366
    342.5000,       5.0000,   4.00000,    431.8528
    347.5000,       5.0000,   4.00000,    418.0200
    352.5000,       5.0000,   4.00000,    529.2473
    357.5000,       5.0000,   4.00000,    646.7856
    362.5000,       5.0000,   4.00000,    596.7524
    367.5000,       5.0000,   4.00000,    450.7357
    372.5000,       5.0000,   4.00000,    507.4323
    377.5000,       5.0000,   4.00000,    592.1618
    382.5000,       5.0000,   4.00000,    902.6187
    387.5000,       5.0000,   4.00000,    679.4159
    392.5000,       5.0000,   4.00000,    488.4429
    397.5000,       5.0000,   4.00000,    514.5013
    402.5000,       5.0000,   4.00000,    509.0968
    407.5000,       5.0000,   4.00000,    541.3559
    412.5000,       5.0000,   4.00000,    511.0440
    417.5000,       5.0000,   4.00000,    526.8842
    422.5000,       5.0000,   4.00000,    491.4944
     30.0000,      20.0000,   1.00000,    737.3210
     35.0000,      20.0000,   1.00000,    660.0261
     40.0000,      20.0000,   1.00000,    686.6575
     45.0000,      20.0000,   1.00000,    828.7003
     50.0000,      20.0000,   1.00000,    992.5874
     55.0000,      20.0000,   1.00000,   1073.9960
     60.0000,      20.0000,   1.00000,   1026.8674
     65.0000,      20.0000,   1.00000,    930.3124
     70.0000,      20.0000,   1.00000,    672.3987
     75.0000,      20.0000,   1.00000,    599.4631
     80.0000,      20.0000,   1.00000,    734.7450
     85.0000,      20.0000,   1.00000,    893.4879
     90.0000,      20.0000,   1.00000,   1077.4358
     95.0000,      20.0000,   1.00000,   1056.9785
    100.0000,      20.0000,   1.00000,    927.9504
    105.0000,      20.0000,   1.00000,    822.6290
    110.0000,      20.0000,   1.00000,    789.0701
    115.0000,      20.0000,   1.00000,    824.8325
    120.0000,      20.0000,   1.00000,    936.9385
    125.0000,      20.0000,   1.00000,   1040.6113
    130.0000,      20.0000,   1.00000,   1094.3998
    135.0000,      20.0000,   1.00000,   1121.1875
    140.0000,      20.0000,   1.00000,    997.7314
    145.0000,      20.0000,   1.00000,    948.8593
    150.0000,      20.0000,   1.00000,    933.1658
    155.0000,      20.0000,   1.00000,    884.8803
    160.0000,      20.0000,   1.00000,    854.1429
    165.0000,      20.0000,   1.00000,    790.0370
    170.0000,      20.0000,   1.00000,    773.4083
    175.0000,      20.0000,   1.00000,    801.8786
    180.0000,      20.0000,   1.00000,    771.3000
    185.0000,      20.0000,   1.00000,    779.5668
    190.0000,      20.0000,   1.00000,    781.6331
    195.0000,      20.0000,   1.00000,    715.8810
    200.0000,      20.0000,   1.00000,    600.6204
    205.0000,      20.0000,   1.00000,    521.9939
    210.0000,      20.0000,   1.00000,    432.3423
    215.0000,      20.0000,   1.00000,    377.2483
    220.0000,      20.0000,   1.00000,    410.4530
    225.0000,      20.0000,   1.00000,    422.9024
    230.0000,      20.0000,   1.00000,    470.3398
    235.0000,      20.0000,   1.00000,    460.8523
    240.0000,      20.0000,   1.00000,    430.0755
    245.0000,      20.0000,   1.00000,    411.4115
    250.0000,      20.0000,   1.00000,    385.1269
    255.0000,      20.0000,   1.00000,    368.9656
    260.0000,      20.0000,   1.00000,    386.5298
    265.0000,      20.0000,   1.00000,    403.0477
    270.0000,      20.0000,   1.00000,    414.4651
    275.0000,      20.0000,   1.00000,    456.4217
    280.0000,      20.0000,   1.00000,    439.8720
    285.0000,      20.0000,   1.00000,    430.4322
    290.0000,      20.0000,   1.00000,    436.1230
    295.0000,      20.0000,   1.00000,    396.0331
    300.0000,      20.0000,   1.00000,    400.8482
    305.0000,      20.0000,   1.00000,    398.1573
    310.0000,      20.0000,   1.00000,    388.6301
    315.0000,      20.0000,   1.00000,    421.0873
    320.0000,      20.0000,   1.00000,    453.0610
    325.0000,      20.0000,   1.00000,    484.7811
    330.0000,      20.0000,   1.00000,    523.3176
    335.0000,      20.0000,   1.00000,    504.1920
    340.0000,      20.0000,   1.00000,    482.7124
    345.0000,      20.0000,   1.00000,    496.0678
    350.0000,      20.0000,   1.00000,    516.4060
    355.0000,      20.0000,   1.00000,    457.9750
    360.0000,      20.0000,   1.00000,    420.0490
    365.0000,      20.0000,   1.00000,    455.9426
    370.0000,      20.0000,   1.00000,    490.6860
    375.0000,      20.0000,   1.00000,    559.7853
    380.0000,      20.0000,   1.00000,    587.3839
    385.0000,      20.0000,   1.00000,    626.3007
    390.0000,      20.0000,   1.00000,    666.3035
    395.0000,      20.0000,   1.00000,    580.1235
    400.0000,      20.0000,   1.00000,    516.2237
    405.0000,      20.0000,   1.00000,    518.6333
    410.0000,      20.0000,   1.00000,    509.3518
    415.0000,      20.0000,   1.00000,    539.9068
     27.5000,       5.0000,   5.00000,    997.4483
     32.5000,       5.0000,   5.00000,    774.0681
     37.5000,       5.0000,   5.00000,    691.0111
     42.5000,       5.0000,   5.00000,    630.0583
     47.5000,       5.0000,   5.00000,    901.5190
     52.5000,       5.0000,   5.00000,   1085.6843
     57.5000,       5.0000,   5.00000,   1523.5781
     62.5000,       5.0000,   5.00000,    850.4852
     67.5000,       5.0000,   5.00000,    593.3244
     72.5000,       5.0000,   5.00000,    585.4871
     77.5000,       5.0000,   5.00000,    569.3678
     82.5000,       5.0000,   5.00000,    733.2589
     87.5000,       5.0000,   5.00000,   1114.4822
     92.5000,       5.0000,   5.00000,   1201.1533
     97.5000,       5.0000,   5.00000,   1070.5520
    102.5000,       5.0000,   5.00000,    886.9252
    107.5000,       5.0000,   5.00000,    739.6655
    112.5000,       5.0000,   5.00000,    683.6814
    117.5000,       5.0000,   5.00000,    788.1952
    122.5000,       5.0000,   5.00000,   1141.4108
    127.5000,       5.0000,   5.00000,   1200.3212
    132.5000,       5.0000,   5.00000,   1023.1570
    137.5000,       5.0000,   5.00000,    940.6526
    142.5000,       5.0000,   5.00000,   1146.2568
    147.5000,       5.0000,   5.00000,    904.0411
    152.5000,       5.0000,   5.00000,    849.4152
    157.5000,       5.0000,   5.00000,    903.5996
    162.5000,       5.0000,   5.00000,    875.8683
    167.5000,       5.0000,   5.00000,    838.5497
    172.5000,       5.0000,   5.00000,    658.3577
    177.5000,       5.0000,   5.00000,    821.6793
    182.5000,       5.0000,   5.00000,    818.1468
    187.5000,       5.0000,   5.00000,    707.8591
    192.5000,       5.0000,   5.00000,    566.5329
    197.5000,       5.0000,   5.00000,    766.1916
    202.5000,       5.0000,   5.00000,    635.3523
    207.5000,       5.0000,   5.00000,    330.2578
    212.5000,       5.0000,   5.00000,    387.5991
    217.5000,       5.0000,   5.00000,    398.9083
    222.5000,       5.0000,   5.00000,    446.4157
    227.5000,       5.0000,   5.00000,    423.1025
    232.5000,       5.0000,   5.00000,    412.3486
    237.5000,       5.0000,   5.00000,    482.4346
    242.5000,       5.0000,   5.00000,    406.9244
    247.5000,       5.0000,   5.00000,    394.4796
    252.5000,       5.0000,   5.00000,    353.8635
    257.5000,       5.0000,   5.00000,    386.0723
    262.5000,       5.0000,   5.00000,    348.1419
    267.5000,       5.0000,   5.00000,    472.0902
    272.5000,       5.0000,   5.00000,    432.8961
    277.5000,       5.0000,   5.00000,    416.5933
    282.5000,       5.0000,   5.00000,    467.4934
    287.5000,       5.0000,   5.00000,    398.3584
    292.5000,       5.0000,   5.00000,    432.4949
    297.5000,       5.0000,   5.00000,    444.0676
    302.5000,       5.0000,   5.00000,    377.5072
    307.5000,       5.0000,   5.00000,    395.5296
    312.5000,       5.0000,   5.00000,    444.3357
    317.5000,       5.0000,   5.00000,    412.9671
    322.5000,       5.0000,   5.00000,    460.3490
    327.5000,       5.0000,   5.00000,    503.1769
    332.5000,       5.0000,   5.00000,    517.0559
    337.5000,       5.0000,   5.00000,    499.2400
    342.5000,       5.0000,   5.00000,    458.2942
    347.5000,       5.0000,   5.00000,    431.8277
    352.5000,       5.0000,   5.00000,    501.4218
    357.5000,       5.0000,   5.00000,    510.4576
    362.5000,       5.0000,   5.00000,    524.1156
    367.5000,       5.0000,   5.00000,    443.8862
    372.5000,       5.0000,   5.00000,    492.0009
    377.5000,       5.0000,   5.00000,    539.6124
    382.5000,       5.0000,   5.00000,    772.5523
    387.5000,       5.0000,   5.00000,    630.6561
    392.5000,       5.0000,   5.00000,    480.2029
    397.5000,       5.0000,   5.00000,    516.6993
    402.5000,       5.0000,   5.00000,    546.6125
    407.5000,       5.0000,   5.00000,    513.9393
    412.5000,       5.0000,   5.00000,    494.2884
    417.5000,       5.0000,   5.00000,    532.4658
     32.5000,       5.0000,   6.00000,    727.7275
     37.5000,       5.0000,   6.00000,    681.8505
     42.5000,       5.0000,   6.00000,    579.9420
     47.5000,       5.0000,   6.00000,    880.1208
     52.5000,       5.0000,   6.00000,   1084.4685
     57.5000,       5.0000,   6.00000,   1482.8578
     62.5000,       5.0000,   6.00000,    844.0532
     67.5000,       5.0000,   6.00000,    610.8608
     72.5000,       5.0000,   6.00000,    613.0661
     77.5000,       5.0000,   6.00000,    596.6169
     82.5000,       5.0000,   6.00000,    733.1033
     87.5000,       5.0000,   6.00000,   1125.3904
     92.5000,       5.0000,   6.00000,   1241.4243
     97.5000,       5.0000,   6.00000,   1113.5310
    102.5000,       5.0000,   6.00000,    910.2064
    107.5000,       5.0000,   6.00000,    741.9547
    112.5000,       5.0000,   6.00000,    616.3942
    117.5000,       5.0000,   6.00000,    685.2954
    122.5000,       5.0000,   6.00000,   1014.0087
    127.5000,       5.0000,   6.00000,   1085.0811
    132.5000,       5.0000,   6.00000,    949.5112
    137.5000,       5.0000,   6.00000,    898.2316
    142.5000,       5.0000,   6.00000,   1049.3541
    147.5000,       5.0000,   6.00000,    751.4498
    152.5000,       5.0000,   6.00000,    654.8868
    157.5000,       5.0000,   6.00000,    733.3689
    162.5000,       5.0000,   6.00000,    762.4354
    167.5000,       5.0000,   6.00000,    704.9766
    172.5000,       5.0000,   6.00000,    513.7228
    177.5000,       5.0000,   6.00000,    780.7985
    182.5000,       5.0000,   6.00000,    771.9159
    187.5000,       5.0000,   6.00000,    623.1508
    192.5000,       5.0000,   6.00000,    488.1924
    197.5000,       5.0000,   6.00000,    740.4662
    202.5000,       5.0000,   6.00000,    653.3608
    207.5000,       5.0000,   6.00000,    306.0962
    212.5000,       5.0000,   6.00000,    369.1380
    217.5000,       5.0000,   6.00000,    384.7424
    222.5000,       5.0000,   6.00000,    448.7830
    227.5000,       5.0000,   6.00000,    383.3521
    232.5000,       5.0000,   6.00000,    402.2043
    237.5000,       5.0000,   6.00000,    498.3983
    242.5000,       5.0000,   6.00000,    418.0964
    247.5000,       5.0000,   6.00000,    411.5404
    252.5000,       5.0000,   6.00000,    352.9510
    257.5000,       5.0000,   6.00000,    406.1763
    262.5000,       5.0000,   6.00000,    367.7856
    267.5000,       5.0000,   6.00000,    475.5469
    272.5000,       5.0000,   6.00000,    448.4501
    277.5000,       5.0000,   6.00000,    425.1267
    282.5000,       5.0000,   6.00000,    475.9409
    287.5000,       5.0000,   6.00000,    403.2180
    292.5000,       5.0000,   6.00000,    435.8833
    297.5000,       5.0000,   6.00000,    430.3468
    302.5000,       5.0000,   6.00000,    374.2281
    307.5000,       5.0000,   6.00000,    403.9060
    312.5000,       5.0000,   6.00000,    460.8504
    317.5000,       5.0000,   6.00000,    441.6524
    322.5000,       5.0000,   6.00000,    484.3194
    327.5000,       5.0000,   6.00000,    521.2006
    332.5000,       5.0000,   6.00000,    527.1564
    337.5000,       5.0000,   6.00000,    512.7610
    342.5000,       5.0000,   6.00000,    462.0035
    347.5000,       5.0000,   6.00000,    413.6593
    352.5000,       5.0000,   6.00000,    413.0771
    357.5000,       5.0000,   6.00000,    453.1711
    362.5000,       5.0000,   6.00000,    513.4892
    367.5000,       5.0000,   6.00000,    418.4884
    372.5000,       5.0000,   6.00000,    466.0256
    377.5000,       5.0000,   6.00000,    517.6467
    382.5000,       5.0000,   6.00000,    721.8836
    387.5000,       5.0000,   6.00000,    595.0626
    392.5000,       5.0000,   6.00000,    495.6794
    397.5000,       5.0000,   6.00000,    569.5980
    402.5000,       5.0000,   6.00000,    568.1316
    407.5000,       5.0000,   6.00000,    524.3915
    412.5000,       5.0000,   6.00000,    472.3348
     37.5000,      25.0000,   1.00000,    714.6624
     42.5000,      25.0000,   1.00000,    763.5660
     47.5000,      25.0000,   1.00000,    904.0256
     52.5000,      25.0000,   1.00000,    898.7747
     57.5000,      25.0000,   1.00000,    902.2820
     62.5000,      25.0000,   1.00000,    894.1379
     67.5000,      25.0000,   1.00000,    858.9660
     72.5000,      25.0000,   1.00000,    711.6108
     77.5000,      25.0000,   1.00000,    749.8837
     82.5000,      25.0000,   1.00000,    858.7678
     87.5000,      25.0000,   1.00000,    933.3917
     92.5000,      25.0000,   1.00000,    975.0034
     97.5000,      25.0000,   1.00000,   1038.2335
    102.5000,      25.0000,   1.00000,    926.9913
    107.5000,      25.0000,   1.00000,    795.3000
    112.5000,      25.0000,   1.00000,    773.9987
    117.5000,      25.0000,   1.00000,    793.8931
    122.5000,      25.0000,   1.00000,    806.4757
    127.5000,      25.0000,   1.00000,    874.9172
    132.5000,      25.0000,   1.00000,    993.2927
    137.5000,      25.0000,   1.00000,    972.3878
    142.5000,      25.0000,   1.00000,    857.7275
    147.5000,      25.0000,   1.00000,    771.3721
    152.5000,      25.0000,   1.00000,    724.1537
    157.5000,      25.0000,   1.00000,    667.3141
    162.5000,      25.0000,   1.00000,    628.8727
    167.5000,      25.0000,   1.00000,    651.2538
    172.5000,      25.0000,   1.00000,    677.5784
    177.5000,      25.0000,   1.00000,    672.5750
    182.5000,      25.0000,   1.00000,    665.5983
    187.5000,      25.0000,   1.00000,    719.1108
    192.5000,      25.0000,   1.00000,    683.5031
    197.5000,      25.0000,   1.00000,    590.3918
    202.5000,      25.0000,   1.00000,    518.0468
    207.5000,      25.0000,   1.00000,    490.5632
    212.5000,      25.0000,   1.00000,    410.8667
    217.5000,      25.0000,   1.00000,    368.4425
    222.5000,      25.0000,   1.00000,    396.7335
    227.5000,      25.0000,   1.00000,    422.0721
    232.5000,      25.0000,   1.00000,    416.9500
    237.5000,      25.0000,   1.00000,    435.4474
    242.5000,      25.0000,   1.00000,    445.7017
    247.5000,      25.0000,   1.00000,    428.8786
    252.5000,      25.0000,   1.00000,    397.9076
    257.5000,      25.0000,   1.00000,    408.3105
    262.5000,      25.0000,   1.00000,    414.8446
    267.5000,      25.0000,   1.00000,    429.9338
    272.5000,      25.0000,   1.00000,    443.7499
    277.5000,      25.0000,   1.00000,    454.5689
    282.5000,      25.0000,   1.00000,    443.3833
    287.5000,      25.0000,   1.00000,    435.0411
    292.5000,      25.0000,   1.00000,    410.8667
    297.5000,      25.0000,   1.00000,    392.7358
    302.5000,      25.0000,   1.00000,    399.7108
    307.5000,      25.0000,   1.00000,    413.6309
    312.5000,      25.0000,   1.00000,    430.5332
    317.5000,      25.0000,   1.00000,    466.9732
    322.5000,      25.0000,   1.00000,    512.2405
    327.5000,      25.0000,   1.00000,    511.0619
    332.5000,      25.0000,   1.00000,    521.0587
    337.5000,      25.0000,   1.00000,    508.8129
    342.5000,      25.0000,   1.00000,    484.1233
    347.5000,      25.0000,   1.00000,    424.1825
    352.5000,      25.0000,   1.00000,    404.9420
    357.5000,      25.0000,   1.00000,    394.1427
    362.5000,      25.0000,   1.00000,    412.9572
    367.5000,      25.0000,   1.00000,    443.5786
    372.5000,      25.0000,   1.00000,    508.0995
    377.5000,      25.0000,   1.00000,    546.6400
    382.5000,      25.0000,   1.00000,    567.3864
    387.5000,      25.0000,   1.00000,    609.2161
    392.5000,      25.0000,   1.00000,    651.5016
    397.5000,      25.0000,   1.00000,    605.5504
    402.5000,      25.0000,   1.00000,    554.3184
    407.5000,      25.0000,   1.00000,    547.1254
     37.5000,       5.0000,   7.00000,    713.7598
     42.5000,       5.0000,   7.00000,    598.3217
     47.5000,       5.0000,   7.00000,    860.7592
     52.5000,       5.0000,   7.00000,   1014.8468
     57.5000,       5.0000,   7.00000,   1372.9462
     62.5000,       5.0000,   7.00000,    769.7623
     67.5000,       5.0000,   7.00000,    582.3557
     72.5000,       5.0000,   7.00000,    666.5045
     77.5000,       5.0000,   7.00000,    616.1760
     82.5000,       5.0000,   7.00000,    739.5799
     87.5000,       5.0000,   7.00000,   1057.9839
     92.5000,       5.0000,   7.00000,   1143.2695
     97.5000,       5.0000,   7.00000,   1150.4708
    102.5000,       5.0000,   7.00000,    970.4975
    107.5000,       5.0000,   7.00000,    711.4073
    112.5000,       5.0000,   7.00000,    613.9678
    117.5000,       5.0000,   7.00000,    673.0923
    122.5000,       5.0000,   7.00000,    925.0801
    127.5000,       5.0000,   7.00000,    969.1927
    132.5000,       5.0000,   7.00000,    869.0962
    137.5000,       5.0000,   7.00000,    858.0303
    142.5000,       5.0000,   7.00000,   1000.3595
    147.5000,       5.0000,   7.00000,    614.2416
    152.5000,       5.0000,   7.00000,    582.1662
    157.5000,       5.0000,   7.00000,    660.6887
    162.5000,       5.0000,   7.00000,    680.4650
    167.5000,       5.0000,   7.00000,    631.7699
    172.5000,       5.0000,   7.00000,    493.1273
    177.5000,       5.0000,   7.00000,    700.4753
    182.5000,       5.0000,   7.00000,    733.8260
    187.5000,       5.0000,   7.00000,    593.4968
    192.5000,       5.0000,   7.00000,    459.8851
    197.5000,       5.0000,   7.00000,    716.7535
    202.5000,       5.0000,   7.00000,    625.3972
    207.5000,       5.0000,   7.00000,    309.5159
    212.5000,       5.0000,   7.00000,    354.6710
    217.5000,       5.0000,   7.00000,    366.9048
    222.5000,       5.0000,   7.00000,    442.2474
    227.5000,       5.0000,   7.00000,    391.3726
    232.5000,       5.0000,   7.00000,    355.9392
    237.5000,       5.0000,   7.00000,    476.7137
    242.5000,       5.0000,   7.00000,    442.8126
    247.5000,       5.0000,   7.00000,    431.3754
    252.5000,       5.0000,   7.00000,    370.2893
    257.5000,       5.0000,   7.00000,    417.3668
    262.5000,       5.0000,   7.00000,    379.3329
    267.5000,       5.0000,   7.00000,    498.6837
    272.5000,       5.0000,   7.00000,    453.0450
    277.5000,       5.0000,   7.00000,    429.6554
    282.5000,       5.0000,   7.00000,    473.3200
    287.5000,       5.0000,   7.00000,    398.2526
    292.5000,       5.0000,   7.00000,    430.8205
    297.5000,       5.0000,   7.00000,    431.2130
    302.5000,       5.0000,   7.00000,    372.4766
    307.5000,       5.0000,   7.00000,    417.6623
    312.5000,       5.0000,   7.00000,    479.5512
    317.5000,       5.0000,   7.00000,    454.1786
    322.5000,       5.0000,   7.00000,    501.1741
    327.5000,       5.0000,   7.00000,    512.2762
    332.5000,       5.0000,   7.00000,    521.0903
    337.5000,       5.0000,   7.00000,    510.3543
    342.5000,       5.0000,   7.00000,    441.3067
    347.5000,       5.0000,   7.00000,    355.5824
    352.5000,       5.0000,   7.00000,    383.5117
    357.5000,       5.0000,   7.00000,    451.9593
    362.5000,       5.0000,   7.00000,    498.3297
    367.5000,       5.0000,   7.00000,    412.4750
    372.5000,       5.0000,   7.00000,    441.0691
    377.5000,       5.0000,   7.00000,    509.0623
    382.5000,       5.0000,   7.00000,    728.9272
    387.5000,       5.0000,   7.00000,    597.2121
    392.5000,       5.0000,   7.00000,    503.9504
    397.5000,       5.0000,   7.00000,    605.7564
    402.5000,       5.0000,   7.00000,    609.9731
    407.5000,       5.0000,   7.00000,    556.7261
     42.5000,       5.0000,   8.00000,    632.7967
     47.5000,       5.0000,   8.00000,    849.7360
     52.5000,       5.0000,   8.00000,    910.6456
     57.5000,       5.0000,   8.00000,   1221.9326
     62.5000,       5.0000,   8.00000,    692.6146
     67.5000,       5.0000,   8.00000,    604.9162
     72.5000,       5.0000,   8.00000,    590.7110
     77.5000,       5.0000,   8.00000,    608.9434
     82.5000,       5.0000,   8.00000,    711.0172
     87.5000,       5.0000,   8.00000,    991.4661
     92.5000,       5.0000,   8.00000,   1092.0150
     97.5000,       5.0000,   8.00000,   1092.1306
    102.5000,       5.0000,   8.00000,    940.0896
    107.5000,       5.0000,   8.00000,    752.1505
    112.5000,       5.0000,   8.00000,    677.9069
    117.5000,       5.0000,   8.00000,    664.1203
    122.5000,       5.0000,   8.00000,    873.4429
    127.5000,       5.0000,   8.00000,    860.4661
    132.5000,       5.0000,   8.00000,    793.6509
    137.5000,       5.0000,   8.00000,    772.1243
    142.5000,       5.0000,   8.00000,    909.8303
    147.5000,       5.0000,   8.00000,    647.2373
    152.5000,       5.0000,   8.00000,    493.5613
    157.5000,       5.0000,   8.00000,    579.2664
    162.5000,       5.0000,   8.00000,    588.0447
    167.5000,       5.0000,   8.00000,    614.8314
    172.5000,       5.0000,   8.00000,    470.9318
    177.5000,       5.0000,   8.00000,    671.2573
    182.5000,       5.0000,   8.00000,    677.2494
    187.5000,       5.0000,   8.00000,    578.1393
    192.5000,       5.0000,   8.00000,    444.5564
    197.5000,       5.0000,   8.00000,    674.5418
    202.5000,       5.0000,   8.00000,    604.0963
    207.5000,       5.0000,   8.00000,    291.1873
    212.5000,       5.0000,   8.00000,    365.8032
    217.5000,       5.0000,   8.00000,    352.8118
    222.5000,       5.0000,   8.00000,    430.0042
    227.5000,       5.0000,   8.00000,    374.4719
    232.5000,       5.0000,   8.00000,    349.7889
    237.5000,       5.0000,   8.00000,    431.2598
    242.5000,       5.0000,   8.00000,    425.6528
    247.5000,       5.0000,   8.00000,    444.8417
    252.5000,       5.0000,   8.00000,    385.2774
    257.5000,       5.0000,   8.00000,    432.8575
    262.5000,       5.0000,   8.00000,    383.3165
    267.5000,       5.0000,   8.00000,    513.0264
    272.5000,       5.0000,   8.00000,    460.4350
    277.5000,       5.0000,   8.00000,    427.9355
    282.5000,       5.0000,   8.00000,    468.4858
    287.5000,       5.0000,   8.00000,    391.8880
    292.5000,       5.0000,   8.00000,    426.7102
    297.5000,       5.0000,   8.00000,    431.9622
    302.5000,       5.0000,   8.00000,    389.4304
    307.5000,       5.0000,   8.00000,    426.7067
    312.5000,       5.0000,   8.00000,    495.2038
    317.5000,       5.0000,   8.00000,    457.7705
    322.5000,       5.0000,   8.00000,    479.9395
    327.5000,       5.0000,   8.00000,    507.6096
    332.5000,       5.0000,   8.00000,    507.8228
    337.5000,       5.0000,   8.00000,    481.0796
    342.5000,       5.0000,   8.00000,    372.0457
    347.5000,       5.0000,   8.00000,    331.9939
    352.5000,       5.0000,   8.00000,    372.8449
    357.5000,       5.0000,   8.00000,    446.7846
    362.5000,       5.0000,   8.00000,    497.9146
    367.5000,       5.0000,   8.00000,    407.1986
    372.5000,       5.0000,   8.00000,    434.4171
    377.5000,       5.0000,   8.00000,    488.0011
    382.5000,       5.0000,   8.00000,    724.1587
    387.5000,       5.0000,   8.00000,    628.7524
    392.5000,       5.0000,   8.00000,    536.4352
    397.5000,       5.0000,   8.00000,    608.0563
    402.5000,       5.0000,   8.00000,    628.8026
     52.5000,      35.0000,   1.00000,    661.7936
     57.5000,      35.0000,   1.00000,    639.6423
     62.5000,      35.0000,   1.00000,    645.5789
     67.5000,      35.0000,   1.00000,    694.5421
     72.5000,      35.0000,   1.00000,    745.5442
     77.5000,      35.0000,   1.00000,    715.8057
     82.5000,      35.0000,   1.00000,    740.3566
     87.5000,      35.0000,   1.00000,    782.8006
     92.5000,      35.0000,   1.00000,    748.9196
     97.5000,      35.0000,   1.00000,    750.3989
    102.5000,      35.0000,   1.00000,    786.5244
    107.5000,      35.0000,   1.00000,    832.5330
    112.5000,      35.0000,   1.00000,    858.9224
    117.5000,      35.0000,   1.00000,    775.2828
    122.5000,      35.0000,   1.00000,    725.7647
    127.5000,      35.0000,   1.00000,    725.0712
    132.5000,      35.0000,   1.00000,    688.4113
    137.5000,      35.0000,   1.00000,    684.4859
    142.5000,      35.0000,   1.00000,    690.3851
    147.5000,      35.0000,   1.00000,    674.1384
    152.5000,      35.0000,   1.00000,    648.5330
    157.5000,      35.0000,   1.00000,    619.4606
    162.5000,      35.0000,   1.00000,    554.6882
    167.5000,      35.0000,   1.00000,    570.9689
    172.5000,      35.0000,   1.00000,    561.3427
    177.5000,      35.0000,   1.00000,    570.5944
    182.5000,      35.0000,   1.00000,    607.0048
    187.5000,      35.0000,   1.00000,    596.3522
    192.5000,      35.0000,   1.00000,    575.8237
    197.5000,      35.0000,   1.00000,    535.7654
    202.5000,      35.0000,   1.00000,    483.5287
    207.5000,      35.0000,   1.00000,    442.2440
    212.5000,      35.0000,   1.00000,    440.9736
    217.5000,      35.0000,   1.00000,    386.5179
    222.5000,      35.0000,   1.00000,    355.0305
    227.5000,      35.0000,   1.00000,    366.4055
    232.5000,      35.0000,   1.00000,    379.4993
    237.5000,      35.0000,   1.00000,    395.3140
    242.5000,      35.0000,   1.00000,    397.8917
    247.5000,      35.0000,   1.00000,    398.7795
    252.5000,      35.0000,   1.00000,    455.1495
    257.5000,      35.0000,   1.00000,    469.6581
    262.5000,      35.0000,   1.00000,    451.9039
    267.5000,      35.0000,   1.00000,    453.1799
    272.5000,      35.0000,   1.00000,    448.7413
    277.5000,      35.0000,   1.00000,    441.5286
    282.5000,      35.0000,   1.00000,    446.5220
    287.5000,      35.0000,   1.00000,    421.6521
    292.5000,      35.0000,   1.00000,    425.3416
    297.5000,      35.0000,   1.00000,    441.9725
    302.5000,      35.0000,   1.00000,    444.8020
    307.5000,      35.0000,   1.00000,    452.0564
    312.5000,      35.0000,   1.00000,    456.4395
    317.5000,      35.0000,   1.00000,    455.7321
    322.5000,      35.0000,   1.00000,    482.4053
    327.5000,      35.0000,   1.00000,    475.8861
    332.5000,      35.0000,   1.00000,    425.1336
    337.5000,      35.0000,   1.00000,    409.3766
    342.5000,      35.0000,   1.00000,    405.3541
    347.5000,      35.0000,   1.00000,    397.4756
    352.5000,      35.0000,   1.00000,    376.4478
    357.5000,      35.0000,   1.00000,    373.8263
    362.5000,      35.0000,   1.00000,    393.4393
    367.5000,      35.0000,   1.00000,    460.2539
    372.5000,      35.0000,   1.00000,    517.9279
    377.5000,      35.0000,   1.00000,    550.9304
    382.5000,      35.0000,   1.00000,    586.9063
    387.5000,      35.0000,   1.00000,    631.8748
    392.5000,      35.0000,   1.00000,    674.9429
     52.5000,       5.0000,  10.00000,    821.2896
     57.5000,       5.0000,  10.00000,   1129.4834
     62.5000,       5.0000,  10.00000,    576.2463
     67.5000,       5.0000,  10.00000,    470.8075
     72.5000,       5.0000,  10.00000,    510.6348
     77.5000,       5.0000,  10.00000,    482.7663
     82.5000,       5.0000,  10.00000,    627.0640
     87.5000,       5.0000,  10.00000,    955.7430
     92.5000,       5.0000,  10.00000,    978.2295
     97.5000,       5.0000,  10.00000,    921.2714
    102.5000,       5.0000,  10.00000,    817.4542
    107.5000,       5.0000,  10.00000,    719.1342
    112.5000,       5.0000,  10.00000,    630.5768
    117.5000,       5.0000,  10.00000,    666.5891
    122.5000,       5.0000,  10.00000,    877.5359
    127.5000,       5.0000,  10.00000,    814.4620
    132.5000,       5.0000,  10.00000,    655.1680
    137.5000,       5.0000,  10.00000,    616.7379
    142.5000,       5.0000,  10.00000,    739.1240
    147.5000,       5.0000,  10.00000,    580.5963
    152.5000,       5.0000,  10.00000,    509.4084
    157.5000,       5.0000,  10.00000,    566.7388
    162.5000,       5.0000,  10.00000,    430.4703
    167.5000,       5.0000,  10.00000,    639.7553
    172.5000,       5.0000,  10.00000,    441.5439
    177.5000,       5.0000,  10.00000,    658.6693
    182.5000,       5.0000,  10.00000,    654.2207
    187.5000,       5.0000,  10.00000,    525.0919
    192.5000,       5.0000,  10.00000,    347.5190
    197.5000,       5.0000,  10.00000,    673.3892
    202.5000,       5.0000,  10.00000,    611.5200
    207.5000,       5.0000,  10.00000,    282.7025
    212.5000,       5.0000,  10.00000,    351.5652
    217.5000,       5.0000,  10.00000,    341.5534
    222.5000,       5.0000,  10.00000,    392.5139
    227.5000,       5.0000,  10.00000,    344.8964
    232.5000,       5.0000,  10.00000,    328.1484
    237.5000,       5.0000,  10.00000,    423.6154
    242.5000,       5.0000,  10.00000,    400.2749
    247.5000,       5.0000,  10.00000,    430.0477
    252.5000,       5.0000,  10.00000,    390.4868
    257.5000,       5.0000,  10.00000,    462.1961
    262.5000,       5.0000,  10.00000,    401.7969
    267.5000,       5.0000,  10.00000,    524.9852
    272.5000,       5.0000,  10.00000,    446.0006
    277.5000,       5.0000,  10.00000,    427.4919
    282.5000,       5.0000,  10.00000,    462.1496
    287.5000,       5.0000,  10.00000,    390.9233
    292.5000,       5.0000,  10.00000,    439.4715
    297.5000,       5.0000,  10.00000,    465.7276
    302.5000,       5.0000,  10.00000,    416.2212
    307.5000,       5.0000,  10.00000,    448.7820
    312.5000,       5.0000,  10.00000,    478.7229
    317.5000,       5.0000,  10.00000,    431.8241
    322.5000,       5.0000,  10.00000,    459.0452
    327.5000,       5.0000,  10.00000,    470.1488
    332.5000,       5.0000,  10.00000,    449.4445
    337.5000,       5.0000,  10.00000,    402.8618
    342.5000,       5.0000,  10.00000,    350.7877
    347.5000,       5.0000,  10.00000,    313.5621
    352.5000,       5.0000,  10.00000,    355.3677
    357.5000,       5.0000,  10.00000,    430.5415
    362.5000,       5.0000,  10.00000,    497.4534
    367.5000,       5.0000,  10.00000,    415.9858
    372.5000,       5.0000,  10.00000,    447.2599
    377.5000,       5.0000,  10.00000,    504.8202
    382.5000,       5.0000,  10.00000,    747.7338
    387.5000,       5.0000,  10.00000,    655.5567
    392.5000,       5.0000,  10.00000,    575.1732
     67.5000,      45.0000,   1.00000,    558.7807
     72.5000,      45.0000,   1.00000,    570.1601
     77.5000,      45.0000,   1.00000,    551.3798
     82.5000,      45.0000,   1.00000,    524.2757
     87.5000,      45.0000,   1.00000,    534.5092
     92.5000,      45.0000,   1.00000,    563.2830
     97.5000,      45.0000,   1.00000,    609.7165
    102.5000,      45.0000,   1.00000,    669.8624
    107.5000,      45.0000,   1.00000,    726.0422
    112.5000,      45.0000,   1.00000,    684.2936
    117.5000,      45.0000,   1.00000,    657.3094
    122.5000,      45.0000,   1.00000,    669.3669
    127.5000,      45.0000,   1.00000,    691.8566
    132.5000,      45.0000,   1.00000,    650.8735
    137.5000,      45.0000,   1.00000,    627.4579
    142.5000,      45.0000,   1.00000,    650.4276
    147.5000,      45.0000,   1.00000,    615.7148
    152.5000,      45.0000,   1.00000,    578.5225
    157.5000,      45.0000,   1.00000,    598.9955
    162.5000,      45.0000,   1.00000,    618.2380
    167.5000,      45.0000,   1.00000,    588.6186
    172.5000,      45.0000,   1.00000,    562.1869
    177.5000,      45.0000,   1.00000,    551.4252
    182.5000,      45.0000,   1.00000,    577.8627
    187.5000,      45.0000,   1.00000,    536.3193
    192.5000,      45.0000,   1.00000,    515.9889
    197.5000,      45.0000,   1.00000,    511.1928
    202.5000,      45.0000,   1.00000,    471.8953
    207.5000,      45.0000,   1.00000,    424.6184
    212.5000,      45.0000,   1.00000,    403.9724
    217.5000,      45.0000,   1.00000,    396.2548
    222.5000,      45.0000,   1.00000,    361.1091
    227.5000,      45.0000,   1.00000,    356.4048
    232.5000,      45.0000,   1.00000,    359.4426
    237.5000,      45.0000,   1.00000,    378.2867
    242.5000,      45.0000,   1.00000,    376.5209
    247.5000,      45.0000,   1.00000,    397.7610
    252.5000,      45.0000,   1.00000,    414.6832
    257.5000,      45.0000,   1.00000,    425.0464
    262.5000,      45.0000,   1.00000,    427.8641
    267.5000,      45.0000,   1.00000,    440.7935
    272.5000,      45.0000,   1.00000,    462.6575
    277.5000,      45.0000,   1.00000,    472.1093
    282.5000,      45.0000,   1.00000,    476.1166
    287.5000,      45.0000,   1.00000,    492.2791
    292.5000,      45.0000,   1.00000,    479.5816
    297.5000,      45.0000,   1.00000,    457.5214
    302.5000,      45.0000,   1.00000,    446.6072
    307.5000,      45.0000,   1.00000,    442.5947
    312.5000,      45.0000,   1.00000,    444.5207
    317.5000,      45.0000,   1.00000,    418.4480
    322.5000,      45.0000,   1.00000,    394.4082
    327.5000,      45.0000,   1.00000,    384.4928
    332.5000,      45.0000,   1.00000,    372.7746
    337.5000,      45.0000,   1.00000,    373.8045
    342.5000,      45.0000,   1.00000,    380.6050
    347.5000,      45.0000,   1.00000,    374.6664
    352.5000,      45.0000,   1.00000,    384.2134
    357.5000,      45.0000,   1.00000,    396.3659
    362.5000,      45.0000,   1.00000,    451.5471
    367.5000,      45.0000,   1.00000,    504.0671
    372.5000,      45.0000,   1.00000,    544.5138
    377.5000,      45.0000,   1.00000,    601.5903
     67.5000,      15.0000,   4.00000,    425.4628
     72.5000,      15.0000,   4.00000,    387.9485
     77.5000,      15.0000,   4.00000,    397.2961
     82.5000,      15.0000,   4.00000,    493.7404
     87.5000,      15.0000,   4.00000,    639.8701
     92.5000,      15.0000,   4.00000,    746.0396
     97.5000,      15.0000,   4.00000,    764.7054
    102.5000,      15.0000,   4.00000,    698.1266
    107.5000,      15.0000,   4.00000,    603.6537
    112.5000,      15.0000,   4.00000,    514.9160
    117.5000,      15.0000,   4.00000,    544.4265
    122.5000,      15.0000,   4.00000,    675.8940
    127.5000,      15.0000,   4.00000,    778.2325
    132.5000,      15.0000,   4.00000,    691.7065
    137.5000,      15.0000,   4.00000,    644.6852
    142.5000,      15.0000,   4.00000,    610.6230
    147.5000,      15.0000,   4.00000,    581.5570
    152.5000,      15.0000,   4.00000,    525.7343
    157.5000,      15.0000,   4.00000,    520.5767
    162.5000,      15.0000,   4.00000,    564.7060
    167.5000,      15.0000,   4.00000,    534.9161
    172.5000,      15.0000,   4.00000,    564.5910
    177.5000,      15.0000,   4.00000,    501.2603
    182.5000,      15.0000,   4.00000,    593.6417
    187.5000,      15.0000,   4.00000,    515.2726
    192.5000,      15.0000,   4.00000,    533.0765
    197.5000,      15.0000,   4.00000,    553.9055
    202.5000,      15.0000,   4.00000,    497.7362
    207.5000,      15.0000,   4.00000,    387.8470
    212.5000,      15.0000,   4.00000,    303.1753
    217.5000,      15.0000,   4.00000,    341.3152
    222.5000,      15.0000,   4.00000,    337.3850
    227.5000,      15.0000,   4.00000,    336.8340
    232.5000,      15.0000,   4.00000,    341.9542
    237.5000,      15.0000,   4.00000,    360.6644
    242.5000,      15.0000,   4.00000,    394.0040
    247.5000,      15.0000,   4.00000,    393.4096
    252.5000,      15.0000,   4.00000,    401.9697
    257.5000,      15.0000,   4.00000,    379.8560
    262.5000,      15.0000,   4.00000,    422.2300
    267.5000,      15.0000,   4.00000,    454.8554
    272.5000,      15.0000,   4.00000,    497.9146
    277.5000,      15.0000,   4.00000,    483.1127
    282.5000,      15.0000,   4.00000,    473.1853
    287.5000,      15.0000,   4.00000,    476.3324
    292.5000,      15.0000,   4.00000,    475.7412
    297.5000,      15.0000,   4.00000,    454.6494
    302.5000,      15.0000,   4.00000,    441.3226
    307.5000,      15.0000,   4.00000,    439.6581
    312.5000,      15.0000,   4.00000,    433.1798
    317.5000,      15.0000,   4.00000,    408.5759
    322.5000,      15.0000,   4.00000,    388.1337
    327.5000,      15.0000,   4.00000,    390.2794
    332.5000,      15.0000,   4.00000,    381.2082
    337.5000,      15.0000,   4.00000,    356.2802
    342.5000,      15.0000,   4.00000,    320.6549
    347.5000,      15.0000,   4.00000,    322.7678
    352.5000,      15.0000,   4.00000,    362.3606
    357.5000,      15.0000,   4.00000,    442.7708
    362.5000,      15.0000,   4.00000,    470.0012
    367.5000,      15.0000,   4.00000,    484.3197
    372.5000,      15.0000,   4.00000,    482.1859
    377.5000,      15.0000,   4.00000,    610.6233
     82.5000,      55.0000,   1.00000,    466.3320
     87.5000,      55.0000,   1.00000,    406.3506
     92.5000,      55.0000,   1.00000,    409.8205
     97.5000,      55.0000,   1.00000,    433.0836
    102.5000,      55.0000,   1.00000,    467.0149
    107.5000,      55.0000,   1.00000,    512.6760
    112.5000,      55.0000,   1.00000,    591.3429
    117.5000,      55.0000,   1.00000,    592.3455
    122.5000,      55.0000,   1.00000,    568.5872
    127.5000,      55.0000,   1.00000,    546.0931
    132.5000,      55.0000,   1.00000,    566.6255
    137.5000,      55.0000,   1.00000,    624.1567
    142.5000,      55.0000,   1.00000,    673.5598
    147.5000,      55.0000,   1.00000,    659.7189
    152.5000,      55.0000,   1.00000,    635.2849
    157.5000,      55.0000,   1.00000,    614.0550
    162.5000,      55.0000,   1.00000,    584.1500
    167.5000,      55.0000,   1.00000,    565.9280
    172.5000,      55.0000,   1.00000,    569.2629
    177.5000,      55.0000,   1.00000,    586.2444
    182.5000,      55.0000,   1.00000,    571.4644
    187.5000,      55.0000,   1.00000,    537.4180
    192.5000,      55.0000,   1.00000,    475.1394
    197.5000,      55.0000,   1.00000,    469.9574
    202.5000,      55.0000,   1.00000,    458.5795
    212.5000,      55.0000,   1.00000,    404.4585
    217.5000,      55.0000,   1.00000,    383.0324
    222.5000,      55.0000,   1.00000,    397.0040
    227.5000,      55.0000,   1.00000,    368.6684
    232.5000,      55.0000,   1.00000,    342.9483
    237.5000,      55.0000,   1.00000,    351.0943
    242.5000,      55.0000,   1.00000,    366.9695
    247.5000,      55.0000,   1.00000,    380.3514
    252.5000,      55.0000,   1.00000,    385.8006
    257.5000,      55.0000,   1.00000,    398.2682
    262.5000,      55.0000,   1.00000,    423.7703
    267.5000,      55.0000,   1.00000,    448.2262
    272.5000,      55.0000,   1.00000,    469.2054
    277.5000,      55.0000,   1.00000,    464.6238
    282.5000,      55.0000,   1.00000,    484.7137
    287.5000,      55.0000,   1.00000,    500.1240
    292.5000,      55.0000,   1.00000,    488.5281
    297.5000,      55.0000,   1.00000,    481.1391
    302.5000,      55.0000,   1.00000,    449.9917
    307.5000,      55.0000,   1.00000,    418.2339
    312.5000,      55.0000,   1.00000,    391.2497
    317.5000,      55.0000,   1.00000,    381.6592
    322.5000,      55.0000,   1.00000,    369.1043
    327.5000,      55.0000,   1.00000,    356.0917
    332.5000,      55.0000,   1.00000,    369.4967
    337.5000,      55.0000,   1.00000,    381.8772
    342.5000,      55.0000,   1.00000,    386.2196
    347.5000,      55.0000,   1.00000,    395.8270
    352.5000,      55.0000,   1.00000,    413.7366
    357.5000,      55.0000,   1.00000,    458.4270
    362.5000,      55.0000,   1.00000,    493.1817
     82.5000,      15.0000,   5.00000,    447.5909
     87.5000,      15.0000,   5.00000,    508.9579
     92.5000,      15.0000,   5.00000,    584.4075
     97.5000,      15.0000,   5.00000,    554.1623
    102.5000,      15.0000,   5.00000,    502.7648
    107.5000,      15.0000,   5.00000,    435.4969
    112.5000,      15.0000,   5.00000,    433.5068
    117.5000,      15.0000,   5.00000,    475.0468
    122.5000,      15.0000,   5.00000,    539.4669
    127.5000,      15.0000,   5.00000,    586.2802
    132.5000,      15.0000,   5.00000,    594.8467
    137.5000,      15.0000,   5.00000,    648.2623
    142.5000,      15.0000,   5.00000,    640.2268
    147.5000,      15.0000,   5.00000,    603.4857
    152.5000,      15.0000,   5.00000,    534.3577
    157.5000,      15.0000,   5.00000,    531.1099
    162.5000,      15.0000,   5.00000,    549.2033
    167.5000,      15.0000,   5.00000,    522.5806
    172.5000,      15.0000,   5.00000,    530.0505
    177.5000,      15.0000,   5.00000,    565.4220
    182.5000,      15.0000,   5.00000,    607.7436
    187.5000,      15.0000,   5.00000,    539.1993
    192.5000,      15.0000,   5.00000,    474.8676
    197.5000,      15.0000,   5.00000,    533.9265
    202.5000,      15.0000,   5.00000,    492.9140
    212.5000,      15.0000,   5.00000,    299.1368
    217.5000,      15.0000,   5.00000,    337.0796
    222.5000,      15.0000,   5.00000,    337.4447
    227.5000,      15.0000,   5.00000,    349.1822
    232.5000,      15.0000,   5.00000,    333.6997
    237.5000,      15.0000,   5.00000,    341.5660
    242.5000,      15.0000,   5.00000,    391.0020
    247.5000,      15.0000,   5.00000,    366.4282
    252.5000,      15.0000,   5.00000,    377.2690
    257.5000,      15.0000,   5.00000,    359.7040
    262.5000,      15.0000,   5.00000,    423.5484
    267.5000,      15.0000,   5.00000,    458.5023
    272.5000,      15.0000,   5.00000,    498.0929
    277.5000,      15.0000,   5.00000,    492.3862
    282.5000,      15.0000,   5.00000,    482.4786
    287.5000,      15.0000,   5.00000,    498.9593
    292.5000,      15.0000,   5.00000,    482.1717
    297.5000,      15.0000,   5.00000,    464.7704
    302.5000,      15.0000,   5.00000,    428.8984
    307.5000,      15.0000,   5.00000,    414.0966
    312.5000,      15.0000,   5.00000,    405.5268
    317.5000,      15.0000,   5.00000,    382.1877
    322.5000,      15.0000,   5.00000,    369.1473
    327.5000,      15.0000,   5.00000,    364.7304
    332.5000,      15.0000,   5.00000,    356.4939
    337.5000,      15.0000,   5.00000,    354.0419
    342.5000,      15.0000,   5.00000,    330.6647
    347.5000,      15.0000,   5.00000,    338.6604
    352.5000,      15.0000,   5.00000,    383.2785
    357.5000,      15.0000,   5.00000,    466.6743
    362.5000,      15.0000,   5.00000,    497.7867
     97.5000,      65.0000,   1.00000,    367.3523
    102.5000,      65.0000,   1.00000,    356.8229
    107.5000,      65.0000,   1.00000,    371.3256
    112.5000,      65.0000,   1.00000,    421.2242
    117.5000,      65.0000,   1.00000,    469.4680
    122.5000,      65.0000,   1.00000,    488.1158
    127.5000,      65.0000,   1.00000,    505.3813
    132.5000,      65.0000,   1.00000,    522.5348
    137.5000,      65.0000,   1.00000,    542.4728
    142.5000,      65.0000,   1.00000,    539.7165
    147.5000,      65.0000,   1.00000,    581.6398
    152.5000,      65.0000,   1.00000,    634.6924
    157.5000,      65.0000,   1.00000,    654.3296
    162.5000,      65.0000,   1.00000,    619.6874
    167.5000,      65.0000,   1.00000,    612.1656
    172.5000,      65.0000,   1.00000,    596.3878
    177.5000,      65.0000,   1.00000,    537.5785
    182.5000,      65.0000,   1.00000,    510.5051
    187.5000,      65.0000,   1.00000,    510.3625
    227.5000,      65.0000,   1.00000,    385.9313
    232.5000,      65.0000,   1.00000,    357.0548
    237.5000,      65.0000,   1.00000,    347.1373
    242.5000,      65.0000,   1.00000,    370.8877
    247.5000,      65.0000,   1.00000,    384.7518
    252.5000,      65.0000,   1.00000,    400.3474
    257.5000,      65.0000,   1.00000,    413.6646
    262.5000,      65.0000,   1.00000,    431.1138
    267.5000,      65.0000,   1.00000,    445.6574
    272.5000,      65.0000,   1.00000,    441.3181
    277.5000,      65.0000,   1.00000,    454.7611
    282.5000,      65.0000,   1.00000,    460.6601
    287.5000,      65.0000,   1.00000,    449.4854
    292.5000,      65.0000,   1.00000,    433.6640
    297.5000,      65.0000,   1.00000,    445.6392
    302.5000,      65.0000,   1.00000,    437.8810
    307.5000,      65.0000,   1.00000,    415.2458
    312.5000,      65.0000,   1.00000,    396.2605
    317.5000,      65.0000,   1.00000,    379.1858
    322.5000,      65.0000,   1.00000,    376.9198
    327.5000,      65.0000,   1.00000,    385.5555
    332.5000,      65.0000,   1.00000,    395.3594
    337.5000,      65.0000,   1.00000,    403.4468
    342.5000,      65.0000,   1.00000,    413.7565
    347.5000,      65.0000,   1.00000,    430.3153
    102.5000,      15.0000,   6.00000,    413.5987
    107.5000,      15.0000,   6.00000,    343.8497
    112.5000,      15.0000,   6.00000,    311.1374
    122.5000,      15.0000,   6.00000,    461.8907
    127.5000,      15.0000,   6.00000,    498.0293
    132.5000,      15.0000,   6.00000,    504.0469
    137.5000,      15.0000,   6.00000,    535.8279
    142.5000,      15.0000,   6.00000,    545.7800
    147.5000,      15.0000,   6.00000,    509.4686
    152.5000,      15.0000,   6.00000,    516.6526
    157.5000,      15.0000,   6.00000,    534.0029
    162.5000,      15.0000,   6.00000,    586.2526
    167.5000,      15.0000,   6.00000,    538.0355
    172.5000,      15.0000,   6.00000,    535.0439
    177.5000,      15.0000,   6.00000,    552.4475
    182.5000,      15.0000,   6.00000,    563.2032
    187.5000,      15.0000,   6.00000,    513.2755
    227.5000,      15.0000,   6.00000,    337.6127
    232.5000,      15.0000,   6.00000,    330.3440
    237.5000,      15.0000,   6.00000,    335.6780
    242.5000,      15.0000,   6.00000,    382.7451
    247.5000,      15.0000,   6.00000,    373.5072
    252.5000,      15.0000,   6.00000,    385.7411
    257.5000,      15.0000,   6.00000,    378.2510
    262.5000,      15.0000,   6.00000,    431.1812
    267.5000,      15.0000,   6.00000,    453.5767
    272.5000,      15.0000,   6.00000,    478.3689
    277.5000,      15.0000,   6.00000,    477.4950
    282.5000,      15.0000,   6.00000,    464.3874
    287.5000,      15.0000,   6.00000,    458.3952
    292.5000,      15.0000,   6.00000,    438.8040
    297.5000,      15.0000,   6.00000,    435.4456
    302.5000,      15.0000,   6.00000,    441.1680
    307.5000,      15.0000,   6.00000,    415.9512
    312.5000,      15.0000,   6.00000,    387.4746
    317.5000,      15.0000,   6.00000,    376.1827
    322.5000,      15.0000,   6.00000,    371.0118
    327.5000,      15.0000,   6.00000,    376.7628
    332.5000,      15.0000,   6.00000,    383.4940
    337.5000,      15.0000,   6.00000,    374.9942
    342.5000,      15.0000,   6.00000,    354.6744
    347.5000,      15.0000,   6.00000,    367.3179
    105.0000,      30.0000,   3.00000,    364.9320
    110.0000,      30.0000,   3.00000,    369.1285
    115.0000,      30.0000,   3.00000,    379.3064
    120.0000,      30.0000,   3.00000,    359.4166
    125.0000,      30.0000,   3.00000,    382.6034
    130.0000,      30.0000,   3.00000,    446.0463
    135.0000,      30.0000,   3.00000,    502.0278
    140.0000,      30.0000,   3.00000,    503.8753
    145.0000,      30.0000,   3.00000,    514.6821
    150.0000,      30.0000,   3.00000,    526.0203
    155.0000,      30.0000,   3.00000,    534.5109
    160.0000,      30.0000,   3.00000,    521.2869
    165.0000,      30.0000,   3.00000,    557.7407
    170.0000,      30.0000,   3.00000,    599.7510
    175.0000,      30.0000,   3.00000,    578.7722
    180.0000,      30.0000,   3.00000,    540.9795
    235.0000,      30.0000,   3.00000,    361.8797
    240.0000,      30.0000,   3.00000,    354.9603
    245.0000,      30.0000,   3.00000,    366.6056
    250.0000,      30.0000,   3.00000,    385.7033
    255.0000,      30.0000,   3.00000,    405.3224
    260.0000,      30.0000,   3.00000,    416.7170
    265.0000,      30.0000,   3.00000,    425.8667
    270.0000,      30.0000,   3.00000,    453.4019
    275.0000,      30.0000,   3.00000,    456.3352
    280.0000,      30.0000,   3.00000,    450.8163
    285.0000,      30.0000,   3.00000,    443.6309
    290.0000,      30.0000,   3.00000,    432.6073
    295.0000,      30.0000,   3.00000,    422.9814
    300.0000,      30.0000,   3.00000,    406.1784
    305.0000,      30.0000,   3.00000,    405.3171
    310.0000,      30.0000,   3.00000,    401.5685
    315.0000,      30.0000,   3.00000,    390.7702
    320.0000,      30.0000,   3.00000,    393.6664
    325.0000,      30.0000,   3.00000,    389.4985
    330.0000,      30.0000,   3.00000,    383.5047
    335.0000,      30.0000,   3.00000,    379.2490
    340.0000,      30.0000,   3.00000,    385.0296
    112.5000,      25.0000,   4.00000,    324.9679
    117.5000,      25.0000,   4.00000,    327.2468
    122.5000,      25.0000,   4.00000,    354.5486
    127.5000,      25.0000,   4.00000,    381.7527
    132.5000,      25.0000,   4.00000,    439.4932
    137.5000,      25.0000,   4.00000,    467.0008
    142.5000,      25.0000,   4.00000,    452.6161
    147.5000,      25.0000,   4.00000,    483.2910
    152.5000,      25.0000,   4.00000,    499.9065
    157.5000,      25.0000,   4.00000,    499.9115
    162.5000,      25.0000,   4.00000,    484.6084
    167.5000,      25.0000,   4.00000,    537.3640
    172.5000,      25.0000,   4.00000,    594.8257
    242.5000,      25.0000,   4.00000,    370.6256
    247.5000,      25.0000,   4.00000,    391.1507
    252.5000,      25.0000,   4.00000,    381.1205
    257.5000,      25.0000,   4.00000,    411.8262
    262.5000,      25.0000,   4.00000,    420.5317
    267.5000,      25.0000,   4.00000,    430.5662
    272.5000,      25.0000,   4.00000,    442.3728
    277.5000,      25.0000,   4.00000,    446.3358
    282.5000,      25.0000,   4.00000,    432.4675
    287.5000,      25.0000,   4.00000,    422.6222
    292.5000,      25.0000,   4.00000,    410.5818
    297.5000,      25.0000,   4.00000,    404.4268
    302.5000,      25.0000,   4.00000,    412.9473
    307.5000,      25.0000,   4.00000,    394.3210
    312.5000,      25.0000,   4.00000,    395.7081
    317.5000,      25.0000,   4.00000,    413.1455
    322.5000,      25.0000,   4.00000,    407.0429
    327.5000,      25.0000,   4.00000,    394.3156
    332.5000,      25.0000,   4.00000,    399.4730
INVERSION RESULTS
INITIAL RMS ERROR
 40.81
NUMBER OF LAYERS
12
NUMBER OF BLOCKS
848
ITERATION 1
MODEL RESISTIVITY
LAYER 1
87,     2.5000
     10.0000,     908.58
     15.0000,     1328.1
     20.0000,     1511.9
     25.0000,     1607.7
     30.0000,     1559.7
     35.0000,     1254.5
     40.0000,     1062.2
     45.0000,     785.67
     50.0000,     825.94
     55.0000,     828.27
     60.0000,     889.14
     65.0000,     465.78
     70.0000,     338.07
     75.0000,     344.91
     80.0000,     381.68
     85.0000,     549.07
     90.0000,     936.11
     95.0000,     1062.9
    100.0000,     1106.0
    105.0000,     1085.5
    110.0000,     992.88
    115.0000,     944.44
    120.0000,     1141.9
    125.0000,     1747.2
    130.0000,     2095.8
    135.0000,     2160.6
    140.0000,     2691.6
    145.0000,     3879.6
    150.0000,     3444.2
    155.0000,     3333.0
    160.0000,     3966.3
    165.0000,     3934.0
    170.0000,     3488.2
    175.0000,     2303.0
    180.0000,     2518.6
    185.0000,     1923.8
    190.0000,     1479.7
    195.0000,     1045.5
    200.0000,     1206.5
    205.0000,     818.44
    210.0000,     404.74
    215.0000,     462.93
    220.0000,     460.42
    225.0000,     507.01
    230.0000,     419.71
    235.0000,     391.15
    240.0000,     472.00
    245.0000,     436.47
    250.0000,     445.07
    255.0000,     393.32
    260.0000,     428.47
    265.0000,     398.38
    270.0000,     525.99
    275.0000,     478.95
    280.0000,     430.33
    285.0000,     434.95
    290.0000,     340.09
    295.0000,     337.48
    300.0000,     302.44
    305.0000,     236.27
    310.0000,     228.88
    315.0000,     233.65
    320.0000,     206.92
    325.0000,     215.15
    330.0000,     224.43
    335.0000,     231.06
    340.0000,     232.73
    345.0000,     221.90
    350.0000,     223.32
    355.0000,     289.76
    360.0000,     403.95
    365.0000,     520.25
    370.0000,     524.76
    375.0000,     717.85
    380.0000,     962.36
    385.0000,     1729.8
    390.0000,     1581.2
    395.0000,     1235.1
    400.0000,     1192.2
    405.0000,     1091.5
    410.0000,     874.88
    415.0000,     646.10
    420.0000,     572.49
    425.0000,     482.38
    430.0000,     529.34
    435.0000,     620.42
           728.7672
LAYER 2
87,     5.2500
     10.0000,     897.35
     15.0000,     1225.0
     20.0000,     1461.2
     25.0000,     1589.0
     30.0000,     1540.2
     35.0000,     1255.0
     40.0000,     1039.8
     45.0000,     789.94
     50.0000,     822.48
     55.0000,     845.73
     60.0000,     861.35
     65.0000,     480.91
     70.0000,     347.39
     75.0000,     348.85
     80.0000,     385.43
     85.0000,     553.45
     90.0000,     907.79
     95.0000,     1065.5
    100.0000,     1106.9
    105.0000,     1070.1
    110.0000,     965.80
    115.0000,     926.05
    120.0000,     1121.8
    125.0000,     1678.4
    130.0000,     2016.2
    135.0000,     2119.4
    140.0000,     2604.8
    145.0000,     3558.6
    150.0000,     3203.1
    155.0000,     3082.9
    160.0000,     3619.4
    165.0000,     3663.4
    170.0000,     3221.3
    175.0000,     2245.1
    180.0000,     2339.6
    185.0000,     1840.8
    190.0000,     1379.5
    195.0000,     1012.9
    200.0000,     1151.1
    205.0000,     807.70
    210.0000,     418.37
    215.0000,     451.28
    220.0000,     457.90
    225.0000,     493.64
    230.0000,     420.96
    235.0000,     391.06
    240.0000,     456.59
    245.0000,     435.23
    250.0000,     435.44
    255.0000,     394.85
    260.0000,     423.59
    265.0000,     407.71
    270.0000,     515.49
    275.0000,     480.44
    280.0000,     435.50
    285.0000,     429.21
    290.0000,     350.35
    295.0000,     342.19
    300.0000,     310.42
    305.0000,     250.02
    310.0000,     240.99
    315.0000,     244.80
    320.0000,     221.48
    325.0000,     227.19
    330.0000,     236.95
    335.0000,     244.51
    340.0000,     245.74
    345.0000,     235.49
    350.0000,     238.66
    355.0000,     304.54
    360.0000,     423.88
    365.0000,     543.65
    370.0000,     557.98
    375.0000,     716.81
    380.0000,     967.70
    385.0000,     1563.7
    390.0000,     1472.4
    395.0000,     1168.4
    400.0000,     1113.1
    405.0000,     1026.0
    410.0000,     820.98
    415.0000,     613.84
    420.0000,     534.43
    425.0000,     469.47
    430.0000,     517.00
    435.0000,     620.16
           723.9180
LAYER 3
85,     8.2750
     15.0000,     958.99
     20.0000,     1228.7
     25.0000,     1415.7
     30.0000,     1386.5
     35.0000,     1174.2
     40.0000,     968.92
     45.0000,     789.15
     50.0000,     834.14
     55.0000,     901.50
     60.0000,     889.24
     65.0000,     560.12
     70.0000,     414.05
     75.0000,     400.46
     80.0000,     431.63
     85.0000,     583.22
     90.0000,     877.63
     95.0000,     1045.3
    100.0000,     1082.1
    105.0000,     1019.9
    110.0000,     906.01
    115.0000,     868.67
    120.0000,     1033.2
    125.0000,     1447.5
    130.0000,     1712.9
    135.0000,     1813.7
    140.0000,     2128.5
    145.0000,     2619.4
    150.0000,     2372.8
    155.0000,     2272.1
    160.0000,     2596.5
    165.0000,     2703.4
    170.0000,     2423.3
    175.0000,     1864.7
    180.0000,     1875.6
    185.0000,     1533.2
    190.0000,     1134.7
    195.0000,     893.70
    200.0000,     1007.9
    205.0000,     765.32
    210.0000,     435.11
    215.0000,     426.07
    220.0000,     435.59
    225.0000,     461.02
    230.0000,     414.16
    235.0000,     388.48
    240.0000,     433.21
    245.0000,     427.87
    250.0000,     420.95
    255.0000,     392.07
    260.0000,     411.56
    265.0000,     410.71
    270.0000,     487.28
    275.0000,     469.45
    280.0000,     435.62
    285.0000,     424.84
    290.0000,     372.69
    295.0000,     367.30
    300.0000,     346.61
    305.0000,     299.54
    310.0000,     293.19
    315.0000,     299.39
    320.0000,     281.23
    325.0000,     285.30
    330.0000,     296.62
    335.0000,     306.23
    340.0000,     306.68
    345.0000,     294.42
    350.0000,     296.65
    355.0000,     361.16
    360.0000,     484.48
    365.0000,     601.69
    370.0000,     612.50
    375.0000,     702.25
    380.0000,     877.60
    385.0000,     1199.4
    390.0000,     1138.4
    395.0000,     948.34
    400.0000,     907.13
    405.0000,     853.32
    410.0000,     701.38
    415.0000,     542.84
    420.0000,     474.86
    425.0000,     441.98
    430.0000,     508.99
           642.0726
LAYER 4
83,    11.6025
     20.0000,     880.93
     25.0000,     1143.6
     30.0000,     1148.2
     35.0000,     1027.8
     40.0000,     885.40
     45.0000,     784.16
     50.0000,     866.77
     55.0000,     995.51
     60.0000,     1012.3
     65.0000,     723.33
     70.0000,     563.89
     75.0000,     533.90
     80.0000,     553.32
     85.0000,     685.40
     90.0000,     929.04
     95.0000,     1068.2
    100.0000,     1073.2
    105.0000,     972.26
    110.0000,     837.20
    115.0000,     781.78
    120.0000,     887.22
    125.0000,     1145.6
    130.0000,     1303.1
    135.0000,     1346.9
    140.0000,     1478.6
    145.0000,     1643.1
    150.0000,     1465.1
    155.0000,     1394.1
    160.0000,     1562.1
    165.0000,     1673.2
    170.0000,     1571.4
    175.0000,     1329.7
    180.0000,     1344.7
    185.0000,     1131.1
    190.0000,     848.88
    195.0000,     719.67
    200.0000,     837.11
    205.0000,     698.24
    210.0000,     435.23
    215.0000,     399.05
    220.0000,     402.21
    225.0000,     423.08
    230.0000,     397.94
    235.0000,     380.15
    240.0000,     412.92
    245.0000,     416.25
    250.0000,     408.41
    255.0000,     385.87
    260.0000,     398.20
    265.0000,     401.44
    270.0000,     454.38
    275.0000,     446.72
    280.0000,     426.35
    285.0000,     423.86
    290.0000,     399.49
    295.0000,     411.16
    300.0000,     412.90
    305.0000,     387.42
    310.0000,     393.95
    315.0000,     409.66
    320.0000,     396.14
    325.0000,     399.01
    330.0000,     410.54
    335.0000,     420.19
    340.0000,     416.74
    345.0000,     396.37
    350.0000,     390.06
    355.0000,     447.01
    360.0000,     562.84
    365.0000,     660.07
    370.0000,     641.59
    375.0000,     652.34
    380.0000,     719.62
    385.0000,     847.49
    390.0000,     792.66
    395.0000,     694.32
    400.0000,     684.52
    405.0000,     666.85
    410.0000,     573.56
    415.0000,     469.46
    420.0000,     424.20
    425.0000,     413.93
           536.5018
LAYER 5
79,    15.2628
     30.0000,     658.82
     35.0000,     719.59
     40.0000,     722.17
     45.0000,     789.21
     50.0000,     931.98
     55.0000,     1155.5
     60.0000,     1298.5
     65.0000,     1232.8
     70.0000,     1141.4
     75.0000,     1097.4
     80.0000,     1080.4
     85.0000,     1125.8
     90.0000,     1199.7
     95.0000,     1186.9
    100.0000,     1073.1
    105.0000,     898.12
    110.0000,     734.29
    115.0000,     640.85
    120.0000,     630.69
    125.0000,     666.97
    130.0000,     681.04
    135.0000,     663.24
    140.0000,     645.52
    145.0000,     619.46
    150.0000,     561.18
    155.0000,     542.28
    160.0000,     580.62
    165.0000,     633.88
    170.0000,     655.94
    175.0000,     647.37
    180.0000,     650.06
    185.0000,     583.98
    190.0000,     497.61
    195.0000,     481.37
    200.0000,     544.39
    205.0000,     527.23
    210.0000,     424.65
    215.0000,     374.60
    220.0000,     358.90
    225.0000,     363.26
    230.0000,     362.00
    235.0000,     361.69
    240.0000,     377.44
    245.0000,     386.66
    250.0000,     385.75
    255.0000,     376.91
    260.0000,     377.66
    265.0000,     379.15
    270.0000,     394.92
    275.0000,     398.50
    280.0000,     403.42
    285.0000,     423.46
    290.0000,     452.05
    295.0000,     506.48
    300.0000,     567.67
    305.0000,     616.51
    310.0000,     670.14
    315.0000,     710.57
    320.0000,     712.04
    325.0000,     703.87
    330.0000,     695.63
    335.0000,     683.94
    340.0000,     659.53
    345.0000,     621.52
    350.0000,     593.75
    355.0000,     605.90
    360.0000,     645.52
    365.0000,     653.14
    370.0000,     587.48
    375.0000,     512.09
    380.0000,     461.55
    385.0000,     436.07
    390.0000,     402.03
    395.0000,     383.44
    400.0000,     392.68
    405.0000,     400.36
    410.0000,     388.20
    415.0000,     369.63
           387.0669
LAYER 6
75,    19.2890
     40.0000,     592.57
     45.0000,     751.28
     50.0000,     889.91
     55.0000,     1121.2
     60.0000,     1316.9
     65.0000,     1429.3
     70.0000,     1464.3
     75.0000,     1460.9
     80.0000,     1428.4
     85.0000,     1388.0
     90.0000,     1323.8
     95.0000,     1199.3
    100.0000,     1024.7
    105.0000,     835.83
    110.0000,     677.57
    115.0000,     575.95
    120.0000,     527.43
    125.0000,     507.59
    130.0000,     490.72
    135.0000,     467.78
    140.0000,     443.49
    145.0000,     418.39
    150.0000,     394.61
    155.0000,     390.88
    160.0000,     411.14
    165.0000,     443.63
    170.0000,     469.32
    175.0000,     480.71
    180.0000,     479.48
    185.0000,     451.05
    190.0000,     418.93
    195.0000,     420.79
    200.0000,     452.10
    205.0000,     454.57
    210.0000,     414.40
    215.0000,     377.42
    220.0000,     356.85
    225.0000,     351.07
    230.0000,     350.46
    235.0000,     353.10
    240.0000,     361.87
    245.0000,     369.88
    250.0000,     372.96
    255.0000,     371.11
    260.0000,     370.05
    265.0000,     370.03
    270.0000,     375.41
    275.0000,     382.28
    280.0000,     396.37
    285.0000,     425.01
    290.0000,     469.90
    295.0000,     535.85
    300.0000,     613.91
    305.0000,     689.51
    310.0000,     755.35
    315.0000,     795.49
    320.0000,     799.05
    325.0000,     781.02
    330.0000,     755.43
    335.0000,     727.16
    340.0000,     694.48
    345.0000,     658.10
    350.0000,     627.70
    355.0000,     612.75
    360.0000,     603.60
    365.0000,     572.68
    370.0000,     507.70
    375.0000,     435.21
    380.0000,     377.61
    385.0000,     339.86
    390.0000,     314.42
    395.0000,     307.13
    400.0000,     312.64
    405.0000,     320.72
           329.8168
LAYER 7
71,    23.7179
     50.0000,     738.44
     55.0000,     983.81
     60.0000,     1150.8
     65.0000,     1305.1
     70.0000,     1397.6
     75.0000,     1430.7
     80.0000,     1404.2
     85.0000,     1335.5
     90.0000,     1226.2
     95.0000,     1076.7
    100.0000,     908.42
    105.0000,     747.65
    110.0000,     617.49
    115.0000,     528.17
    120.0000,     474.74
    125.0000,     443.66
    130.0000,     422.64
    135.0000,     404.79
    140.0000,     389.19
    145.0000,     376.36
    150.0000,     369.06
    155.0000,     373.51
    160.0000,     390.25
    165.0000,     413.72
    170.0000,     433.82
    175.0000,     443.92
    180.0000,     442.22
    185.0000,     428.28
    190.0000,     414.54
    195.0000,     416.53
    200.0000,     429.46
    205.0000,     430.63
    210.0000,     411.84
    215.0000,     387.36
    220.0000,     368.21
    225.0000,     357.56
    230.0000,     353.15
    235.0000,     353.18
    240.0000,     357.20
    245.0000,     362.38
    250.0000,     366.11
    255.0000,     367.42
    260.0000,     367.86
    265.0000,     368.93
    270.0000,     373.16
    275.0000,     381.85
    280.0000,     398.42
    285.0000,     427.00
    290.0000,     469.46
    295.0000,     526.05
    300.0000,     590.76
    305.0000,     653.02
    310.0000,     702.30
    315.0000,     728.33
    320.0000,     727.94
    325.0000,     709.30
    330.0000,     682.89
    335.0000,     654.96
    340.0000,     627.12
    345.0000,     600.06
    350.0000,     575.87
    355.0000,     555.29
    360.0000,     532.78
    365.0000,     497.97
    370.0000,     447.75
    375.0000,     394.44
    380.0000,     349.97
    385.0000,     319.88
    390.0000,     298.80
    395.0000,     293.05
           293.8703
LAYER 8
67,    28.5897
     60.0000,     922.32
     65.0000,     1074.3
     70.0000,     1154.0
     75.0000,     1182.1
     80.0000,     1159.2
     85.0000,     1100.0
     90.0000,     1008.7
     95.0000,     886.23
    100.0000,     756.14
    105.0000,     638.50
    110.0000,     544.71
    115.0000,     478.17
    120.0000,     435.42
    125.0000,     409.35
    130.0000,     393.52
    135.0000,     383.54
    140.0000,     377.69
    145.0000,     375.78
    150.0000,     378.95
    155.0000,     388.96
    160.0000,     405.00
    165.0000,     423.34
    170.0000,     438.25
    175.0000,     445.61
    180.0000,     444.62
    185.0000,     437.37
    190.0000,     430.06
    195.0000,     428.70
    200.0000,     430.71
    205.0000,     427.38
    210.0000,     414.93
    215.0000,     397.73
    220.0000,     381.50
    225.0000,     369.50
    230.0000,     362.23
    235.0000,     359.13
    240.0000,     359.51
    245.0000,     361.90
    250.0000,     364.79
    255.0000,     367.20
    260.0000,     369.40
    265.0000,     372.42
    270.0000,     377.90
    275.0000,     387.61
    280.0000,     403.61
    285.0000,     428.00
    290.0000,     461.39
    295.0000,     502.38
    300.0000,     546.46
    305.0000,     586.78
    310.0000,     616.25
    315.0000,     629.77
    320.0000,     626.91
    325.0000,     612.28
    330.0000,     592.10
    335.0000,     570.87
    340.0000,     550.48
    345.0000,     531.35
    350.0000,     513.09
    355.0000,     494.35
    360.0000,     472.72
    365.0000,     444.70
    370.0000,     407.42
    375.0000,     370.57
    380.0000,     344.89
    385.0000,     323.70
           298.9491
LAYER 9
61,    33.9487
     75.0000,     926.06
     80.0000,     880.03
     85.0000,     843.06
     90.0000,     789.69
     95.0000,     699.23
    100.0000,     604.43
    105.0000,     524.76
    110.0000,     464.12
    115.0000,     421.95
    120.0000,     395.65
    125.0000,     380.87
    130.0000,     373.99
    135.0000,     372.50
    140.0000,     375.10
    145.0000,     381.32
    150.0000,     391.19
    155.0000,     404.63
    160.0000,     420.35
    165.0000,     435.67
    170.0000,     447.36
    175.0000,     453.32
    180.0000,     453.45
    185.0000,     449.54
    190.0000,     444.42
    195.0000,     440.38
    200.0000,     436.57
    205.0000,     429.97
    210.0000,     419.21
    215.0000,     405.74
    220.0000,     392.18
    225.0000,     380.70
    230.0000,     372.39
    235.0000,     367.41
    240.0000,     365.46
    245.0000,     365.80
    250.0000,     367.61
    255.0000,     370.21
    260.0000,     373.50
    265.0000,     377.97
    270.0000,     384.55
    275.0000,     394.32
    280.0000,     408.34
    285.0000,     427.41
    290.0000,     451.27
    295.0000,     478.32
    300.0000,     505.48
    305.0000,     528.79
    310.0000,     544.50
    315.0000,     550.42
    320.0000,     546.84
    325.0000,     536.31
    330.0000,     522.19
    335.0000,     507.14
    340.0000,     492.45
    345.0000,     478.46
    350.0000,     464.01
    355.0000,     447.33
    360.0000,     429.15
    365.0000,     410.78
    370.0000,     385.41
           346.6871
LAYER 10
55,    39.8436
     90.0000,     643.38
     95.0000,     532.84
    100.0000,     469.82
    105.0000,     416.74
    110.0000,     381.84
    115.0000,     360.76
    120.0000,     351.78
    125.0000,     350.18
    130.0000,     353.29
    135.0000,     359.87
    140.0000,     369.24
    145.0000,     381.00
    150.0000,     394.81
    155.0000,     410.06
    160.0000,     425.52
    165.0000,     439.32
    170.0000,     449.64
    175.0000,     455.43
    180.0000,     456.79
    185.0000,     454.80
    190.0000,     450.75
    195.0000,     445.62
    200.0000,     439.45
    205.0000,     431.49
    210.0000,     421.49
    215.0000,     410.15
    220.0000,     398.72
    225.0000,     388.49
    230.0000,     380.38
    235.0000,     374.81
    240.0000,     371.78
    245.0000,     370.99
    250.0000,     372.03
    255.0000,     374.50
    260.0000,     378.23
    265.0000,     383.37
    270.0000,     390.27
    275.0000,     399.38
    280.0000,     411.04
    285.0000,     425.34
    290.0000,     441.73
    295.0000,     458.87
    300.0000,     474.90
    305.0000,     487.68
    310.0000,     495.44
    315.0000,     497.30
    320.0000,     493.64
    325.0000,     485.87
    330.0000,     475.74
    335.0000,     464.84
    340.0000,     453.52
    345.0000,     443.11
    350.0000,     431.39
    355.0000,     417.71
           396.5212
LAYER 11
51,    46.3279
    100.0000,     360.14
    105.0000,     311.89
    110.0000,     293.37
    115.0000,     296.06
    120.0000,     305.05
    125.0000,     317.08
    130.0000,     329.67
    135.0000,     343.38
    140.0000,     357.98
    145.0000,     373.45
    150.0000,     389.60
    155.0000,     405.89
    160.0000,     421.34
    165.0000,     434.70
    170.0000,     444.83
    175.0000,     451.12
    180.0000,     453.62
    185.0000,     452.94
    190.0000,     449.75
    195.0000,     444.65
    200.0000,     438.02
    205.0000,     429.95
    210.0000,     420.68
    215.0000,     410.73
    220.0000,     400.83
    225.0000,     391.83
    230.0000,     384.43
    235.0000,     379.02
    240.0000,     375.75
    245.0000,     374.55
    250.0000,     375.24
    255.0000,     377.59
    260.0000,     381.43
    265.0000,     386.70
    270.0000,     393.44
    275.0000,     401.68
    280.0000,     411.35
    285.0000,     422.25
    290.0000,     433.76
    295.0000,     444.91
    300.0000,     454.54
    305.0000,     461.54
    310.0000,     465.07
    315.0000,     464.79
    320.0000,     461.03
    325.0000,     454.70
    330.0000,     446.52
    335.0000,     438.46
    340.0000,     430.29
    345.0000,     422.95
           414.0362
LAYER 12
47, 
    110.0000,     200.76
    115.0000,     237.56
    120.0000,     266.09
    125.0000,     288.65
    130.0000,     307.36
    135.0000,     326.60
    140.0000,     344.64
    145.0000,     362.38
    150.0000,     380.04
    155.0000,     397.25
    160.0000,     413.25
    165.0000,     427.03
    170.0000,     437.65
    175.0000,     444.64
    180.0000,     447.96
    185.0000,     448.03
    190.0000,     445.40
    195.0000,     440.58
    200.0000,     434.06
    205.0000,     426.18
    210.0000,     417.36
    215.0000,     408.06
    220.0000,     398.92
    225.0000,     390.58
    230.0000,     383.69
    235.0000,     378.58
    240.0000,     375.43
    245.0000,     374.24
    250.0000,     374.94
    255.0000,     377.35
    260.0000,     381.27
    265.0000,     386.60
    270.0000,     393.19
    275.0000,     400.92
    280.0000,     409.50
    285.0000,     418.69
    290.0000,     427.89
    295.0000,     436.24
    300.0000,     442.93
    305.0000,     447.28
    310.0000,     448.80
    315.0000,     447.35
    320.0000,     443.04
    325.0000,     437.44
    330.0000,     430.63
    335.0000,     423.28
           415.6454
CALCULATED APPARENT RESISTIVITY
      7.5000,       5.0000,   1.00000,    947.6270
     12.5000,       5.0000,   1.00000,   1218.2517
     17.5000,       5.0000,   1.00000,   1312.6971
     22.5000,       5.0000,   1.00000,   1340.4720
     27.5000,       5.0000,   1.00000,   1338.3827
     32.5000,       5.0000,   1.00000,   1181.7197
     37.5000,       5.0000,   1.00000,   1058.6301
     42.5000,       5.0000,   1.00000,    858.9332
     47.5000,       5.0000,   1.00000,    887.2419
     52.5000,       5.0000,   1.00000,    721.8404
     57.5000,       5.0000,   1.00000,    768.0449
     62.5000,       5.0000,   1.00000,    506.2009
     67.5000,       5.0000,   1.00000,    433.0692
     72.5000,       5.0000,   1.00000,    423.2596
     77.5000,       5.0000,   1.00000,    470.0429
     82.5000,       5.0000,   1.00000,    584.1872
     87.5000,       5.0000,   1.00000,    810.9236
     92.5000,       5.0000,   1.00000,    916.6690
     97.5000,       5.0000,   1.00000,   1031.6322
    102.5000,       5.0000,   1.00000,   1029.1252
    107.5000,       5.0000,   1.00000,   1021.2554
    112.5000,       5.0000,   1.00000,   1031.1423
    117.5000,       5.0000,   1.00000,   1162.3291
    122.5000,       5.0000,   1.00000,   1473.7629
    127.5000,       5.0000,   1.00000,   1753.1331
    132.5000,       5.0000,   1.00000,   2079.3521
    137.5000,       5.0000,   1.00000,   2320.4858
    142.5000,       5.0000,   1.00000,   2928.8242
    147.5000,       5.0000,   1.00000,   2824.5757
    152.5000,       5.0000,   1.00000,   3060.5713
    157.5000,       5.0000,   1.00000,   3215.7227
    162.5000,       5.0000,   1.00000,   2908.1436
    167.5000,       5.0000,   1.00000,   2996.5522
    172.5000,       5.0000,   1.00000,   2165.5693
    177.5000,       5.0000,   1.00000,   2199.4414
    182.5000,       5.0000,   1.00000,   1611.8438
    187.5000,       5.0000,   1.00000,   1387.7617
    192.5000,       5.0000,   1.00000,    994.1701
    197.5000,       5.0000,   1.00000,    950.9672
    202.5000,       5.0000,   1.00000,    720.3991
    207.5000,       5.0000,   1.00000,    476.4139
    212.5000,       5.0000,   1.00000,    502.3970
    217.5000,       5.0000,   1.00000,    434.2395
    222.5000,       5.0000,   1.00000,    463.1862
    227.5000,       5.0000,   1.00000,    421.7966
    232.5000,       5.0000,   1.00000,    406.4361
    237.5000,       5.0000,   1.00000,    453.0455
    242.5000,       5.0000,   1.00000,    402.2911
    247.5000,       5.0000,   1.00000,    439.3719
    252.5000,       5.0000,   1.00000,    394.3842
    257.5000,       5.0000,   1.00000,    446.4772
    262.5000,       5.0000,   1.00000,    399.1496
    267.5000,       5.0000,   1.00000,    477.7197
    272.5000,       5.0000,   1.00000,    441.1385
    277.5000,       5.0000,   1.00000,    414.3526
    282.5000,       5.0000,   1.00000,    427.5530
    287.5000,       5.0000,   1.00000,    350.9149
    292.5000,       5.0000,   1.00000,    342.2328
    297.5000,       5.0000,   1.00000,    315.1991
    302.5000,       5.0000,   1.00000,    271.3494
    307.5000,       5.0000,   1.00000,    261.0656
    312.5000,       5.0000,   1.00000,    259.4045
    317.5000,       5.0000,   1.00000,    237.8760
    322.5000,       5.0000,   1.00000,    247.3438
    327.5000,       5.0000,   1.00000,    248.8725
    332.5000,       5.0000,   1.00000,    251.7563
    337.5000,       5.0000,   1.00000,    256.7846
    342.5000,       5.0000,   1.00000,    261.4713
    347.5000,       5.0000,   1.00000,    277.4247
    352.5000,       5.0000,   1.00000,    342.3007
    357.5000,       5.0000,   1.00000,    414.5856
    362.5000,       5.0000,   1.00000,    529.2974
    367.5000,       5.0000,   1.00000,    577.1901
    372.5000,       5.0000,   1.00000,    806.7271
    377.5000,       5.0000,   1.00000,    890.0847
    382.5000,       5.0000,   1.00000,   1229.7098
    387.5000,       5.0000,   1.00000,   1167.0050
    392.5000,       5.0000,   1.00000,   1144.6345
    397.5000,       5.0000,   1.00000,   1080.0239
    402.5000,       5.0000,   1.00000,    920.6835
    407.5000,       5.0000,   1.00000,    793.4545
    412.5000,       5.0000,   1.00000,    643.2222
    417.5000,       5.0000,   1.00000,    594.1658
    422.5000,       5.0000,   1.00000,    523.5832
    427.5000,       5.0000,   1.00000,    571.9445
    432.5000,       5.0000,   1.00000,    610.2479
    437.5000,       5.0000,   1.00000,    689.0352
     12.5000,       5.0000,   2.00000,   1134.4211
     17.5000,       5.0000,   2.00000,   1197.3483
     22.5000,       5.0000,   2.00000,   1114.5918
     27.5000,       5.0000,   2.00000,   1142.7028
     32.5000,       5.0000,   2.00000,   1129.8217
     37.5000,       5.0000,   2.00000,   1018.5063
     42.5000,       5.0000,   2.00000,    843.8346
     47.5000,       5.0000,   2.00000,    818.6185
     52.5000,       5.0000,   2.00000,    784.3337
     57.5000,       5.0000,   2.00000,    863.7177
     62.5000,       5.0000,   2.00000,    557.8012
     67.5000,       5.0000,   2.00000,    467.8193
     72.5000,       5.0000,   2.00000,    525.4790
     77.5000,       5.0000,   2.00000,    534.8145
     82.5000,       5.0000,   2.00000,    609.0735
     87.5000,       5.0000,   2.00000,    823.0053
     92.5000,       5.0000,   2.00000,    897.1812
     97.5000,       5.0000,   2.00000,    944.1631
    102.5000,       5.0000,   2.00000,    980.9420
    107.5000,       5.0000,   2.00000,    984.5813
    112.5000,       5.0000,   2.00000,    974.3127
    117.5000,       5.0000,   2.00000,   1095.6877
    122.5000,       5.0000,   2.00000,   1425.7583
    127.5000,       5.0000,   2.00000,   1608.8160
    132.5000,       5.0000,   2.00000,   1531.3662
    137.5000,       5.0000,   2.00000,   1782.1154
    142.5000,       5.0000,   2.00000,   2401.7886
    147.5000,       5.0000,   2.00000,   2144.1667
    152.5000,       5.0000,   2.00000,   2157.1990
    157.5000,       5.0000,   2.00000,   2382.5415
    162.5000,       5.0000,   2.00000,   2316.5461
    167.5000,       5.0000,   2.00000,   2123.9138
    172.5000,       5.0000,   2.00000,   1590.5619
    177.5000,       5.0000,   2.00000,   1763.4991
    182.5000,       5.0000,   2.00000,   1547.8151
    187.5000,       5.0000,   2.00000,   1034.5173
    192.5000,       5.0000,   2.00000,    775.4388
    197.5000,       5.0000,   2.00000,    947.0467
    202.5000,       5.0000,   2.00000,    736.6907
    207.5000,       5.0000,   2.00000,    417.1232
    212.5000,       5.0000,   2.00000,    477.9536
    217.5000,       5.0000,   2.00000,    474.0808
    222.5000,       5.0000,   2.00000,    473.4495
    227.5000,       5.0000,   2.00000,    400.8068
    232.5000,       5.0000,   2.00000,    388.5818
    237.5000,       5.0000,   2.00000,    455.4285
    242.5000,       5.0000,   2.00000,    411.8716
    247.5000,       5.0000,   2.00000,    415.6619
    252.5000,       5.0000,   2.00000,    408.3942
    257.5000,       5.0000,   2.00000,    427.0211
    262.5000,       5.0000,   2.00000,    391.3668
    267.5000,       5.0000,   2.00000,    472.4082
    272.5000,       5.0000,   2.00000,    426.4376
    277.5000,       5.0000,   2.00000,    394.7930
    282.5000,       5.0000,   2.00000,    435.5205
    287.5000,       5.0000,   2.00000,    360.8878
    292.5000,       5.0000,   2.00000,    365.6868
    297.5000,       5.0000,   2.00000,    360.7849
    302.5000,       5.0000,   2.00000,    300.0829
    307.5000,       5.0000,   2.00000,    305.8360
    312.5000,       5.0000,   2.00000,    315.8817
    317.5000,       5.0000,   2.00000,    280.0447
    322.5000,       5.0000,   2.00000,    287.6826
    327.5000,       5.0000,   2.00000,    296.3149
    332.5000,       5.0000,   2.00000,    300.2980
    337.5000,       5.0000,   2.00000,    312.9127
    342.5000,       5.0000,   2.00000,    311.2211
    347.5000,       5.0000,   2.00000,    317.8477
    352.5000,       5.0000,   2.00000,    379.9914
    357.5000,       5.0000,   2.00000,    482.1337
    362.5000,       5.0000,   2.00000,    569.3586
    367.5000,       5.0000,   2.00000,    589.4222
    372.5000,       5.0000,   2.00000,    680.0001
    377.5000,       5.0000,   2.00000,    760.5950
    382.5000,       5.0000,   2.00000,   1065.8617
    387.5000,       5.0000,   2.00000,    939.1336
    392.5000,       5.0000,   2.00000,    812.6173
    397.5000,       5.0000,   2.00000,    902.1683
    402.5000,       5.0000,   2.00000,    844.2317
    407.5000,       5.0000,   2.00000,    713.6894
    412.5000,       5.0000,   2.00000,    626.5836
    417.5000,       5.0000,   2.00000,    605.5194
    422.5000,       5.0000,   2.00000,    532.7519
    427.5000,       5.0000,   2.00000,    557.4382
    432.5000,       5.0000,   2.00000,    616.8815
     17.5000,       5.0000,   3.00000,   1083.5667
     22.5000,       5.0000,   3.00000,   1046.0784
     27.5000,       5.0000,   3.00000,   1046.2684
     32.5000,       5.0000,   3.00000,   1001.1647
     37.5000,       5.0000,   3.00000,    927.6320
     42.5000,       5.0000,   3.00000,    717.4473
     47.5000,       5.0000,   3.00000,    811.3074
     52.5000,       5.0000,   3.00000,    865.3238
     57.5000,       5.0000,   3.00000,   1013.2208
     62.5000,       5.0000,   3.00000,    624.0948
     67.5000,       5.0000,   3.00000,    519.2053
     72.5000,       5.0000,   3.00000,    541.9807
     77.5000,       5.0000,   3.00000,    578.0228
     82.5000,       5.0000,   3.00000,    643.9031
     87.5000,       5.0000,   3.00000,    861.9463
     92.5000,       5.0000,   3.00000,    932.0970
     97.5000,       5.0000,   3.00000,    949.4598
    102.5000,       5.0000,   3.00000,    904.0912
    107.5000,       5.0000,   3.00000,    868.3409
    112.5000,       5.0000,   3.00000,    857.9276
    117.5000,       5.0000,   3.00000,   1015.8611
    122.5000,       5.0000,   3.00000,   1351.9412
    127.5000,       5.0000,   3.00000,   1337.1683
    132.5000,       5.0000,   3.00000,   1211.5126
    137.5000,       5.0000,   3.00000,   1326.6354
    142.5000,       5.0000,   3.00000,   1752.3289
    147.5000,       5.0000,   3.00000,   1580.4882
    152.5000,       5.0000,   3.00000,   1464.6447
    157.5000,       5.0000,   3.00000,   1670.5541
    162.5000,       5.0000,   3.00000,   1656.8892
    167.5000,       5.0000,   3.00000,   1496.6888
    172.5000,       5.0000,   3.00000,   1109.5386
    177.5000,       5.0000,   3.00000,   1398.0565
    182.5000,       5.0000,   3.00000,   1191.2950
    187.5000,       5.0000,   3.00000,    880.4385
    192.5000,       5.0000,   3.00000,    649.8215
    197.5000,       5.0000,   3.00000,    858.6859
    202.5000,       5.0000,   3.00000,    707.4330
    207.5000,       5.0000,   3.00000,    392.1158
    212.5000,       5.0000,   3.00000,    424.8428
    217.5000,       5.0000,   3.00000,    470.0364
    222.5000,       5.0000,   3.00000,    496.5839
    227.5000,       5.0000,   3.00000,    395.0462
    232.5000,       5.0000,   3.00000,    373.1094
    237.5000,       5.0000,   3.00000,    446.1308
    242.5000,       5.0000,   3.00000,    413.8138
    247.5000,       5.0000,   3.00000,    429.4406
    252.5000,       5.0000,   3.00000,    377.5077
    257.5000,       5.0000,   3.00000,    414.1983
    262.5000,       5.0000,   3.00000,    382.8441
    267.5000,       5.0000,   3.00000,    463.8252
    272.5000,       5.0000,   3.00000,    425.5003
    277.5000,       5.0000,   3.00000,    399.8183
    282.5000,       5.0000,   3.00000,    418.0558
    287.5000,       5.0000,   3.00000,    377.0123
    292.5000,       5.0000,   3.00000,    395.2630
    297.5000,       5.0000,   3.00000,    381.2545
    302.5000,       5.0000,   3.00000,    339.0104
    307.5000,       5.0000,   3.00000,    343.2760
    312.5000,       5.0000,   3.00000,    359.2179
    317.5000,       5.0000,   3.00000,    325.3084
    322.5000,       5.0000,   3.00000,    330.3441
    327.5000,       5.0000,   3.00000,    344.0998
    332.5000,       5.0000,   3.00000,    363.5302
    337.5000,       5.0000,   3.00000,    367.8330
    342.5000,       5.0000,   3.00000,    349.7932
    347.5000,       5.0000,   3.00000,    340.5286
    352.5000,       5.0000,   3.00000,    421.5313
    357.5000,       5.0000,   3.00000,    525.2571
    362.5000,       5.0000,   3.00000,    607.6355
    367.5000,       5.0000,   3.00000,    505.0164
    372.5000,       5.0000,   3.00000,    562.6483
    377.5000,       5.0000,   3.00000,    654.7786
    382.5000,       5.0000,   3.00000,    935.6765
    387.5000,       5.0000,   3.00000,    761.3258
    392.5000,       5.0000,   3.00000,    633.9261
    397.5000,       5.0000,   3.00000,    670.3931
    402.5000,       5.0000,   3.00000,    729.8863
    407.5000,       5.0000,   3.00000,    680.3400
    412.5000,       5.0000,   3.00000,    588.4741
    417.5000,       5.0000,   3.00000,    576.1694
    422.5000,       5.0000,   3.00000,    504.4377
    427.5000,       5.0000,   3.00000,    544.9105
     22.5000,      15.0000,   1.00000,   1048.6809
     27.5000,      15.0000,   1.00000,   1003.0158
     32.5000,      15.0000,   1.00000,    903.2579
     37.5000,      15.0000,   1.00000,    762.2994
     42.5000,      15.0000,   1.00000,    751.6788
     47.5000,      15.0000,   1.00000,    788.8986
     52.5000,      15.0000,   1.00000,    940.5767
     57.5000,      15.0000,   1.00000,    917.2106
     62.5000,      15.0000,   1.00000,    819.3836
     67.5000,      15.0000,   1.00000,    601.9344
     72.5000,      15.0000,   1.00000,    555.4088
     77.5000,      15.0000,   1.00000,    596.7307
     82.5000,      15.0000,   1.00000,    747.6415
     87.5000,      15.0000,   1.00000,    865.4589
     92.5000,      15.0000,   1.00000,    953.6666
     97.5000,      15.0000,   1.00000,    938.7973
    102.5000,      15.0000,   1.00000,    843.9922
    107.5000,      15.0000,   1.00000,    768.9399
    112.5000,      15.0000,   1.00000,    844.4385
    117.5000,      15.0000,   1.00000,   1053.7035
    122.5000,      15.0000,   1.00000,   1168.5564
    127.5000,      15.0000,   1.00000,   1197.6432
    132.5000,      15.0000,   1.00000,   1186.4639
    137.5000,      15.0000,   1.00000,   1233.9532
    142.5000,      15.0000,   1.00000,   1216.2015
    147.5000,      15.0000,   1.00000,   1250.1249
    152.5000,      15.0000,   1.00000,   1308.3468
    157.5000,      15.0000,   1.00000,   1229.8047
    162.5000,      15.0000,   1.00000,   1181.2815
    167.5000,      15.0000,   1.00000,   1142.9735
    172.5000,      15.0000,   1.00000,   1141.9558
    177.5000,      15.0000,   1.00000,    999.7104
    182.5000,      15.0000,   1.00000,    990.6336
    187.5000,      15.0000,   1.00000,    874.8326
    192.5000,      15.0000,   1.00000,    793.3724
    197.5000,      15.0000,   1.00000,    679.8193
    202.5000,      15.0000,   1.00000,    640.3440
    207.5000,      15.0000,   1.00000,    521.8461
    212.5000,      15.0000,   1.00000,    421.7378
    217.5000,      15.0000,   1.00000,    433.8868
    222.5000,      15.0000,   1.00000,    453.1088
    227.5000,      15.0000,   1.00000,    437.4888
    232.5000,      15.0000,   1.00000,    407.9661
    237.5000,      15.0000,   1.00000,    405.0498
    242.5000,      15.0000,   1.00000,    432.2631
    247.5000,      15.0000,   1.00000,    406.7831
    252.5000,      15.0000,   1.00000,    398.5669
    257.5000,      15.0000,   1.00000,    381.1369
    262.5000,      15.0000,   1.00000,    415.4713
    267.5000,      15.0000,   1.00000,    421.5745
    272.5000,      15.0000,   1.00000,    434.9961
    277.5000,      15.0000,   1.00000,    415.4340
    282.5000,      15.0000,   1.00000,    403.0462
    287.5000,      15.0000,   1.00000,    401.7632
    292.5000,      15.0000,   1.00000,    394.0512
    297.5000,      15.0000,   1.00000,    387.1696
    302.5000,      15.0000,   1.00000,    373.9161
    307.5000,      15.0000,   1.00000,    369.6935
    312.5000,      15.0000,   1.00000,    362.3087
    317.5000,      15.0000,   1.00000,    364.1385
    322.5000,      15.0000,   1.00000,    365.6443
    327.5000,      15.0000,   1.00000,    382.8661
    332.5000,      15.0000,   1.00000,    396.8162
    337.5000,      15.0000,   1.00000,    392.9645
    342.5000,      15.0000,   1.00000,    372.0481
    347.5000,      15.0000,   1.00000,    395.4527
    352.5000,      15.0000,   1.00000,    456.8537
    357.5000,      15.0000,   1.00000,    543.6385
    362.5000,      15.0000,   1.00000,    518.2241
    367.5000,      15.0000,   1.00000,    510.9021
    372.5000,      15.0000,   1.00000,    530.4345
    377.5000,      15.0000,   1.00000,    657.0737
    382.5000,      15.0000,   1.00000,    689.5647
    387.5000,      15.0000,   1.00000,    693.0262
    392.5000,      15.0000,   1.00000,    611.9105
    397.5000,      15.0000,   1.00000,    578.6580
    402.5000,      15.0000,   1.00000,    604.0978
    407.5000,      15.0000,   1.00000,    648.0529
    412.5000,      15.0000,   1.00000,    608.6533
    417.5000,      15.0000,   1.00000,    533.0023
    422.5000,      15.0000,   1.00000,    526.7223
     22.5000,       5.0000,   4.00000,   1043.4083
     27.5000,       5.0000,   4.00000,   1029.0891
     32.5000,       5.0000,   4.00000,    894.3552
     37.5000,       5.0000,   4.00000,    752.9468
     42.5000,       5.0000,   4.00000,    657.7669
     47.5000,       5.0000,   4.00000,    812.9161
     52.5000,       5.0000,   4.00000,    926.1570
     57.5000,       5.0000,   4.00000,   1137.2587
     62.5000,       5.0000,   4.00000,    710.5181
     67.5000,       5.0000,   4.00000,    542.7023
     72.5000,       5.0000,   4.00000,    545.0362
     77.5000,       5.0000,   4.00000,    559.5830
     82.5000,       5.0000,   4.00000,    678.4754
     87.5000,       5.0000,   4.00000,    931.5330
     92.5000,       5.0000,   4.00000,   1000.9681
     97.5000,       5.0000,   4.00000,    984.1520
    102.5000,       5.0000,   4.00000,    849.5552
    107.5000,       5.0000,   4.00000,    742.1192
    112.5000,       5.0000,   4.00000,    751.6590
    117.5000,       5.0000,   4.00000,    911.3758
    122.5000,       5.0000,   4.00000,   1148.4358
    127.5000,       5.0000,   4.00000,   1167.4158
    132.5000,       5.0000,   4.00000,   1044.8188
    137.5000,       5.0000,   4.00000,   1036.5507
    142.5000,       5.0000,   4.00000,   1256.6072
    147.5000,       5.0000,   4.00000,   1083.4686
    152.5000,       5.0000,   4.00000,   1110.3649
    157.5000,       5.0000,   4.00000,   1150.5612
    162.5000,       5.0000,   4.00000,   1074.9237
    167.5000,       5.0000,   4.00000,   1110.4662
    172.5000,       5.0000,   4.00000,    865.8027
    177.5000,       5.0000,   4.00000,   1005.1523
    182.5000,       5.0000,   4.00000,    906.6362
    187.5000,       5.0000,   4.00000,    762.4569
    192.5000,       5.0000,   4.00000,    617.2925
    197.5000,       5.0000,   4.00000,    755.9576
    202.5000,       5.0000,   4.00000,    635.4862
    207.5000,       5.0000,   4.00000,    372.8684
    212.5000,       5.0000,   4.00000,    422.3008
    217.5000,       5.0000,   4.00000,    417.4619
    222.5000,       5.0000,   4.00000,    482.8180
    227.5000,       5.0000,   4.00000,    412.2245
    232.5000,       5.0000,   4.00000,    374.9127
    237.5000,       5.0000,   4.00000,    440.1389
    242.5000,       5.0000,   4.00000,    412.3557
    247.5000,       5.0000,   4.00000,    421.3961
    252.5000,       5.0000,   4.00000,    371.0595
    257.5000,       5.0000,   4.00000,    398.9946
    262.5000,       5.0000,   4.00000,    371.1216
    267.5000,       5.0000,   4.00000,    467.5149
    272.5000,       5.0000,   4.00000,    434.0603
    277.5000,       5.0000,   4.00000,    398.8763
    282.5000,       5.0000,   4.00000,    438.7282
    287.5000,       5.0000,   4.00000,    379.2650
    292.5000,       5.0000,   4.00000,    409.9558
    297.5000,       5.0000,   4.00000,    410.2502
    302.5000,       5.0000,   4.00000,    359.2089
    307.5000,       5.0000,   4.00000,    376.3217
    312.5000,       5.0000,   4.00000,    390.7829
    317.5000,       5.0000,   4.00000,    357.4731
    322.5000,       5.0000,   4.00000,    377.8025
    327.5000,       5.0000,   4.00000,    397.6407
    332.5000,       5.0000,   4.00000,    412.4824
    337.5000,       5.0000,   4.00000,    410.8985
    342.5000,       5.0000,   4.00000,    372.7681
    347.5000,       5.0000,   4.00000,    367.3162
    352.5000,       5.0000,   4.00000,    442.8096
    357.5000,       5.0000,   4.00000,    545.6392
    362.5000,       5.0000,   4.00000,    554.2068
    367.5000,       5.0000,   4.00000,    457.3425
    372.5000,       5.0000,   4.00000,    509.5046
    377.5000,       5.0000,   4.00000,    563.0018
    382.5000,       5.0000,   4.00000,    794.4368
    387.5000,       5.0000,   4.00000,    667.4742
    392.5000,       5.0000,   4.00000,    546.3726
    397.5000,       5.0000,   4.00000,    571.0328
    402.5000,       5.0000,   4.00000,    596.6459
    407.5000,       5.0000,   4.00000,    618.3746
    412.5000,       5.0000,   4.00000,    551.6407
    417.5000,       5.0000,   4.00000,    520.5235
    422.5000,       5.0000,   4.00000,    467.7881
     30.0000,      20.0000,   1.00000,    835.2692
     35.0000,      20.0000,   1.00000,    745.9692
     40.0000,      20.0000,   1.00000,    710.8280
     45.0000,      20.0000,   1.00000,    761.6881
     50.0000,      20.0000,   1.00000,    887.2787
     55.0000,      20.0000,   1.00000,    939.9075
     60.0000,      20.0000,   1.00000,    889.6805
     65.0000,      20.0000,   1.00000,    792.0901
     70.0000,      20.0000,   1.00000,    605.4453
     75.0000,      20.0000,   1.00000,    572.1568
     80.0000,      20.0000,   1.00000,    683.3572
     85.0000,      20.0000,   1.00000,    823.7968
     90.0000,      20.0000,   1.00000,    969.2349
     95.0000,      20.0000,   1.00000,    968.8149
    100.0000,      20.0000,   1.00000,    863.1816
    105.0000,      20.0000,   1.00000,    770.6766
    110.0000,      20.0000,   1.00000,    738.9959
    115.0000,      20.0000,   1.00000,    775.5409
    120.0000,      20.0000,   1.00000,    878.5068
    125.0000,      20.0000,   1.00000,    964.7653
    130.0000,      20.0000,   1.00000,   1014.2651
    135.0000,      20.0000,   1.00000,   1026.9312
    140.0000,      20.0000,   1.00000,    899.0396
    145.0000,      20.0000,   1.00000,    865.6486
    150.0000,      20.0000,   1.00000,    844.9460
    155.0000,      20.0000,   1.00000,    792.8817
    160.0000,      20.0000,   1.00000,    784.4037
    165.0000,      20.0000,   1.00000,    769.8091
    170.0000,      20.0000,   1.00000,    760.7874
    175.0000,      20.0000,   1.00000,    777.4931
    180.0000,      20.0000,   1.00000,    731.5360
    185.0000,      20.0000,   1.00000,    740.8364
    190.0000,      20.0000,   1.00000,    741.2217
    195.0000,      20.0000,   1.00000,    665.3682
    200.0000,      20.0000,   1.00000,    573.7184
    205.0000,      20.0000,   1.00000,    535.4297
    210.0000,      20.0000,   1.00000,    463.1523
    215.0000,      20.0000,   1.00000,    408.2997
    220.0000,      20.0000,   1.00000,    408.1873
    225.0000,      20.0000,   1.00000,    401.6937
    230.0000,      20.0000,   1.00000,    438.6327
    235.0000,      20.0000,   1.00000,    432.9518
    240.0000,      20.0000,   1.00000,    408.3436
    245.0000,      20.0000,   1.00000,    402.8889
    250.0000,      20.0000,   1.00000,    395.9137
    255.0000,      20.0000,   1.00000,    389.2595
    260.0000,      20.0000,   1.00000,    403.6779
    265.0000,      20.0000,   1.00000,    414.7964
    270.0000,      20.0000,   1.00000,    420.4501
    275.0000,      20.0000,   1.00000,    448.0719
    280.0000,      20.0000,   1.00000,    430.7867
    285.0000,      20.0000,   1.00000,    417.6407
    290.0000,      20.0000,   1.00000,    421.8711
    295.0000,      20.0000,   1.00000,    394.8869
    300.0000,      20.0000,   1.00000,    403.4991
    305.0000,      20.0000,   1.00000,    401.1842
    310.0000,      20.0000,   1.00000,    385.7655
    315.0000,      20.0000,   1.00000,    402.5406
    320.0000,      20.0000,   1.00000,    418.5491
    325.0000,      20.0000,   1.00000,    430.6638
    330.0000,      20.0000,   1.00000,    441.8419
    335.0000,      20.0000,   1.00000,    425.1823
    340.0000,      20.0000,   1.00000,    416.5410
    345.0000,      20.0000,   1.00000,    426.9595
    350.0000,      20.0000,   1.00000,    457.7819
    355.0000,      20.0000,   1.00000,    460.3456
    360.0000,      20.0000,   1.00000,    454.6607
    365.0000,      20.0000,   1.00000,    480.5649
    370.0000,      20.0000,   1.00000,    497.9984
    375.0000,      20.0000,   1.00000,    546.1216
    380.0000,      20.0000,   1.00000,    557.3998
    385.0000,      20.0000,   1.00000,    564.4070
    390.0000,      20.0000,   1.00000,    595.9088
    395.0000,      20.0000,   1.00000,    569.6932
    400.0000,      20.0000,   1.00000,    531.6294
    405.0000,      20.0000,   1.00000,    518.8309
    410.0000,      20.0000,   1.00000,    499.7636
    415.0000,      20.0000,   1.00000,    501.8698
     27.5000,       5.0000,   5.00000,    992.2474
     32.5000,       5.0000,   5.00000,    802.1093
     37.5000,       5.0000,   5.00000,    689.7507
     42.5000,       5.0000,   5.00000,    626.6237
     47.5000,       5.0000,   5.00000,    811.7548
     52.5000,       5.0000,   5.00000,    961.1304
     57.5000,       5.0000,   5.00000,   1215.1643
     62.5000,       5.0000,   5.00000,    741.7614
     67.5000,       5.0000,   5.00000,    558.9474
     72.5000,       5.0000,   5.00000,    534.9848
     77.5000,       5.0000,   5.00000,    547.6373
     82.5000,       5.0000,   5.00000,    664.8506
     87.5000,       5.0000,   5.00000,    998.2692
     92.5000,       5.0000,   5.00000,   1074.0452
     97.5000,       5.0000,   5.00000,    989.5746
    102.5000,       5.0000,   5.00000,    822.7750
    107.5000,       5.0000,   5.00000,    699.7123
    112.5000,       5.0000,   5.00000,    658.6154
    117.5000,       5.0000,   5.00000,    754.7742
    122.5000,       5.0000,   5.00000,    992.8557
    127.5000,       5.0000,   5.00000,   1046.1921
    132.5000,       5.0000,   5.00000,    913.5750
    137.5000,       5.0000,   5.00000,    875.1696
    142.5000,       5.0000,   5.00000,    970.9611
    147.5000,       5.0000,   5.00000,    824.0660
    152.5000,       5.0000,   5.00000,    781.9740
    157.5000,       5.0000,   5.00000,    830.8802
    162.5000,       5.0000,   5.00000,    793.7944
    167.5000,       5.0000,   5.00000,    822.3321
    172.5000,       5.0000,   5.00000,    661.9048
    177.5000,       5.0000,   5.00000,    788.2174
    182.5000,       5.0000,   5.00000,    758.0242
    187.5000,       5.0000,   5.00000,    661.5598
    192.5000,       5.0000,   5.00000,    554.2316
    197.5000,       5.0000,   5.00000,    725.6871
    202.5000,       5.0000,   5.00000,    577.8714
    207.5000,       5.0000,   5.00000,    350.8799
    212.5000,       5.0000,   5.00000,    400.7727
    217.5000,       5.0000,   5.00000,    409.3734
    222.5000,       5.0000,   5.00000,    438.7862
    227.5000,       5.0000,   5.00000,    404.5906
    232.5000,       5.0000,   5.00000,    391.8947
    237.5000,       5.0000,   5.00000,    450.3948
    242.5000,       5.0000,   5.00000,    400.9218
    247.5000,       5.0000,   5.00000,    407.2862
    252.5000,       5.0000,   5.00000,    373.4766
    257.5000,       5.0000,   5.00000,    394.3820
    262.5000,       5.0000,   5.00000,    366.5735
    267.5000,       5.0000,   5.00000,    471.6880
    272.5000,       5.0000,   5.00000,    435.7857
    277.5000,       5.0000,   5.00000,    417.5714
    282.5000,       5.0000,   5.00000,    452.6416
    287.5000,       5.0000,   5.00000,    393.0646
    292.5000,       5.0000,   5.00000,    417.3407
    297.5000,       5.0000,   5.00000,    426.9422
    302.5000,       5.0000,   5.00000,    376.8527
    307.5000,       5.0000,   5.00000,    390.3138
    312.5000,       5.0000,   5.00000,    418.1948
    317.5000,       5.0000,   5.00000,    385.2871
    322.5000,       5.0000,   5.00000,    417.1882
    327.5000,       5.0000,   5.00000,    443.4580
    332.5000,       5.0000,   5.00000,    446.0935
    337.5000,       5.0000,   5.00000,    429.9018
    342.5000,       5.0000,   5.00000,    400.6414
    347.5000,       5.0000,   5.00000,    381.9092
    352.5000,       5.0000,   5.00000,    451.4249
    357.5000,       5.0000,   5.00000,    497.2748
    362.5000,       5.0000,   5.00000,    515.2516
    367.5000,       5.0000,   5.00000,    442.3228
    372.5000,       5.0000,   5.00000,    481.3874
    377.5000,       5.0000,   5.00000,    506.1884
    382.5000,       5.0000,   5.00000,    702.4119
    387.5000,       5.0000,   5.00000,    602.3898
    392.5000,       5.0000,   5.00000,    512.2125
    397.5000,       5.0000,   5.00000,    538.3106
    402.5000,       5.0000,   5.00000,    547.4476
    407.5000,       5.0000,   5.00000,    517.1498
    412.5000,       5.0000,   5.00000,    487.6593
    417.5000,       5.0000,   5.00000,    481.6883
     32.5000,       5.0000,   6.00000,    788.0374
     37.5000,       5.0000,   6.00000,    714.0391
     42.5000,       5.0000,   6.00000,    624.0900
     47.5000,       5.0000,   6.00000,    811.8218
     52.5000,       5.0000,   6.00000,    972.6576
     57.5000,       5.0000,   6.00000,   1197.4862
     62.5000,       5.0000,   6.00000,    727.6975
     67.5000,       5.0000,   6.00000,    548.8453
     72.5000,       5.0000,   6.00000,    535.5817
     77.5000,       5.0000,   6.00000,    539.6425
     82.5000,       5.0000,   6.00000,    660.5358
     87.5000,       5.0000,   6.00000,    976.0170
     92.5000,       5.0000,   6.00000,   1087.1423
     97.5000,       5.0000,   6.00000,   1003.3873
    102.5000,       5.0000,   6.00000,    833.3922
    107.5000,       5.0000,   6.00000,    694.1080
    112.5000,       5.0000,   6.00000,    595.5226
    117.5000,       5.0000,   6.00000,    650.4841
    122.5000,       5.0000,   6.00000,    872.5469
    127.5000,       5.0000,   6.00000,    920.5511
    132.5000,       5.0000,   6.00000,    812.3519
    137.5000,       5.0000,   6.00000,    761.6873
    142.5000,       5.0000,   6.00000,    878.3178
    147.5000,       5.0000,   6.00000,    659.4410
    152.5000,       5.0000,   6.00000,    573.3610
    157.5000,       5.0000,   6.00000,    631.5472
    162.5000,       5.0000,   6.00000,    658.3256
    167.5000,       5.0000,   6.00000,    636.1890
    172.5000,       5.0000,   6.00000,    494.1573
    177.5000,       5.0000,   6.00000,    701.1074
    182.5000,       5.0000,   6.00000,    682.5377
    187.5000,       5.0000,   6.00000,    585.6179
    192.5000,       5.0000,   6.00000,    498.1653
    197.5000,       5.0000,   6.00000,    683.8869
    202.5000,       5.0000,   6.00000,    578.9641
    207.5000,       5.0000,   6.00000,    320.8751
    212.5000,       5.0000,   6.00000,    378.2884
    217.5000,       5.0000,   6.00000,    394.2145
    222.5000,       5.0000,   6.00000,    436.7588
    227.5000,       5.0000,   6.00000,    374.4578
    232.5000,       5.0000,   6.00000,    388.1617
    237.5000,       5.0000,   6.00000,    461.0845
    242.5000,       5.0000,   6.00000,    399.4165
    247.5000,       5.0000,   6.00000,    407.1401
    252.5000,       5.0000,   6.00000,    363.0514
    257.5000,       5.0000,   6.00000,    403.3470
    262.5000,       5.0000,   6.00000,    372.4415
    267.5000,       5.0000,   6.00000,    467.6030
    272.5000,       5.0000,   6.00000,    449.5177
    277.5000,       5.0000,   6.00000,    429.2127
    282.5000,       5.0000,   6.00000,    468.0748
    287.5000,       5.0000,   6.00000,    406.9925
    292.5000,       5.0000,   6.00000,    435.1672
    297.5000,       5.0000,   6.00000,    429.0432
    302.5000,       5.0000,   6.00000,    384.8611
    307.5000,       5.0000,   6.00000,    403.7431
    312.5000,       5.0000,   6.00000,    434.1990
    317.5000,       5.0000,   6.00000,    414.9882
    322.5000,       5.0000,   6.00000,    442.7682
    327.5000,       5.0000,   6.00000,    464.0560
    332.5000,       5.0000,   6.00000,    464.6268
    337.5000,       5.0000,   6.00000,    452.1200
    342.5000,       5.0000,   6.00000,    410.9962
    347.5000,       5.0000,   6.00000,    389.8546
    352.5000,       5.0000,   6.00000,    416.5464
    357.5000,       5.0000,   6.00000,    466.7256
    362.5000,       5.0000,   6.00000,    502.1030
    367.5000,       5.0000,   6.00000,    427.1796
    372.5000,       5.0000,   6.00000,    463.9098
    377.5000,       5.0000,   6.00000,    488.2427
    382.5000,       5.0000,   6.00000,    674.7241
    387.5000,       5.0000,   6.00000,    566.4114
    392.5000,       5.0000,   6.00000,    493.0750
    397.5000,       5.0000,   6.00000,    530.5138
    402.5000,       5.0000,   6.00000,    516.4810
    407.5000,       5.0000,   6.00000,    464.9471
    412.5000,       5.0000,   6.00000,    413.7444
     37.5000,      25.0000,   1.00000,    787.4193
     42.5000,      25.0000,   1.00000,    798.6166
     47.5000,      25.0000,   1.00000,    854.6114
     52.5000,      25.0000,   1.00000,    828.5912
     57.5000,      25.0000,   1.00000,    810.1517
     62.5000,      25.0000,   1.00000,    769.0092
     67.5000,      25.0000,   1.00000,    714.9772
     72.5000,      25.0000,   1.00000,    609.0215
     77.5000,      25.0000,   1.00000,    662.6226
     82.5000,      25.0000,   1.00000,    751.1705
     87.5000,      25.0000,   1.00000,    818.5314
     92.5000,      25.0000,   1.00000,    863.4037
     97.5000,      25.0000,   1.00000,    915.8500
    102.5000,      25.0000,   1.00000,    848.9294
    107.5000,      25.0000,   1.00000,    751.8894
    112.5000,      25.0000,   1.00000,    727.5748
    117.5000,      25.0000,   1.00000,    735.2114
    122.5000,      25.0000,   1.00000,    741.1220
    127.5000,      25.0000,   1.00000,    798.6395
    132.5000,      25.0000,   1.00000,    859.1963
    137.5000,      25.0000,   1.00000,    838.3783
    142.5000,      25.0000,   1.00000,    738.5793
    147.5000,      25.0000,   1.00000,    666.0705
    152.5000,      25.0000,   1.00000,    613.8323
    157.5000,      25.0000,   1.00000,    579.3340
    162.5000,      25.0000,   1.00000,    544.4951
    167.5000,      25.0000,   1.00000,    567.3332
    172.5000,      25.0000,   1.00000,    594.9608
    177.5000,      25.0000,   1.00000,    607.9413
    182.5000,      25.0000,   1.00000,    616.0815
    187.5000,      25.0000,   1.00000,    657.5604
    192.5000,      25.0000,   1.00000,    623.0293
    197.5000,      25.0000,   1.00000,    554.2052
    202.5000,      25.0000,   1.00000,    506.2205
    207.5000,      25.0000,   1.00000,    496.6503
    212.5000,      25.0000,   1.00000,    419.9601
    217.5000,      25.0000,   1.00000,    378.2275
    222.5000,      25.0000,   1.00000,    390.7104
    227.5000,      25.0000,   1.00000,    410.9141
    232.5000,      25.0000,   1.00000,    403.1237
    237.5000,      25.0000,   1.00000,    412.7838
    242.5000,      25.0000,   1.00000,    414.5226
    247.5000,      25.0000,   1.00000,    402.9918
    252.5000,      25.0000,   1.00000,    390.8542
    257.5000,      25.0000,   1.00000,    410.0219
    262.5000,      25.0000,   1.00000,    417.7709
    267.5000,      25.0000,   1.00000,    428.7881
    272.5000,      25.0000,   1.00000,    441.1938
    277.5000,      25.0000,   1.00000,    453.5004
    282.5000,      25.0000,   1.00000,    445.8569
    287.5000,      25.0000,   1.00000,    441.4309
    292.5000,      25.0000,   1.00000,    424.6386
    297.5000,      25.0000,   1.00000,    407.6168
    302.5000,      25.0000,   1.00000,    407.7762
    307.5000,      25.0000,   1.00000,    412.3630
    312.5000,      25.0000,   1.00000,    420.2491
    317.5000,      25.0000,   1.00000,    439.9128
    322.5000,      25.0000,   1.00000,    455.5854
    327.5000,      25.0000,   1.00000,    446.4739
    332.5000,      25.0000,   1.00000,    450.5458
    337.5000,      25.0000,   1.00000,    442.6211
    342.5000,      25.0000,   1.00000,    441.6732
    347.5000,      25.0000,   1.00000,    425.7843
    352.5000,      25.0000,   1.00000,    423.4549
    357.5000,      25.0000,   1.00000,    420.9811
    362.5000,      25.0000,   1.00000,    442.3081
    367.5000,      25.0000,   1.00000,    465.4829
    372.5000,      25.0000,   1.00000,    518.4292
    377.5000,      25.0000,   1.00000,    529.8866
    382.5000,      25.0000,   1.00000,    535.3471
    387.5000,      25.0000,   1.00000,    552.9121
    392.5000,      25.0000,   1.00000,    573.3906
    397.5000,      25.0000,   1.00000,    530.1387
    402.5000,      25.0000,   1.00000,    483.0963
    407.5000,      25.0000,   1.00000,    454.3945
     37.5000,       5.0000,   7.00000,    741.6798
     42.5000,       5.0000,   7.00000,    659.5575
     47.5000,       5.0000,   7.00000,    820.2708
     52.5000,       5.0000,   7.00000,    930.3747
     57.5000,       5.0000,   7.00000,   1123.9877
     62.5000,       5.0000,   7.00000,    678.5195
     67.5000,       5.0000,   7.00000,    525.1823
     72.5000,       5.0000,   7.00000,    526.7252
     77.5000,       5.0000,   7.00000,    544.6788
     82.5000,       5.0000,   7.00000,    647.5602
     87.5000,       5.0000,   7.00000,    922.9897
     92.5000,       5.0000,   7.00000,   1010.3969
     97.5000,       5.0000,   7.00000,   1021.9811
    102.5000,       5.0000,   7.00000,    863.3008
    107.5000,       5.0000,   7.00000,    683.4059
    112.5000,       5.0000,   7.00000,    585.1509
    117.5000,       5.0000,   7.00000,    619.1806
    122.5000,       5.0000,   7.00000,    771.8080
    127.5000,       5.0000,   7.00000,    813.3195
    132.5000,       5.0000,   7.00000,    716.5599
    137.5000,       5.0000,   7.00000,    710.0696
    142.5000,       5.0000,   7.00000,    783.4727
    147.5000,       5.0000,   7.00000,    576.0588
    152.5000,       5.0000,   7.00000,    489.0671
    157.5000,       5.0000,   7.00000,    529.2753
    162.5000,       5.0000,   7.00000,    520.8016
    167.5000,       5.0000,   7.00000,    528.9741
    172.5000,       5.0000,   7.00000,    441.3279
    177.5000,       5.0000,   7.00000,    607.7056
    182.5000,       5.0000,   7.00000,    634.7192
    187.5000,       5.0000,   7.00000,    544.6688
    192.5000,       5.0000,   7.00000,    464.9689
    197.5000,       5.0000,   7.00000,    658.5618
    202.5000,       5.0000,   7.00000,    549.6118
    207.5000,       5.0000,   7.00000,    318.1988
    212.5000,       5.0000,   7.00000,    354.5027
    217.5000,       5.0000,   7.00000,    379.4039
    222.5000,       5.0000,   7.00000,    426.0483
    227.5000,       5.0000,   7.00000,    375.1445
    232.5000,       5.0000,   7.00000,    357.2315
    237.5000,       5.0000,   7.00000,    447.4220
    242.5000,       5.0000,   7.00000,    415.8781
    247.5000,       5.0000,   7.00000,    407.0073
    252.5000,       5.0000,   7.00000,    368.0165
    257.5000,       5.0000,   7.00000,    402.0762
    262.5000,       5.0000,   7.00000,    378.7667
    267.5000,       5.0000,   7.00000,    485.0999
    272.5000,       5.0000,   7.00000,    455.1400
    277.5000,       5.0000,   7.00000,    437.7111
    282.5000,       5.0000,   7.00000,    482.4012
    287.5000,       5.0000,   7.00000,    422.4237
    292.5000,       5.0000,   7.00000,    445.0061
    297.5000,       5.0000,   7.00000,    440.6934
    302.5000,       5.0000,   7.00000,    384.3003
    307.5000,       5.0000,   7.00000,    414.7001
    312.5000,       5.0000,   7.00000,    455.1380
    317.5000,       5.0000,   7.00000,    426.7775
    322.5000,       5.0000,   7.00000,    455.7835
    327.5000,       5.0000,   7.00000,    466.2789
    332.5000,       5.0000,   7.00000,    476.6707
    337.5000,       5.0000,   7.00000,    464.0862
    342.5000,       5.0000,   7.00000,    414.6195
    347.5000,       5.0000,   7.00000,    361.9755
    352.5000,       5.0000,   7.00000,    398.5508
    357.5000,       5.0000,   7.00000,    459.6837
    362.5000,       5.0000,   7.00000,    491.3449
    367.5000,       5.0000,   7.00000,    415.9905
    372.5000,       5.0000,   7.00000,    455.5623
    377.5000,       5.0000,   7.00000,    491.5215
    382.5000,       5.0000,   7.00000,    682.9808
    387.5000,       5.0000,   7.00000,    569.3525
    392.5000,       5.0000,   7.00000,    481.4303
    397.5000,       5.0000,   7.00000,    508.5900
    402.5000,       5.0000,   7.00000,    494.7543
    407.5000,       5.0000,   7.00000,    438.0032
     42.5000,       5.0000,   8.00000,    683.2789
     47.5000,       5.0000,   8.00000,    817.8286
     52.5000,       5.0000,   8.00000,    871.2515
     57.5000,       5.0000,   8.00000,   1022.4581
     62.5000,       5.0000,   8.00000,    621.9944
     67.5000,       5.0000,   8.00000,    491.5030
     72.5000,       5.0000,   8.00000,    509.1063
     77.5000,       5.0000,   8.00000,    531.8041
     82.5000,       5.0000,   8.00000,    623.2621
     87.5000,       5.0000,   8.00000,    866.0109
     92.5000,       5.0000,   8.00000,    962.0291
     97.5000,       5.0000,   8.00000,    966.0369
    102.5000,       5.0000,   8.00000,    861.1516
    107.5000,       5.0000,   8.00000,    705.2513
    112.5000,       5.0000,   8.00000,    598.7449
    117.5000,       5.0000,   8.00000,    614.4828
    122.5000,       5.0000,   8.00000,    736.8140
    127.5000,       5.0000,   8.00000,    726.5319
    132.5000,       5.0000,   8.00000,    657.7015
    137.5000,       5.0000,   8.00000,    633.1731
    142.5000,       5.0000,   8.00000,    708.1583
    147.5000,       5.0000,   8.00000,    535.6556
    152.5000,       5.0000,   8.00000,    466.2087
    157.5000,       5.0000,   8.00000,    460.1389
    162.5000,       5.0000,   8.00000,    436.2527
    167.5000,       5.0000,   8.00000,    478.9682
    172.5000,       5.0000,   8.00000,    409.8152
    177.5000,       5.0000,   8.00000,    568.0838
    182.5000,       5.0000,   8.00000,    572.5161
    187.5000,       5.0000,   8.00000,    525.1010
    192.5000,       5.0000,   8.00000,    456.6880
    197.5000,       5.0000,   8.00000,    628.9678
    202.5000,       5.0000,   8.00000,    531.8517
    207.5000,       5.0000,   8.00000,    306.2930
    212.5000,       5.0000,   8.00000,    356.1512
    217.5000,       5.0000,   8.00000,    361.7086
    222.5000,       5.0000,   8.00000,    414.6289
    227.5000,       5.0000,   8.00000,    361.2784
    232.5000,       5.0000,   8.00000,    350.7559
    237.5000,       5.0000,   8.00000,    422.7072
    242.5000,       5.0000,   8.00000,    404.5453
    247.5000,       5.0000,   8.00000,    426.3387
    252.5000,       5.0000,   8.00000,    374.0260
    257.5000,       5.0000,   8.00000,    406.0520
    262.5000,       5.0000,   8.00000,    384.7253
    267.5000,       5.0000,   8.00000,    500.7406
    272.5000,       5.0000,   8.00000,    466.4134
    277.5000,       5.0000,   8.00000,    444.8917
    282.5000,       5.0000,   8.00000,    494.3796
    287.5000,       5.0000,   8.00000,    430.1783
    292.5000,       5.0000,   8.00000,    456.3046
    297.5000,       5.0000,   8.00000,    447.9735
    302.5000,       5.0000,   8.00000,    397.3362
    307.5000,       5.0000,   8.00000,    422.2431
    312.5000,       5.0000,   8.00000,    464.4760
    317.5000,       5.0000,   8.00000,    430.0776
    322.5000,       5.0000,   8.00000,    447.3956
    327.5000,       5.0000,   8.00000,    473.0766
    332.5000,       5.0000,   8.00000,    474.9630
    337.5000,       5.0000,   8.00000,    460.4006
    342.5000,       5.0000,   8.00000,    391.6778
    347.5000,       5.0000,   8.00000,    346.6780
    352.5000,       5.0000,   8.00000,    391.6125
    357.5000,       5.0000,   8.00000,    456.7321
    362.5000,       5.0000,   8.00000,    486.4345
    367.5000,       5.0000,   8.00000,    413.2370
    372.5000,       5.0000,   8.00000,    458.6022
    377.5000,       5.0000,   8.00000,    497.9108
    382.5000,       5.0000,   8.00000,    708.6207
    387.5000,       5.0000,   8.00000,    585.4262
    392.5000,       5.0000,   8.00000,    476.7119
    397.5000,       5.0000,   8.00000,    485.6434
    402.5000,       5.0000,   8.00000,    473.7026
     52.5000,      35.0000,   1.00000,    651.5610
     57.5000,      35.0000,   1.00000,    598.6979
     62.5000,      35.0000,   1.00000,    582.2320
     67.5000,      35.0000,   1.00000,    593.3897
     72.5000,      35.0000,   1.00000,    623.4044
     77.5000,      35.0000,   1.00000,    601.2604
     82.5000,      35.0000,   1.00000,    635.7427
     87.5000,      35.0000,   1.00000,    675.4639
     92.5000,      35.0000,   1.00000,    685.8560
     97.5000,      35.0000,   1.00000,    704.0281
    102.5000,      35.0000,   1.00000,    755.0573
    107.5000,      35.0000,   1.00000,    792.9518
    112.5000,      35.0000,   1.00000,    813.4401
    117.5000,      35.0000,   1.00000,    741.0112
    122.5000,      35.0000,   1.00000,    688.7321
    127.5000,      35.0000,   1.00000,    658.7840
    132.5000,      35.0000,   1.00000,    615.7308
    137.5000,      35.0000,   1.00000,    587.0302
    142.5000,      35.0000,   1.00000,    580.8521
    147.5000,      35.0000,   1.00000,    538.7901
    152.5000,      35.0000,   1.00000,    508.5720
    157.5000,      35.0000,   1.00000,    485.5329
    162.5000,      35.0000,   1.00000,    458.2660
    167.5000,      35.0000,   1.00000,    454.9011
    172.5000,      35.0000,   1.00000,    459.2772
    177.5000,      35.0000,   1.00000,    475.9231
    182.5000,      35.0000,   1.00000,    523.0165
    187.5000,      35.0000,   1.00000,    523.6331
    192.5000,      35.0000,   1.00000,    515.4344
    197.5000,      35.0000,   1.00000,    497.0641
    202.5000,      35.0000,   1.00000,    460.6059
    207.5000,      35.0000,   1.00000,    438.4812
    212.5000,      35.0000,   1.00000,    434.5871
    217.5000,      35.0000,   1.00000,    382.5948
    222.5000,      35.0000,   1.00000,    356.2801
    227.5000,      35.0000,   1.00000,    361.0481
    232.5000,      35.0000,   1.00000,    373.1795
    237.5000,      35.0000,   1.00000,    383.0707
    242.5000,      35.0000,   1.00000,    384.8661
    247.5000,      35.0000,   1.00000,    388.9618
    252.5000,      35.0000,   1.00000,    437.3737
    257.5000,      35.0000,   1.00000,    451.6085
    262.5000,      35.0000,   1.00000,    445.5784
    267.5000,      35.0000,   1.00000,    456.7931
    272.5000,      35.0000,   1.00000,    463.4383
    277.5000,      35.0000,   1.00000,    470.7814
    282.5000,      35.0000,   1.00000,    474.8166
    287.5000,      35.0000,   1.00000,    451.6640
    292.5000,      35.0000,   1.00000,    448.5737
    297.5000,      35.0000,   1.00000,    454.2989
    302.5000,      35.0000,   1.00000,    443.9443
    307.5000,      35.0000,   1.00000,    438.6129
    312.5000,      35.0000,   1.00000,    429.9026
    317.5000,      35.0000,   1.00000,    427.0124
    322.5000,      35.0000,   1.00000,    437.5005
    327.5000,      35.0000,   1.00000,    433.3090
    332.5000,      35.0000,   1.00000,    398.3534
    337.5000,      35.0000,   1.00000,    394.1512
    342.5000,      35.0000,   1.00000,    400.7495
    347.5000,      35.0000,   1.00000,    410.1989
    352.5000,      35.0000,   1.00000,    404.9626
    357.5000,      35.0000,   1.00000,    406.7962
    362.5000,      35.0000,   1.00000,    430.4072
    367.5000,      35.0000,   1.00000,    496.0595
    372.5000,      35.0000,   1.00000,    535.6844
    377.5000,      35.0000,   1.00000,    548.4012
    382.5000,      35.0000,   1.00000,    552.1918
    387.5000,      35.0000,   1.00000,    557.3348
    392.5000,      35.0000,   1.00000,    546.0704
     52.5000,       5.0000,  10.00000,    777.7991
     57.5000,       5.0000,  10.00000,    901.4294
     62.5000,       5.0000,  10.00000,    530.2196
     67.5000,       5.0000,  10.00000,    416.4817
     72.5000,       5.0000,  10.00000,    423.1263
     77.5000,       5.0000,  10.00000,    441.6436
     82.5000,       5.0000,  10.00000,    545.6428
     87.5000,       5.0000,  10.00000,    808.1133
     92.5000,       5.0000,  10.00000,    888.9832
     97.5000,       5.0000,  10.00000,    868.9008
    102.5000,       5.0000,  10.00000,    780.5739
    107.5000,       5.0000,  10.00000,    684.8651
    112.5000,       5.0000,  10.00000,    632.6588
    117.5000,       5.0000,  10.00000,    641.9678
    122.5000,       5.0000,  10.00000,    751.7759
    127.5000,       5.0000,  10.00000,    705.0667
    132.5000,       5.0000,  10.00000,    563.7839
    137.5000,       5.0000,  10.00000,    517.7560
    142.5000,       5.0000,  10.00000,    607.1077
    147.5000,       5.0000,  10.00000,    466.7537
    152.5000,       5.0000,  10.00000,    404.3393
    157.5000,       5.0000,  10.00000,    434.9598
    162.5000,       5.0000,  10.00000,    430.5786
    167.5000,       5.0000,  10.00000,    440.2009
    172.5000,       5.0000,  10.00000,    359.9575
    177.5000,       5.0000,  10.00000,    518.3114
    182.5000,       5.0000,  10.00000,    545.2422
    187.5000,       5.0000,  10.00000,    485.1880
    192.5000,       5.0000,  10.00000,    427.7700
    197.5000,       5.0000,  10.00000,    617.4741
    202.5000,       5.0000,  10.00000,    519.3194
    207.5000,       5.0000,  10.00000,    295.5854
    212.5000,       5.0000,  10.00000,    344.5086
    217.5000,       5.0000,  10.00000,    352.9583
    222.5000,       5.0000,  10.00000,    389.3311
    227.5000,       5.0000,  10.00000,    333.5075
    232.5000,       5.0000,  10.00000,    330.8097
    237.5000,       5.0000,  10.00000,    412.7336
    242.5000,       5.0000,  10.00000,    386.5615
    247.5000,       5.0000,  10.00000,    402.8243
    252.5000,       5.0000,  10.00000,    387.5875
    257.5000,       5.0000,  10.00000,    436.4344
    262.5000,       5.0000,  10.00000,    401.2055
    267.5000,       5.0000,  10.00000,    516.8718
    272.5000,       5.0000,  10.00000,    487.1400
    277.5000,       5.0000,  10.00000,    466.7278
    282.5000,       5.0000,  10.00000,    507.4023
    287.5000,       5.0000,  10.00000,    439.1656
    292.5000,       5.0000,  10.00000,    474.5406
    297.5000,       5.0000,  10.00000,    477.6797
    302.5000,       5.0000,  10.00000,    422.0836
    307.5000,       5.0000,  10.00000,    434.1305
    312.5000,       5.0000,  10.00000,    451.7578
    317.5000,       5.0000,  10.00000,    411.4753
    322.5000,       5.0000,  10.00000,    435.8904
    327.5000,       5.0000,  10.00000,    450.6949
    332.5000,       5.0000,  10.00000,    429.8734
    337.5000,       5.0000,  10.00000,    407.4427
    342.5000,       5.0000,  10.00000,    362.5421
    347.5000,       5.0000,  10.00000,    336.3663
    352.5000,       5.0000,  10.00000,    385.6465
    357.5000,       5.0000,  10.00000,    452.8839
    362.5000,       5.0000,  10.00000,    497.9836
    367.5000,       5.0000,  10.00000,    431.9782
    372.5000,       5.0000,  10.00000,    480.5706
    377.5000,       5.0000,  10.00000,    522.7133
    382.5000,       5.0000,  10.00000,    733.8652
    387.5000,       5.0000,  10.00000,    594.8090
    392.5000,       5.0000,  10.00000,    479.3398
     67.5000,      45.0000,   1.00000,    490.1682
     72.5000,      45.0000,   1.00000,    505.5337
     77.5000,      45.0000,   1.00000,    492.5363
     82.5000,      45.0000,   1.00000,    475.3108
     87.5000,      45.0000,   1.00000,    503.0490
     92.5000,      45.0000,   1.00000,    546.8663
     97.5000,      45.0000,   1.00000,    604.6403
    102.5000,      45.0000,   1.00000,    673.3925
    107.5000,      45.0000,   1.00000,    733.4595
    112.5000,      45.0000,   1.00000,    717.6389
    117.5000,      45.0000,   1.00000,    692.0104
    122.5000,      45.0000,   1.00000,    675.4705
    127.5000,      45.0000,   1.00000,    664.4263
    132.5000,      45.0000,   1.00000,    603.0726
    137.5000,      45.0000,   1.00000,    556.7080
    142.5000,      45.0000,   1.00000,    532.4705
    147.5000,      45.0000,   1.00000,    494.9141
    152.5000,      45.0000,   1.00000,    457.6133
    157.5000,      45.0000,   1.00000,    467.0692
    162.5000,      45.0000,   1.00000,    483.3955
    167.5000,      45.0000,   1.00000,    472.5548
    172.5000,      45.0000,   1.00000,    459.7340
    177.5000,      45.0000,   1.00000,    477.5658
    182.5000,      45.0000,   1.00000,    474.4153
    187.5000,      45.0000,   1.00000,    454.6682
    192.5000,      45.0000,   1.00000,    449.7002
    197.5000,      45.0000,   1.00000,    462.9649
    202.5000,      45.0000,   1.00000,    443.8443
    207.5000,      45.0000,   1.00000,    415.9151
    212.5000,      45.0000,   1.00000,    403.7260
    217.5000,      45.0000,   1.00000,    398.5999
    222.5000,      45.0000,   1.00000,    365.9025
    227.5000,      45.0000,   1.00000,    347.3416
    232.5000,      45.0000,   1.00000,    355.3695
    237.5000,      45.0000,   1.00000,    369.4143
    242.5000,      45.0000,   1.00000,    373.6271
    247.5000,      45.0000,   1.00000,    397.0376
    252.5000,      45.0000,   1.00000,    424.3789
    257.5000,      45.0000,   1.00000,    445.0999
    262.5000,      45.0000,   1.00000,    456.9730
    267.5000,      45.0000,   1.00000,    475.5116
    272.5000,      45.0000,   1.00000,    485.4719
    277.5000,      45.0000,   1.00000,    487.6076
    282.5000,      45.0000,   1.00000,    486.2816
    287.5000,      45.0000,   1.00000,    490.1764
    292.5000,      45.0000,   1.00000,    478.4587
    297.5000,      45.0000,   1.00000,    454.3564
    302.5000,      45.0000,   1.00000,    443.5856
    307.5000,      45.0000,   1.00000,    431.4879
    312.5000,      45.0000,   1.00000,    422.9065
    317.5000,      45.0000,   1.00000,    391.4607
    322.5000,      45.0000,   1.00000,    363.5557
    327.5000,      45.0000,   1.00000,    354.7176
    332.5000,      45.0000,   1.00000,    350.7063
    337.5000,      45.0000,   1.00000,    361.2753
    342.5000,      45.0000,   1.00000,    379.6297
    347.5000,      45.0000,   1.00000,    390.2469
    352.5000,      45.0000,   1.00000,    410.0960
    357.5000,      45.0000,   1.00000,    432.2499
    362.5000,      45.0000,   1.00000,    483.6900
    367.5000,      45.0000,   1.00000,    519.0301
    372.5000,      45.0000,   1.00000,    535.3480
    377.5000,      45.0000,   1.00000,    551.7515
     67.5000,      15.0000,   4.00000,    354.7026
     72.5000,      15.0000,   4.00000,    321.5073
     77.5000,      15.0000,   4.00000,    339.1915
     82.5000,      15.0000,   4.00000,    441.4277
     87.5000,      15.0000,   4.00000,    588.4750
     92.5000,      15.0000,   4.00000,    725.6812
     97.5000,      15.0000,   4.00000,    765.7912
    102.5000,      15.0000,   4.00000,    722.6857
    107.5000,      15.0000,   4.00000,    645.3073
    112.5000,      15.0000,   4.00000,    586.8552
    117.5000,      15.0000,   4.00000,    614.7199
    122.5000,      15.0000,   4.00000,    672.0507
    127.5000,      15.0000,   4.00000,    698.1312
    132.5000,      15.0000,   4.00000,    605.2111
    137.5000,      15.0000,   4.00000,    535.4440
    142.5000,      15.0000,   4.00000,    488.2983
    147.5000,      15.0000,   4.00000,    444.4865
    152.5000,      15.0000,   4.00000,    397.0054
    157.5000,      15.0000,   4.00000,    401.1774
    162.5000,      15.0000,   4.00000,    431.2151
    167.5000,      15.0000,   4.00000,    422.3335
    172.5000,      15.0000,   4.00000,    450.4203
    177.5000,      15.0000,   4.00000,    470.9360
    182.5000,      15.0000,   4.00000,    496.4011
    187.5000,      15.0000,   4.00000,    463.9794
    192.5000,      15.0000,   4.00000,    493.8719
    197.5000,      15.0000,   4.00000,    511.7262
    202.5000,      15.0000,   4.00000,    463.7146
    207.5000,      15.0000,   4.00000,    373.8957
    212.5000,      15.0000,   4.00000,    322.9180
    217.5000,      15.0000,   4.00000,    347.9089
    222.5000,      15.0000,   4.00000,    345.1295
    227.5000,      15.0000,   4.00000,    339.3634
    232.5000,      15.0000,   4.00000,    345.5512
    237.5000,      15.0000,   4.00000,    363.6065
    242.5000,      15.0000,   4.00000,    385.2408
    247.5000,      15.0000,   4.00000,    380.9166
    252.5000,      15.0000,   4.00000,    401.5113
    257.5000,      15.0000,   4.00000,    403.2231
    262.5000,      15.0000,   4.00000,    452.5910
    267.5000,      15.0000,   4.00000,    488.9886
    272.5000,      15.0000,   4.00000,    517.8804
    277.5000,      15.0000,   4.00000,    510.7363
    282.5000,      15.0000,   4.00000,    499.7271
    287.5000,      15.0000,   4.00000,    505.0266
    292.5000,      15.0000,   4.00000,    487.2728
    297.5000,      15.0000,   4.00000,    460.7624
    302.5000,      15.0000,   4.00000,    437.7074
    307.5000,      15.0000,   4.00000,    425.7065
    312.5000,      15.0000,   4.00000,    415.2910
    317.5000,      15.0000,   4.00000,    390.8616
    322.5000,      15.0000,   4.00000,    370.7436
    327.5000,      15.0000,   4.00000,    375.5280
    332.5000,      15.0000,   4.00000,    370.5286
    337.5000,      15.0000,   4.00000,    360.2107
    342.5000,      15.0000,   4.00000,    341.7724
    347.5000,      15.0000,   4.00000,    344.8163
    352.5000,      15.0000,   4.00000,    389.3401
    357.5000,      15.0000,   4.00000,    457.1296
    362.5000,      15.0000,   4.00000,    486.9988
    367.5000,      15.0000,   4.00000,    501.5582
    372.5000,      15.0000,   4.00000,    500.8459
    377.5000,      15.0000,   4.00000,    598.6050
     82.5000,      55.0000,   1.00000,    435.6483
     87.5000,      55.0000,   1.00000,    407.9239
     92.5000,      55.0000,   1.00000,    419.4906
     97.5000,      55.0000,   1.00000,    465.0244
    102.5000,      55.0000,   1.00000,    522.7821
    107.5000,      55.0000,   1.00000,    581.1018
    112.5000,      55.0000,   1.00000,    636.2859
    117.5000,      55.0000,   1.00000,    643.7566
    122.5000,      55.0000,   1.00000,    613.7268
    127.5000,      55.0000,   1.00000,    578.6351
    132.5000,      55.0000,   1.00000,    565.4759
    137.5000,      55.0000,   1.00000,    566.3721
    142.5000,      55.0000,   1.00000,    581.1036
    147.5000,      55.0000,   1.00000,    553.2711
    152.5000,      55.0000,   1.00000,    520.2191
    157.5000,      55.0000,   1.00000,    488.4413
    162.5000,      55.0000,   1.00000,    470.0158
    167.5000,      55.0000,   1.00000,    456.6704
    172.5000,      55.0000,   1.00000,    468.1950
    177.5000,      55.0000,   1.00000,    478.7078
    182.5000,      55.0000,   1.00000,    471.2352
    187.5000,      55.0000,   1.00000,    454.7065
    192.5000,      55.0000,   1.00000,    438.2801
    197.5000,      55.0000,   1.00000,    424.9401
    202.5000,      55.0000,   1.00000,    417.3489
    212.5000,      55.0000,   1.00000,    398.2566
    217.5000,      55.0000,   1.00000,    387.8969
    222.5000,      55.0000,   1.00000,    389.8801
    227.5000,      55.0000,   1.00000,    370.7046
    232.5000,      55.0000,   1.00000,    356.2297
    237.5000,      55.0000,   1.00000,    365.8627
    242.5000,      55.0000,   1.00000,    387.1392
    247.5000,      55.0000,   1.00000,    402.8698
    252.5000,      55.0000,   1.00000,    411.9226
    257.5000,      55.0000,   1.00000,    427.6808
    262.5000,      55.0000,   1.00000,    449.4303
    267.5000,      55.0000,   1.00000,    469.0879
    272.5000,      55.0000,   1.00000,    483.0532
    277.5000,      55.0000,   1.00000,    477.4693
    282.5000,      55.0000,   1.00000,    484.4604
    287.5000,      55.0000,   1.00000,    486.9893
    292.5000,      55.0000,   1.00000,    470.7553
    297.5000,      55.0000,   1.00000,    447.4206
    302.5000,      55.0000,   1.00000,    413.9564
    307.5000,      55.0000,   1.00000,    394.8977
    312.5000,      55.0000,   1.00000,    375.5435
    317.5000,      55.0000,   1.00000,    360.2885
    322.5000,      55.0000,   1.00000,    347.5430
    327.5000,      55.0000,   1.00000,    341.3939
    332.5000,      55.0000,   1.00000,    352.4621
    337.5000,      55.0000,   1.00000,    365.2742
    342.5000,      55.0000,   1.00000,    375.0136
    347.5000,      55.0000,   1.00000,    391.6901
    352.5000,      55.0000,   1.00000,    417.5877
    357.5000,      55.0000,   1.00000,    457.6019
    362.5000,      55.0000,   1.00000,    481.5799
     82.5000,      15.0000,   5.00000,    379.2840
     87.5000,      15.0000,   5.00000,    483.7371
     92.5000,      15.0000,   5.00000,    574.5611
     97.5000,      15.0000,   5.00000,    598.0702
    102.5000,      15.0000,   5.00000,    578.9101
    107.5000,      15.0000,   5.00000,    536.1681
    112.5000,      15.0000,   5.00000,    520.5291
    117.5000,      15.0000,   5.00000,    549.4019
    122.5000,      15.0000,   5.00000,    592.0755
    127.5000,      15.0000,   5.00000,    598.2916
    132.5000,      15.0000,   5.00000,    560.1093
    137.5000,      15.0000,   5.00000,    543.6434
    142.5000,      15.0000,   5.00000,    523.6537
    147.5000,      15.0000,   5.00000,    478.3260
    152.5000,      15.0000,   5.00000,    418.5347
    157.5000,      15.0000,   5.00000,    405.6808
    162.5000,      15.0000,   5.00000,    420.0416
    167.5000,      15.0000,   5.00000,    402.3820
    172.5000,      15.0000,   5.00000,    443.5887
    177.5000,      15.0000,   5.00000,    479.2315
    182.5000,      15.0000,   5.00000,    521.8056
    187.5000,      15.0000,   5.00000,    481.5419
    192.5000,      15.0000,   5.00000,    496.1768
    197.5000,      15.0000,   5.00000,    496.5981
    202.5000,      15.0000,   5.00000,    446.9955
    212.5000,      15.0000,   5.00000,    314.4849
    217.5000,      15.0000,   5.00000,    343.0207
    222.5000,      15.0000,   5.00000,    343.9897
    227.5000,      15.0000,   5.00000,    342.6800
    232.5000,      15.0000,   5.00000,    347.4137
    237.5000,      15.0000,   5.00000,    360.9206
    242.5000,      15.0000,   5.00000,    385.2304
    247.5000,      15.0000,   5.00000,    375.2535
    252.5000,      15.0000,   5.00000,    388.8568
    257.5000,      15.0000,   5.00000,    385.9384
    262.5000,      15.0000,   5.00000,    444.5826
    267.5000,      15.0000,   5.00000,    482.3758
    272.5000,      15.0000,   5.00000,    513.9703
    277.5000,      15.0000,   5.00000,    512.5994
    282.5000,      15.0000,   5.00000,    502.0187
    287.5000,      15.0000,   5.00000,    506.9644
    292.5000,      15.0000,   5.00000,    477.2973
    297.5000,      15.0000,   5.00000,    451.0284
    302.5000,      15.0000,   5.00000,    407.5786
    307.5000,      15.0000,   5.00000,    384.6228
    312.5000,      15.0000,   5.00000,    373.3377
    317.5000,      15.0000,   5.00000,    363.6919
    322.5000,      15.0000,   5.00000,    356.8744
    327.5000,      15.0000,   5.00000,    363.6211
    332.5000,      15.0000,   5.00000,    366.5332
    337.5000,      15.0000,   5.00000,    353.5899
    342.5000,      15.0000,   5.00000,    338.1128
    347.5000,      15.0000,   5.00000,    341.3749
    352.5000,      15.0000,   5.00000,    387.4272
    357.5000,      15.0000,   5.00000,    453.7363
    362.5000,      15.0000,   5.00000,    479.4785
     97.5000,      65.0000,   1.00000,    392.0215
    102.5000,      65.0000,   1.00000,    406.8124
    107.5000,      65.0000,   1.00000,    424.3294
    112.5000,      65.0000,   1.00000,    477.5526
    117.5000,      65.0000,   1.00000,    526.7200
    122.5000,      65.0000,   1.00000,    551.5039
    127.5000,      65.0000,   1.00000,    559.2990
    132.5000,      65.0000,   1.00000,    552.6687
    137.5000,      65.0000,   1.00000,    545.5705
    142.5000,      65.0000,   1.00000,    528.9973
    147.5000,      65.0000,   1.00000,    543.7322
    152.5000,      65.0000,   1.00000,    555.7881
    157.5000,      65.0000,   1.00000,    551.5375
    162.5000,      65.0000,   1.00000,    515.3193
    167.5000,      65.0000,   1.00000,    507.9491
    172.5000,      65.0000,   1.00000,    490.5289
    177.5000,      65.0000,   1.00000,    450.0953
    182.5000,      65.0000,   1.00000,    434.9056
    187.5000,      65.0000,   1.00000,    433.2764
    227.5000,      65.0000,   1.00000,    392.7573
    232.5000,      65.0000,   1.00000,    374.3116
    237.5000,      65.0000,   1.00000,    373.6595
    242.5000,      65.0000,   1.00000,    393.4728
    247.5000,      65.0000,   1.00000,    405.8544
    252.5000,      65.0000,   1.00000,    423.9788
    257.5000,      65.0000,   1.00000,    431.3523
    262.5000,      65.0000,   1.00000,    441.3708
    267.5000,      65.0000,   1.00000,    447.3185
    272.5000,      65.0000,   1.00000,    440.6242
    277.5000,      65.0000,   1.00000,    442.8407
    282.5000,      65.0000,   1.00000,    442.7737
    287.5000,      65.0000,   1.00000,    423.9537
    292.5000,      65.0000,   1.00000,    409.2567
    297.5000,      65.0000,   1.00000,    416.2313
    302.5000,      65.0000,   1.00000,    405.9445
    307.5000,      65.0000,   1.00000,    386.7531
    312.5000,      65.0000,   1.00000,    374.1571
    317.5000,      65.0000,   1.00000,    361.4229
    322.5000,      65.0000,   1.00000,    362.5665
    327.5000,      65.0000,   1.00000,    367.1015
    332.5000,      65.0000,   1.00000,    374.3543
    337.5000,      65.0000,   1.00000,    382.9977
    342.5000,      65.0000,   1.00000,    391.0891
    347.5000,      65.0000,   1.00000,    403.0242
    102.5000,      15.0000,   6.00000,    464.5753
    107.5000,      15.0000,   6.00000,    407.6581
    112.5000,      15.0000,   6.00000,    400.2688
    122.5000,      15.0000,   6.00000,    522.9142
    127.5000,      15.0000,   6.00000,    554.7509
    132.5000,      15.0000,   6.00000,    529.3913
    137.5000,      15.0000,   6.00000,    516.5311
    142.5000,      15.0000,   6.00000,    487.4960
    147.5000,      15.0000,   6.00000,    462.3116
    152.5000,      15.0000,   6.00000,    423.8669
    157.5000,      15.0000,   6.00000,    433.9001
    162.5000,      15.0000,   6.00000,    451.7549
    167.5000,      15.0000,   6.00000,    429.5593
    172.5000,      15.0000,   6.00000,    453.2869
    177.5000,      15.0000,   6.00000,    473.9223
    182.5000,      15.0000,   6.00000,    504.8506
    187.5000,      15.0000,   6.00000,    473.1482
    227.5000,      15.0000,   6.00000,    341.1269
    232.5000,      15.0000,   6.00000,    347.2728
    237.5000,      15.0000,   6.00000,    360.5494
    242.5000,      15.0000,   6.00000,    386.0804
    247.5000,      15.0000,   6.00000,    375.6059
    252.5000,      15.0000,   6.00000,    389.5484
    257.5000,      15.0000,   6.00000,    390.8990
    262.5000,      15.0000,   6.00000,    438.9676
    267.5000,      15.0000,   6.00000,    459.1931
    272.5000,      15.0000,   6.00000,    479.0224
    277.5000,      15.0000,   6.00000,    481.0466
    282.5000,      15.0000,   6.00000,    466.7464
    287.5000,      15.0000,   6.00000,    450.9562
    292.5000,      15.0000,   6.00000,    424.2485
    297.5000,      15.0000,   6.00000,    415.7454
    302.5000,      15.0000,   6.00000,    397.2831
    307.5000,      15.0000,   6.00000,    378.1131
    312.5000,      15.0000,   6.00000,    371.3932
    317.5000,      15.0000,   6.00000,    369.7292
    322.5000,      15.0000,   6.00000,    368.2679
    327.5000,      15.0000,   6.00000,    379.3651
    332.5000,      15.0000,   6.00000,    380.7242
    337.5000,      15.0000,   6.00000,    368.4869
    342.5000,      15.0000,   6.00000,    345.5871
    347.5000,      15.0000,   6.00000,    346.4390
    105.0000,      30.0000,   3.00000,    424.6364
    110.0000,      30.0000,   3.00000,    428.0092
    115.0000,      30.0000,   3.00000,    427.1927
    120.0000,      30.0000,   3.00000,    436.3465
    125.0000,      30.0000,   3.00000,    461.3593
    130.0000,      30.0000,   3.00000,    505.4241
    135.0000,      30.0000,   3.00000,    519.5957
    140.0000,      30.0000,   3.00000,    496.6909
    145.0000,      30.0000,   3.00000,    470.8759
    150.0000,      30.0000,   3.00000,    459.5494
    155.0000,      30.0000,   3.00000,    460.6866
    160.0000,      30.0000,   3.00000,    436.3931
    165.0000,      30.0000,   3.00000,    458.8577
    170.0000,      30.0000,   3.00000,    478.5933
    175.0000,      30.0000,   3.00000,    479.2639
    180.0000,      30.0000,   3.00000,    467.9570
    235.0000,      30.0000,   3.00000,    362.8370
    240.0000,      30.0000,   3.00000,    361.4934
    245.0000,      30.0000,   3.00000,    378.0253
    250.0000,      30.0000,   3.00000,    393.5557
    255.0000,      30.0000,   3.00000,    409.9640
    260.0000,      30.0000,   3.00000,    420.3500
    265.0000,      30.0000,   3.00000,    429.4629
    270.0000,      30.0000,   3.00000,    449.3433
    275.0000,      30.0000,   3.00000,    449.3599
    280.0000,      30.0000,   3.00000,    440.0926
    285.0000,      30.0000,   3.00000,    426.1335
    290.0000,      30.0000,   3.00000,    413.8147
    295.0000,      30.0000,   3.00000,    404.5465
    300.0000,      30.0000,   3.00000,    390.3007
    305.0000,      30.0000,   3.00000,    391.1030
    310.0000,      30.0000,   3.00000,    387.5073
    315.0000,      30.0000,   3.00000,    377.8268
    320.0000,      30.0000,   3.00000,    383.0694
    325.0000,      30.0000,   3.00000,    384.1110
    330.0000,      30.0000,   3.00000,    375.8167
    335.0000,      30.0000,   3.00000,    367.0267
    340.0000,      30.0000,   3.00000,    366.1739
    112.5000,      25.0000,   4.00000,    391.7404
    117.5000,      25.0000,   4.00000,    404.8255
    122.5000,      25.0000,   4.00000,    417.2283
    127.5000,      25.0000,   4.00000,    444.8334
    132.5000,      25.0000,   4.00000,    485.6535
    137.5000,      25.0000,   4.00000,    479.1225
    142.5000,      25.0000,   4.00000,    458.6583
    147.5000,      25.0000,   4.00000,    454.2063
    152.5000,      25.0000,   4.00000,    453.0934
    157.5000,      25.0000,   4.00000,    432.1634
    162.5000,      25.0000,   4.00000,    424.5456
    167.5000,      25.0000,   4.00000,    460.7064
    172.5000,      25.0000,   4.00000,    491.5727
    242.5000,      25.0000,   4.00000,    372.4561
    247.5000,      25.0000,   4.00000,    386.6441
    252.5000,      25.0000,   4.00000,    379.3426
    257.5000,      25.0000,   4.00000,    406.9363
    262.5000,      25.0000,   4.00000,    418.1456
    267.5000,      25.0000,   4.00000,    428.0001
    272.5000,      25.0000,   4.00000,    428.1126
    277.5000,      25.0000,   4.00000,    426.4708
    282.5000,      25.0000,   4.00000,    416.7535
    287.5000,      25.0000,   4.00000,    407.4706
    292.5000,      25.0000,   4.00000,    399.0580
    297.5000,      25.0000,   4.00000,    387.4182
    302.5000,      25.0000,   4.00000,    391.6046
    307.5000,      25.0000,   4.00000,    382.0100
    312.5000,      25.0000,   4.00000,    385.3071
    317.5000,      25.0000,   4.00000,    396.6451
    322.5000,      25.0000,   4.00000,    395.0421
    327.5000,      25.0000,   4.00000,    387.7101
    332.5000,      25.0000,   4.00000,    382.7114
  10.51
ITERATION 2
MODEL RESISTIVITY
LAYER 1
87,     2.5000
     10.0000,     709.02
     15.0000,     1588.4
     20.0000,     1642.5
     25.0000,     1690.5
     30.0000,     1578.1
     35.0000,     1203.2
     40.0000,     1009.5
     45.0000,     688.91
     50.0000,     685.03
     55.0000,     640.70
     60.0000,     693.52
     65.0000,     344.44
     70.0000,     251.38
     75.0000,     283.58
     80.0000,     375.60
     85.0000,     648.46
     90.0000,     1233.2
     95.0000,     1278.4
    100.0000,     1220.2
    105.0000,     1118.0
    110.0000,     938.08
    115.0000,     798.46
    120.0000,     928.45
    125.0000,     1459.7
    130.0000,     1723.8
    135.0000,     1740.5
    140.0000,     2408.8
    145.0000,     4114.9
    150.0000,     3705.9
    155.0000,     3680.3
    160.0000,     4686.3
    165.0000,     4717.5
    170.0000,     4019.0
    175.0000,     2493.6
    180.0000,     3101.9
    185.0000,     2261.9
    190.0000,     1790.2
    195.0000,     1257.5
    200.0000,     1349.3
    205.0000,     715.68
    210.0000,     306.32
    215.0000,     446.24
    220.0000,     531.44
    225.0000,     655.11
    230.0000,     501.70
    235.0000,     484.48
    240.0000,     649.03
    245.0000,     573.08
    250.0000,     572.47
    255.0000,     461.90
    260.0000,     487.54
    265.0000,     441.29
    270.0000,     654.19
    275.0000,     580.51
    280.0000,     492.73
    285.0000,     498.58
    290.0000,     341.23
    295.0000,     327.89
    300.0000,     276.81
    305.0000,     194.68
    310.0000,     182.18
    315.0000,     183.41
    320.0000,     156.70
    325.0000,     165.96
    330.0000,     175.72
    335.0000,     180.84
    340.0000,     178.85
    345.0000,     162.49
    350.0000,     157.52
    355.0000,     203.50
    360.0000,     271.60
    365.0000,     335.04
    370.0000,     347.23
    375.0000,     571.34
    380.0000,     941.13
    385.0000,     2467.5
    390.0000,     2476.8
    395.0000,     1897.6
    400.0000,     1799.8
    405.0000,     1554.1
    410.0000,     1173.5
    415.0000,     776.28
    420.0000,     649.37
    425.0000,     476.09
    430.0000,     513.60
    435.0000,     593.00
           705.1042
LAYER 2
87,     5.2500
     10.0000,     614.51
     15.0000,     1272.8
     20.0000,     1693.4
     25.0000,     2017.7
     30.0000,     1997.6
     35.0000,     1542.1
     40.0000,     1174.7
     45.0000,     669.79
     50.0000,     691.62
     55.0000,     650.87
     60.0000,     785.65
     65.0000,     360.08
     70.0000,     270.49
     75.0000,     316.73
     80.0000,     325.43
     85.0000,     560.95
     90.0000,     1028.2
     95.0000,     1280.6
    100.0000,     1236.5
    105.0000,     1072.3
    110.0000,     869.52
    115.0000,     801.69
    120.0000,     973.14
    125.0000,     1600.9
    130.0000,     1934.3
    135.0000,     2186.1
    140.0000,     2588.9
    145.0000,     3712.6
    150.0000,     3238.0
    155.0000,     3053.6
    160.0000,     3827.2
    165.0000,     3858.3
    170.0000,     3648.0
    175.0000,     2263.3
    180.0000,     2200.5
    185.0000,     1880.1
    190.0000,     1438.2
    195.0000,     951.58
    200.0000,     1243.4
    205.0000,     857.77
    210.0000,     389.70
    215.0000,     473.34
    220.0000,     517.48
    225.0000,     565.68
    230.0000,     495.47
    235.0000,     425.47
    240.0000,     500.45
    245.0000,     484.98
    250.0000,     473.17
    255.0000,     427.53
    260.0000,     487.05
    265.0000,     487.48
    270.0000,     630.50
    275.0000,     576.15
    280.0000,     518.52
    285.0000,     464.51
    290.0000,     368.61
    295.0000,     337.97
    300.0000,     297.65
    305.0000,     228.97
    310.0000,     213.08
    315.0000,     216.57
    320.0000,     191.09
    325.0000,     195.21
    330.0000,     201.80
    335.0000,     208.00
    340.0000,     206.67
    345.0000,     198.23
    350.0000,     197.08
    355.0000,     247.86
    360.0000,     359.99
    365.0000,     497.20
    370.0000,     513.22
    375.0000,     698.69
    380.0000,     1328.1
    385.0000,     2013.8
    390.0000,     1991.0
    395.0000,     1394.4
    400.0000,     1236.8
    405.0000,     1130.2
    410.0000,     841.29
    415.0000,     568.07
    420.0000,     491.90
    425.0000,     393.27
    430.0000,     450.00
    435.0000,     627.42
           957.5190
LAYER 3
85,     8.2750
     15.0000,     727.00
     20.0000,     1406.1
     25.0000,     2116.4
     30.0000,     2242.6
     35.0000,     1784.0
     40.0000,     1178.4
     45.0000,     665.33
     50.0000,     760.89
     55.0000,     1031.9
     60.0000,     1593.4
     65.0000,     795.98
     70.0000,     607.72
     75.0000,     621.92
     80.0000,     434.94
     85.0000,     501.84
     90.0000,     722.43
     95.0000,     962.96
    100.0000,     1004.0
    105.0000,     877.99
    110.0000,     778.46
    115.0000,     816.42
    120.0000,     1080.2
    125.0000,     1699.8
    130.0000,     2154.7
    135.0000,     2586.7
    140.0000,     2504.4
    145.0000,     2613.2
    150.0000,     2106.8
    155.0000,     1889.9
    160.0000,     2191.3
    165.0000,     2195.5
    170.0000,     2279.6
    175.0000,     1351.1
    180.0000,     1299.3
    185.0000,     1378.1
    190.0000,     954.30
    195.0000,     559.97
    200.0000,     1007.5
    205.0000,     1111.7
    210.0000,     565.35
    215.0000,     437.51
    220.0000,     384.76
    225.0000,     392.19
    230.0000,     425.92
    235.0000,     348.15
    240.0000,     348.56
    245.0000,     369.54
    250.0000,     364.54
    255.0000,     353.44
    260.0000,     427.08
    265.0000,     463.38
    270.0000,     493.04
    275.0000,     479.43
    280.0000,     474.73
    285.0000,     413.33
    290.0000,     386.82
    295.0000,     374.69
    300.0000,     368.65
    305.0000,     346.86
    310.0000,     362.57
    315.0000,     407.55
    320.0000,     398.08
    325.0000,     412.29
    330.0000,     422.82
    335.0000,     434.50
    340.0000,     431.32
    345.0000,     415.12
    350.0000,     397.17
    355.0000,     460.47
    360.0000,     684.68
    365.0000,     1004.1
    370.0000,     1000.7
    375.0000,     1006.1
    380.0000,     1495.8
    385.0000,     1281.1
    390.0000,     999.35
    395.0000,     715.20
    400.0000,     669.16
    405.0000,     693.03
    410.0000,     563.66
    415.0000,     394.84
    420.0000,     338.29
    425.0000,     296.12
    430.0000,     430.66
           876.6298
LAYER 4
83,    11.6025
     20.0000,     704.11
     25.0000,     1613.5
     30.0000,     1890.8
     35.0000,     1509.1
     40.0000,     949.16
     45.0000,     594.89
     50.0000,     840.51
     55.0000,     1798.2
     60.0000,     3917.2
     65.0000,     2439.8
     70.0000,     1927.5
     75.0000,     1698.0
     80.0000,     852.17
     85.0000,     613.85
     90.0000,     627.68
     95.0000,     770.97
    100.0000,     814.63
    105.0000,     721.06
    110.0000,     685.92
    115.0000,     776.02
    120.0000,     1041.4
    125.0000,     1513.6
    130.0000,     2028.2
    135.0000,     2592.9
    140.0000,     2235.0
    145.0000,     1737.7
    150.0000,     1271.1
    155.0000,     1103.6
    160.0000,     1093.8
    165.0000,     1029.0
    170.0000,     1130.3
    175.0000,     701.67
    180.0000,     850.99
    185.0000,     1050.5
    190.0000,     591.25
    195.0000,     310.51
    200.0000,     798.90
    205.0000,     1403.4
    210.0000,     780.45
    215.0000,     383.77
    220.0000,     268.67
    225.0000,     281.01
    230.0000,     373.53
    235.0000,     316.12
    240.0000,     289.23
    245.0000,     319.96
    250.0000,     329.17
    255.0000,     321.36
    260.0000,     378.91
    265.0000,     407.55
    270.0000,     368.59
    275.0000,     369.05
    280.0000,     392.64
    285.0000,     355.97
    290.0000,     374.07
    295.0000,     403.62
    300.0000,     458.47
    305.0000,     538.28
    310.0000,     677.70
    315.0000,     868.19
    320.0000,     919.08
    325.0000,     957.27
    330.0000,     953.40
    335.0000,     951.71
    340.0000,     929.85
    345.0000,     864.40
    350.0000,     762.53
    355.0000,     788.62
    360.0000,     1093.1
    365.0000,     1546.4
    370.0000,     1460.0
    375.0000,     1128.1
    380.0000,     1161.0
    385.0000,     698.60
    390.0000,     473.92
    395.0000,     394.95
    400.0000,     459.36
    405.0000,     557.99
    410.0000,     495.42
    415.0000,     352.34
    420.0000,     285.98
    425.0000,     259.86
           680.6927
LAYER 5
79,    15.2628
     30.0000,     487.44
     35.0000,     501.91
     40.0000,     457.94
     45.0000,     513.45
     50.0000,     882.14
     55.0000,     2175.3
     60.0000,     4352.6
     65.0000,     4190.9
     70.0000,     3693.4
     75.0000,     2971.3
     80.0000,     1687.2
     85.0000,     1067.0
     90.0000,     895.53
     95.0000,     894.52
    100.0000,     837.59
    105.0000,     708.68
    110.0000,     625.39
    115.0000,     588.45
    120.0000,     553.28
    125.0000,     538.35
    130.0000,     617.26
    135.0000,     768.66
    140.0000,     778.04
    145.0000,     682.86
    150.0000,     698.84
    155.0000,     799.74
    160.0000,     786.47
    165.0000,     753.47
    170.0000,     817.03
    175.0000,     793.05
    180.0000,     1166.1
    185.0000,     1145.2
    190.0000,     466.62
    195.0000,     245.90
    200.0000,     544.91
    205.0000,     1134.3
    210.0000,     858.93
    215.0000,     377.35
    220.0000,     234.35
    225.0000,     251.64
    230.0000,     351.82
    235.0000,     355.87
    240.0000,     333.87
    245.0000,     362.38
    250.0000,     389.65
    255.0000,     379.13
    260.0000,     372.03
    265.0000,     339.87
    270.0000,     271.34
    275.0000,     262.53
    280.0000,     285.57
    285.0000,     298.92
    290.0000,     353.07
    295.0000,     440.85
    300.0000,     587.01
    305.0000,     829.89
    310.0000,     1151.7
    315.0000,     1388.8
    320.0000,     1326.7
    325.0000,     1147.1
    330.0000,     975.67
    335.0000,     898.22
    340.0000,     898.80
    345.0000,     904.52
    350.0000,     860.56
    355.0000,     849.25
    360.0000,     954.92
    365.0000,     1039.2
    370.0000,     834.58
    375.0000,     494.71
    380.0000,     305.13
    385.0000,     183.96
    390.0000,     174.32
    395.0000,     259.86
    400.0000,     486.57
    405.0000,     709.50
    410.0000,     699.76
    415.0000,     535.82
           429.5251
LAYER 6
75,    19.2890
     40.0000,     338.58
     45.0000,     560.56
     50.0000,     851.34
     55.0000,     1560.3
     60.0000,     2353.6
     65.0000,     2540.2
     70.0000,     2421.9
     75.0000,     2161.4
     80.0000,     1712.9
     85.0000,     1403.4
     90.0000,     1290.8
     95.0000,     1257.8
    100.0000,     1166.2
    105.0000,     992.55
    110.0000,     807.45
    115.0000,     630.91
    120.0000,     468.40
    125.0000,     364.21
    130.0000,     345.06
    135.0000,     386.06
    140.0000,     438.28
    145.0000,     492.89
    150.0000,     624.83
    155.0000,     809.16
    160.0000,     902.63
    165.0000,     952.88
    170.0000,     1032.3
    175.0000,     1120.3
    180.0000,     1294.4
    185.0000,     983.58
    190.0000,     459.30
    195.0000,     296.64
    200.0000,     453.72
    205.0000,     744.06
    210.0000,     697.04
    215.0000,     438.00
    220.0000,     318.39
    225.0000,     324.33
    230.0000,     387.30
    235.0000,     400.55
    240.0000,     388.83
    245.0000,     406.13
    250.0000,     430.06
    255.0000,     423.58
    260.0000,     395.30
    265.0000,     348.27
    270.0000,     293.67
    275.0000,     280.61
    280.0000,     297.35
    285.0000,     325.73
    290.0000,     384.17
    295.0000,     474.87
    300.0000,     608.33
    305.0000,     787.46
    310.0000,     950.03
    315.0000,     972.39
    320.0000,     824.74
    325.0000,     643.35
    330.0000,     516.77
    335.0000,     466.86
    340.0000,     476.12
    345.0000,     509.24
    350.0000,     530.11
    355.0000,     539.22
    360.0000,     549.88
    365.0000,     521.93
    370.0000,     412.50
    375.0000,     273.21
    380.0000,     184.76
    385.0000,     148.75
    390.0000,     181.43
    395.0000,     298.50
    400.0000,     550.26
    405.0000,     732.01
           723.1180
LAYER 7
71,    23.7179
     50.0000,     651.53
     55.0000,     1034.4
     60.0000,     1266.4
     65.0000,     1370.6
     70.0000,     1394.6
     75.0000,     1386.7
     80.0000,     1363.7
     85.0000,     1375.7
     90.0000,     1439.5
     95.0000,     1516.0
    100.0000,     1522.9
    105.0000,     1389.3
    110.0000,     1134.7
    115.0000,     835.14
    120.0000,     574.74
    125.0000,     411.05
    130.0000,     344.60
    135.0000,     345.58
    140.0000,     390.43
    145.0000,     474.91
    150.0000,     621.68
    155.0000,     806.10
    160.0000,     948.25
    165.0000,     1036.6
    170.0000,     1090.7
    175.0000,     1105.8
    180.0000,     1033.3
    185.0000,     749.81
    190.0000,     457.86
    195.0000,     356.53
    200.0000,     430.04
    205.0000,     565.58
    210.0000,     585.56
    215.0000,     488.31
    220.0000,     414.54
    225.0000,     402.19
    230.0000,     417.43
    235.0000,     412.98
    240.0000,     399.60
    245.0000,     402.85
    250.0000,     415.31
    255.0000,     415.27
    260.0000,     398.21
    265.0000,     369.03
    270.0000,     339.92
    275.0000,     334.33
    280.0000,     351.19
    285.0000,     383.90
    290.0000,     435.65
    295.0000,     503.57
    300.0000,     581.70
    305.0000,     652.00
    310.0000,     672.96
    315.0000,     611.28
    320.0000,     493.44
    325.0000,     382.69
    330.0000,     313.01
    335.0000,     287.44
    340.0000,     296.24
    345.0000,     324.40
    350.0000,     354.05
    355.0000,     373.61
    360.0000,     377.56
    365.0000,     354.45
    370.0000,     302.03
    375.0000,     240.62
    380.0000,     199.32
    385.0000,     199.02
    390.0000,     258.58
    395.0000,     377.38
           676.3647
LAYER 8
67,    28.5897
     60.0000,     744.76
     65.0000,     758.78
     70.0000,     780.74
     75.0000,     824.72
     80.0000,     927.25
     85.0000,     1074.1
     90.0000,     1244.6
     95.0000,     1436.8
    100.0000,     1588.0
    105.0000,     1579.6
    110.0000,     1366.1
    115.0000,     1035.6
    120.0000,     725.87
    125.0000,     517.66
    130.0000,     411.86
    135.0000,     381.23
    140.0000,     404.26
    145.0000,     472.31
    150.0000,     583.85
    155.0000,     717.13
    160.0000,     830.21
    165.0000,     896.21
    170.0000,     909.87
    175.0000,     868.92
    180.0000,     762.03
    185.0000,     597.50
    190.0000,     454.30
    195.0000,     399.75
    200.0000,     431.83
    205.0000,     497.03
    210.0000,     525.49
    215.0000,     500.78
    220.0000,     463.81
    225.0000,     440.61
    230.0000,     425.05
    235.0000,     405.03
    240.0000,     387.09
    245.0000,     381.57
    250.0000,     386.32
    255.0000,     391.12
    260.0000,     390.46
    265.0000,     385.07
    270.0000,     380.94
    275.0000,     388.21
    280.0000,     408.05
    285.0000,     437.86
    290.0000,     474.32
    295.0000,     510.34
    300.0000,     535.98
    305.0000,     538.41
    310.0000,     504.81
    315.0000,     436.82
    320.0000,     356.62
    325.0000,     290.13
    330.0000,     250.19
    335.0000,     237.39
    340.0000,     247.00
    345.0000,     271.38
    350.0000,     300.50
    355.0000,     324.27
    360.0000,     334.56
    365.0000,     325.64
    370.0000,     300.83
    375.0000,     276.43
    380.0000,     263.57
    385.0000,     286.83
           402.3596
LAYER 9
61,    33.9487
     75.0000,     484.11
     80.0000,     607.62
     85.0000,     729.13
     90.0000,     862.94
     95.0000,     1065.5
    100.0000,     1270.7
    105.0000,     1351.4
    110.0000,     1249.5
    115.0000,     1011.2
    120.0000,     753.88
    125.0000,     560.82
    130.0000,     446.70
    135.0000,     397.58
    140.0000,     396.48
    145.0000,     432.03
    150.0000,     495.32
    155.0000,     571.09
    160.0000,     638.08
    165.0000,     677.37
    170.0000,     680.85
    175.0000,     648.90
    180.0000,     585.93
    185.0000,     507.94
    190.0000,     444.07
    195.0000,     418.90
    200.0000,     432.96
    205.0000,     464.10
    210.0000,     484.32
    215.0000,     481.46
    220.0000,     463.08
    225.0000,     440.15
    230.0000,     416.30
    235.0000,     392.94
    240.0000,     375.19
    245.0000,     367.67
    250.0000,     370.13
    255.0000,     378.08
    260.0000,     387.84
    265.0000,     398.12
    270.0000,     409.99
    275.0000,     426.27
    280.0000,     446.40
    285.0000,     468.02
    290.0000,     486.57
    295.0000,     495.73
    300.0000,     489.55
    305.0000,     464.41
    310.0000,     420.63
    315.0000,     365.71
    320.0000,     312.27
    325.0000,     271.52
    330.0000,     249.29
    335.0000,     246.14
    340.0000,     259.64
    345.0000,     284.16
    350.0000,     313.03
    355.0000,     338.28
    360.0000,     351.82
    365.0000,     352.73
    370.0000,     344.47
           335.2937
LAYER 10
55,    39.8436
     90.0000,     479.96
     95.0000,     672.65
    100.0000,     812.77
    105.0000,     889.24
    110.0000,     872.90
    115.0000,     761.13
    120.0000,     616.12
    125.0000,     490.49
    130.0000,     405.36
    135.0000,     360.01
    140.0000,     347.10
    145.0000,     359.05
    150.0000,     388.99
    155.0000,     428.42
    160.0000,     467.19
    165.0000,     495.16
    170.0000,     505.92
    175.0000,     498.55
    180.0000,     476.20
    185.0000,     447.47
    190.0000,     424.00
    195.0000,     415.40
    200.0000,     422.47
    205.0000,     436.85
    210.0000,     447.58
    215.0000,     447.88
    220.0000,     437.56
    225.0000,     420.61
    230.0000,     401.15
    235.0000,     383.00
    240.0000,     370.11
    245.0000,     365.24
    250.0000,     368.91
    255.0000,     379.17
    260.0000,     393.81
    265.0000,     410.96
    270.0000,     429.17
    275.0000,     447.60
    280.0000,     463.99
    285.0000,     475.90
    290.0000,     480.00
    295.0000,     472.94
    300.0000,     453.25
    305.0000,     422.27
    310.0000,     383.77
    315.0000,     344.09
    320.0000,     310.42
    325.0000,     288.61
    330.0000,     282.20
    335.0000,     291.60
    340.0000,     315.23
    345.0000,     342.59
    350.0000,     370.74
    355.0000,     390.89
           399.6879
LAYER 11
51,    46.3279
    100.0000,     476.81
    105.0000,     505.77
    110.0000,     506.84
    115.0000,     482.01
    120.0000,     431.91
    125.0000,     370.37
    130.0000,     321.83
    135.0000,     290.57
    140.0000,     277.43
    145.0000,     279.85
    150.0000,     294.72
    155.0000,     318.15
    160.0000,     345.42
    165.0000,     371.21
    170.0000,     390.62
    175.0000,     401.32
    180.0000,     403.43
    185.0000,     400.32
    190.0000,     396.88
    195.0000,     397.22
    200.0000,     402.23
    205.0000,     409.17
    210.0000,     414.03
    215.0000,     413.70
    220.0000,     407.46
    225.0000,     396.95
    230.0000,     385.03
    235.0000,     374.63
    240.0000,     368.43
    245.0000,     368.32
    250.0000,     374.96
    255.0000,     387.45
    260.0000,     404.24
    265.0000,     423.35
    270.0000,     442.33
    275.0000,     458.79
    280.0000,     469.93
    285.0000,     473.77
    290.0000,     468.70
    295.0000,     453.79
    300.0000,     430.16
    305.0000,     401.02
    310.0000,     370.54
    315.0000,     343.78
    320.0000,     325.88
    325.0000,     321.60
    330.0000,     335.64
    335.0000,     366.61
    340.0000,     412.17
    345.0000,     445.32
           472.4135
LAYER 12
47, 
    110.0000,     288.36
    115.0000,     314.44
    120.0000,     303.50
    125.0000,     275.18
    130.0000,     247.02
    135.0000,     223.41
    140.0000,     212.39
    145.0000,     212.84
    150.0000,     223.49
    155.0000,     242.47
    160.0000,     267.36
    165.0000,     295.08
    170.0000,     321.06
    175.0000,     342.32
    180.0000,     356.84
    185.0000,     365.51
    190.0000,     370.96
    195.0000,     375.63
    200.0000,     380.59
    205.0000,     385.09
    210.0000,     387.68
    215.0000,     386.82
    220.0000,     382.61
    225.0000,     376.12
    230.0000,     369.73
    235.0000,     365.40
    240.0000,     364.80
    245.0000,     369.30
    250.0000,     379.59
    255.0000,     394.76
    260.0000,     413.56
    265.0000,     433.98
    270.0000,     453.02
    275.0000,     467.70
    280.0000,     474.93
    285.0000,     473.60
    290.0000,     463.57
    295.0000,     444.64
    300.0000,     419.11
    305.0000,     391.25
    310.0000,     365.09
    315.0000,     345.30
    320.0000,     337.25
    325.0000,     346.60
    330.0000,     380.87
    335.0000,     453.35
           595.0922
CALCULATED APPARENT RESISTIVITY
      7.5000,       5.0000,   1.00000,    732.9406
     12.5000,       5.0000,   1.00000,   1292.6025
     17.5000,       5.0000,   1.00000,   1335.1119
     22.5000,       5.0000,   1.00000,   1485.4446
     27.5000,       5.0000,   1.00000,   1469.9707
     32.5000,       5.0000,   1.00000,   1234.2130
     37.5000,       5.0000,   1.00000,   1070.3301
     42.5000,       5.0000,   1.00000,    780.3826
     47.5000,       5.0000,   1.00000,    776.4760
     52.5000,       5.0000,   1.00000,    605.5551
     57.5000,       5.0000,   1.00000,    671.9700
     62.5000,       5.0000,   1.00000,    419.5893
     67.5000,       5.0000,   1.00000,    364.1371
     72.5000,       5.0000,   1.00000,    381.5136
     77.5000,       5.0000,   1.00000,    460.8298
     82.5000,       5.0000,   1.00000,    616.9825
     87.5000,       5.0000,   1.00000,    912.6570
     92.5000,       5.0000,   1.00000,    996.5223
     97.5000,       5.0000,   1.00000,   1100.0951
    102.5000,       5.0000,   1.00000,   1039.2578
    107.5000,       5.0000,   1.00000,    973.4943
    112.5000,       5.0000,   1.00000,    928.6440
    117.5000,       5.0000,   1.00000,   1038.3835
    122.5000,       5.0000,   1.00000,   1375.3000
    127.5000,       5.0000,   1.00000,   1675.8069
    132.5000,       5.0000,   1.00000,   1978.1602
    137.5000,       5.0000,   1.00000,   2249.8582
    142.5000,       5.0000,   1.00000,   3017.5701
    147.5000,       5.0000,   1.00000,   2865.8306
    152.5000,       5.0000,   1.00000,   3170.3757
    157.5000,       5.0000,   1.00000,   3395.9199
    162.5000,       5.0000,   1.00000,   3055.4146
    167.5000,       5.0000,   1.00000,   3180.1099
    172.5000,       5.0000,   1.00000,   2182.7627
    177.5000,       5.0000,   1.00000,   2325.6096
    182.5000,       5.0000,   1.00000,   1581.4886
    187.5000,       5.0000,   1.00000,   1424.1986
    192.5000,       5.0000,   1.00000,   1004.9290
    197.5000,       5.0000,   1.00000,    955.9702
    202.5000,       5.0000,   1.00000,    701.7377
    207.5000,       5.0000,   1.00000,    449.8980
    212.5000,       5.0000,   1.00000,    525.0521
    217.5000,       5.0000,   1.00000,    451.6531
    222.5000,       5.0000,   1.00000,    512.7088
    227.5000,       5.0000,   1.00000,    457.3690
    232.5000,       5.0000,   1.00000,    448.2105
    237.5000,       5.0000,   1.00000,    512.7069
    242.5000,       5.0000,   1.00000,    434.8293
    247.5000,       5.0000,   1.00000,    491.5720
    252.5000,       5.0000,   1.00000,    429.5078
    257.5000,       5.0000,   1.00000,    504.0639
    262.5000,       5.0000,   1.00000,    436.0981
    267.5000,       5.0000,   1.00000,    552.0071
    272.5000,       5.0000,   1.00000,    493.5537
    277.5000,       5.0000,   1.00000,    449.9184
    282.5000,       5.0000,   1.00000,    467.3146
    287.5000,       5.0000,   1.00000,    350.8934
    292.5000,       5.0000,   1.00000,    341.1826
    297.5000,       5.0000,   1.00000,    303.8178
    302.5000,       5.0000,   1.00000,    249.1121
    307.5000,       5.0000,   1.00000,    238.1821
    312.5000,       5.0000,   1.00000,    236.5061
    317.5000,       5.0000,   1.00000,    211.1218
    322.5000,       5.0000,   1.00000,    221.6312
    327.5000,       5.0000,   1.00000,    222.3333
    332.5000,       5.0000,   1.00000,    223.3169
    337.5000,       5.0000,   1.00000,    225.2005
    342.5000,       5.0000,   1.00000,    222.6898
    347.5000,       5.0000,   1.00000,    229.3022
    352.5000,       5.0000,   1.00000,    284.6334
    357.5000,       5.0000,   1.00000,    348.3970
    362.5000,       5.0000,   1.00000,    450.3757
    367.5000,       5.0000,   1.00000,    501.7633
    372.5000,       5.0000,   1.00000,    807.9619
    377.5000,       5.0000,   1.00000,    935.2547
    382.5000,       5.0000,   1.00000,   1512.2847
    387.5000,       5.0000,   1.00000,   1444.2557
    392.5000,       5.0000,   1.00000,   1466.3677
    397.5000,       5.0000,   1.00000,   1361.5856
    402.5000,       5.0000,   1.00000,   1094.9976
    407.5000,       5.0000,   1.00000,    917.7575
    412.5000,       5.0000,   1.00000,    680.7711
    417.5000,       5.0000,   1.00000,    611.9777
    422.5000,       5.0000,   1.00000,    501.1065
    427.5000,       5.0000,   1.00000,    567.9192
    432.5000,       5.0000,   1.00000,    617.9985
    437.5000,       5.0000,   1.00000,    724.5790
     12.5000,       5.0000,   2.00000,   1213.3044
     17.5000,       5.0000,   2.00000,   1216.1718
     22.5000,       5.0000,   2.00000,   1120.7235
     27.5000,       5.0000,   2.00000,   1217.3656
     32.5000,       5.0000,   2.00000,   1195.1962
     37.5000,       5.0000,   2.00000,   1086.8048
     42.5000,       5.0000,   2.00000,    829.2384
     47.5000,       5.0000,   2.00000,    775.3029
     52.5000,       5.0000,   2.00000,    729.5841
     57.5000,       5.0000,   2.00000,    862.6026
     62.5000,       5.0000,   2.00000,    521.1441
     67.5000,       5.0000,   2.00000,    432.4821
     72.5000,       5.0000,   2.00000,    510.9736
     77.5000,       5.0000,   2.00000,    526.8731
     82.5000,       5.0000,   2.00000,    623.7764
     87.5000,       5.0000,   2.00000,    874.4679
     92.5000,       5.0000,   2.00000,    898.3400
     97.5000,       5.0000,   2.00000,    917.1697
    102.5000,       5.0000,   2.00000,    967.1033
    107.5000,       5.0000,   2.00000,    955.6425
    112.5000,       5.0000,   2.00000,    912.8703
    117.5000,       5.0000,   2.00000,   1050.3832
    122.5000,       5.0000,   2.00000,   1496.7291
    127.5000,       5.0000,   2.00000,   1710.8722
    132.5000,       5.0000,   2.00000,   1518.1982
    137.5000,       5.0000,   2.00000,   1792.7858
    142.5000,       5.0000,   2.00000,   2586.1790
    147.5000,       5.0000,   2.00000,   2166.5852
    152.5000,       5.0000,   2.00000,   2085.4463
    157.5000,       5.0000,   2.00000,   2363.5310
    162.5000,       5.0000,   2.00000,   2286.2791
    167.5000,       5.0000,   2.00000,   2038.0703
    172.5000,       5.0000,   2.00000,   1474.7555
    177.5000,       5.0000,   2.00000,   1705.3204
    182.5000,       5.0000,   2.00000,   1449.0950
    187.5000,       5.0000,   2.00000,    971.5864
    192.5000,       5.0000,   2.00000,    746.5300
    197.5000,       5.0000,   2.00000,    970.6532
    202.5000,       5.0000,   2.00000,    706.1472
    207.5000,       5.0000,   2.00000,    374.8743
    212.5000,       5.0000,   2.00000,    514.4220
    217.5000,       5.0000,   2.00000,    509.8510
    222.5000,       5.0000,   2.00000,    494.9140
    227.5000,       5.0000,   2.00000,    388.7230
    232.5000,       5.0000,   2.00000,    378.1244
    237.5000,       5.0000,   2.00000,    470.0291
    242.5000,       5.0000,   2.00000,    414.0261
    247.5000,       5.0000,   2.00000,    422.7880
    252.5000,       5.0000,   2.00000,    419.9839
    257.5000,       5.0000,   2.00000,    441.4002
    262.5000,       5.0000,   2.00000,    397.8427
    267.5000,       5.0000,   2.00000,    509.7362
    272.5000,       5.0000,   2.00000,    442.9785
    277.5000,       5.0000,   2.00000,    397.7861
    282.5000,       5.0000,   2.00000,    453.5871
    287.5000,       5.0000,   2.00000,    355.9366
    292.5000,       5.0000,   2.00000,    367.8342
    297.5000,       5.0000,   2.00000,    367.1971
    302.5000,       5.0000,   2.00000,    293.8865
    307.5000,       5.0000,   2.00000,    304.5368
    312.5000,       5.0000,   2.00000,    320.4870
    317.5000,       5.0000,   2.00000,    277.2607
    322.5000,       5.0000,   2.00000,    288.0285
    327.5000,       5.0000,   2.00000,    297.5259
    332.5000,       5.0000,   2.00000,    299.7851
    337.5000,       5.0000,   2.00000,    309.3544
    342.5000,       5.0000,   2.00000,    299.7572
    347.5000,       5.0000,   2.00000,    301.3887
    352.5000,       5.0000,   2.00000,    372.3997
    357.5000,       5.0000,   2.00000,    485.3087
    362.5000,       5.0000,   2.00000,    575.7156
    367.5000,       5.0000,   2.00000,    591.2540
    372.5000,       5.0000,   2.00000,    691.2168
    377.5000,       5.0000,   2.00000,    766.0372
    382.5000,       5.0000,   2.00000,   1198.6497
    387.5000,       5.0000,   2.00000,   1026.7040
    392.5000,       5.0000,   2.00000,    833.2818
    397.5000,       5.0000,   2.00000,    946.1653
    402.5000,       5.0000,   2.00000,    871.0458
    407.5000,       5.0000,   2.00000,    716.8982
    412.5000,       5.0000,   2.00000,    607.6950
    417.5000,       5.0000,   2.00000,    594.0648
    422.5000,       5.0000,   2.00000,    507.7908
    427.5000,       5.0000,   2.00000,    566.3111
    432.5000,       5.0000,   2.00000,    660.3829
     17.5000,       5.0000,   3.00000,   1064.3381
     22.5000,       5.0000,   3.00000,   1004.5480
     27.5000,       5.0000,   3.00000,    985.1968
     32.5000,       5.0000,   3.00000,   1016.2198
     37.5000,       5.0000,   3.00000,    996.8266
     42.5000,       5.0000,   3.00000,    735.8803
     47.5000,       5.0000,   3.00000,    825.5760
     52.5000,       5.0000,   3.00000,    872.1833
     57.5000,       5.0000,   3.00000,   1095.1730
     62.5000,       5.0000,   3.00000,    618.6494
     67.5000,       5.0000,   3.00000,    503.1330
     72.5000,       5.0000,   3.00000,    542.3627
     77.5000,       5.0000,   3.00000,    592.0949
     82.5000,       5.0000,   3.00000,    671.3192
     87.5000,       5.0000,   3.00000,    915.4385
     92.5000,       5.0000,   3.00000,    934.0518
     97.5000,       5.0000,   3.00000,    922.9606
    102.5000,       5.0000,   3.00000,    879.3384
    107.5000,       5.0000,   3.00000,    852.5820
    112.5000,       5.0000,   3.00000,    833.0008
    117.5000,       5.0000,   3.00000,   1030.9546
    122.5000,       5.0000,   3.00000,   1488.8618
    127.5000,       5.0000,   3.00000,   1432.2627
    132.5000,       5.0000,   3.00000,   1229.0350
    137.5000,       5.0000,   3.00000,   1357.7804
    142.5000,       5.0000,   3.00000,   1930.9691
    147.5000,       5.0000,   3.00000,   1660.1481
    152.5000,       5.0000,   3.00000,   1449.9791
    157.5000,       5.0000,   3.00000,   1651.1783
    162.5000,       5.0000,   3.00000,   1632.8959
    167.5000,       5.0000,   3.00000,   1460.5430
    172.5000,       5.0000,   3.00000,    993.3781
    177.5000,       5.0000,   3.00000,   1317.2314
    182.5000,       5.0000,   3.00000,   1146.5547
    187.5000,       5.0000,   3.00000,    894.7610
    192.5000,       5.0000,   3.00000,    640.5077
    197.5000,       5.0000,   3.00000,    899.0982
    202.5000,       5.0000,   3.00000,    689.1595
    207.5000,       5.0000,   3.00000,    340.0271
    212.5000,       5.0000,   3.00000,    424.4576
    217.5000,       5.0000,   3.00000,    508.0954
    222.5000,       5.0000,   3.00000,    525.8972
    227.5000,       5.0000,   3.00000,    381.1717
    232.5000,       5.0000,   3.00000,    349.7369
    237.5000,       5.0000,   3.00000,    439.0056
    242.5000,       5.0000,   3.00000,    406.7320
    247.5000,       5.0000,   3.00000,    429.4957
    252.5000,       5.0000,   3.00000,    362.0040
    257.5000,       5.0000,   3.00000,    406.5370
    262.5000,       5.0000,   3.00000,    369.6154
    267.5000,       5.0000,   3.00000,    471.5021
    272.5000,       5.0000,   3.00000,    424.0446
    277.5000,       5.0000,   3.00000,    392.7219
    282.5000,       5.0000,   3.00000,    416.7102
    287.5000,       5.0000,   3.00000,    368.4302
    292.5000,       5.0000,   3.00000,    401.5689
    297.5000,       5.0000,   3.00000,    391.7423
    302.5000,       5.0000,   3.00000,    343.1759
    307.5000,       5.0000,   3.00000,    352.3416
    312.5000,       5.0000,   3.00000,    376.7560
    317.5000,       5.0000,   3.00000,    336.4182
    322.5000,       5.0000,   3.00000,    346.3453
    327.5000,       5.0000,   3.00000,    363.3835
    332.5000,       5.0000,   3.00000,    385.1392
    337.5000,       5.0000,   3.00000,    386.9750
    342.5000,       5.0000,   3.00000,    362.2250
    347.5000,       5.0000,   3.00000,    351.6371
    352.5000,       5.0000,   3.00000,    452.5810
    357.5000,       5.0000,   3.00000,    575.3623
    362.5000,       5.0000,   3.00000,    652.2599
    367.5000,       5.0000,   3.00000,    487.2025
    372.5000,       5.0000,   3.00000,    543.0704
    377.5000,       5.0000,   3.00000,    651.5347
    382.5000,       5.0000,   3.00000,   1042.1707
    387.5000,       5.0000,   3.00000,    792.5892
    392.5000,       5.0000,   3.00000,    605.3979
    397.5000,       5.0000,   3.00000,    627.0222
    402.5000,       5.0000,   3.00000,    695.3579
    407.5000,       5.0000,   3.00000,    656.6621
    412.5000,       5.0000,   3.00000,    555.2623
    417.5000,       5.0000,   3.00000,    568.7211
    422.5000,       5.0000,   3.00000,    487.5164
    427.5000,       5.0000,   3.00000,    569.1747
     22.5000,      15.0000,   1.00000,    977.7303
     27.5000,      15.0000,   1.00000,    933.3151
     32.5000,      15.0000,   1.00000,    848.5054
     37.5000,      15.0000,   1.00000,    783.9830
     42.5000,      15.0000,   1.00000,    807.8389
     47.5000,      15.0000,   1.00000,    839.0630
     52.5000,      15.0000,   1.00000,   1013.2579
     57.5000,      15.0000,   1.00000,    961.9444
     62.5000,      15.0000,   1.00000,    844.7745
     67.5000,      15.0000,   1.00000,    588.1679
     72.5000,      15.0000,   1.00000,    548.3832
     77.5000,      15.0000,   1.00000,    615.8887
     82.5000,      15.0000,   1.00000,    807.4279
     87.5000,      15.0000,   1.00000,    922.4250
     92.5000,      15.0000,   1.00000,    996.1942
     97.5000,      15.0000,   1.00000,    955.5746
    102.5000,      15.0000,   1.00000,    844.3881
    107.5000,      15.0000,   1.00000,    766.7700
    112.5000,      15.0000,   1.00000,    867.8152
    117.5000,      15.0000,   1.00000,   1132.8496
    122.5000,      15.0000,   1.00000,   1237.0115
    127.5000,      15.0000,   1.00000,   1238.7316
    132.5000,      15.0000,   1.00000,   1215.2892
    137.5000,      15.0000,   1.00000,   1290.4718
    142.5000,      15.0000,   1.00000,   1292.7889
    147.5000,      15.0000,   1.00000,   1367.7720
    152.5000,      15.0000,   1.00000,   1399.0712
    157.5000,      15.0000,   1.00000,   1277.1417
    162.5000,      15.0000,   1.00000,   1209.2006
    167.5000,      15.0000,   1.00000,   1126.8066
    172.5000,      15.0000,   1.00000,   1100.8057
    177.5000,      15.0000,   1.00000,    961.7618
    182.5000,      15.0000,   1.00000,    996.5678
    187.5000,      15.0000,   1.00000,    907.9372
    192.5000,      15.0000,   1.00000,    862.5355
    197.5000,      15.0000,   1.00000,    698.5405
    202.5000,      15.0000,   1.00000,    618.5783
    207.5000,      15.0000,   1.00000,    488.2818
    212.5000,      15.0000,   1.00000,    396.3632
    217.5000,      15.0000,   1.00000,    439.0795
    222.5000,      15.0000,   1.00000,    483.3444
    227.5000,      15.0000,   1.00000,    448.7367
    232.5000,      15.0000,   1.00000,    400.6128
    237.5000,      15.0000,   1.00000,    394.9565
    242.5000,      15.0000,   1.00000,    427.4735
    247.5000,      15.0000,   1.00000,    395.7925
    252.5000,      15.0000,   1.00000,    384.7185
    257.5000,      15.0000,   1.00000,    360.4893
    262.5000,      15.0000,   1.00000,    402.1581
    267.5000,      15.0000,   1.00000,    413.8561
    272.5000,      15.0000,   1.00000,    433.8844
    277.5000,      15.0000,   1.00000,    411.7260
    282.5000,      15.0000,   1.00000,    399.6358
    287.5000,      15.0000,   1.00000,    402.0962
    292.5000,      15.0000,   1.00000,    397.5298
    297.5000,      15.0000,   1.00000,    394.9792
    302.5000,      15.0000,   1.00000,    381.4893
    307.5000,      15.0000,   1.00000,    379.2527
    312.5000,      15.0000,   1.00000,    372.3396
    317.5000,      15.0000,   1.00000,    378.7096
    322.5000,      15.0000,   1.00000,    384.4815
    327.5000,      15.0000,   1.00000,    407.8045
    332.5000,      15.0000,   1.00000,    425.5005
    337.5000,      15.0000,   1.00000,    421.8571
    342.5000,      15.0000,   1.00000,    398.0221
    347.5000,      15.0000,   1.00000,    428.9673
    352.5000,      15.0000,   1.00000,    504.2247
    357.5000,      15.0000,   1.00000,    592.7390
    362.5000,      15.0000,   1.00000,    511.9229
    367.5000,      15.0000,   1.00000,    480.4192
    372.5000,      15.0000,   1.00000,    498.0917
    377.5000,      15.0000,   1.00000,    674.2018
    382.5000,      15.0000,   1.00000,    748.5878
    387.5000,      15.0000,   1.00000,    761.4332
    392.5000,      15.0000,   1.00000,    624.1114
    397.5000,      15.0000,   1.00000,    559.5812
    402.5000,      15.0000,   1.00000,    576.2290
    407.5000,      15.0000,   1.00000,    628.8810
    412.5000,      15.0000,   1.00000,    602.5186
    417.5000,      15.0000,   1.00000,    526.6903
    422.5000,      15.0000,   1.00000,    542.8705
     22.5000,       5.0000,   4.00000,    998.8344
     27.5000,       5.0000,   4.00000,    985.7957
     32.5000,       5.0000,   4.00000,    842.5345
     37.5000,       5.0000,   4.00000,    777.8735
     42.5000,       5.0000,   4.00000,    670.5204
     47.5000,       5.0000,   4.00000,    856.8051
     52.5000,       5.0000,   4.00000,    979.0291
     57.5000,       5.0000,   4.00000,   1277.8290
     62.5000,       5.0000,   4.00000,    722.1009
     67.5000,       5.0000,   4.00000,    529.2552
     72.5000,       5.0000,   4.00000,    555.8004
     77.5000,       5.0000,   4.00000,    582.6860
     82.5000,       5.0000,   4.00000,    734.9173
     87.5000,       5.0000,   4.00000,   1025.8815
     92.5000,       5.0000,   4.00000,   1048.3701
     97.5000,       5.0000,   4.00000,   1002.6332
    102.5000,       5.0000,   4.00000,    849.6695
    107.5000,       5.0000,   4.00000,    736.5071
    112.5000,       5.0000,   4.00000,    751.6791
    117.5000,       5.0000,   4.00000,    947.6761
    122.5000,       5.0000,   4.00000,   1244.0107
    127.5000,       5.0000,   4.00000,   1251.3352
    132.5000,       5.0000,   4.00000,   1094.0674
    137.5000,       5.0000,   4.00000,   1098.3805
    142.5000,       5.0000,   4.00000,   1416.7493
    147.5000,       5.0000,   4.00000,   1189.4937
    152.5000,       5.0000,   4.00000,   1178.8447
    157.5000,       5.0000,   4.00000,   1219.6306
    162.5000,       5.0000,   4.00000,   1113.2915
    167.5000,       5.0000,   4.00000,   1130.5764
    172.5000,       5.0000,   4.00000,    810.6003
    177.5000,       5.0000,   4.00000,    997.2369
    182.5000,       5.0000,   4.00000,    942.6346
    187.5000,       5.0000,   4.00000,    828.1904
    192.5000,       5.0000,   4.00000,    633.7548
    197.5000,       5.0000,   4.00000,    818.0201
    202.5000,       5.0000,   4.00000,    644.4250
    207.5000,       5.0000,   4.00000,    333.9129
    212.5000,       5.0000,   4.00000,    413.1703
    217.5000,       5.0000,   4.00000,    413.9827
    222.5000,       5.0000,   4.00000,    513.9988
    227.5000,       5.0000,   4.00000,    415.7313
    232.5000,       5.0000,   4.00000,    361.3786
    237.5000,       5.0000,   4.00000,    433.3551
    242.5000,       5.0000,   4.00000,    398.4627
    247.5000,       5.0000,   4.00000,    410.5151
    252.5000,       5.0000,   4.00000,    350.5245
    257.5000,       5.0000,   4.00000,    383.7679
    262.5000,       5.0000,   4.00000,    349.2278
    267.5000,       5.0000,   4.00000,    465.3747
    272.5000,       5.0000,   4.00000,    424.8052
    277.5000,       5.0000,   4.00000,    385.5818
    282.5000,       5.0000,   4.00000,    439.4413
    287.5000,       5.0000,   4.00000,    369.1983
    292.5000,       5.0000,   4.00000,    415.4488
    297.5000,       5.0000,   4.00000,    424.5518
    302.5000,       5.0000,   4.00000,    363.6486
    307.5000,       5.0000,   4.00000,    388.4787
    312.5000,       5.0000,   4.00000,    410.2522
    317.5000,       5.0000,   4.00000,    370.5450
    322.5000,       5.0000,   4.00000,    401.7507
    327.5000,       5.0000,   4.00000,    427.7377
    332.5000,       5.0000,   4.00000,    447.2336
    337.5000,       5.0000,   4.00000,    447.9445
    342.5000,       5.0000,   4.00000,    402.3938
    347.5000,       5.0000,   4.00000,    396.4635
    352.5000,       5.0000,   4.00000,    491.6666
    357.5000,       5.0000,   4.00000,    603.0547
    362.5000,       5.0000,   4.00000,    556.7665
    367.5000,       5.0000,   4.00000,    422.7594
    372.5000,       5.0000,   4.00000,    487.1954
    377.5000,       5.0000,   4.00000,    567.5734
    382.5000,       5.0000,   4.00000,    903.1572
    387.5000,       5.0000,   4.00000,    707.5100
    392.5000,       5.0000,   4.00000,    528.1855
    397.5000,       5.0000,   4.00000,    550.0306
    402.5000,       5.0000,   4.00000,    576.1188
    407.5000,       5.0000,   4.00000,    604.3304
    412.5000,       5.0000,   4.00000,    530.5417
    417.5000,       5.0000,   4.00000,    519.5514
    422.5000,       5.0000,   4.00000,    460.3593
     30.0000,      20.0000,   1.00000,    799.6155
     35.0000,      20.0000,   1.00000,    715.6071
     40.0000,      20.0000,   1.00000,    696.9579
     45.0000,      20.0000,   1.00000,    807.4334
     50.0000,      20.0000,   1.00000,    963.6724
     55.0000,      20.0000,   1.00000,   1002.4924
     60.0000,      20.0000,   1.00000,    921.1095
     65.0000,      20.0000,   1.00000,    812.5059
     70.0000,      20.0000,   1.00000,    602.2789
     75.0000,      20.0000,   1.00000,    581.2692
     80.0000,      20.0000,   1.00000,    733.0474
     85.0000,      20.0000,   1.00000,    907.7459
     90.0000,      20.0000,   1.00000,   1089.6785
     95.0000,      20.0000,   1.00000,   1074.4899
    100.0000,      20.0000,   1.00000,    928.5129
    105.0000,      20.0000,   1.00000,    812.2841
    110.0000,      20.0000,   1.00000,    773.0909
    115.0000,      20.0000,   1.00000,    811.9934
    120.0000,      20.0000,   1.00000,    920.9570
    125.0000,      20.0000,   1.00000,   1011.5085
    130.0000,      20.0000,   1.00000,   1070.7798
    135.0000,      20.0000,   1.00000,   1116.3544
    140.0000,      20.0000,   1.00000,    997.5039
    145.0000,      20.0000,   1.00000,    980.9978
    150.0000,      20.0000,   1.00000,    975.6211
    155.0000,      20.0000,   1.00000,    910.4683
    160.0000,      20.0000,   1.00000,    870.4512
    165.0000,      20.0000,   1.00000,    819.9234
    170.0000,      20.0000,   1.00000,    791.8562
    175.0000,      20.0000,   1.00000,    823.3510
    180.0000,      20.0000,   1.00000,    779.7984
    185.0000,      20.0000,   1.00000,    798.5957
    190.0000,      20.0000,   1.00000,    826.4954
    195.0000,      20.0000,   1.00000,    737.8362
    200.0000,      20.0000,   1.00000,    602.1185
    205.0000,      20.0000,   1.00000,    541.5358
    210.0000,      20.0000,   1.00000,    452.4319
    215.0000,      20.0000,   1.00000,    398.3262
    220.0000,      20.0000,   1.00000,    405.7816
    225.0000,      20.0000,   1.00000,    400.2451
    230.0000,      20.0000,   1.00000,    456.4321
    235.0000,      20.0000,   1.00000,    442.0712
    240.0000,      20.0000,   1.00000,    403.4429
    245.0000,      20.0000,   1.00000,    389.7593
    250.0000,      20.0000,   1.00000,    378.4831
    255.0000,      20.0000,   1.00000,    371.1590
    260.0000,      20.0000,   1.00000,    388.8200
    265.0000,      20.0000,   1.00000,    402.7675
    270.0000,      20.0000,   1.00000,    411.0912
    275.0000,      20.0000,   1.00000,    447.5866
    280.0000,      20.0000,   1.00000,    428.6861
    285.0000,      20.0000,   1.00000,    418.1676
    290.0000,      20.0000,   1.00000,    428.5472
    295.0000,      20.0000,   1.00000,    396.9995
    300.0000,      20.0000,   1.00000,    408.2018
    305.0000,      20.0000,   1.00000,    407.0729
    310.0000,      20.0000,   1.00000,    389.1317
    315.0000,      20.0000,   1.00000,    413.0293
    320.0000,      20.0000,   1.00000,    436.4106
    325.0000,      20.0000,   1.00000,    457.2741
    330.0000,      20.0000,   1.00000,    480.4611
    335.0000,      20.0000,   1.00000,    467.0896
    340.0000,      20.0000,   1.00000,    460.4805
    345.0000,      20.0000,   1.00000,    474.4676
    350.0000,      20.0000,   1.00000,    502.0414
    355.0000,      20.0000,   1.00000,    460.8846
    360.0000,      20.0000,   1.00000,    426.1933
    365.0000,      20.0000,   1.00000,    448.9529
    370.0000,      20.0000,   1.00000,    476.1936
    375.0000,      20.0000,   1.00000,    557.2246
    380.0000,      20.0000,   1.00000,    596.9217
    385.0000,      20.0000,   1.00000,    630.5822
    390.0000,      20.0000,   1.00000,    682.7747
    395.0000,      20.0000,   1.00000,    623.7921
    400.0000,      20.0000,   1.00000,    562.2073
    405.0000,      20.0000,   1.00000,    538.2651
    410.0000,      20.0000,   1.00000,    507.7104
    415.0000,      20.0000,   1.00000,    505.2906
     27.5000,       5.0000,   5.00000,    982.4313
     32.5000,       5.0000,   5.00000,    763.4258
     37.5000,       5.0000,   5.00000,    662.7014
     42.5000,       5.0000,   5.00000,    624.1232
     47.5000,       5.0000,   5.00000,    854.6664
     52.5000,       5.0000,   5.00000,   1030.3424
     57.5000,       5.0000,   5.00000,   1387.2520
     62.5000,       5.0000,   5.00000,    754.8983
     67.5000,       5.0000,   5.00000,    550.7380
     72.5000,       5.0000,   5.00000,    551.8166
     77.5000,       5.0000,   5.00000,    579.0615
     82.5000,       5.0000,   5.00000,    729.0298
     87.5000,       5.0000,   5.00000,   1150.3597
     92.5000,       5.0000,   5.00000,   1180.2104
     97.5000,       5.0000,   5.00000,   1051.0375
    102.5000,       5.0000,   5.00000,    855.0352
    107.5000,       5.0000,   5.00000,    715.1613
    112.5000,       5.0000,   5.00000,    663.6396
    117.5000,       5.0000,   5.00000,    769.5411
    122.5000,       5.0000,   5.00000,   1072.5587
    127.5000,       5.0000,   5.00000,   1139.8378
    132.5000,       5.0000,   5.00000,    985.6258
    137.5000,       5.0000,   5.00000,    975.3527
    142.5000,       5.0000,   5.00000,   1155.4369
    147.5000,       5.0000,   5.00000,    944.0554
    152.5000,       5.0000,   5.00000,    883.2454
    157.5000,       5.0000,   5.00000,    950.6808
    162.5000,       5.0000,   5.00000,    866.2217
    167.5000,       5.0000,   5.00000,    880.9510
    172.5000,       5.0000,   5.00000,    665.9685
    177.5000,       5.0000,   5.00000,    849.2402
    182.5000,       5.0000,   5.00000,    850.3657
    187.5000,       5.0000,   5.00000,    748.7978
    192.5000,       5.0000,   5.00000,    580.0999
    197.5000,       5.0000,   5.00000,    815.6700
    202.5000,       5.0000,   5.00000,    620.1489
    207.5000,       5.0000,   5.00000,    326.0944
    212.5000,       5.0000,   5.00000,    398.8828
    217.5000,       5.0000,   5.00000,    399.5665
    222.5000,       5.0000,   5.00000,    441.0606
    227.5000,       5.0000,   5.00000,    413.8202
    232.5000,       5.0000,   5.00000,    392.9066
    237.5000,       5.0000,   5.00000,    453.3464
    242.5000,       5.0000,   5.00000,    385.4050
    247.5000,       5.0000,   5.00000,    391.9394
    252.5000,       5.0000,   5.00000,    353.6284
    257.5000,       5.0000,   5.00000,    381.6270
    262.5000,       5.0000,   5.00000,    345.3693
    267.5000,       5.0000,   5.00000,    467.7388
    272.5000,       5.0000,   5.00000,    423.0182
    277.5000,       5.0000,   5.00000,    404.9551
    282.5000,       5.0000,   5.00000,    454.2914
    287.5000,       5.0000,   5.00000,    384.7167
    292.5000,       5.0000,   5.00000,    423.5069
    297.5000,       5.0000,   5.00000,    440.5113
    302.5000,       5.0000,   5.00000,    379.7779
    307.5000,       5.0000,   5.00000,    398.3552
    312.5000,       5.0000,   5.00000,    436.3503
    317.5000,       5.0000,   5.00000,    396.0440
    322.5000,       5.0000,   5.00000,    441.6405
    327.5000,       5.0000,   5.00000,    479.8372
    332.5000,       5.0000,   5.00000,    489.2674
    337.5000,       5.0000,   5.00000,    476.1728
    342.5000,       5.0000,   5.00000,    441.9146
    347.5000,       5.0000,   5.00000,    416.0437
    352.5000,       5.0000,   5.00000,    493.7498
    357.5000,       5.0000,   5.00000,    503.4208
    362.5000,       5.0000,   5.00000,    492.0966
    367.5000,       5.0000,   5.00000,    410.5632
    372.5000,       5.0000,   5.00000,    474.1877
    377.5000,       5.0000,   5.00000,    526.4337
    382.5000,       5.0000,   5.00000,    810.4638
    387.5000,       5.0000,   5.00000,    657.1642
    392.5000,       5.0000,   5.00000,    521.0344
    397.5000,       5.0000,   5.00000,    561.6049
    402.5000,       5.0000,   5.00000,    577.1880
    407.5000,       5.0000,   5.00000,    532.8717
    412.5000,       5.0000,   5.00000,    479.8893
    417.5000,       5.0000,   5.00000,    487.9204
     32.5000,       5.0000,   6.00000,    766.3459
     37.5000,       5.0000,   6.00000,    701.8783
     42.5000,       5.0000,   6.00000,    597.1407
     47.5000,       5.0000,   6.00000,    844.9988
     52.5000,       5.0000,   6.00000,   1033.0640
     57.5000,       5.0000,   6.00000,   1350.0961
     62.5000,       5.0000,   6.00000,    742.2126
     67.5000,       5.0000,   6.00000,    545.8953
     72.5000,       5.0000,   6.00000,    563.5979
     77.5000,       5.0000,   6.00000,    578.5658
     82.5000,       5.0000,   6.00000,    736.5887
     87.5000,       5.0000,   6.00000,   1139.8870
     92.5000,       5.0000,   6.00000,   1236.6328
     97.5000,       5.0000,   6.00000,   1101.4045
    102.5000,       5.0000,   6.00000,    890.9238
    107.5000,       5.0000,   6.00000,    720.3270
    112.5000,       5.0000,   6.00000,    591.1890
    117.5000,       5.0000,   6.00000,    659.1447
    122.5000,       5.0000,   6.00000,    953.6361
    127.5000,       5.0000,   6.00000,   1020.9225
    132.5000,       5.0000,   6.00000,    905.3527
    137.5000,       5.0000,   6.00000,    887.8046
    142.5000,       5.0000,   6.00000,   1103.3866
    147.5000,       5.0000,   6.00000,    795.6425
    152.5000,       5.0000,   6.00000,    669.1497
    157.5000,       5.0000,   6.00000,    736.3341
    162.5000,       5.0000,   6.00000,    753.9622
    167.5000,       5.0000,   6.00000,    727.2050
    172.5000,       5.0000,   6.00000,    520.6144
    177.5000,       5.0000,   6.00000,    795.9554
    182.5000,       5.0000,   6.00000,    800.6019
    187.5000,       5.0000,   6.00000,    678.1782
    192.5000,       5.0000,   6.00000,    527.6360
    197.5000,       5.0000,   6.00000,    792.2103
    202.5000,       5.0000,   6.00000,    651.6822
    207.5000,       5.0000,   6.00000,    308.1115
    212.5000,       5.0000,   6.00000,    384.5784
    217.5000,       5.0000,   6.00000,    390.0153
    222.5000,       5.0000,   6.00000,    438.0790
    227.5000,       5.0000,   6.00000,    367.3179
    232.5000,       5.0000,   6.00000,    389.4034
    237.5000,       5.0000,   6.00000,    472.9838
    242.5000,       5.0000,   6.00000,    391.3634
    247.5000,       5.0000,   6.00000,    398.3495
    252.5000,       5.0000,   6.00000,    344.4570
    257.5000,       5.0000,   6.00000,    396.5845
    262.5000,       5.0000,   6.00000,    356.2904
    267.5000,       5.0000,   6.00000,    463.8917
    272.5000,       5.0000,   6.00000,    438.2374
    277.5000,       5.0000,   6.00000,    416.7509
    282.5000,       5.0000,   6.00000,    469.2902
    287.5000,       5.0000,   6.00000,    399.2539
    292.5000,       5.0000,   6.00000,    442.7480
    297.5000,       5.0000,   6.00000,    440.8223
    302.5000,       5.0000,   6.00000,    385.0680
    307.5000,       5.0000,   6.00000,    408.9778
    312.5000,       5.0000,   6.00000,    448.1900
    317.5000,       5.0000,   6.00000,    424.9904
    322.5000,       5.0000,   6.00000,    465.4294
    327.5000,       5.0000,   6.00000,    500.3449
    332.5000,       5.0000,   6.00000,    511.7750
    337.5000,       5.0000,   6.00000,    503.3971
    342.5000,       5.0000,   6.00000,    451.1177
    347.5000,       5.0000,   6.00000,    415.3987
    352.5000,       5.0000,   6.00000,    417.4851
    357.5000,       5.0000,   6.00000,    446.9814
    362.5000,       5.0000,   6.00000,    476.6032
    367.5000,       5.0000,   6.00000,    403.2942
    372.5000,       5.0000,   6.00000,    470.6709
    377.5000,       5.0000,   6.00000,    524.4261
    382.5000,       5.0000,   6.00000,    792.3396
    387.5000,       5.0000,   6.00000,    631.1461
    392.5000,       5.0000,   6.00000,    532.6905
    397.5000,       5.0000,   6.00000,    597.8394
    402.5000,       5.0000,   6.00000,    588.9249
    407.5000,       5.0000,   6.00000,    510.4348
    412.5000,       5.0000,   6.00000,    422.0522
     37.5000,      25.0000,   1.00000,    791.8403
     42.5000,      25.0000,   1.00000,    812.9952
     47.5000,      25.0000,   1.00000,    889.1575
     52.5000,      25.0000,   1.00000,    848.3848
     57.5000,      25.0000,   1.00000,    817.0927
     62.5000,      25.0000,   1.00000,    782.2540
     67.5000,      25.0000,   1.00000,    741.3850
     72.5000,      25.0000,   1.00000,    626.5903
     77.5000,      25.0000,   1.00000,    711.7825
     82.5000,      25.0000,   1.00000,    833.0970
     87.5000,      25.0000,   1.00000,    925.7534
     92.5000,      25.0000,   1.00000,    987.7635
     97.5000,      25.0000,   1.00000,   1052.9431
    102.5000,      25.0000,   1.00000,    935.6205
    107.5000,      25.0000,   1.00000,    793.6318
    112.5000,      25.0000,   1.00000,    763.3636
    117.5000,      25.0000,   1.00000,    775.2360
    122.5000,      25.0000,   1.00000,    782.3807
    127.5000,      25.0000,   1.00000,    861.4078
    132.5000,      25.0000,   1.00000,    964.9399
    137.5000,      25.0000,   1.00000,    968.1154
    142.5000,      25.0000,   1.00000,    871.8138
    147.5000,      25.0000,   1.00000,    799.8458
    152.5000,      25.0000,   1.00000,    724.2660
    157.5000,      25.0000,   1.00000,    665.8541
    162.5000,      25.0000,   1.00000,    617.8254
    167.5000,      25.0000,   1.00000,    641.9933
    172.5000,      25.0000,   1.00000,    664.6128
    177.5000,      25.0000,   1.00000,    666.4444
    182.5000,      25.0000,   1.00000,    678.5355
    187.5000,      25.0000,   1.00000,    751.7863
    192.5000,      25.0000,   1.00000,    716.2561
    197.5000,      25.0000,   1.00000,    621.8176
    202.5000,      25.0000,   1.00000,    541.7001
    207.5000,      25.0000,   1.00000,    524.2923
    212.5000,      25.0000,   1.00000,    429.5921
    217.5000,      25.0000,   1.00000,    379.4236
    222.5000,      25.0000,   1.00000,    393.2988
    227.5000,      25.0000,   1.00000,    407.2092
    232.5000,      25.0000,   1.00000,    395.1147
    237.5000,      25.0000,   1.00000,    416.9774
    242.5000,      25.0000,   1.00000,    418.8245
    247.5000,      25.0000,   1.00000,    399.3032
    252.5000,      25.0000,   1.00000,    379.1774
    257.5000,      25.0000,   1.00000,    398.7005
    262.5000,      25.0000,   1.00000,    409.0650
    267.5000,      25.0000,   1.00000,    423.8370
    272.5000,      25.0000,   1.00000,    439.2675
    277.5000,      25.0000,   1.00000,    453.3556
    282.5000,      25.0000,   1.00000,    446.3548
    287.5000,      25.0000,   1.00000,    445.4713
    292.5000,      25.0000,   1.00000,    427.4599
    297.5000,      25.0000,   1.00000,    408.4457
    302.5000,      25.0000,   1.00000,    409.4237
    307.5000,      25.0000,   1.00000,    414.0254
    312.5000,      25.0000,   1.00000,    425.1664
    317.5000,      25.0000,   1.00000,    452.9242
    322.5000,      25.0000,   1.00000,    480.5755
    327.5000,      25.0000,   1.00000,    478.9668
    332.5000,      25.0000,   1.00000,    493.1812
    337.5000,      25.0000,   1.00000,    486.7129
    342.5000,      25.0000,   1.00000,    479.9333
    347.5000,      25.0000,   1.00000,    431.6656
    352.5000,      25.0000,   1.00000,    404.9697
    357.5000,      25.0000,   1.00000,    392.1609
    362.5000,      25.0000,   1.00000,    416.4495
    367.5000,      25.0000,   1.00000,    449.8501
    372.5000,      25.0000,   1.00000,    530.5807
    377.5000,      25.0000,   1.00000,    570.4769
    382.5000,      25.0000,   1.00000,    602.7724
    387.5000,      25.0000,   1.00000,    650.3129
    392.5000,      25.0000,   1.00000,    692.5900
    397.5000,      25.0000,   1.00000,    621.6631
    402.5000,      25.0000,   1.00000,    542.1296
    407.5000,      25.0000,   1.00000,    497.9314
     37.5000,       5.0000,   7.00000,    737.4295
     42.5000,       5.0000,   7.00000,    637.0823
     47.5000,       5.0000,   7.00000,    834.2889
     52.5000,       5.0000,   7.00000,    965.4678
     57.5000,       5.0000,   7.00000,   1245.4124
     62.5000,       5.0000,   7.00000,    688.3613
     67.5000,       5.0000,   7.00000,    527.8240
     72.5000,       5.0000,   7.00000,    564.8621
     77.5000,       5.0000,   7.00000,    599.4758
     82.5000,       5.0000,   7.00000,    731.4730
     87.5000,       5.0000,   7.00000,   1087.1821
     92.5000,       5.0000,   7.00000,   1150.7040
     97.5000,       5.0000,   7.00000,   1144.2031
    102.5000,       5.0000,   7.00000,    932.0718
    107.5000,       5.0000,   7.00000,    702.4598
    112.5000,       5.0000,   7.00000,    583.6629
    117.5000,       5.0000,   7.00000,    635.7939
    122.5000,       5.0000,   7.00000,    850.4788
    127.5000,       5.0000,   7.00000,    917.6796
    132.5000,       5.0000,   7.00000,    818.4163
    137.5000,       5.0000,   7.00000,    858.2661
    142.5000,       5.0000,   7.00000,   1016.6981
    147.5000,       5.0000,   7.00000,    708.0815
    152.5000,       5.0000,   7.00000,    571.2603
    157.5000,       5.0000,   7.00000,    628.4581
    162.5000,       5.0000,   7.00000,    614.6475
    167.5000,       5.0000,   7.00000,    628.6373
    172.5000,       5.0000,   7.00000,    480.9799
    177.5000,       5.0000,   7.00000,    692.3524
    182.5000,       5.0000,   7.00000,    756.1844
    187.5000,       5.0000,   7.00000,    639.1051
    192.5000,       5.0000,   7.00000,    493.0469
    197.5000,       5.0000,   7.00000,    774.6171
    202.5000,       5.0000,   7.00000,    630.6260
    207.5000,       5.0000,   7.00000,    316.5178
    212.5000,       5.0000,   7.00000,    366.1371
    217.5000,       5.0000,   7.00000,    379.7122
    222.5000,       5.0000,   7.00000,    432.1050
    227.5000,       5.0000,   7.00000,    367.8259
    232.5000,       5.0000,   7.00000,    341.9957
    237.5000,       5.0000,   7.00000,    456.8899
    242.5000,       5.0000,   7.00000,    418.6360
    247.5000,       5.0000,   7.00000,    407.7530
    252.5000,       5.0000,   7.00000,    357.6635
    257.5000,       5.0000,   7.00000,    399.0436
    262.5000,       5.0000,   7.00000,    365.9252
    267.5000,       5.0000,   7.00000,    486.6826
    272.5000,       5.0000,   7.00000,    444.5548
    277.5000,       5.0000,   7.00000,    424.2945
    282.5000,       5.0000,   7.00000,    483.0546
    287.5000,       5.0000,   7.00000,    413.2825
    292.5000,       5.0000,   7.00000,    450.7280
    297.5000,       5.0000,   7.00000,    452.3912
    302.5000,       5.0000,   7.00000,    383.0728
    307.5000,       5.0000,   7.00000,    419.1880
    312.5000,       5.0000,   7.00000,    469.7003
    317.5000,       5.0000,   7.00000,    434.3688
    322.5000,       5.0000,   7.00000,    478.6115
    327.5000,       5.0000,   7.00000,    499.9408
    332.5000,       5.0000,   7.00000,    522.0530
    337.5000,       5.0000,   7.00000,    510.9586
    342.5000,       5.0000,   7.00000,    442.4058
    347.5000,       5.0000,   7.00000,    356.7008
    352.5000,       5.0000,   7.00000,    381.6523
    357.5000,       5.0000,   7.00000,    437.2430
    362.5000,       5.0000,   7.00000,    470.5275
    367.5000,       5.0000,   7.00000,    397.7291
    372.5000,       5.0000,   7.00000,    468.2629
    377.5000,       5.0000,   7.00000,    538.7087
    382.5000,       5.0000,   7.00000,    817.8113
    387.5000,       5.0000,   7.00000,    650.9422
    392.5000,       5.0000,   7.00000,    544.9108
    397.5000,       5.0000,   7.00000,    609.0560
    402.5000,       5.0000,   7.00000,    593.9645
    407.5000,       5.0000,   7.00000,    504.4604
     42.5000,       5.0000,   8.00000,    660.2829
     47.5000,       5.0000,   8.00000,    823.6539
     52.5000,       5.0000,   8.00000,    884.9691
     57.5000,       5.0000,   8.00000,   1123.7903
     62.5000,       5.0000,   8.00000,    626.3234
     67.5000,       5.0000,   8.00000,    496.1497
     72.5000,       5.0000,   8.00000,    556.1183
     77.5000,       5.0000,   8.00000,    596.2547
     82.5000,       5.0000,   8.00000,    715.0381
     87.5000,       5.0000,   8.00000,   1019.7064
     92.5000,       5.0000,   8.00000,   1090.2780
     97.5000,       5.0000,   8.00000,   1062.8881
    102.5000,       5.0000,   8.00000,    922.9196
    107.5000,       5.0000,   8.00000,    726.5862
    112.5000,       5.0000,   8.00000,    602.3566
    117.5000,       5.0000,   8.00000,    638.2975
    122.5000,       5.0000,   8.00000,    822.2714
    127.5000,       5.0000,   8.00000,    824.9008
    132.5000,       5.0000,   8.00000,    766.7081
    137.5000,       5.0000,   8.00000,    778.2497
    142.5000,       5.0000,   8.00000,    920.7288
    147.5000,       5.0000,   8.00000,    650.8098
    152.5000,       5.0000,   8.00000,    552.5501
    157.5000,       5.0000,   8.00000,    558.2286
    162.5000,       5.0000,   8.00000,    521.8687
    167.5000,       5.0000,   8.00000,    578.7992
    172.5000,       5.0000,   8.00000,    449.4124
    177.5000,       5.0000,   8.00000,    649.2675
    182.5000,       5.0000,   8.00000,    671.9545
    187.5000,       5.0000,   8.00000,    610.9989
    192.5000,       5.0000,   8.00000,    480.5405
    197.5000,       5.0000,   8.00000,    737.5498
    202.5000,       5.0000,   8.00000,    615.3310
    207.5000,       5.0000,   8.00000,    306.8292
    212.5000,       5.0000,   8.00000,    375.3759
    217.5000,       5.0000,   8.00000,    362.9894
    222.5000,       5.0000,   8.00000,    422.8809
    227.5000,       5.0000,   8.00000,    356.3555
    232.5000,       5.0000,   8.00000,    336.1913
    237.5000,       5.0000,   8.00000,    417.4986
    242.5000,       5.0000,   8.00000,    406.3070
    247.5000,       5.0000,   8.00000,    439.1051
    252.5000,       5.0000,   8.00000,    372.0356
    257.5000,       5.0000,   8.00000,    410.2093
    262.5000,       5.0000,   8.00000,    373.7086
    267.5000,       5.0000,   8.00000,    504.3882
    272.5000,       5.0000,   8.00000,    456.4190
    277.5000,       5.0000,   8.00000,    430.7983
    282.5000,       5.0000,   8.00000,    493.1517
    287.5000,       5.0000,   8.00000,    418.2922
    292.5000,       5.0000,   8.00000,    459.9889
    297.5000,       5.0000,   8.00000,    458.5733
    302.5000,       5.0000,   8.00000,    398.0421
    307.5000,       5.0000,   8.00000,    428.8612
    312.5000,       5.0000,   8.00000,    480.9692
    317.5000,       5.0000,   8.00000,    438.9018
    322.5000,       5.0000,   8.00000,    467.7833
    327.5000,       5.0000,   8.00000,    505.9255
    332.5000,       5.0000,   8.00000,    511.1610
    337.5000,       5.0000,   8.00000,    490.3895
    342.5000,       5.0000,   8.00000,    390.4591
    347.5000,       5.0000,   8.00000,    328.2866
    352.5000,       5.0000,   8.00000,    371.8658
    357.5000,       5.0000,   8.00000,    437.7982
    362.5000,       5.0000,   8.00000,    469.4193
    367.5000,       5.0000,   8.00000,    397.3245
    372.5000,       5.0000,   8.00000,    474.4931
    377.5000,       5.0000,   8.00000,    550.1130
    382.5000,       5.0000,   8.00000,    861.0229
    387.5000,       5.0000,   8.00000,    684.1187
    392.5000,       5.0000,   8.00000,    555.8481
    397.5000,       5.0000,   8.00000,    601.5188
    402.5000,       5.0000,   8.00000,    591.3193
     52.5000,      35.0000,   1.00000,    652.2240
     57.5000,      35.0000,   1.00000,    595.3268
     62.5000,      35.0000,   1.00000,    578.5502
     67.5000,      35.0000,   1.00000,    612.4304
     72.5000,      35.0000,   1.00000,    671.0563
     77.5000,      35.0000,   1.00000,    661.9711
     82.5000,      35.0000,   1.00000,    715.0753
     87.5000,      35.0000,   1.00000,    760.3671
     92.5000,      35.0000,   1.00000,    755.3899
     97.5000,      35.0000,   1.00000,    760.3120
    102.5000,      35.0000,   1.00000,    811.4127
    107.5000,      35.0000,   1.00000,    847.1935
    112.5000,      35.0000,   1.00000,    879.9318
    117.5000,      35.0000,   1.00000,    798.4348
    122.5000,      35.0000,   1.00000,    755.8594
    127.5000,      35.0000,   1.00000,    749.5709
    132.5000,      35.0000,   1.00000,    707.4874
    137.5000,      35.0000,   1.00000,    674.0249
    142.5000,      35.0000,   1.00000,    682.5706
    147.5000,      35.0000,   1.00000,    645.8813
    152.5000,      35.0000,   1.00000,    619.2384
    157.5000,      35.0000,   1.00000,    587.4395
    162.5000,      35.0000,   1.00000,    535.4377
    167.5000,      35.0000,   1.00000,    520.3049
    172.5000,      35.0000,   1.00000,    516.4069
    177.5000,      35.0000,   1.00000,    529.5352
    182.5000,      35.0000,   1.00000,    591.9291
    187.5000,      35.0000,   1.00000,    589.6361
    192.5000,      35.0000,   1.00000,    580.9749
    197.5000,      35.0000,   1.00000,    563.6088
    202.5000,      35.0000,   1.00000,    508.2227
    207.5000,      35.0000,   1.00000,    467.4355
    212.5000,      35.0000,   1.00000,    464.2281
    217.5000,      35.0000,   1.00000,    398.0507
    222.5000,      35.0000,   1.00000,    362.2079
    227.5000,      35.0000,   1.00000,    365.1124
    232.5000,      35.0000,   1.00000,    373.4340
    237.5000,      35.0000,   1.00000,    381.0132
    242.5000,      35.0000,   1.00000,    379.3080
    247.5000,      35.0000,   1.00000,    381.9185
    252.5000,      35.0000,   1.00000,    445.1704
    257.5000,      35.0000,   1.00000,    461.2946
    262.5000,      35.0000,   1.00000,    448.9818
    267.5000,      35.0000,   1.00000,    458.3489
    272.5000,      35.0000,   1.00000,    462.7303
    277.5000,      35.0000,   1.00000,    471.1948
    282.5000,      35.0000,   1.00000,    477.2303
    287.5000,      35.0000,   1.00000,    449.3748
    292.5000,      35.0000,   1.00000,    447.7523
    297.5000,      35.0000,   1.00000,    458.3145
    302.5000,      35.0000,   1.00000,    450.3641
    307.5000,      35.0000,   1.00000,    451.1530
    312.5000,      35.0000,   1.00000,    447.7541
    317.5000,      35.0000,   1.00000,    448.9679
    322.5000,      35.0000,   1.00000,    461.9146
    327.5000,      35.0000,   1.00000,    451.2519
    332.5000,      35.0000,   1.00000,    393.4544
    337.5000,      35.0000,   1.00000,    382.2901
    342.5000,      35.0000,   1.00000,    386.3520
    347.5000,      35.0000,   1.00000,    395.2689
    352.5000,      35.0000,   1.00000,    388.7269
    357.5000,      35.0000,   1.00000,    390.4036
    362.5000,      35.0000,   1.00000,    420.6642
    367.5000,      35.0000,   1.00000,    509.5270
    372.5000,      35.0000,   1.00000,    574.0725
    377.5000,      35.0000,   1.00000,    614.1187
    382.5000,      35.0000,   1.00000,    651.1601
    387.5000,      35.0000,   1.00000,    681.5374
    392.5000,      35.0000,   1.00000,    677.7727
     52.5000,       5.0000,  10.00000,    818.4640
     57.5000,       5.0000,  10.00000,   1024.9181
     62.5000,       5.0000,  10.00000,    541.9399
     67.5000,       5.0000,  10.00000,    424.6988
     72.5000,       5.0000,  10.00000,    462.1510
     77.5000,       5.0000,  10.00000,    495.9296
     82.5000,       5.0000,  10.00000,    628.9857
     87.5000,       5.0000,  10.00000,    942.3719
     92.5000,       5.0000,  10.00000,    966.4227
     97.5000,       5.0000,  10.00000,    906.2747
    102.5000,       5.0000,  10.00000,    800.2129
    107.5000,       5.0000,  10.00000,    690.3726
    112.5000,       5.0000,  10.00000,    639.6702
    117.5000,       5.0000,  10.00000,    671.5625
    122.5000,       5.0000,  10.00000,    848.8091
    127.5000,       5.0000,  10.00000,    809.8826
    132.5000,       5.0000,  10.00000,    648.6286
    137.5000,       5.0000,  10.00000,    614.8822
    142.5000,       5.0000,  10.00000,    773.1508
    147.5000,       5.0000,  10.00000,    569.4316
    152.5000,       5.0000,  10.00000,    483.3393
    157.5000,       5.0000,  10.00000,    539.3379
    162.5000,       5.0000,  10.00000,    527.1672
    167.5000,       5.0000,  10.00000,    537.3201
    172.5000,       5.0000,  10.00000,    393.8278
    177.5000,       5.0000,  10.00000,    589.8636
    182.5000,       5.0000,  10.00000,    629.7570
    187.5000,       5.0000,  10.00000,    532.0685
    192.5000,       5.0000,  10.00000,    425.6575
    197.5000,       5.0000,  10.00000,    709.4758
    202.5000,       5.0000,  10.00000,    593.2463
    207.5000,       5.0000,  10.00000,    290.6162
    212.5000,       5.0000,  10.00000,    354.9802
    217.5000,       5.0000,  10.00000,    351.2386
    222.5000,       5.0000,  10.00000,    398.1436
    227.5000,       5.0000,  10.00000,    333.3850
    232.5000,       5.0000,  10.00000,    324.3154
    237.5000,       5.0000,  10.00000,    416.4519
    242.5000,       5.0000,  10.00000,    381.4576
    247.5000,       5.0000,  10.00000,    403.3004
    252.5000,       5.0000,  10.00000,    391.0644
    257.5000,       5.0000,  10.00000,    455.2769
    262.5000,       5.0000,  10.00000,    397.7788
    267.5000,       5.0000,  10.00000,    522.3342
    272.5000,       5.0000,  10.00000,    474.6119
    277.5000,       5.0000,  10.00000,    449.8780
    282.5000,       5.0000,  10.00000,    502.5862
    287.5000,       5.0000,  10.00000,    423.9141
    292.5000,       5.0000,  10.00000,    477.3079
    297.5000,       5.0000,  10.00000,    492.4655
    302.5000,       5.0000,  10.00000,    428.7505
    307.5000,       5.0000,  10.00000,    449.5688
    312.5000,       5.0000,  10.00000,    476.7872
    317.5000,       5.0000,  10.00000,    424.5485
    322.5000,       5.0000,  10.00000,    453.9306
    327.5000,       5.0000,  10.00000,    465.3377
    332.5000,       5.0000,  10.00000,    425.6514
    337.5000,       5.0000,  10.00000,    395.6660
    342.5000,       5.0000,  10.00000,    344.8739
    347.5000,       5.0000,  10.00000,    314.9455
    352.5000,       5.0000,  10.00000,    365.9753
    357.5000,       5.0000,  10.00000,    433.7953
    362.5000,       5.0000,  10.00000,    484.2899
    367.5000,       5.0000,  10.00000,    420.9185
    372.5000,       5.0000,  10.00000,    502.9576
    377.5000,       5.0000,  10.00000,    582.9313
    382.5000,       5.0000,  10.00000,    897.3323
    387.5000,       5.0000,  10.00000,    699.8029
    392.5000,       5.0000,  10.00000,    565.2443
     67.5000,      45.0000,   1.00000,    525.7904
     72.5000,      45.0000,   1.00000,    538.4105
     77.5000,      45.0000,   1.00000,    508.8482
     82.5000,      45.0000,   1.00000,    490.9329
     87.5000,      45.0000,   1.00000,    521.7561
     92.5000,      45.0000,   1.00000,    570.7233
     97.5000,      45.0000,   1.00000,    629.9133
    102.5000,      45.0000,   1.00000,    696.5461
    107.5000,      45.0000,   1.00000,    758.1525
    112.5000,      45.0000,   1.00000,    730.8241
    117.5000,      45.0000,   1.00000,    707.4343
    122.5000,      45.0000,   1.00000,    707.1184
    127.5000,      45.0000,   1.00000,    725.8323
    132.5000,      45.0000,   1.00000,    672.8013
    137.5000,      45.0000,   1.00000,    635.9671
    142.5000,      45.0000,   1.00000,    623.9006
    147.5000,      45.0000,   1.00000,    585.4652
    152.5000,      45.0000,   1.00000,    541.9559
    157.5000,      45.0000,   1.00000,    558.1489
    162.5000,      45.0000,   1.00000,    576.2276
    167.5000,      45.0000,   1.00000,    548.5247
    172.5000,      45.0000,   1.00000,    524.3431
    177.5000,      45.0000,   1.00000,    549.2790
    182.5000,      45.0000,   1.00000,    540.9705
    187.5000,      45.0000,   1.00000,    506.5849
    192.5000,      45.0000,   1.00000,    489.0449
    197.5000,      45.0000,   1.00000,    499.7131
    202.5000,      45.0000,   1.00000,    470.9443
    207.5000,      45.0000,   1.00000,    431.0971
    212.5000,      45.0000,   1.00000,    413.0501
    217.5000,      45.0000,   1.00000,    410.7284
    222.5000,      45.0000,   1.00000,    372.7241
    227.5000,      45.0000,   1.00000,    350.2755
    232.5000,      45.0000,   1.00000,    361.5486
    237.5000,      45.0000,   1.00000,    375.6659
    242.5000,      45.0000,   1.00000,    374.8910
    247.5000,      45.0000,   1.00000,    396.0435
    252.5000,      45.0000,   1.00000,    421.8174
    257.5000,      45.0000,   1.00000,    439.2464
    262.5000,      45.0000,   1.00000,    450.4657
    267.5000,      45.0000,   1.00000,    478.7314
    272.5000,      45.0000,   1.00000,    493.8154
    277.5000,      45.0000,   1.00000,    496.3850
    282.5000,      45.0000,   1.00000,    493.3047
    287.5000,      45.0000,   1.00000,    498.9027
    292.5000,      45.0000,   1.00000,    490.3007
    297.5000,      45.0000,   1.00000,    469.0709
    302.5000,      45.0000,   1.00000,    462.4141
    307.5000,      45.0000,   1.00000,    451.2816
    312.5000,      45.0000,   1.00000,    440.8220
    317.5000,      45.0000,   1.00000,    395.3005
    322.5000,      45.0000,   1.00000,    360.4442
    327.5000,      45.0000,   1.00000,    350.8957
    332.5000,      45.0000,   1.00000,    344.4001
    337.5000,      45.0000,   1.00000,    351.4686
    342.5000,      45.0000,   1.00000,    367.1532
    347.5000,      45.0000,   1.00000,    375.6425
    352.5000,      45.0000,   1.00000,    398.0076
    357.5000,      45.0000,   1.00000,    426.7432
    362.5000,      45.0000,   1.00000,    500.1459
    367.5000,      45.0000,   1.00000,    556.1375
    372.5000,      45.0000,   1.00000,    588.2528
    377.5000,      45.0000,   1.00000,    627.0173
     67.5000,      15.0000,   4.00000,    384.3664
     72.5000,      15.0000,   4.00000,    343.2678
     77.5000,      15.0000,   4.00000,    355.8756
     82.5000,      15.0000,   4.00000,    472.8661
     87.5000,      15.0000,   4.00000,    625.8956
     92.5000,      15.0000,   4.00000,    759.1896
     97.5000,      15.0000,   4.00000,    773.5751
    102.5000,      15.0000,   4.00000,    705.0067
    107.5000,      15.0000,   4.00000,    616.7007
    112.5000,      15.0000,   4.00000,    557.5683
    117.5000,      15.0000,   4.00000,    609.5141
    122.5000,      15.0000,   4.00000,    703.0004
    127.5000,      15.0000,   4.00000,    779.0253
    132.5000,      15.0000,   4.00000,    694.0399
    137.5000,      15.0000,   4.00000,    637.9786
    142.5000,      15.0000,   4.00000,    595.9116
    147.5000,      15.0000,   4.00000,    541.7743
    152.5000,      15.0000,   4.00000,    477.1476
    157.5000,      15.0000,   4.00000,    488.2418
    162.5000,      15.0000,   4.00000,    533.8912
    167.5000,      15.0000,   4.00000,    508.8611
    172.5000,      15.0000,   4.00000,    528.2155
    177.5000,      15.0000,   4.00000,    535.7537
    182.5000,      15.0000,   4.00000,    554.4561
    187.5000,      15.0000,   4.00000,    493.0481
    192.5000,      15.0000,   4.00000,    523.9213
    197.5000,      15.0000,   4.00000,    544.4092
    202.5000,      15.0000,   4.00000,    490.0550
    207.5000,      15.0000,   4.00000,    378.7792
    212.5000,      15.0000,   4.00000,    310.1260
    217.5000,      15.0000,   4.00000,    341.3644
    222.5000,      15.0000,   4.00000,    339.8529
    227.5000,      15.0000,   4.00000,    337.6812
    232.5000,      15.0000,   4.00000,    346.5530
    237.5000,      15.0000,   4.00000,    367.1212
    242.5000,      15.0000,   4.00000,    390.6149
    247.5000,      15.0000,   4.00000,    382.3630
    252.5000,      15.0000,   4.00000,    404.4741
    257.5000,      15.0000,   4.00000,    398.0703
    262.5000,      15.0000,   4.00000,    447.2586
    267.5000,      15.0000,   4.00000,    486.8362
    272.5000,      15.0000,   4.00000,    517.8000
    277.5000,      15.0000,   4.00000,    504.9070
    282.5000,      15.0000,   4.00000,    492.8275
    287.5000,      15.0000,   4.00000,    506.8394
    292.5000,      15.0000,   4.00000,    499.4047
    297.5000,      15.0000,   4.00000,    481.3301
    302.5000,      15.0000,   4.00000,    461.4526
    307.5000,      15.0000,   4.00000,    449.0111
    312.5000,      15.0000,   4.00000,    432.8729
    317.5000,      15.0000,   4.00000,    395.2504
    322.5000,      15.0000,   4.00000,    367.6405
    327.5000,      15.0000,   4.00000,    372.9273
    332.5000,      15.0000,   4.00000,    365.1942
    337.5000,      15.0000,   4.00000,    349.7758
    342.5000,      15.0000,   4.00000,    325.0296
    347.5000,      15.0000,   4.00000,    324.4795
    352.5000,      15.0000,   4.00000,    369.3330
    357.5000,      15.0000,   4.00000,    441.3231
    362.5000,      15.0000,   4.00000,    475.4643
    367.5000,      15.0000,   4.00000,    504.1634
    372.5000,      15.0000,   4.00000,    524.4371
    377.5000,      15.0000,   4.00000,    676.7849
     82.5000,      55.0000,   1.00000,    448.2252
     87.5000,      55.0000,   1.00000,    401.7342
     92.5000,      55.0000,   1.00000,    401.9002
     97.5000,      55.0000,   1.00000,    447.7653
    102.5000,      55.0000,   1.00000,    501.3676
    107.5000,      55.0000,   1.00000,    560.2713
    112.5000,      55.0000,   1.00000,    622.4894
    117.5000,      55.0000,   1.00000,    632.0451
    122.5000,      55.0000,   1.00000,    605.9089
    127.5000,      55.0000,   1.00000,    581.8642
    132.5000,      55.0000,   1.00000,    589.8808
    137.5000,      55.0000,   1.00000,    617.8353
    142.5000,      55.0000,   1.00000,    669.4742
    147.5000,      55.0000,   1.00000,    648.6569
    152.5000,      55.0000,   1.00000,    612.1365
    157.5000,      55.0000,   1.00000,    575.6132
    162.5000,      55.0000,   1.00000,    550.0743
    167.5000,      55.0000,   1.00000,    527.3828
    172.5000,      55.0000,   1.00000,    541.1286
    177.5000,      55.0000,   1.00000,    553.5712
    182.5000,      55.0000,   1.00000,    539.5398
    187.5000,      55.0000,   1.00000,    510.2262
    192.5000,      55.0000,   1.00000,    480.5322
    197.5000,      55.0000,   1.00000,    454.5031
    202.5000,      55.0000,   1.00000,    441.7278
    212.5000,      55.0000,   1.00000,    404.5396
    217.5000,      55.0000,   1.00000,    385.8859
    222.5000,      55.0000,   1.00000,    390.5685
    227.5000,      55.0000,   1.00000,    369.6374
    232.5000,      55.0000,   1.00000,    350.7060
    237.5000,      55.0000,   1.00000,    361.1851
    242.5000,      55.0000,   1.00000,    383.1855
    247.5000,      55.0000,   1.00000,    400.0776
    252.5000,      55.0000,   1.00000,    409.8225
    257.5000,      55.0000,   1.00000,    425.7946
    262.5000,      55.0000,   1.00000,    449.1620
    267.5000,      55.0000,   1.00000,    471.8055
    272.5000,      55.0000,   1.00000,    489.7695
    277.5000,      55.0000,   1.00000,    487.2153
    282.5000,      55.0000,   1.00000,    507.5228
    287.5000,      55.0000,   1.00000,    517.0694
    292.5000,      55.0000,   1.00000,    497.6629
    297.5000,      55.0000,   1.00000,    466.7685
    302.5000,      55.0000,   1.00000,    421.9455
    307.5000,      55.0000,   1.00000,    401.4205
    312.5000,      55.0000,   1.00000,    382.9804
    317.5000,      55.0000,   1.00000,    368.0316
    322.5000,      55.0000,   1.00000,    352.7888
    327.5000,      55.0000,   1.00000,    343.5035
    332.5000,      55.0000,   1.00000,    354.4847
    337.5000,      55.0000,   1.00000,    366.6701
    342.5000,      55.0000,   1.00000,    375.2524
    347.5000,      55.0000,   1.00000,    392.8911
    352.5000,      55.0000,   1.00000,    421.8043
    357.5000,      55.0000,   1.00000,    474.5092
    362.5000,      55.0000,   1.00000,    508.1958
     82.5000,      15.0000,   5.00000,    406.4621
     87.5000,      15.0000,   5.00000,    494.3722
     92.5000,      15.0000,   5.00000,    559.0024
     97.5000,      15.0000,   5.00000,    560.2773
    102.5000,      15.0000,   5.00000,    525.5714
    107.5000,      15.0000,   5.00000,    480.8048
    112.5000,      15.0000,   5.00000,    472.5603
    117.5000,      15.0000,   5.00000,    519.4236
    122.5000,      15.0000,   5.00000,    586.3459
    127.5000,      15.0000,   5.00000,    615.5816
    132.5000,      15.0000,   5.00000,    600.5914
    137.5000,      15.0000,   5.00000,    622.0422
    142.5000,      15.0000,   5.00000,    633.5878
    147.5000,      15.0000,   5.00000,    582.6542
    152.5000,      15.0000,   5.00000,    502.5757
    157.5000,      15.0000,   5.00000,    490.7803
    162.5000,      15.0000,   5.00000,    514.8081
    167.5000,      15.0000,   5.00000,    478.8369
    172.5000,      15.0000,   5.00000,    517.4924
    177.5000,      15.0000,   5.00000,    545.0681
    182.5000,      15.0000,   5.00000,    585.3191
    187.5000,      15.0000,   5.00000,    511.7218
    192.5000,      15.0000,   5.00000,    522.0026
    197.5000,      15.0000,   5.00000,    526.9579
    202.5000,      15.0000,   5.00000,    474.8768
    212.5000,      15.0000,   5.00000,    297.2964
    217.5000,      15.0000,   5.00000,    328.1709
    222.5000,      15.0000,   5.00000,    329.2047
    227.5000,      15.0000,   5.00000,    331.6298
    232.5000,      15.0000,   5.00000,    338.8826
    237.5000,      15.0000,   5.00000,    354.4132
    242.5000,      15.0000,   5.00000,    385.2768
    247.5000,      15.0000,   5.00000,    375.6264
    252.5000,      15.0000,   5.00000,    394.3151
    257.5000,      15.0000,   5.00000,    385.7330
    262.5000,      15.0000,   5.00000,    447.0043
    267.5000,      15.0000,   5.00000,    479.9334
    272.5000,      15.0000,   5.00000,    510.0053
    277.5000,      15.0000,   5.00000,    509.5737
    282.5000,      15.0000,   5.00000,    509.0184
    287.5000,      15.0000,   5.00000,    528.5444
    292.5000,      15.0000,   5.00000,    503.1631
    297.5000,      15.0000,   5.00000,    477.3120
    302.5000,      15.0000,   5.00000,    424.2585
    307.5000,      15.0000,   5.00000,    398.9310
    312.5000,      15.0000,   5.00000,    387.3445
    317.5000,      15.0000,   5.00000,    374.5279
    322.5000,      15.0000,   5.00000,    361.6796
    327.5000,      15.0000,   5.00000,    366.0467
    332.5000,      15.0000,   5.00000,    367.1154
    337.5000,      15.0000,   5.00000,    350.7992
    342.5000,      15.0000,   5.00000,    331.7191
    347.5000,      15.0000,   5.00000,    332.1089
    352.5000,      15.0000,   5.00000,    377.8799
    357.5000,      15.0000,   5.00000,    444.5017
    362.5000,      15.0000,   5.00000,    467.8682
     97.5000,      65.0000,   1.00000,    371.3258
    102.5000,      65.0000,   1.00000,    377.8365
    107.5000,      65.0000,   1.00000,    384.3711
    112.5000,      65.0000,   1.00000,    443.5015
    117.5000,      65.0000,   1.00000,    496.3332
    122.5000,      65.0000,   1.00000,    529.3670
    127.5000,      65.0000,   1.00000,    550.2186
    132.5000,      65.0000,   1.00000,    556.4023
    137.5000,      65.0000,   1.00000,    564.9523
    142.5000,      65.0000,   1.00000,    559.2140
    147.5000,      65.0000,   1.00000,    595.0792
    152.5000,      65.0000,   1.00000,    628.7759
    157.5000,      65.0000,   1.00000,    641.0262
    162.5000,      65.0000,   1.00000,    596.7189
    167.5000,      65.0000,   1.00000,    591.2048
    172.5000,      65.0000,   1.00000,    569.0792
    177.5000,      65.0000,   1.00000,    511.2749
    182.5000,      65.0000,   1.00000,    489.1777
    187.5000,      65.0000,   1.00000,    485.6658
    227.5000,      65.0000,   1.00000,    390.4180
    232.5000,      65.0000,   1.00000,    366.2143
    237.5000,      65.0000,   1.00000,    361.6718
    242.5000,      65.0000,   1.00000,    384.0581
    247.5000,      65.0000,   1.00000,    397.4359
    252.5000,      65.0000,   1.00000,    420.3712
    257.5000,      65.0000,   1.00000,    433.0405
    262.5000,      65.0000,   1.00000,    451.3760
    267.5000,      65.0000,   1.00000,    466.8453
    272.5000,      65.0000,   1.00000,    462.9254
    277.5000,      65.0000,   1.00000,    467.7928
    282.5000,      65.0000,   1.00000,    466.7286
    287.5000,      65.0000,   1.00000,    439.3571
    292.5000,      65.0000,   1.00000,    421.3664
    297.5000,      65.0000,   1.00000,    436.0090
    302.5000,      65.0000,   1.00000,    426.5497
    307.5000,      65.0000,   1.00000,    403.5346
    312.5000,      65.0000,   1.00000,    387.9195
    317.5000,      65.0000,   1.00000,    372.2943
    322.5000,      65.0000,   1.00000,    374.2844
    327.5000,      65.0000,   1.00000,    379.9218
    332.5000,      65.0000,   1.00000,    386.8344
    337.5000,      65.0000,   1.00000,    394.2650
    342.5000,      65.0000,   1.00000,    401.1302
    347.5000,      65.0000,   1.00000,    413.6823
    102.5000,      15.0000,   6.00000,    418.2411
    107.5000,      15.0000,   6.00000,    351.1354
    112.5000,      15.0000,   6.00000,    348.4147
    122.5000,      15.0000,   6.00000,    501.2847
    127.5000,      15.0000,   6.00000,    555.4083
    132.5000,      15.0000,   6.00000,    545.6740
    137.5000,      15.0000,   6.00000,    559.4297
    142.5000,      15.0000,   6.00000,    544.9377
    147.5000,      15.0000,   6.00000,    530.4241
    152.5000,      15.0000,   6.00000,    492.3954
    157.5000,      15.0000,   6.00000,    521.5635
    162.5000,      15.0000,   6.00000,    551.5914
    167.5000,      15.0000,   6.00000,    508.2517
    172.5000,      15.0000,   6.00000,    521.4719
    177.5000,      15.0000,   6.00000,    530.0140
    182.5000,      15.0000,   6.00000,    556.8799
    187.5000,      15.0000,   6.00000,    498.7212
    227.5000,      15.0000,   6.00000,    328.7957
    232.5000,      15.0000,   6.00000,    336.5298
    237.5000,      15.0000,   6.00000,    351.0648
    242.5000,      15.0000,   6.00000,    383.3535
    247.5000,      15.0000,   6.00000,    374.3142
    252.5000,      15.0000,   6.00000,    394.7599
    257.5000,      15.0000,   6.00000,    395.8523
    262.5000,      15.0000,   6.00000,    451.6070
    267.5000,      15.0000,   6.00000,    472.0952
    272.5000,      15.0000,   6.00000,    493.3580
    277.5000,      15.0000,   6.00000,    495.7684
    282.5000,      15.0000,   6.00000,    479.6085
    287.5000,      15.0000,   6.00000,    464.1725
    292.5000,      15.0000,   6.00000,    440.6700
    297.5000,      15.0000,   6.00000,    443.0595
    302.5000,      15.0000,   6.00000,    427.1439
    307.5000,      15.0000,   6.00000,    403.1143
    312.5000,      15.0000,   6.00000,    391.4822
    317.5000,      15.0000,   6.00000,    384.9787
    322.5000,      15.0000,   6.00000,    378.2805
    327.5000,      15.0000,   6.00000,    389.6418
    332.5000,      15.0000,   6.00000,    389.3762
    337.5000,      15.0000,   6.00000,    373.0105
    342.5000,      15.0000,   6.00000,    343.3667
    347.5000,      15.0000,   6.00000,    340.3589
    105.0000,      30.0000,   3.00000,    391.0505
    110.0000,      30.0000,   3.00000,    385.4741
    115.0000,      30.0000,   3.00000,    379.2846
    120.0000,      30.0000,   3.00000,    396.6115
    125.0000,      30.0000,   3.00000,    434.6194
    130.0000,      30.0000,   3.00000,    504.1423
    135.0000,      30.0000,   3.00000,    540.6189
    140.0000,      30.0000,   3.00000,    530.7166
    145.0000,      30.0000,   3.00000,    519.1927
    150.0000,      30.0000,   3.00000,    520.5115
    155.0000,      30.0000,   3.00000,    534.7147
    160.0000,      30.0000,   3.00000,    504.4273
    165.0000,      30.0000,   3.00000,    536.3694
    170.0000,      30.0000,   3.00000,    557.3809
    175.0000,      30.0000,   3.00000,    544.3677
    180.0000,      30.0000,   3.00000,    513.9811
    235.0000,      30.0000,   3.00000,    357.6142
    240.0000,      30.0000,   3.00000,    357.3288
    245.0000,      30.0000,   3.00000,    377.5336
    250.0000,      30.0000,   3.00000,    396.3419
    255.0000,      30.0000,   3.00000,    417.1688
    260.0000,      30.0000,   3.00000,    431.7235
    265.0000,      30.0000,   3.00000,    443.9868
    270.0000,      30.0000,   3.00000,    469.8549
    275.0000,      30.0000,   3.00000,    468.8648
    280.0000,      30.0000,   3.00000,    458.3493
    285.0000,      30.0000,   3.00000,    445.8879
    290.0000,      30.0000,   3.00000,    436.1741
    295.0000,      30.0000,   3.00000,    427.6359
    300.0000,      30.0000,   3.00000,    411.1868
    305.0000,      30.0000,   3.00000,    415.7237
    310.0000,      30.0000,   3.00000,    412.9011
    315.0000,      30.0000,   3.00000,    398.6386
    320.0000,      30.0000,   3.00000,    402.7496
    325.0000,      30.0000,   3.00000,    400.6520
    330.0000,      30.0000,   3.00000,    387.0049
    335.0000,      30.0000,   3.00000,    373.2669
    340.0000,      30.0000,   3.00000,    368.2666
    112.5000,      25.0000,   4.00000,    362.1595
    117.5000,      25.0000,   4.00000,    371.8705
    122.5000,      25.0000,   4.00000,    382.4052
    127.5000,      25.0000,   4.00000,    422.9875
    132.5000,      25.0000,   4.00000,    484.6834
    137.5000,      25.0000,   4.00000,    495.6645
    142.5000,      25.0000,   4.00000,    490.9378
    147.5000,      25.0000,   4.00000,    502.5263
    152.5000,      25.0000,   4.00000,    512.1289
    157.5000,      25.0000,   4.00000,    490.7379
    162.5000,      25.0000,   4.00000,    483.2491
    167.5000,      25.0000,   4.00000,    528.9627
    172.5000,      25.0000,   4.00000,    567.3199
    242.5000,      25.0000,   4.00000,    377.0696
    247.5000,      25.0000,   4.00000,    396.8389
    252.5000,      25.0000,   4.00000,    390.2065
    257.5000,      25.0000,   4.00000,    423.8524
    262.5000,      25.0000,   4.00000,    435.6926
    267.5000,      25.0000,   4.00000,    445.9419
    272.5000,      25.0000,   4.00000,    445.4996
    277.5000,      25.0000,   4.00000,    446.6852
    282.5000,      25.0000,   4.00000,    440.0572
    287.5000,      25.0000,   4.00000,    434.0477
    292.5000,      25.0000,   4.00000,    425.7922
    297.5000,      25.0000,   4.00000,    412.4801
    302.5000,      25.0000,   4.00000,    418.9236
    307.5000,      25.0000,   4.00000,    405.6200
    312.5000,      25.0000,   4.00000,    409.9723
    317.5000,      25.0000,   4.00000,    422.7189
    322.5000,      25.0000,   4.00000,    416.3613
    327.5000,      25.0000,   4.00000,    401.7110
    332.5000,      25.0000,   4.00000,    391.2527
   5.70
ITERATION 3
MODEL RESISTIVITY
LAYER 1
87,     2.5000
     10.0000,     651.19
     15.0000,     1414.4
     20.0000,     1519.0
     25.0000,     1680.7
     30.0000,     1674.7
     35.0000,     1289.5
     40.0000,     1063.4
     45.0000,     725.62
     50.0000,     732.67
     55.0000,     678.32
     60.0000,     730.77
     65.0000,     368.25
     70.0000,     268.61
     75.0000,     297.32
     80.0000,     396.46
     85.0000,     691.41
     90.0000,     1283.7
     95.0000,     1299.5
    100.0000,     1220.5
    105.0000,     1105.1
    110.0000,     927.94
    115.0000,     804.88
    120.0000,     976.37
    125.0000,     1585.0
    130.0000,     1889.2
    135.0000,     1899.6
    140.0000,     2550.7
    145.0000,     4244.9
    150.0000,     3802.6
    155.0000,     3754.8
    160.0000,     4754.5
    165.0000,     4755.7
    170.0000,     3904.2
    175.0000,     2351.2
    180.0000,     2797.0
    185.0000,     1894.6
    190.0000,     1496.9
    195.0000,     1067.8
    200.0000,     1184.3
    205.0000,     717.67
    210.0000,     324.40
    215.0000,     448.77
    220.0000,     523.41
    225.0000,     645.00
    230.0000,     478.53
    235.0000,     448.65
    240.0000,     597.41
    245.0000,     525.68
    250.0000,     535.42
    255.0000,     447.50
    260.0000,     486.66
    265.0000,     450.03
    270.0000,     664.07
    275.0000,     590.93
    280.0000,     498.27
    285.0000,     495.12
    290.0000,     338.34
    295.0000,     327.84
    300.0000,     284.51
    305.0000,     208.13
    310.0000,     201.60
    315.0000,     207.35
    320.0000,     179.17
    325.0000,     191.80
    330.0000,     205.85
    335.0000,     214.11
    340.0000,     211.48
    345.0000,     190.31
    350.0000,     181.70
    355.0000,     232.12
    360.0000,     315.28
    365.0000,     401.79
    370.0000,     411.90
    375.0000,     634.49
    380.0000,     973.29
    385.0000,     2383.2
    390.0000,     2337.3
    395.0000,     1724.9
    400.0000,     1560.8
    405.0000,     1316.4
    410.0000,     1007.8
    415.0000,     693.72
    420.0000,     598.90
    425.0000,     457.66
    430.0000,     515.59
    435.0000,     622.06
           744.2220
LAYER 2
87,     5.2500
     10.0000,     627.56
     15.0000,     1198.5
     20.0000,     1627.7
     25.0000,     2011.2
     30.0000,     2059.2
     35.0000,     1625.2
     40.0000,     1255.7
     45.0000,     721.14
     50.0000,     713.09
     55.0000,     696.02
     60.0000,     893.87
     65.0000,     415.35
     70.0000,     309.99
     75.0000,     357.35
     80.0000,     339.35
     85.0000,     582.23
     90.0000,     1069.7
     95.0000,     1301.6
    100.0000,     1222.0
    105.0000,     1056.9
    110.0000,     858.49
    115.0000,     808.52
    120.0000,     1002.3
    125.0000,     1646.2
    130.0000,     1980.0
    135.0000,     2190.0
    140.0000,     2683.3
    145.0000,     3865.6
    150.0000,     3263.2
    155.0000,     2991.1
    160.0000,     3738.5
    165.0000,     3706.3
    170.0000,     3521.7
    175.0000,     2120.6
    180.0000,     1993.1
    185.0000,     1674.8
    190.0000,     1229.2
    195.0000,     872.57
    200.0000,     1239.3
    205.0000,     885.90
    210.0000,     403.72
    215.0000,     480.77
    220.0000,     512.28
    225.0000,     548.01
    230.0000,     471.89
    235.0000,     400.07
    240.0000,     464.69
    245.0000,     451.90
    250.0000,     449.15
    255.0000,     414.84
    260.0000,     486.93
    265.0000,     482.13
    270.0000,     636.15
    275.0000,     573.71
    280.0000,     510.82
    285.0000,     461.26
    290.0000,     360.03
    295.0000,     337.36
    300.0000,     302.59
    305.0000,     239.93
    310.0000,     230.94
    315.0000,     240.99
    320.0000,     218.39
    325.0000,     226.99
    330.0000,     235.71
    335.0000,     241.78
    340.0000,     238.34
    345.0000,     224.86
    350.0000,     219.67
    355.0000,     277.55
    360.0000,     406.54
    365.0000,     541.26
    370.0000,     530.71
    375.0000,     730.49
    380.0000,     1257.9
    385.0000,     1987.1
    390.0000,     1953.0
    395.0000,     1347.5
    400.0000,     1144.5
    405.0000,     1002.7
    410.0000,     762.13
    415.0000,     533.78
    420.0000,     491.11
    425.0000,     411.09
    430.0000,     486.54
    435.0000,     660.88
           954.5979
LAYER 3
85,     8.2750
     15.0000,     782.71
     20.0000,     1466.6
     25.0000,     2274.5
     30.0000,     2531.5
     35.0000,     2159.0
     40.0000,     1475.2
     45.0000,     754.16
     50.0000,     668.75
     55.0000,     880.31
     60.0000,     1574.6
     65.0000,     750.66
     70.0000,     571.95
     75.0000,     625.76
     80.0000,     384.86
     85.0000,     464.13
     90.0000,     740.44
     95.0000,     985.20
    100.0000,     1007.4
    105.0000,     914.48
    110.0000,     811.48
    115.0000,     834.56
    120.0000,     1082.9
    125.0000,     1706.8
    130.0000,     2141.9
    135.0000,     2442.2
    140.0000,     2552.9
    145.0000,     2757.1
    150.0000,     2120.9
    155.0000,     1893.7
    160.0000,     2143.5
    165.0000,     1994.5
    170.0000,     2263.3
    175.0000,     1363.2
    180.0000,     1341.6
    185.0000,     1564.7
    190.0000,     909.61
    195.0000,     587.71
    200.0000,     1323.9
    205.0000,     1249.0
    210.0000,     569.14
    215.0000,     472.30
    220.0000,     393.47
    225.0000,     367.57
    230.0000,     409.83
    235.0000,     352.12
    240.0000,     347.15
    245.0000,     380.23
    250.0000,     368.73
    255.0000,     345.29
    260.0000,     417.40
    265.0000,     430.24
    270.0000,     499.90
    275.0000,     475.31
    280.0000,     460.51
    285.0000,     420.18
    290.0000,     381.23
    295.0000,     376.78
    300.0000,     369.22
    305.0000,     342.15
    310.0000,     351.48
    315.0000,     386.91
    320.0000,     376.13
    325.0000,     372.98
    330.0000,     356.10
    335.0000,     348.56
    340.0000,     351.41
    345.0000,     358.82
    350.0000,     369.74
    355.0000,     473.87
    360.0000,     734.95
    365.0000,     982.50
    370.0000,     934.44
    375.0000,     1096.4
    380.0000,     1429.8
    385.0000,     1376.6
    390.0000,     1011.1
    395.0000,     705.43
    400.0000,     676.36
    405.0000,     733.20
    410.0000,     631.39
    415.0000,     445.54
    420.0000,     396.26
    425.0000,     352.13
    430.0000,     487.57
           855.4260
LAYER 4
83,    11.6025
     20.0000,     789.44
     25.0000,     1766.6
     30.0000,     2262.3
     35.0000,     2018.3
     40.0000,     1277.7
     45.0000,     637.07
     50.0000,     583.04
     55.0000,     1164.4
     60.0000,     3564.6
     65.0000,     1694.3
     70.0000,     1196.3
     75.0000,     1172.6
     80.0000,     543.42
     85.0000,     481.70
     90.0000,     629.38
     95.0000,     779.37
    100.0000,     828.51
    105.0000,     812.27
    110.0000,     767.89
    115.0000,     792.89
    120.0000,     1036.8
    125.0000,     1637.0
    130.0000,     2168.8
    135.0000,     2432.9
    140.0000,     2105.3
    145.0000,     1691.8
    150.0000,     1236.0
    155.0000,     1261.0
    160.0000,     1368.9
    165.0000,     1204.8
    170.0000,     1509.9
    175.0000,     920.19
    180.0000,     1235.4
    185.0000,     1745.6
    190.0000,     652.34
    195.0000,     340.54
    200.0000,     1253.6
    205.0000,     1581.3
    210.0000,     741.33
    215.0000,     448.79
    220.0000,     285.74
    225.0000,     256.33
    230.0000,     367.12
    235.0000,     348.38
    240.0000,     312.87
    245.0000,     370.78
    250.0000,     357.47
    255.0000,     307.28
    260.0000,     341.53
    265.0000,     341.20
    270.0000,     369.94
    275.0000,     362.91
    280.0000,     372.77
    285.0000,     371.74
    290.0000,     379.83
    295.0000,     417.65
    300.0000,     465.10
    305.0000,     507.40
    310.0000,     576.60
    315.0000,     662.46
    320.0000,     638.52
    325.0000,     558.63
    330.0000,     452.26
    335.0000,     411.05
    340.0000,     446.59
    345.0000,     530.90
    350.0000,     611.87
    355.0000,     804.47
    360.0000,     1234.1
    365.0000,     1594.6
    370.0000,     1488.1
    375.0000,     1467.4
    380.0000,     1204.1
    385.0000,     778.11
    390.0000,     420.08
    395.0000,     313.04
    400.0000,     442.80
    405.0000,     717.67
    410.0000,     719.28
    415.0000,     473.29
    420.0000,     349.13
    425.0000,     287.28
           590.3486
LAYER 5
79,    15.2628
     30.0000,     408.14
     35.0000,     395.24
     40.0000,     355.23
     45.0000,     401.93
     50.0000,     615.82
     55.0000,     1719.8
     60.0000,     4221.2
     65.0000,     3955.4
     70.0000,     3387.2
     75.0000,     2669.8
     80.0000,     1370.8
     85.0000,     1051.7
     90.0000,     1067.7
     95.0000,     1031.8
    100.0000,     926.76
    105.0000,     783.99
    110.0000,     606.65
    115.0000,     484.59
    120.0000,     489.78
    125.0000,     620.71
    130.0000,     714.31
    135.0000,     635.32
    140.0000,     540.83
    145.0000,     489.41
    150.0000,     533.61
    155.0000,     749.56
    160.0000,     875.29
    165.0000,     859.24
    170.0000,     944.00
    175.0000,     735.15
    180.0000,     1102.5
    185.0000,     1213.6
    190.0000,     384.30
    195.0000,     190.87
    200.0000,     505.83
    205.0000,     908.08
    210.0000,     709.58
    215.0000,     450.44
    220.0000,     275.38
    225.0000,     264.81
    230.0000,     381.76
    235.0000,     392.05
    240.0000,     340.81
    245.0000,     384.95
    250.0000,     402.16
    255.0000,     351.15
    260.0000,     318.78
    265.0000,     281.83
    270.0000,     266.79
    275.0000,     251.74
    280.0000,     260.34
    285.0000,     300.63
    290.0000,     366.65
    295.0000,     483.45
    300.0000,     665.56
    305.0000,     903.62
    310.0000,     1139.1
    315.0000,     1233.1
    320.0000,     1022.3
    325.0000,     695.30
    330.0000,     463.03
    335.0000,     407.51
    340.0000,     511.66
    345.0000,     748.12
    350.0000,     973.59
    355.0000,     1087.8
    360.0000,     1109.4
    365.0000,     988.09
    370.0000,     737.25
    375.0000,     495.89
    380.0000,     271.27
    385.0000,     171.03
    390.0000,     134.43
    395.0000,     155.08
    400.0000,     343.35
    405.0000,     641.11
    410.0000,     624.58
    415.0000,     438.90
           254.1560
LAYER 6
75,    19.2890
     40.0000,     207.29
     45.0000,     450.30
     50.0000,     755.32
     55.0000,     1541.8
     60.0000,     2421.5
     65.0000,     2516.8
     70.0000,     2392.1
     75.0000,     2262.1
     80.0000,     1952.3
     85.0000,     1862.9
     90.0000,     1877.1
     95.0000,     1724.6
    100.0000,     1403.9
    105.0000,     1008.9
    110.0000,     660.93
    115.0000,     461.37
    120.0000,     409.17
    125.0000,     438.54
    130.0000,     442.22
    135.0000,     383.75
    140.0000,     350.46
    145.0000,     375.48
    150.0000,     471.61
    155.0000,     635.54
    160.0000,     728.87
    165.0000,     744.18
    170.0000,     754.92
    175.0000,     723.73
    180.0000,     941.57
    185.0000,     852.49
    190.0000,     363.05
    195.0000,     205.38
    200.0000,     298.27
    205.0000,     466.63
    210.0000,     525.29
    215.0000,     490.15
    220.0000,     407.14
    225.0000,     399.46
    230.0000,     454.36
    235.0000,     427.80
    240.0000,     372.44
    245.0000,     391.98
    250.0000,     432.79
    255.0000,     430.42
    260.0000,     402.31
    265.0000,     359.41
    270.0000,     325.99
    275.0000,     297.31
    280.0000,     295.19
    285.0000,     333.64
    290.0000,     409.23
    295.0000,     540.43
    300.0000,     742.70
    305.0000,     988.00
    310.0000,     1165.1
    315.0000,     1131.8
    320.0000,     880.79
    325.0000,     606.20
    330.0000,     442.66
    335.0000,     418.59
    340.0000,     523.36
    345.0000,     714.33
    350.0000,     830.57
    355.0000,     755.82
    360.0000,     579.13
    365.0000,     412.15
    370.0000,     292.87
    375.0000,     216.14
    380.0000,     161.23
    385.0000,     143.07
    390.0000,     166.65
    395.0000,     246.43
    400.0000,     440.87
    405.0000,     581.74
           449.5960
LAYER 7
71,    23.7179
     50.0000,     698.02
     55.0000,     1330.1
     60.0000,     1709.3
     65.0000,     1780.0
     70.0000,     1777.3
     75.0000,     1838.8
     80.0000,     1926.3
     85.0000,     2066.3
     90.0000,     2169.7
     95.0000,     2077.2
    100.0000,     1765.8
    105.0000,     1315.8
    110.0000,     895.85
    115.0000,     649.39
    120.0000,     571.77
    125.0000,     574.80
    130.0000,     559.58
    135.0000,     507.43
    140.0000,     477.28
    145.0000,     498.56
    150.0000,     561.50
    155.0000,     636.31
    160.0000,     669.85
    165.0000,     672.24
    170.0000,     677.45
    175.0000,     704.62
    180.0000,     793.33
    185.0000,     691.51
    190.0000,     409.02
    195.0000,     275.01
    200.0000,     293.19
    205.0000,     375.39
    210.0000,     460.34
    215.0000,     511.06
    220.0000,     506.78
    225.0000,     495.22
    230.0000,     482.37
    235.0000,     430.76
    240.0000,     383.88
    245.0000,     391.20
    250.0000,     434.09
    255.0000,     467.44
    260.0000,     472.18
    265.0000,     450.39
    270.0000,     419.86
    275.0000,     390.66
    280.0000,     382.87
    285.0000,     410.55
    290.0000,     473.09
    295.0000,     574.80
    300.0000,     711.77
    305.0000,     845.58
    310.0000,     899.70
    315.0000,     819.90
    320.0000,     647.54
    325.0000,     485.15
    330.0000,     393.70
    335.0000,     386.29
    340.0000,     454.76
    345.0000,     556.46
    350.0000,     591.25
    355.0000,     509.32
    360.0000,     380.24
    365.0000,     278.17
    370.0000,     222.54
    375.0000,     201.44
    380.0000,     198.63
    385.0000,     227.62
    390.0000,     320.53
    395.0000,     448.25
           566.5504
LAYER 8
67,    28.5897
     60.0000,     1338.1
     65.0000,     1387.8
     70.0000,     1404.8
     75.0000,     1442.8
     80.0000,     1501.7
     85.0000,     1609.5
     90.0000,     1715.8
     95.0000,     1729.3
    100.0000,     1607.6
    105.0000,     1359.3
    110.0000,     1063.9
    115.0000,     861.34
    120.0000,     792.84
    125.0000,     796.39
    130.0000,     786.52
    135.0000,     739.17
    140.0000,     688.69
    145.0000,     660.41
    150.0000,     647.66
    155.0000,     637.71
    160.0000,     621.98
    165.0000,     610.64
    170.0000,     617.59
    175.0000,     647.77
    180.0000,     677.17
    185.0000,     608.09
    190.0000,     457.09
    195.0000,     361.08
    200.0000,     351.13
    205.0000,     392.68
    210.0000,     453.35
    215.0000,     501.56
    220.0000,     511.88
    225.0000,     492.08
    230.0000,     454.15
    235.0000,     406.04
    240.0000,     373.74
    245.0000,     377.44
    250.0000,     411.20
    255.0000,     451.66
    260.0000,     478.79
    265.0000,     484.95
    270.0000,     475.71
    275.0000,     461.47
    280.0000,     456.50
    285.0000,     471.69
    290.0000,     507.39
    295.0000,     559.22
    300.0000,     615.18
    305.0000,     650.27
    310.0000,     635.29
    315.0000,     563.86
    320.0000,     464.96
    325.0000,     379.83
    330.0000,     333.80
    335.0000,     334.19
    340.0000,     375.40
    345.0000,     429.38
    350.0000,     447.09
    355.0000,     407.34
    360.0000,     342.25
    365.0000,     290.66
    370.0000,     273.31
    375.0000,     291.66
    380.0000,     325.61
    385.0000,     407.66
           617.2824
LAYER 9
61,    33.9487
     75.0000,     1103.1
     80.0000,     1008.3
     85.0000,     1010.1
     90.0000,     1047.0
     95.0000,     1060.1
    100.0000,     1042.9
    105.0000,     983.35
    110.0000,     888.75
    115.0000,     815.56
    120.0000,     799.23
    125.0000,     819.34
    130.0000,     825.62
    135.0000,     795.58
    140.0000,     741.10
    145.0000,     682.83
    150.0000,     629.98
    155.0000,     587.39
    160.0000,     558.47
    165.0000,     547.56
    170.0000,     556.14
    175.0000,     577.49
    180.0000,     587.07
    185.0000,     551.04
    190.0000,     479.45
    195.0000,     423.98
    200.0000,     408.41
    205.0000,     423.51
    210.0000,     451.35
    215.0000,     471.76
    220.0000,     469.54
    225.0000,     445.69
    230.0000,     410.29
    235.0000,     375.75
    240.0000,     355.79
    245.0000,     358.66
    250.0000,     382.45
    255.0000,     416.21
    260.0000,     447.67
    265.0000,     468.63
    270.0000,     477.63
    275.0000,     478.96
    280.0000,     479.36
    285.0000,     484.70
    290.0000,     495.15
    295.0000,     506.09
    300.0000,     509.80
    305.0000,     497.26
    310.0000,     463.02
    315.0000,     412.19
    320.0000,     359.23
    325.0000,     319.76
    330.0000,     303.94
    335.0000,     314.81
    340.0000,     347.26
    345.0000,     382.95
    350.0000,     400.71
    355.0000,     393.02
    360.0000,     377.60
    365.0000,     368.50
    370.0000,     392.70
           495.6187
LAYER 10
55,    39.8436
     90.0000,     614.65
     95.0000,     558.59
    100.0000,     546.68
    105.0000,     544.90
    110.0000,     545.64
    115.0000,     556.88
    120.0000,     582.71
    125.0000,     617.06
    130.0000,     637.25
    135.0000,     630.76
    140.0000,     601.49
    145.0000,     562.65
    150.0000,     525.38
    155.0000,     497.08
    160.0000,     482.04
    165.0000,     482.00
    170.0000,     494.45
    175.0000,     511.65
    180.0000,     519.30
    185.0000,     506.00
    190.0000,     476.40
    195.0000,     448.97
    200.0000,     435.64
    205.0000,     434.98
    210.0000,     439.01
    215.0000,     438.00
    220.0000,     425.51
    225.0000,     402.71
    230.0000,     375.93
    235.0000,     353.08
    240.0000,     341.15
    245.0000,     343.84
    250.0000,     360.47
    255.0000,     385.86
    260.0000,     413.25
    265.0000,     436.66
    270.0000,     452.67
    275.0000,     461.24
    280.0000,     463.97
    285.0000,     462.88
    290.0000,     458.01
    295.0000,     447.35
    300.0000,     428.84
    305.0000,     401.96
    310.0000,     368.82
    315.0000,     335.12
    320.0000,     308.36
    325.0000,     295.33
    330.0000,     300.54
    335.0000,     323.75
    340.0000,     359.95
    345.0000,     391.11
    350.0000,     414.95
    355.0000,     430.58
           458.6585
LAYER 11
51,    46.3279
    100.0000,     280.97
    105.0000,     280.35
    110.0000,     292.10
    115.0000,     324.82
    120.0000,     363.30
    125.0000,     404.16
    130.0000,     431.25
    135.0000,     439.69
    140.0000,     432.73
    145.0000,     419.91
    150.0000,     409.11
    155.0000,     404.65
    160.0000,     408.75
    165.0000,     421.79
    170.0000,     440.74
    175.0000,     459.85
    180.0000,     471.39
    185.0000,     471.11
    190.0000,     461.07
    195.0000,     448.08
    200.0000,     437.48
    205.0000,     429.58
    210.0000,     421.76
    215.0000,     410.50
    220.0000,     394.10
    225.0000,     374.03
    230.0000,     354.13
    235.0000,     338.75
    240.0000,     331.52
    245.0000,     334.29
    250.0000,     346.80
    255.0000,     366.30
    260.0000,     388.81
    265.0000,     410.09
    270.0000,     426.56
    275.0000,     436.37
    280.0000,     438.71
    285.0000,     433.85
    290.0000,     421.91
    295.0000,     402.75
    300.0000,     377.39
    305.0000,     348.55
    310.0000,     320.15
    315.0000,     297.27
    320.0000,     285.08
    325.0000,     288.28
    330.0000,     311.47
    335.0000,     350.29
    340.0000,     399.98
    345.0000,     434.75
           466.8301
LAYER 12
47, 
    110.0000,     148.59
    115.0000,     198.05
    120.0000,     244.42
    125.0000,     285.61
    130.0000,     314.71
    135.0000,     329.22
    140.0000,     329.84
    145.0000,     327.47
    150.0000,     329.43
    155.0000,     338.20
    160.0000,     354.39
    165.0000,     377.40
    170.0000,     403.44
    175.0000,     427.61
    180.0000,     443.94
    185.0000,     450.11
    190.0000,     447.60
    195.0000,     440.08
    200.0000,     430.87
    205.0000,     420.54
    210.0000,     408.44
    215.0000,     393.39
    220.0000,     375.66
    225.0000,     356.85
    230.0000,     340.01
    235.0000,     327.95
    240.0000,     322.91
    245.0000,     326.06
    250.0000,     337.37
    255.0000,     354.76
    260.0000,     375.29
    265.0000,     395.46
    270.0000,     411.58
    275.0000,     421.24
    280.0000,     422.72
    285.0000,     415.86
    290.0000,     401.04
    295.0000,     378.40
    300.0000,     350.07
    305.0000,     320.13
    310.0000,     293.01
    315.0000,     273.90
    320.0000,     268.22
    325.0000,     280.47
    330.0000,     316.63
    335.0000,     384.31
           496.6219
CALCULATED APPARENT RESISTIVITY
      7.5000,       5.0000,   1.00000,    710.3483
     12.5000,       5.0000,   1.00000,   1241.8005
     17.5000,       5.0000,   1.00000,   1322.4482
     22.5000,       5.0000,   1.00000,   1495.6898
     27.5000,       5.0000,   1.00000,   1521.4541
     32.5000,       5.0000,   1.00000,   1297.4492
     37.5000,       5.0000,   1.00000,   1134.5199
     42.5000,       5.0000,   1.00000,    824.9452
     47.5000,       5.0000,   1.00000,    819.4102
     52.5000,       5.0000,   1.00000,    634.3349
     57.5000,       5.0000,   1.00000,    705.9663
     62.5000,       5.0000,   1.00000,    447.5985
     67.5000,       5.0000,   1.00000,    389.6024
     72.5000,       5.0000,   1.00000,    400.8167
     77.5000,       5.0000,   1.00000,    479.3548
     82.5000,       5.0000,   1.00000,    640.0986
     87.5000,       5.0000,   1.00000,    934.3635
     92.5000,       5.0000,   1.00000,   1012.3885
     97.5000,       5.0000,   1.00000,   1111.0276
    102.5000,       5.0000,   1.00000,   1042.2062
    107.5000,       5.0000,   1.00000,    977.1586
    112.5000,       5.0000,   1.00000,    939.1301
    117.5000,       5.0000,   1.00000,   1069.4142
    122.5000,       5.0000,   1.00000,   1429.6952
    127.5000,       5.0000,   1.00000,   1740.5607
    132.5000,       5.0000,   1.00000,   2069.1272
    137.5000,       5.0000,   1.00000,   2332.8530
    142.5000,       5.0000,   1.00000,   3090.0056
    147.5000,       5.0000,   1.00000,   2918.2039
    152.5000,       5.0000,   1.00000,   3190.6082
    157.5000,       5.0000,   1.00000,   3367.8301
    162.5000,       5.0000,   1.00000,   3020.7234
    167.5000,       5.0000,   1.00000,   3085.5229
    172.5000,       5.0000,   1.00000,   2094.4268
    177.5000,       5.0000,   1.00000,   2207.8008
    182.5000,       5.0000,   1.00000,   1455.7284
    187.5000,       5.0000,   1.00000,   1318.4338
    192.5000,       5.0000,   1.00000,    945.7297
    197.5000,       5.0000,   1.00000,    910.9691
    202.5000,       5.0000,   1.00000,    714.4102
    207.5000,       5.0000,   1.00000,    466.0178
    212.5000,       5.0000,   1.00000,    529.8368
    217.5000,       5.0000,   1.00000,    450.3897
    222.5000,       5.0000,   1.00000,    504.9723
    227.5000,       5.0000,   1.00000,    441.0431
    232.5000,       5.0000,   1.00000,    427.8728
    237.5000,       5.0000,   1.00000,    491.0579
    242.5000,       5.0000,   1.00000,    416.0329
    247.5000,       5.0000,   1.00000,    473.3405
    252.5000,       5.0000,   1.00000,    418.4333
    257.5000,       5.0000,   1.00000,    495.8372
    262.5000,       5.0000,   1.00000,    434.6114
    267.5000,       5.0000,   1.00000,    548.9340
    272.5000,       5.0000,   1.00000,    493.5421
    277.5000,       5.0000,   1.00000,    450.0537
    282.5000,       5.0000,   1.00000,    465.2322
    287.5000,       5.0000,   1.00000,    351.4535
    292.5000,       5.0000,   1.00000,    343.8716
    297.5000,       5.0000,   1.00000,    311.2120
    302.5000,       5.0000,   1.00000,    260.5190
    307.5000,       5.0000,   1.00000,    253.5165
    312.5000,       5.0000,   1.00000,    255.1259
    317.5000,       5.0000,   1.00000,    229.9547
    322.5000,       5.0000,   1.00000,    242.1610
    327.5000,       5.0000,   1.00000,    242.6161
    332.5000,       5.0000,   1.00000,    243.8286
    337.5000,       5.0000,   1.00000,    246.6177
    342.5000,       5.0000,   1.00000,    245.7291
    347.5000,       5.0000,   1.00000,    255.0133
    352.5000,       5.0000,   1.00000,    317.4311
    357.5000,       5.0000,   1.00000,    388.1956
    362.5000,       5.0000,   1.00000,    502.8123
    367.5000,       5.0000,   1.00000,    552.1914
    372.5000,       5.0000,   1.00000,    852.8116
    377.5000,       5.0000,   1.00000,    956.4065
    382.5000,       5.0000,   1.00000,   1482.9794
    387.5000,       5.0000,   1.00000,   1387.2738
    392.5000,       5.0000,   1.00000,   1368.4032
    397.5000,       5.0000,   1.00000,   1243.1511
    402.5000,       5.0000,   1.00000,    992.0547
    407.5000,       5.0000,   1.00000,    836.2738
    412.5000,       5.0000,   1.00000,    637.8271
    417.5000,       5.0000,   1.00000,    590.4149
    422.5000,       5.0000,   1.00000,    498.9320
    427.5000,       5.0000,   1.00000,    574.7601
    432.5000,       5.0000,   1.00000,    635.1596
    437.5000,       5.0000,   1.00000,    743.0753
     12.5000,       5.0000,   2.00000,   1207.9248
     17.5000,       5.0000,   2.00000,   1227.3080
     22.5000,       5.0000,   2.00000,   1162.1179
     27.5000,       5.0000,   2.00000,   1268.1760
     32.5000,       5.0000,   2.00000,   1241.1571
     37.5000,       5.0000,   2.00000,   1129.3723
     42.5000,       5.0000,   2.00000,    869.8727
     47.5000,       5.0000,   2.00000,    812.0347
     52.5000,       5.0000,   2.00000,    750.6460
     57.5000,       5.0000,   2.00000,    887.3909
     62.5000,       5.0000,   2.00000,    544.2940
     67.5000,       5.0000,   2.00000,    452.4075
     72.5000,       5.0000,   2.00000,    526.1370
     77.5000,       5.0000,   2.00000,    535.8557
     82.5000,       5.0000,   2.00000,    635.4478
     87.5000,       5.0000,   2.00000,    886.6566
     92.5000,       5.0000,   2.00000,    909.4090
     97.5000,       5.0000,   2.00000,    932.2283
    102.5000,       5.0000,   2.00000,    983.2298
    107.5000,       5.0000,   2.00000,    967.3047
    112.5000,       5.0000,   2.00000,    923.1323
    117.5000,       5.0000,   2.00000,   1070.8867
    122.5000,       5.0000,   2.00000,   1524.5542
    127.5000,       5.0000,   2.00000,   1738.1042
    132.5000,       5.0000,   2.00000,   1547.6119
    137.5000,       5.0000,   2.00000,   1815.7516
    142.5000,       5.0000,   2.00000,   2600.1353
    147.5000,       5.0000,   2.00000,   2176.8066
    152.5000,       5.0000,   2.00000,   2078.5171
    157.5000,       5.0000,   2.00000,   2350.5566
    162.5000,       5.0000,   2.00000,   2275.1228
    167.5000,       5.0000,   2.00000,   2012.2782
    172.5000,       5.0000,   2.00000,   1458.8827
    177.5000,       5.0000,   2.00000,   1691.3594
    182.5000,       5.0000,   2.00000,   1414.1707
    187.5000,       5.0000,   2.00000,    971.6864
    192.5000,       5.0000,   2.00000,    748.1267
    197.5000,       5.0000,   2.00000,    957.7410
    202.5000,       5.0000,   2.00000,    725.1094
    207.5000,       5.0000,   2.00000,    391.8852
    212.5000,       5.0000,   2.00000,    517.1045
    217.5000,       5.0000,   2.00000,    511.7012
    222.5000,       5.0000,   2.00000,    498.5923
    227.5000,       5.0000,   2.00000,    386.8922
    232.5000,       5.0000,   2.00000,    372.5050
    237.5000,       5.0000,   2.00000,    464.8716
    242.5000,       5.0000,   2.00000,    407.9233
    247.5000,       5.0000,   2.00000,    415.0843
    252.5000,       5.0000,   2.00000,    412.2867
    257.5000,       5.0000,   2.00000,    434.9892
    262.5000,       5.0000,   2.00000,    391.9722
    267.5000,       5.0000,   2.00000,    501.9443
    272.5000,       5.0000,   2.00000,    439.6483
    277.5000,       5.0000,   2.00000,    398.0942
    282.5000,       5.0000,   2.00000,    454.5476
    287.5000,       5.0000,   2.00000,    357.9576
    292.5000,       5.0000,   2.00000,    372.1193
    297.5000,       5.0000,   2.00000,    373.4819
    302.5000,       5.0000,   2.00000,    301.5765
    307.5000,       5.0000,   2.00000,    314.5956
    312.5000,       5.0000,   2.00000,    331.3620
    317.5000,       5.0000,   2.00000,    285.8505
    322.5000,       5.0000,   2.00000,    295.2274
    327.5000,       5.0000,   2.00000,    303.5197
    332.5000,       5.0000,   2.00000,    305.9512
    337.5000,       5.0000,   2.00000,    319.5970
    342.5000,       5.0000,   2.00000,    315.3118
    347.5000,       5.0000,   2.00000,    321.2588
    352.5000,       5.0000,   2.00000,    397.2811
    357.5000,       5.0000,   2.00000,    520.9518
    362.5000,       5.0000,   2.00000,    622.0464
    367.5000,       5.0000,   2.00000,    634.1245
    372.5000,       5.0000,   2.00000,    722.5801
    377.5000,       5.0000,   2.00000,    775.9429
    382.5000,       5.0000,   2.00000,   1182.3501
    387.5000,       5.0000,   2.00000,   1013.2197
    392.5000,       5.0000,   2.00000,    814.6298
    397.5000,       5.0000,   2.00000,    903.6958
    402.5000,       5.0000,   2.00000,    825.7896
    407.5000,       5.0000,   2.00000,    691.5466
    412.5000,       5.0000,   2.00000,    600.0338
    417.5000,       5.0000,   2.00000,    593.7613
    422.5000,       5.0000,   2.00000,    508.9438
    427.5000,       5.0000,   2.00000,    567.2126
    432.5000,       5.0000,   2.00000,    664.8362
     17.5000,       5.0000,   3.00000,   1071.0781
     22.5000,       5.0000,   3.00000,   1032.7666
     27.5000,       5.0000,   3.00000,   1032.6746
     32.5000,       5.0000,   3.00000,   1044.9589
     37.5000,       5.0000,   3.00000,   1016.3387
     42.5000,       5.0000,   3.00000,    756.2535
     47.5000,       5.0000,   3.00000,    846.8427
     52.5000,       5.0000,   3.00000,    886.8496
     57.5000,       5.0000,   3.00000,   1120.2637
     62.5000,       5.0000,   3.00000,    638.6498
     67.5000,       5.0000,   3.00000,    517.2446
     72.5000,       5.0000,   3.00000,    548.4388
     77.5000,       5.0000,   3.00000,    592.4312
     82.5000,       5.0000,   3.00000,    673.0950
     87.5000,       5.0000,   3.00000,    925.5601
     92.5000,       5.0000,   3.00000,    949.8516
     97.5000,       5.0000,   3.00000,    940.0732
    102.5000,       5.0000,   3.00000,    896.2195
    107.5000,       5.0000,   3.00000,    866.1740
    112.5000,       5.0000,   3.00000,    842.4156
    117.5000,       5.0000,   3.00000,   1044.9777
    122.5000,       5.0000,   3.00000,   1509.4453
    127.5000,       5.0000,   3.00000,   1443.6666
    132.5000,       5.0000,   3.00000,   1229.5249
    137.5000,       5.0000,   3.00000,   1349.9799
    142.5000,       5.0000,   3.00000,   1913.6489
    147.5000,       5.0000,   3.00000,   1642.2561
    152.5000,       5.0000,   3.00000,   1434.4081
    157.5000,       5.0000,   3.00000,   1642.8563
    162.5000,       5.0000,   3.00000,   1632.0809
    167.5000,       5.0000,   3.00000,   1462.3121
    172.5000,       5.0000,   3.00000,    997.2469
    177.5000,       5.0000,   3.00000,   1325.7834
    182.5000,       5.0000,   3.00000,   1139.0328
    187.5000,       5.0000,   3.00000,    891.1196
    192.5000,       5.0000,   3.00000,    643.3920
    197.5000,       5.0000,   3.00000,    902.8295
    202.5000,       5.0000,   3.00000,    707.3847
    207.5000,       5.0000,   3.00000,    350.1066
    212.5000,       5.0000,   3.00000,    428.2904
    217.5000,       5.0000,   3.00000,    511.6476
    222.5000,       5.0000,   3.00000,    533.0717
    227.5000,       5.0000,   3.00000,    386.1404
    232.5000,       5.0000,   3.00000,    352.8940
    237.5000,       5.0000,   3.00000,    441.3401
    242.5000,       5.0000,   3.00000,    405.8582
    247.5000,       5.0000,   3.00000,    426.6166
    252.5000,       5.0000,   3.00000,    359.2876
    257.5000,       5.0000,   3.00000,    403.2830
    262.5000,       5.0000,   3.00000,    366.1496
    267.5000,       5.0000,   3.00000,    467.6941
    272.5000,       5.0000,   3.00000,    423.3595
    277.5000,       5.0000,   3.00000,    394.4783
    282.5000,       5.0000,   3.00000,    420.4680
    287.5000,       5.0000,   3.00000,    371.3012
    292.5000,       5.0000,   3.00000,    404.5628
    297.5000,       5.0000,   3.00000,    395.0983
    302.5000,       5.0000,   3.00000,    347.3213
    307.5000,       5.0000,   3.00000,    356.7263
    312.5000,       5.0000,   3.00000,    380.6047
    317.5000,       5.0000,   3.00000,    338.5471
    322.5000,       5.0000,   3.00000,    345.6188
    327.5000,       5.0000,   3.00000,    360.1209
    332.5000,       5.0000,   3.00000,    383.0827
    337.5000,       5.0000,   3.00000,    390.6612
    342.5000,       5.0000,   3.00000,    370.7470
    347.5000,       5.0000,   3.00000,    361.3085
    352.5000,       5.0000,   3.00000,    468.4124
    357.5000,       5.0000,   3.00000,    602.7731
    362.5000,       5.0000,   3.00000,    693.8440
    367.5000,       5.0000,   3.00000,    518.0909
    372.5000,       5.0000,   3.00000,    560.4482
    377.5000,       5.0000,   3.00000,    650.8086
    382.5000,       5.0000,   3.00000,   1031.3289
    387.5000,       5.0000,   3.00000,    798.2637
    392.5000,       5.0000,   3.00000,    608.9694
    397.5000,       5.0000,   3.00000,    617.3517
    402.5000,       5.0000,   3.00000,    670.4343
    407.5000,       5.0000,   3.00000,    642.6635
    412.5000,       5.0000,   3.00000,    556.3555
    417.5000,       5.0000,   3.00000,    570.4894
    422.5000,       5.0000,   3.00000,    484.2168
    427.5000,       5.0000,   3.00000,    558.3581
     22.5000,      15.0000,   1.00000,    989.7056
     27.5000,      15.0000,   1.00000,    950.3489
     32.5000,      15.0000,   1.00000,    866.5092
     37.5000,      15.0000,   1.00000,    792.6574
     42.5000,      15.0000,   1.00000,    813.3527
     47.5000,      15.0000,   1.00000,    849.6893
     52.5000,      15.0000,   1.00000,   1036.1101
     57.5000,      15.0000,   1.00000,    986.7387
     62.5000,      15.0000,   1.00000,    869.0026
     67.5000,      15.0000,   1.00000,    602.1907
     72.5000,      15.0000,   1.00000,    551.7615
     77.5000,      15.0000,   1.00000,    614.8109
     82.5000,      15.0000,   1.00000,    808.3817
     87.5000,      15.0000,   1.00000,    929.2757
     92.5000,      15.0000,   1.00000,   1011.2892
     97.5000,      15.0000,   1.00000,    973.3510
    102.5000,      15.0000,   1.00000,    858.3300
    107.5000,      15.0000,   1.00000,    777.1864
    112.5000,      15.0000,   1.00000,    878.8818
    117.5000,      15.0000,   1.00000,   1148.6616
    122.5000,      15.0000,   1.00000,   1252.7153
    127.5000,      15.0000,   1.00000,   1249.0461
    132.5000,      15.0000,   1.00000,   1216.5396
    137.5000,      15.0000,   1.00000,   1274.9850
    142.5000,      15.0000,   1.00000,   1267.3394
    147.5000,      15.0000,   1.00000,   1346.4642
    152.5000,      15.0000,   1.00000,   1381.2233
    157.5000,      15.0000,   1.00000,   1265.3126
    162.5000,      15.0000,   1.00000,   1209.6246
    167.5000,      15.0000,   1.00000,   1126.2279
    172.5000,      15.0000,   1.00000,   1100.7328
    177.5000,      15.0000,   1.00000,    957.3891
    182.5000,      15.0000,   1.00000,    979.3340
    187.5000,      15.0000,   1.00000,    891.0723
    192.5000,      15.0000,   1.00000,    854.7946
    197.5000,      15.0000,   1.00000,    697.2053
    202.5000,      15.0000,   1.00000,    625.1509
    207.5000,      15.0000,   1.00000,    498.1195
    212.5000,      15.0000,   1.00000,    399.7084
    217.5000,      15.0000,   1.00000,    442.0789
    222.5000,      15.0000,   1.00000,    487.9330
    227.5000,      15.0000,   1.00000,    454.0481
    232.5000,      15.0000,   1.00000,    405.1048
    237.5000,      15.0000,   1.00000,    397.9707
    242.5000,      15.0000,   1.00000,    427.9568
    247.5000,      15.0000,   1.00000,    396.2961
    252.5000,      15.0000,   1.00000,    385.2520
    257.5000,      15.0000,   1.00000,    361.0632
    262.5000,      15.0000,   1.00000,    403.9087
    267.5000,      15.0000,   1.00000,    416.0186
    272.5000,      15.0000,   1.00000,    436.5188
    277.5000,      15.0000,   1.00000,    415.6990
    282.5000,      15.0000,   1.00000,    402.5082
    287.5000,      15.0000,   1.00000,    403.8974
    292.5000,      15.0000,   1.00000,    397.3570
    297.5000,      15.0000,   1.00000,    393.8523
    302.5000,      15.0000,   1.00000,    380.9336
    307.5000,      15.0000,   1.00000,    379.8801
    312.5000,      15.0000,   1.00000,    373.9288
    317.5000,      15.0000,   1.00000,    380.5811
    322.5000,      15.0000,   1.00000,    384.7156
    327.5000,      15.0000,   1.00000,    407.3157
    332.5000,      15.0000,   1.00000,    426.8482
    337.5000,      15.0000,   1.00000,    424.6262
    342.5000,      15.0000,   1.00000,    400.4687
    347.5000,      15.0000,   1.00000,    434.5618
    352.5000,      15.0000,   1.00000,    514.5769
    357.5000,      15.0000,   1.00000,    613.4499
    362.5000,      15.0000,   1.00000,    536.6812
    367.5000,      15.0000,   1.00000,    498.7648
    372.5000,      15.0000,   1.00000,    502.7330
    377.5000,      15.0000,   1.00000,    665.7690
    382.5000,      15.0000,   1.00000,    743.6079
    387.5000,      15.0000,   1.00000,    766.5545
    392.5000,      15.0000,   1.00000,    629.1485
    397.5000,      15.0000,   1.00000,    554.6098
    402.5000,      15.0000,   1.00000,    562.5819
    407.5000,      15.0000,   1.00000,    609.4604
    412.5000,      15.0000,   1.00000,    589.6028
    417.5000,      15.0000,   1.00000,    518.8182
    422.5000,      15.0000,   1.00000,    531.2955
     22.5000,       5.0000,   4.00000,   1005.2595
     27.5000,       5.0000,   4.00000,   1014.6138
     32.5000,       5.0000,   4.00000,    865.4768
     37.5000,       5.0000,   4.00000,    785.1859
     42.5000,       5.0000,   4.00000,    669.4171
     47.5000,       5.0000,   4.00000,    853.5467
     52.5000,       5.0000,   4.00000,    984.7939
     57.5000,       5.0000,   4.00000,   1309.8165
     62.5000,       5.0000,   4.00000,    748.5217
     67.5000,       5.0000,   4.00000,    544.4373
     72.5000,       5.0000,   4.00000,    558.1683
     77.5000,       5.0000,   4.00000,    574.2780
     82.5000,       5.0000,   4.00000,    727.1223
     87.5000,       5.0000,   4.00000,   1030.3749
     92.5000,       5.0000,   4.00000,   1067.0557
     97.5000,       5.0000,   4.00000,   1023.6487
    102.5000,       5.0000,   4.00000,    866.6254
    107.5000,       5.0000,   4.00000,    747.9906
    112.5000,       5.0000,   4.00000,    759.1138
    117.5000,       5.0000,   4.00000,    960.4592
    122.5000,       5.0000,   4.00000,   1262.1824
    127.5000,       5.0000,   4.00000,   1262.3307
    132.5000,       5.0000,   4.00000,   1092.3461
    137.5000,       5.0000,   4.00000,   1079.5604
    142.5000,       5.0000,   4.00000,   1378.9927
    147.5000,       5.0000,   4.00000,   1161.5592
    152.5000,       5.0000,   4.00000,   1154.1726
    157.5000,       5.0000,   4.00000,   1203.0668
    162.5000,       5.0000,   4.00000,   1111.1246
    167.5000,       5.0000,   4.00000,   1126.1095
    172.5000,       5.0000,   4.00000,    811.5668
    177.5000,       5.0000,   4.00000,    999.4532
    182.5000,       5.0000,   4.00000,    917.2295
    187.5000,       5.0000,   4.00000,    803.9365
    192.5000,       5.0000,   4.00000,    626.2667
    197.5000,       5.0000,   4.00000,    807.6122
    202.5000,       5.0000,   4.00000,    656.1545
    207.5000,       5.0000,   4.00000,    342.4863
    212.5000,       5.0000,   4.00000,    414.4225
    217.5000,       5.0000,   4.00000,    417.4145
    222.5000,       5.0000,   4.00000,    519.3598
    227.5000,       5.0000,   4.00000,    419.3655
    232.5000,       5.0000,   4.00000,    366.2015
    237.5000,       5.0000,   4.00000,    440.2363
    242.5000,       5.0000,   4.00000,    401.7297
    247.5000,       5.0000,   4.00000,    413.0668
    252.5000,       5.0000,   4.00000,    350.9113
    257.5000,       5.0000,   4.00000,    383.2727
    262.5000,       5.0000,   4.00000,    349.5131
    267.5000,       5.0000,   4.00000,    468.6964
    272.5000,       5.0000,   4.00000,    429.2695
    277.5000,       5.0000,   4.00000,    390.3697
    282.5000,       5.0000,   4.00000,    444.0759
    287.5000,       5.0000,   4.00000,    371.2009
    292.5000,       5.0000,   4.00000,    415.4541
    297.5000,       5.0000,   4.00000,    423.0790
    302.5000,       5.0000,   4.00000,    362.9053
    307.5000,       5.0000,   4.00000,    389.2123
    312.5000,       5.0000,   4.00000,    411.9758
    317.5000,       5.0000,   4.00000,    372.1118
    322.5000,       5.0000,   4.00000,    399.8276
    327.5000,       5.0000,   4.00000,    421.1892
    332.5000,       5.0000,   4.00000,    441.2023
    337.5000,       5.0000,   4.00000,    445.7960
    342.5000,       5.0000,   4.00000,    403.0859
    347.5000,       5.0000,   4.00000,    400.2179
    352.5000,       5.0000,   4.00000,    499.3349
    357.5000,       5.0000,   4.00000,    622.7698
    362.5000,       5.0000,   4.00000,    586.0278
    367.5000,       5.0000,   4.00000,    441.2251
    372.5000,       5.0000,   4.00000,    496.5773
    377.5000,       5.0000,   4.00000,    562.8226
    382.5000,       5.0000,   4.00000,    890.5714
    387.5000,       5.0000,   4.00000,    709.4370
    392.5000,       5.0000,   4.00000,    528.2151
    397.5000,       5.0000,   4.00000,    541.0354
    402.5000,       5.0000,   4.00000,    559.8820
    407.5000,       5.0000,   4.00000,    588.2214
    412.5000,       5.0000,   4.00000,    523.0435
    417.5000,       5.0000,   4.00000,    512.5833
    422.5000,       5.0000,   4.00000,    449.2239
     30.0000,      20.0000,   1.00000,    801.8351
     35.0000,      20.0000,   1.00000,    717.5766
     40.0000,      20.0000,   1.00000,    692.2097
     45.0000,      20.0000,   1.00000,    802.7014
     50.0000,      20.0000,   1.00000,    971.6218
     55.0000,      20.0000,   1.00000,   1024.4630
     60.0000,      20.0000,   1.00000,    953.0721
     65.0000,      20.0000,   1.00000,    842.8215
     70.0000,      20.0000,   1.00000,    616.8848
     75.0000,      20.0000,   1.00000,    583.7979
     80.0000,      20.0000,   1.00000,    728.7776
     85.0000,      20.0000,   1.00000,    903.0533
     90.0000,      20.0000,   1.00000,   1091.7916
     95.0000,      20.0000,   1.00000,   1086.1256
    100.0000,      20.0000,   1.00000,    945.1015
    105.0000,      20.0000,   1.00000,    826.1463
    110.0000,      20.0000,   1.00000,    784.9526
    115.0000,      20.0000,   1.00000,    826.1336
    120.0000,      20.0000,   1.00000,    936.7377
    125.0000,      20.0000,   1.00000,   1027.4991
    130.0000,      20.0000,   1.00000,   1079.6356
    135.0000,      20.0000,   1.00000,   1107.2908
    140.0000,      20.0000,   1.00000,    974.8698
    145.0000,      20.0000,   1.00000,    949.4052
    150.0000,      20.0000,   1.00000,    946.6713
    155.0000,      20.0000,   1.00000,    895.8177
    160.0000,      20.0000,   1.00000,    863.4848
    165.0000,      20.0000,   1.00000,    818.8756
    170.0000,      20.0000,   1.00000,    795.7917
    175.0000,      20.0000,   1.00000,    812.0593
    180.0000,      20.0000,   1.00000,    757.3170
    185.0000,      20.0000,   1.00000,    772.6354
    190.0000,      20.0000,   1.00000,    796.9842
    195.0000,      20.0000,   1.00000,    717.2190
    200.0000,      20.0000,   1.00000,    592.3090
    205.0000,      20.0000,   1.00000,    538.6588
    210.0000,      20.0000,   1.00000,    458.5724
    215.0000,      20.0000,   1.00000,    401.2630
    220.0000,      20.0000,   1.00000,    404.8863
    225.0000,      20.0000,   1.00000,    401.3875
    230.0000,      20.0000,   1.00000,    458.2073
    235.0000,      20.0000,   1.00000,    445.0377
    240.0000,      20.0000,   1.00000,    408.4891
    245.0000,      20.0000,   1.00000,    395.4374
    250.0000,      20.0000,   1.00000,    382.8414
    255.0000,      20.0000,   1.00000,    376.1459
    260.0000,      20.0000,   1.00000,    394.8921
    265.0000,      20.0000,   1.00000,    410.0214
    270.0000,      20.0000,   1.00000,    419.0108
    275.0000,      20.0000,   1.00000,    455.3221
    280.0000,      20.0000,   1.00000,    432.9111
    285.0000,      20.0000,   1.00000,    417.4305
    290.0000,      20.0000,   1.00000,    423.0141
    295.0000,      20.0000,   1.00000,    389.1557
    300.0000,      20.0000,   1.00000,    401.0268
    305.0000,      20.0000,   1.00000,    403.2872
    310.0000,      20.0000,   1.00000,    390.2290
    315.0000,      20.0000,   1.00000,    417.3298
    320.0000,      20.0000,   1.00000,    440.5004
    325.0000,      20.0000,   1.00000,    460.3873
    330.0000,      20.0000,   1.00000,    481.5354
    335.0000,      20.0000,   1.00000,    464.0264
    340.0000,      20.0000,   1.00000,    456.1064
    345.0000,      20.0000,   1.00000,    471.2997
    350.0000,      20.0000,   1.00000,    504.7659
    355.0000,      20.0000,   1.00000,    467.9182
    360.0000,      20.0000,   1.00000,    432.6554
    365.0000,      20.0000,   1.00000,    455.5375
    370.0000,      20.0000,   1.00000,    479.4460
    375.0000,      20.0000,   1.00000,    550.7227
    380.0000,      20.0000,   1.00000,    587.3114
    385.0000,      20.0000,   1.00000,    618.1146
    390.0000,      20.0000,   1.00000,    669.1225
    395.0000,      20.0000,   1.00000,    610.6890
    400.0000,      20.0000,   1.00000,    546.2235
    405.0000,      20.0000,   1.00000,    520.5738
    410.0000,      20.0000,   1.00000,    489.3498
    415.0000,      20.0000,   1.00000,    485.4677
     27.5000,       5.0000,   5.00000,   1002.0732
     32.5000,       5.0000,   5.00000,    779.1857
     37.5000,       5.0000,   5.00000,    661.9045
     42.5000,       5.0000,   5.00000,    609.9544
     47.5000,       5.0000,   5.00000,    834.5822
     52.5000,       5.0000,   5.00000,   1028.0342
     57.5000,       5.0000,   5.00000,   1429.1764
     62.5000,       5.0000,   5.00000,    792.0339
     67.5000,       5.0000,   5.00000,    572.4987
     72.5000,       5.0000,   5.00000,    556.7880
     77.5000,       5.0000,   5.00000,    566.8480
     82.5000,       5.0000,   5.00000,    713.1168
     87.5000,       5.0000,   5.00000,   1147.2047
     92.5000,       5.0000,   5.00000,   1197.5221
     97.5000,       5.0000,   5.00000,   1075.4554
    102.5000,       5.0000,   5.00000,    876.3068
    107.5000,       5.0000,   5.00000,    727.5914
    112.5000,       5.0000,   5.00000,    670.5134
    117.5000,       5.0000,   5.00000,    782.9022
    122.5000,       5.0000,   5.00000,   1094.4209
    127.5000,       5.0000,   5.00000,   1159.9218
    132.5000,       5.0000,   5.00000,    988.5287
    137.5000,       5.0000,   5.00000,    954.2518
    142.5000,       5.0000,   5.00000,   1110.3770
    147.5000,       5.0000,   5.00000,    904.4859
    152.5000,       5.0000,   5.00000,    853.2585
    157.5000,       5.0000,   5.00000,    934.8792
    162.5000,       5.0000,   5.00000,    860.5885
    167.5000,       5.0000,   5.00000,    877.3915
    172.5000,       5.0000,   5.00000,    663.2987
    177.5000,       5.0000,   5.00000,    835.8741
    182.5000,       5.0000,   5.00000,    813.0986
    187.5000,       5.0000,   5.00000,    709.4500
    192.5000,       5.0000,   5.00000,    559.3366
    197.5000,       5.0000,   5.00000,    790.9572
    202.5000,       5.0000,   5.00000,    618.5675
    207.5000,       5.0000,   5.00000,    333.2694
    212.5000,       5.0000,   5.00000,    400.2689
    217.5000,       5.0000,   5.00000,    400.4152
    222.5000,       5.0000,   5.00000,    443.6088
    227.5000,       5.0000,   5.00000,    414.6645
    232.5000,       5.0000,   5.00000,    396.3085
    237.5000,       5.0000,   5.00000,    461.7646
    242.5000,       5.0000,   5.00000,    393.0188
    247.5000,       5.0000,   5.00000,    397.6343
    252.5000,       5.0000,   5.00000,    356.3360
    257.5000,       5.0000,   5.00000,    383.9327
    262.5000,       5.0000,   5.00000,    348.1946
    267.5000,       5.0000,   5.00000,    476.2054
    272.5000,       5.0000,   5.00000,    431.8882
    277.5000,       5.0000,   5.00000,    412.1584
    282.5000,       5.0000,   5.00000,    459.2975
    287.5000,       5.0000,   5.00000,    383.8925
    292.5000,       5.0000,   5.00000,    419.0485
    297.5000,       5.0000,   5.00000,    433.9965
    302.5000,       5.0000,   5.00000,    375.6106
    307.5000,       5.0000,   5.00000,    398.0372
    312.5000,       5.0000,   5.00000,    440.6768
    317.5000,       5.0000,   5.00000,    400.0525
    322.5000,       5.0000,   5.00000,    441.1460
    327.5000,       5.0000,   5.00000,    472.7292
    332.5000,       5.0000,   5.00000,    479.3050
    337.5000,       5.0000,   5.00000,    467.1913
    342.5000,       5.0000,   5.00000,    437.9394
    347.5000,       5.0000,   5.00000,    415.8926
    352.5000,       5.0000,   5.00000,    498.3996
    357.5000,       5.0000,   5.00000,    515.9104
    362.5000,       5.0000,   5.00000,    509.0908
    367.5000,       5.0000,   5.00000,    421.5359
    372.5000,       5.0000,   5.00000,    479.7248
    377.5000,       5.0000,   5.00000,    518.5857
    382.5000,       5.0000,   5.00000,    789.1074
    387.5000,       5.0000,   5.00000,    643.8607
    392.5000,       5.0000,   5.00000,    508.4740
    397.5000,       5.0000,   5.00000,    544.2274
    402.5000,       5.0000,   5.00000,    557.2826
    407.5000,       5.0000,   5.00000,    515.5640
    412.5000,       5.0000,   5.00000,    465.9690
    417.5000,       5.0000,   5.00000,    471.4592
     32.5000,       5.0000,   6.00000,    775.2946
     37.5000,       5.0000,   6.00000,    693.6130
     42.5000,       5.0000,   6.00000,    576.9919
     47.5000,       5.0000,   6.00000,    821.6613
     52.5000,       5.0000,   6.00000,   1036.5426
     57.5000,       5.0000,   6.00000,   1402.7897
     62.5000,       5.0000,   6.00000,    785.0554
     67.5000,       5.0000,   6.00000,    572.7216
     72.5000,       5.0000,   6.00000,    572.9938
     77.5000,       5.0000,   6.00000,    567.8398
     82.5000,       5.0000,   6.00000,    717.7099
     87.5000,       5.0000,   6.00000,   1128.9376
     92.5000,       5.0000,   6.00000,   1249.4305
     97.5000,       5.0000,   6.00000,   1126.1465
    102.5000,       5.0000,   6.00000,    916.0164
    107.5000,       5.0000,   6.00000,    739.5735
    112.5000,       5.0000,   6.00000,    602.7607
    117.5000,       5.0000,   6.00000,    673.0694
    122.5000,       5.0000,   6.00000,    981.2883
    127.5000,       5.0000,   6.00000,   1049.0443
    132.5000,       5.0000,   6.00000,    912.5162
    137.5000,       5.0000,   6.00000,    869.0114
    142.5000,       5.0000,   6.00000,   1053.7646
    147.5000,       5.0000,   6.00000,    752.3860
    152.5000,       5.0000,   6.00000,    641.4099
    157.5000,       5.0000,   6.00000,    724.8969
    162.5000,       5.0000,   6.00000,    752.2392
    167.5000,       5.0000,   6.00000,    730.5094
    172.5000,       5.0000,   6.00000,    520.2823
    177.5000,       5.0000,   6.00000,    783.0691
    182.5000,       5.0000,   6.00000,    762.3534
    187.5000,       5.0000,   6.00000,    631.9919
    192.5000,       5.0000,   6.00000,    498.5280
    197.5000,       5.0000,   6.00000,    758.1794
    202.5000,       5.0000,   6.00000,    641.7697
    207.5000,       5.0000,   6.00000,    310.0756
    212.5000,       5.0000,   6.00000,    386.0003
    217.5000,       5.0000,   6.00000,    391.4878
    222.5000,       5.0000,   6.00000,    438.3407
    227.5000,       5.0000,   6.00000,    367.5195
    232.5000,       5.0000,   6.00000,    391.6110
    237.5000,       5.0000,   6.00000,    481.2299
    242.5000,       5.0000,   6.00000,    399.4524
    247.5000,       5.0000,   6.00000,    406.1186
    252.5000,       5.0000,   6.00000,    348.8455
    257.5000,       5.0000,   6.00000,    400.4141
    262.5000,       5.0000,   6.00000,    360.5541
    267.5000,       5.0000,   6.00000,    474.4109
    272.5000,       5.0000,   6.00000,    448.5726
    277.5000,       5.0000,   6.00000,    424.3069
    282.5000,       5.0000,   6.00000,    472.4674
    287.5000,       5.0000,   6.00000,    395.5535
    292.5000,       5.0000,   6.00000,    434.0425
    297.5000,       5.0000,   6.00000,    431.0638
    302.5000,       5.0000,   6.00000,    380.9549
    307.5000,       5.0000,   6.00000,    410.9010
    312.5000,       5.0000,   6.00000,    455.0833
    317.5000,       5.0000,   6.00000,    431.6653
    322.5000,       5.0000,   6.00000,    466.3778
    327.5000,       5.0000,   6.00000,    492.0525
    332.5000,       5.0000,   6.00000,    496.6840
    337.5000,       5.0000,   6.00000,    490.5840
    342.5000,       5.0000,   6.00000,    444.3628
    347.5000,       5.0000,   6.00000,    414.0799
    352.5000,       5.0000,   6.00000,    420.8189
    357.5000,       5.0000,   6.00000,    456.3116
    362.5000,       5.0000,   6.00000,    489.8197
    367.5000,       5.0000,   6.00000,    409.9163
    372.5000,       5.0000,   6.00000,    471.5497
    377.5000,       5.0000,   6.00000,    509.8074
    382.5000,       5.0000,   6.00000,    756.8395
    387.5000,       5.0000,   6.00000,    602.3248
    392.5000,       5.0000,   6.00000,    507.2323
    397.5000,       5.0000,   6.00000,    569.9378
    402.5000,       5.0000,   6.00000,    563.0560
    407.5000,       5.0000,   6.00000,    492.8488
    412.5000,       5.0000,   6.00000,    407.6368
     37.5000,      25.0000,   1.00000,    781.9141
     42.5000,      25.0000,   1.00000,    809.2631
     47.5000,      25.0000,   1.00000,    905.1419
     52.5000,      25.0000,   1.00000,    877.1252
     57.5000,      25.0000,   1.00000,    848.0787
     62.5000,      25.0000,   1.00000,    810.8558
     67.5000,      25.0000,   1.00000,    766.7609
     72.5000,      25.0000,   1.00000,    641.9567
     77.5000,      25.0000,   1.00000,    718.9346
     82.5000,      25.0000,   1.00000,    832.6434
     87.5000,      25.0000,   1.00000,    918.4961
     92.5000,      25.0000,   1.00000,    981.1455
     97.5000,      25.0000,   1.00000,   1057.4468
    102.5000,      25.0000,   1.00000,    951.5131
    107.5000,      25.0000,   1.00000,    815.0162
    112.5000,      25.0000,   1.00000,    786.5450
    117.5000,      25.0000,   1.00000,    796.8196
    122.5000,      25.0000,   1.00000,    799.2034
    127.5000,      25.0000,   1.00000,    871.8406
    132.5000,      25.0000,   1.00000,    962.8185
    137.5000,      25.0000,   1.00000,    952.8727
    142.5000,      25.0000,   1.00000,    848.2004
    147.5000,      25.0000,   1.00000,    776.7537
    152.5000,      25.0000,   1.00000,    706.9073
    157.5000,      25.0000,   1.00000,    656.8947
    162.5000,      25.0000,   1.00000,    620.0887
    167.5000,      25.0000,   1.00000,    649.6440
    172.5000,      25.0000,   1.00000,    667.6411
    177.5000,      25.0000,   1.00000,    659.7924
    182.5000,      25.0000,   1.00000,    659.9737
    187.5000,      25.0000,   1.00000,    722.2059
    192.5000,      25.0000,   1.00000,    684.9147
    197.5000,      25.0000,   1.00000,    597.5611
    202.5000,      25.0000,   1.00000,    525.8948
    207.5000,      25.0000,   1.00000,    514.0280
    212.5000,      25.0000,   1.00000,    427.9272
    217.5000,      25.0000,   1.00000,    380.6312
    222.5000,      25.0000,   1.00000,    392.6962
    227.5000,      25.0000,   1.00000,    407.3400
    232.5000,      25.0000,   1.00000,    397.0005
    237.5000,      25.0000,   1.00000,    419.0211
    242.5000,      25.0000,   1.00000,    423.1052
    247.5000,      25.0000,   1.00000,    405.5210
    252.5000,      25.0000,   1.00000,    386.2954
    257.5000,      25.0000,   1.00000,    407.1056
    262.5000,      25.0000,   1.00000,    417.5263
    267.5000,      25.0000,   1.00000,    432.0692
    272.5000,      25.0000,   1.00000,    446.0662
    277.5000,      25.0000,   1.00000,    456.4873
    282.5000,      25.0000,   1.00000,    444.2653
    287.5000,      25.0000,   1.00000,    437.4248
    292.5000,      25.0000,   1.00000,    416.9671
    297.5000,      25.0000,   1.00000,    399.5509
    302.5000,      25.0000,   1.00000,    404.9811
    307.5000,      25.0000,   1.00000,    415.1118
    312.5000,      25.0000,   1.00000,    429.2110
    317.5000,      25.0000,   1.00000,    458.4999
    322.5000,      25.0000,   1.00000,    485.9144
    327.5000,      25.0000,   1.00000,    480.6184
    332.5000,      25.0000,   1.00000,    491.3190
    337.5000,      25.0000,   1.00000,    480.8220
    342.5000,      25.0000,   1.00000,    474.3571
    347.5000,      25.0000,   1.00000,    429.0649
    352.5000,      25.0000,   1.00000,    405.5471
    357.5000,      25.0000,   1.00000,    395.3468
    362.5000,      25.0000,   1.00000,    419.5641
    367.5000,      25.0000,   1.00000,    449.0399
    372.5000,      25.0000,   1.00000,    519.6839
    377.5000,      25.0000,   1.00000,    550.6401
    382.5000,      25.0000,   1.00000,    577.4398
    387.5000,      25.0000,   1.00000,    619.4462
    392.5000,      25.0000,   1.00000,    660.1719
    397.5000,      25.0000,   1.00000,    593.6756
    402.5000,      25.0000,   1.00000,    519.4802
    407.5000,      25.0000,   1.00000,    478.4396
     37.5000,       5.0000,   7.00000,    725.3112
     42.5000,       5.0000,   7.00000,    614.3383
     47.5000,       5.0000,   7.00000,    817.4135
     52.5000,       5.0000,   7.00000,    986.0685
     57.5000,       5.0000,   7.00000,   1311.7949
     62.5000,       5.0000,   7.00000,    731.8315
     67.5000,       5.0000,   7.00000,    556.0666
     72.5000,       5.0000,   7.00000,    577.7681
     77.5000,       5.0000,   7.00000,    591.1974
     82.5000,       5.0000,   7.00000,    716.2049
     87.5000,       5.0000,   7.00000,   1074.6135
     92.5000,       5.0000,   7.00000,   1154.3644
     97.5000,       5.0000,   7.00000,   1166.1667
    102.5000,       5.0000,   7.00000,    961.1071
    107.5000,       5.0000,   7.00000,    728.1914
    112.5000,       5.0000,   7.00000,    601.0837
    117.5000,       5.0000,   7.00000,    654.2401
    122.5000,       5.0000,   7.00000,    879.9312
    127.5000,       5.0000,   7.00000,    948.3653
    132.5000,       5.0000,   7.00000,    829.4636
    137.5000,       5.0000,   7.00000,    840.4930
    142.5000,       5.0000,   7.00000,    971.9138
    147.5000,       5.0000,   7.00000,    673.0967
    152.5000,       5.0000,   7.00000,    549.6705
    157.5000,       5.0000,   7.00000,    619.6901
    162.5000,       5.0000,   7.00000,    619.6463
    167.5000,       5.0000,   7.00000,    638.2428
    172.5000,       5.0000,   7.00000,    486.4751
    177.5000,       5.0000,   7.00000,    693.2961
    182.5000,       5.0000,   7.00000,    726.2995
    187.5000,       5.0000,   7.00000,    593.4168
    192.5000,       5.0000,   7.00000,    462.1693
    197.5000,       5.0000,   7.00000,    736.2864
    202.5000,       5.0000,   7.00000,    613.9694
    207.5000,       5.0000,   7.00000,    315.2751
    212.5000,       5.0000,   7.00000,    364.7407
    217.5000,       5.0000,   7.00000,    382.1056
    222.5000,       5.0000,   7.00000,    434.3922
    227.5000,       5.0000,   7.00000,    368.3877
    232.5000,       5.0000,   7.00000,    344.3612
    237.5000,       5.0000,   7.00000,    463.1340
    242.5000,       5.0000,   7.00000,    425.9952
    247.5000,       5.0000,   7.00000,    415.1659
    252.5000,       5.0000,   7.00000,    362.4926
    257.5000,       5.0000,   7.00000,    403.2596
    262.5000,       5.0000,   7.00000,    370.2107
    267.5000,       5.0000,   7.00000,    497.2243
    272.5000,       5.0000,   7.00000,    453.2909
    277.5000,       5.0000,   7.00000,    429.0292
    282.5000,       5.0000,   7.00000,    483.0300
    287.5000,       5.0000,   7.00000,    406.6979
    292.5000,       5.0000,   7.00000,    440.5981
    297.5000,       5.0000,   7.00000,    443.8000
    302.5000,       5.0000,   7.00000,    381.0060
    307.5000,       5.0000,   7.00000,    423.8122
    312.5000,       5.0000,   7.00000,    478.5060
    317.5000,       5.0000,   7.00000,    441.4473
    322.5000,       5.0000,   7.00000,    478.7726
    327.5000,       5.0000,   7.00000,    488.5981
    332.5000,       5.0000,   7.00000,    504.6575
    337.5000,       5.0000,   7.00000,    495.5382
    342.5000,       5.0000,   7.00000,    435.4523
    347.5000,       5.0000,   7.00000,    355.2182
    352.5000,       5.0000,   7.00000,    384.8752
    357.5000,       5.0000,   7.00000,    448.9360
    362.5000,       5.0000,   7.00000,    485.2463
    367.5000,       5.0000,   7.00000,    402.2289
    372.5000,       5.0000,   7.00000,    462.9344
    377.5000,       5.0000,   7.00000,    514.5350
    382.5000,       5.0000,   7.00000,    766.4691
    387.5000,       5.0000,   7.00000,    608.0546
    392.5000,       5.0000,   7.00000,    509.2152
    397.5000,       5.0000,   7.00000,    573.3054
    402.5000,       5.0000,   7.00000,    566.0994
    407.5000,       5.0000,   7.00000,    487.4068
     42.5000,       5.0000,   8.00000,    640.2092
     47.5000,       5.0000,   8.00000,    816.4785
     52.5000,       5.0000,   8.00000,    919.9030
     57.5000,       5.0000,   8.00000,   1204.4803
     62.5000,       5.0000,   8.00000,    672.2187
     67.5000,       5.0000,   8.00000,    523.4570
     72.5000,       5.0000,   8.00000,    570.7903
     77.5000,       5.0000,   8.00000,    591.5676
     82.5000,       5.0000,   8.00000,    704.5045
     87.5000,       5.0000,   8.00000,   1012.4456
     92.5000,       5.0000,   8.00000,   1091.6343
     97.5000,       5.0000,   8.00000,   1076.3671
    102.5000,       5.0000,   8.00000,    952.6351
    107.5000,       5.0000,   8.00000,    756.6386
    112.5000,       5.0000,   8.00000,    624.2786
    117.5000,       5.0000,   8.00000,    660.1011
    122.5000,       5.0000,   8.00000,    853.1924
    127.5000,       5.0000,   8.00000,    855.4434
    132.5000,       5.0000,   8.00000,    778.3761
    137.5000,       5.0000,   8.00000,    765.5921
    142.5000,       5.0000,   8.00000,    889.6415
    147.5000,       5.0000,   8.00000,    626.8943
    152.5000,       5.0000,   8.00000,    537.1302
    157.5000,       5.0000,   8.00000,    558.0933
    162.5000,       5.0000,   8.00000,    529.0640
    167.5000,       5.0000,   8.00000,    591.0822
    172.5000,       5.0000,   8.00000,    460.8976
    177.5000,       5.0000,   8.00000,    661.2159
    182.5000,       5.0000,   8.00000,    659.7187
    187.5000,       5.0000,   8.00000,    573.2283
    192.5000,       5.0000,   8.00000,    450.9889
    197.5000,       5.0000,   8.00000,    698.8281
    202.5000,       5.0000,   8.00000,    596.0642
    207.5000,       5.0000,   8.00000,    303.9312
    212.5000,       5.0000,   8.00000,    372.5826
    217.5000,       5.0000,   8.00000,    364.6766
    222.5000,       5.0000,   8.00000,    427.3913
    227.5000,       5.0000,   8.00000,    359.2570
    232.5000,       5.0000,   8.00000,    338.5972
    237.5000,       5.0000,   8.00000,    423.2798
    242.5000,       5.0000,   8.00000,    412.0909
    247.5000,       5.0000,   8.00000,    445.2045
    252.5000,       5.0000,   8.00000,    375.3047
    257.5000,       5.0000,   8.00000,    413.1198
    262.5000,       5.0000,   8.00000,    376.8174
    267.5000,       5.0000,   8.00000,    512.7067
    272.5000,       5.0000,   8.00000,    461.5852
    277.5000,       5.0000,   8.00000,    431.3744
    282.5000,       5.0000,   8.00000,    488.9224
    287.5000,       5.0000,   8.00000,    410.3136
    292.5000,       5.0000,   8.00000,    451.7782
    297.5000,       5.0000,   8.00000,    453.9479
    302.5000,       5.0000,   8.00000,    399.1021
    307.5000,       5.0000,   8.00000,    434.5949
    312.5000,       5.0000,   8.00000,    490.2929
    317.5000,       5.0000,   8.00000,    444.3938
    322.5000,       5.0000,   8.00000,    464.3488
    327.5000,       5.0000,   8.00000,    492.1137
    332.5000,       5.0000,   8.00000,    492.8321
    337.5000,       5.0000,   8.00000,    476.4556
    342.5000,       5.0000,   8.00000,    384.0034
    347.5000,       5.0000,   8.00000,    327.4985
    352.5000,       5.0000,   8.00000,    377.9009
    357.5000,       5.0000,   8.00000,    453.0027
    362.5000,       5.0000,   8.00000,    486.4011
    367.5000,       5.0000,   8.00000,    400.9168
    372.5000,       5.0000,   8.00000,    464.7202
    377.5000,       5.0000,   8.00000,    517.2572
    382.5000,       5.0000,   8.00000,    793.7797
    387.5000,       5.0000,   8.00000,    629.4599
    392.5000,       5.0000,   8.00000,    513.2368
    397.5000,       5.0000,   8.00000,    563.9489
    402.5000,       5.0000,   8.00000,    563.7547
     52.5000,      35.0000,   1.00000,    687.7839
     57.5000,      35.0000,   1.00000,    629.4542
     62.5000,      35.0000,   1.00000,    611.0224
     67.5000,      35.0000,   1.00000,    640.9976
     72.5000,      35.0000,   1.00000,    695.2281
     77.5000,      35.0000,   1.00000,    679.0643
     82.5000,      35.0000,   1.00000,    727.0711
     87.5000,      35.0000,   1.00000,    767.8369
     92.5000,      35.0000,   1.00000,    757.5245
     97.5000,      35.0000,   1.00000,    759.5139
    102.5000,      35.0000,   1.00000,    812.7736
    107.5000,      35.0000,   1.00000,    860.8964
    112.5000,      35.0000,   1.00000,    907.4374
    117.5000,      35.0000,   1.00000,    824.7344
    122.5000,      35.0000,   1.00000,    772.0967
    127.5000,      35.0000,   1.00000,    751.0418
    132.5000,      35.0000,   1.00000,    703.6216
    137.5000,      35.0000,   1.00000,    672.1994
    142.5000,      35.0000,   1.00000,    683.1815
    147.5000,      35.0000,   1.00000,    649.5801
    152.5000,      35.0000,   1.00000,    623.3080
    157.5000,      35.0000,   1.00000,    591.8611
    162.5000,      35.0000,   1.00000,    543.0223
    167.5000,      35.0000,   1.00000,    528.6884
    172.5000,      35.0000,   1.00000,    524.2852
    177.5000,      35.0000,   1.00000,    538.1241
    182.5000,      35.0000,   1.00000,    597.0622
    187.5000,      35.0000,   1.00000,    588.9976
    192.5000,      35.0000,   1.00000,    572.8035
    197.5000,      35.0000,   1.00000,    544.7938
    202.5000,      35.0000,   1.00000,    488.4687
    207.5000,      35.0000,   1.00000,    452.4939
    212.5000,      35.0000,   1.00000,    452.5671
    217.5000,      35.0000,   1.00000,    393.5028
    222.5000,      35.0000,   1.00000,    361.9846
    227.5000,      35.0000,   1.00000,    366.7705
    232.5000,      35.0000,   1.00000,    377.6826
    237.5000,      35.0000,   1.00000,    384.8628
    242.5000,      35.0000,   1.00000,    381.4836
    247.5000,      35.0000,   1.00000,    383.9760
    252.5000,      35.0000,   1.00000,    447.6255
    257.5000,      35.0000,   1.00000,    463.2884
    262.5000,      35.0000,   1.00000,    449.1551
    267.5000,      35.0000,   1.00000,    455.8030
    272.5000,      35.0000,   1.00000,    456.5699
    277.5000,      35.0000,   1.00000,    462.6885
    282.5000,      35.0000,   1.00000,    469.0504
    287.5000,      35.0000,   1.00000,    443.7021
    292.5000,      35.0000,   1.00000,    445.0201
    297.5000,      35.0000,   1.00000,    457.9705
    302.5000,      35.0000,   1.00000,    451.2194
    307.5000,      35.0000,   1.00000,    450.7781
    312.5000,      35.0000,   1.00000,    445.0450
    317.5000,      35.0000,   1.00000,    445.7134
    322.5000,      35.0000,   1.00000,    461.0594
    327.5000,      35.0000,   1.00000,    453.4231
    332.5000,      35.0000,   1.00000,    397.2600
    337.5000,      35.0000,   1.00000,    384.7560
    342.5000,      35.0000,   1.00000,    387.6099
    347.5000,      35.0000,   1.00000,    396.7068
    352.5000,      35.0000,   1.00000,    390.5017
    357.5000,      35.0000,   1.00000,    392.2412
    362.5000,      35.0000,   1.00000,    418.5509
    367.5000,      35.0000,   1.00000,    496.1195
    372.5000,      35.0000,   1.00000,    549.0019
    377.5000,      35.0000,   1.00000,    578.0098
    382.5000,      35.0000,   1.00000,    604.7740
    387.5000,      35.0000,   1.00000,    632.3248
    392.5000,      35.0000,   1.00000,    632.1309
     52.5000,       5.0000,  10.00000,    857.4833
     57.5000,       5.0000,  10.00000,   1116.7559
     62.5000,       5.0000,  10.00000,    598.5206
     67.5000,       5.0000,  10.00000,    459.2946
     72.5000,       5.0000,  10.00000,    480.6545
     77.5000,       5.0000,  10.00000,    496.5857
     82.5000,       5.0000,  10.00000,    624.7173
     87.5000,       5.0000,  10.00000,    947.9995
     92.5000,       5.0000,  10.00000,    984.1382
     97.5000,       5.0000,  10.00000,    925.5712
    102.5000,       5.0000,  10.00000,    819.3228
    107.5000,       5.0000,  10.00000,    709.7638
    112.5000,       5.0000,  10.00000,    658.2350
    117.5000,       5.0000,  10.00000,    690.5377
    122.5000,       5.0000,  10.00000,    881.0039
    127.5000,       5.0000,  10.00000,    845.4493
    132.5000,       5.0000,  10.00000,    667.2074
    137.5000,       5.0000,  10.00000,    617.1483
    142.5000,       5.0000,  10.00000,    763.1936
    147.5000,       5.0000,  10.00000,    562.5547
    152.5000,       5.0000,  10.00000,    484.2209
    157.5000,       5.0000,  10.00000,    550.4514
    162.5000,       5.0000,  10.00000,    540.9045
    167.5000,       5.0000,  10.00000,    551.1780
    172.5000,       5.0000,  10.00000,    404.5786
    177.5000,       5.0000,  10.00000,    608.5834
    182.5000,       5.0000,  10.00000,    635.2084
    187.5000,       5.0000,  10.00000,    516.5012
    192.5000,       5.0000,  10.00000,    408.5596
    197.5000,       5.0000,  10.00000,    677.5360
    202.5000,       5.0000,  10.00000,    576.7779
    207.5000,       5.0000,  10.00000,    289.6867
    212.5000,       5.0000,  10.00000,    355.3933
    217.5000,       5.0000,  10.00000,    354.4924
    222.5000,       5.0000,  10.00000,    402.2283
    227.5000,       5.0000,  10.00000,    336.9424
    232.5000,       5.0000,  10.00000,    329.3030
    237.5000,       5.0000,  10.00000,    424.3680
    242.5000,       5.0000,  10.00000,    386.9250
    247.5000,       5.0000,  10.00000,    406.2281
    252.5000,       5.0000,  10.00000,    389.1514
    257.5000,       5.0000,  10.00000,    450.2621
    262.5000,       5.0000,  10.00000,    393.1265
    267.5000,       5.0000,  10.00000,    521.0461
    272.5000,       5.0000,  10.00000,    471.2409
    277.5000,       5.0000,  10.00000,    444.1161
    282.5000,       5.0000,  10.00000,    495.8312
    287.5000,       5.0000,  10.00000,    418.2757
    292.5000,       5.0000,  10.00000,    474.6999
    297.5000,       5.0000,  10.00000,    493.3281
    302.5000,       5.0000,  10.00000,    432.9630
    307.5000,       5.0000,  10.00000,    455.2659
    312.5000,       5.0000,  10.00000,    480.9208
    317.5000,       5.0000,  10.00000,    423.7984
    322.5000,       5.0000,  10.00000,    446.0321
    327.5000,       5.0000,  10.00000,    450.6785
    332.5000,       5.0000,  10.00000,    412.1565
    337.5000,       5.0000,  10.00000,    386.2661
    342.5000,       5.0000,  10.00000,    343.1751
    347.5000,       5.0000,  10.00000,    319.1196
    352.5000,       5.0000,  10.00000,    376.5370
    357.5000,       5.0000,  10.00000,    451.6153
    362.5000,       5.0000,  10.00000,    501.6775
    367.5000,       5.0000,  10.00000,    423.7007
    372.5000,       5.0000,  10.00000,    490.8045
    377.5000,       5.0000,  10.00000,    542.7680
    382.5000,       5.0000,  10.00000,    813.5543
    387.5000,       5.0000,  10.00000,    634.2757
    392.5000,       5.0000,  10.00000,    519.7160
     67.5000,      45.0000,   1.00000,    555.7871
     72.5000,      45.0000,   1.00000,    571.3937
     77.5000,      45.0000,   1.00000,    540.7417
     82.5000,      45.0000,   1.00000,    514.1643
     87.5000,      45.0000,   1.00000,    536.9088
     92.5000,      45.0000,   1.00000,    579.2131
     97.5000,      45.0000,   1.00000,    636.2992
    102.5000,      45.0000,   1.00000,    704.4965
    107.5000,      45.0000,   1.00000,    767.2248
    112.5000,      45.0000,   1.00000,    736.7505
    117.5000,      45.0000,   1.00000,    709.6444
    122.5000,      45.0000,   1.00000,    709.7889
    127.5000,      45.0000,   1.00000,    734.1052
    132.5000,      45.0000,   1.00000,    683.2527
    137.5000,      45.0000,   1.00000,    647.6637
    142.5000,      45.0000,   1.00000,    635.5625
    147.5000,      45.0000,   1.00000,    596.4561
    152.5000,      45.0000,   1.00000,    551.2759
    157.5000,      45.0000,   1.00000,    567.8051
    162.5000,      45.0000,   1.00000,    585.5528
    167.5000,      45.0000,   1.00000,    555.4680
    172.5000,      45.0000,   1.00000,    530.3356
    177.5000,      45.0000,   1.00000,    552.0054
    182.5000,      45.0000,   1.00000,    540.6373
    187.5000,      45.0000,   1.00000,    506.2466
    192.5000,      45.0000,   1.00000,    490.8560
    197.5000,      45.0000,   1.00000,    502.8017
    202.5000,      45.0000,   1.00000,    470.5611
    207.5000,      45.0000,   1.00000,    427.2227
    212.5000,      45.0000,   1.00000,    407.6090
    217.5000,      45.0000,   1.00000,    406.0948
    222.5000,      45.0000,   1.00000,    372.5270
    227.5000,      45.0000,   1.00000,    352.2490
    232.5000,      45.0000,   1.00000,    362.6763
    237.5000,      45.0000,   1.00000,    376.6059
    242.5000,      45.0000,   1.00000,    374.8008
    247.5000,      45.0000,   1.00000,    394.8611
    252.5000,      45.0000,   1.00000,    417.7227
    257.5000,      45.0000,   1.00000,    430.9936
    262.5000,      45.0000,   1.00000,    439.5784
    267.5000,      45.0000,   1.00000,    466.5313
    272.5000,      45.0000,   1.00000,    482.6909
    277.5000,      45.0000,   1.00000,    487.6859
    282.5000,      45.0000,   1.00000,    487.5855
    287.5000,      45.0000,   1.00000,    495.0105
    292.5000,      45.0000,   1.00000,    485.8493
    297.5000,      45.0000,   1.00000,    462.4544
    302.5000,      45.0000,   1.00000,    454.1534
    307.5000,      45.0000,   1.00000,    442.9349
    312.5000,      45.0000,   1.00000,    435.4116
    317.5000,      45.0000,   1.00000,    395.8870
    322.5000,      45.0000,   1.00000,    364.2026
    327.5000,      45.0000,   1.00000,    356.5419
    332.5000,      45.0000,   1.00000,    350.7245
    337.5000,      45.0000,   1.00000,    357.5012
    342.5000,      45.0000,   1.00000,    371.2155
    347.5000,      45.0000,   1.00000,    376.6326
    352.5000,      45.0000,   1.00000,    395.8823
    357.5000,      45.0000,   1.00000,    420.4186
    362.5000,      45.0000,   1.00000,    484.3107
    367.5000,      45.0000,   1.00000,    532.2266
    372.5000,      45.0000,   1.00000,    560.6310
    377.5000,      45.0000,   1.00000,    596.0385
     67.5000,      15.0000,   4.00000,    422.3758
     72.5000,      15.0000,   4.00000,    367.9648
     77.5000,      15.0000,   4.00000,    373.5884
     82.5000,      15.0000,   4.00000,    488.0571
     87.5000,      15.0000,   4.00000,    640.8162
     92.5000,      15.0000,   4.00000,    775.0833
     97.5000,      15.0000,   4.00000,    793.2368
    102.5000,      15.0000,   4.00000,    722.6485
    107.5000,      15.0000,   4.00000,    627.4122
    112.5000,      15.0000,   4.00000,    560.3210
    117.5000,      15.0000,   4.00000,    610.7888
    122.5000,      15.0000,   4.00000,    713.8297
    127.5000,      15.0000,   4.00000,    805.2468
    132.5000,      15.0000,   4.00000,    721.7228
    137.5000,      15.0000,   4.00000,    656.4260
    142.5000,      15.0000,   4.00000,    604.2258
    147.5000,      15.0000,   4.00000,    545.7151
    152.5000,      15.0000,   4.00000,    482.1311
    157.5000,      15.0000,   4.00000,    498.5705
    162.5000,      15.0000,   4.00000,    549.1059
    167.5000,      15.0000,   4.00000,    523.2496
    172.5000,      15.0000,   4.00000,    541.3477
    177.5000,      15.0000,   4.00000,    542.5837
    182.5000,      15.0000,   4.00000,    551.7758
    187.5000,      15.0000,   4.00000,    481.9477
    192.5000,      15.0000,   4.00000,    505.9479
    197.5000,      15.0000,   4.00000,    530.8884
    202.5000,      15.0000,   4.00000,    483.6061
    207.5000,      15.0000,   4.00000,    381.3347
    212.5000,      15.0000,   4.00000,    316.5662
    217.5000,      15.0000,   4.00000,    348.0309
    222.5000,      15.0000,   4.00000,    346.1014
    227.5000,      15.0000,   4.00000,    342.4757
    232.5000,      15.0000,   4.00000,    350.7263
    237.5000,      15.0000,   4.00000,    370.8885
    242.5000,      15.0000,   4.00000,    392.5782
    247.5000,      15.0000,   4.00000,    380.6417
    252.5000,      15.0000,   4.00000,    397.4453
    257.5000,      15.0000,   4.00000,    386.4274
    262.5000,      15.0000,   4.00000,    434.2919
    267.5000,      15.0000,   4.00000,    474.6172
    272.5000,      15.0000,   4.00000,    508.4752
    277.5000,      15.0000,   4.00000,    497.8469
    282.5000,      15.0000,   4.00000,    486.9835
    287.5000,      15.0000,   4.00000,    501.3766
    292.5000,      15.0000,   4.00000,    493.4073
    297.5000,      15.0000,   4.00000,    475.3968
    302.5000,      15.0000,   4.00000,    457.4556
    307.5000,      15.0000,   4.00000,    447.9008
    312.5000,      15.0000,   4.00000,    434.2115
    317.5000,      15.0000,   4.00000,    397.8452
    322.5000,      15.0000,   4.00000,    366.0953
    327.5000,      15.0000,   4.00000,    366.6208
    332.5000,      15.0000,   4.00000,    357.1389
    337.5000,      15.0000,   4.00000,    343.8563
    342.5000,      15.0000,   4.00000,    323.4250
    347.5000,      15.0000,   4.00000,    328.6104
    352.5000,      15.0000,   4.00000,    378.9562
    357.5000,      15.0000,   4.00000,    454.8092
    362.5000,      15.0000,   4.00000,    486.9032
    367.5000,      15.0000,   4.00000,    506.1050
    372.5000,      15.0000,   4.00000,    508.2542
    377.5000,      15.0000,   4.00000,    634.2216
     82.5000,      55.0000,   1.00000,    472.8962
     87.5000,      55.0000,   1.00000,    418.8836
     92.5000,      55.0000,   1.00000,    414.7026
     97.5000,      55.0000,   1.00000,    456.4249
    102.5000,      55.0000,   1.00000,    505.5555
    107.5000,      55.0000,   1.00000,    563.3435
    112.5000,      55.0000,   1.00000,    628.7191
    117.5000,      55.0000,   1.00000,    639.4036
    122.5000,      55.0000,   1.00000,    610.4626
    127.5000,      55.0000,   1.00000,    582.0493
    132.5000,      55.0000,   1.00000,    587.7619
    137.5000,      55.0000,   1.00000,    617.3501
    142.5000,      55.0000,   1.00000,    676.0101
    147.5000,      55.0000,   1.00000,    659.0176
    152.5000,      55.0000,   1.00000,    623.7684
    157.5000,      55.0000,   1.00000,    583.3265
    162.5000,      55.0000,   1.00000,    551.8839
    167.5000,      55.0000,   1.00000,    526.3422
    172.5000,      55.0000,   1.00000,    537.7451
    177.5000,      55.0000,   1.00000,    551.2216
    182.5000,      55.0000,   1.00000,    539.2953
    187.5000,      55.0000,   1.00000,    509.5691
    192.5000,      55.0000,   1.00000,    478.3096
    197.5000,      55.0000,   1.00000,    450.7156
    202.5000,      55.0000,   1.00000,    437.9700
    212.5000,      55.0000,   1.00000,    403.5606
    217.5000,      55.0000,   1.00000,    386.2684
    222.5000,      55.0000,   1.00000,    390.9535
    227.5000,      55.0000,   1.00000,    369.4103
    232.5000,      55.0000,   1.00000,    348.6220
    237.5000,      55.0000,   1.00000,    356.3516
    242.5000,      55.0000,   1.00000,    376.4098
    247.5000,      55.0000,   1.00000,    391.6654
    252.5000,      55.0000,   1.00000,    401.1669
    257.5000,      55.0000,   1.00000,    417.7546
    262.5000,      55.0000,   1.00000,    442.0677
    267.5000,      55.0000,   1.00000,    464.0094
    272.5000,      55.0000,   1.00000,    479.6557
    277.5000,      55.0000,   1.00000,    474.6921
    282.5000,      55.0000,   1.00000,    491.9525
    287.5000,      55.0000,   1.00000,    501.2697
    292.5000,      55.0000,   1.00000,    483.1413
    297.5000,      55.0000,   1.00000,    454.5690
    302.5000,      55.0000,   1.00000,    413.5764
    307.5000,      55.0000,   1.00000,    396.0072
    312.5000,      55.0000,   1.00000,    380.3987
    317.5000,      55.0000,   1.00000,    368.1562
    322.5000,      55.0000,   1.00000,    354.9518
    327.5000,      55.0000,   1.00000,    346.4584
    332.5000,      55.0000,   1.00000,    357.5406
    337.5000,      55.0000,   1.00000,    368.4120
    342.5000,      55.0000,   1.00000,    374.5016
    347.5000,      55.0000,   1.00000,    388.7069
    352.5000,      55.0000,   1.00000,    412.4536
    357.5000,      55.0000,   1.00000,    456.9983
    362.5000,      55.0000,   1.00000,    486.2764
     82.5000,      15.0000,   5.00000,    419.3513
     87.5000,      15.0000,   5.00000,    509.0494
     92.5000,      15.0000,   5.00000,    574.7712
     97.5000,      15.0000,   5.00000,    570.2449
    102.5000,      15.0000,   5.00000,    528.0486
    107.5000,      15.0000,   5.00000,    479.5925
    112.5000,      15.0000,   5.00000,    470.6255
    117.5000,      15.0000,   5.00000,    519.1207
    122.5000,      15.0000,   5.00000,    591.0842
    127.5000,      15.0000,   5.00000,    625.4755
    132.5000,      15.0000,   5.00000,    611.3905
    137.5000,      15.0000,   5.00000,    628.5440
    142.5000,      15.0000,   5.00000,    638.1302
    147.5000,      15.0000,   5.00000,    585.9507
    152.5000,      15.0000,   5.00000,    507.0730
    157.5000,      15.0000,   5.00000,    497.7699
    162.5000,      15.0000,   5.00000,    522.3790
    167.5000,      15.0000,   5.00000,    484.4678
    172.5000,      15.0000,   5.00000,    523.7316
    177.5000,      15.0000,   5.00000,    547.6013
    182.5000,      15.0000,   5.00000,    579.3059
    187.5000,      15.0000,   5.00000,    495.9912
    192.5000,      15.0000,   5.00000,    494.5213
    197.5000,      15.0000,   5.00000,    499.8334
    202.5000,      15.0000,   5.00000,    456.0514
    212.5000,      15.0000,   5.00000,    303.5575
    217.5000,      15.0000,   5.00000,    336.7216
    222.5000,      15.0000,   5.00000,    336.6098
    227.5000,      15.0000,   5.00000,    335.6742
    232.5000,      15.0000,   5.00000,    339.4350
    237.5000,      15.0000,   5.00000,    352.2005
    242.5000,      15.0000,   5.00000,    379.8322
    247.5000,      15.0000,   5.00000,    367.0690
    252.5000,      15.0000,   5.00000,    382.8737
    257.5000,      15.0000,   5.00000,    373.7308
    262.5000,      15.0000,   5.00000,    436.3596
    267.5000,      15.0000,   5.00000,    470.6857
    272.5000,      15.0000,   5.00000,    499.7647
    277.5000,      15.0000,   5.00000,    496.4309
    282.5000,      15.0000,   5.00000,    491.7155
    287.5000,      15.0000,   5.00000,    509.6972
    292.5000,      15.0000,   5.00000,    486.1355
    297.5000,      15.0000,   5.00000,    465.7083
    302.5000,      15.0000,   5.00000,    420.5909
    307.5000,      15.0000,   5.00000,    401.1191
    312.5000,      15.0000,   5.00000,    391.5891
    317.5000,      15.0000,   5.00000,    376.2540
    322.5000,      15.0000,   5.00000,    357.2011
    327.5000,      15.0000,   5.00000,    354.7287
    332.5000,      15.0000,   5.00000,    352.7303
    337.5000,      15.0000,   5.00000,    339.2465
    342.5000,      15.0000,   5.00000,    326.7100
    347.5000,      15.0000,   5.00000,    333.9977
    352.5000,      15.0000,   5.00000,    385.2477
    357.5000,      15.0000,   5.00000,    455.2176
    362.5000,      15.0000,   5.00000,    476.9211
     97.5000,      65.0000,   1.00000,    382.3184
    102.5000,      65.0000,   1.00000,    388.6702
    107.5000,      65.0000,   1.00000,    393.3405
    112.5000,      65.0000,   1.00000,    448.5523
    117.5000,      65.0000,   1.00000,    496.8961
    122.5000,      65.0000,   1.00000,    528.2081
    127.5000,      65.0000,   1.00000,    549.5101
    132.5000,      65.0000,   1.00000,    554.5419
    137.5000,      65.0000,   1.00000,    559.8705
    142.5000,      65.0000,   1.00000,    550.7274
    147.5000,      65.0000,   1.00000,    585.7447
    152.5000,      65.0000,   1.00000,    621.9015
    157.5000,      65.0000,   1.00000,    639.3652
    162.5000,      65.0000,   1.00000,    594.5280
    167.5000,      65.0000,   1.00000,    584.6498
    172.5000,      65.0000,   1.00000,    560.2573
    177.5000,      65.0000,   1.00000,    502.1694
    182.5000,      65.0000,   1.00000,    481.2499
    187.5000,      65.0000,   1.00000,    479.7692
    227.5000,      65.0000,   1.00000,    380.3288
    232.5000,      65.0000,   1.00000,    358.7260
    237.5000,      65.0000,   1.00000,    355.3353
    242.5000,      65.0000,   1.00000,    377.7171
    247.5000,      65.0000,   1.00000,    390.5845
    252.5000,      65.0000,   1.00000,    412.2576
    257.5000,      65.0000,   1.00000,    423.2256
    262.5000,      65.0000,   1.00000,    438.9378
    267.5000,      65.0000,   1.00000,    451.3553
    272.5000,      65.0000,   1.00000,    445.9638
    277.5000,      65.0000,   1.00000,    450.8184
    282.5000,      65.0000,   1.00000,    450.6819
    287.5000,      65.0000,   1.00000,    425.4418
    292.5000,      65.0000,   1.00000,    408.9533
    297.5000,      65.0000,   1.00000,    423.7254
    302.5000,      65.0000,   1.00000,    415.1299
    307.5000,      65.0000,   1.00000,    393.3011
    312.5000,      65.0000,   1.00000,    379.1951
    317.5000,      65.0000,   1.00000,    365.2457
    322.5000,      65.0000,   1.00000,    368.9480
    327.5000,      65.0000,   1.00000,    376.2969
    332.5000,      65.0000,   1.00000,    384.1733
    337.5000,      65.0000,   1.00000,    391.4838
    342.5000,      65.0000,   1.00000,    396.8376
    347.5000,      65.0000,   1.00000,    405.3079
    102.5000,      15.0000,   6.00000,    417.6814
    107.5000,      15.0000,   6.00000,    345.9817
    112.5000,      15.0000,   6.00000,    338.8580
    122.5000,      15.0000,   6.00000,    497.1703
    127.5000,      15.0000,   6.00000,    559.6942
    132.5000,      15.0000,   6.00000,    553.3694
    137.5000,      15.0000,   6.00000,    559.6550
    142.5000,      15.0000,   6.00000,    535.5200
    147.5000,      15.0000,   6.00000,    517.5653
    152.5000,      15.0000,   6.00000,    484.3994
    157.5000,      15.0000,   6.00000,    521.5602
    162.5000,      15.0000,   6.00000,    554.7596
    167.5000,      15.0000,   6.00000,    510.1808
    172.5000,      15.0000,   6.00000,    521.7230
    177.5000,      15.0000,   6.00000,    524.4538
    182.5000,      15.0000,   6.00000,    541.7461
    187.5000,      15.0000,   6.00000,    475.5856
    227.5000,      15.0000,   6.00000,    323.8329
    232.5000,      15.0000,   6.00000,    330.8685
    237.5000,      15.0000,   6.00000,    345.3381
    242.5000,      15.0000,   6.00000,    376.5359
    247.5000,      15.0000,   6.00000,    364.8768
    252.5000,      15.0000,   6.00000,    381.3942
    257.5000,      15.0000,   6.00000,    380.0957
    262.5000,      15.0000,   6.00000,    433.7924
    267.5000,      15.0000,   6.00000,    453.1558
    272.5000,      15.0000,   6.00000,    473.2216
    277.5000,      15.0000,   6.00000,    474.6952
    282.5000,      15.0000,   6.00000,    458.8552
    287.5000,      15.0000,   6.00000,    445.0905
    292.5000,      15.0000,   6.00000,    425.0019
    297.5000,      15.0000,   6.00000,    431.2285
    302.5000,      15.0000,   6.00000,    420.4614
    307.5000,      15.0000,   6.00000,    400.0800
    312.5000,      15.0000,   6.00000,    388.7515
    317.5000,      15.0000,   6.00000,    378.5938
    322.5000,      15.0000,   6.00000,    364.9102
    327.5000,      15.0000,   6.00000,    369.4688
    332.5000,      15.0000,   6.00000,    367.8235
    337.5000,      15.0000,   6.00000,    356.9522
    342.5000,      15.0000,   6.00000,    336.1580
    347.5000,      15.0000,   6.00000,    341.1089
    105.0000,      30.0000,   3.00000,    386.1235
    110.0000,      30.0000,   3.00000,    381.1502
    115.0000,      30.0000,   3.00000,    377.3354
    120.0000,      30.0000,   3.00000,    394.0346
    125.0000,      30.0000,   3.00000,    429.6899
    130.0000,      30.0000,   3.00000,    497.3669
    135.0000,      30.0000,   3.00000,    534.1577
    140.0000,      30.0000,   3.00000,    524.8953
    145.0000,      30.0000,   3.00000,    510.5233
    150.0000,      30.0000,   3.00000,    508.2422
    155.0000,      30.0000,   3.00000,    521.4991
    160.0000,      30.0000,   3.00000,    495.3169
    165.0000,      30.0000,   3.00000,    533.1706
    170.0000,      30.0000,   3.00000,    553.9174
    175.0000,      30.0000,   3.00000,    535.2556
    180.0000,      30.0000,   3.00000,    499.4393
    235.0000,      30.0000,   3.00000,    348.4954
    240.0000,      30.0000,   3.00000,    347.9008
    245.0000,      30.0000,   3.00000,    366.3710
    250.0000,      30.0000,   3.00000,    383.1360
    255.0000,      30.0000,   3.00000,    400.6838
    260.0000,      30.0000,   3.00000,    411.6292
    265.0000,      30.0000,   3.00000,    421.6236
    270.0000,      30.0000,   3.00000,    445.6836
    275.0000,      30.0000,   3.00000,    445.7340
    280.0000,      30.0000,   3.00000,    437.6148
    285.0000,      30.0000,   3.00000,    428.0983
    290.0000,      30.0000,   3.00000,    421.0531
    295.0000,      30.0000,   3.00000,    414.5124
    300.0000,      30.0000,   3.00000,    399.9946
    305.0000,      30.0000,   3.00000,    404.8650
    310.0000,      30.0000,   3.00000,    401.9677
    315.0000,      30.0000,   3.00000,    386.1195
    320.0000,      30.0000,   3.00000,    387.9630
    325.0000,      30.0000,   3.00000,    384.4550
    330.0000,      30.0000,   3.00000,    370.8611
    335.0000,      30.0000,   3.00000,    358.5053
    340.0000,      30.0000,   3.00000,    356.7093
    112.5000,      25.0000,   4.00000,    350.1431
    117.5000,      25.0000,   4.00000,    364.1729
    122.5000,      25.0000,   4.00000,    378.6294
    127.5000,      25.0000,   4.00000,    418.7400
    132.5000,      25.0000,   4.00000,    477.8479
    137.5000,      25.0000,   4.00000,    486.8086
    142.5000,      25.0000,   4.00000,    479.9226
    147.5000,      25.0000,   4.00000,    489.1166
    152.5000,      25.0000,   4.00000,    497.2688
    157.5000,      25.0000,   4.00000,    475.9657
    162.5000,      25.0000,   4.00000,    470.1704
    167.5000,      25.0000,   4.00000,    518.1330
    172.5000,      25.0000,   4.00000,    556.7361
    242.5000,      25.0000,   4.00000,    360.9895
    247.5000,      25.0000,   4.00000,    378.2374
    252.5000,      25.0000,   4.00000,    369.2592
    257.5000,      25.0000,   4.00000,    400.1768
    262.5000,      25.0000,   4.00000,    409.9678
    267.5000,      25.0000,   4.00000,    419.7308
    272.5000,      25.0000,   4.00000,    420.7900
    277.5000,      25.0000,   4.00000,    423.4131
    282.5000,      25.0000,   4.00000,    418.3671
    287.5000,      25.0000,   4.00000,    413.9160
    292.5000,      25.0000,   4.00000,    408.3355
    297.5000,      25.0000,   4.00000,    397.6670
    302.5000,      25.0000,   4.00000,    405.3833
    307.5000,      25.0000,   4.00000,    393.2123
    312.5000,      25.0000,   4.00000,    396.7072
    317.5000,      25.0000,   4.00000,    406.1173
    322.5000,      25.0000,   4.00000,    396.1229
    327.5000,      25.0000,   4.00000,    380.1285
    332.5000,      25.0000,   4.00000,    370.8358
   5.28
ITERATION 4
MODEL RESISTIVITY
LAYER 1
87,     2.5000
     10.0000,     660.22
     15.0000,     1420.3
     20.0000,     1518.2
     25.0000,     1673.3
     30.0000,     1664.7
     35.0000,     1287.3
     40.0000,     1068.1
     45.0000,     727.70
     50.0000,     731.93
     55.0000,     680.77
     60.0000,     736.72
     65.0000,     372.57
     70.0000,     270.30
     75.0000,     296.94
     80.0000,     394.13
     85.0000,     688.61
     90.0000,     1282.8
     95.0000,     1295.4
    100.0000,     1212.3
    105.0000,     1089.6
    110.0000,     904.46
    115.0000,     774.63
    120.0000,     927.41
    125.0000,     1497.5
    130.0000,     1790.4
    135.0000,     1814.4
    140.0000,     2444.5
    145.0000,     4109.0
    150.0000,     3752.5
    155.0000,     3784.5
    160.0000,     4890.5
    165.0000,     4978.3
    170.0000,     4097.8
    175.0000,     2488.7
    180.0000,     2918.8
    185.0000,     1946.9
    190.0000,     1527.4
    195.0000,     1075.8
    200.0000,     1177.1
    205.0000,     703.55
    210.0000,     318.16
    215.0000,     445.20
    220.0000,     521.89
    225.0000,     645.86
    230.0000,     484.89
    235.0000,     458.91
    240.0000,     612.30
    245.0000,     537.03
    250.0000,     541.20
    255.0000,     446.07
    260.0000,     479.57
    265.0000,     438.90
    270.0000,     644.53
    275.0000,     572.65
    280.0000,     485.21
    285.0000,     485.08
    290.0000,     333.35
    295.0000,     324.06
    300.0000,     281.23
    305.0000,     204.98
    310.0000,     198.21
    315.0000,     204.83
    320.0000,     178.70
    325.0000,     192.97
    330.0000,     208.07
    335.0000,     215.66
    340.0000,     210.84
    345.0000,     187.97
    350.0000,     178.81
    355.0000,     228.84
    360.0000,     311.52
    365.0000,     397.02
    370.0000,     406.10
    375.0000,     623.83
    380.0000,     953.89
    385.0000,     2328.2
    390.0000,     2297.2
    395.0000,     1727.4
    400.0000,     1599.8
    405.0000,     1373.4
    410.0000,     1059.2
    415.0000,     726.63
    420.0000,     620.39
    425.0000,     465.24
    430.0000,     514.88
    435.0000,     612.58
           725.7910
LAYER 2
87,     5.2500
     10.0000,     634.58
     15.0000,     1204.8
     20.0000,     1628.5
     25.0000,     2005.5
     30.0000,     2054.9
     35.0000,     1621.6
     40.0000,     1250.6
     45.0000,     707.09
     50.0000,     707.69
     55.0000,     701.81
     60.0000,     922.81
     65.0000,     423.75
     70.0000,     317.42
     75.0000,     361.40
     80.0000,     336.21
     85.0000,     571.63
     90.0000,     1063.8
     95.0000,     1315.3
    100.0000,     1244.0
    105.0000,     1075.4
    110.0000,     867.89
    115.0000,     805.37
    120.0000,     983.81
    125.0000,     1599.4
    130.0000,     1939.3
    135.0000,     2143.9
    140.0000,     2636.0
    145.0000,     3826.7
    150.0000,     3230.2
    155.0000,     2994.5
    160.0000,     3764.0
    165.0000,     3716.4
    170.0000,     3578.9
    175.0000,     2159.7
    180.0000,     2094.0
    185.0000,     1740.1
    190.0000,     1264.4
    195.0000,     901.88
    200.0000,     1259.4
    205.0000,     876.02
    210.0000,     397.89
    215.0000,     478.76
    220.0000,     516.96
    225.0000,     553.52
    230.0000,     478.08
    235.0000,     406.08
    240.0000,     471.51
    245.0000,     457.19
    250.0000,     450.79
    255.0000,     412.42
    260.0000,     479.51
    265.0000,     474.74
    270.0000,     623.92
    275.0000,     567.54
    280.0000,     508.52
    285.0000,     460.29
    290.0000,     361.47
    295.0000,     336.84
    300.0000,     299.30
    305.0000,     235.82
    310.0000,     226.84
    315.0000,     238.57
    320.0000,     217.45
    325.0000,     228.41
    330.0000,     238.56
    335.0000,     245.09
    340.0000,     240.77
    345.0000,     225.28
    350.0000,     218.20
    355.0000,     275.10
    360.0000,     402.73
    365.0000,     536.76
    370.0000,     529.59
    375.0000,     730.35
    380.0000,     1262.4
    385.0000,     1980.2
    390.0000,     1947.4
    395.0000,     1351.5
    400.0000,     1158.2
    405.0000,     1029.3
    410.0000,     787.16
    415.0000,     549.15
    420.0000,     501.09
    425.0000,     412.40
    430.0000,     483.18
    435.0000,     651.66
           941.5033
LAYER 3
85,     8.2750
     15.0000,     782.36
     20.0000,     1456.7
     25.0000,     2273.0
     30.0000,     2550.8
     35.0000,     2127.7
     40.0000,     1392.5
     45.0000,     700.19
     50.0000,     680.91
     55.0000,     926.84
     60.0000,     1664.9
     65.0000,     765.49
     70.0000,     604.57
     75.0000,     660.81
     80.0000,     398.78
     85.0000,     458.48
     90.0000,     725.45
     95.0000,     992.48
    100.0000,     1031.9
    105.0000,     942.57
    110.0000,     841.83
    115.0000,     864.22
    120.0000,     1122.3
    125.0000,     1759.0
    130.0000,     2238.1
    135.0000,     2472.0
    140.0000,     2629.3
    145.0000,     2780.3
    150.0000,     2094.3
    155.0000,     1908.5
    160.0000,     2180.4
    165.0000,     1962.1
    170.0000,     2324.2
    175.0000,     1315.8
    180.0000,     1413.9
    185.0000,     1617.1
    190.0000,     907.45
    195.0000,     596.26
    200.0000,     1325.9
    205.0000,     1230.0
    210.0000,     558.82
    215.0000,     463.94
    220.0000,     404.10
    225.0000,     383.04
    230.0000,     420.43
    235.0000,     354.31
    240.0000,     347.07
    245.0000,     376.94
    250.0000,     365.69
    255.0000,     345.02
    260.0000,     416.87
    265.0000,     437.57
    270.0000,     504.11
    275.0000,     488.08
    280.0000,     472.88
    285.0000,     426.80
    290.0000,     385.98
    295.0000,     373.50
    300.0000,     358.35
    305.0000,     332.56
    310.0000,     349.38
    315.0000,     396.13
    320.0000,     388.47
    325.0000,     393.53
    330.0000,     383.92
    335.0000,     383.21
    340.0000,     387.60
    345.0000,     386.70
    350.0000,     382.46
    355.0000,     473.31
    360.0000,     722.96
    365.0000,     976.65
    370.0000,     941.80
    375.0000,     1100.4
    380.0000,     1461.5
    385.0000,     1395.3
    390.0000,     1017.0
    395.0000,     700.12
    400.0000,     661.28
    405.0000,     721.22
    410.0000,     626.91
    415.0000,     442.91
    420.0000,     391.48
    425.0000,     343.47
    430.0000,     478.57
           846.7844
LAYER 4
83,    11.6025
     20.0000,     780.39
     25.0000,     1760.3
     30.0000,     2273.6
     35.0000,     1936.3
     40.0000,     1123.3
     45.0000,     572.44
     50.0000,     648.05
     55.0000,     1226.1
     60.0000,     3285.2
     65.0000,     1451.2
     70.0000,     1200.8
     75.0000,     1270.5
     80.0000,     637.91
     85.0000,     508.48
     90.0000,     605.52
     95.0000,     745.48
    100.0000,     789.02
    105.0000,     765.34
    110.0000,     741.87
    115.0000,     805.37
    120.0000,     1106.5
    125.0000,     1781.8
    130.0000,     2431.6
    135.0000,     2562.2
    140.0000,     2289.4
    145.0000,     1729.0
    150.0000,     1168.2
    155.0000,     1218.7
    160.0000,     1382.8
    165.0000,     1198.4
    170.0000,     1617.1
    175.0000,     822.65
    180.0000,     1246.9
    185.0000,     1680.6
    190.0000,     593.28
    195.0000,     313.09
    200.0000,     1151.2
    205.0000,     1550.6
    210.0000,     731.59
    215.0000,     421.02
    220.0000,     293.41
    225.0000,     275.77
    230.0000,     382.62
    235.0000,     348.40
    240.0000,     311.90
    245.0000,     361.97
    250.0000,     354.81
    255.0000,     317.57
    260.0000,     358.47
    265.0000,     370.14
    270.0000,     388.14
    275.0000,     385.47
    280.0000,     389.06
    285.0000,     373.75
    290.0000,     374.90
    295.0000,     398.65
    300.0000,     434.95
    305.0000,     490.12
    310.0000,     598.21
    315.0000,     731.36
    320.0000,     716.41
    325.0000,     653.54
    330.0000,     559.34
    335.0000,     531.75
    340.0000,     575.81
    345.0000,     637.77
    350.0000,     657.18
    355.0000,     781.67
    360.0000,     1162.6
    365.0000,     1562.4
    370.0000,     1484.1
    375.0000,     1410.5
    380.0000,     1215.1
    385.0000,     780.13
    390.0000,     427.36
    395.0000,     314.88
    400.0000,     424.61
    405.0000,     665.81
    410.0000,     674.14
    415.0000,     455.35
    420.0000,     339.19
    425.0000,     278.62
           589.0431
LAYER 5
79,    15.2628
     30.0000,     433.28
     35.0000,     446.32
     40.0000,     393.71
     45.0000,     457.94
     50.0000,     769.81
     55.0000,     1694.9
     60.0000,     4112.5
     65.0000,     3716.5
     70.0000,     3104.8
     75.0000,     2555.7
     80.0000,     1666.3
     85.0000,     1217.0
     90.0000,     1029.4
     95.0000,     892.12
    100.0000,     733.44
    105.0000,     587.39
    110.0000,     480.22
    115.0000,     426.38
    120.0000,     440.41
    125.0000,     528.55
    130.0000,     642.60
    135.0000,     653.64
    140.0000,     610.19
    145.0000,     503.02
    150.0000,     493.03
    155.0000,     688.59
    160.0000,     830.84
    165.0000,     837.33
    170.0000,     976.64
    175.0000,     653.97
    180.0000,     1086.4
    185.0000,     1174.0
    190.0000,     354.62
    195.0000,     169.82
    200.0000,     479.43
    205.0000,     997.67
    210.0000,     777.15
    215.0000,     408.59
    220.0000,     261.44
    225.0000,     263.38
    230.0000,     374.86
    235.0000,     390.38
    240.0000,     356.20
    245.0000,     399.41
    250.0000,     424.92
    255.0000,     391.06
    260.0000,     362.18
    265.0000,     318.68
    270.0000,     282.68
    275.0000,     260.31
    280.0000,     260.36
    285.0000,     286.92
    290.0000,     338.87
    295.0000,     434.34
    300.0000,     596.85
    305.0000,     862.29
    310.0000,     1188.5
    315.0000,     1342.8
    320.0000,     1137.0
    325.0000,     849.31
    330.0000,     641.13
    335.0000,     589.70
    340.0000,     670.28
    345.0000,     793.73
    350.0000,     847.36
    355.0000,     876.49
    360.0000,     968.08
    365.0000,     997.86
    370.0000,     782.52
    375.0000,     480.55
    380.0000,     262.75
    385.0000,     164.26
    390.0000,     128.45
    395.0000,     161.48
    400.0000,     382.51
    405.0000,     689.16
    410.0000,     685.54
    415.0000,     496.57
           278.1084
LAYER 6
75,    19.2890
     40.0000,     236.31
     45.0000,     533.09
     50.0000,     880.49
     55.0000,     1617.9
     60.0000,     2503.8
     65.0000,     2559.6
     70.0000,     2469.1
     75.0000,     2487.0
     80.0000,     2325.3
     85.0000,     2119.5
     90.0000,     1921.1
     95.0000,     1631.1
    100.0000,     1236.6
    105.0000,     866.43
    110.0000,     608.17
    115.0000,     452.01
    120.0000,     374.71
    125.0000,     351.86
    130.0000,     350.56
    135.0000,     341.72
    140.0000,     353.60
    145.0000,     387.41
    150.0000,     479.58
    155.0000,     643.41
    160.0000,     730.15
    165.0000,     743.53
    170.0000,     764.52
    175.0000,     707.63
    180.0000,     988.66
    185.0000,     901.86
    190.0000,     361.37
    195.0000,     196.68
    200.0000,     320.25
    205.0000,     583.53
    210.0000,     629.32
    215.0000,     465.65
    220.0000,     352.74
    225.0000,     346.98
    230.0000,     408.39
    235.0000,     419.92
    240.0000,     399.22
    245.0000,     423.29
    250.0000,     456.17
    255.0000,     446.62
    260.0000,     407.99
    265.0000,     355.09
    270.0000,     311.69
    275.0000,     283.89
    280.0000,     281.74
    285.0000,     315.68
    290.0000,     384.64
    295.0000,     503.41
    300.0000,     690.84
    305.0000,     941.41
    310.0000,     1143.0
    315.0000,     1108.2
    320.0000,     855.18
    325.0000,     614.27
    330.0000,     474.25
    335.0000,     439.26
    340.0000,     480.24
    345.0000,     546.44
    350.0000,     578.04
    355.0000,     567.24
    360.0000,     542.32
    365.0000,     478.57
    370.0000,     353.73
    375.0000,     229.52
    380.0000,     156.29
    385.0000,     137.13
    390.0000,     158.31
    395.0000,     250.81
    400.0000,     489.50
    405.0000,     658.85
           505.1909
LAYER 7
71,    23.7179
     50.0000,     710.86
     55.0000,     1228.9
     60.0000,     1568.4
     65.0000,     1648.5
     70.0000,     1698.0
     75.0000,     1852.5
     80.0000,     2036.3
     85.0000,     2201.3
     90.0000,     2291.2
     95.0000,     2202.9
    100.0000,     1891.6
    105.0000,     1458.5
    110.0000,     1071.0
    115.0000,     784.85
    120.0000,     599.02
    125.0000,     492.72
    130.0000,     436.32
    135.0000,     411.57
    140.0000,     429.58
    145.0000,     495.69
    150.0000,     605.93
    155.0000,     724.75
    160.0000,     772.24
    165.0000,     769.75
    170.0000,     771.07
    175.0000,     796.76
    180.0000,     906.86
    185.0000,     751.22
    190.0000,     409.47
    195.0000,     270.69
    200.0000,     320.04
    205.0000,     461.08
    210.0000,     546.02
    215.0000,     506.50
    220.0000,     440.31
    225.0000,     417.18
    230.0000,     425.64
    235.0000,     418.54
    240.0000,     402.52
    245.0000,     408.74
    250.0000,     426.71
    255.0000,     427.57
    260.0000,     406.99
    265.0000,     376.24
    270.0000,     351.17
    275.0000,     339.33
    280.0000,     349.48
    285.0000,     391.51
    290.0000,     466.01
    295.0000,     573.64
    300.0000,     705.20
    305.0000,     819.89
    310.0000,     839.38
    315.0000,     722.18
    320.0000,     542.45
    325.0000,     401.56
    330.0000,     327.24
    335.0000,     310.44
    340.0000,     333.39
    345.0000,     372.56
    350.0000,     401.13
    355.0000,     405.67
    360.0000,     385.53
    365.0000,     334.52
    370.0000,     265.90
    375.0000,     214.09
    380.0000,     192.61
    385.0000,     209.98
    390.0000,     279.34
    395.0000,     401.39
           565.3890
LAYER 8
67,    28.5897
     60.0000,     1086.0
     65.0000,     1056.3
     70.0000,     1078.5
     75.0000,     1163.8
     80.0000,     1309.4
     85.0000,     1536.0
     90.0000,     1784.8
     95.0000,     1975.6
    100.0000,     2008.6
    105.0000,     1848.1
    110.0000,     1560.6
    115.0000,     1233.0
    120.0000,     946.71
    125.0000,     748.23
    130.0000,     628.99
    135.0000,     572.69
    140.0000,     568.21
    145.0000,     610.93
    150.0000,     683.01
    155.0000,     752.21
    160.0000,     783.26
    165.0000,     785.80
    170.0000,     787.71
    175.0000,     797.94
    180.0000,     783.71
    185.0000,     638.94
    190.0000,     441.56
    195.0000,     345.48
    200.0000,     361.06
    205.0000,     437.43
    210.0000,     502.17
    215.0000,     506.80
    220.0000,     474.50
    225.0000,     444.58
    230.0000,     424.61
    235.0000,     404.22
    240.0000,     386.52
    245.0000,     381.43
    250.0000,     385.89
    255.0000,     388.01
    260.0000,     383.74
    265.0000,     377.55
    270.0000,     376.95
    275.0000,     387.68
    280.0000,     414.68
    285.0000,     462.43
    290.0000,     527.60
    295.0000,     598.87
    300.0000,     654.73
    305.0000,     665.04
    310.0000,     607.87
    315.0000,     498.48
    320.0000,     384.84
    325.0000,     304.44
    330.0000,     265.13
    335.0000,     260.11
    340.0000,     279.26
    345.0000,     310.25
    350.0000,     339.73
    355.0000,     356.76
    360.0000,     354.15
    365.0000,     330.26
    370.0000,     300.44
    375.0000,     289.16
    380.0000,     295.58
    385.0000,     346.77
           518.2590
LAYER 9
61,    33.9487
     75.0000,     878.04
     80.0000,     824.49
     85.0000,     902.65
     90.0000,     1055.4
     95.0000,     1266.5
    100.0000,     1473.0
    105.0000,     1560.6
    110.0000,     1486.5
    115.0000,     1282.0
    120.0000,     1035.3
    125.0000,     832.55
    130.0000,     695.37
    135.0000,     619.40
    140.0000,     588.02
    145.0000,     591.59
    150.0000,     618.28
    155.0000,     653.07
    160.0000,     680.38
    165.0000,     696.20
    170.0000,     702.51
    175.0000,     693.23
    180.0000,     647.36
    185.0000,     551.11
    190.0000,     446.37
    195.0000,     389.98
    200.0000,     392.08
    205.0000,     429.79
    210.0000,     467.92
    215.0000,     479.99
    220.0000,     466.26
    225.0000,     442.21
    230.0000,     417.44
    235.0000,     394.42
    240.0000,     376.52
    245.0000,     367.32
    250.0000,     366.16
    255.0000,     368.66
    260.0000,     373.10
    265.0000,     381.18
    270.0000,     396.02
    275.0000,     420.39
    280.0000,     455.03
    285.0000,     498.55
    290.0000,     543.49
    295.0000,     576.22
    300.0000,     580.83
    305.0000,     547.13
    310.0000,     478.74
    315.0000,     395.83
    320.0000,     323.12
    325.0000,     275.53
    330.0000,     255.88
    335.0000,     260.29
    340.0000,     282.52
    345.0000,     313.35
    350.0000,     345.06
    355.0000,     370.33
    360.0000,     383.27
    365.0000,     383.25
    370.0000,     390.47
           450.5494
LAYER 10
55,    39.8436
     90.0000,     590.50
     95.0000,     658.99
    100.0000,     763.79
    105.0000,     862.80
    110.0000,     900.28
    115.0000,     858.19
    120.0000,     758.40
    125.0000,     651.64
    130.0000,     566.40
    135.0000,     511.55
    140.0000,     482.04
    145.0000,     473.28
    150.0000,     481.66
    155.0000,     502.57
    160.0000,     529.13
    165.0000,     554.14
    170.0000,     569.64
    175.0000,     566.48
    180.0000,     537.11
    185.0000,     486.26
    190.0000,     434.42
    195.0000,     404.22
    200.0000,     402.00
    205.0000,     418.48
    210.0000,     437.98
    215.0000,     447.31
    220.0000,     442.64
    225.0000,     428.28
    230.0000,     409.94
    235.0000,     391.87
    240.0000,     377.59
    245.0000,     369.41
    250.0000,     367.76
    255.0000,     371.22
    260.0000,     379.23
    265.0000,     392.50
    270.0000,     411.95
    275.0000,     437.97
    280.0000,     468.68
    285.0000,     499.87
    290.0000,     523.80
    295.0000,     530.44
    300.0000,     512.33
    305.0000,     469.66
    310.0000,     411.42
    315.0000,     352.46
    320.0000,     306.35
    325.0000,     280.85
    330.0000,     278.24
    335.0000,     296.27
    340.0000,     330.41
    345.0000,     365.64
    350.0000,     401.13
    355.0000,     430.97
           469.8886
LAYER 11
51,    46.3279
    100.0000,     319.28
    105.0000,     356.03
    110.0000,     386.98
    115.0000,     424.18
    120.0000,     435.23
    125.0000,     420.94
    130.0000,     397.63
    135.0000,     377.26
    140.0000,     363.99
    145.0000,     359.80
    150.0000,     366.55
    155.0000,     384.75
    160.0000,     412.10
    165.0000,     442.87
    170.0000,     467.89
    175.0000,     478.14
    180.0000,     469.43
    185.0000,     446.96
    190.0000,     421.92
    195.0000,     405.38
    200.0000,     401.68
    205.0000,     407.49
    210.0000,     416.17
    215.0000,     421.35
    220.0000,     419.98
    225.0000,     412.65
    230.0000,     401.99
    235.0000,     390.86
    240.0000,     381.91
    245.0000,     376.88
    250.0000,     376.58
    255.0000,     380.61
    260.0000,     388.85
    265.0000,     401.48
    270.0000,     418.37
    275.0000,     438.79
    280.0000,     460.05
    285.0000,     477.97
    290.0000,     486.67
    295.0000,     479.99
    300.0000,     455.31
    305.0000,     416.04
    310.0000,     370.60
    315.0000,     329.84
    320.0000,     303.12
    325.0000,     296.97
    330.0000,     316.21
    335.0000,     357.03
    340.0000,     414.21
    345.0000,     457.63
           501.6164
LAYER 12
47, 
    110.0000,     135.79
    115.0000,     204.81
    120.0000,     254.89
    125.0000,     283.11
    130.0000,     295.00
    135.0000,     297.70
    140.0000,     296.38
    145.0000,     296.92
    150.0000,     304.96
    155.0000,     324.19
    160.0000,     355.12
    165.0000,     393.25
    170.0000,     428.31
    175.0000,     449.95
    180.0000,     452.90
    185.0000,     441.80
    190.0000,     425.34
    195.0000,     411.83
    200.0000,     405.75
    205.0000,     405.45
    210.0000,     407.49
    215.0000,     408.05
    220.0000,     405.34
    225.0000,     399.38
    230.0000,     391.88
    235.0000,     384.49
    240.0000,     378.73
    245.0000,     375.69
    250.0000,     376.02
    255.0000,     379.26
    260.0000,     385.40
    265.0000,     394.60
    270.0000,     406.46
    275.0000,     420.25
    280.0000,     433.50
    285.0000,     442.96
    290.0000,     444.35
    295.0000,     432.62
    300.0000,     406.60
    305.0000,     370.43
    310.0000,     331.65
    315.0000,     299.85
    320.0000,     284.00
    325.0000,     291.83
    330.0000,     330.11
    335.0000,     410.08
           548.3524
CALCULATED APPARENT RESISTIVITY
      7.5000,       5.0000,   1.00000,    717.3845
     12.5000,       5.0000,   1.00000,   1245.5365
     17.5000,       5.0000,   1.00000,   1323.3473
     22.5000,       5.0000,   1.00000,   1493.2860
     27.5000,       5.0000,   1.00000,   1516.5192
     32.5000,       5.0000,   1.00000,   1293.1823
     37.5000,       5.0000,   1.00000,   1131.4340
     42.5000,       5.0000,   1.00000,    822.0656
     47.5000,       5.0000,   1.00000,    818.2920
     52.5000,       5.0000,   1.00000,    637.9456
     57.5000,       5.0000,   1.00000,    713.6012
     62.5000,       5.0000,   1.00000,    453.7740
     67.5000,       5.0000,   1.00000,    393.9283
     72.5000,       5.0000,   1.00000,    403.3090
     77.5000,       5.0000,   1.00000,    478.9478
     82.5000,       5.0000,   1.00000,    637.7981
     87.5000,       5.0000,   1.00000,    932.9093
     92.5000,       5.0000,   1.00000,   1009.9259
     97.5000,       5.0000,   1.00000,   1108.3508
    102.5000,       5.0000,   1.00000,   1037.5966
    107.5000,       5.0000,   1.00000,    968.0205
    112.5000,       5.0000,   1.00000,    924.2253
    117.5000,       5.0000,   1.00000,   1045.0795
    122.5000,       5.0000,   1.00000,   1394.6874
    127.5000,       5.0000,   1.00000,   1696.6925
    132.5000,       5.0000,   1.00000,   2020.3966
    137.5000,       5.0000,   1.00000,   2283.7183
    142.5000,       5.0000,   1.00000,   3045.6147
    147.5000,       5.0000,   1.00000,   2900.5376
    152.5000,       5.0000,   1.00000,   3196.0852
    157.5000,       5.0000,   1.00000,   3401.2383
    162.5000,       5.0000,   1.00000,   3080.1660
    167.5000,       5.0000,   1.00000,   3148.5957
    172.5000,       5.0000,   1.00000,   2159.0513
    177.5000,       5.0000,   1.00000,   2266.4973
    182.5000,       5.0000,   1.00000,   1487.8767
    187.5000,       5.0000,   1.00000,   1347.5392
    192.5000,       5.0000,   1.00000,    955.1502
    197.5000,       5.0000,   1.00000,    913.2469
    202.5000,       5.0000,   1.00000,    709.0531
    207.5000,       5.0000,   1.00000,    461.1413
    212.5000,       5.0000,   1.00000,    527.2870
    217.5000,       5.0000,   1.00000,    451.4406
    222.5000,       5.0000,   1.00000,    509.1430
    227.5000,       5.0000,   1.00000,    446.8895
    232.5000,       5.0000,   1.00000,    434.0098
    237.5000,       5.0000,   1.00000,    496.9733
    242.5000,       5.0000,   1.00000,    420.0042
    247.5000,       5.0000,   1.00000,    475.6281
    252.5000,       5.0000,   1.00000,    417.9654
    257.5000,       5.0000,   1.00000,    492.9685
    262.5000,       5.0000,   1.00000,    430.3763
    267.5000,       5.0000,   1.00000,    543.6011
    272.5000,       5.0000,   1.00000,    488.2797
    277.5000,       5.0000,   1.00000,    445.8347
    282.5000,       5.0000,   1.00000,    461.2885
    287.5000,       5.0000,   1.00000,    348.3514
    292.5000,       5.0000,   1.00000,    340.3353
    297.5000,       5.0000,   1.00000,    307.3613
    302.5000,       5.0000,   1.00000,    257.1966
    307.5000,       5.0000,   1.00000,    251.1128
    312.5000,       5.0000,   1.00000,    254.6453
    317.5000,       5.0000,   1.00000,    231.4949
    322.5000,       5.0000,   1.00000,    245.8009
    327.5000,       5.0000,   1.00000,    247.7423
    332.5000,       5.0000,   1.00000,    248.9911
    337.5000,       5.0000,   1.00000,    250.1599
    342.5000,       5.0000,   1.00000,    246.7324
    347.5000,       5.0000,   1.00000,    253.7727
    352.5000,       5.0000,   1.00000,    314.6208
    357.5000,       5.0000,   1.00000,    384.4283
    362.5000,       5.0000,   1.00000,    498.0270
    367.5000,       5.0000,   1.00000,    547.2009
    372.5000,       5.0000,   1.00000,    845.1935
    377.5000,       5.0000,   1.00000,    948.3662
    382.5000,       5.0000,   1.00000,   1473.9498
    387.5000,       5.0000,   1.00000,   1385.3752
    392.5000,       5.0000,   1.00000,   1375.2382
    397.5000,       5.0000,   1.00000,   1262.3995
    402.5000,       5.0000,   1.00000,   1015.9580
    407.5000,       5.0000,   1.00000,    861.2987
    412.5000,       5.0000,   1.00000,    656.0922
    417.5000,       5.0000,   1.00000,    602.8989
    422.5000,       5.0000,   1.00000,    503.1521
    427.5000,       5.0000,   1.00000,    573.1960
    432.5000,       5.0000,   1.00000,    628.5505
    437.5000,       5.0000,   1.00000,    730.5475
     12.5000,       5.0000,   2.00000,   1211.5605
     17.5000,       5.0000,   2.00000,   1228.7233
     22.5000,       5.0000,   2.00000,   1160.8585
     27.5000,       5.0000,   2.00000,   1263.7457
     32.5000,       5.0000,   2.00000,   1239.0092
     37.5000,       5.0000,   2.00000,   1129.0568
     42.5000,       5.0000,   2.00000,    865.3325
     47.5000,       5.0000,   2.00000,    806.6058
     52.5000,       5.0000,   2.00000,    752.9504
     57.5000,       5.0000,   2.00000,    898.4155
     62.5000,       5.0000,   2.00000,    552.8182
     67.5000,       5.0000,   2.00000,    459.0417
     72.5000,       5.0000,   2.00000,    531.7634
     77.5000,       5.0000,   2.00000,    538.1688
     82.5000,       5.0000,   2.00000,    635.9894
     87.5000,       5.0000,   2.00000,    886.9423
     92.5000,       5.0000,   2.00000,    907.2217
     97.5000,       5.0000,   2.00000,    928.2574
    102.5000,       5.0000,   2.00000,    979.1583
    107.5000,       5.0000,   2.00000,    963.4330
    112.5000,       5.0000,   2.00000,    918.9442
    117.5000,       5.0000,   2.00000,   1063.4033
    122.5000,       5.0000,   2.00000,   1512.3441
    127.5000,       5.0000,   2.00000,   1727.8738
    132.5000,       5.0000,   2.00000,   1540.9297
    137.5000,       5.0000,   2.00000,   1803.1213
    142.5000,       5.0000,   2.00000,   2588.2747
    147.5000,       5.0000,   2.00000,   2175.4675
    152.5000,       5.0000,   2.00000,   2079.4277
    157.5000,       5.0000,   2.00000,   2353.7505
    162.5000,       5.0000,   2.00000,   2280.8960
    167.5000,       5.0000,   2.00000,   2019.2308
    172.5000,       5.0000,   2.00000,   1475.0923
    177.5000,       5.0000,   2.00000,   1706.7953
    182.5000,       5.0000,   2.00000,   1422.1245
    187.5000,       5.0000,   2.00000,    976.2483
    192.5000,       5.0000,   2.00000,    753.7977
    197.5000,       5.0000,   2.00000,    957.1523
    202.5000,       5.0000,   2.00000,    718.2486
    207.5000,       5.0000,   2.00000,    388.9677
    212.5000,       5.0000,   2.00000,    516.3031
    217.5000,       5.0000,   2.00000,    512.5664
    222.5000,       5.0000,   2.00000,    501.1673
    227.5000,       5.0000,   2.00000,    390.0178
    232.5000,       5.0000,   2.00000,    376.0481
    237.5000,       5.0000,   2.00000,    468.5409
    242.5000,       5.0000,   2.00000,    410.8365
    247.5000,       5.0000,   2.00000,    417.4267
    252.5000,       5.0000,   2.00000,    413.9252
    257.5000,       5.0000,   2.00000,    436.9653
    262.5000,       5.0000,   2.00000,    393.6769
    267.5000,       5.0000,   2.00000,    503.3914
    272.5000,       5.0000,   2.00000,    439.9012
    277.5000,       5.0000,   2.00000,    397.2697
    282.5000,       5.0000,   2.00000,    452.2004
    287.5000,       5.0000,   2.00000,    355.2941
    292.5000,       5.0000,   2.00000,    368.4982
    297.5000,       5.0000,   2.00000,    369.6759
    302.5000,       5.0000,   2.00000,    299.1089
    307.5000,       5.0000,   2.00000,    313.6189
    312.5000,       5.0000,   2.00000,    333.2569
    317.5000,       5.0000,   2.00000,    290.3069
    322.5000,       5.0000,   2.00000,    302.6758
    327.5000,       5.0000,   2.00000,    313.4213
    332.5000,       5.0000,   2.00000,    316.1098
    337.5000,       5.0000,   2.00000,    327.2378
    342.5000,       5.0000,   2.00000,    318.8428
    347.5000,       5.0000,   2.00000,    321.6902
    352.5000,       5.0000,   2.00000,    395.8892
    357.5000,       5.0000,   2.00000,    517.7134
    362.5000,       5.0000,   2.00000,    617.9379
    367.5000,       5.0000,   2.00000,    630.5551
    372.5000,       5.0000,   2.00000,    720.1012
    377.5000,       5.0000,   2.00000,    774.9623
    382.5000,       5.0000,   2.00000,   1181.4751
    387.5000,       5.0000,   2.00000,   1014.6740
    392.5000,       5.0000,   2.00000,    819.6777
    397.5000,       5.0000,   2.00000,    911.9121
    402.5000,       5.0000,   2.00000,    835.6436
    407.5000,       5.0000,   2.00000,    700.1384
    412.5000,       5.0000,   2.00000,    607.4446
    417.5000,       5.0000,   2.00000,    599.3947
    422.5000,       5.0000,   2.00000,    510.4125
    427.5000,       5.0000,   2.00000,    566.3019
    432.5000,       5.0000,   2.00000,    660.6783
     17.5000,       5.0000,   3.00000,   1071.7377
     22.5000,       5.0000,   3.00000,   1031.7437
     27.5000,       5.0000,   3.00000,   1034.1344
     32.5000,       5.0000,   3.00000,   1050.5962
     37.5000,       5.0000,   3.00000,   1021.1098
     42.5000,       5.0000,   3.00000,    752.5964
     47.5000,       5.0000,   3.00000,    840.4656
     52.5000,       5.0000,   3.00000,    889.1597
     57.5000,       5.0000,   3.00000,   1133.6709
     62.5000,       5.0000,   3.00000,    648.5375
     67.5000,       5.0000,   3.00000,    525.2533
     72.5000,       5.0000,   3.00000,    555.2288
     77.5000,       5.0000,   3.00000,    596.7186
     82.5000,       5.0000,   3.00000,    674.8830
     87.5000,       5.0000,   3.00000,    925.7400
     92.5000,       5.0000,   3.00000,    946.9844
     97.5000,       5.0000,   3.00000,    935.4219
    102.5000,       5.0000,   3.00000,    891.6865
    107.5000,       5.0000,   3.00000,    863.3397
    112.5000,       5.0000,   3.00000,    839.8735
    117.5000,       5.0000,   3.00000,   1040.6964
    122.5000,       5.0000,   3.00000,   1505.7148
    127.5000,       5.0000,   3.00000,   1443.1293
    132.5000,       5.0000,   3.00000,   1231.1007
    137.5000,       5.0000,   3.00000,   1350.7915
    142.5000,       5.0000,   3.00000,   1917.6041
    147.5000,       5.0000,   3.00000,   1647.8900
    152.5000,       5.0000,   3.00000,   1440.2645
    157.5000,       5.0000,   3.00000,   1642.7626
    162.5000,       5.0000,   3.00000,   1626.8755
    167.5000,       5.0000,   3.00000,   1454.9047
    172.5000,       5.0000,   3.00000,    996.8632
    177.5000,       5.0000,   3.00000,   1325.7191
    182.5000,       5.0000,   3.00000,   1139.0194
    187.5000,       5.0000,   3.00000,    889.7401
    192.5000,       5.0000,   3.00000,    642.3918
    197.5000,       5.0000,   3.00000,    903.1042
    202.5000,       5.0000,   3.00000,    700.5175
    207.5000,       5.0000,   3.00000,    346.2812
    212.5000,       5.0000,   3.00000,    426.7803
    217.5000,       5.0000,   3.00000,    513.1203
    222.5000,       5.0000,   3.00000,    535.1148
    227.5000,       5.0000,   3.00000,    387.5436
    232.5000,       5.0000,   3.00000,    354.3797
    237.5000,       5.0000,   3.00000,    443.9059
    242.5000,       5.0000,   3.00000,    408.8006
    247.5000,       5.0000,   3.00000,    429.5573
    252.5000,       5.0000,   3.00000,    361.8445
    257.5000,       5.0000,   3.00000,    406.5679
    262.5000,       5.0000,   3.00000,    368.9620
    267.5000,       5.0000,   3.00000,    470.0534
    272.5000,       5.0000,   3.00000,    423.9142
    277.5000,       5.0000,   3.00000,    393.5372
    282.5000,       5.0000,   3.00000,    417.9039
    287.5000,       5.0000,   3.00000,    368.8495
    292.5000,       5.0000,   3.00000,    401.6504
    297.5000,       5.0000,   3.00000,    392.4485
    302.5000,       5.0000,   3.00000,    345.8405
    307.5000,       5.0000,   3.00000,    357.2692
    312.5000,       5.0000,   3.00000,    383.8388
    317.5000,       5.0000,   3.00000,    343.8930
    322.5000,       5.0000,   3.00000,    354.4098
    327.5000,       5.0000,   3.00000,    372.3080
    332.5000,       5.0000,   3.00000,    396.2863
    337.5000,       5.0000,   3.00000,    399.9281
    342.5000,       5.0000,   3.00000,    374.7691
    347.5000,       5.0000,   3.00000,    362.2475
    352.5000,       5.0000,   3.00000,    467.6327
    357.5000,       5.0000,   3.00000,    600.7787
    362.5000,       5.0000,   3.00000,    691.2778
    367.5000,       5.0000,   3.00000,    516.7019
    372.5000,       5.0000,   3.00000,    559.4120
    377.5000,       5.0000,   3.00000,    649.7420
    382.5000,       5.0000,   3.00000,   1029.1063
    387.5000,       5.0000,   3.00000,    797.5886
    392.5000,       5.0000,   3.00000,    610.5255
    397.5000,       5.0000,   3.00000,    621.3719
    402.5000,       5.0000,   3.00000,    676.4408
    407.5000,       5.0000,   3.00000,    648.2236
    412.5000,       5.0000,   3.00000,    559.6656
    417.5000,       5.0000,   3.00000,    572.6038
    422.5000,       5.0000,   3.00000,    484.9943
    427.5000,       5.0000,   3.00000,    558.4126
     22.5000,      15.0000,   1.00000,    992.5273
     27.5000,      15.0000,   1.00000,    958.5037
     32.5000,      15.0000,   1.00000,    876.7843
     37.5000,      15.0000,   1.00000,    798.7507
     42.5000,      15.0000,   1.00000,    814.5330
     47.5000,      15.0000,   1.00000,    847.6985
     52.5000,      15.0000,   1.00000,   1037.3600
     57.5000,      15.0000,   1.00000,    994.2856
     62.5000,      15.0000,   1.00000,    879.9299
     67.5000,      15.0000,   1.00000,    610.1625
     72.5000,      15.0000,   1.00000,    557.0383
     77.5000,      15.0000,   1.00000,    617.7919
     82.5000,      15.0000,   1.00000,    809.9044
     87.5000,      15.0000,   1.00000,    928.9330
     92.5000,      15.0000,   1.00000,   1009.8091
     97.5000,      15.0000,   1.00000,    971.7796
    102.5000,      15.0000,   1.00000,    857.8129
    107.5000,      15.0000,   1.00000,    776.4345
    112.5000,      15.0000,   1.00000,    876.4951
    117.5000,      15.0000,   1.00000,   1144.8627
    122.5000,      15.0000,   1.00000,   1245.7858
    127.5000,      15.0000,   1.00000,   1241.3711
    132.5000,      15.0000,   1.00000,   1212.8912
    137.5000,      15.0000,   1.00000,   1275.1476
    142.5000,      15.0000,   1.00000,   1271.7366
    147.5000,      15.0000,   1.00000,   1357.4613
    152.5000,      15.0000,   1.00000,   1389.3228
    157.5000,      15.0000,   1.00000,   1269.5710
    162.5000,      15.0000,   1.00000,   1208.2343
    167.5000,      15.0000,   1.00000,   1120.5609
    172.5000,      15.0000,   1.00000,   1096.8827
    177.5000,      15.0000,   1.00000,    956.4752
    182.5000,      15.0000,   1.00000,    979.9486
    187.5000,      15.0000,   1.00000,    893.1867
    192.5000,      15.0000,   1.00000,    855.0131
    197.5000,      15.0000,   1.00000,    695.4834
    202.5000,      15.0000,   1.00000,    622.8553
    207.5000,      15.0000,   1.00000,    493.4469
    212.5000,      15.0000,   1.00000,    397.6670
    217.5000,      15.0000,   1.00000,    442.2859
    222.5000,      15.0000,   1.00000,    489.5751
    227.5000,      15.0000,   1.00000,    455.4863
    232.5000,      15.0000,   1.00000,    406.3225
    237.5000,      15.0000,   1.00000,    399.3140
    242.5000,      15.0000,   1.00000,    430.0698
    247.5000,      15.0000,   1.00000,    398.3211
    252.5000,      15.0000,   1.00000,    387.1837
    257.5000,      15.0000,   1.00000,    362.7455
    262.5000,      15.0000,   1.00000,    405.1993
    267.5000,      15.0000,   1.00000,    416.4426
    272.5000,      15.0000,   1.00000,    436.0193
    277.5000,      15.0000,   1.00000,    414.0344
    282.5000,      15.0000,   1.00000,    400.8291
    287.5000,      15.0000,   1.00000,    402.3611
    292.5000,      15.0000,   1.00000,    396.4694
    297.5000,      15.0000,   1.00000,    393.4668
    302.5000,      15.0000,   1.00000,    381.2331
    307.5000,      15.0000,   1.00000,    381.1795
    312.5000,      15.0000,   1.00000,    376.1646
    317.5000,      15.0000,   1.00000,    384.6876
    322.5000,      15.0000,   1.00000,    391.9805
    327.5000,      15.0000,   1.00000,    417.3755
    332.5000,      15.0000,   1.00000,    437.0713
    337.5000,      15.0000,   1.00000,    432.4788
    342.5000,      15.0000,   1.00000,    404.6659
    347.5000,      15.0000,   1.00000,    435.5458
    352.5000,      15.0000,   1.00000,    514.3256
    357.5000,      15.0000,   1.00000,    613.3793
    362.5000,      15.0000,   1.00000,    536.9838
    367.5000,      15.0000,   1.00000,    498.6595
    372.5000,      15.0000,   1.00000,    501.9536
    377.5000,      15.0000,   1.00000,    663.4942
    382.5000,      15.0000,   1.00000,    740.3203
    387.5000,      15.0000,   1.00000,    763.7805
    392.5000,      15.0000,   1.00000,    629.4964
    397.5000,      15.0000,   1.00000,    558.0712
    402.5000,      15.0000,   1.00000,    568.2320
    407.5000,      15.0000,   1.00000,    615.4398
    412.5000,      15.0000,   1.00000,    593.7352
    417.5000,      15.0000,   1.00000,    520.9882
    422.5000,      15.0000,   1.00000,    532.3060
     22.5000,       5.0000,   4.00000,   1009.9106
     27.5000,       5.0000,   4.00000,   1024.3922
     32.5000,       5.0000,   4.00000,    875.5889
     37.5000,       5.0000,   4.00000,    790.8463
     42.5000,       5.0000,   4.00000,    668.2475
     47.5000,       5.0000,   4.00000,    850.5556
     52.5000,       5.0000,   4.00000,    988.3562
     57.5000,       5.0000,   4.00000,   1323.9542
     62.5000,       5.0000,   4.00000,    758.7521
     67.5000,       5.0000,   4.00000,    552.2698
     72.5000,       5.0000,   4.00000,    564.9843
     77.5000,       5.0000,   4.00000,    578.3847
     82.5000,       5.0000,   4.00000,    729.6255
     87.5000,       5.0000,   4.00000,   1030.6099
     92.5000,       5.0000,   4.00000,   1063.9001
     97.5000,       5.0000,   4.00000,   1020.2481
    102.5000,       5.0000,   4.00000,    864.3978
    107.5000,       5.0000,   4.00000,    746.0609
    112.5000,       5.0000,   4.00000,    756.3755
    117.5000,       5.0000,   4.00000,    955.8373
    122.5000,       5.0000,   4.00000,   1252.9183
    127.5000,       5.0000,   4.00000,   1255.3247
    132.5000,       5.0000,   4.00000,   1091.8765
    137.5000,       5.0000,   4.00000,   1083.2751
    142.5000,       5.0000,   4.00000,   1388.4897
    147.5000,       5.0000,   4.00000,   1171.6730
    152.5000,       5.0000,   4.00000,   1160.3588
    157.5000,       5.0000,   4.00000,   1206.6779
    162.5000,       5.0000,   4.00000,   1108.5814
    167.5000,       5.0000,   4.00000,   1119.9332
    172.5000,       5.0000,   4.00000,    808.3567
    177.5000,       5.0000,   4.00000,    998.5749
    182.5000,       5.0000,   4.00000,    920.1724
    187.5000,       5.0000,   4.00000,    803.1743
    192.5000,       5.0000,   4.00000,    624.6736
    197.5000,       5.0000,   4.00000,    807.5582
    202.5000,       5.0000,   4.00000,    651.7797
    207.5000,       5.0000,   4.00000,    338.4054
    212.5000,       5.0000,   4.00000,    410.9479
    217.5000,       5.0000,   4.00000,    417.8319
    222.5000,       5.0000,   4.00000,    522.2658
    227.5000,       5.0000,   4.00000,    421.1372
    232.5000,       5.0000,   4.00000,    367.0535
    237.5000,       5.0000,   4.00000,    441.0420
    242.5000,       5.0000,   4.00000,    403.3975
    247.5000,       5.0000,   4.00000,    414.7614
    252.5000,       5.0000,   4.00000,    352.6786
    257.5000,       5.0000,   4.00000,    385.4849
    262.5000,       5.0000,   4.00000,    351.2422
    267.5000,       5.0000,   4.00000,    469.4834
    272.5000,       5.0000,   4.00000,    428.8276
    277.5000,       5.0000,   4.00000,    388.8812
    282.5000,       5.0000,   4.00000,    441.4992
    287.5000,       5.0000,   4.00000,    369.1782
    292.5000,       5.0000,   4.00000,    413.4223
    297.5000,       5.0000,   4.00000,    421.4101
    302.5000,       5.0000,   4.00000,    362.4809
    307.5000,       5.0000,   4.00000,    389.8467
    312.5000,       5.0000,   4.00000,    414.5752
    317.5000,       5.0000,   4.00000,    376.2911
    322.5000,       5.0000,   4.00000,    408.1126
    327.5000,       5.0000,   4.00000,    434.1169
    332.5000,       5.0000,   4.00000,    455.1856
    337.5000,       5.0000,   4.00000,    455.7198
    342.5000,       5.0000,   4.00000,    406.7487
    347.5000,       5.0000,   4.00000,    399.8951
    352.5000,       5.0000,   4.00000,    497.7423
    357.5000,       5.0000,   4.00000,    621.3617
    362.5000,       5.0000,   4.00000,    585.6906
    367.5000,       5.0000,   4.00000,    441.0418
    372.5000,       5.0000,   4.00000,    495.3950
    377.5000,       5.0000,   4.00000,    560.6704
    382.5000,       5.0000,   4.00000,    886.2686
    387.5000,       5.0000,   4.00000,    707.0677
    392.5000,       5.0000,   4.00000,    528.0298
    397.5000,       5.0000,   4.00000,    543.4513
    402.5000,       5.0000,   4.00000,    565.9689
    407.5000,       5.0000,   4.00000,    595.1180
    412.5000,       5.0000,   4.00000,    527.3250
    417.5000,       5.0000,   4.00000,    515.1053
    422.5000,       5.0000,   4.00000,    450.0503
     30.0000,      20.0000,   1.00000,    810.8470
     35.0000,      20.0000,   1.00000,    724.8110
     40.0000,      20.0000,   1.00000,    697.9999
     45.0000,      20.0000,   1.00000,    806.0842
     50.0000,      20.0000,   1.00000,    973.9218
     55.0000,      20.0000,   1.00000,   1027.7963
     60.0000,      20.0000,   1.00000,    959.4680
     65.0000,      20.0000,   1.00000,    850.9185
     70.0000,      20.0000,   1.00000,    622.5491
     75.0000,      20.0000,   1.00000,    587.1985
     80.0000,      20.0000,   1.00000,    730.1633
     85.0000,      20.0000,   1.00000,    903.1021
     90.0000,      20.0000,   1.00000,   1093.1323
     95.0000,      20.0000,   1.00000,   1089.3956
    100.0000,      20.0000,   1.00000,    948.0975
    105.0000,      20.0000,   1.00000,    828.0399
    110.0000,      20.0000,   1.00000,    785.1380
    115.0000,      20.0000,   1.00000,    821.5919
    120.0000,      20.0000,   1.00000,    926.3065
    125.0000,      20.0000,   1.00000,   1014.6946
    130.0000,      20.0000,   1.00000,   1069.3267
    135.0000,      20.0000,   1.00000,   1104.2073
    140.0000,      20.0000,   1.00000,    979.3240
    145.0000,      20.0000,   1.00000,    957.9585
    150.0000,      20.0000,   1.00000,    958.4233
    155.0000,      20.0000,   1.00000,    903.8076
    160.0000,      20.0000,   1.00000,    867.0781
    165.0000,      20.0000,   1.00000,    820.4343
    170.0000,      20.0000,   1.00000,    797.2225
    175.0000,      20.0000,   1.00000,    813.6614
    180.0000,      20.0000,   1.00000,    759.6346
    185.0000,      20.0000,   1.00000,    776.0729
    190.0000,      20.0000,   1.00000,    801.6040
    195.0000,      20.0000,   1.00000,    718.0002
    200.0000,      20.0000,   1.00000,    590.1442
    205.0000,      20.0000,   1.00000,    535.7720
    210.0000,      20.0000,   1.00000,    456.2335
    215.0000,      20.0000,   1.00000,    399.9113
    220.0000,      20.0000,   1.00000,    404.3067
    225.0000,      20.0000,   1.00000,    402.5463
    230.0000,      20.0000,   1.00000,    460.4045
    235.0000,      20.0000,   1.00000,    446.1435
    240.0000,      20.0000,   1.00000,    408.2569
    245.0000,      20.0000,   1.00000,    394.6073
    250.0000,      20.0000,   1.00000,    382.4149
    255.0000,      20.0000,   1.00000,    375.8962
    260.0000,      20.0000,   1.00000,    394.3795
    265.0000,      20.0000,   1.00000,    409.2905
    270.0000,      20.0000,   1.00000,    418.2933
    275.0000,      20.0000,   1.00000,    454.3973
    280.0000,      20.0000,   1.00000,    432.2207
    285.0000,      20.0000,   1.00000,    417.0460
    290.0000,      20.0000,   1.00000,    423.1312
    295.0000,      20.0000,   1.00000,    389.5805
    300.0000,      20.0000,   1.00000,    401.1095
    305.0000,      20.0000,   1.00000,    402.9483
    310.0000,      20.0000,   1.00000,    389.8344
    315.0000,      20.0000,   1.00000,    418.2554
    320.0000,      20.0000,   1.00000,    444.8211
    325.0000,      20.0000,   1.00000,    467.8558
    330.0000,      20.0000,   1.00000,    490.3977
    335.0000,      20.0000,   1.00000,    471.9859
    340.0000,      20.0000,   1.00000,    461.4243
    345.0000,      20.0000,   1.00000,    473.2784
    350.0000,      20.0000,   1.00000,    504.0077
    355.0000,      20.0000,   1.00000,    467.3419
    360.0000,      20.0000,   1.00000,    432.9377
    365.0000,      20.0000,   1.00000,    456.1912
    370.0000,      20.0000,   1.00000,    479.6310
    375.0000,      20.0000,   1.00000,    549.3215
    380.0000,      20.0000,   1.00000,    583.8177
    385.0000,      20.0000,   1.00000,    613.8864
    390.0000,      20.0000,   1.00000,    666.4431
    395.0000,      20.0000,   1.00000,    612.4569
    400.0000,      20.0000,   1.00000,    551.4002
    405.0000,      20.0000,   1.00000,    527.2679
    410.0000,      20.0000,   1.00000,    496.3507
    415.0000,      20.0000,   1.00000,    490.9916
     27.5000,       5.0000,   5.00000,   1015.6301
     32.5000,       5.0000,   5.00000,    787.9134
     37.5000,       5.0000,   5.00000,    667.5200
     42.5000,       5.0000,   5.00000,    611.4108
     47.5000,       5.0000,   5.00000,    834.8770
     52.5000,       5.0000,   5.00000,   1033.0435
     57.5000,       5.0000,   5.00000,   1442.8463
     62.5000,       5.0000,   5.00000,    800.5435
     67.5000,       5.0000,   5.00000,    579.5826
     72.5000,       5.0000,   5.00000,    563.1573
     77.5000,       5.0000,   5.00000,    571.5440
     82.5000,       5.0000,   5.00000,    716.3835
     87.5000,       5.0000,   5.00000,   1149.1193
     92.5000,       5.0000,   5.00000,   1196.3033
     97.5000,       5.0000,   5.00000,   1074.3307
    102.5000,       5.0000,   5.00000,    874.8580
    107.5000,       5.0000,   5.00000,    725.7451
    112.5000,       5.0000,   5.00000,    668.0906
    117.5000,       5.0000,   5.00000,    774.7164
    122.5000,       5.0000,   5.00000,   1078.4170
    127.5000,       5.0000,   5.00000,   1147.3285
    132.5000,       5.0000,   5.00000,    985.4180
    137.5000,       5.0000,   5.00000,    958.9611
    142.5000,       5.0000,   5.00000,   1123.6614
    147.5000,       5.0000,   5.00000,    913.6428
    152.5000,       5.0000,   5.00000,    860.8595
    157.5000,       5.0000,   5.00000,    938.9802
    162.5000,       5.0000,   5.00000,    860.7279
    167.5000,       5.0000,   5.00000,    878.0236
    172.5000,       5.0000,   5.00000,    663.5019
    177.5000,       5.0000,   5.00000,    839.3328
    182.5000,       5.0000,   5.00000,    818.7425
    187.5000,       5.0000,   5.00000,    710.7601
    192.5000,       5.0000,   5.00000,    559.4966
    197.5000,       5.0000,   5.00000,    792.2549
[truncated: 277,162 more chars]
