# Supplementary material for: Electrical resistivity tomography data across the Hockai Fault Zone (Ardenne, Belgium)
Source: Data Brief. 2016 Dec 21;11:1–4. doi: 10.1016/j.dib.2016.12.028 (PMC5220259; doi:10.1016/j.dib.2016.12.028)
Supplement: Supplementary file 2 — Supplementary material [file mmc2.zip › output/INV/20090825-1_normal.INV]

C:\__DATA__\__DATA__\Active Faults\HockaiFZ\Donn�es\ERT\working_dir\20090825-1.DAT
      5.0000
7
1406
1
0
      7.5000,       5.0000,   1.00000,    591.2497
     12.5000,       5.0000,   1.00000,   1141.0720
     17.5000,       5.0000,   1.00000,   1408.6732
     22.5000,       5.0000,   1.00000,   1586.9185
     27.5000,       5.0000,   1.00000,   1680.4219
     32.5000,       5.0000,   1.00000,   1432.2969
     37.5000,       5.0000,   1.00000,   1092.3446
     42.5000,       5.0000,   1.00000,    897.6174
     47.5000,       5.0000,   1.00000,    697.4213
     52.5000,       5.0000,   1.00000,    646.4289
     57.5000,       5.0000,   1.00000,    602.0510
     62.5000,       5.0000,   1.00000,    401.4188
     67.5000,       5.0000,   1.00000,    332.3037
     72.5000,       5.0000,   1.00000,    311.6365
     77.5000,       5.0000,   1.00000,    507.9648
     82.5000,       5.0000,   1.00000,    649.6984
     87.5000,       5.0000,   1.00000,   1121.2510
     92.5000,       5.0000,   1.00000,   1149.8799
     97.5000,       5.0000,   1.00000,   1268.7151
    102.5000,       5.0000,   1.00000,   1087.0084
    107.5000,       5.0000,   1.00000,    964.4518
    112.5000,       5.0000,   1.00000,    847.9626
    117.5000,       5.0000,   1.00000,   1071.9489
    122.5000,       5.0000,   1.00000,   1436.8802
    127.5000,       5.0000,   1.00000,   2009.7892
    132.5000,       5.0000,   1.00000,   2208.8596
    137.5000,       5.0000,   1.00000,   2645.8508
    142.5000,       5.0000,   1.00000,   3243.1262
    147.5000,       5.0000,   1.00000,   2962.2822
    152.5000,       5.0000,   1.00000,   3198.7166
    157.5000,       5.0000,   1.00000,   3418.3574
    162.5000,       5.0000,   1.00000,   3206.6824
    167.5000,       5.0000,   1.00000,   3517.2842
    172.5000,       5.0000,   1.00000,   2263.1887
    177.5000,       5.0000,   1.00000,   2532.2307
    182.5000,       5.0000,   1.00000,   1318.6967
    187.5000,       5.0000,   1.00000,   1211.7427
    192.5000,       5.0000,   1.00000,    942.8712
    197.5000,       5.0000,   1.00000,    944.7220
    202.5000,       5.0000,   1.00000,    773.2498
    207.5000,       5.0000,   1.00000,    542.6809
    212.5000,       5.0000,   1.00000,    594.8581
    217.5000,       5.0000,   1.00000,    509.7006
    222.5000,       5.0000,   1.00000,    590.3838
    227.5000,       5.0000,   1.00000,    448.4005
    232.5000,       5.0000,   1.00000,    451.4084
    237.5000,       5.0000,   1.00000,    483.1880
    242.5000,       5.0000,   1.00000,    370.6024
    247.5000,       5.0000,   1.00000,    478.0598
    252.5000,       5.0000,   1.00000,    442.0745
    257.5000,       5.0000,   1.00000,    552.9947
    262.5000,       5.0000,   1.00000,    480.1176
    267.5000,       5.0000,   1.00000,    612.6838
    272.5000,       5.0000,   1.00000,    527.1033
    277.5000,       5.0000,   1.00000,    445.3747
    282.5000,       5.0000,   1.00000,    496.7098
    287.5000,       5.0000,   1.00000,    327.1190
    292.5000,       5.0000,   1.00000,    349.0643
    297.5000,       5.0000,   1.00000,    299.9822
    302.5000,       5.0000,   1.00000,    236.5936
    307.5000,       5.0000,   1.00000,    229.3106
    312.5000,       5.0000,   1.00000,    219.4040
    317.5000,       5.0000,   1.00000,    184.5740
    322.5000,       5.0000,   1.00000,    189.2939
    327.5000,       5.0000,   1.00000,    183.8666
    332.5000,       5.0000,   1.00000,    180.0561
    337.5000,       5.0000,   1.00000,    188.5291
    342.5000,       5.0000,   1.00000,    186.8051
    347.5000,       5.0000,   1.00000,    199.0251
    352.5000,       5.0000,   1.00000,    270.8688
    357.5000,       5.0000,   1.00000,    349.1902
    362.5000,       5.0000,   1.00000,    435.5762
    367.5000,       5.0000,   1.00000,    512.2250
    372.5000,       5.0000,   1.00000,    924.5659
    377.5000,       5.0000,   1.00000,    881.3492
    382.5000,       5.0000,   1.00000,   1740.9572
    387.5000,       5.0000,   1.00000,   1377.4288
    392.5000,       5.0000,   1.00000,   1553.2644
    397.5000,       5.0000,   1.00000,   1381.4156
    402.5000,       5.0000,   1.00000,   1091.7660
    407.5000,       5.0000,   1.00000,    942.9782
    412.5000,       5.0000,   1.00000,    670.1278
    417.5000,       5.0000,   1.00000,    560.3995
    422.5000,       5.0000,   1.00000,    486.6714
    427.5000,       5.0000,   1.00000,    609.8898
    432.5000,       5.0000,   1.00000,    681.0659
    437.5000,       5.0000,   1.00000,    930.7998
     12.5000,       5.0000,   2.00000,   1175.5682
     17.5000,       5.0000,   2.00000,   1194.4838
     22.5000,       5.0000,   2.00000,   1242.1946
     27.5000,       5.0000,   2.00000,   1346.1171
     32.5000,       5.0000,   2.00000,   1244.2633
     37.5000,       5.0000,   2.00000,   1178.8854
     42.5000,       5.0000,   2.00000,    826.5286
     47.5000,       5.0000,   2.00000,    777.3554
     52.5000,       5.0000,   2.00000,    679.0922
     57.5000,       5.0000,   2.00000,    781.8555
     62.5000,       5.0000,   2.00000,    471.5208
     67.5000,       5.0000,   2.00000,    378.4531
     72.5000,       5.0000,   2.00000,    425.6171
     77.5000,       5.0000,   2.00000,    472.6027
     82.5000,       5.0000,   2.00000,    599.0015
     87.5000,       5.0000,   2.00000,    889.3862
     92.5000,       5.0000,   2.00000,    942.4116
     97.5000,       5.0000,   2.00000,    939.5047
    102.5000,       5.0000,   2.00000,   1004.4724
    107.5000,       5.0000,   2.00000,    981.0688
    112.5000,       5.0000,   2.00000,    882.9126
    117.5000,       5.0000,   2.00000,   1047.5822
    122.5000,       5.0000,   2.00000,   1523.8527
    127.5000,       5.0000,   2.00000,   1796.2373
    132.5000,       5.0000,   2.00000,   1587.9169
    137.5000,       5.0000,   2.00000,   1870.5562
    142.5000,       5.0000,   2.00000,   2598.3220
    147.5000,       5.0000,   2.00000,   2106.8335
    152.5000,       5.0000,   2.00000,   2016.2389
    157.5000,       5.0000,   2.00000,   2295.7808
    162.5000,       5.0000,   2.00000,   2310.1367
    167.5000,       5.0000,   2.00000,   1921.3820
    172.5000,       5.0000,   2.00000,   1430.4938
    177.5000,       5.0000,   2.00000,   1754.6257
    182.5000,       5.0000,   2.00000,   1352.5608
    187.5000,       5.0000,   2.00000,    930.3679
    192.5000,       5.0000,   2.00000,    687.9852
    197.5000,       5.0000,   2.00000,   1017.5326
    202.5000,       5.0000,   2.00000,    642.1885
    207.5000,       5.0000,   2.00000,    365.7972
    212.5000,       5.0000,   2.00000,    564.4102
    217.5000,       5.0000,   2.00000,    457.4739
    222.5000,       5.0000,   2.00000,    514.9457
    227.5000,       5.0000,   2.00000,    335.1531
    232.5000,       5.0000,   2.00000,    335.1293
    237.5000,       5.0000,   2.00000,    442.9276
    242.5000,       5.0000,   2.00000,    372.7820
    247.5000,       5.0000,   2.00000,    404.5734
    252.5000,       5.0000,   2.00000,    417.3036
    257.5000,       5.0000,   2.00000,    426.6960
    262.5000,       5.0000,   2.00000,    395.9598
    267.5000,       5.0000,   2.00000,    522.1921
    272.5000,       5.0000,   2.00000,    438.0917
    277.5000,       5.0000,   2.00000,    382.2130
    282.5000,       5.0000,   2.00000,    439.7443
    287.5000,       5.0000,   2.00000,    353.4682
    292.5000,       5.0000,   2.00000,    373.5905
    297.5000,       5.0000,   2.00000,    385.6222
    302.5000,       5.0000,   2.00000,    312.8492
    307.5000,       5.0000,   2.00000,    326.0401
    312.5000,       5.0000,   2.00000,    338.7376
    317.5000,       5.0000,   2.00000,    279.6370
    322.5000,       5.0000,   2.00000,    282.9184
    327.5000,       5.0000,   2.00000,    288.8570
    332.5000,       5.0000,   2.00000,    289.8379
    337.5000,       5.0000,   2.00000,    300.5083
    342.5000,       5.0000,   2.00000,    300.0684
    347.5000,       5.0000,   2.00000,    317.2719
    352.5000,       5.0000,   2.00000,    418.4182
    357.5000,       5.0000,   2.00000,    561.7114
    362.5000,       5.0000,   2.00000,    666.1093
    367.5000,       5.0000,   2.00000,    651.9078
    372.5000,       5.0000,   2.00000,    829.7506
    377.5000,       5.0000,   2.00000,    782.8007
    382.5000,       5.0000,   2.00000,   1231.0782
    387.5000,       5.0000,   2.00000,   1073.9521
    392.5000,       5.0000,   2.00000,    754.8137
    397.5000,       5.0000,   2.00000,    898.0890
    402.5000,       5.0000,   2.00000,    795.1652
    407.5000,       5.0000,   2.00000,    644.1502
    412.5000,       5.0000,   2.00000,    540.5726
    417.5000,       5.0000,   2.00000,    538.5514
    422.5000,       5.0000,   2.00000,    479.9858
    427.5000,       5.0000,   2.00000,    552.0098
    432.5000,       5.0000,   2.00000,    762.6011
     17.5000,       5.0000,   3.00000,   1030.4858
     22.5000,       5.0000,   3.00000,   1017.0988
     27.5000,       5.0000,   3.00000,   1081.3473
     32.5000,       5.0000,   3.00000,   1106.7543
     37.5000,       5.0000,   3.00000,   1064.4174
     42.5000,       5.0000,   3.00000,    789.1494
     47.5000,       5.0000,   3.00000,    857.6306
     52.5000,       5.0000,   3.00000,    893.0837
     57.5000,       5.0000,   3.00000,   1100.0011
     62.5000,       5.0000,   3.00000,    607.7697
     67.5000,       5.0000,   3.00000,    482.3874
     72.5000,       5.0000,   3.00000,    511.4919
     77.5000,       5.0000,   3.00000,    543.3812
     82.5000,       5.0000,   3.00000,    636.0776
     87.5000,       5.0000,   3.00000,    898.4932
     92.5000,       5.0000,   3.00000,    939.4543
     97.5000,       5.0000,   3.00000,    935.8369
    102.5000,       5.0000,   3.00000,    889.4456
    107.5000,       5.0000,   3.00000,    897.6016
    112.5000,       5.0000,   3.00000,    831.3793
    117.5000,       5.0000,   3.00000,   1028.8451
    122.5000,       5.0000,   3.00000,   1484.6605
    127.5000,       5.0000,   3.00000,   1440.8373
    132.5000,       5.0000,   3.00000,   1213.1615
    137.5000,       5.0000,   3.00000,   1319.8778
    142.5000,       5.0000,   3.00000,   1879.0094
    147.5000,       5.0000,   3.00000,   1609.9951
    152.5000,       5.0000,   3.00000,   1391.4501
    157.5000,       5.0000,   3.00000,   1563.3542
    162.5000,       5.0000,   3.00000,   1589.4508
    167.5000,       5.0000,   3.00000,   1402.7684
    172.5000,       5.0000,   3.00000,    975.4988
    177.5000,       5.0000,   3.00000,   1269.6510
    182.5000,       5.0000,   3.00000,   1124.4452
    187.5000,       5.0000,   3.00000,    861.4825
    192.5000,       5.0000,   3.00000,    683.2659
    197.5000,       5.0000,   3.00000,    958.1407
    202.5000,       5.0000,   3.00000,    684.7632
    207.5000,       5.0000,   3.00000,    348.7542
    212.5000,       5.0000,   3.00000,    437.3278
    217.5000,       5.0000,   3.00000,    615.3668
    222.5000,       5.0000,   3.00000,    499.0203
    227.5000,       5.0000,   3.00000,    373.0793
    232.5000,       5.0000,   3.00000,    336.8271
    237.5000,       5.0000,   3.00000,    418.7571
    242.5000,       5.0000,   3.00000,    394.0278
    247.5000,       5.0000,   3.00000,    408.8654
    252.5000,       5.0000,   3.00000,    348.5461
    257.5000,       5.0000,   3.00000,    387.6553
    262.5000,       5.0000,   3.00000,    350.7456
    267.5000,       5.0000,   3.00000,    466.4560
    272.5000,       5.0000,   3.00000,    426.4196
    277.5000,       5.0000,   3.00000,    393.4095
    282.5000,       5.0000,   3.00000,    420.9506
    287.5000,       5.0000,   3.00000,    376.5211
    292.5000,       5.0000,   3.00000,    415.5054
    297.5000,       5.0000,   3.00000,    407.8429
    302.5000,       5.0000,   3.00000,    362.0002
    307.5000,       5.0000,   3.00000,    373.8996
    312.5000,       5.0000,   3.00000,    397.8620
    317.5000,       5.0000,   3.00000,    350.4959
    322.5000,       5.0000,   3.00000,    357.8615
    327.5000,       5.0000,   3.00000,    374.7080
    332.5000,       5.0000,   3.00000,    394.9789
    337.5000,       5.0000,   3.00000,    405.3343
    342.5000,       5.0000,   3.00000,    393.9803
    347.5000,       5.0000,   3.00000,    381.3548
    352.5000,       5.0000,   3.00000,    502.0638
    357.5000,       5.0000,   3.00000,    672.0301
    362.5000,       5.0000,   3.00000,    732.2958
    367.5000,       5.0000,   3.00000,    519.4575
    372.5000,       5.0000,   3.00000,    590.2852
    377.5000,       5.0000,   3.00000,    690.5652
    382.5000,       5.0000,   3.00000,   1057.2480
    387.5000,       5.0000,   3.00000,    759.8547
    392.5000,       5.0000,   3.00000,    575.3838
    397.5000,       5.0000,   3.00000,    559.8566
    402.5000,       5.0000,   3.00000,    627.4199
    407.5000,       5.0000,   3.00000,    599.9033
    412.5000,       5.0000,   3.00000,    511.0876
    417.5000,       5.0000,   3.00000,    547.7868
    422.5000,       5.0000,   3.00000,    477.4891
    427.5000,       5.0000,   3.00000,    590.2214
     22.5000,      15.0000,   1.00000,    942.5660
     27.5000,      15.0000,   1.00000,    936.2648
     32.5000,      15.0000,   1.00000,    902.3275
     37.5000,      15.0000,   1.00000,    828.8232
     42.5000,      15.0000,   1.00000,    847.1741
     47.5000,      15.0000,   1.00000,    876.6768
     52.5000,      15.0000,   1.00000,   1050.3762
     57.5000,      15.0000,   1.00000,   1018.0974
     62.5000,      15.0000,   1.00000,    887.5909
     67.5000,      15.0000,   1.00000,    615.2598
     72.5000,      15.0000,   1.00000,    557.6334
     77.5000,      15.0000,   1.00000,    604.7736
     82.5000,      15.0000,   1.00000,    778.0213
     87.5000,      15.0000,   1.00000,    888.7086
     92.5000,      15.0000,   1.00000,    975.1243
     97.5000,      15.0000,   1.00000,    952.0357
    102.5000,      15.0000,   1.00000,    862.5882
    107.5000,      15.0000,   1.00000,    790.5405
    112.5000,      15.0000,   1.00000,    895.8895
    117.5000,      15.0000,   1.00000,   1144.5615
    122.5000,      15.0000,   1.00000,   1258.7441
    127.5000,      15.0000,   1.00000,   1240.6965
    132.5000,      15.0000,   1.00000,   1189.1455
    137.5000,      15.0000,   1.00000,   1256.9431
    142.5000,      15.0000,   1.00000,   1269.6821
    147.5000,      15.0000,   1.00000,   1340.0654
    152.5000,      15.0000,   1.00000,   1347.9241
    157.5000,      15.0000,   1.00000,   1223.7665
    162.5000,      15.0000,   1.00000,   1146.0476
    167.5000,      15.0000,   1.00000,   1084.4264
    172.5000,      15.0000,   1.00000,   1048.1113
    177.5000,      15.0000,   1.00000,    946.2992
    182.5000,      15.0000,   1.00000,    964.2636
    187.5000,      15.0000,   1.00000,    916.0652
    192.5000,      15.0000,   1.00000,    901.1624
    197.5000,      15.0000,   1.00000,    679.7877
    202.5000,      15.0000,   1.00000,    602.4374
    207.5000,      15.0000,   1.00000,    487.3987
    212.5000,      15.0000,   1.00000,    380.2602
    217.5000,      15.0000,   1.00000,    457.3490
    222.5000,      15.0000,   1.00000,    537.3209
    227.5000,      15.0000,   1.00000,    439.8721
    232.5000,      15.0000,   1.00000,    409.5193
    237.5000,      15.0000,   1.00000,    404.6091
    242.5000,      15.0000,   1.00000,    428.7439
    247.5000,      15.0000,   1.00000,    390.9961
    252.5000,      15.0000,   1.00000,    369.3372
    257.5000,      15.0000,   1.00000,    342.6284
    262.5000,      15.0000,   1.00000,    385.1942
    267.5000,      15.0000,   1.00000,    408.4106
    272.5000,      15.0000,   1.00000,    438.5108
    277.5000,      15.0000,   1.00000,    426.2145
    282.5000,      15.0000,   1.00000,    416.4298
    287.5000,      15.0000,   1.00000,    415.2409
    292.5000,      15.0000,   1.00000,    408.5146
    297.5000,      15.0000,   1.00000,    403.1289
    302.5000,      15.0000,   1.00000,    384.0053
    307.5000,      15.0000,   1.00000,    385.9432
    312.5000,      15.0000,   1.00000,    381.3719
    317.5000,      15.0000,   1.00000,    393.3085
    322.5000,      15.0000,   1.00000,    404.3772
    327.5000,      15.0000,   1.00000,    428.1316
    332.5000,      15.0000,   1.00000,    455.8867
    337.5000,      15.0000,   1.00000,    462.9844
    342.5000,      15.0000,   1.00000,    426.7703
    347.5000,      15.0000,   1.00000,    459.5663
    352.5000,      15.0000,   1.00000,    559.9874
    357.5000,      15.0000,   1.00000,    625.3892
    362.5000,      15.0000,   1.00000,    524.8790
    367.5000,      15.0000,   1.00000,    516.0692
    372.5000,      15.0000,   1.00000,    503.9780
    377.5000,      15.0000,   1.00000,    682.4212
    382.5000,      15.0000,   1.00000,    784.4175
    387.5000,      15.0000,   1.00000,    765.8586
    392.5000,      15.0000,   1.00000,    591.4340
    397.5000,      15.0000,   1.00000,    524.6412
    402.5000,      15.0000,   1.00000,    504.4773
    407.5000,      15.0000,   1.00000,    567.8521
    412.5000,      15.0000,   1.00000,    575.3838
    417.5000,      15.0000,   1.00000,    521.8711
    422.5000,      15.0000,   1.00000,    582.0892
     22.5000,       5.0000,   4.00000,    979.4420
     27.5000,       5.0000,   4.00000,   1036.4698
     32.5000,       5.0000,   4.00000,    931.5290
     37.5000,       5.0000,   4.00000,    864.3359
     42.5000,       5.0000,   4.00000,    686.2772
     47.5000,       5.0000,   4.00000,    902.3343
     52.5000,       5.0000,   4.00000,   1023.9666
     57.5000,       5.0000,   4.00000,   1380.6785
     62.5000,       5.0000,   4.00000,    771.9182
     67.5000,       5.0000,   4.00000,    546.5013
     72.5000,       5.0000,   4.00000,    555.3459
     77.5000,       5.0000,   4.00000,    555.3400
     82.5000,       5.0000,   4.00000,    701.1862
     87.5000,       5.0000,   4.00000,   1010.2208
     92.5000,       5.0000,   4.00000,   1060.7039
     97.5000,       5.0000,   4.00000,   1020.1027
    102.5000,       5.0000,   4.00000,    872.2025
    107.5000,       5.0000,   4.00000,    766.3535
    112.5000,       5.0000,   4.00000,    748.1003
    117.5000,       5.0000,   4.00000,    974.4288
    122.5000,       5.0000,   4.00000,   1276.8077
    127.5000,       5.0000,   4.00000,   1275.4205
    132.5000,       5.0000,   4.00000,   1073.9565
    137.5000,       5.0000,   4.00000,   1062.4872
    142.5000,       5.0000,   4.00000,   1392.9243
    147.5000,       5.0000,   4.00000,   1159.4624
    152.5000,       5.0000,   4.00000,   1118.6288
    157.5000,       5.0000,   4.00000,   1140.0039
    162.5000,       5.0000,   4.00000,   1096.3313
    167.5000,       5.0000,   4.00000,   1088.3939
    172.5000,       5.0000,   4.00000,    794.6166
    177.5000,       5.0000,   4.00000,    965.9083
    182.5000,       5.0000,   4.00000,    891.7135
    187.5000,       5.0000,   4.00000,    814.0055
    192.5000,       5.0000,   4.00000,    672.9218
    197.5000,       5.0000,   4.00000,    786.1028
    202.5000,       5.0000,   4.00000,    651.6007
    207.5000,       5.0000,   4.00000,    343.2575
    212.5000,       5.0000,   4.00000,    412.2538
    217.5000,       5.0000,   4.00000,    444.9001
    222.5000,       5.0000,   4.00000,    519.5923
    227.5000,       5.0000,   4.00000,    415.6110
    232.5000,       5.0000,   4.00000,    376.6628
    237.5000,       5.0000,   4.00000,    443.1710
    242.5000,       5.0000,   4.00000,    398.3821
    247.5000,       5.0000,   4.00000,    393.5879
    252.5000,       5.0000,   4.00000,    344.9814
    257.5000,       5.0000,   4.00000,    377.5179
    262.5000,       5.0000,   4.00000,    342.5441
    267.5000,       5.0000,   4.00000,    463.2084
    272.5000,       5.0000,   4.00000,    426.8670
    277.5000,       5.0000,   4.00000,    396.1044
    282.5000,       5.0000,   4.00000,    454.3907
    287.5000,       5.0000,   4.00000,    386.0086
    292.5000,       5.0000,   4.00000,    429.0863
    297.5000,       5.0000,   4.00000,    440.5101
    302.5000,       5.0000,   4.00000,    371.1274
    307.5000,       5.0000,   4.00000,    400.0476
    312.5000,       5.0000,   4.00000,    423.2115
    317.5000,       5.0000,   4.00000,    384.1559
    322.5000,       5.0000,   4.00000,    422.2379
    327.5000,       5.0000,   4.00000,    446.1872
    332.5000,       5.0000,   4.00000,    467.3413
    337.5000,       5.0000,   4.00000,    484.8366
    342.5000,       5.0000,   4.00000,    431.8528
    347.5000,       5.0000,   4.00000,    418.0200
    352.5000,       5.0000,   4.00000,    529.2473
    357.5000,       5.0000,   4.00000,    646.7856
    362.5000,       5.0000,   4.00000,    596.7524
    367.5000,       5.0000,   4.00000,    450.7357
    372.5000,       5.0000,   4.00000,    507.4323
    377.5000,       5.0000,   4.00000,    592.1618
    382.5000,       5.0000,   4.00000,    902.6187
    387.5000,       5.0000,   4.00000,    679.4159
    392.5000,       5.0000,   4.00000,    488.4429
    397.5000,       5.0000,   4.00000,    514.5013
    402.5000,       5.0000,   4.00000,    509.0968
    407.5000,       5.0000,   4.00000,    541.3559
    412.5000,       5.0000,   4.00000,    511.0440
    417.5000,       5.0000,   4.00000,    526.8842
    422.5000,       5.0000,   4.00000,    491.4944
     30.0000,      20.0000,   1.00000,    737.3210
     35.0000,      20.0000,   1.00000,    660.0261
     40.0000,      20.0000,   1.00000,    686.6575
     45.0000,      20.0000,   1.00000,    828.7003
     50.0000,      20.0000,   1.00000,    992.5874
     55.0000,      20.0000,   1.00000,   1073.9960
     60.0000,      20.0000,   1.00000,   1026.8674
     65.0000,      20.0000,   1.00000,    930.3124
     70.0000,      20.0000,   1.00000,    672.3987
     75.0000,      20.0000,   1.00000,    599.4631
     80.0000,      20.0000,   1.00000,    734.7450
     85.0000,      20.0000,   1.00000,    893.4879
     90.0000,      20.0000,   1.00000,   1077.4358
     95.0000,      20.0000,   1.00000,   1056.9785
    100.0000,      20.0000,   1.00000,    927.9504
    105.0000,      20.0000,   1.00000,    822.6290
    110.0000,      20.0000,   1.00000,    789.0701
    115.0000,      20.0000,   1.00000,    824.8325
    120.0000,      20.0000,   1.00000,    936.9385
    125.0000,      20.0000,   1.00000,   1040.6113
    130.0000,      20.0000,   1.00000,   1094.3998
    135.0000,      20.0000,   1.00000,   1121.1875
    140.0000,      20.0000,   1.00000,    997.7314
    145.0000,      20.0000,   1.00000,    948.8593
    150.0000,      20.0000,   1.00000,    933.1658
    155.0000,      20.0000,   1.00000,    884.8803
    160.0000,      20.0000,   1.00000,    854.1429
    165.0000,      20.0000,   1.00000,    790.0370
    170.0000,      20.0000,   1.00000,    773.4083
    175.0000,      20.0000,   1.00000,    801.8786
    180.0000,      20.0000,   1.00000,    771.3000
    185.0000,      20.0000,   1.00000,    779.5668
    190.0000,      20.0000,   1.00000,    781.6331
    195.0000,      20.0000,   1.00000,    715.8810
    200.0000,      20.0000,   1.00000,    600.6204
    205.0000,      20.0000,   1.00000,    521.9939
    210.0000,      20.0000,   1.00000,    432.3423
    215.0000,      20.0000,   1.00000,    377.2483
    220.0000,      20.0000,   1.00000,    410.4530
    225.0000,      20.0000,   1.00000,    422.9024
    230.0000,      20.0000,   1.00000,    470.3398
    235.0000,      20.0000,   1.00000,    460.8523
    240.0000,      20.0000,   1.00000,    430.0755
    245.0000,      20.0000,   1.00000,    411.4115
    250.0000,      20.0000,   1.00000,    385.1269
    255.0000,      20.0000,   1.00000,    368.9656
    260.0000,      20.0000,   1.00000,    386.5298
    265.0000,      20.0000,   1.00000,    403.0477
    270.0000,      20.0000,   1.00000,    414.4651
    275.0000,      20.0000,   1.00000,    456.4217
    280.0000,      20.0000,   1.00000,    439.8720
    285.0000,      20.0000,   1.00000,    430.4322
    290.0000,      20.0000,   1.00000,    436.1230
    295.0000,      20.0000,   1.00000,    396.0331
    300.0000,      20.0000,   1.00000,    400.8482
    305.0000,      20.0000,   1.00000,    398.1573
    310.0000,      20.0000,   1.00000,    388.6301
    315.0000,      20.0000,   1.00000,    421.0873
    320.0000,      20.0000,   1.00000,    453.0610
    325.0000,      20.0000,   1.00000,    484.7811
    330.0000,      20.0000,   1.00000,    523.3176
    335.0000,      20.0000,   1.00000,    504.1920
    340.0000,      20.0000,   1.00000,    482.7124
    345.0000,      20.0000,   1.00000,    496.0678
    350.0000,      20.0000,   1.00000,    516.4060
    355.0000,      20.0000,   1.00000,    457.9750
    360.0000,      20.0000,   1.00000,    420.0490
    365.0000,      20.0000,   1.00000,    455.9426
    370.0000,      20.0000,   1.00000,    490.6860
    375.0000,      20.0000,   1.00000,    559.7853
    380.0000,      20.0000,   1.00000,    587.3839
    385.0000,      20.0000,   1.00000,    626.3007
    390.0000,      20.0000,   1.00000,    666.3035
    395.0000,      20.0000,   1.00000,    580.1235
    400.0000,      20.0000,   1.00000,    516.2237
    405.0000,      20.0000,   1.00000,    518.6333
    410.0000,      20.0000,   1.00000,    509.3518
    415.0000,      20.0000,   1.00000,    539.9068
     27.5000,       5.0000,   5.00000,    997.4483
     32.5000,       5.0000,   5.00000,    774.0681
     37.5000,       5.0000,   5.00000,    691.0111
     42.5000,       5.0000,   5.00000,    630.0583
     47.5000,       5.0000,   5.00000,    901.5190
     52.5000,       5.0000,   5.00000,   1085.6843
     57.5000,       5.0000,   5.00000,   1523.5781
     62.5000,       5.0000,   5.00000,    850.4852
     67.5000,       5.0000,   5.00000,    593.3244
     72.5000,       5.0000,   5.00000,    585.4871
     77.5000,       5.0000,   5.00000,    569.3678
     82.5000,       5.0000,   5.00000,    733.2589
     87.5000,       5.0000,   5.00000,   1114.4822
     92.5000,       5.0000,   5.00000,   1201.1533
     97.5000,       5.0000,   5.00000,   1070.5520
    102.5000,       5.0000,   5.00000,    886.9252
    107.5000,       5.0000,   5.00000,    739.6655
    112.5000,       5.0000,   5.00000,    683.6814
    117.5000,       5.0000,   5.00000,    788.1952
    122.5000,       5.0000,   5.00000,   1141.4108
    127.5000,       5.0000,   5.00000,   1200.3212
    132.5000,       5.0000,   5.00000,   1023.1570
    137.5000,       5.0000,   5.00000,    940.6526
    142.5000,       5.0000,   5.00000,   1146.2568
    147.5000,       5.0000,   5.00000,    904.0411
    152.5000,       5.0000,   5.00000,    849.4152
    157.5000,       5.0000,   5.00000,    903.5996
    162.5000,       5.0000,   5.00000,    875.8683
    167.5000,       5.0000,   5.00000,    838.5497
    172.5000,       5.0000,   5.00000,    658.3577
    177.5000,       5.0000,   5.00000,    821.6793
    182.5000,       5.0000,   5.00000,    818.1468
    187.5000,       5.0000,   5.00000,    707.8591
    192.5000,       5.0000,   5.00000,    566.5329
    197.5000,       5.0000,   5.00000,    766.1916
    202.5000,       5.0000,   5.00000,    635.3523
    207.5000,       5.0000,   5.00000,    330.2578
    212.5000,       5.0000,   5.00000,    387.5991
    217.5000,       5.0000,   5.00000,    398.9083
    222.5000,       5.0000,   5.00000,    446.4157
    227.5000,       5.0000,   5.00000,    423.1025
    232.5000,       5.0000,   5.00000,    412.3486
    237.5000,       5.0000,   5.00000,    482.4346
    242.5000,       5.0000,   5.00000,    406.9244
    247.5000,       5.0000,   5.00000,    394.4796
    252.5000,       5.0000,   5.00000,    353.8635
    257.5000,       5.0000,   5.00000,    386.0723
    262.5000,       5.0000,   5.00000,    348.1419
    267.5000,       5.0000,   5.00000,    472.0902
    272.5000,       5.0000,   5.00000,    432.8961
    277.5000,       5.0000,   5.00000,    416.5933
    282.5000,       5.0000,   5.00000,    467.4934
    287.5000,       5.0000,   5.00000,    398.3584
    292.5000,       5.0000,   5.00000,    432.4949
    297.5000,       5.0000,   5.00000,    444.0676
    302.5000,       5.0000,   5.00000,    377.5072
    307.5000,       5.0000,   5.00000,    395.5296
    312.5000,       5.0000,   5.00000,    444.3357
    317.5000,       5.0000,   5.00000,    412.9671
    322.5000,       5.0000,   5.00000,    460.3490
    327.5000,       5.0000,   5.00000,    503.1769
    332.5000,       5.0000,   5.00000,    517.0559
    337.5000,       5.0000,   5.00000,    499.2400
    342.5000,       5.0000,   5.00000,    458.2942
    347.5000,       5.0000,   5.00000,    431.8277
    352.5000,       5.0000,   5.00000,    501.4218
    357.5000,       5.0000,   5.00000,    510.4576
    362.5000,       5.0000,   5.00000,    524.1156
    367.5000,       5.0000,   5.00000,    443.8862
    372.5000,       5.0000,   5.00000,    492.0009
    377.5000,       5.0000,   5.00000,    539.6124
    382.5000,       5.0000,   5.00000,    772.5523
    387.5000,       5.0000,   5.00000,    630.6561
    392.5000,       5.0000,   5.00000,    480.2029
    397.5000,       5.0000,   5.00000,    516.6993
    402.5000,       5.0000,   5.00000,    546.6125
    407.5000,       5.0000,   5.00000,    513.9393
    412.5000,       5.0000,   5.00000,    494.2884
    417.5000,       5.0000,   5.00000,    532.4658
     32.5000,       5.0000,   6.00000,    727.7275
     37.5000,       5.0000,   6.00000,    681.8505
     42.5000,       5.0000,   6.00000,    579.9420
     47.5000,       5.0000,   6.00000,    880.1208
     52.5000,       5.0000,   6.00000,   1084.4685
     57.5000,       5.0000,   6.00000,   1482.8578
     62.5000,       5.0000,   6.00000,    844.0532
     67.5000,       5.0000,   6.00000,    610.8608
     72.5000,       5.0000,   6.00000,    613.0661
     77.5000,       5.0000,   6.00000,    596.6169
     82.5000,       5.0000,   6.00000,    733.1033
     87.5000,       5.0000,   6.00000,   1125.3904
     92.5000,       5.0000,   6.00000,   1241.4243
     97.5000,       5.0000,   6.00000,   1113.5310
    102.5000,       5.0000,   6.00000,    910.2064
    107.5000,       5.0000,   6.00000,    741.9547
    112.5000,       5.0000,   6.00000,    616.3942
    117.5000,       5.0000,   6.00000,    685.2954
    122.5000,       5.0000,   6.00000,   1014.0087
    127.5000,       5.0000,   6.00000,   1085.0811
    132.5000,       5.0000,   6.00000,    949.5112
    137.5000,       5.0000,   6.00000,    898.2316
    142.5000,       5.0000,   6.00000,   1049.3541
    147.5000,       5.0000,   6.00000,    751.4498
    152.5000,       5.0000,   6.00000,    654.8868
    157.5000,       5.0000,   6.00000,    733.3689
    162.5000,       5.0000,   6.00000,    762.4354
    167.5000,       5.0000,   6.00000,    704.9766
    172.5000,       5.0000,   6.00000,    513.7228
    177.5000,       5.0000,   6.00000,    780.7985
    182.5000,       5.0000,   6.00000,    771.9159
    187.5000,       5.0000,   6.00000,    623.1508
    192.5000,       5.0000,   6.00000,    488.1924
    197.5000,       5.0000,   6.00000,    740.4662
    202.5000,       5.0000,   6.00000,    653.3608
    207.5000,       5.0000,   6.00000,    306.0962
    212.5000,       5.0000,   6.00000,    369.1380
    217.5000,       5.0000,   6.00000,    384.7424
    222.5000,       5.0000,   6.00000,    448.7830
    227.5000,       5.0000,   6.00000,    383.3521
    232.5000,       5.0000,   6.00000,    402.2043
    237.5000,       5.0000,   6.00000,    498.3983
    242.5000,       5.0000,   6.00000,    418.0964
    247.5000,       5.0000,   6.00000,    411.5404
    252.5000,       5.0000,   6.00000,    352.9510
    257.5000,       5.0000,   6.00000,    406.1763
    262.5000,       5.0000,   6.00000,    367.7856
    267.5000,       5.0000,   6.00000,    475.5469
    272.5000,       5.0000,   6.00000,    448.4501
    277.5000,       5.0000,   6.00000,    425.1267
    282.5000,       5.0000,   6.00000,    475.9409
    287.5000,       5.0000,   6.00000,    403.2180
    292.5000,       5.0000,   6.00000,    435.8833
    297.5000,       5.0000,   6.00000,    430.3468
    302.5000,       5.0000,   6.00000,    374.2281
    307.5000,       5.0000,   6.00000,    403.9060
    312.5000,       5.0000,   6.00000,    460.8504
    317.5000,       5.0000,   6.00000,    441.6524
    322.5000,       5.0000,   6.00000,    484.3194
    327.5000,       5.0000,   6.00000,    521.2006
    332.5000,       5.0000,   6.00000,    527.1564
    337.5000,       5.0000,   6.00000,    512.7610
    342.5000,       5.0000,   6.00000,    462.0035
    347.5000,       5.0000,   6.00000,    413.6593
    352.5000,       5.0000,   6.00000,    413.0771
    357.5000,       5.0000,   6.00000,    453.1711
    362.5000,       5.0000,   6.00000,    513.4892
    367.5000,       5.0000,   6.00000,    418.4884
    372.5000,       5.0000,   6.00000,    466.0256
    377.5000,       5.0000,   6.00000,    517.6467
    382.5000,       5.0000,   6.00000,    721.8836
    387.5000,       5.0000,   6.00000,    595.0626
    392.5000,       5.0000,   6.00000,    495.6794
    397.5000,       5.0000,   6.00000,    569.5980
    402.5000,       5.0000,   6.00000,    568.1316
    407.5000,       5.0000,   6.00000,    524.3915
    412.5000,       5.0000,   6.00000,    472.3348
     37.5000,      25.0000,   1.00000,    714.6624
     42.5000,      25.0000,   1.00000,    763.5660
     47.5000,      25.0000,   1.00000,    904.0256
     52.5000,      25.0000,   1.00000,    898.7747
     57.5000,      25.0000,   1.00000,    902.2820
     62.5000,      25.0000,   1.00000,    894.1379
     67.5000,      25.0000,   1.00000,    858.9660
     72.5000,      25.0000,   1.00000,    711.6108
     77.5000,      25.0000,   1.00000,    749.8837
     82.5000,      25.0000,   1.00000,    858.7678
     87.5000,      25.0000,   1.00000,    933.3917
     92.5000,      25.0000,   1.00000,    975.0034
     97.5000,      25.0000,   1.00000,   1038.2335
    102.5000,      25.0000,   1.00000,    926.9913
    107.5000,      25.0000,   1.00000,    795.3000
    112.5000,      25.0000,   1.00000,    773.9987
    117.5000,      25.0000,   1.00000,    793.8931
    122.5000,      25.0000,   1.00000,    806.4757
    127.5000,      25.0000,   1.00000,    874.9172
    132.5000,      25.0000,   1.00000,    993.2927
    137.5000,      25.0000,   1.00000,    972.3878
    142.5000,      25.0000,   1.00000,    857.7275
    147.5000,      25.0000,   1.00000,    771.3721
    152.5000,      25.0000,   1.00000,    724.1537
    157.5000,      25.0000,   1.00000,    667.3141
    162.5000,      25.0000,   1.00000,    628.8727
    167.5000,      25.0000,   1.00000,    651.2538
    172.5000,      25.0000,   1.00000,    677.5784
    177.5000,      25.0000,   1.00000,    672.5750
    182.5000,      25.0000,   1.00000,    665.5983
    187.5000,      25.0000,   1.00000,    719.1108
    192.5000,      25.0000,   1.00000,    683.5031
    197.5000,      25.0000,   1.00000,    590.3918
    202.5000,      25.0000,   1.00000,    518.0468
    207.5000,      25.0000,   1.00000,    490.5632
    212.5000,      25.0000,   1.00000,    410.8667
    217.5000,      25.0000,   1.00000,    368.4425
    222.5000,      25.0000,   1.00000,    396.7335
    227.5000,      25.0000,   1.00000,    422.0721
    232.5000,      25.0000,   1.00000,    416.9500
    237.5000,      25.0000,   1.00000,    435.4474
    242.5000,      25.0000,   1.00000,    445.7017
    247.5000,      25.0000,   1.00000,    428.8786
    252.5000,      25.0000,   1.00000,    397.9076
    257.5000,      25.0000,   1.00000,    408.3105
    262.5000,      25.0000,   1.00000,    414.8446
    267.5000,      25.0000,   1.00000,    429.9338
    272.5000,      25.0000,   1.00000,    443.7499
    277.5000,      25.0000,   1.00000,    454.5689
    282.5000,      25.0000,   1.00000,    443.3833
    287.5000,      25.0000,   1.00000,    435.0411
    292.5000,      25.0000,   1.00000,    410.8667
    297.5000,      25.0000,   1.00000,    392.7358
    302.5000,      25.0000,   1.00000,    399.7108
    307.5000,      25.0000,   1.00000,    413.6309
    312.5000,      25.0000,   1.00000,    430.5332
    317.5000,      25.0000,   1.00000,    466.9732
    322.5000,      25.0000,   1.00000,    512.2405
    327.5000,      25.0000,   1.00000,    511.0619
    332.5000,      25.0000,   1.00000,    521.0587
    337.5000,      25.0000,   1.00000,    508.8129
    342.5000,      25.0000,   1.00000,    484.1233
    347.5000,      25.0000,   1.00000,    424.1825
    352.5000,      25.0000,   1.00000,    404.9420
    357.5000,      25.0000,   1.00000,    394.1427
    362.5000,      25.0000,   1.00000,    412.9572
    367.5000,      25.0000,   1.00000,    443.5786
    372.5000,      25.0000,   1.00000,    508.0995
    377.5000,      25.0000,   1.00000,    546.6400
    382.5000,      25.0000,   1.00000,    567.3864
    387.5000,      25.0000,   1.00000,    609.2161
    392.5000,      25.0000,   1.00000,    651.5016
    397.5000,      25.0000,   1.00000,    605.5504
    402.5000,      25.0000,   1.00000,    554.3184
    407.5000,      25.0000,   1.00000,    547.1254
     37.5000,       5.0000,   7.00000,    713.7598
     42.5000,       5.0000,   7.00000,    598.3217
     47.5000,       5.0000,   7.00000,    860.7592
     52.5000,       5.0000,   7.00000,   1014.8468
     57.5000,       5.0000,   7.00000,   1372.9462
     62.5000,       5.0000,   7.00000,    769.7623
     67.5000,       5.0000,   7.00000,    582.3557
     72.5000,       5.0000,   7.00000,    666.5045
     77.5000,       5.0000,   7.00000,    616.1760
     82.5000,       5.0000,   7.00000,    739.5799
     87.5000,       5.0000,   7.00000,   1057.9839
     92.5000,       5.0000,   7.00000,   1143.2695
     97.5000,       5.0000,   7.00000,   1150.4708
    102.5000,       5.0000,   7.00000,    970.4975
    107.5000,       5.0000,   7.00000,    711.4073
    112.5000,       5.0000,   7.00000,    613.9678
    117.5000,       5.0000,   7.00000,    673.0923
    122.5000,       5.0000,   7.00000,    925.0801
    127.5000,       5.0000,   7.00000,    969.1927
    132.5000,       5.0000,   7.00000,    869.0962
    137.5000,       5.0000,   7.00000,    858.0303
    142.5000,       5.0000,   7.00000,   1000.3595
    147.5000,       5.0000,   7.00000,    614.2416
    152.5000,       5.0000,   7.00000,    582.1662
    157.5000,       5.0000,   7.00000,    660.6887
    162.5000,       5.0000,   7.00000,    680.4650
    167.5000,       5.0000,   7.00000,    631.7699
    172.5000,       5.0000,   7.00000,    493.1273
    177.5000,       5.0000,   7.00000,    700.4753
    182.5000,       5.0000,   7.00000,    733.8260
    187.5000,       5.0000,   7.00000,    593.4968
    192.5000,       5.0000,   7.00000,    459.8851
    197.5000,       5.0000,   7.00000,    716.7535
    202.5000,       5.0000,   7.00000,    625.3972
    207.5000,       5.0000,   7.00000,    309.5159
    212.5000,       5.0000,   7.00000,    354.6710
    217.5000,       5.0000,   7.00000,    366.9048
    222.5000,       5.0000,   7.00000,    442.2474
    227.5000,       5.0000,   7.00000,    391.3726
    232.5000,       5.0000,   7.00000,    355.9392
    237.5000,       5.0000,   7.00000,    476.7137
    242.5000,       5.0000,   7.00000,    442.8126
    247.5000,       5.0000,   7.00000,    431.3754
    252.5000,       5.0000,   7.00000,    370.2893
    257.5000,       5.0000,   7.00000,    417.3668
    262.5000,       5.0000,   7.00000,    379.3329
    267.5000,       5.0000,   7.00000,    498.6837
    272.5000,       5.0000,   7.00000,    453.0450
    277.5000,       5.0000,   7.00000,    429.6554
    282.5000,       5.0000,   7.00000,    473.3200
    287.5000,       5.0000,   7.00000,    398.2526
    292.5000,       5.0000,   7.00000,    430.8205
    297.5000,       5.0000,   7.00000,    431.2130
    302.5000,       5.0000,   7.00000,    372.4766
    307.5000,       5.0000,   7.00000,    417.6623
    312.5000,       5.0000,   7.00000,    479.5512
    317.5000,       5.0000,   7.00000,    454.1786
    322.5000,       5.0000,   7.00000,    501.1741
    327.5000,       5.0000,   7.00000,    512.2762
    332.5000,       5.0000,   7.00000,    521.0903
    337.5000,       5.0000,   7.00000,    510.3543
    342.5000,       5.0000,   7.00000,    441.3067
    347.5000,       5.0000,   7.00000,    355.5824
    352.5000,       5.0000,   7.00000,    383.5117
    357.5000,       5.0000,   7.00000,    451.9593
    362.5000,       5.0000,   7.00000,    498.3297
    367.5000,       5.0000,   7.00000,    412.4750
    372.5000,       5.0000,   7.00000,    441.0691
    377.5000,       5.0000,   7.00000,    509.0623
    382.5000,       5.0000,   7.00000,    728.9272
    387.5000,       5.0000,   7.00000,    597.2121
    392.5000,       5.0000,   7.00000,    503.9504
    397.5000,       5.0000,   7.00000,    605.7564
    402.5000,       5.0000,   7.00000,    609.9731
    407.5000,       5.0000,   7.00000,    556.7261
     42.5000,       5.0000,   8.00000,    632.7967
     47.5000,       5.0000,   8.00000,    849.7360
     52.5000,       5.0000,   8.00000,    910.6456
     57.5000,       5.0000,   8.00000,   1221.9326
     62.5000,       5.0000,   8.00000,    692.6146
     67.5000,       5.0000,   8.00000,    604.9162
     72.5000,       5.0000,   8.00000,    590.7110
     77.5000,       5.0000,   8.00000,    608.9434
     82.5000,       5.0000,   8.00000,    711.0172
     87.5000,       5.0000,   8.00000,    991.4661
     92.5000,       5.0000,   8.00000,   1092.0150
     97.5000,       5.0000,   8.00000,   1092.1306
    102.5000,       5.0000,   8.00000,    940.0896
    107.5000,       5.0000,   8.00000,    752.1505
    112.5000,       5.0000,   8.00000,    677.9069
    117.5000,       5.0000,   8.00000,    664.1203
    122.5000,       5.0000,   8.00000,    873.4429
    127.5000,       5.0000,   8.00000,    860.4661
    132.5000,       5.0000,   8.00000,    793.6509
    137.5000,       5.0000,   8.00000,    772.1243
    142.5000,       5.0000,   8.00000,    909.8303
    147.5000,       5.0000,   8.00000,    647.2373
    152.5000,       5.0000,   8.00000,    493.5613
    157.5000,       5.0000,   8.00000,    579.2664
    162.5000,       5.0000,   8.00000,    588.0447
    167.5000,       5.0000,   8.00000,    614.8314
    172.5000,       5.0000,   8.00000,    470.9318
    177.5000,       5.0000,   8.00000,    671.2573
    182.5000,       5.0000,   8.00000,    677.2494
    187.5000,       5.0000,   8.00000,    578.1393
    192.5000,       5.0000,   8.00000,    444.5564
    197.5000,       5.0000,   8.00000,    674.5418
    202.5000,       5.0000,   8.00000,    604.0963
    207.5000,       5.0000,   8.00000,    291.1873
    212.5000,       5.0000,   8.00000,    365.8032
    217.5000,       5.0000,   8.00000,    352.8118
    222.5000,       5.0000,   8.00000,    430.0042
    227.5000,       5.0000,   8.00000,    374.4719
    232.5000,       5.0000,   8.00000,    349.7889
    237.5000,       5.0000,   8.00000,    431.2598
    242.5000,       5.0000,   8.00000,    425.6528
    247.5000,       5.0000,   8.00000,    444.8417
    252.5000,       5.0000,   8.00000,    385.2774
    257.5000,       5.0000,   8.00000,    432.8575
    262.5000,       5.0000,   8.00000,    383.3165
    267.5000,       5.0000,   8.00000,    513.0264
    272.5000,       5.0000,   8.00000,    460.4350
    277.5000,       5.0000,   8.00000,    427.9355
    282.5000,       5.0000,   8.00000,    468.4858
    287.5000,       5.0000,   8.00000,    391.8880
    292.5000,       5.0000,   8.00000,    426.7102
    297.5000,       5.0000,   8.00000,    431.9622
    302.5000,       5.0000,   8.00000,    389.4304
    307.5000,       5.0000,   8.00000,    426.7067
    312.5000,       5.0000,   8.00000,    495.2038
    317.5000,       5.0000,   8.00000,    457.7705
    322.5000,       5.0000,   8.00000,    479.9395
    327.5000,       5.0000,   8.00000,    507.6096
    332.5000,       5.0000,   8.00000,    507.8228
    337.5000,       5.0000,   8.00000,    481.0796
    342.5000,       5.0000,   8.00000,    372.0457
    347.5000,       5.0000,   8.00000,    331.9939
    352.5000,       5.0000,   8.00000,    372.8449
    357.5000,       5.0000,   8.00000,    446.7846
    362.5000,       5.0000,   8.00000,    497.9146
    367.5000,       5.0000,   8.00000,    407.1986
    372.5000,       5.0000,   8.00000,    434.4171
    377.5000,       5.0000,   8.00000,    488.0011
    382.5000,       5.0000,   8.00000,    724.1587
    387.5000,       5.0000,   8.00000,    628.7524
    392.5000,       5.0000,   8.00000,    536.4352
    397.5000,       5.0000,   8.00000,    608.0563
    402.5000,       5.0000,   8.00000,    628.8026
     52.5000,      35.0000,   1.00000,    661.7936
     57.5000,      35.0000,   1.00000,    639.6423
     62.5000,      35.0000,   1.00000,    645.5789
     67.5000,      35.0000,   1.00000,    694.5421
     72.5000,      35.0000,   1.00000,    745.5442
     77.5000,      35.0000,   1.00000,    715.8057
     82.5000,      35.0000,   1.00000,    740.3566
     87.5000,      35.0000,   1.00000,    782.8006
     92.5000,      35.0000,   1.00000,    748.9196
     97.5000,      35.0000,   1.00000,    750.3989
    102.5000,      35.0000,   1.00000,    786.5244
    107.5000,      35.0000,   1.00000,    832.5330
    112.5000,      35.0000,   1.00000,    858.9224
    117.5000,      35.0000,   1.00000,    775.2828
    122.5000,      35.0000,   1.00000,    725.7647
    127.5000,      35.0000,   1.00000,    725.0712
    132.5000,      35.0000,   1.00000,    688.4113
    137.5000,      35.0000,   1.00000,    684.4859
    142.5000,      35.0000,   1.00000,    690.3851
    147.5000,      35.0000,   1.00000,    674.1384
    152.5000,      35.0000,   1.00000,    648.5330
    157.5000,      35.0000,   1.00000,    619.4606
    162.5000,      35.0000,   1.00000,    554.6882
    167.5000,      35.0000,   1.00000,    570.9689
    172.5000,      35.0000,   1.00000,    561.3427
    177.5000,      35.0000,   1.00000,    570.5944
    182.5000,      35.0000,   1.00000,    607.0048
    187.5000,      35.0000,   1.00000,    596.3522
    192.5000,      35.0000,   1.00000,    575.8237
    197.5000,      35.0000,   1.00000,    535.7654
    202.5000,      35.0000,   1.00000,    483.5287
    207.5000,      35.0000,   1.00000,    442.2440
    212.5000,      35.0000,   1.00000,    440.9736
    217.5000,      35.0000,   1.00000,    386.5179
    222.5000,      35.0000,   1.00000,    355.0305
    227.5000,      35.0000,   1.00000,    366.4055
    232.5000,      35.0000,   1.00000,    379.4993
    237.5000,      35.0000,   1.00000,    395.3140
    242.5000,      35.0000,   1.00000,    397.8917
    247.5000,      35.0000,   1.00000,    398.7795
    252.5000,      35.0000,   1.00000,    455.1495
    257.5000,      35.0000,   1.00000,    469.6581
    262.5000,      35.0000,   1.00000,    451.9039
    267.5000,      35.0000,   1.00000,    453.1799
    272.5000,      35.0000,   1.00000,    448.7413
    277.5000,      35.0000,   1.00000,    441.5286
    282.5000,      35.0000,   1.00000,    446.5220
    287.5000,      35.0000,   1.00000,    421.6521
    292.5000,      35.0000,   1.00000,    425.3416
    297.5000,      35.0000,   1.00000,    441.9725
    302.5000,      35.0000,   1.00000,    444.8020
    307.5000,      35.0000,   1.00000,    452.0564
    312.5000,      35.0000,   1.00000,    456.4395
    317.5000,      35.0000,   1.00000,    455.7321
    322.5000,      35.0000,   1.00000,    482.4053
    327.5000,      35.0000,   1.00000,    475.8861
    332.5000,      35.0000,   1.00000,    425.1336
    337.5000,      35.0000,   1.00000,    409.3766
    342.5000,      35.0000,   1.00000,    405.3541
    347.5000,      35.0000,   1.00000,    397.4756
    352.5000,      35.0000,   1.00000,    376.4478
    357.5000,      35.0000,   1.00000,    373.8263
    362.5000,      35.0000,   1.00000,    393.4393
    367.5000,      35.0000,   1.00000,    460.2539
    372.5000,      35.0000,   1.00000,    517.9279
    377.5000,      35.0000,   1.00000,    550.9304
    382.5000,      35.0000,   1.00000,    586.9063
    387.5000,      35.0000,   1.00000,    631.8748
    392.5000,      35.0000,   1.00000,    674.9429
     52.5000,       5.0000,  10.00000,    821.2896
     57.5000,       5.0000,  10.00000,   1129.4834
     62.5000,       5.0000,  10.00000,    576.2463
     67.5000,       5.0000,  10.00000,    470.8075
     72.5000,       5.0000,  10.00000,    510.6348
     77.5000,       5.0000,  10.00000,    482.7663
     82.5000,       5.0000,  10.00000,    627.0640
     87.5000,       5.0000,  10.00000,    955.7430
     92.5000,       5.0000,  10.00000,    978.2295
     97.5000,       5.0000,  10.00000,    921.2714
    102.5000,       5.0000,  10.00000,    817.4542
    107.5000,       5.0000,  10.00000,    719.1342
    112.5000,       5.0000,  10.00000,    630.5768
    117.5000,       5.0000,  10.00000,    666.5891
    122.5000,       5.0000,  10.00000,    877.5359
    127.5000,       5.0000,  10.00000,    814.4620
    132.5000,       5.0000,  10.00000,    655.1680
    137.5000,       5.0000,  10.00000,    616.7379
    142.5000,       5.0000,  10.00000,    739.1240
    147.5000,       5.0000,  10.00000,    580.5963
    152.5000,       5.0000,  10.00000,    509.4084
    157.5000,       5.0000,  10.00000,    566.7388
    162.5000,       5.0000,  10.00000,    430.4703
    167.5000,       5.0000,  10.00000,    639.7553
    172.5000,       5.0000,  10.00000,    441.5439
    177.5000,       5.0000,  10.00000,    658.6693
    182.5000,       5.0000,  10.00000,    654.2207
    187.5000,       5.0000,  10.00000,    525.0919
    192.5000,       5.0000,  10.00000,    347.5190
    197.5000,       5.0000,  10.00000,    673.3892
    202.5000,       5.0000,  10.00000,    611.5200
    207.5000,       5.0000,  10.00000,    282.7025
    212.5000,       5.0000,  10.00000,    351.5652
    217.5000,       5.0000,  10.00000,    341.5534
    222.5000,       5.0000,  10.00000,    392.5139
    227.5000,       5.0000,  10.00000,    344.8964
    232.5000,       5.0000,  10.00000,    328.1484
    237.5000,       5.0000,  10.00000,    423.6154
    242.5000,       5.0000,  10.00000,    400.2749
    247.5000,       5.0000,  10.00000,    430.0477
    252.5000,       5.0000,  10.00000,    390.4868
    257.5000,       5.0000,  10.00000,    462.1961
    262.5000,       5.0000,  10.00000,    401.7969
    267.5000,       5.0000,  10.00000,    524.9852
    272.5000,       5.0000,  10.00000,    446.0006
    277.5000,       5.0000,  10.00000,    427.4919
    282.5000,       5.0000,  10.00000,    462.1496
    287.5000,       5.0000,  10.00000,    390.9233
    292.5000,       5.0000,  10.00000,    439.4715
    297.5000,       5.0000,  10.00000,    465.7276
    302.5000,       5.0000,  10.00000,    416.2212
    307.5000,       5.0000,  10.00000,    448.7820
    312.5000,       5.0000,  10.00000,    478.7229
    317.5000,       5.0000,  10.00000,    431.8241
    322.5000,       5.0000,  10.00000,    459.0452
    327.5000,       5.0000,  10.00000,    470.1488
    332.5000,       5.0000,  10.00000,    449.4445
    337.5000,       5.0000,  10.00000,    402.8618
    342.5000,       5.0000,  10.00000,    350.7877
    347.5000,       5.0000,  10.00000,    313.5621
    352.5000,       5.0000,  10.00000,    355.3677
    357.5000,       5.0000,  10.00000,    430.5415
    362.5000,       5.0000,  10.00000,    497.4534
    367.5000,       5.0000,  10.00000,    415.9858
    372.5000,       5.0000,  10.00000,    447.2599
    377.5000,       5.0000,  10.00000,    504.8202
    382.5000,       5.0000,  10.00000,    747.7338
    387.5000,       5.0000,  10.00000,    655.5567
    392.5000,       5.0000,  10.00000,    575.1732
     67.5000,      45.0000,   1.00000,    558.7807
     72.5000,      45.0000,   1.00000,    570.1601
     77.5000,      45.0000,   1.00000,    551.3798
     82.5000,      45.0000,   1.00000,    524.2757
     87.5000,      45.0000,   1.00000,    534.5092
     92.5000,      45.0000,   1.00000,    563.2830
     97.5000,      45.0000,   1.00000,    609.7165
    102.5000,      45.0000,   1.00000,    669.8624
    107.5000,      45.0000,   1.00000,    726.0422
    112.5000,      45.0000,   1.00000,    684.2936
    117.5000,      45.0000,   1.00000,    657.3094
    122.5000,      45.0000,   1.00000,    669.3669
    127.5000,      45.0000,   1.00000,    691.8566
    132.5000,      45.0000,   1.00000,    650.8735
    137.5000,      45.0000,   1.00000,    627.4579
    142.5000,      45.0000,   1.00000,    650.4276
    147.5000,      45.0000,   1.00000,    615.7148
    152.5000,      45.0000,   1.00000,    578.5225
    157.5000,      45.0000,   1.00000,    598.9955
    162.5000,      45.0000,   1.00000,    618.2380
    167.5000,      45.0000,   1.00000,    588.6186
    172.5000,      45.0000,   1.00000,    562.1869
    177.5000,      45.0000,   1.00000,    551.4252
    182.5000,      45.0000,   1.00000,    577.8627
    187.5000,      45.0000,   1.00000,    536.3193
    192.5000,      45.0000,   1.00000,    515.9889
    197.5000,      45.0000,   1.00000,    511.1928
    202.5000,      45.0000,   1.00000,    471.8953
    207.5000,      45.0000,   1.00000,    424.6184
    212.5000,      45.0000,   1.00000,    403.9724
    217.5000,      45.0000,   1.00000,    396.2548
    222.5000,      45.0000,   1.00000,    361.1091
    227.5000,      45.0000,   1.00000,    356.4048
    232.5000,      45.0000,   1.00000,    359.4426
    237.5000,      45.0000,   1.00000,    378.2867
    242.5000,      45.0000,   1.00000,    376.5209
    247.5000,      45.0000,   1.00000,    397.7610
    252.5000,      45.0000,   1.00000,    414.6832
    257.5000,      45.0000,   1.00000,    425.0464
    262.5000,      45.0000,   1.00000,    427.8641
    267.5000,      45.0000,   1.00000,    440.7935
    272.5000,      45.0000,   1.00000,    462.6575
    277.5000,      45.0000,   1.00000,    472.1093
    282.5000,      45.0000,   1.00000,    476.1166
    287.5000,      45.0000,   1.00000,    492.2791
    292.5000,      45.0000,   1.00000,    479.5816
    297.5000,      45.0000,   1.00000,    457.5214
    302.5000,      45.0000,   1.00000,    446.6072
    307.5000,      45.0000,   1.00000,    442.5947
    312.5000,      45.0000,   1.00000,    444.5207
    317.5000,      45.0000,   1.00000,    418.4480
    322.5000,      45.0000,   1.00000,    394.4082
    327.5000,      45.0000,   1.00000,    384.4928
    332.5000,      45.0000,   1.00000,    372.7746
    337.5000,      45.0000,   1.00000,    373.8045
    342.5000,      45.0000,   1.00000,    380.6050
    347.5000,      45.0000,   1.00000,    374.6664
    352.5000,      45.0000,   1.00000,    384.2134
    357.5000,      45.0000,   1.00000,    396.3659
    362.5000,      45.0000,   1.00000,    451.5471
    367.5000,      45.0000,   1.00000,    504.0671
    372.5000,      45.0000,   1.00000,    544.5138
    377.5000,      45.0000,   1.00000,    601.5903
     67.5000,      15.0000,   4.00000,    425.4628
     72.5000,      15.0000,   4.00000,    387.9485
     77.5000,      15.0000,   4.00000,    397.2961
     82.5000,      15.0000,   4.00000,    493.7404
     87.5000,      15.0000,   4.00000,    639.8701
     92.5000,      15.0000,   4.00000,    746.0396
     97.5000,      15.0000,   4.00000,    764.7054
    102.5000,      15.0000,   4.00000,    698.1266
    107.5000,      15.0000,   4.00000,    603.6537
    112.5000,      15.0000,   4.00000,    514.9160
    117.5000,      15.0000,   4.00000,    544.4265
    122.5000,      15.0000,   4.00000,    675.8940
    127.5000,      15.0000,   4.00000,    778.2325
    132.5000,      15.0000,   4.00000,    691.7065
    137.5000,      15.0000,   4.00000,    644.6852
    142.5000,      15.0000,   4.00000,    610.6230
    147.5000,      15.0000,   4.00000,    581.5570
    152.5000,      15.0000,   4.00000,    525.7343
    157.5000,      15.0000,   4.00000,    520.5767
    162.5000,      15.0000,   4.00000,    564.7060
    167.5000,      15.0000,   4.00000,    534.9161
    172.5000,      15.0000,   4.00000,    564.5910
    177.5000,      15.0000,   4.00000,    501.2603
    182.5000,      15.0000,   4.00000,    593.6417
    187.5000,      15.0000,   4.00000,    515.2726
    192.5000,      15.0000,   4.00000,    533.0765
    197.5000,      15.0000,   4.00000,    553.9055
    202.5000,      15.0000,   4.00000,    497.7362
    207.5000,      15.0000,   4.00000,    387.8470
    212.5000,      15.0000,   4.00000,    303.1753
    217.5000,      15.0000,   4.00000,    341.3152
    222.5000,      15.0000,   4.00000,    337.3850
    227.5000,      15.0000,   4.00000,    336.8340
    232.5000,      15.0000,   4.00000,    341.9542
    237.5000,      15.0000,   4.00000,    360.6644
    242.5000,      15.0000,   4.00000,    394.0040
    247.5000,      15.0000,   4.00000,    393.4096
    252.5000,      15.0000,   4.00000,    401.9697
    257.5000,      15.0000,   4.00000,    379.8560
    262.5000,      15.0000,   4.00000,    422.2300
    267.5000,      15.0000,   4.00000,    454.8554
    272.5000,      15.0000,   4.00000,    497.9146
    277.5000,      15.0000,   4.00000,    483.1127
    282.5000,      15.0000,   4.00000,    473.1853
    287.5000,      15.0000,   4.00000,    476.3324
    292.5000,      15.0000,   4.00000,    475.7412
    297.5000,      15.0000,   4.00000,    454.6494
    302.5000,      15.0000,   4.00000,    441.3226
    307.5000,      15.0000,   4.00000,    439.6581
    312.5000,      15.0000,   4.00000,    433.1798
    317.5000,      15.0000,   4.00000,    408.5759
    322.5000,      15.0000,   4.00000,    388.1337
    327.5000,      15.0000,   4.00000,    390.2794
    332.5000,      15.0000,   4.00000,    381.2082
    337.5000,      15.0000,   4.00000,    356.2802
    342.5000,      15.0000,   4.00000,    320.6549
    347.5000,      15.0000,   4.00000,    322.7678
    352.5000,      15.0000,   4.00000,    362.3606
    357.5000,      15.0000,   4.00000,    442.7708
    362.5000,      15.0000,   4.00000,    470.0012
    367.5000,      15.0000,   4.00000,    484.3197
    372.5000,      15.0000,   4.00000,    482.1859
    377.5000,      15.0000,   4.00000,    610.6233
     82.5000,      55.0000,   1.00000,    466.3320
     87.5000,      55.0000,   1.00000,    406.3506
     92.5000,      55.0000,   1.00000,    409.8205
     97.5000,      55.0000,   1.00000,    433.0836
    102.5000,      55.0000,   1.00000,    467.0149
    107.5000,      55.0000,   1.00000,    512.6760
    112.5000,      55.0000,   1.00000,    591.3429
    117.5000,      55.0000,   1.00000,    592.3455
    122.5000,      55.0000,   1.00000,    568.5872
    127.5000,      55.0000,   1.00000,    546.0931
    132.5000,      55.0000,   1.00000,    566.6255
    137.5000,      55.0000,   1.00000,    624.1567
    142.5000,      55.0000,   1.00000,    673.5598
    147.5000,      55.0000,   1.00000,    659.7189
    152.5000,      55.0000,   1.00000,    635.2849
    157.5000,      55.0000,   1.00000,    614.0550
    162.5000,      55.0000,   1.00000,    584.1500
    167.5000,      55.0000,   1.00000,    565.9280
    172.5000,      55.0000,   1.00000,    569.2629
    177.5000,      55.0000,   1.00000,    586.2444
    182.5000,      55.0000,   1.00000,    571.4644
    187.5000,      55.0000,   1.00000,    537.4180
    192.5000,      55.0000,   1.00000,    475.1394
    197.5000,      55.0000,   1.00000,    469.9574
    202.5000,      55.0000,   1.00000,    458.5795
    212.5000,      55.0000,   1.00000,    404.4585
    217.5000,      55.0000,   1.00000,    383.0324
    222.5000,      55.0000,   1.00000,    397.0040
    227.5000,      55.0000,   1.00000,    368.6684
    232.5000,      55.0000,   1.00000,    342.9483
    237.5000,      55.0000,   1.00000,    351.0943
    242.5000,      55.0000,   1.00000,    366.9695
    247.5000,      55.0000,   1.00000,    380.3514
    252.5000,      55.0000,   1.00000,    385.8006
    257.5000,      55.0000,   1.00000,    398.2682
    262.5000,      55.0000,   1.00000,    423.7703
    267.5000,      55.0000,   1.00000,    448.2262
    272.5000,      55.0000,   1.00000,    469.2054
    277.5000,      55.0000,   1.00000,    464.6238
    282.5000,      55.0000,   1.00000,    484.7137
    287.5000,      55.0000,   1.00000,    500.1240
    292.5000,      55.0000,   1.00000,    488.5281
    297.5000,      55.0000,   1.00000,    481.1391
    302.5000,      55.0000,   1.00000,    449.9917
    307.5000,      55.0000,   1.00000,    418.2339
    312.5000,      55.0000,   1.00000,    391.2497
    317.5000,      55.0000,   1.00000,    381.6592
    322.5000,      55.0000,   1.00000,    369.1043
    327.5000,      55.0000,   1.00000,    356.0917
    332.5000,      55.0000,   1.00000,    369.4967
    337.5000,      55.0000,   1.00000,    381.8772
    342.5000,      55.0000,   1.00000,    386.2196
    347.5000,      55.0000,   1.00000,    395.8270
    352.5000,      55.0000,   1.00000,    413.7366
    357.5000,      55.0000,   1.00000,    458.4270
    362.5000,      55.0000,   1.00000,    493.1817
     82.5000,      15.0000,   5.00000,    447.5909
     87.5000,      15.0000,   5.00000,    508.9579
     92.5000,      15.0000,   5.00000,    584.4075
     97.5000,      15.0000,   5.00000,    554.1623
    102.5000,      15.0000,   5.00000,    502.7648
    107.5000,      15.0000,   5.00000,    435.4969
    112.5000,      15.0000,   5.00000,    433.5068
    117.5000,      15.0000,   5.00000,    475.0468
    122.5000,      15.0000,   5.00000,    539.4669
    127.5000,      15.0000,   5.00000,    586.2802
    132.5000,      15.0000,   5.00000,    594.8467
    137.5000,      15.0000,   5.00000,    648.2623
    142.5000,      15.0000,   5.00000,    640.2268
    147.5000,      15.0000,   5.00000,    603.4857
    152.5000,      15.0000,   5.00000,    534.3577
    157.5000,      15.0000,   5.00000,    531.1099
    162.5000,      15.0000,   5.00000,    549.2033
    167.5000,      15.0000,   5.00000,    522.5806
    172.5000,      15.0000,   5.00000,    530.0505
    177.5000,      15.0000,   5.00000,    565.4220
    182.5000,      15.0000,   5.00000,    607.7436
    187.5000,      15.0000,   5.00000,    539.1993
    192.5000,      15.0000,   5.00000,    474.8676
    197.5000,      15.0000,   5.00000,    533.9265
    202.5000,      15.0000,   5.00000,    492.9140
    212.5000,      15.0000,   5.00000,    299.1368
    217.5000,      15.0000,   5.00000,    337.0796
    222.5000,      15.0000,   5.00000,    337.4447
    227.5000,      15.0000,   5.00000,    349.1822
    232.5000,      15.0000,   5.00000,    333.6997
    237.5000,      15.0000,   5.00000,    341.5660
    242.5000,      15.0000,   5.00000,    391.0020
    247.5000,      15.0000,   5.00000,    366.4282
    252.5000,      15.0000,   5.00000,    377.2690
    257.5000,      15.0000,   5.00000,    359.7040
    262.5000,      15.0000,   5.00000,    423.5484
    267.5000,      15.0000,   5.00000,    458.5023
    272.5000,      15.0000,   5.00000,    498.0929
    277.5000,      15.0000,   5.00000,    492.3862
    282.5000,      15.0000,   5.00000,    482.4786
    287.5000,      15.0000,   5.00000,    498.9593
    292.5000,      15.0000,   5.00000,    482.1717
    297.5000,      15.0000,   5.00000,    464.7704
    302.5000,      15.0000,   5.00000,    428.8984
    307.5000,      15.0000,   5.00000,    414.0966
    312.5000,      15.0000,   5.00000,    405.5268
    317.5000,      15.0000,   5.00000,    382.1877
    322.5000,      15.0000,   5.00000,    369.1473
    327.5000,      15.0000,   5.00000,    364.7304
    332.5000,      15.0000,   5.00000,    356.4939
    337.5000,      15.0000,   5.00000,    354.0419
    342.5000,      15.0000,   5.00000,    330.6647
    347.5000,      15.0000,   5.00000,    338.6604
    352.5000,      15.0000,   5.00000,    383.2785
    357.5000,      15.0000,   5.00000,    466.6743
    362.5000,      15.0000,   5.00000,    497.7867
     97.5000,      65.0000,   1.00000,    367.3523
    102.5000,      65.0000,   1.00000,    356.8229
    107.5000,      65.0000,   1.00000,    371.3256
    112.5000,      65.0000,   1.00000,    421.2242
    117.5000,      65.0000,   1.00000,    469.4680
    122.5000,      65.0000,   1.00000,    488.1158
    127.5000,      65.0000,   1.00000,    505.3813
    132.5000,      65.0000,   1.00000,    522.5348
    137.5000,      65.0000,   1.00000,    542.4728
    142.5000,      65.0000,   1.00000,    539.7165
    147.5000,      65.0000,   1.00000,    581.6398
    152.5000,      65.0000,   1.00000,    634.6924
    157.5000,      65.0000,   1.00000,    654.3296
    162.5000,      65.0000,   1.00000,    619.6874
    167.5000,      65.0000,   1.00000,    612.1656
    172.5000,      65.0000,   1.00000,    596.3878
    177.5000,      65.0000,   1.00000,    537.5785
    182.5000,      65.0000,   1.00000,    510.5051
    187.5000,      65.0000,   1.00000,    510.3625
    227.5000,      65.0000,   1.00000,    385.9313
    232.5000,      65.0000,   1.00000,    357.0548
    237.5000,      65.0000,   1.00000,    347.1373
    242.5000,      65.0000,   1.00000,    370.8877
    247.5000,      65.0000,   1.00000,    384.7518
    252.5000,      65.0000,   1.00000,    400.3474
    257.5000,      65.0000,   1.00000,    413.6646
    262.5000,      65.0000,   1.00000,    431.1138
    267.5000,      65.0000,   1.00000,    445.6574
    272.5000,      65.0000,   1.00000,    441.3181
    277.5000,      65.0000,   1.00000,    454.7611
    282.5000,      65.0000,   1.00000,    460.6601
    287.5000,      65.0000,   1.00000,    449.4854
    292.5000,      65.0000,   1.00000,    433.6640
    297.5000,      65.0000,   1.00000,    445.6392
    302.5000,      65.0000,   1.00000,    437.8810
    307.5000,      65.0000,   1.00000,    415.2458
    312.5000,      65.0000,   1.00000,    396.2605
    317.5000,      65.0000,   1.00000,    379.1858
    322.5000,      65.0000,   1.00000,    376.9198
    327.5000,      65.0000,   1.00000,    385.5555
    332.5000,      65.0000,   1.00000,    395.3594
    337.5000,      65.0000,   1.00000,    403.4468
    342.5000,      65.0000,   1.00000,    413.7565
    347.5000,      65.0000,   1.00000,    430.3153
    102.5000,      15.0000,   6.00000,    413.5987
    107.5000,      15.0000,   6.00000,    343.8497
    112.5000,      15.0000,   6.00000,    311.1374
    122.5000,      15.0000,   6.00000,    461.8907
    127.5000,      15.0000,   6.00000,    498.0293
    132.5000,      15.0000,   6.00000,    504.0469
    137.5000,      15.0000,   6.00000,    535.8279
    142.5000,      15.0000,   6.00000,    545.7800
    147.5000,      15.0000,   6.00000,    509.4686
    152.5000,      15.0000,   6.00000,    516.6526
    157.5000,      15.0000,   6.00000,    534.0029
    162.5000,      15.0000,   6.00000,    586.2526
    167.5000,      15.0000,   6.00000,    538.0355
    172.5000,      15.0000,   6.00000,    535.0439
    177.5000,      15.0000,   6.00000,    552.4475
    182.5000,      15.0000,   6.00000,    563.2032
    187.5000,      15.0000,   6.00000,    513.2755
    227.5000,      15.0000,   6.00000,    337.6127
    232.5000,      15.0000,   6.00000,    330.3440
    237.5000,      15.0000,   6.00000,    335.6780
    242.5000,      15.0000,   6.00000,    382.7451
    247.5000,      15.0000,   6.00000,    373.5072
    252.5000,      15.0000,   6.00000,    385.7411
    257.5000,      15.0000,   6.00000,    378.2510
    262.5000,      15.0000,   6.00000,    431.1812
    267.5000,      15.0000,   6.00000,    453.5767
    272.5000,      15.0000,   6.00000,    478.3689
    277.5000,      15.0000,   6.00000,    477.4950
    282.5000,      15.0000,   6.00000,    464.3874
    287.5000,      15.0000,   6.00000,    458.3952
    292.5000,      15.0000,   6.00000,    438.8040
    297.5000,      15.0000,   6.00000,    435.4456
    302.5000,      15.0000,   6.00000,    441.1680
    307.5000,      15.0000,   6.00000,    415.9512
    312.5000,      15.0000,   6.00000,    387.4746
    317.5000,      15.0000,   6.00000,    376.1827
    322.5000,      15.0000,   6.00000,    371.0118
    327.5000,      15.0000,   6.00000,    376.7628
    332.5000,      15.0000,   6.00000,    383.4940
    337.5000,      15.0000,   6.00000,    374.9942
    342.5000,      15.0000,   6.00000,    354.6744
    347.5000,      15.0000,   6.00000,    367.3179
    105.0000,      30.0000,   3.00000,    364.9320
    110.0000,      30.0000,   3.00000,    369.1285
    115.0000,      30.0000,   3.00000,    379.3064
    120.0000,      30.0000,   3.00000,    359.4166
    125.0000,      30.0000,   3.00000,    382.6034
    130.0000,      30.0000,   3.00000,    446.0463
    135.0000,      30.0000,   3.00000,    502.0278
    140.0000,      30.0000,   3.00000,    503.8753
    145.0000,      30.0000,   3.00000,    514.6821
    150.0000,      30.0000,   3.00000,    526.0203
    155.0000,      30.0000,   3.00000,    534.5109
    160.0000,      30.0000,   3.00000,    521.2869
    165.0000,      30.0000,   3.00000,    557.7407
    170.0000,      30.0000,   3.00000,    599.7510
    175.0000,      30.0000,   3.00000,    578.7722
    180.0000,      30.0000,   3.00000,    540.9795
    235.0000,      30.0000,   3.00000,    361.8797
    240.0000,      30.0000,   3.00000,    354.9603
    245.0000,      30.0000,   3.00000,    366.6056
    250.0000,      30.0000,   3.00000,    385.7033
    255.0000,      30.0000,   3.00000,    405.3224
    260.0000,      30.0000,   3.00000,    416.7170
    265.0000,      30.0000,   3.00000,    425.8667
    270.0000,      30.0000,   3.00000,    453.4019
    275.0000,      30.0000,   3.00000,    456.3352
    280.0000,      30.0000,   3.00000,    450.8163
    285.0000,      30.0000,   3.00000,    443.6309
    290.0000,      30.0000,   3.00000,    432.6073
    295.0000,      30.0000,   3.00000,    422.9814
    300.0000,      30.0000,   3.00000,    406.1784
    305.0000,      30.0000,   3.00000,    405.3171
    310.0000,      30.0000,   3.00000,    401.5685
    315.0000,      30.0000,   3.00000,    390.7702
    320.0000,      30.0000,   3.00000,    393.6664
    325.0000,      30.0000,   3.00000,    389.4985
    330.0000,      30.0000,   3.00000,    383.5047
    335.0000,      30.0000,   3.00000,    379.2490
    340.0000,      30.0000,   3.00000,    385.0296
    112.5000,      25.0000,   4.00000,    324.9679
    117.5000,      25.0000,   4.00000,    327.2468
    122.5000,      25.0000,   4.00000,    354.5486
    127.5000,      25.0000,   4.00000,    381.7527
    132.5000,      25.0000,   4.00000,    439.4932
    137.5000,      25.0000,   4.00000,    467.0008
    142.5000,      25.0000,   4.00000,    452.6161
    147.5000,      25.0000,   4.00000,    483.2910
    152.5000,      25.0000,   4.00000,    499.9065
    157.5000,      25.0000,   4.00000,    499.9115
    162.5000,      25.0000,   4.00000,    484.6084
    167.5000,      25.0000,   4.00000,    537.3640
    172.5000,      25.0000,   4.00000,    594.8257
    242.5000,      25.0000,   4.00000,    370.6256
    247.5000,      25.0000,   4.00000,    391.1507
    252.5000,      25.0000,   4.00000,    381.1205
    257.5000,      25.0000,   4.00000,    411.8262
    262.5000,      25.0000,   4.00000,    420.5317
    267.5000,      25.0000,   4.00000,    430.5662
    272.5000,      25.0000,   4.00000,    442.3728
    277.5000,      25.0000,   4.00000,    446.3358
    282.5000,      25.0000,   4.00000,    432.4675
    287.5000,      25.0000,   4.00000,    422.6222
    292.5000,      25.0000,   4.00000,    410.5818
    297.5000,      25.0000,   4.00000,    404.4268
    302.5000,      25.0000,   4.00000,    412.9473
    307.5000,      25.0000,   4.00000,    394.3210
    312.5000,      25.0000,   4.00000,    395.7081
    317.5000,      25.0000,   4.00000,    413.1455
    322.5000,      25.0000,   4.00000,    407.0429
    327.5000,      25.0000,   4.00000,    394.3156
    332.5000,      25.0000,   4.00000,    399.4730
INVERSION RESULTS
INITIAL RMS ERROR
 40.81
NUMBER OF LAYERS
12
NUMBER OF BLOCKS
848
ITERATION 1
MODEL RESISTIVITY
LAYER 1
87,     2.5000
     10.0000,     909.27
     15.0000,     1332.9
     20.0000,     1520.1
     25.0000,     1617.5
     30.0000,     1568.7
     35.0000,     1260.7
     40.0000,     1066.0
     45.0000,     787.14
     50.0000,     826.23
     55.0000,     827.12
     60.0000,     886.90
     65.0000,     464.17
     70.0000,     336.74
     75.0000,     343.52
     80.0000,     380.18
     85.0000,     547.09
     90.0000,     933.25
     95.0000,     1060.6
    100.0000,     1104.8
    105.0000,     1085.9
    110.0000,     994.95
    115.0000,     947.94
    120.0000,     1147.7
    125.0000,     1757.8
    130.0000,     2110.1
    135.0000,     2176.8
    140.0000,     2713.8
    145.0000,     3914.2
    150.0000,     3476.4
    155.0000,     3364.8
    160.0000,     4003.3
    165.0000,     3968.3
    170.0000,     3515.2
    175.0000,     2318.0
    180.0000,     2532.1
    185.0000,     1931.7
    190.0000,     1484.5
    195.0000,     1047.8
    200.0000,     1207.9
    205.0000,     818.55
    210.0000,     404.61
    215.0000,     462.73
    220.0000,     460.11
    225.0000,     506.60
    230.0000,     419.34
    235.0000,     390.81
    240.0000,     471.65
    245.0000,     436.22
    250.0000,     444.96
    255.0000,     393.36
    260.0000,     428.66
    265.0000,     398.63
    270.0000,     526.38
    275.0000,     479.24
    280.0000,     430.42
    285.0000,     434.74
    290.0000,     339.58
    295.0000,     336.57
    300.0000,     301.28
    305.0000,     235.11
    310.0000,     227.55
    315.0000,     232.16
    320.0000,     205.54
    325.0000,     213.71
    330.0000,     222.98
    335.0000,     229.67
    340.0000,     231.47
    345.0000,     220.86
    350.0000,     222.48
    355.0000,     288.95
    360.0000,     403.29
    365.0000,     520.10
    370.0000,     525.40
    375.0000,     719.82
    380.0000,     966.23
    385.0000,     1738.5
    390.0000,     1589.7
    395.0000,     1241.5
    400.0000,     1197.6
    405.0000,     1095.5
    410.0000,     876.97
    415.0000,     646.67
    420.0000,     572.20
    425.0000,     481.70
    430.0000,     528.76
    435.0000,     620.84
           731.0442
LAYER 2
87,     5.2500
     10.0000,     897.64
     15.0000,     1228.7
     20.0000,     1468.6
     25.0000,     1598.6
     30.0000,     1549.0
     35.0000,     1260.7
     40.0000,     1042.9
     45.0000,     790.84
     50.0000,     822.37
     55.0000,     844.45
     60.0000,     859.22
     65.0000,     478.99
     70.0000,     345.71
     75.0000,     347.13
     80.0000,     383.56
     85.0000,     551.08
     90.0000,     904.77
     95.0000,     1062.9
    100.0000,     1105.4
    105.0000,     1070.1
    110.0000,     967.18
    115.0000,     928.71
    120.0000,     1126.7
    125.0000,     1688.0
    130.0000,     2029.4
    135.0000,     2134.2
    140.0000,     2624.6
    145.0000,     3588.4
    150.0000,     3230.3
    155.0000,     3109.2
    160.0000,     3649.9
    165.0000,     3692.4
    170.0000,     3244.0
    175.0000,     2258.1
    180.0000,     2351.5
    185.0000,     1848.1
    190.0000,     1383.6
    195.0000,     1014.8
    200.0000,     1152.7
    205.0000,     808.05
    210.0000,     418.15
    215.0000,     451.08
    220.0000,     457.67
    225.0000,     493.42
    230.0000,     420.69
    235.0000,     390.80
    240.0000,     456.40
    245.0000,     435.11
    250.0000,     435.44
    255.0000,     394.94
    260.0000,     423.85
    265.0000,     408.02
    270.0000,     516.03
    275.0000,     480.85
    280.0000,     435.66
    285.0000,     429.11
    290.0000,     349.87
    295.0000,     341.37
    300.0000,     309.33
    305.0000,     248.84
    310.0000,     239.67
    315.0000,     243.34
    320.0000,     220.08
    325.0000,     225.76
    330.0000,     235.51
    335.0000,     243.13
    340.0000,     244.49
    345.0000,     234.44
    350.0000,     237.77
    355.0000,     303.73
    360.0000,     423.32
    365.0000,     543.69
    370.0000,     558.70
    375.0000,     718.77
    380.0000,     971.65
    385.0000,     1572.0
    390.0000,     1480.5
    395.0000,     1174.3
    400.0000,     1118.1
    405.0000,     1029.9
    410.0000,     822.99
    415.0000,     614.28
    420.0000,     534.05
    425.0000,     468.74
    430.0000,     516.59
    435.0000,     620.94
           726.4188
LAYER 3
85,     8.2750
     15.0000,     959.24
     20.0000,     1233.0
     25.0000,     1424.1
     30.0000,     1394.4
     35.0000,     1179.0
     40.0000,     970.62
     45.0000,     788.74
     50.0000,     833.08
     55.0000,     899.91
     60.0000,     886.97
     65.0000,     557.14
     70.0000,     411.06
     75.0000,     397.36
     80.0000,     428.29
     85.0000,     579.37
     90.0000,     873.56
     95.0000,     1041.9
    100.0000,     1079.9
    105.0000,     1018.8
    110.0000,     906.00
    115.0000,     869.82
    120.0000,     1036.9
    125.0000,     1456.1
    130.0000,     1725.4
    135.0000,     1827.5
    140.0000,     2145.8
    145.0000,     2642.6
    150.0000,     2392.4
    155.0000,     2290.0
    160.0000,     2617.0
    165.0000,     2723.9
    170.0000,     2439.6
    175.0000,     1874.7
    180.0000,     1885.5
    185.0000,     1539.6
    190.0000,     1137.7
    195.0000,     895.22
    200.0000,     1010.3
    205.0000,     766.43
    210.0000,     434.83
    215.0000,     425.85
    220.0000,     435.52
    225.0000,     461.15
    230.0000,     414.17
    235.0000,     388.45
    240.0000,     433.43
    245.0000,     428.15
    250.0000,     421.30
    255.0000,     392.39
    260.0000,     412.06
    265.0000,     411.24
    270.0000,     488.19
    275.0000,     470.15
    280.0000,     435.96
    285.0000,     424.87
    290.0000,     372.24
    295.0000,     366.52
    300.0000,     345.52
    305.0000,     298.20
    310.0000,     291.68
    315.0000,     297.74
    320.0000,     279.55
    325.0000,     283.60
    330.0000,     294.96
    335.0000,     304.69
    340.0000,     305.30
    345.0000,     293.21
    350.0000,     295.60
    355.0000,     360.41
    360.0000,     484.46
    365.0000,     602.66
    370.0000,     613.94
    375.0000,     704.66
    380.0000,     881.82
    385.0000,     1207.0
    390.0000,     1145.3
    395.0000,     953.25
    400.0000,     911.51
    405.0000,     856.99
    410.0000,     703.29
    415.0000,     543.07
    420.0000,     474.38
    425.0000,     441.28
    430.0000,     509.28
           644.1780
LAYER 4
83,    11.6025
     20.0000,     879.37
     25.0000,     1147.9
     30.0000,     1152.7
     35.0000,     1030.0
     40.0000,     884.80
     45.0000,     781.96
     50.0000,     864.86
     55.0000,     994.81
     60.0000,     1011.8
     65.0000,     720.30
     70.0000,     559.78
     75.0000,     529.38
     80.0000,     548.44
     85.0000,     680.39
     90.0000,     924.89
     95.0000,     1065.3
    100.0000,     1071.2
    105.0000,     970.56
    110.0000,     835.77
    115.0000,     781.22
    120.0000,     889.30
    125.0000,     1152.7
    130.0000,     1314.0
    135.0000,     1358.6
    140.0000,     1492.0
    145.0000,     1658.7
    150.0000,     1476.6
    155.0000,     1403.6
    160.0000,     1573.2
    165.0000,     1685.2
    170.0000,     1581.5
    175.0000,     1336.3
    180.0000,     1352.2
    185.0000,     1135.9
    190.0000,     850.39
    195.0000,     720.45
    200.0000,     840.15
    205.0000,     700.29
    210.0000,     434.95
    215.0000,     398.74
    220.0000,     402.18
    225.0000,     423.47
    230.0000,     398.24
    235.0000,     380.42
    240.0000,     413.63
    245.0000,     417.10
    250.0000,     409.26
    255.0000,     386.52
    260.0000,     398.98
    265.0000,     402.18
    270.0000,     455.56
    275.0000,     447.58
    280.0000,     426.72
    285.0000,     423.92
    290.0000,     399.04
    295.0000,     410.54
    300.0000,     412.05
    305.0000,     386.18
    310.0000,     392.59
    315.0000,     408.24
    320.0000,     394.55
    325.0000,     397.40
    330.0000,     409.09
    335.0000,     419.00
    340.0000,     415.78
    345.0000,     395.48
    350.0000,     389.32
    355.0000,     446.99
    360.0000,     564.38
    365.0000,     663.05
    370.0000,     644.23
    375.0000,     654.89
    380.0000,     722.87
    385.0000,     852.33
    390.0000,     796.37
    395.0000,     696.65
    400.0000,     686.93
    405.0000,     669.20
    410.0000,     574.74
    415.0000,     469.24
    420.0000,     423.68
    425.0000,     413.39
           538.4509
LAYER 5
79,    15.2628
     30.0000,     651.44
     35.0000,     712.67
     40.0000,     715.14
     45.0000,     784.07
     50.0000,     930.76
     55.0000,     1163.1
     60.0000,     1314.1
     65.0000,     1248.9
     70.0000,     1155.1
     75.0000,     1109.1
     80.0000,     1090.5
     85.0000,     1135.6
     90.0000,     1210.2
     95.0000,     1195.7
    100.0000,     1077.6
    105.0000,     898.00
    110.0000,     731.31
    115.0000,     637.09
    120.0000,     627.83
    125.0000,     665.91
    130.0000,     681.24
    135.0000,     663.50
    140.0000,     645.33
    145.0000,     618.48
    150.0000,     558.97
    155.0000,     539.53
    160.0000,     578.07
    165.0000,     631.89
    170.0000,     654.39
    175.0000,     645.97
    180.0000,     649.15
    185.0000,     582.48
    190.0000,     495.38
    195.0000,     479.74
    200.0000,     544.84
    205.0000,     528.32
    210.0000,     424.45
    215.0000,     373.98
    220.0000,     358.36
    225.0000,     363.08
    230.0000,     362.05
    235.0000,     361.99
    240.0000,     378.21
    245.0000,     387.73
    250.0000,     386.81
    255.0000,     377.69
    260.0000,     378.20
    265.0000,     379.40
    270.0000,     395.06
    275.0000,     398.29
    280.0000,     402.94
    285.0000,     423.06
    290.0000,     452.06
    295.0000,     507.63
    300.0000,     570.31
    305.0000,     620.52
    310.0000,     675.67
    315.0000,     717.21
    320.0000,     718.63
    325.0000,     710.17
    330.0000,     701.80
    335.0000,     690.04
    340.0000,     665.24
    345.0000,     626.45
    350.0000,     598.15
    355.0000,     610.74
    360.0000,     651.23
    365.0000,     658.20
    370.0000,     589.56
    375.0000,     511.22
    380.0000,     458.76
    385.0000,     432.20
    390.0000,     397.57
    395.0000,     379.04
    400.0000,     389.04
    405.0000,     397.60
    410.0000,     386.54
    415.0000,     368.32
           387.8360
LAYER 6
75,    19.2890
     40.0000,     582.81
     45.0000,     744.96
     50.0000,     888.46
     55.0000,     1132.2
     60.0000,     1341.8
     65.0000,     1465.7
     70.0000,     1505.7
     75.0000,     1502.9
     80.0000,     1467.7
     85.0000,     1423.2
     90.0000,     1353.0
     95.0000,     1219.9
    100.0000,     1035.3
    105.0000,     838.03
    110.0000,     674.67
    115.0000,     570.86
    120.0000,     521.97
    125.0000,     502.60
    130.0000,     486.23
    135.0000,     463.50
    140.0000,     439.18
    145.0000,     413.90
    150.0000,     389.93
    155.0000,     386.25
    160.0000,     406.86
    165.0000,     439.90
    170.0000,     466.18
    175.0000,     477.98
    180.0000,     477.05
    185.0000,     448.48
    190.0000,     416.27
    195.0000,     418.79
    200.0000,     451.52
    205.0000,     454.75
    210.0000,     414.14
    215.0000,     376.71
    220.0000,     355.99
    225.0000,     350.34
    230.0000,     349.90
    235.0000,     352.78
    240.0000,     361.87
    245.0000,     370.12
    250.0000,     373.17
    255.0000,     371.06
    260.0000,     369.64
    265.0000,     369.20
    270.0000,     374.25
    275.0000,     380.83
    280.0000,     394.87
    285.0000,     423.92
    290.0000,     469.86
    295.0000,     537.76
    300.0000,     618.54
    305.0000,     697.12
    310.0000,     765.73
    315.0000,     807.59
    320.0000,     811.28
    325.0000,     792.48
    330.0000,     765.92
    335.0000,     736.69
    340.0000,     702.91
    345.0000,     665.26
    350.0000,     633.75
    355.0000,     618.07
    360.0000,     607.96
    365.0000,     574.86
    370.0000,     506.62
    375.0000,     431.24
    380.0000,     371.84
    385.0000,     333.30
    390.0000,     307.83
    395.0000,     301.05
    400.0000,     307.79
    405.0000,     317.01
           328.8462
LAYER 7
71,    23.7179
     50.0000,     732.96
     55.0000,     991.75
     60.0000,     1171.2
     65.0000,     1340.7
     70.0000,     1443.6
     75.0000,     1481.5
     80.0000,     1453.8
     85.0000,     1379.2
     90.0000,     1260.6
     95.0000,     1099.6
    100.0000,     919.77
    105.0000,     750.00
    110.0000,     614.23
    115.0000,     522.07
    120.0000,     467.57
    125.0000,     436.38
    130.0000,     415.61
    135.0000,     398.15
    140.0000,     382.91
    145.0000,     370.44
    150.0000,     363.51
    155.0000,     368.46
    160.0000,     385.89
    165.0000,     410.14
    170.0000,     431.00
    175.0000,     441.63
    180.0000,     440.22
    185.0000,     426.32
    190.0000,     412.67
    195.0000,     415.16
    200.0000,     428.95
    205.0000,     430.59
    210.0000,     411.59
    215.0000,     386.70
    220.0000,     367.23
    225.0000,     356.43
    230.0000,     351.99
    235.0000,     352.07
    240.0000,     356.19
    245.0000,     361.44
    250.0000,     365.08
    255.0000,     366.13
    260.0000,     366.21
    265.0000,     366.89
    270.0000,     370.80
    275.0000,     379.31
    280.0000,     395.98
    285.0000,     425.09
    290.0000,     468.71
    295.0000,     527.21
    300.0000,     594.45
    305.0000,     659.43
    310.0000,     711.01
    315.0000,     738.32
    320.0000,     737.94
    325.0000,     718.47
    330.0000,     690.94
    335.0000,     661.85
    340.0000,     632.87
    345.0000,     604.67
    350.0000,     579.35
    355.0000,     557.61
    360.0000,     533.61
    365.0000,     496.72
    370.0000,     444.09
    375.0000,     388.81
    380.0000,     343.18
    385.0000,     312.88
    390.0000,     292.36
    395.0000,     287.51
           290.8016
LAYER 8
67,    28.5897
     60.0000,     929.62
     65.0000,     1096.8
     70.0000,     1185.4
     75.0000,     1217.7
     80.0000,     1195.4
     85.0000,     1132.7
     90.0000,     1034.3
     95.0000,     902.67
    100.0000,     763.52
    105.0000,     638.81
    110.0000,     540.35
    115.0000,     471.13
    120.0000,     427.10
    125.0000,     400.64
    130.0000,     384.95
    135.0000,     375.43
    140.0000,     370.21
    145.0000,     369.05
    150.0000,     373.05
    155.0000,     384.02
    160.0000,     401.14
    165.0000,     420.57
    170.0000,     436.44
    175.0000,     444.49
    180.0000,     443.88
    185.0000,     436.80
    190.0000,     429.62
    195.0000,     428.53
    200.0000,     430.90
    205.0000,     427.68
    210.0000,     414.95
    215.0000,     397.27
    220.0000,     380.56
    225.0000,     368.19
    230.0000,     360.65
    235.0000,     357.38
    240.0000,     357.64
    245.0000,     359.91
    250.0000,     362.62
    255.0000,     364.77
    260.0000,     366.65
    265.0000,     369.34
    270.0000,     374.59
    275.0000,     384.20
    280.0000,     400.37
    285.0000,     425.28
    290.0000,     459.62
    295.0000,     502.03
    300.0000,     547.86
    305.0000,     589.93
    310.0000,     620.77
    315.0000,     634.96
    320.0000,     632.02
    325.0000,     616.79
    330.0000,     595.80
    335.0000,     573.74
    340.0000,     552.53
    345.0000,     532.56
    350.0000,     513.42
    355.0000,     493.69
    360.0000,     470.88
    365.0000,     441.48
    370.0000,     402.78
    375.0000,     365.05
    380.0000,     338.93
    385.0000,     318.04
           294.8549
LAYER 9
61,    33.9487
     75.0000,     941.14
     80.0000,     897.30
     85.0000,     859.68
     90.0000,     803.30
     95.0000,     707.49
    100.0000,     606.93
    105.0000,     522.68
    110.0000,     458.77
    115.0000,     414.42
    120.0000,     386.86
    125.0000,     371.56
    130.0000,     364.71
    135.0000,     363.67
    140.0000,     367.05
    145.0000,     374.28
    150.0000,     385.34
    155.0000,     400.13
    160.0000,     417.29
    165.0000,     433.98
    170.0000,     446.85
    175.0000,     453.67
    180.0000,     454.32
    185.0000,     450.68
    190.0000,     445.69
    195.0000,     441.70
    200.0000,     437.86
    205.0000,     431.05
    210.0000,     419.83
    215.0000,     405.78
    220.0000,     391.59
    225.0000,     379.56
    230.0000,     370.77
    235.0000,     365.41
    240.0000,     363.15
    245.0000,     363.22
    250.0000,     364.75
    255.0000,     367.06
    260.0000,     370.06
    265.0000,     374.28
    270.0000,     380.68
    275.0000,     390.41
    280.0000,     404.59
    285.0000,     424.06
    290.0000,     448.60
    295.0000,     476.55
    300.0000,     504.73
    305.0000,     528.99
    310.0000,     545.40
    315.0000,     551.63
    320.0000,     547.98
    325.0000,     537.13
    330.0000,     522.59
    335.0000,     507.13
    340.0000,     492.01
    345.0000,     477.55
    350.0000,     462.56
    355.0000,     445.25
    360.0000,     426.48
    365.0000,     407.50
    370.0000,     381.70
           343.0831
LAYER 10
55,    39.8436
     90.0000,     649.31
     95.0000,     535.03
    100.0000,     469.28
    105.0000,     413.67
    110.0000,     376.74
    115.0000,     353.80
    120.0000,     343.53
    125.0000,     341.23
    130.0000,     344.19
    135.0000,     351.16
    140.0000,     361.34
    145.0000,     374.26
    150.0000,     389.50
    155.0000,     406.36
    160.0000,     423.49
    165.0000,     438.88
    170.0000,     450.56
    175.0000,     457.37
    180.0000,     459.39
    185.0000,     457.77
    190.0000,     453.83
    195.0000,     448.61
    200.0000,     442.18
    205.0000,     433.77
    210.0000,     423.17
    215.0000,     411.13
    220.0000,     398.95
    225.0000,     388.02
    230.0000,     379.30
    235.0000,     373.18
    240.0000,     369.69
    245.0000,     368.49
    250.0000,     369.18
    255.0000,     371.33
    260.0000,     374.77
    265.0000,     379.67
    270.0000,     386.42
    275.0000,     395.50
    280.0000,     407.27
    285.0000,     421.83
    290.0000,     438.62
    295.0000,     456.28
    300.0000,     472.84
    305.0000,     486.10
    310.0000,     494.17
    315.0000,     496.18
    320.0000,     492.53
    325.0000,     484.71
    330.0000,     474.56
    335.0000,     463.67
    340.0000,     452.37
    345.0000,     441.87
    350.0000,     430.01
    355.0000,     416.16
           394.9197
LAYER 11
51,    46.3279
    100.0000,     359.54
    105.0000,     309.86
    110.0000,     290.08
    115.0000,     291.01
    120.0000,     298.52
    125.0000,     309.49
    130.0000,     321.72
    135.0000,     335.68
    140.0000,     351.06
    145.0000,     367.77
    150.0000,     385.48
    155.0000,     403.53
    160.0000,     420.81
    165.0000,     435.90
    170.0000,     447.51
    175.0000,     454.94
    180.0000,     458.22
    185.0000,     457.97
    190.0000,     454.90
    195.0000,     449.65
    200.0000,     442.64
    205.0000,     433.99
    210.0000,     424.01
    215.0000,     413.27
    220.0000,     402.55
    225.0000,     392.76
    230.0000,     384.62
    235.0000,     378.56
    240.0000,     374.71
    245.0000,     373.01
    250.0000,     373.28
    255.0000,     375.26
    260.0000,     378.78
    265.0000,     383.81
    270.0000,     390.38
    275.0000,     398.55
    280.0000,     408.25
    285.0000,     419.27
    290.0000,     430.98
    295.0000,     442.36
    300.0000,     452.23
    305.0000,     459.42
    310.0000,     463.08
    315.0000,     462.89
    320.0000,     459.24
    325.0000,     453.11
    330.0000,     445.34
    335.0000,     437.83
    340.0000,     430.28
    345.0000,     423.21
           414.4856
LAYER 12
47, 
    110.0000,     200.98
    115.0000,     235.21
    120.0000,     261.73
    125.0000,     283.01
    130.0000,     301.20
    135.0000,     320.62
    140.0000,     339.47
    145.0000,     358.53
    150.0000,     377.85
    155.0000,     396.95
    160.0000,     414.89
    165.0000,     430.50
    170.0000,     442.68
    175.0000,     450.88
    180.0000,     455.02
    185.0000,     455.58
    190.0000,     453.08
    195.0000,     448.06
    200.0000,     441.10
    205.0000,     432.59
    210.0000,     422.99
    215.0000,     412.85
    220.0000,     402.83
    225.0000,     393.65
    230.0000,     385.95
    235.0000,     380.12
    240.0000,     376.31
    245.0000,     374.56
    250.0000,     374.77
    255.0000,     376.76
    260.0000,     380.32
    265.0000,     385.36
    270.0000,     391.75
    275.0000,     399.33
    280.0000,     407.85
    285.0000,     417.04
    290.0000,     426.28
    295.0000,     434.69
    300.0000,     441.43
    305.0000,     445.80
    310.0000,     447.32
    315.0000,     445.89
    320.0000,     441.75
    325.0000,     436.51
    330.0000,     430.45
    335.0000,     424.38
           418.7647
CALCULATED APPARENT RESISTIVITY
      7.5000,       5.0000,   1.00000,    948.6684
     12.5000,       5.0000,   1.00000,   1221.9655
     17.5000,       5.0000,   1.00000,   1317.9241
     22.5000,       5.0000,   1.00000,   1346.5927
     27.5000,       5.0000,   1.00000,   1344.4700
     32.5000,       5.0000,   1.00000,   1186.4307
     37.5000,       5.0000,   1.00000,   1061.6478
     42.5000,       5.0000,   1.00000,    860.1636
     47.5000,       5.0000,   1.00000,    887.4103
     52.5000,       5.0000,   1.00000,    721.0874
     57.5000,       5.0000,   1.00000,    766.5739
     62.5000,       5.0000,   1.00000,    504.6328
     67.5000,       5.0000,   1.00000,    431.3673
     72.5000,       5.0000,   1.00000,    421.4671
     77.5000,       5.0000,   1.00000,    468.1159
     82.5000,       5.0000,   1.00000,    582.1078
     87.5000,       5.0000,   1.00000,    808.6479
     92.5000,       5.0000,   1.00000,    914.8771
     97.5000,       5.0000,   1.00000,   1030.5327
    102.5000,       5.0000,   1.00000,   1029.1627
    107.5000,       5.0000,   1.00000,   1022.5426
    112.5000,       5.0000,   1.00000,   1033.8536
    117.5000,       5.0000,   1.00000,   1167.0679
    122.5000,       5.0000,   1.00000,   1481.5762
    127.5000,       5.0000,   1.00000,   1764.2035
    132.5000,       5.0000,   1.00000,   2094.1626
    137.5000,       5.0000,   1.00000,   2338.3293
    142.5000,       5.0000,   1.00000,   2952.6157
    147.5000,       5.0000,   1.00000,   2848.2429
    152.5000,       5.0000,   1.00000,   3086.5747
    157.5000,       5.0000,   1.00000,   3242.1387
    162.5000,       5.0000,   1.00000,   2930.5022
    167.5000,       5.0000,   1.00000,   3017.8167
    172.5000,       5.0000,   1.00000,   2179.0803
    177.5000,       5.0000,   1.00000,   2211.0374
    182.5000,       5.0000,   1.00000,   1618.3765
    187.5000,       5.0000,   1.00000,   1392.1803
    192.5000,       5.0000,   1.00000,    996.3948
    197.5000,       5.0000,   1.00000,    952.3329
    202.5000,       5.0000,   1.00000,    720.8513
    207.5000,       5.0000,   1.00000,    476.4292
    212.5000,       5.0000,   1.00000,    502.2371
    217.5000,       5.0000,   1.00000,    434.0336
    222.5000,       5.0000,   1.00000,    462.9659
    227.5000,       5.0000,   1.00000,    421.5862
    232.5000,       5.0000,   1.00000,    406.2581
    237.5000,       5.0000,   1.00000,    452.9255
    242.5000,       5.0000,   1.00000,    402.2486
    247.5000,       5.0000,   1.00000,    439.4274
    252.5000,       5.0000,   1.00000,    394.5143
    257.5000,       5.0000,   1.00000,    446.7361
    262.5000,       5.0000,   1.00000,    399.4161
    267.5000,       5.0000,   1.00000,    478.0504
    272.5000,       5.0000,   1.00000,    441.3444
    277.5000,       5.0000,   1.00000,    414.3851
    282.5000,       5.0000,   1.00000,    427.3162
    287.5000,       5.0000,   1.00000,    350.4091
    292.5000,       5.0000,   1.00000,    341.4410
    297.5000,       5.0000,   1.00000,    314.1679
    302.5000,       5.0000,   1.00000,    270.2062
    307.5000,       5.0000,   1.00000,    259.7868
    312.5000,       5.0000,   1.00000,    258.0123
    317.5000,       5.0000,   1.00000,    236.5299
    322.5000,       5.0000,   1.00000,    245.9382
    327.5000,       5.0000,   1.00000,    247.5174
    332.5000,       5.0000,   1.00000,    250.4821
    337.5000,       5.0000,   1.00000,    255.6143
    342.5000,       5.0000,   1.00000,    260.4390
    347.5000,       5.0000,   1.00000,    276.5621
    352.5000,       5.0000,   1.00000,    341.6092
    357.5000,       5.0000,   1.00000,    414.2596
    362.5000,       5.0000,   1.00000,    529.5045
    367.5000,       5.0000,   1.00000,    578.0948
    372.5000,       5.0000,   1.00000,    809.0332
    377.5000,       5.0000,   1.00000,    893.4418
    382.5000,       5.0000,   1.00000,   1235.0391
    387.5000,       5.0000,   1.00000,   1172.3250
    392.5000,       5.0000,   1.00000,   1149.8922
    397.5000,       5.0000,   1.00000,   1084.3065
    402.5000,       5.0000,   1.00000,    923.6096
    407.5000,       5.0000,   1.00000,    795.1466
    412.5000,       5.0000,   1.00000,    643.8120
    417.5000,       5.0000,   1.00000,    594.1093
    422.5000,       5.0000,   1.00000,    523.3521
    427.5000,       5.0000,   1.00000,    572.0060
    432.5000,       5.0000,   1.00000,    610.8860
    437.5000,       5.0000,   1.00000,    690.7844
     12.5000,       5.0000,   2.00000,   1136.4835
     17.5000,       5.0000,   2.00000,   1200.4150
     22.5000,       5.0000,   2.00000,   1117.2499
     27.5000,       5.0000,   2.00000,   1145.5039
     32.5000,       5.0000,   2.00000,   1132.6722
     37.5000,       5.0000,   2.00000,   1020.4559
     42.5000,       5.0000,   2.00000,    844.6709
     47.5000,       5.0000,   2.00000,    818.8824
     52.5000,       5.0000,   2.00000,    783.7968
     57.5000,       5.0000,   2.00000,    862.4601
     62.5000,       5.0000,   2.00000,    556.3925
     67.5000,       5.0000,   2.00000,    466.1776
     72.5000,       5.0000,   2.00000,    523.3861
     77.5000,       5.0000,   2.00000,    532.8192
     82.5000,       5.0000,   2.00000,    607.1923
     87.5000,       5.0000,   2.00000,    821.1571
     92.5000,       5.0000,   2.00000,    895.8749
     97.5000,       5.0000,   2.00000,    943.4202
    102.5000,       5.0000,   2.00000,    980.8265
    107.5000,       5.0000,   2.00000,    985.3546
    112.5000,       5.0000,   2.00000,    976.1082
    117.5000,       5.0000,   2.00000,   1099.0442
    122.5000,       5.0000,   2.00000,   1431.7561
    127.5000,       5.0000,   2.00000,   1617.3499
    132.5000,       5.0000,   2.00000,   1540.3883
    137.5000,       5.0000,   2.00000,   1793.5453
    142.5000,       5.0000,   2.00000,   2418.3113
    147.5000,       5.0000,   2.00000,   2159.1975
    152.5000,       5.0000,   2.00000,   2172.3816
    157.5000,       5.0000,   2.00000,   2398.7581
    162.5000,       5.0000,   2.00000,   2331.2207
    167.5000,       5.0000,   2.00000,   2136.2852
    172.5000,       5.0000,   2.00000,   1599.0557
    177.5000,       5.0000,   2.00000,   1771.4784
    182.5000,       5.0000,   2.00000,   1553.2657
    187.5000,       5.0000,   2.00000,   1037.3406
    192.5000,       5.0000,   2.00000,    777.0605
    197.5000,       5.0000,   2.00000,    948.2405
    202.5000,       5.0000,   2.00000,    737.1000
    207.5000,       5.0000,   2.00000,    417.1641
    212.5000,       5.0000,   2.00000,    477.9472
    217.5000,       5.0000,   2.00000,    473.9532
    222.5000,       5.0000,   2.00000,    473.3235
    227.5000,       5.0000,   2.00000,    400.7089
    232.5000,       5.0000,   2.00000,    388.5294
    237.5000,       5.0000,   2.00000,    455.4479
    242.5000,       5.0000,   2.00000,    411.9372
    247.5000,       5.0000,   2.00000,    415.7911
    252.5000,       5.0000,   2.00000,    408.5805
    257.5000,       5.0000,   2.00000,    427.2515
    262.5000,       5.0000,   2.00000,    391.5568
    267.5000,       5.0000,   2.00000,    472.6145
    272.5000,       5.0000,   2.00000,    426.5223
    277.5000,       5.0000,   2.00000,    394.7287
    282.5000,       5.0000,   2.00000,    435.2881
    287.5000,       5.0000,   2.00000,    360.4674
    292.5000,       5.0000,   2.00000,    365.0254
    297.5000,       5.0000,   2.00000,    359.8919
    302.5000,       5.0000,   2.00000,    299.1360
    307.5000,       5.0000,   2.00000,    304.7104
    312.5000,       5.0000,   2.00000,    314.6111
    317.5000,       5.0000,   2.00000,    278.8607
    322.5000,       5.0000,   2.00000,    286.4696
    327.5000,       5.0000,   2.00000,    295.1193
    332.5000,       5.0000,   2.00000,    299.1890
    337.5000,       5.0000,   2.00000,    311.8733
    342.5000,       5.0000,   2.00000,    310.3385
    347.5000,       5.0000,   2.00000,    317.1712
    352.5000,       5.0000,   2.00000,    379.5260
    357.5000,       5.0000,   2.00000,    482.0438
    362.5000,       5.0000,   2.00000,    569.7976
    367.5000,       5.0000,   2.00000,    590.4122
    372.5000,       5.0000,   2.00000,    681.5881
    377.5000,       5.0000,   2.00000,    762.6999
    382.5000,       5.0000,   2.00000,   1069.2120
    387.5000,       5.0000,   2.00000,    942.2036
    392.5000,       5.0000,   2.00000,    815.1752
    397.5000,       5.0000,   2.00000,    904.8273
    402.5000,       5.0000,   2.00000,    846.3130
    407.5000,       5.0000,   2.00000,    714.9431
    412.5000,       5.0000,   2.00000,    627.1675
    417.5000,       5.0000,   2.00000,    605.7350
    422.5000,       5.0000,   2.00000,    532.8174
    427.5000,       5.0000,   2.00000,    557.5482
    432.5000,       5.0000,   2.00000,    617.6199
     17.5000,       5.0000,   3.00000,   1084.5366
     22.5000,       5.0000,   3.00000,   1047.0648
     27.5000,       5.0000,   3.00000,   1046.8829
     32.5000,       5.0000,   3.00000,   1001.8898
     37.5000,       5.0000,   3.00000,    928.3704
     42.5000,       5.0000,   3.00000,    717.9227
     47.5000,       5.0000,   3.00000,    811.6392
     52.5000,       5.0000,   3.00000,    865.0911
     57.5000,       5.0000,   3.00000,   1012.3909
     62.5000,       5.0000,   3.00000,    622.9143
     67.5000,       5.0000,   3.00000,    517.7838
     72.5000,       5.0000,   3.00000,    540.3852
     77.5000,       5.0000,   3.00000,    576.3687
     82.5000,       5.0000,   3.00000,    642.4456
     87.5000,       5.0000,   3.00000,    860.6987
     92.5000,       5.0000,   3.00000,    931.3214
     97.5000,       5.0000,   3.00000,    949.1130
    102.5000,       5.0000,   3.00000,    904.1853
    107.5000,       5.0000,   3.00000,    868.8685
    112.5000,       5.0000,   3.00000,    859.0007
    117.5000,       5.0000,   3.00000,   1018.0002
    122.5000,       5.0000,   3.00000,   1356.0475
    127.5000,       5.0000,   3.00000,   1341.6990
    132.5000,       5.0000,   3.00000,   1216.0021
    137.5000,       5.0000,   3.00000,   1332.2372
    142.5000,       5.0000,   3.00000,   1760.6471
    147.5000,       5.0000,   3.00000,   1588.4518
    152.5000,       5.0000,   3.00000,   1471.8735
    157.5000,       5.0000,   3.00000,   1678.5720
    162.5000,       5.0000,   3.00000,   1664.5300
    167.5000,       5.0000,   3.00000,   1502.7656
    172.5000,       5.0000,   3.00000,   1113.4875
    177.5000,       5.0000,   3.00000,   1402.4489
    182.5000,       5.0000,   3.00000,   1194.3546
    187.5000,       5.0000,   3.00000,    882.2333
    192.5000,       5.0000,   3.00000,    650.6407
    197.5000,       5.0000,   3.00000,    859.4688
    202.5000,       5.0000,   3.00000,    707.6643
    207.5000,       5.0000,   3.00000,    392.0723
    212.5000,       5.0000,   3.00000,    424.7993
    217.5000,       5.0000,   3.00000,    470.0141
    222.5000,       5.0000,   3.00000,    496.5262
    227.5000,       5.0000,   3.00000,    394.9697
    232.5000,       5.0000,   3.00000,    373.0534
    237.5000,       5.0000,   3.00000,    446.1464
    242.5000,       5.0000,   3.00000,    413.8537
    247.5000,       5.0000,   3.00000,    429.5247
    252.5000,       5.0000,   3.00000,    377.5695
    257.5000,       5.0000,   3.00000,    414.2753
    262.5000,       5.0000,   3.00000,    382.8795
    267.5000,       5.0000,   3.00000,    463.8491
    272.5000,       5.0000,   3.00000,    425.4440
    277.5000,       5.0000,   3.00000,    399.6856
    282.5000,       5.0000,   3.00000,    417.8175
    287.5000,       5.0000,   3.00000,    376.6679
    292.5000,       5.0000,   3.00000,    394.7531
    297.5000,       5.0000,   3.00000,    380.6015
    302.5000,       5.0000,   3.00000,    338.2549
    307.5000,       5.0000,   3.00000,    342.4049
    312.5000,       5.0000,   3.00000,    358.2408
    317.5000,       5.0000,   3.00000,    324.3751
    322.5000,       5.0000,   3.00000,    329.4215
    327.5000,       5.0000,   3.00000,    343.1965
    332.5000,       5.0000,   3.00000,    362.6503
    337.5000,       5.0000,   3.00000,    367.0605
    342.5000,       5.0000,   3.00000,    349.1720
    347.5000,       5.0000,   3.00000,    340.0718
    352.5000,       5.0000,   3.00000,    421.2285
    357.5000,       5.0000,   3.00000,    525.2572
    362.5000,       5.0000,   3.00000,    608.0527
    367.5000,       5.0000,   3.00000,    505.5009
    372.5000,       5.0000,   3.00000,    563.2941
    377.5000,       5.0000,   3.00000,    655.7254
    382.5000,       5.0000,   3.00000,    937.2285
    387.5000,       5.0000,   3.00000,    762.4351
    392.5000,       5.0000,   3.00000,    634.6984
    397.5000,       5.0000,   3.00000,    671.1073
    402.5000,       5.0000,   3.00000,    730.9015
    407.5000,       5.0000,   3.00000,    681.1147
    412.5000,       5.0000,   3.00000,    588.8923
    417.5000,       5.0000,   3.00000,    576.3660
    422.5000,       5.0000,   3.00000,    504.3504
    427.5000,       5.0000,   3.00000,    544.9418
     22.5000,      15.0000,   1.00000,   1048.8226
     27.5000,      15.0000,   1.00000,   1003.0930
     32.5000,      15.0000,   1.00000,    903.1189
     37.5000,      15.0000,   1.00000,    762.4950
     42.5000,      15.0000,   1.00000,    752.1406
     47.5000,      15.0000,   1.00000,    789.2817
     52.5000,      15.0000,   1.00000,    940.7169
     57.5000,      15.0000,   1.00000,    916.8986
     62.5000,      15.0000,   1.00000,    818.6185
     67.5000,      15.0000,   1.00000,    600.8847
     72.5000,      15.0000,   1.00000,    554.3282
     77.5000,      15.0000,   1.00000,    595.6874
     82.5000,      15.0000,   1.00000,    746.6464
     87.5000,      15.0000,   1.00000,    864.8159
     92.5000,      15.0000,   1.00000,    953.3702
     97.5000,      15.0000,   1.00000,    938.8498
    102.5000,      15.0000,   1.00000,    844.3776
    107.5000,      15.0000,   1.00000,    769.6008
    112.5000,      15.0000,   1.00000,    845.6393
    117.5000,      15.0000,   1.00000,   1056.0388
    122.5000,      15.0000,   1.00000,   1171.1165
    127.5000,      15.0000,   1.00000,   1200.0426
    132.5000,      15.0000,   1.00000,   1189.1055
    137.5000,      15.0000,   1.00000,   1237.1282
    142.5000,      15.0000,   1.00000,   1219.4618
    147.5000,      15.0000,   1.00000,   1254.0397
    152.5000,      15.0000,   1.00000,   1312.9761
    157.5000,      15.0000,   1.00000,   1233.8339
    162.5000,      15.0000,   1.00000,   1184.8236
    167.5000,      15.0000,   1.00000,   1146.4169
    172.5000,      15.0000,   1.00000,   1144.8790
    177.5000,      15.0000,   1.00000,   1001.7542
    182.5000,      15.0000,   1.00000,    992.7221
    187.5000,      15.0000,   1.00000,    876.3907
    192.5000,      15.0000,   1.00000,    794.3103
    197.5000,      15.0000,   1.00000,    680.1522
    202.5000,      15.0000,   1.00000,    640.6235
    207.5000,      15.0000,   1.00000,    521.8911
    212.5000,      15.0000,   1.00000,    421.6678
    217.5000,      15.0000,   1.00000,    433.8529
    222.5000,      15.0000,   1.00000,    453.0946
    227.5000,      15.0000,   1.00000,    437.4131
    232.5000,      15.0000,   1.00000,    407.8871
    237.5000,      15.0000,   1.00000,    404.9658
    242.5000,      15.0000,   1.00000,    432.2043
    247.5000,      15.0000,   1.00000,    406.7198
    252.5000,      15.0000,   1.00000,    398.4870
    257.5000,      15.0000,   1.00000,    381.0398
    262.5000,      15.0000,   1.00000,    415.3681
    267.5000,      15.0000,   1.00000,    421.4478
    272.5000,      15.0000,   1.00000,    434.8696
    277.5000,      15.0000,   1.00000,    415.2634
    282.5000,      15.0000,   1.00000,    402.8337
    287.5000,      15.0000,   1.00000,    401.4749
    292.5000,      15.0000,   1.00000,    393.6681
    297.5000,      15.0000,   1.00000,    386.6802
    302.5000,      15.0000,   1.00000,    373.3170
    307.5000,      15.0000,   1.00000,    369.0025
    312.5000,      15.0000,   1.00000,    361.6013
    317.5000,      15.0000,   1.00000,    363.4170
    322.5000,      15.0000,   1.00000,    364.9386
    327.5000,      15.0000,   1.00000,    382.1841
    332.5000,      15.0000,   1.00000,    396.1850
    337.5000,      15.0000,   1.00000,    392.4077
    342.5000,      15.0000,   1.00000,    371.5999
    347.5000,      15.0000,   1.00000,    395.1178
    352.5000,      15.0000,   1.00000,    456.6884
    357.5000,      15.0000,   1.00000,    543.6913
    362.5000,      15.0000,   1.00000,    518.3007
    367.5000,      15.0000,   1.00000,    511.0534
    372.5000,      15.0000,   1.00000,    530.7108
    377.5000,      15.0000,   1.00000,    657.5114
    382.5000,      15.0000,   1.00000,    689.8440
    387.5000,      15.0000,   1.00000,    693.1960
    392.5000,      15.0000,   1.00000,    611.9309
    397.5000,      15.0000,   1.00000,    578.6705
    402.5000,      15.0000,   1.00000,    604.2933
    407.5000,      15.0000,   1.00000,    648.5917
    412.5000,      15.0000,   1.00000,    609.0450
    417.5000,      15.0000,   1.00000,    533.0092
    422.5000,      15.0000,   1.00000,    526.6104
     22.5000,       5.0000,   4.00000,   1043.5594
     27.5000,       5.0000,   4.00000,   1029.0604
     32.5000,       5.0000,   4.00000,    894.0784
     37.5000,       5.0000,   4.00000,    752.8325
     42.5000,       5.0000,   4.00000,    657.9095
     47.5000,       5.0000,   4.00000,    813.3544
     52.5000,       5.0000,   4.00000,    926.3463
     57.5000,       5.0000,   4.00000,   1137.0487
     62.5000,       5.0000,   4.00000,    709.6685
     67.5000,       5.0000,   4.00000,    541.7198
     72.5000,       5.0000,   4.00000,    544.0233
     77.5000,       5.0000,   4.00000,    558.6016
     82.5000,       5.0000,   4.00000,    677.4941
     87.5000,       5.0000,   4.00000,    930.8226
     92.5000,       5.0000,   4.00000,   1000.7864
     97.5000,       5.0000,   4.00000,    984.3182
    102.5000,       5.0000,   4.00000,    849.9822
    107.5000,       5.0000,   4.00000,    742.6627
    112.5000,       5.0000,   4.00000,    752.3488
    117.5000,       5.0000,   4.00000,    912.5829
    122.5000,       5.0000,   4.00000,   1150.0100
    127.5000,       5.0000,   4.00000,   1168.9607
    132.5000,       5.0000,   4.00000,   1046.2272
    137.5000,       5.0000,   4.00000,   1038.0670
    142.5000,       5.0000,   4.00000,   1258.8431
    147.5000,       5.0000,   4.00000,   1085.8461
    152.5000,       5.0000,   4.00000,   1113.2534
    157.5000,       5.0000,   4.00000,   1153.2965
    162.5000,       5.0000,   4.00000,   1077.1908
    167.5000,       5.0000,   4.00000,   1112.6613
    172.5000,       5.0000,   4.00000,    867.1414
    177.5000,       5.0000,   4.00000,   1006.4206
    182.5000,       5.0000,   4.00000,    907.5687
    187.5000,       5.0000,   4.00000,    763.0620
    192.5000,       5.0000,   4.00000,    617.6036
    197.5000,       5.0000,   4.00000,    756.1873
    202.5000,       5.0000,   4.00000,    635.4957
    207.5000,       5.0000,   4.00000,    372.7206
    212.5000,       5.0000,   4.00000,    422.1576
    217.5000,       5.0000,   4.00000,    417.3803
    222.5000,       5.0000,   4.00000,    482.7989
    227.5000,       5.0000,   4.00000,    412.1254
    232.5000,       5.0000,   4.00000,    374.7974
    237.5000,       5.0000,   4.00000,    440.0443
    242.5000,       5.0000,   4.00000,    412.2851
    247.5000,       5.0000,   4.00000,    421.3171
    252.5000,       5.0000,   4.00000,    370.9449
    257.5000,       5.0000,   4.00000,    398.8615
    262.5000,       5.0000,   4.00000,    370.9890
    267.5000,       5.0000,   4.00000,    467.3884
    272.5000,       5.0000,   4.00000,    433.9210
    277.5000,       5.0000,   4.00000,    398.7124
    282.5000,       5.0000,   4.00000,    438.5198
    287.5000,       5.0000,   4.00000,    379.0107
    292.5000,       5.0000,   4.00000,    409.6217
    297.5000,       5.0000,   4.00000,    409.7843
    302.5000,       5.0000,   4.00000,    358.6690
    307.5000,       5.0000,   4.00000,    375.6908
    312.5000,       5.0000,   4.00000,    390.1037
    317.5000,       5.0000,   4.00000,    356.8302
    322.5000,       5.0000,   4.00000,    377.1485
    327.5000,       5.0000,   4.00000,    397.0219
    332.5000,       5.0000,   4.00000,    411.9246
    337.5000,       5.0000,   4.00000,    410.4085
    342.5000,       5.0000,   4.00000,    372.3638
    347.5000,       5.0000,   4.00000,    366.9803
    352.5000,       5.0000,   4.00000,    442.5513
    357.5000,       5.0000,   4.00000,    545.5865
    362.5000,       5.0000,   4.00000,    554.2415
    367.5000,       5.0000,   4.00000,    457.3581
    372.5000,       5.0000,   4.00000,    509.5255
    377.5000,       5.0000,   4.00000,    563.0372
    382.5000,       5.0000,   4.00000,    794.4664
    387.5000,       5.0000,   4.00000,    667.3285
    392.5000,       5.0000,   4.00000,    546.1196
    397.5000,       5.0000,   4.00000,    570.7773
    402.5000,       5.0000,   4.00000,    596.6430
    407.5000,       5.0000,   4.00000,    618.5964
    412.5000,       5.0000,   4.00000,    551.6897
    417.5000,       5.0000,   4.00000,    520.2447
    422.5000,       5.0000,   4.00000,    467.4110
     30.0000,      20.0000,   1.00000,    835.3283
     35.0000,      20.0000,   1.00000,    746.1008
     40.0000,      20.0000,   1.00000,    711.0400
     45.0000,      20.0000,   1.00000,    762.1476
     50.0000,      20.0000,   1.00000,    887.9030
     55.0000,      20.0000,   1.00000,    940.4516
     60.0000,      20.0000,   1.00000,    889.8564
     65.0000,      20.0000,   1.00000,    791.8634
     70.0000,      20.0000,   1.00000,    604.9066
     75.0000,      20.0000,   1.00000,    571.6068
     80.0000,      20.0000,   1.00000,    682.9183
     85.0000,      20.0000,   1.00000,    823.5963
     90.0000,      20.0000,   1.00000,    969.3456
     95.0000,      20.0000,   1.00000,    969.3551
    100.0000,      20.0000,   1.00000,    864.0347
    105.0000,      20.0000,   1.00000,    771.6254
    110.0000,      20.0000,   1.00000,    740.0590
    115.0000,      20.0000,   1.00000,    776.5923
    120.0000,      20.0000,   1.00000,    879.2424
    125.0000,      20.0000,   1.00000,    965.0415
    130.0000,      20.0000,   1.00000,   1014.1492
    135.0000,      20.0000,   1.00000,   1026.6467
    140.0000,      20.0000,   1.00000,    898.3489
    145.0000,      20.0000,   1.00000,    865.0905
    150.0000,      20.0000,   1.00000,    844.7213
    155.0000,      20.0000,   1.00000,    792.9714
    160.0000,      20.0000,   1.00000,    784.5021
    165.0000,      20.0000,   1.00000,    769.8776
    170.0000,      20.0000,   1.00000,    760.8507
    175.0000,      20.0000,   1.00000,    777.5975
    180.0000,      20.0000,   1.00000,    731.3723
    185.0000,      20.0000,   1.00000,    740.8019
    190.0000,      20.0000,   1.00000,    741.2864
    195.0000,      20.0000,   1.00000,    665.3200
    200.0000,      20.0000,   1.00000,    573.5840
    205.0000,      20.0000,   1.00000,    535.2799
    210.0000,      20.0000,   1.00000,    463.0188
    215.0000,      20.0000,   1.00000,    408.1257
    220.0000,      20.0000,   1.00000,    408.0135
    225.0000,      20.0000,   1.00000,    401.5463
    230.0000,      20.0000,   1.00000,    438.5056
    235.0000,      20.0000,   1.00000,    432.7637
    240.0000,      20.0000,   1.00000,    408.0921
    245.0000,      20.0000,   1.00000,    402.5986
    250.0000,      20.0000,   1.00000,    395.6165
    255.0000,      20.0000,   1.00000,    388.9718
    260.0000,      20.0000,   1.00000,    403.3944
    265.0000,      20.0000,   1.00000,    414.5455
    270.0000,      20.0000,   1.00000,    420.2645
    275.0000,      20.0000,   1.00000,    447.9366
    280.0000,      20.0000,   1.00000,    430.6751
    285.0000,      20.0000,   1.00000,    417.5208
    290.0000,      20.0000,   1.00000,    421.7021
    295.0000,      20.0000,   1.00000,    394.6507
    300.0000,      20.0000,   1.00000,    403.1753
    305.0000,      20.0000,   1.00000,    400.7775
    310.0000,      20.0000,   1.00000,    385.3322
    315.0000,      20.0000,   1.00000,    402.0908
    320.0000,      20.0000,   1.00000,    418.1152
    325.0000,      20.0000,   1.00000,    430.2792
    330.0000,      20.0000,   1.00000,    441.5030
    335.0000,      20.0000,   1.00000,    424.8728
    340.0000,      20.0000,   1.00000,    416.2266
    345.0000,      20.0000,   1.00000,    426.6469
    350.0000,      20.0000,   1.00000,    457.5355
    355.0000,      20.0000,   1.00000,    460.0888
    360.0000,      20.0000,   1.00000,    454.3714
    365.0000,      20.0000,   1.00000,    480.3122
    370.0000,      20.0000,   1.00000,    497.7728
    375.0000,      20.0000,   1.00000,    545.7688
    380.0000,      20.0000,   1.00000,    556.8054
    385.0000,      20.0000,   1.00000,    563.7094
    390.0000,      20.0000,   1.00000,    595.2594
    395.0000,      20.0000,   1.00000,    569.1650
    400.0000,      20.0000,   1.00000,    531.2031
    405.0000,      20.0000,   1.00000,    518.4543
    410.0000,      20.0000,   1.00000,    499.2872
    415.0000,      20.0000,   1.00000,    501.3355
     27.5000,       5.0000,   5.00000,    992.1557
     32.5000,       5.0000,   5.00000,    801.9785
     37.5000,       5.0000,   5.00000,    689.5666
     42.5000,       5.0000,   5.00000,    626.7360
     47.5000,       5.0000,   5.00000,    812.4086
     52.5000,       5.0000,   5.00000,    961.8509
     57.5000,       5.0000,   5.00000,   1215.7227
     62.5000,       5.0000,   5.00000,    741.4518
     67.5000,       5.0000,   5.00000,    558.3887
     72.5000,       5.0000,   5.00000,    534.3884
     77.5000,       5.0000,   5.00000,    547.0588
     82.5000,       5.0000,   5.00000,    664.3684
     87.5000,       5.0000,   5.00000,    998.0685
     92.5000,       5.0000,   5.00000,   1074.4779
     97.5000,       5.0000,   5.00000,    990.4210
    102.5000,       5.0000,   5.00000,    823.6634
    107.5000,       5.0000,   5.00000,    700.4575
    112.5000,       5.0000,   5.00000,    659.1967
    117.5000,       5.0000,   5.00000,    755.1558
    122.5000,       5.0000,   5.00000,    992.9035
    127.5000,       5.0000,   5.00000,   1045.8723
    132.5000,       5.0000,   5.00000,    912.9536
    137.5000,       5.0000,   5.00000,    874.3528
    142.5000,       5.0000,   5.00000,    969.8586
    147.5000,       5.0000,   5.00000,    823.4671
    152.5000,       5.0000,   5.00000,    781.8036
    157.5000,       5.0000,   5.00000,    830.7504
    162.5000,       5.0000,   5.00000,    793.5223
    167.5000,       5.0000,   5.00000,    822.0465
    172.5000,       5.0000,   5.00000,    661.6667
    177.5000,       5.0000,   5.00000,    787.7386
    182.5000,       5.0000,   5.00000,    757.4803
    187.5000,       5.0000,   5.00000,    661.1993
    192.5000,       5.0000,   5.00000,    554.0143
    197.5000,       5.0000,   5.00000,    725.5606
    202.5000,       5.0000,   5.00000,    577.6101
    207.5000,       5.0000,   5.00000,    350.6401
    212.5000,       5.0000,   5.00000,    400.5366
    217.5000,       5.0000,   5.00000,    409.1799
    222.5000,       5.0000,   5.00000,    438.6437
    227.5000,       5.0000,   5.00000,    404.4575
    232.5000,       5.0000,   5.00000,    391.7048
    237.5000,       5.0000,   5.00000,    450.1890
    242.5000,       5.0000,   5.00000,    400.6926
    247.5000,       5.0000,   5.00000,    407.0229
    252.5000,       5.0000,   5.00000,    373.2049
    257.5000,       5.0000,   5.00000,    394.0837
    262.5000,       5.0000,   5.00000,    366.3043
    267.5000,       5.0000,   5.00000,    471.4605
    272.5000,       5.0000,   5.00000,    435.6046
    277.5000,       5.0000,   5.00000,    417.4201
    282.5000,       5.0000,   5.00000,    452.5008
    287.5000,       5.0000,   5.00000,    392.9262
    292.5000,       5.0000,   5.00000,    417.1633
    297.5000,       5.0000,   5.00000,    426.6570
    302.5000,       5.0000,   5.00000,    376.4839
    307.5000,       5.0000,   5.00000,    389.8831
    312.5000,       5.0000,   5.00000,    417.7247
    317.5000,       5.0000,   5.00000,    384.8517
    322.5000,       5.0000,   5.00000,    416.7597
    327.5000,       5.0000,   5.00000,    443.0863
    332.5000,       5.0000,   5.00000,    445.7931
    337.5000,       5.0000,   5.00000,    429.6180
    342.5000,       5.0000,   5.00000,    400.3320
    347.5000,       5.0000,   5.00000,    381.6005
    352.5000,       5.0000,   5.00000,    451.1291
    357.5000,       5.0000,   5.00000,    497.0161
    362.5000,       5.0000,   5.00000,    515.0468
    367.5000,       5.0000,   5.00000,    442.1178
    372.5000,       5.0000,   5.00000,    481.0655
    377.5000,       5.0000,   5.00000,    505.6587
    382.5000,       5.0000,   5.00000,    701.4968
    387.5000,       5.0000,   5.00000,    601.4984
    392.5000,       5.0000,   5.00000,    511.4532
    397.5000,       5.0000,   5.00000,    537.6298
    402.5000,       5.0000,   5.00000,    547.0243
    407.5000,       5.0000,   5.00000,    516.7919
    412.5000,       5.0000,   5.00000,    487.1102
    417.5000,       5.0000,   5.00000,    480.9192
     32.5000,       5.0000,   6.00000,    788.3795
     37.5000,       5.0000,   6.00000,    714.3923
     42.5000,       5.0000,   6.00000,    624.6482
     47.5000,       5.0000,   6.00000,    813.0221
     52.5000,       5.0000,   6.00000,    974.0107
     57.5000,       5.0000,   6.00000,   1198.8378
     62.5000,       5.0000,   6.00000,    727.8187
     67.5000,       5.0000,   6.00000,    548.5043
     72.5000,       5.0000,   6.00000,    535.1544
     77.5000,       5.0000,   6.00000,    539.2097
     82.5000,       5.0000,   6.00000,    660.2485
     87.5000,       5.0000,   6.00000,    976.2358
     92.5000,       5.0000,   6.00000,   1088.2260
     97.5000,       5.0000,   6.00000,   1004.9388
    102.5000,       5.0000,   6.00000,    834.9092
    107.5000,       5.0000,   6.00000,    695.2554
    112.5000,       5.0000,   6.00000,    596.1827
    117.5000,       5.0000,   6.00000,    650.5707
    122.5000,       5.0000,   6.00000,    871.8680
    127.5000,       5.0000,   6.00000,    919.2941
    132.5000,       5.0000,   6.00000,    810.7395
    137.5000,       5.0000,   6.00000,    759.6933
    142.5000,       5.0000,   6.00000,    875.8156
    147.5000,       5.0000,   6.00000,    657.4404
    152.5000,       5.0000,   6.00000,    571.6857
    157.5000,       5.0000,   6.00000,    629.9431
    162.5000,       5.0000,   6.00000,    656.8793
    167.5000,       5.0000,   6.00000,    634.7325
    172.5000,       5.0000,   6.00000,    492.9903
    177.5000,       5.0000,   6.00000,    699.7512
    182.5000,       5.0000,   6.00000,    681.1998
    187.5000,       5.0000,   6.00000,    584.6125
    192.5000,       5.0000,   6.00000,    497.5448
    197.5000,       5.0000,   6.00000,    683.4296
    202.5000,       5.0000,   6.00000,    578.5280
    207.5000,       5.0000,   6.00000,    320.5269
    212.5000,       5.0000,   6.00000,    377.9570
    217.5000,       5.0000,   6.00000,    393.9100
    222.5000,       5.0000,   6.00000,    436.4746
    227.5000,       5.0000,   6.00000,    374.1955
    232.5000,       5.0000,   6.00000,    387.9117
    237.5000,       5.0000,   6.00000,    460.7736
    242.5000,       5.0000,   6.00000,    399.0749
    247.5000,       5.0000,   6.00000,    406.7524
    252.5000,       5.0000,   6.00000,    362.6678
    257.5000,       5.0000,   6.00000,    402.9512
    262.5000,       5.0000,   6.00000,    372.1019
    267.5000,       5.0000,   6.00000,    467.3140
    272.5000,       5.0000,   6.00000,    449.3295
    277.5000,       5.0000,   6.00000,    429.1068
    282.5000,       5.0000,   6.00000,    468.0361
    287.5000,       5.0000,   6.00000,    406.9754
    292.5000,       5.0000,   6.00000,    435.1388
    297.5000,       5.0000,   6.00000,    428.9184
    302.5000,       5.0000,   6.00000,    384.6249
    307.5000,       5.0000,   6.00000,    403.4380
    312.5000,       5.0000,   6.00000,    433.8541
    317.5000,       5.0000,   6.00000,    414.6520
    322.5000,       5.0000,   6.00000,    442.4679
    327.5000,       5.0000,   6.00000,    463.8198
    332.5000,       5.0000,   6.00000,    464.4198
    337.5000,       5.0000,   6.00000,    451.8939
    342.5000,       5.0000,   6.00000,    410.7073
    347.5000,       5.0000,   6.00000,    389.5253
    352.5000,       5.0000,   6.00000,    416.1770
    357.5000,       5.0000,   6.00000,    466.4018
    362.5000,       5.0000,   6.00000,    501.8746
    367.5000,       5.0000,   6.00000,    426.9501
    372.5000,       5.0000,   6.00000,    463.4667
    377.5000,       5.0000,   6.00000,    487.4540
    382.5000,       5.0000,   6.00000,    673.3586
    387.5000,       5.0000,   6.00000,    565.1520
    392.5000,       5.0000,   6.00000,    492.0879
    397.5000,       5.0000,   6.00000,    529.6490
    402.5000,       5.0000,   6.00000,    515.7833
    407.5000,       5.0000,   6.00000,    464.1104
    412.5000,       5.0000,   6.00000,    412.7960
     37.5000,      25.0000,   1.00000,    788.5140
     42.5000,      25.0000,   1.00000,    799.9005
     47.5000,      25.0000,   1.00000,    855.9570
     52.5000,      25.0000,   1.00000,    829.6982
     57.5000,      25.0000,   1.00000,    810.8494
     62.5000,      25.0000,   1.00000,    769.2177
     67.5000,      25.0000,   1.00000,    714.7662
     72.5000,      25.0000,   1.00000,    608.5490
     77.5000,      25.0000,   1.00000,    662.1317
     82.5000,      25.0000,   1.00000,    750.8558
     87.5000,      25.0000,   1.00000,    818.6550
     92.5000,      25.0000,   1.00000,    864.1081
     97.5000,      25.0000,   1.00000,    917.1595
    102.5000,      25.0000,   1.00000,    850.5460
    107.5000,      25.0000,   1.00000,    753.4448
    112.5000,      25.0000,   1.00000,    728.6992
    117.5000,      25.0000,   1.00000,    735.7053
    122.5000,      25.0000,   1.00000,    740.9734
    127.5000,      25.0000,   1.00000,    797.9339
    132.5000,      25.0000,   1.00000,    857.9307
    137.5000,      25.0000,   1.00000,    836.7215
    142.5000,      25.0000,   1.00000,    736.7713
    147.5000,      25.0000,   1.00000,    664.2459
    152.5000,      25.0000,   1.00000,    612.1093
    157.5000,      25.0000,   1.00000,    577.8787
    162.5000,      25.0000,   1.00000,    543.2197
    167.5000,      25.0000,   1.00000,    566.1011
    172.5000,      25.0000,   1.00000,    593.7423
    177.5000,      25.0000,   1.00000,    606.7944
    182.5000,      25.0000,   1.00000,    615.0405
    187.5000,      25.0000,   1.00000,    656.6044
    192.5000,      25.0000,   1.00000,    622.2155
    197.5000,      25.0000,   1.00000,    553.5869
    202.5000,      25.0000,   1.00000,    505.7216
    207.5000,      25.0000,   1.00000,    496.2522
    212.5000,      25.0000,   1.00000,    419.6007
    217.5000,      25.0000,   1.00000,    377.8989
    222.5000,      25.0000,   1.00000,    390.3807
    227.5000,      25.0000,   1.00000,    410.5937
    232.5000,      25.0000,   1.00000,    402.8090
    237.5000,      25.0000,   1.00000,    412.4610
    242.5000,      25.0000,   1.00000,    414.1476
    247.5000,      25.0000,   1.00000,    402.5917
    252.5000,      25.0000,   1.00000,    390.4687
    257.5000,      25.0000,   1.00000,    409.6711
    262.5000,      25.0000,   1.00000,    417.4844
    267.5000,      25.0000,   1.00000,    428.5815
    272.5000,      25.0000,   1.00000,    441.0864
    277.5000,      25.0000,   1.00000,    453.4920
    282.5000,      25.0000,   1.00000,    445.8914
    287.5000,      25.0000,   1.00000,    441.4508
    292.5000,      25.0000,   1.00000,    424.6028
    297.5000,      25.0000,   1.00000,    407.4928
    302.5000,      25.0000,   1.00000,    407.5637
    307.5000,      25.0000,   1.00000,    412.0686
    312.5000,      25.0000,   1.00000,    419.9049
    317.5000,      25.0000,   1.00000,    439.5655
    322.5000,      25.0000,   1.00000,    455.2576
    327.5000,      25.0000,   1.00000,    446.1637
    332.5000,      25.0000,   1.00000,    450.2289
    337.5000,      25.0000,   1.00000,    442.2876
    342.5000,      25.0000,   1.00000,    441.3350
    347.5000,      25.0000,   1.00000,    425.4321
    352.5000,      25.0000,   1.00000,    423.0967
    357.5000,      25.0000,   1.00000,    420.6487
    362.5000,      25.0000,   1.00000,    442.0079
    367.5000,      25.0000,   1.00000,    465.1666
    372.5000,      25.0000,   1.00000,    517.9317
    377.5000,      25.0000,   1.00000,    529.1812
    382.5000,      25.0000,   1.00000,    534.5377
    387.5000,      25.0000,   1.00000,    552.0865
    392.5000,      25.0000,   1.00000,    572.6601
    397.5000,      25.0000,   1.00000,    529.4483
    402.5000,      25.0000,   1.00000,    482.2276
    407.5000,      25.0000,   1.00000,    453.3893
     37.5000,       5.0000,   7.00000,    742.7888
     42.5000,       5.0000,   7.00000,    660.8549
     47.5000,       5.0000,   7.00000,    822.3354
     52.5000,       5.0000,   7.00000,    932.4271
     57.5000,       5.0000,   7.00000,   1125.8080
     62.5000,       5.0000,   7.00000,    678.7831
     67.5000,       5.0000,   7.00000,    524.8912
     72.5000,       5.0000,   7.00000,    526.3304
     77.5000,       5.0000,   7.00000,    544.2117
     82.5000,       5.0000,   7.00000,    647.2567
     87.5000,       5.0000,   7.00000,    923.3712
     92.5000,       5.0000,   7.00000,   1011.8661
     97.5000,       5.0000,   7.00000,   1024.2112
    102.5000,       5.0000,   7.00000,    865.5921
    107.5000,       5.0000,   7.00000,    685.1634
    112.5000,       5.0000,   7.00000,    586.1445
    117.5000,       5.0000,   7.00000,    619.3522
    122.5000,       5.0000,   7.00000,    771.0216
    127.5000,       5.0000,   7.00000,    811.8362
    132.5000,       5.0000,   7.00000,    714.6880
    137.5000,       5.0000,   7.00000,    707.7052
    142.5000,       5.0000,   7.00000,    780.4575
    147.5000,       5.0000,   7.00000,    573.5704
    152.5000,       5.0000,   7.00000,    486.8572
    157.5000,       5.0000,   7.00000,    527.1091
    162.5000,       5.0000,   7.00000,    518.8101
    167.5000,       5.0000,   7.00000,    526.9959
    172.5000,       5.0000,   7.00000,    439.8003
    177.5000,       5.0000,   7.00000,    605.9601
    182.5000,       5.0000,   7.00000,    633.0144
    187.5000,       5.0000,   7.00000,    543.3304
    192.5000,       5.0000,   7.00000,    464.1083
    197.5000,       5.0000,   7.00000,    657.8719
    202.5000,       5.0000,   7.00000,    549.0049
    207.5000,       5.0000,   7.00000,    317.7560
    212.5000,       5.0000,   7.00000,    354.0447
    217.5000,       5.0000,   7.00000,    378.9911
    222.5000,       5.0000,   7.00000,    425.6404
    227.5000,       5.0000,   7.00000,    374.7638
    232.5000,       5.0000,   7.00000,    356.8625
    237.5000,       5.0000,   7.00000,    447.0453
    242.5000,       5.0000,   7.00000,    415.4926
    247.5000,       5.0000,   7.00000,    406.5790
    252.5000,       5.0000,   7.00000,    367.5877
    257.5000,       5.0000,   7.00000,    401.6384
    262.5000,       5.0000,   7.00000,    378.4083
    267.5000,       5.0000,   7.00000,    484.8054
    272.5000,       5.0000,   7.00000,    454.9738
    277.5000,       5.0000,   7.00000,    437.6705
    282.5000,       5.0000,   7.00000,    482.4773
    287.5000,       5.0000,   7.00000,    422.5333
    292.5000,       5.0000,   7.00000,    445.1273
    297.5000,       5.0000,   7.00000,    440.6958
    302.5000,       5.0000,   7.00000,    384.1660
    307.5000,       5.0000,   7.00000,    414.4687
    312.5000,       5.0000,   7.00000,    454.8376
    317.5000,       5.0000,   7.00000,    426.4678
    322.5000,       5.0000,   7.00000,    455.4830
    327.5000,       5.0000,   7.00000,    466.0046
    332.5000,       5.0000,   7.00000,    476.4151
    337.5000,       5.0000,   7.00000,    463.8072
    342.5000,       5.0000,   7.00000,    414.2991
    347.5000,       5.0000,   7.00000,    361.6382
    352.5000,       5.0000,   7.00000,    398.2104
    357.5000,       5.0000,   7.00000,    459.4517
    362.5000,       5.0000,   7.00000,    491.2693
    367.5000,       5.0000,   7.00000,    415.8601
    372.5000,       5.0000,   7.00000,    455.1444
    377.5000,       5.0000,   7.00000,    490.6642
    382.5000,       5.0000,   7.00000,    681.4511
    387.5000,       5.0000,   7.00000,    567.9319
    392.5000,       5.0000,   7.00000,    480.3369
    397.5000,       5.0000,   7.00000,    507.5746
    402.5000,       5.0000,   7.00000,    493.7110
    407.5000,       5.0000,   7.00000,    436.8946
     42.5000,       5.0000,   8.00000,    685.3032
     47.5000,       5.0000,   8.00000,    820.6935
     52.5000,       5.0000,   8.00000,    873.8131
     57.5000,       5.0000,   8.00000,   1024.4397
     62.5000,       5.0000,   8.00000,    622.2177
     67.5000,       5.0000,   8.00000,    491.1488
     72.5000,       5.0000,   8.00000,    508.6617
     77.5000,       5.0000,   8.00000,    531.2422
     82.5000,       5.0000,   8.00000,    622.8972
     87.5000,       5.0000,   8.00000,    866.3636
     92.5000,       5.0000,   8.00000,    963.5993
     97.5000,       5.0000,   8.00000,    968.5535
    102.5000,       5.0000,   8.00000,    864.2806
    107.5000,       5.0000,   8.00000,    707.7317
    112.5000,       5.0000,   8.00000,    600.2399
    117.5000,       5.0000,   8.00000,    615.0385
    122.5000,       5.0000,   8.00000,    736.3172
    127.5000,       5.0000,   8.00000,    725.2897
    132.5000,       5.0000,   8.00000,    655.9295
    137.5000,       5.0000,   8.00000,    630.9532
    142.5000,       5.0000,   8.00000,    705.2090
    147.5000,       5.0000,   8.00000,    533.0778
    152.5000,       5.0000,   8.00000,    463.8251
    157.5000,       5.0000,   8.00000,    457.7932
    162.5000,       5.0000,   8.00000,    434.1359
    167.5000,       5.0000,   8.00000,    476.9012
    172.5000,       5.0000,   8.00000,    408.1949
    177.5000,       5.0000,   8.00000,    566.2448
    182.5000,       5.0000,   8.00000,    570.7643
    187.5000,       5.0000,   8.00000,    523.6466
    192.5000,       5.0000,   8.00000,    455.7204
    197.5000,       5.0000,   8.00000,    628.1340
    202.5000,       5.0000,   8.00000,    531.0999
    207.5000,       5.0000,   8.00000,    305.7538
    212.5000,       5.0000,   8.00000,    355.5776
    217.5000,       5.0000,   8.00000,    361.1666
    222.5000,       5.0000,   8.00000,    414.1078
    227.5000,       5.0000,   8.00000,    360.8094
    232.5000,       5.0000,   8.00000,    350.2999
    237.5000,       5.0000,   8.00000,    422.2416
    242.5000,       5.0000,   8.00000,    404.1631
    247.5000,       5.0000,   8.00000,    425.9281
    252.5000,       5.0000,   8.00000,    373.6143
    257.5000,       5.0000,   8.00000,    405.6309
    262.5000,       5.0000,   8.00000,    384.3806
    267.5000,       5.0000,   8.00000,    500.4855
    272.5000,       5.0000,   8.00000,    466.3015
    277.5000,       5.0000,   8.00000,    444.9303
    282.5000,       5.0000,   8.00000,    494.5710
    287.5000,       5.0000,   8.00000,    430.4092
    292.5000,       5.0000,   8.00000,    456.5471
    297.5000,       5.0000,   8.00000,    448.0859
    302.5000,       5.0000,   8.00000,    397.2712
    307.5000,       5.0000,   8.00000,    422.0655
    312.5000,       5.0000,   8.00000,    464.1779
    317.5000,       5.0000,   8.00000,    429.7050
    322.5000,       5.0000,   8.00000,    446.9583
    327.5000,       5.0000,   8.00000,    472.6384
    332.5000,       5.0000,   8.00000,    474.5436
    337.5000,       5.0000,   8.00000,    460.0165
    342.5000,       5.0000,   8.00000,    391.3433
    347.5000,       5.0000,   8.00000,    346.3919
    352.5000,       5.0000,   8.00000,    391.3839
    357.5000,       5.0000,   8.00000,    456.7110
    362.5000,       5.0000,   8.00000,    486.6000
    367.5000,       5.0000,   8.00000,    413.2697
    372.5000,       5.0000,   8.00000,    458.2803
    377.5000,       5.0000,   8.00000,    497.0942
    382.5000,       5.0000,   8.00000,    707.0527
    387.5000,       5.0000,   8.00000,    583.9305
    392.5000,       5.0000,   8.00000,    475.5046
    397.5000,       5.0000,   8.00000,    484.3891
    402.5000,       5.0000,   8.00000,    472.4736
     52.5000,      35.0000,   1.00000,    652.7827
     57.5000,      35.0000,   1.00000,    599.1414
     62.5000,      35.0000,   1.00000,    581.9840
     67.5000,      35.0000,   1.00000,    592.5950
     72.5000,      35.0000,   1.00000,    622.3233
     77.5000,      35.0000,   1.00000,    600.2560
     82.5000,      35.0000,   1.00000,    635.0115
     87.5000,      35.0000,   1.00000,    675.2372
     92.5000,      35.0000,   1.00000,    686.3698
     97.5000,      35.0000,   1.00000,    705.2531
    102.5000,      35.0000,   1.00000,    757.0202
    107.5000,      35.0000,   1.00000,    795.3362
    112.5000,      35.0000,   1.00000,    815.8599
    117.5000,      35.0000,   1.00000,    742.8002
    122.5000,      35.0000,   1.00000,    689.6239
    127.5000,      35.0000,   1.00000,    658.9534
    132.5000,      35.0000,   1.00000,    615.4037
    137.5000,      35.0000,   1.00000,    586.2697
    142.5000,      35.0000,   1.00000,    579.6392
    147.5000,      35.0000,   1.00000,    537.2556
    152.5000,      35.0000,   1.00000,    506.7740
    157.5000,      35.0000,   1.00000,    483.6231
    162.5000,      35.0000,   1.00000,    456.5023
    167.5000,      35.0000,   1.00000,    453.2548
    172.5000,      35.0000,   1.00000,    457.6902
    177.5000,      35.0000,   1.00000,    474.3758
    182.5000,      35.0000,   1.00000,    521.5410
    187.5000,      35.0000,   1.00000,    522.2391
    192.5000,      35.0000,   1.00000,    514.0446
    197.5000,      35.0000,   1.00000,    495.7672
    202.5000,      35.0000,   1.00000,    459.4955
    207.5000,      35.0000,   1.00000,    437.5207
    212.5000,      35.0000,   1.00000,    433.7324
    217.5000,      35.0000,   1.00000,    381.8717
    222.5000,      35.0000,   1.00000,    355.6288
    227.5000,      35.0000,   1.00000,    360.4394
    232.5000,      35.0000,   1.00000,    372.6476
    237.5000,      35.0000,   1.00000,    382.6002
    242.5000,      35.0000,   1.00000,    384.4529
    247.5000,      35.0000,   1.00000,    388.6365
    252.5000,      35.0000,   1.00000,    437.1566
    257.5000,      35.0000,   1.00000,    451.4722
    262.5000,      35.0000,   1.00000,    445.5412
    267.5000,      35.0000,   1.00000,    456.8740
    272.5000,      35.0000,   1.00000,    463.6248
    277.5000,      35.0000,   1.00000,    471.0486
    282.5000,      35.0000,   1.00000,    475.1096
    287.5000,      35.0000,   1.00000,    451.9138
    292.5000,      35.0000,   1.00000,    448.7372
    297.5000,      35.0000,   1.00000,    454.3523
    302.5000,      35.0000,   1.00000,    443.8482
    307.5000,      35.0000,   1.00000,    438.3293
    312.5000,      35.0000,   1.00000,    429.4026
    317.5000,      35.0000,   1.00000,    426.3459
    322.5000,      35.0000,   1.00000,    436.6969
    327.5000,      35.0000,   1.00000,    432.4667
    332.5000,      35.0000,   1.00000,    397.5924
    337.5000,      35.0000,   1.00000,    393.5303
    342.5000,      35.0000,   1.00000,    400.2866
    347.5000,      35.0000,   1.00000,    409.9339
    352.5000,      35.0000,   1.00000,    404.8765
    357.5000,      35.0000,   1.00000,    406.7769
    362.5000,      35.0000,   1.00000,    430.3704
    367.5000,      35.0000,   1.00000,    495.9078
    372.5000,      35.0000,   1.00000,    535.4460
    377.5000,      35.0000,   1.00000,    548.0980
    382.5000,      35.0000,   1.00000,    551.7348
    387.5000,      35.0000,   1.00000,    556.6179
    392.5000,      35.0000,   1.00000,    545.0752
     52.5000,       5.0000,  10.00000,    780.4550
     57.5000,       5.0000,  10.00000,    903.2930
     62.5000,       5.0000,  10.00000,    530.2720
     67.5000,       5.0000,  10.00000,    415.9050
     72.5000,       5.0000,  10.00000,    422.3299
     77.5000,       5.0000,  10.00000,    440.8401
     82.5000,       5.0000,  10.00000,    544.8555
     87.5000,       5.0000,  10.00000,    808.0670
     92.5000,       5.0000,  10.00000,    890.6633
     97.5000,       5.0000,  10.00000,    871.8929
    102.5000,       5.0000,  10.00000,    783.9785
    107.5000,       5.0000,  10.00000,    688.1378
    112.5000,       5.0000,  10.00000,    635.4041
    117.5000,       5.0000,  10.00000,    643.7365
    122.5000,       5.0000,  10.00000,    752.3505
    127.5000,       5.0000,  10.00000,    704.7158
    132.5000,       5.0000,  10.00000,    562.8129
    137.5000,       5.0000,  10.00000,    516.2585
    142.5000,       5.0000,  10.00000,    604.8102
    147.5000,       5.0000,  10.00000,    464.5582
    152.5000,       5.0000,  10.00000,    402.1390
    157.5000,       5.0000,  10.00000,    432.6191
    162.5000,       5.0000,  10.00000,    428.5069
    167.5000,       5.0000,  10.00000,    438.3847
    172.5000,       5.0000,  10.00000,    358.6478
    177.5000,       5.0000,  10.00000,    516.8077
    182.5000,       5.0000,  10.00000,    543.7168
    187.5000,       5.0000,  10.00000,    483.9165
    192.5000,       5.0000,  10.00000,    426.8859
    197.5000,       5.0000,  10.00000,    616.6002
    202.5000,       5.0000,  10.00000,    518.4406
    207.5000,       5.0000,  10.00000,    294.9130
    212.5000,       5.0000,  10.00000,    343.7387
    217.5000,       5.0000,  10.00000,    352.2171
    222.5000,       5.0000,  10.00000,    388.6053
    227.5000,       5.0000,  10.00000,    332.8958
    232.5000,       5.0000,  10.00000,    330.2848
    237.5000,       5.0000,  10.00000,    412.2265
    242.5000,       5.0000,  10.00000,    386.1548
    247.5000,       5.0000,  10.00000,    402.4648
    252.5000,       5.0000,  10.00000,    387.2849
    257.5000,       5.0000,  10.00000,    436.1392
    262.5000,       5.0000,  10.00000,    400.9876
    267.5000,       5.0000,  10.00000,    516.7893
    272.5000,       5.0000,  10.00000,    487.1993
    277.5000,       5.0000,  10.00000,    466.9320
    282.5000,       5.0000,  10.00000,    507.7890
    287.5000,       5.0000,  10.00000,    439.5782
    292.5000,       5.0000,  10.00000,    474.9759
    297.5000,       5.0000,  10.00000,    477.9654
    302.5000,       5.0000,  10.00000,    422.1051
    307.5000,       5.0000,  10.00000,    433.9164
    312.5000,       5.0000,  10.00000,    451.2498
    317.5000,       5.0000,  10.00000,    410.7950
    322.5000,       5.0000,  10.00000,    435.0521
    327.5000,       5.0000,  10.00000,    449.8305
    332.5000,       5.0000,  10.00000,    429.1311
    337.5000,       5.0000,  10.00000,    406.9203
    342.5000,       5.0000,  10.00000,    362.2226
    347.5000,       5.0000,  10.00000,    336.2373
    352.5000,       5.0000,  10.00000,    385.7384
    357.5000,       5.0000,  10.00000,    453.3008
    362.5000,       5.0000,  10.00000,    498.6322
    367.5000,       5.0000,  10.00000,    432.3838
    372.5000,       5.0000,  10.00000,    480.5359
    377.5000,       5.0000,  10.00000,    522.0645
    382.5000,       5.0000,  10.00000,    732.3730
    387.5000,       5.0000,  10.00000,    593.1193
    392.5000,       5.0000,  10.00000,    477.7940
     67.5000,      45.0000,   1.00000,    489.2987
     72.5000,      45.0000,   1.00000,    504.4223
     77.5000,      45.0000,   1.00000,    491.3881
     82.5000,      45.0000,   1.00000,    474.3867
     87.5000,      45.0000,   1.00000,    502.5696
     92.5000,      45.0000,   1.00000,    547.0515
     97.5000,      45.0000,   1.00000,    605.5162
    102.5000,      45.0000,   1.00000,    674.9170
    107.5000,      45.0000,   1.00000,    735.4859
    112.5000,      45.0000,   1.00000,    720.0164
    117.5000,      45.0000,   1.00000,    694.5645
    122.5000,      45.0000,   1.00000,    677.7939
    127.5000,      45.0000,   1.00000,    666.3167
    132.5000,      45.0000,   1.00000,    604.2684
    137.5000,      45.0000,   1.00000,    557.2432
    142.5000,      45.0000,   1.00000,    532.4150
    147.5000,      45.0000,   1.00000,    494.3873
    152.5000,      45.0000,   1.00000,    456.7530
    157.5000,      45.0000,   1.00000,    465.9598
    162.5000,      45.0000,   1.00000,    482.0986
    167.5000,      45.0000,   1.00000,    471.2253
    172.5000,      45.0000,   1.00000,    458.4262
    177.5000,      45.0000,   1.00000,    476.3676
    182.5000,      45.0000,   1.00000,    473.3172
    187.5000,      45.0000,   1.00000,    453.5916
    192.5000,      45.0000,   1.00000,    448.5613
    197.5000,      45.0000,   1.00000,    461.7067
    202.5000,      45.0000,   1.00000,    442.6418
    207.5000,      45.0000,   1.00000,    414.8257
    212.5000,      45.0000,   1.00000,    402.7143
    217.5000,      45.0000,   1.00000,    397.6556
    222.5000,      45.0000,   1.00000,    365.0676
    227.5000,      45.0000,   1.00000,    346.6065
    232.5000,      45.0000,   1.00000,    354.7312
    237.5000,      45.0000,   1.00000,    368.8857
    242.5000,      45.0000,   1.00000,    373.2261
    247.5000,      45.0000,   1.00000,    396.8077
    252.5000,      45.0000,   1.00000,    424.3185
    257.5000,      45.0000,   1.00000,    445.2140
    262.5000,      45.0000,   1.00000,    457.2687
    267.5000,      45.0000,   1.00000,    475.9417
    272.5000,      45.0000,   1.00000,    485.9605
    277.5000,      45.0000,   1.00000,    488.1132
    282.5000,      45.0000,   1.00000,    486.7333
    287.5000,      45.0000,   1.00000,    490.5131
    292.5000,      45.0000,   1.00000,    478.5875
    297.5000,      45.0000,   1.00000,    454.2131
    302.5000,      45.0000,   1.00000,    443.1857
    307.5000,      45.0000,   1.00000,    430.8332
    312.5000,      45.0000,   1.00000,    422.0501
    317.5000,      45.0000,   1.00000,    390.4939
    322.5000,      45.0000,   1.00000,    362.5968
    327.5000,      45.0000,   1.00000,    353.8130
    332.5000,      45.0000,   1.00000,    349.9118
    337.5000,      45.0000,   1.00000,    360.6331
    342.5000,      45.0000,   1.00000,    379.1695
    347.5000,      45.0000,   1.00000,    389.9876
    352.5000,      45.0000,   1.00000,    410.0149
    357.5000,      45.0000,   1.00000,    432.2526
    362.5000,      45.0000,   1.00000,    483.6931
    367.5000,      45.0000,   1.00000,    519.0588
    372.5000,      45.0000,   1.00000,    535.3474
    377.5000,      45.0000,   1.00000,    551.6656
     67.5000,      15.0000,   4.00000,    354.1672
     72.5000,      15.0000,   4.00000,    320.8003
     77.5000,      15.0000,   4.00000,    338.4603
     82.5000,      15.0000,   4.00000,    440.8744
     87.5000,      15.0000,   4.00000,    588.6487
     92.5000,      15.0000,   4.00000,    727.1843
     97.5000,      15.0000,   4.00000,    768.5936
    102.5000,      15.0000,   4.00000,    726.1703
    107.5000,      15.0000,   4.00000,    648.6136
    112.5000,      15.0000,   4.00000,    589.5960
    117.5000,      15.0000,   4.00000,    616.9474
    122.5000,      15.0000,   4.00000,    673.7884
    127.5000,      15.0000,   4.00000,    699.2402
    132.5000,      15.0000,   4.00000,    605.3474
    137.5000,      15.0000,   4.00000,    534.6770
    142.5000,      15.0000,   4.00000,    486.9779
    147.5000,      15.0000,   4.00000,    442.9164
    152.5000,      15.0000,   4.00000,    395.4509
    157.5000,      15.0000,   4.00000,    399.6161
    162.5000,      15.0000,   4.00000,    429.6957
    167.5000,      15.0000,   4.00000,    421.0332
    172.5000,      15.0000,   4.00000,    449.4191
    177.5000,      15.0000,   4.00000,    470.2087
    182.5000,      15.0000,   4.00000,    495.7327
    187.5000,      15.0000,   4.00000,    463.3904
    192.5000,      15.0000,   4.00000,    493.3689
    197.5000,      15.0000,   4.00000,    511.1944
    202.5000,      15.0000,   4.00000,    463.1031
    207.5000,      15.0000,   4.00000,    373.1970
    212.5000,      15.0000,   4.00000,    322.1661
    217.5000,      15.0000,   4.00000,    347.0922
    222.5000,      15.0000,   4.00000,    344.3380
    227.5000,      15.0000,   4.00000,    338.6443
    232.5000,      15.0000,   4.00000,    344.9129
    237.5000,      15.0000,   4.00000,    363.0654
    242.5000,      15.0000,   4.00000,    384.7938
    247.5000,      15.0000,   4.00000,    380.6051
    252.5000,      15.0000,   4.00000,    401.2892
    257.5000,      15.0000,   4.00000,    403.0950
    262.5000,      15.0000,   4.00000,    452.6145
    267.5000,      15.0000,   4.00000,    489.1770
    272.5000,      15.0000,   4.00000,    518.1951
    277.5000,      15.0000,   4.00000,    511.2013
    282.5000,      15.0000,   4.00000,    500.2838
    287.5000,      15.0000,   4.00000,    505.6146
    292.5000,      15.0000,   4.00000,    487.6945
    297.5000,      15.0000,   4.00000,    460.8578
    302.5000,      15.0000,   4.00000,    437.4671
    307.5000,      15.0000,   4.00000,    425.1260
    312.5000,      15.0000,   4.00000,    414.4609
    317.5000,      15.0000,   4.00000,    389.8936
    322.5000,      15.0000,   4.00000,    369.7845
    327.5000,      15.0000,   4.00000,    374.6368
    332.5000,      15.0000,   4.00000,    369.8090
    337.5000,      15.0000,   4.00000,    359.7153
    342.5000,      15.0000,   4.00000,    341.5007
    347.5000,      15.0000,   4.00000,    344.7506
    352.5000,      15.0000,   4.00000,    389.5685
    357.5000,      15.0000,   4.00000,    457.7007
    362.5000,      15.0000,   4.00000,    487.8071
    367.5000,      15.0000,   4.00000,    502.2714
    372.5000,      15.0000,   4.00000,    501.0375
    377.5000,      15.0000,   4.00000,    598.0798
     82.5000,      55.0000,   1.00000,    435.5170
     87.5000,      55.0000,   1.00000,    407.9528
     92.5000,      55.0000,   1.00000,    419.5760
     97.5000,      55.0000,   1.00000,    465.3216
    102.5000,      55.0000,   1.00000,    523.5270
    107.5000,      55.0000,   1.00000,    582.4525
    112.5000,      55.0000,   1.00000,    638.2282
    117.5000,      55.0000,   1.00000,    646.0471
    122.5000,      55.0000,   1.00000,    615.9500
    127.5000,      55.0000,   1.00000,    580.4752
    132.5000,      55.0000,   1.00000,    566.9800
    137.5000,      55.0000,   1.00000,    567.5304
    142.5000,      55.0000,   1.00000,    581.9247
    147.5000,      55.0000,   1.00000,    553.5770
    152.5000,      55.0000,   1.00000,    520.0933
    157.5000,      55.0000,   1.00000,    488.0248
    162.5000,      55.0000,   1.00000,    469.4406
    167.5000,      55.0000,   1.00000,    456.0059
    172.5000,      55.0000,   1.00000,    467.5153
    177.5000,      55.0000,   1.00000,    477.9606
    182.5000,      55.0000,   1.00000,    470.4265
    187.5000,      55.0000,   1.00000,    453.9208
    192.5000,      55.0000,   1.00000,    437.5524
    197.5000,      55.0000,   1.00000,    424.2716
    202.5000,      55.0000,   1.00000,    416.6387
    212.5000,      55.0000,   1.00000,    397.4919
    217.5000,      55.0000,   1.00000,    387.1729
    222.5000,      55.0000,   1.00000,    389.1622
    227.5000,      55.0000,   1.00000,    370.0209
    232.5000,      55.0000,   1.00000,    355.6162
    237.5000,      55.0000,   1.00000,    365.3284
    242.5000,      55.0000,   1.00000,    386.7409
    247.5000,      55.0000,   1.00000,    402.6467
    252.5000,      55.0000,   1.00000,    411.8907
    257.5000,      55.0000,   1.00000,    427.8409
    262.5000,      55.0000,   1.00000,    449.7723
    267.5000,      55.0000,   1.00000,    469.5699
    272.5000,      55.0000,   1.00000,    483.5782
    277.5000,      55.0000,   1.00000,    477.9043
    282.5000,      55.0000,   1.00000,    484.7097
    287.5000,      55.0000,   1.00000,    487.0036
    292.5000,      55.0000,   1.00000,    470.5279
    297.5000,      55.0000,   1.00000,    446.9796
    302.5000,      55.0000,   1.00000,    413.3625
    307.5000,      55.0000,   1.00000,    394.2307
    312.5000,      55.0000,   1.00000,    374.8712
    317.5000,      55.0000,   1.00000,    359.6475
    322.5000,      55.0000,   1.00000,    346.9369
    327.5000,      55.0000,   1.00000,    340.8341
    332.5000,      55.0000,   1.00000,    351.9484
    337.5000,      55.0000,   1.00000,    364.8381
    342.5000,      55.0000,   1.00000,    374.6564
    347.5000,      55.0000,   1.00000,    391.3882
    352.5000,      55.0000,   1.00000,    417.3236
    357.5000,      55.0000,   1.00000,    457.2815
    362.5000,      55.0000,   1.00000,    481.2613
     82.5000,      15.0000,   5.00000,    379.5420
     87.5000,      15.0000,   5.00000,    484.6333
     92.5000,      15.0000,   5.00000,    576.0897
     97.5000,      15.0000,   5.00000,    600.2753
    102.5000,      15.0000,   5.00000,    581.5974
    107.5000,      15.0000,   5.00000,    538.8862
    112.5000,      15.0000,   5.00000,    522.8836
    117.5000,      15.0000,   5.00000,    551.2018
    122.5000,      15.0000,   5.00000,    593.2729
    127.5000,      15.0000,   5.00000,    598.7747
    132.5000,      15.0000,   5.00000,    559.9496
    137.5000,      15.0000,   5.00000,    542.8134
    142.5000,      15.0000,   5.00000,    522.3726
    147.5000,      15.0000,   5.00000,    476.7968
    152.5000,      15.0000,   5.00000,    417.0883
    157.5000,      15.0000,   5.00000,    404.4505
    162.5000,      15.0000,   5.00000,    419.1119
    167.5000,      15.0000,   5.00000,    401.7852
    172.5000,      15.0000,   5.00000,    443.3104
    177.5000,      15.0000,   5.00000,    479.1863
    182.5000,      15.0000,   5.00000,    521.8307
    187.5000,      15.0000,   5.00000,    481.6211
    192.5000,      15.0000,   5.00000,    496.4686
    197.5000,      15.0000,   5.00000,    496.9248
    202.5000,      15.0000,   5.00000,    447.1352
    212.5000,      15.0000,   5.00000,    314.0471
    217.5000,      15.0000,   5.00000,    342.4541
    222.5000,      15.0000,   5.00000,    343.3650
    227.5000,      15.0000,   5.00000,    342.0377
    232.5000,      15.0000,   5.00000,    346.7876
    237.5000,      15.0000,   5.00000,    360.3414
    242.5000,      15.0000,   5.00000,    384.7227
    247.5000,      15.0000,   5.00000,    374.8549
    252.5000,      15.0000,   5.00000,    388.5519
    257.5000,      15.0000,   5.00000,    385.7315
    262.5000,      15.0000,   5.00000,    444.5401
    267.5000,      15.0000,   5.00000,    482.5063
    272.5000,      15.0000,   5.00000,    514.2532
    277.5000,      15.0000,   5.00000,    512.9850
    282.5000,      15.0000,   5.00000,    502.3688
    287.5000,      15.0000,   5.00000,    507.2338
    292.5000,      15.0000,   5.00000,    477.3932
    297.5000,      15.0000,   5.00000,    450.8848
    302.5000,      15.0000,   5.00000,    407.1931
    307.5000,      15.0000,   5.00000,    384.0815
    312.5000,      15.0000,   5.00000,    372.7257
    317.5000,      15.0000,   5.00000,    363.0697
    322.5000,      15.0000,   5.00000,    356.2884
    327.5000,      15.0000,   5.00000,    363.1133
    332.5000,      15.0000,   5.00000,    366.1383
    337.5000,      15.0000,   5.00000,    353.3312
    342.5000,      15.0000,   5.00000,    337.9776
    347.5000,      15.0000,   5.00000,    341.3827
    352.5000,      15.0000,   5.00000,    387.6613
    357.5000,      15.0000,   5.00000,    454.2411
    362.5000,      15.0000,   5.00000,    480.1391
     97.5000,      65.0000,   1.00000,    392.5201
    102.5000,      65.0000,   1.00000,    407.3867
    107.5000,      65.0000,   1.00000,    424.9414
    112.5000,      65.0000,   1.00000,    478.2939
    117.5000,      65.0000,   1.00000,    527.7855
    122.5000,      65.0000,   1.00000,    552.8616
    127.5000,      65.0000,   1.00000,    560.7546
    132.5000,      65.0000,   1.00000,    553.9713
    137.5000,      65.0000,   1.00000,    546.6057
    142.5000,      65.0000,   1.00000,    529.7333
    147.5000,      65.0000,   1.00000,    544.3228
    152.5000,      65.0000,   1.00000,    556.1839
    157.5000,      65.0000,   1.00000,    551.6370
    162.5000,      65.0000,   1.00000,    515.1338
    167.5000,      65.0000,   1.00000,    507.6825
    172.5000,      65.0000,   1.00000,    490.2255
    177.5000,      65.0000,   1.00000,    449.8188
    182.5000,      65.0000,   1.00000,    434.6433
    187.5000,      65.0000,   1.00000,    432.9839
    227.5000,      65.0000,   1.00000,    392.3992
    232.5000,      65.0000,   1.00000,    373.9387
    237.5000,      65.0000,   1.00000,    373.3140
    242.5000,      65.0000,   1.00000,    393.1678
    247.5000,      65.0000,   1.00000,    405.6322
    252.5000,      65.0000,   1.00000,    423.8795
    257.5000,      65.0000,   1.00000,    431.3607
    262.5000,      65.0000,   1.00000,    441.4443
    267.5000,      65.0000,   1.00000,    447.3706
    272.5000,      65.0000,   1.00000,    440.6054
    277.5000,      65.0000,   1.00000,    442.7379
    282.5000,      65.0000,   1.00000,    442.5751
    287.5000,      65.0000,   1.00000,    423.6769
    292.5000,      65.0000,   1.00000,    408.9604
    297.5000,      65.0000,   1.00000,    415.9436
    302.5000,      65.0000,   1.00000,    405.6655
    307.5000,      65.0000,   1.00000,    386.5007
    312.5000,      65.0000,   1.00000,    373.9222
    317.5000,      65.0000,   1.00000,    361.2035
    322.5000,      65.0000,   1.00000,    362.3555
    327.5000,      65.0000,   1.00000,    366.9125
    332.5000,      65.0000,   1.00000,    374.2014
    337.5000,      65.0000,   1.00000,    382.8502
    342.5000,      65.0000,   1.00000,    390.8988
    347.5000,      65.0000,   1.00000,    402.7640
    102.5000,      15.0000,   6.00000,    466.9258
    107.5000,      15.0000,   6.00000,    409.4515
    112.5000,      15.0000,   6.00000,    401.5053
    122.5000,      15.0000,   6.00000,    523.0438
    127.5000,      15.0000,   6.00000,    554.3818
    132.5000,      15.0000,   6.00000,    528.4938
    137.5000,      15.0000,   6.00000,    515.0947
    142.5000,      15.0000,   6.00000,    485.8135
    147.5000,      15.0000,   6.00000,    460.6154
    152.5000,      15.0000,   6.00000,    422.3782
    157.5000,      15.0000,   6.00000,    432.6557
    162.5000,      15.0000,   6.00000,    450.9117
    167.5000,      15.0000,   6.00000,    429.2078
    172.5000,      15.0000,   6.00000,    453.4804
    177.5000,      15.0000,   6.00000,    474.5358
    182.5000,      15.0000,   6.00000,    505.6783
    187.5000,      15.0000,   6.00000,    473.9799
    227.5000,      15.0000,   6.00000,    340.7732
    232.5000,      15.0000,   6.00000,    346.8534
    237.5000,      15.0000,   6.00000,    360.1008
    242.5000,      15.0000,   6.00000,    385.6007
    247.5000,      15.0000,   6.00000,    375.1277
    252.5000,      15.0000,   6.00000,    389.0647
    257.5000,      15.0000,   6.00000,    390.4544
    262.5000,      15.0000,   6.00000,    438.5702
    267.5000,      15.0000,   6.00000,    458.8475
    272.5000,      15.0000,   6.00000,    478.7379
    277.5000,      15.0000,   6.00000,    480.8690
    282.5000,      15.0000,   6.00000,    466.6578
    287.5000,      15.0000,   6.00000,    450.9168
    292.5000,      15.0000,   6.00000,    424.2504
    297.5000,      15.0000,   6.00000,    415.7411
    302.5000,      15.0000,   6.00000,    397.2173
    307.5000,      15.0000,   6.00000,    377.9854
    312.5000,      15.0000,   6.00000,    371.2164
    317.5000,      15.0000,   6.00000,    369.5234
    322.5000,      15.0000,   6.00000,    368.0791
    327.5000,      15.0000,   6.00000,    379.2442
    332.5000,      15.0000,   6.00000,    380.7029
    337.5000,      15.0000,   6.00000,    368.5423
    342.5000,      15.0000,   6.00000,    345.6953
    347.5000,      15.0000,   6.00000,    346.6336
    105.0000,      30.0000,   3.00000,    426.4763
    110.0000,      30.0000,   3.00000,    429.3613
    115.0000,      30.0000,   3.00000,    427.8571
    120.0000,      30.0000,   3.00000,    436.4848
    125.0000,      30.0000,   3.00000,    461.0686
    130.0000,      30.0000,   3.00000,    504.7118
    135.0000,      30.0000,   3.00000,    518.5582
    140.0000,      30.0000,   3.00000,    495.3856
    145.0000,      30.0000,   3.00000,    469.4293
    150.0000,      30.0000,   3.00000,    458.1511
    155.0000,      30.0000,   3.00000,    459.5009
    160.0000,      30.0000,   3.00000,    435.5403
    165.0000,      30.0000,   3.00000,    458.3945
    170.0000,      30.0000,   3.00000,    478.5614
    175.0000,      30.0000,   3.00000,    479.6339
    180.0000,      30.0000,   3.00000,    468.6340
    235.0000,      30.0000,   3.00000,    362.5336
    240.0000,      30.0000,   3.00000,    361.1137
    245.0000,      30.0000,   3.00000,    377.5857
    250.0000,      30.0000,   3.00000,    393.0741
    255.0000,      30.0000,   3.00000,    409.4592
    260.0000,      30.0000,   3.00000,    419.8121
    265.0000,      30.0000,   3.00000,    428.9332
    270.0000,      30.0000,   3.00000,    448.8526
    275.0000,      30.0000,   3.00000,    448.9567
    280.0000,      30.0000,   3.00000,    439.7810
    285.0000,      30.0000,   3.00000,    425.9604
    290.0000,      30.0000,   3.00000,    413.7489
    295.0000,      30.0000,   3.00000,    404.5516
    300.0000,      30.0000,   3.00000,    390.3397
    305.0000,      30.0000,   3.00000,    391.1477
    310.0000,      30.0000,   3.00000,    387.5204
    315.0000,      30.0000,   3.00000,    377.8318
    320.0000,      30.0000,   3.00000,    383.0838
    325.0000,      30.0000,   3.00000,    384.1548
    330.0000,      30.0000,   3.00000,    375.8900
    335.0000,      30.0000,   3.00000,    367.1339
    340.0000,      30.0000,   3.00000,    366.3516
    112.5000,      25.0000,   4.00000,    392.6706
    117.5000,      25.0000,   4.00000,    405.0171
    122.5000,      25.0000,   4.00000,    416.7249
    127.5000,      25.0000,   4.00000,    443.8281
    132.5000,      25.0000,   4.00000,    484.2134
    137.5000,      25.0000,   4.00000,    477.4542
    142.5000,      25.0000,   4.00000,    456.8851
    147.5000,      25.0000,   4.00000,    452.4535
    152.5000,      25.0000,   4.00000,    451.5518
    157.5000,      25.0000,   4.00000,    431.0750
    162.5000,      25.0000,   4.00000,    423.8927
    167.5000,      25.0000,   4.00000,    460.5959
    172.5000,      25.0000,   4.00000,    491.9745
    242.5000,      25.0000,   4.00000,    372.1037
    247.5000,      25.0000,   4.00000,    386.1703
    252.5000,      25.0000,   4.00000,    378.7602
    257.5000,      25.0000,   4.00000,    406.2433
    262.5000,      25.0000,   4.00000,    417.3983
    267.5000,      25.0000,   4.00000,    427.2674
    272.5000,      25.0000,   4.00000,    427.4769
    277.5000,      25.0000,   4.00000,    425.9962
    282.5000,      25.0000,   4.00000,    416.4883
    287.5000,      25.0000,   4.00000,    407.3828
    292.5000,      25.0000,   4.00000,    399.1082
    297.5000,      25.0000,   4.00000,    387.5471
    302.5000,      25.0000,   4.00000,    391.7610
    307.5000,      25.0000,   4.00000,    382.1596
    312.5000,      25.0000,   4.00000,    385.4501
    317.5000,      25.0000,   4.00000,    396.7999
    322.5000,      25.0000,   4.00000,    395.2252
    327.5000,      25.0000,   4.00000,    387.9132
    332.5000,      25.0000,   4.00000,    382.9538
  10.56
ITERATION 2
MODEL RESISTIVITY
LAYER 1
87,     2.5000
     10.0000,     750.31
     15.0000,     1481.9
     20.0000,     1645.8
     25.0000,     1741.0
     30.0000,     1653.4
     35.0000,     1281.2
     40.0000,     1069.8
     45.0000,     732.38
     50.0000,     745.09
     55.0000,     718.84
     60.0000,     795.20
     65.0000,     393.93
     70.0000,     286.35
     75.0000,     313.00
     80.0000,     377.11
     85.0000,     600.28
     90.0000,     1091.1
     95.0000,     1167.4
    100.0000,     1143.3
    105.0000,     1058.4
    110.0000,     900.77
    115.0000,     794.23
    120.0000,     944.50
    125.0000,     1493.0
    130.0000,     1769.0
    135.0000,     1804.8
    140.0000,     2418.7
    145.0000,     3967.4
    150.0000,     3577.6
    155.0000,     3542.8
    160.0000,     4471.6
    165.0000,     4479.5
    170.0000,     3848.1
    175.0000,     2373.7
    180.0000,     2781.0
    185.0000,     2062.0
    190.0000,     1604.1
    195.0000,     1106.3
    200.0000,     1265.6
    205.0000,     752.64
    210.0000,     332.37
    215.0000,     444.41
    220.0000,     491.87
    225.0000,     585.32
    230.0000,     466.41
    235.0000,     438.01
    240.0000,     560.69
    245.0000,     505.10
    250.0000,     511.31
    255.0000,     430.21
    260.0000,     467.87
    265.0000,     428.04
    270.0000,     606.73
    275.0000,     542.70
    280.0000,     471.92
    285.0000,     477.73
    290.0000,     346.04
    295.0000,     341.29
    300.0000,     300.37
    305.0000,     223.71
    310.0000,     216.71
    315.0000,     223.83
    320.0000,     195.13
    325.0000,     206.32
    330.0000,     217.15
    335.0000,     223.34
    340.0000,     221.94
    345.0000,     204.05
    350.0000,     197.98
    355.0000,     254.23
    360.0000,     344.71
    365.0000,     428.86
    370.0000,     426.23
    375.0000,     640.56
    380.0000,     972.43
    385.0000,     2187.1
    390.0000,     2090.1
    395.0000,     1578.2
    400.0000,     1484.8
    405.0000,     1296.4
    410.0000,     984.15
    415.0000,     667.71
    420.0000,     573.51
    425.0000,     447.06
    430.0000,     500.35
    435.0000,     588.70
           668.2410
LAYER 2
87,     5.2500
     10.0000,     700.14
     15.0000,     1231.5
     20.0000,     1593.3
     25.0000,     1831.8
     30.0000,     1787.8
     35.0000,     1399.4
     40.0000,     1101.2
     45.0000,     716.36
     50.0000,     739.62
     55.0000,     752.96
     60.0000,     858.08
     65.0000,     431.65
     70.0000,     314.50
     75.0000,     339.29
     80.0000,     370.16
     85.0000,     575.39
     90.0000,     1002.4
     95.0000,     1171.4
    100.0000,     1153.3
    105.0000,     1037.3
    110.0000,     870.22
    115.0000,     800.13
    120.0000,     973.14
    125.0000,     1535.9
    130.0000,     1868.8
    135.0000,     2038.9
    140.0000,     2517.5
    145.0000,     3618.1
    150.0000,     3165.6
    155.0000,     3013.5
    160.0000,     3700.1
    165.0000,     3727.2
    170.0000,     3385.2
    175.0000,     2146.3
    180.0000,     2250.3
    185.0000,     1844.0
    190.0000,     1391.4
    195.0000,     950.62
    200.0000,     1184.5
    205.0000,     809.59
    210.0000,     385.03
    215.0000,     447.98
    220.0000,     482.66
    225.0000,     543.28
    230.0000,     463.58
    235.0000,     417.79
    240.0000,     498.50
    245.0000,     472.24
    250.0000,     468.70
    255.0000,     417.79
    260.0000,     461.38
    265.0000,     448.73
    270.0000,     586.75
    275.0000,     539.38
    280.0000,     481.58
    285.0000,     459.74
    290.0000,     360.56
    295.0000,     346.25
    300.0000,     311.97
    305.0000,     245.30
    310.0000,     236.93
    315.0000,     245.20
    320.0000,     219.43
    325.0000,     227.05
    330.0000,     237.11
    335.0000,     244.21
    340.0000,     242.80
    345.0000,     227.85
    350.0000,     223.92
    355.0000,     281.83
    360.0000,     394.92
    365.0000,     512.22
    370.0000,     520.82
    375.0000,     701.63
    380.0000,     1105.9
    385.0000,     1870.3
    390.0000,     1760.8
    395.0000,     1300.7
    400.0000,     1202.0
    405.0000,     1097.7
    410.0000,     840.15
    415.0000,     582.61
    420.0000,     498.63
    425.0000,     418.45
    430.0000,     478.70
    435.0000,     616.34
           769.5136
LAYER 3
85,     8.2750
     15.0000,     772.80
     20.0000,     1246.4
     25.0000,     1696.9
     30.0000,     1749.4
     35.0000,     1421.8
     40.0000,     1046.6
     45.0000,     706.84
     50.0000,     794.67
     55.0000,     1028.3
     60.0000,     1324.6
     65.0000,     737.04
     70.0000,     530.42
     75.0000,     513.40
     80.0000,     466.87
     85.0000,     587.16
     90.0000,     870.95
     95.0000,     1052.6
    100.0000,     1063.0
    105.0000,     947.48
    110.0000,     825.51
    115.0000,     815.12
    120.0000,     1022.9
    125.0000,     1530.5
    130.0000,     1936.8
    135.0000,     2232.9
    140.0000,     2417.9
    145.0000,     2669.6
    150.0000,     2159.6
    155.0000,     1954.0
    160.0000,     2202.0
    165.0000,     2199.8
    170.0000,     2141.9
    175.0000,     1437.8
    180.0000,     1506.1
    185.0000,     1407.0
    190.0000,     990.29
    195.0000,     674.25
    200.0000,     996.72
    205.0000,     900.40
    210.0000,     487.46
    215.0000,     425.89
    220.0000,     412.31
    225.0000,     443.22
    230.0000,     425.73
    235.0000,     381.18
    240.0000,     414.28
    245.0000,     413.62
    250.0000,     408.35
    255.0000,     383.66
    260.0000,     427.07
    265.0000,     438.77
    270.0000,     507.90
    275.0000,     486.90
    280.0000,     456.81
    285.0000,     428.74
    290.0000,     376.37
    295.0000,     371.61
    300.0000,     359.86
    305.0000,     320.98
    310.0000,     327.48
    315.0000,     352.90
    320.0000,     335.81
    325.0000,     345.12
    330.0000,     357.74
    335.0000,     367.24
    340.0000,     363.47
    345.0000,     341.92
    350.0000,     331.84
    355.0000,     396.59
    360.0000,     554.83
    365.0000,     731.88
    370.0000,     747.53
    375.0000,     834.36
    380.0000,     1102.3
    385.0000,     1275.6
    390.0000,     1055.6
    395.0000,     808.42
    400.0000,     793.39
    405.0000,     803.10
    410.0000,     664.92
    415.0000,     485.29
    420.0000,     415.31
    425.0000,     381.52
    430.0000,     484.00
           733.4373
LAYER 4
83,    11.6025
     20.0000,     736.59
     25.0000,     1307.2
     30.0000,     1439.0
     35.0000,     1213.4
     40.0000,     895.56
     45.0000,     665.37
     50.0000,     876.77
     55.0000,     1535.0
     60.0000,     2464.6
     65.0000,     1583.6
     70.0000,     1127.5
     75.0000,     964.20
     80.0000,     724.17
     85.0000,     701.85
     90.0000,     840.20
     95.0000,     964.62
    100.0000,     971.15
    105.0000,     867.02
    110.0000,     786.04
    115.0000,     811.82
    120.0000,     1004.1
    125.0000,     1385.6
    130.0000,     1772.9
    135.0000,     2095.0
    140.0000,     2045.2
    145.0000,     1805.2
    150.0000,     1353.3
    155.0000,     1196.6
    160.0000,     1242.4
    165.0000,     1210.0
    170.0000,     1214.4
    175.0000,     884.76
    180.0000,     1036.6
    185.0000,     1034.4
    190.0000,     648.45
    195.0000,     445.17
    200.0000,     819.62
    205.0000,     993.85
    210.0000,     596.70
    215.0000,     397.86
    220.0000,     334.14
    225.0000,     353.82
    230.0000,     379.96
    235.0000,     351.77
    240.0000,     363.34
    245.0000,     373.44
    250.0000,     375.03
    255.0000,     361.12
    260.0000,     395.56
    265.0000,     406.67
    270.0000,     424.07
    275.0000,     413.01
    280.0000,     404.47
    285.0000,     390.66
    290.0000,     379.21
    295.0000,     403.81
    300.0000,     433.35
    305.0000,     445.04
    310.0000,     497.75
    315.0000,     566.88
    320.0000,     562.95
    325.0000,     572.01
    330.0000,     579.06
    335.0000,     582.83
    340.0000,     569.46
    345.0000,     528.39
    350.0000,     496.45
    355.0000,     556.89
    360.0000,     745.04
    365.0000,     957.13
    370.0000,     949.53
    375.0000,     885.21
    380.0000,     907.53
    385.0000,     786.14
    390.0000,     589.83
    395.0000,     494.75
    400.0000,     559.06
    405.0000,     643.95
    410.0000,     587.87
    415.0000,     456.72
    420.0000,     389.53
    425.0000,     377.33
           599.6172
LAYER 5
79,    15.2628
     30.0000,     653.11
     35.0000,     641.61
     40.0000,     584.39
     45.0000,     610.18
     50.0000,     910.92
     55.0000,     1893.6
     60.0000,     3360.2
     65.0000,     3184.4
     70.0000,     2511.7
     75.0000,     1921.6
     80.0000,     1333.2
     85.0000,     1039.4
     90.0000,     968.88
     95.0000,     966.69
    100.0000,     922.80
    105.0000,     829.58
    110.0000,     756.36
    115.0000,     722.61
    120.0000,     710.14
    125.0000,     723.52
    130.0000,     786.98
    135.0000,     867.32
    140.0000,     855.32
    145.0000,     764.11
    150.0000,     709.33
    155.0000,     750.46
    160.0000,     800.96
    165.0000,     827.28
    170.0000,     847.75
    175.0000,     805.17
    180.0000,     941.42
    185.0000,     814.52
    190.0000,     458.73
    195.0000,     343.07
    200.0000,     584.32
    205.0000,     849.67
    210.0000,     663.98
    215.0000,     396.21
    220.0000,     287.29
    225.0000,     284.61
    230.0000,     323.89
    235.0000,     333.94
    240.0000,     341.49
    245.0000,     358.35
    250.0000,     372.08
    255.0000,     369.07
    260.0000,     369.13
    265.0000,     351.59
    270.0000,     322.17
    275.0000,     310.14
    280.0000,     317.42
    285.0000,     335.65
    290.0000,     378.83
    295.0000,     457.14
    300.0000,     565.01
    305.0000,     689.47
    310.0000,     828.75
    315.0000,     920.61
    320.0000,     890.18
    325.0000,     820.03
    330.0000,     752.65
    335.0000,     713.04
    340.0000,     694.14
    345.0000,     674.03
    350.0000,     659.27
    355.0000,     696.55
    360.0000,     801.14
    365.0000,     877.36
    370.0000,     786.21
    375.0000,     590.62
    380.0000,     430.96
    385.0000,     314.19
    390.0000,     271.18
    395.0000,     310.21
    400.0000,     445.12
    405.0000,     581.08
    410.0000,     612.45
    415.0000,     542.43
           470.1332
LAYER 6
75,    19.2890
     40.0000,     501.81
     45.0000,     593.51
     50.0000,     785.66
     55.0000,     1327.3
     60.0000,     2020.6
     65.0000,     2303.9
     70.0000,     2128.4
     75.0000,     1786.3
     80.0000,     1413.0
     85.0000,     1177.1
     90.0000,     1081.3
     95.0000,     1041.0
    100.0000,     984.18
    105.0000,     894.28
    110.0000,     793.52
    115.0000,     688.99
    120.0000,     583.27
    125.0000,     504.92
    130.0000,     478.46
    135.0000,     488.64
    140.0000,     504.32
    145.0000,     519.90
    150.0000,     577.58
    155.0000,     687.97
    160.0000,     796.37
    165.0000,     878.51
    170.0000,     925.86
    175.0000,     934.89
    180.0000,     938.28
    185.0000,     732.09
    190.0000,     461.57
    195.0000,     378.82
    200.0000,     506.09
    205.0000,     658.30
    210.0000,     596.09
    215.0000,     425.71
    220.0000,     327.14
    225.0000,     307.98
    230.0000,     327.32
    235.0000,     340.14
    240.0000,     348.62
    245.0000,     363.45
    250.0000,     377.65
    255.0000,     377.98
    260.0000,     366.24
    265.0000,     340.85
    270.0000,     311.27
    275.0000,     299.66
    280.0000,     309.03
    285.0000,     337.50
    290.0000,     393.03
    295.0000,     480.40
    300.0000,     596.03
    305.0000,     724.12
    310.0000,     832.30
    315.0000,     864.86
    320.0000,     801.35
    325.0000,     703.31
    330.0000,     621.21
    335.0000,     576.01
    340.0000,     562.61
    345.0000,     564.56
    350.0000,     573.17
    355.0000,     595.05
    360.0000,     626.23
    365.0000,     623.43
    370.0000,     544.94
    375.0000,     420.16
    380.0000,     315.08
    385.0000,     255.80
    390.0000,     256.31
    395.0000,     319.52
    400.0000,     450.36
    405.0000,     551.98
           590.4922
LAYER 7
71,    23.7179
     50.0000,     595.29
     55.0000,     843.13
     60.0000,     1065.1
     65.0000,     1252.6
     70.0000,     1300.6
     75.0000,     1244.8
     80.0000,     1154.8
     85.0000,     1089.8
     90.0000,     1062.6
     95.0000,     1047.7
    100.0000,     1013.9
    105.0000,     940.77
    110.0000,     827.72
    115.0000,     688.84
    120.0000,     551.37
    125.0000,     448.33
    130.0000,     394.84
    135.0000,     382.86
    140.0000,     400.90
    145.0000,     446.14
    150.0000,     531.99
    155.0000,     656.85
    160.0000,     786.98
    165.0000,     888.54
    170.0000,     937.35
    175.0000,     924.56
    180.0000,     842.61
    185.0000,     663.63
    190.0000,     489.68
    195.0000,     429.63
    200.0000,     482.25
    205.0000,     550.26
    210.0000,     531.45
    215.0000,     446.35
    220.0000,     376.90
    225.0000,     348.81
    230.0000,     346.88
    235.0000,     349.09
    240.0000,     352.48
    245.0000,     360.87
    250.0000,     370.25
    255.0000,     371.78
    260.0000,     362.74
    265.0000,     345.08
    270.0000,     327.11
    275.0000,     321.87
    280.0000,     334.03
    285.0000,     365.08
    290.0000,     418.04
    295.0000,     492.42
    300.0000,     580.45
    305.0000,     663.76
    310.0000,     714.10
    315.0000,     705.71
    320.0000,     643.63
    325.0000,     565.19
    330.0000,     502.35
    335.0000,     467.68
    340.0000,     458.53
    345.0000,     465.35
    350.0000,     479.00
    355.0000,     493.96
    360.0000,     502.04
    365.0000,     486.23
    370.0000,     436.92
    375.0000,     369.13
    380.0000,     311.10
    385.0000,     288.03
    390.0000,     307.22
    395.0000,     366.11
           494.9015
LAYER 8
67,    28.5897
     60.0000,     644.23
     65.0000,     763.89
     70.0000,     823.53
     75.0000,     851.86
     80.0000,     884.26
     85.0000,     918.02
     90.0000,     947.08
     95.0000,     966.22
    100.0000,     962.45
    105.0000,     913.81
    110.0000,     812.41
    115.0000,     675.83
    120.0000,     539.63
    125.0000,     435.03
    130.0000,     373.66
    135.0000,     351.80
    140.0000,     363.50
    145.0000,     406.27
    150.0000,     481.94
    155.0000,     584.42
    160.0000,     692.13
    165.0000,     775.48
    170.0000,     810.82
    175.0000,     788.94
    180.0000,     712.64
    185.0000,     600.15
    190.0000,     501.50
    195.0000,     460.20
    200.0000,     473.19
    205.0000,     496.74
    210.0000,     488.78
    215.0000,     448.98
    220.0000,     406.14
    225.0000,     378.20
    230.0000,     364.13
    235.0000,     356.66
    240.0000,     353.80
    245.0000,     356.05
    250.0000,     360.94
    255.0000,     363.54
    260.0000,     361.31
    265.0000,     355.36
    270.0000,     350.60
    275.0000,     354.14
    280.0000,     369.95
    285.0000,     399.89
    290.0000,     443.97
    295.0000,     498.45
    300.0000,     554.38
    305.0000,     597.56
    310.0000,     612.40
    315.0000,     591.28
    320.0000,     543.15
    325.0000,     488.55
    330.0000,     445.09
    335.0000,     420.42
    340.0000,     413.80
    345.0000,     419.87
    350.0000,     431.74
    355.0000,     442.80
    360.0000,     446.05
    365.0000,     434.03
    370.0000,     404.49
    375.0000,     370.68
    380.0000,     346.53
    385.0000,     343.55
           375.2628
LAYER 9
61,    33.9487
     75.0000,     655.96
     80.0000,     723.65
     85.0000,     774.78
     90.0000,     812.57
     95.0000,     842.76
    100.0000,     853.51
    105.0000,     821.90
    110.0000,     742.53
    115.0000,     628.20
    120.0000,     511.63
    125.0000,     418.91
    130.0000,     360.28
    135.0000,     334.54
    140.0000,     337.82
    145.0000,     366.97
    150.0000,     419.50
    155.0000,     488.93
    160.0000,     561.87
    165.0000,     619.68
    170.0000,     646.83
    175.0000,     637.57
    180.0000,     596.81
    185.0000,     540.18
    190.0000,     490.22
    195.0000,     464.36
    200.0000,     461.71
    205.0000,     465.39
    210.0000,     458.79
    215.0000,     438.60
    220.0000,     413.01
    225.0000,     390.59
    230.0000,     374.09
    235.0000,     362.94
    240.0000,     356.91
    245.0000,     355.94
    250.0000,     358.72
    255.0000,     362.73
    260.0000,     366.35
    265.0000,     369.80
    270.0000,     375.25
    275.0000,     386.04
    280.0000,     404.34
    285.0000,     430.98
    290.0000,     464.55
    295.0000,     500.71
    300.0000,     532.45
    305.0000,     551.37
    310.0000,     550.66
    315.0000,     529.57
    320.0000,     495.01
    325.0000,     458.18
    330.0000,     428.77
    335.0000,     411.59
    340.0000,     406.71
    345.0000,     411.01
    350.0000,     419.53
    355.0000,     426.87
    360.0000,     427.99
    365.0000,     421.52
    370.0000,     405.38
           380.0906
LAYER 10
55,    39.8436
     90.0000,     700.55
     95.0000,     725.03
    100.0000,     730.23
    105.0000,     703.46
    110.0000,     647.22
    115.0000,     557.51
    120.0000,     466.33
    125.0000,     390.99
    130.0000,     340.81
    135.0000,     315.44
    140.0000,     312.38
    145.0000,     328.63
    150.0000,     361.10
    155.0000,     404.80
    160.0000,     451.87
    165.0000,     492.14
    170.0000,     516.61
    175.0000,     521.46
    180.0000,     508.89
    185.0000,     486.72
    190.0000,     464.88
    195.0000,     450.73
    200.0000,     444.82
    205.0000,     441.65
    210.0000,     435.21
    215.0000,     423.21
    220.0000,     407.55
    225.0000,     391.72
    230.0000,     378.18
    235.0000,     368.18
    240.0000,     362.42
    245.0000,     361.15
    250.0000,     363.91
    255.0000,     369.50
    260.0000,     377.02
    265.0000,     386.25
    270.0000,     397.76
    275.0000,     412.65
    280.0000,     431.46
    285.0000,     454.00
    290.0000,     478.47
    295.0000,     501.42
    300.0000,     518.39
    305.0000,     525.18
    310.0000,     519.36
    315.0000,     502.01
    320.0000,     477.77
    325.0000,     453.00
    330.0000,     433.17
    335.0000,     421.45
    340.0000,     417.94
    345.0000,     420.41
    350.0000,     425.02
    355.0000,     427.43
           423.4197
LAYER 11
51,    46.3279
    100.0000,     633.33
    105.0000,     595.16
    110.0000,     551.50
    115.0000,     487.41
    120.0000,     421.87
    125.0000,     360.86
    130.0000,     319.62
    135.0000,     296.27
    140.0000,     289.82
    145.0000,     297.94
    150.0000,     318.08
    155.0000,     346.82
    160.0000,     379.47
    165.0000,     410.28
    170.0000,     433.73
    175.0000,     446.78
    180.0000,     449.53
    185.0000,     445.12
    190.0000,     437.98
    195.0000,     431.58
    200.0000,     426.89
    205.0000,     422.65
    210.0000,     416.99
    215.0000,     408.91
    220.0000,     398.87
    225.0000,     388.34
    230.0000,     378.93
    235.0000,     371.92
    240.0000,     368.20
    245.0000,     368.24
    250.0000,     372.05
    255.0000,     379.13
    260.0000,     388.94
    265.0000,     401.12
    270.0000,     415.44
    275.0000,     431.86
    280.0000,     449.97
    285.0000,     468.98
    290.0000,     487.25
    295.0000,     502.33
    300.0000,     511.65
    305.0000,     513.25
    310.0000,     506.50
    315.0000,     492.77
    320.0000,     475.22
    325.0000,     457.99
    330.0000,     443.98
    335.0000,     436.28
    340.0000,     433.42
    345.0000,     434.17
           436.0348
LAYER 12
47, 
    110.0000,     500.17
    115.0000,     443.36
    120.0000,     386.81
    125.0000,     338.73
    130.0000,     304.44
    135.0000,     281.11
    140.0000,     273.10
    145.0000,     277.72
    150.0000,     292.72
    155.0000,     315.41
    160.0000,     342.42
    165.0000,     369.69
    170.0000,     392.94
    175.0000,     409.42
    180.0000,     418.31
    185.0000,     420.93
    190.0000,     419.84
    195.0000,     417.26
    200.0000,     414.15
    205.0000,     410.50
    210.0000,     405.78
    215.0000,     399.59
    220.0000,     392.25
    225.0000,     384.63
    230.0000,     377.92
    235.0000,     373.17
    240.0000,     371.24
    245.0000,     372.65
    250.0000,     377.59
    255.0000,     385.78
    260.0000,     396.85
    265.0000,     410.36
    270.0000,     425.82
    275.0000,     442.72
    280.0000,     460.26
    285.0000,     477.50
    290.0000,     492.94
    295.0000,     504.69
    300.0000,     510.97
    305.0000,     510.75
    310.0000,     503.92
    315.0000,     491.73
    320.0000,     476.46
    325.0000,     463.39
    330.0000,     452.78
    335.0000,     446.05
           443.1652
CALCULATED APPARENT RESISTIVITY
      7.5000,       5.0000,   1.00000,    791.4495
     12.5000,       5.0000,   1.00000,   1254.4910
     17.5000,       5.0000,   1.00000,   1332.5103
     22.5000,       5.0000,   1.00000,   1445.3522
     27.5000,       5.0000,   1.00000,   1441.1589
     32.5000,       5.0000,   1.00000,   1230.8169
     37.5000,       5.0000,   1.00000,   1081.3505
     42.5000,       5.0000,   1.00000,    815.9896
     47.5000,       5.0000,   1.00000,    834.8693
     52.5000,       5.0000,   1.00000,    660.2261
     57.5000,       5.0000,   1.00000,    735.8072
     62.5000,       5.0000,   1.00000,    464.2041
     67.5000,       5.0000,   1.00000,    401.6606
     72.5000,       5.0000,   1.00000,    409.8020
     77.5000,       5.0000,   1.00000,    472.6150
     82.5000,       5.0000,   1.00000,    611.4971
     87.5000,       5.0000,   1.00000,    875.7249
     92.5000,       5.0000,   1.00000,    957.6004
     97.5000,       5.0000,   1.00000,   1055.0283
    102.5000,       5.0000,   1.00000,   1006.8644
    107.5000,       5.0000,   1.00000,    954.3687
    112.5000,       5.0000,   1.00000,    923.7483
    117.5000,       5.0000,   1.00000,   1033.8486
    122.5000,       5.0000,   1.00000,   1358.2067
    127.5000,       5.0000,   1.00000,   1642.7261
    132.5000,       5.0000,   1.00000,   1958.2476
    137.5000,       5.0000,   1.00000,   2218.2375
    142.5000,       5.0000,   1.00000,   2946.0542
    147.5000,       5.0000,   1.00000,   2817.8323
    152.5000,       5.0000,   1.00000,   3096.4075
    157.5000,       5.0000,   1.00000,   3304.5046
    162.5000,       5.0000,   1.00000,   2954.4568
    167.5000,       5.0000,   1.00000,   3068.9595
    172.5000,       5.0000,   1.00000,   2123.3833
    177.5000,       5.0000,   1.00000,   2228.5889
    182.5000,       5.0000,   1.00000,   1559.9438
    187.5000,       5.0000,   1.00000,   1389.6720
    192.5000,       5.0000,   1.00000,    970.2803
    197.5000,       5.0000,   1.00000,    940.7753
    202.5000,       5.0000,   1.00000,    698.5442
    207.5000,       5.0000,   1.00000,    447.0127
    212.5000,       5.0000,   1.00000,    509.0911
    217.5000,       5.0000,   1.00000,    440.2990
    222.5000,       5.0000,   1.00000,    492.2872
    227.5000,       5.0000,   1.00000,    445.9883
    232.5000,       5.0000,   1.00000,    433.2115
    237.5000,       5.0000,   1.00000,    494.0478
    242.5000,       5.0000,   1.00000,    426.3900
    247.5000,       5.0000,   1.00000,    475.5233
    252.5000,       5.0000,   1.00000,    417.1394
    257.5000,       5.0000,   1.00000,    484.6145
    262.5000,       5.0000,   1.00000,    422.9476
    267.5000,       5.0000,   1.00000,    525.3184
    272.5000,       5.0000,   1.00000,    475.5509
    277.5000,       5.0000,   1.00000,    439.1573
    282.5000,       5.0000,   1.00000,    455.7860
    287.5000,       5.0000,   1.00000,    355.3647
    292.5000,       5.0000,   1.00000,    348.2321
    297.5000,       5.0000,   1.00000,    317.6268
    302.5000,       5.0000,   1.00000,    268.3302
    307.5000,       5.0000,   1.00000,    260.4214
    312.5000,       5.0000,   1.00000,    262.1064
    317.5000,       5.0000,   1.00000,    237.8784
    322.5000,       5.0000,   1.00000,    250.4987
    327.5000,       5.0000,   1.00000,    251.5640
    332.5000,       5.0000,   1.00000,    252.9469
    337.5000,       5.0000,   1.00000,    255.1465
    342.5000,       5.0000,   1.00000,    253.6665
    347.5000,       5.0000,   1.00000,    261.7709
    352.5000,       5.0000,   1.00000,    321.0026
    357.5000,       5.0000,   1.00000,    386.6388
    362.5000,       5.0000,   1.00000,    494.5777
    367.5000,       5.0000,   1.00000,    539.2623
    372.5000,       5.0000,   1.00000,    814.3174
    377.5000,       5.0000,   1.00000,    925.2083
    382.5000,       5.0000,   1.00000,   1399.9778
    387.5000,       5.0000,   1.00000,   1331.9740
    392.5000,       5.0000,   1.00000,   1324.5295
    397.5000,       5.0000,   1.00000,   1231.0126
    402.5000,       5.0000,   1.00000,   1008.4869
    407.5000,       5.0000,   1.00000,    848.0071
    412.5000,       5.0000,   1.00000,    645.1254
    417.5000,       5.0000,   1.00000,    587.6636
    422.5000,       5.0000,   1.00000,    492.2075
    427.5000,       5.0000,   1.00000,    550.2380
    432.5000,       5.0000,   1.00000,    593.8412
    437.5000,       5.0000,   1.00000,    665.3948
     12.5000,       5.0000,   2.00000,   1162.5986
     17.5000,       5.0000,   2.00000,   1200.7821
     22.5000,       5.0000,   2.00000,   1113.9437
     27.5000,       5.0000,   2.00000,   1183.6835
     32.5000,       5.0000,   2.00000,   1169.6094
     37.5000,       5.0000,   2.00000,   1063.1351
     42.5000,       5.0000,   2.00000,    837.0480
     47.5000,       5.0000,   2.00000,    801.1411
     52.5000,       5.0000,   2.00000,    768.7805
     57.5000,       5.0000,   2.00000,    903.9200
     62.5000,       5.0000,   2.00000,    553.6631
     67.5000,       5.0000,   2.00000,    461.3582
     72.5000,       5.0000,   2.00000,    538.5617
     77.5000,       5.0000,   2.00000,    545.4017
     82.5000,       5.0000,   2.00000,    632.5858
     87.5000,       5.0000,   2.00000,    872.6382
     92.5000,       5.0000,   2.00000,    907.2009
     97.5000,       5.0000,   2.00000,    930.7532
    102.5000,       5.0000,   2.00000,    967.8377
    107.5000,       5.0000,   2.00000,    951.1584
    112.5000,       5.0000,   2.00000,    913.0122
    117.5000,       5.0000,   2.00000,   1043.1350
    122.5000,       5.0000,   2.00000,   1451.8136
    127.5000,       5.0000,   2.00000,   1657.8541
    132.5000,       5.0000,   2.00000,   1506.8468
    137.5000,       5.0000,   2.00000,   1767.5277
    142.5000,       5.0000,   2.00000,   2512.8687
    147.5000,       5.0000,   2.00000,   2140.7844
    152.5000,       5.0000,   2.00000,   2081.1609
    157.5000,       5.0000,   2.00000,   2343.2083
    162.5000,       5.0000,   2.00000,   2265.6938
    167.5000,       5.0000,   2.00000,   2042.3625
    172.5000,       5.0000,   2.00000,   1475.6013
    177.5000,       5.0000,   2.00000,   1697.7224
    182.5000,       5.0000,   2.00000,   1479.7382
    187.5000,       5.0000,   2.00000,    987.8276
    192.5000,       5.0000,   2.00000,    739.8005
    197.5000,       5.0000,   2.00000,    957.3474
    202.5000,       5.0000,   2.00000,    721.0089
    207.5000,       5.0000,   2.00000,    384.5701
    212.5000,       5.0000,   2.00000,    494.1798
    217.5000,       5.0000,   2.00000,    493.2399
    222.5000,       5.0000,   2.00000,    491.2855
    227.5000,       5.0000,   2.00000,    398.3656
    232.5000,       5.0000,   2.00000,    386.5469
    237.5000,       5.0000,   2.00000,    472.6542
    242.5000,       5.0000,   2.00000,    420.3914
    247.5000,       5.0000,   2.00000,    426.3602
    252.5000,       5.0000,   2.00000,    419.1658
    257.5000,       5.0000,   2.00000,    440.7187
    262.5000,       5.0000,   2.00000,    397.3949
    267.5000,       5.0000,   2.00000,    498.3131
    272.5000,       5.0000,   2.00000,    438.6550
    277.5000,       5.0000,   2.00000,    398.8940
    282.5000,       5.0000,   2.00000,    450.8439
    287.5000,       5.0000,   2.00000,    359.4878
    292.5000,       5.0000,   2.00000,    371.2688
    297.5000,       5.0000,   2.00000,    371.5383
    302.5000,       5.0000,   2.00000,    302.3843
    307.5000,       5.0000,   2.00000,    314.9554
    312.5000,       5.0000,   2.00000,    332.6148
    317.5000,       5.0000,   2.00000,    290.6994
    322.5000,       5.0000,   2.00000,    301.7912
    327.5000,       5.0000,   2.00000,    311.3291
    332.5000,       5.0000,   2.00000,    313.6137
    337.5000,       5.0000,   2.00000,    324.6797
    342.5000,       5.0000,   2.00000,    316.1382
    347.5000,       5.0000,   2.00000,    316.7392
    352.5000,       5.0000,   2.00000,    383.5930
    357.5000,       5.0000,   2.00000,    493.7639
    362.5000,       5.0000,   2.00000,    582.8495
    367.5000,       5.0000,   2.00000,    594.8661
    372.5000,       5.0000,   2.00000,    689.2583
    377.5000,       5.0000,   2.00000,    767.0647
    382.5000,       5.0000,   2.00000,   1159.5356
    387.5000,       5.0000,   2.00000,   1002.4673
    392.5000,       5.0000,   2.00000,    832.6972
    397.5000,       5.0000,   2.00000,    941.1572
    402.5000,       5.0000,   2.00000,    876.4061
    407.5000,       5.0000,   2.00000,    727.7693
    412.5000,       5.0000,   2.00000,    620.3348
    417.5000,       5.0000,   2.00000,    601.6011
    422.5000,       5.0000,   2.00000,    509.2068
    427.5000,       5.0000,   2.00000,    555.5035
    432.5000,       5.0000,   2.00000,    631.3034
     17.5000,       5.0000,   3.00000,   1068.2454
     22.5000,       5.0000,   3.00000,   1026.0654
     27.5000,       5.0000,   3.00000,   1016.8284
     32.5000,       5.0000,   3.00000,   1012.8812
     37.5000,       5.0000,   3.00000,    973.3765
     42.5000,       5.0000,   3.00000,    723.2282
     47.5000,       5.0000,   3.00000,    826.7546
     52.5000,       5.0000,   3.00000,    891.1956
     57.5000,       5.0000,   3.00000,   1118.1144
     62.5000,       5.0000,   3.00000,    644.5809
     67.5000,       5.0000,   3.00000,    527.1385
     72.5000,       5.0000,   3.00000,    561.7072
     77.5000,       5.0000,   3.00000,    603.9440
     82.5000,       5.0000,   3.00000,    679.3880
     87.5000,       5.0000,   3.00000,    922.0430
     92.5000,       5.0000,   3.00000,    955.0007
     97.5000,       5.0000,   3.00000,    949.6654
    102.5000,       5.0000,   3.00000,    899.5983
    107.5000,       5.0000,   3.00000,    860.6398
    112.5000,       5.0000,   3.00000,    837.8978
    117.5000,       5.0000,   3.00000,   1023.7888
    122.5000,       5.0000,   3.00000,   1454.0132
    127.5000,       5.0000,   3.00000,   1413.7225
    132.5000,       5.0000,   3.00000,   1232.8126
    137.5000,       5.0000,   3.00000,   1353.8513
    142.5000,       5.0000,   3.00000,   1884.0421
    147.5000,       5.0000,   3.00000,   1634.0612
    152.5000,       5.0000,   3.00000,   1448.6760
    157.5000,       5.0000,   3.00000,   1663.0457
    162.5000,       5.0000,   3.00000,   1649.8873
    167.5000,       5.0000,   3.00000,   1473.7327
    172.5000,       5.0000,   3.00000,   1018.3275
    177.5000,       5.0000,   3.00000,   1351.2123
    182.5000,       5.0000,   3.00000,   1169.9833
    187.5000,       5.0000,   3.00000,    888.6732
    192.5000,       5.0000,   3.00000,    635.2910
    197.5000,       5.0000,   3.00000,    891.8297
    202.5000,       5.0000,   3.00000,    707.8719
    207.5000,       5.0000,   3.00000,    358.9481
    212.5000,       5.0000,   3.00000,    424.1093
    217.5000,       5.0000,   3.00000,    492.6685
    222.5000,       5.0000,   3.00000,    521.2219
    227.5000,       5.0000,   3.00000,    389.0560
    232.5000,       5.0000,   3.00000,    360.2920
    237.5000,       5.0000,   3.00000,    447.9547
    242.5000,       5.0000,   3.00000,    413.2245
    247.5000,       5.0000,   3.00000,    433.6324
    252.5000,       5.0000,   3.00000,    369.2827
    257.5000,       5.0000,   3.00000,    412.4653
    262.5000,       5.0000,   3.00000,    375.5001
    267.5000,       5.0000,   3.00000,    471.8054
    272.5000,       5.0000,   3.00000,    426.2080
    277.5000,       5.0000,   3.00000,    396.5915
    282.5000,       5.0000,   3.00000,    419.3849
    287.5000,       5.0000,   3.00000,    371.8655
    292.5000,       5.0000,   3.00000,    401.1493
    297.5000,       5.0000,   3.00000,    391.0810
    302.5000,       5.0000,   3.00000,    345.3359
    307.5000,       5.0000,   3.00000,    355.7847
    312.5000,       5.0000,   3.00000,    380.8632
    317.5000,       5.0000,   3.00000,    341.5070
    322.5000,       5.0000,   3.00000,    349.7584
    327.5000,       5.0000,   3.00000,    365.5969
    332.5000,       5.0000,   3.00000,    387.4692
    337.5000,       5.0000,   3.00000,    389.9232
    342.5000,       5.0000,   3.00000,    365.0566
    347.5000,       5.0000,   3.00000,    351.7677
    352.5000,       5.0000,   3.00000,    446.1805
    357.5000,       5.0000,   3.00000,    564.1821
    362.5000,       5.0000,   3.00000,    645.8347
    367.5000,       5.0000,   3.00000,    499.1298
    372.5000,       5.0000,   3.00000,    554.6060
    377.5000,       5.0000,   3.00000,    657.6960
    382.5000,       5.0000,   3.00000,   1020.6665
    387.5000,       5.0000,   3.00000,    798.4314
    392.5000,       5.0000,   3.00000,    630.2275
    397.5000,       5.0000,   3.00000,    664.5900
    402.5000,       5.0000,   3.00000,    736.8226
    407.5000,       5.0000,   3.00000,    691.8293
    412.5000,       5.0000,   3.00000,    582.7076
    417.5000,       5.0000,   3.00000,    580.3187
    422.5000,       5.0000,   3.00000,    496.5065
    427.5000,       5.0000,   3.00000,    564.6940
     22.5000,      15.0000,   1.00000,   1023.6135
     27.5000,      15.0000,   1.00000,    981.9934
     32.5000,      15.0000,   1.00000,    887.5468
     37.5000,      15.0000,   1.00000,    775.3445
     42.5000,      15.0000,   1.00000,    783.9990
     47.5000,      15.0000,   1.00000,    825.1866
     52.5000,      15.0000,   1.00000,   1011.5205
     57.5000,      15.0000,   1.00000,    979.5444
     62.5000,      15.0000,   1.00000,    871.6163
     67.5000,      15.0000,   1.00000,    613.1522
     72.5000,      15.0000,   1.00000,    566.0463
     77.5000,      15.0000,   1.00000,    623.9999
     82.5000,      15.0000,   1.00000,    807.2184
     87.5000,      15.0000,   1.00000,    926.7180
     92.5000,      15.0000,   1.00000,   1007.9799
     97.5000,      15.0000,   1.00000,    973.0681
    102.5000,      15.0000,   1.00000,    859.1617
    107.5000,      15.0000,   1.00000,    775.6074
    112.5000,      15.0000,   1.00000,    865.2657
    117.5000,      15.0000,   1.00000,   1116.7982
    122.5000,      15.0000,   1.00000,   1232.2711
    127.5000,      15.0000,   1.00000,   1247.2511
    132.5000,      15.0000,   1.00000,   1226.1177
    137.5000,      15.0000,   1.00000,   1289.4719
    142.5000,      15.0000,   1.00000,   1277.6635
    147.5000,      15.0000,   1.00000,   1336.3213
    152.5000,      15.0000,   1.00000,   1381.4081
    157.5000,      15.0000,   1.00000,   1279.8071
    162.5000,      15.0000,   1.00000,   1219.8094
    167.5000,      15.0000,   1.00000,   1148.6028
    172.5000,      15.0000,   1.00000,   1130.3828
    177.5000,      15.0000,   1.00000,    980.9865
    182.5000,      15.0000,   1.00000,   1000.2830
    187.5000,      15.0000,   1.00000,    899.2704
    192.5000,      15.0000,   1.00000,    838.7549
    197.5000,      15.0000,   1.00000,    698.0978
    202.5000,      15.0000,   1.00000,    638.1603
    207.5000,      15.0000,   1.00000,    508.2098
    212.5000,      15.0000,   1.00000,    409.8192
    217.5000,      15.0000,   1.00000,    440.4538
    222.5000,      15.0000,   1.00000,    473.4191
    227.5000,      15.0000,   1.00000,    447.5953
    232.5000,      15.0000,   1.00000,    405.3096
    237.5000,      15.0000,   1.00000,    399.5867
    242.5000,      15.0000,   1.00000,    431.3760
    247.5000,      15.0000,   1.00000,    400.7507
    252.5000,      15.0000,   1.00000,    390.1213
    257.5000,      15.0000,   1.00000,    368.1091
    262.5000,      15.0000,   1.00000,    408.6189
    267.5000,      15.0000,   1.00000,    417.9319
    272.5000,      15.0000,   1.00000,    436.3961
    277.5000,      15.0000,   1.00000,    414.3552
    282.5000,      15.0000,   1.00000,    401.2292
    287.5000,      15.0000,   1.00000,    402.5593
    292.5000,      15.0000,   1.00000,    396.6901
    297.5000,      15.0000,   1.00000,    393.3689
    302.5000,      15.0000,   1.00000,    382.1231
    307.5000,      15.0000,   1.00000,    381.8197
    312.5000,      15.0000,   1.00000,    376.0142
    317.5000,      15.0000,   1.00000,    381.5883
    322.5000,      15.0000,   1.00000,    385.2572
    327.5000,      15.0000,   1.00000,    406.5252
    332.5000,      15.0000,   1.00000,    423.0229
    337.5000,      15.0000,   1.00000,    418.4587
    342.5000,      15.0000,   1.00000,    393.3233
    347.5000,      15.0000,   1.00000,    420.6471
    352.5000,      15.0000,   1.00000,    491.3893
    357.5000,      15.0000,   1.00000,    583.5554
    362.5000,      15.0000,   1.00000,    525.5020
    367.5000,      15.0000,   1.00000,    500.7979
    372.5000,      15.0000,   1.00000,    518.1121
    377.5000,      15.0000,   1.00000,    681.7201
    382.5000,      15.0000,   1.00000,    740.7516
    387.5000,      15.0000,   1.00000,    752.1899
    392.5000,      15.0000,   1.00000,    639.3774
    397.5000,      15.0000,   1.00000,    587.5896
    402.5000,      15.0000,   1.00000,    610.6060
    407.5000,      15.0000,   1.00000,    659.6266
    412.5000,      15.0000,   1.00000,    619.6553
    417.5000,      15.0000,   1.00000,    538.0730
    422.5000,      15.0000,   1.00000,    545.0136
     22.5000,       5.0000,   4.00000,   1037.9718
     27.5000,       5.0000,   4.00000,   1027.2218
     32.5000,       5.0000,   4.00000,    880.4542
     37.5000,       5.0000,   4.00000,    770.4838
     42.5000,       5.0000,   4.00000,    659.6646
     47.5000,       5.0000,   4.00000,    845.5016
     52.5000,       5.0000,   4.00000,    982.2375
     57.5000,       5.0000,   4.00000,   1287.5227
     62.5000,       5.0000,   4.00000,    746.8002
     67.5000,       5.0000,   4.00000,    550.7834
     72.5000,       5.0000,   4.00000,    566.9459
     77.5000,       5.0000,   4.00000,    585.9075
     82.5000,       5.0000,   4.00000,    734.8177
     87.5000,       5.0000,   4.00000,   1027.4443
     92.5000,       5.0000,   4.00000,   1062.7349
     97.5000,       5.0000,   4.00000,   1022.1492
    102.5000,       5.0000,   4.00000,    867.1269
    107.5000,       5.0000,   4.00000,    748.4576
    112.5000,       5.0000,   4.00000,    758.4766
    117.5000,       5.0000,   4.00000,    947.3059
    122.5000,       5.0000,   4.00000,   1238.5895
    127.5000,       5.0000,   4.00000,   1252.5051
    132.5000,       5.0000,   4.00000,   1103.0726
    137.5000,       5.0000,   4.00000,   1099.3580
    142.5000,       5.0000,   4.00000,   1393.1504
    147.5000,       5.0000,   4.00000,   1170.7410
    152.5000,       5.0000,   4.00000,   1171.9449
    157.5000,       5.0000,   4.00000,   1223.4462
    162.5000,       5.0000,   4.00000,   1124.2357
    167.5000,       5.0000,   4.00000,   1147.4966
    172.5000,       5.0000,   4.00000,    838.1652
    177.5000,       5.0000,   4.00000,   1022.4042
    182.5000,       5.0000,   4.00000,    945.6413
    187.5000,       5.0000,   4.00000,    811.5660
    192.5000,       5.0000,   4.00000,    627.7779
    197.5000,       5.0000,   4.00000,    810.4664
    202.5000,       5.0000,   4.00000,    656.6506
    207.5000,       5.0000,   4.00000,    350.0234
    212.5000,       5.0000,   4.00000,    421.8408
    217.5000,       5.0000,   4.00000,    418.6642
    222.5000,       5.0000,   4.00000,    507.7393
    227.5000,       5.0000,   4.00000,    415.2775
    232.5000,       5.0000,   4.00000,    365.6477
    237.5000,       5.0000,   4.00000,    438.7206
    242.5000,       5.0000,   4.00000,    404.8035
    247.5000,       5.0000,   4.00000,    415.6975
    252.5000,       5.0000,   4.00000,    356.2970
    257.5000,       5.0000,   4.00000,    388.6126
    262.5000,       5.0000,   4.00000,    356.0046
    267.5000,       5.0000,   4.00000,    468.6494
    272.5000,       5.0000,   4.00000,    429.9671
    277.5000,       5.0000,   4.00000,    390.4667
    282.5000,       5.0000,   4.00000,    440.1076
    287.5000,       5.0000,   4.00000,    370.9011
    292.5000,       5.0000,   4.00000,    413.0147
    297.5000,       5.0000,   4.00000,    420.1660
    302.5000,       5.0000,   4.00000,    363.4139
    307.5000,       5.0000,   4.00000,    389.1758
    312.5000,       5.0000,   4.00000,    411.5923
    317.5000,       5.0000,   4.00000,    372.6756
    322.5000,       5.0000,   4.00000,    400.3691
    327.5000,       5.0000,   4.00000,    423.8723
    332.5000,       5.0000,   4.00000,    441.7577
    337.5000,       5.0000,   4.00000,    441.0893
    342.5000,       5.0000,   4.00000,    395.2431
    347.5000,       5.0000,   4.00000,    387.9285
    352.5000,       5.0000,   4.00000,    477.3524
    357.5000,       5.0000,   4.00000,    591.1258
    362.5000,       5.0000,   4.00000,    569.9730
    367.5000,       5.0000,   4.00000,    442.8513
    372.5000,       5.0000,   4.00000,    503.1877
    377.5000,       5.0000,   4.00000,    572.3765
    382.5000,       5.0000,   4.00000,    881.2726
    387.5000,       5.0000,   4.00000,    712.5642
    392.5000,       5.0000,   4.00000,    554.3638
    397.5000,       5.0000,   4.00000,    582.6486
    402.5000,       5.0000,   4.00000,    612.9683
    407.5000,       5.0000,   4.00000,    638.1147
    412.5000,       5.0000,   4.00000,    554.0891
    417.5000,       5.0000,   4.00000,    533.9445
    422.5000,       5.0000,   4.00000,    471.7027
     30.0000,      20.0000,   1.00000,    840.9547
     35.0000,      20.0000,   1.00000,    743.7251
     40.0000,      20.0000,   1.00000,    711.0927
     45.0000,      20.0000,   1.00000,    796.4980
     50.0000,      20.0000,   1.00000,    954.7494
     55.0000,      20.0000,   1.00000,   1006.7599
     60.0000,      20.0000,   1.00000,    939.4777
     65.0000,      20.0000,   1.00000,    834.4378
     70.0000,      20.0000,   1.00000,    619.8245
     75.0000,      20.0000,   1.00000,    591.2282
     80.0000,      20.0000,   1.00000,    733.7098
     85.0000,      20.0000,   1.00000,    902.9144
     90.0000,      20.0000,   1.00000,   1082.9175
     95.0000,      20.0000,   1.00000,   1072.5979
    100.0000,      20.0000,   1.00000,    931.3522
    105.0000,      20.0000,   1.00000,    814.8176
    110.0000,      20.0000,   1.00000,    774.6329
    115.0000,      20.0000,   1.00000,    814.6466
    120.0000,      20.0000,   1.00000,    927.3326
    125.0000,      20.0000,   1.00000,   1022.0172
    130.0000,      20.0000,   1.00000,   1081.6913
    135.0000,      20.0000,   1.00000,   1118.4028
    140.0000,      20.0000,   1.00000,    991.9495
    145.0000,      20.0000,   1.00000,    969.2913
    150.0000,      20.0000,   1.00000,    960.2630
    155.0000,      20.0000,   1.00000,    898.3271
    160.0000,      20.0000,   1.00000,    872.4575
    165.0000,      20.0000,   1.00000,    835.7796
    170.0000,      20.0000,   1.00000,    810.8198
    175.0000,      20.0000,   1.00000,    831.3262
    180.0000,      20.0000,   1.00000,    780.0995
    185.0000,      20.0000,   1.00000,    792.2651
    190.0000,      20.0000,   1.00000,    807.3961
    195.0000,      20.0000,   1.00000,    720.9391
    200.0000,      20.0000,   1.00000,    601.7532
    205.0000,      20.0000,   1.00000,    552.3112
    210.0000,      20.0000,   1.00000,    466.9941
    215.0000,      20.0000,   1.00000,    408.3628
    220.0000,      20.0000,   1.00000,    412.6004
    225.0000,      20.0000,   1.00000,    404.3730
    230.0000,      20.0000,   1.00000,    452.5697
    235.0000,      20.0000,   1.00000,    439.4031
    240.0000,      20.0000,   1.00000,    404.3944
    245.0000,      20.0000,   1.00000,    393.1247
    250.0000,      20.0000,   1.00000,    382.7209
    255.0000,      20.0000,   1.00000,    375.2074
    260.0000,      20.0000,   1.00000,    392.3714
    265.0000,      20.0000,   1.00000,    406.4497
    270.0000,      20.0000,   1.00000,    414.6954
    275.0000,      20.0000,   1.00000,    448.9755
    280.0000,      20.0000,   1.00000,    429.4130
    285.0000,      20.0000,   1.00000,    416.2811
    290.0000,      20.0000,   1.00000,    424.1872
    295.0000,      20.0000,   1.00000,    394.2120
    300.0000,      20.0000,   1.00000,    406.9274
    305.0000,      20.0000,   1.00000,    408.0497
    310.0000,      20.0000,   1.00000,    392.6497
    315.0000,      20.0000,   1.00000,    416.0931
    320.0000,      20.0000,   1.00000,    437.7484
    325.0000,      20.0000,   1.00000,    455.0475
    330.0000,      20.0000,   1.00000,    472.8232
    335.0000,      20.0000,   1.00000,    456.2272
    340.0000,      20.0000,   1.00000,    448.1741
    345.0000,      20.0000,   1.00000,    461.0258
    350.0000,      20.0000,   1.00000,    492.1949
    355.0000,      20.0000,   1.00000,    472.2595
    360.0000,      20.0000,   1.00000,    449.4534
    365.0000,      20.0000,   1.00000,    473.8907
    370.0000,      20.0000,   1.00000,    496.2386
    375.0000,      20.0000,   1.00000,    567.1927
    380.0000,      20.0000,   1.00000,    596.5314
    385.0000,      20.0000,   1.00000,    620.8249
    390.0000,      20.0000,   1.00000,    669.0994
    395.0000,      20.0000,   1.00000,    627.7670
    400.0000,      20.0000,   1.00000,    573.8392
    405.0000,      20.0000,   1.00000,    549.1207
    410.0000,      20.0000,   1.00000,    521.2899
    415.0000,      20.0000,   1.00000,    520.2471
     27.5000,       5.0000,   5.00000,   1023.5843
     32.5000,       5.0000,   5.00000,    798.6022
     37.5000,       5.0000,   5.00000,    683.0909
     42.5000,       5.0000,   5.00000,    621.9926
     47.5000,       5.0000,   5.00000,    844.0482
     52.5000,       5.0000,   5.00000,   1030.0721
     57.5000,       5.0000,   5.00000,   1390.6646
     62.5000,       5.0000,   5.00000,    778.0784
     67.5000,       5.0000,   5.00000,    569.0800
     72.5000,       5.0000,   5.00000,    557.4193
     77.5000,       5.0000,   5.00000,    576.3505
     82.5000,       5.0000,   5.00000,    723.6130
     87.5000,       5.0000,   5.00000,   1139.4895
     92.5000,       5.0000,   5.00000,   1183.7476
     97.5000,       5.0000,   5.00000,   1060.1024
    102.5000,       5.0000,   5.00000,    864.1596
    107.5000,       5.0000,   5.00000,    722.0487
    112.5000,       5.0000,   5.00000,    671.4835
    117.5000,       5.0000,   5.00000,    779.3611
    122.5000,       5.0000,   5.00000,   1076.0850
    127.5000,       5.0000,   5.00000,   1144.3965
    132.5000,       5.0000,   5.00000,    993.4923
    137.5000,       5.0000,   5.00000,    972.8175
    142.5000,       5.0000,   5.00000,   1134.9327
    147.5000,       5.0000,   5.00000,    932.0750
    152.5000,       5.0000,   5.00000,    873.2956
    157.5000,       5.0000,   5.00000,    943.0375
    162.5000,       5.0000,   5.00000,    876.2563
    167.5000,       5.0000,   5.00000,    897.1460
    172.5000,       5.0000,   5.00000,    683.1969
    177.5000,       5.0000,   5.00000,    859.9225
    182.5000,       5.0000,   5.00000,    839.8558
    187.5000,       5.0000,   5.00000,    729.1023
    192.5000,       5.0000,   5.00000,    576.2129
    197.5000,       5.0000,   5.00000,    803.3590
    202.5000,       5.0000,   5.00000,    620.5691
    207.5000,       5.0000,   5.00000,    339.2568
    212.5000,       5.0000,   5.00000,    406.1949
    217.5000,       5.0000,   5.00000,    409.9048
    222.5000,       5.0000,   5.00000,    446.6646
    227.5000,       5.0000,   5.00000,    410.0989
    232.5000,       5.0000,   5.00000,    390.5337
    237.5000,       5.0000,   5.00000,    453.9785
    242.5000,       5.0000,   5.00000,    390.1407
    247.5000,       5.0000,   5.00000,    395.9695
    252.5000,       5.0000,   5.00000,    357.1667
    257.5000,       5.0000,   5.00000,    382.6373
    262.5000,       5.0000,   5.00000,    349.7367
    267.5000,       5.0000,   5.00000,    470.8351
    272.5000,       5.0000,   5.00000,    428.4967
    277.5000,       5.0000,   5.00000,    409.2357
    282.5000,       5.0000,   5.00000,    453.4391
    287.5000,       5.0000,   5.00000,    383.7732
    292.5000,       5.0000,   5.00000,    418.5885
    297.5000,       5.0000,   5.00000,    434.7201
    302.5000,       5.0000,   5.00000,    378.6483
    307.5000,       5.0000,   5.00000,    399.2913
    312.5000,       5.0000,   5.00000,    437.7506
    317.5000,       5.0000,   5.00000,    398.6209
    322.5000,       5.0000,   5.00000,    440.2127
    327.5000,       5.0000,   5.00000,    473.4373
    332.5000,       5.0000,   5.00000,    478.9606
    337.5000,       5.0000,   5.00000,    463.4397
    342.5000,       5.0000,   5.00000,    429.6167
    347.5000,       5.0000,   5.00000,    405.1968
    352.5000,       5.0000,   5.00000,    483.9545
    357.5000,       5.0000,   5.00000,    515.1580
    362.5000,       5.0000,   5.00000,    517.0403
    367.5000,       5.0000,   5.00000,    431.6072
    372.5000,       5.0000,   5.00000,    486.2674
    377.5000,       5.0000,   5.00000,    525.8812
    382.5000,       5.0000,   5.00000,    789.2516
    387.5000,       5.0000,   5.00000,    657.4250
    392.5000,       5.0000,   5.00000,    538.3310
    397.5000,       5.0000,   5.00000,    580.2925
    402.5000,       5.0000,   5.00000,    594.8561
    407.5000,       5.0000,   5.00000,    549.7560
    412.5000,       5.0000,   5.00000,    501.1244
    417.5000,       5.0000,   5.00000,    503.6282
     32.5000,       5.0000,   6.00000,    799.1414
     37.5000,       5.0000,   6.00000,    721.5109
     42.5000,       5.0000,   6.00000,    608.5326
     47.5000,       5.0000,   6.00000,    841.4277
     52.5000,       5.0000,   6.00000,   1038.5707
     57.5000,       5.0000,   6.00000,   1358.8113
     62.5000,       5.0000,   6.00000,    763.0322
     67.5000,       5.0000,   6.00000,    560.7834
     72.5000,       5.0000,   6.00000,    564.8383
     77.5000,       5.0000,   6.00000,    572.7856
     82.5000,       5.0000,   6.00000,    727.4941
     87.5000,       5.0000,   6.00000,   1124.4180
     92.5000,       5.0000,   6.00000,   1230.0015
     97.5000,       5.0000,   6.00000,   1101.3466
    102.5000,       5.0000,   6.00000,    892.5122
    107.5000,       5.0000,   6.00000,    724.1035
    112.5000,       5.0000,   6.00000,    599.5899
    117.5000,       5.0000,   6.00000,    668.3764
    122.5000,       5.0000,   6.00000,    956.6258
    127.5000,       5.0000,   6.00000,   1023.0009
    132.5000,       5.0000,   6.00000,    907.7685
    137.5000,       5.0000,   6.00000,    880.7506
    142.5000,       5.0000,   6.00000,   1079.5823
    147.5000,       5.0000,   6.00000,    781.5361
    152.5000,       5.0000,   6.00000,    661.2539
    157.5000,       5.0000,   6.00000,    736.8721
    162.5000,       5.0000,   6.00000,    762.6237
    167.5000,       5.0000,   6.00000,    732.9645
    172.5000,       5.0000,   6.00000,    531.9413
    177.5000,       5.0000,   6.00000,    802.1319
    182.5000,       5.0000,   6.00000,    785.2935
    187.5000,       5.0000,   6.00000,    657.4443
    192.5000,       5.0000,   6.00000,    523.0843
    197.5000,       5.0000,   6.00000,    773.5110
    202.5000,       5.0000,   6.00000,    644.5909
    207.5000,       5.0000,   6.00000,    317.1877
    212.5000,       5.0000,   6.00000,    389.8902
    217.5000,       5.0000,   6.00000,    399.1384
    222.5000,       5.0000,   6.00000,    446.2870
    227.5000,       5.0000,   6.00000,    370.4612
    232.5000,       5.0000,   6.00000,    387.4095
    237.5000,       5.0000,   6.00000,    470.3557
    242.5000,       5.0000,   6.00000,    392.3928
    247.5000,       5.0000,   6.00000,    399.0566
    252.5000,       5.0000,   6.00000,    346.5822
    257.5000,       5.0000,   6.00000,    394.8310
    262.5000,       5.0000,   6.00000,    357.8460
    267.5000,       5.0000,   6.00000,    465.4580
    272.5000,       5.0000,   6.00000,    442.6669
    277.5000,       5.0000,   6.00000,    420.0926
    282.5000,       5.0000,   6.00000,    467.4768
    287.5000,       5.0000,   6.00000,    396.8411
    292.5000,       5.0000,   6.00000,    435.9966
    297.5000,       5.0000,   6.00000,    434.1481
    302.5000,       5.0000,   6.00000,    384.1928
    307.5000,       5.0000,   6.00000,    410.5374
    312.5000,       5.0000,   6.00000,    451.4419
    317.5000,       5.0000,   6.00000,    429.2788
    322.5000,       5.0000,   6.00000,    465.8336
    327.5000,       5.0000,   6.00000,    494.4634
    332.5000,       5.0000,   6.00000,    500.1116
    337.5000,       5.0000,   6.00000,    489.2707
    342.5000,       5.0000,   6.00000,    439.5358
    347.5000,       5.0000,   6.00000,    409.6443
    352.5000,       5.0000,   6.00000,    426.5873
    357.5000,       5.0000,   6.00000,    470.4318
    362.5000,       5.0000,   6.00000,    504.1616
    367.5000,       5.0000,   6.00000,    422.0579
    372.5000,       5.0000,   6.00000,    477.8653
    377.5000,       5.0000,   6.00000,    517.9009
    382.5000,       5.0000,   6.00000,    769.2509
    387.5000,       5.0000,   6.00000,    626.8862
    392.5000,       5.0000,   6.00000,    537.5746
    397.5000,       5.0000,   6.00000,    598.4689
    402.5000,       5.0000,   6.00000,    587.8316
    407.5000,       5.0000,   6.00000,    518.0259
    412.5000,       5.0000,   6.00000,    437.0445
     37.5000,      25.0000,   1.00000,    811.9720
     42.5000,      25.0000,   1.00000,    827.5265
     47.5000,      25.0000,   1.00000,    902.5108
     52.5000,      25.0000,   1.00000,    862.5169
     57.5000,      25.0000,   1.00000,    835.5215
     62.5000,      25.0000,   1.00000,    801.4992
     67.5000,      25.0000,   1.00000,    757.8199
     72.5000,      25.0000,   1.00000,    639.0564
     77.5000,      25.0000,   1.00000,    716.9882
     82.5000,      25.0000,   1.00000,    830.8703
     87.5000,      25.0000,   1.00000,    917.6453
     92.5000,      25.0000,   1.00000,    976.9544
     97.5000,      25.0000,   1.00000,   1040.6998
    102.5000,      25.0000,   1.00000,    932.1435
    107.5000,      25.0000,   1.00000,    795.5299
    112.5000,      25.0000,   1.00000,    765.9218
    117.5000,      25.0000,   1.00000,    779.1028
    122.5000,      25.0000,   1.00000,    788.8380
    127.5000,      25.0000,   1.00000,    866.5323
    132.5000,      25.0000,   1.00000,    962.6490
    137.5000,      25.0000,   1.00000,    961.0678
    142.5000,      25.0000,   1.00000,    861.2634
    147.5000,      25.0000,   1.00000,    789.0470
    152.5000,      25.0000,   1.00000,    723.3773
    157.5000,      25.0000,   1.00000,    672.2224
    162.5000,      25.0000,   1.00000,    623.9042
    167.5000,      25.0000,   1.00000,    647.5598
    172.5000,      25.0000,   1.00000,    669.8759
    177.5000,      25.0000,   1.00000,    671.3745
    182.5000,      25.0000,   1.00000,    676.5813
    187.5000,      25.0000,   1.00000,    735.0916
    192.5000,      25.0000,   1.00000,    693.8809
    197.5000,      25.0000,   1.00000,    606.7172
    202.5000,      25.0000,   1.00000,    540.3972
    207.5000,      25.0000,   1.00000,    529.6550
    212.5000,      25.0000,   1.00000,    436.4102
    217.5000,      25.0000,   1.00000,    385.7273
    222.5000,      25.0000,   1.00000,    399.2865
    227.5000,      25.0000,   1.00000,    415.8654
    232.5000,      25.0000,   1.00000,    402.8768
    237.5000,      25.0000,   1.00000,    416.2091
    242.5000,      25.0000,   1.00000,    416.0182
    247.5000,      25.0000,   1.00000,    398.8039
    252.5000,      25.0000,   1.00000,    381.0107
    257.5000,      25.0000,   1.00000,    401.2728
    262.5000,      25.0000,   1.00000,    410.5706
    267.5000,      25.0000,   1.00000,    424.1768
    272.5000,      25.0000,   1.00000,    438.9641
    277.5000,      25.0000,   1.00000,    452.1908
    282.5000,      25.0000,   1.00000,    443.9489
    287.5000,      25.0000,   1.00000,    440.9780
    292.5000,      25.0000,   1.00000,    423.2518
    297.5000,      25.0000,   1.00000,    406.0342
    302.5000,      25.0000,   1.00000,    409.4973
    307.5000,      25.0000,   1.00000,    417.0494
    312.5000,      25.0000,   1.00000,    429.6885
    317.5000,      25.0000,   1.00000,    456.7709
    322.5000,      25.0000,   1.00000,    480.6798
    327.5000,      25.0000,   1.00000,    474.7421
    332.5000,      25.0000,   1.00000,    484.5123
    337.5000,      25.0000,   1.00000,    476.5345
    342.5000,      25.0000,   1.00000,    472.8138
    347.5000,      25.0000,   1.00000,    439.8867
    352.5000,      25.0000,   1.00000,    424.5569
    357.5000,      25.0000,   1.00000,    415.8710
    362.5000,      25.0000,   1.00000,    439.4977
    367.5000,      25.0000,   1.00000,    468.4626
    372.5000,      25.0000,   1.00000,    540.8062
    377.5000,      25.0000,   1.00000,    569.8049
    382.5000,      25.0000,   1.00000,    591.8464
    387.5000,      25.0000,   1.00000,    630.1169
    392.5000,      25.0000,   1.00000,    666.4058
    397.5000,      25.0000,   1.00000,    605.7213
    402.5000,      25.0000,   1.00000,    539.5657
    407.5000,      25.0000,   1.00000,    501.1744
     37.5000,       5.0000,   7.00000,    757.8772
     42.5000,       5.0000,   7.00000,    650.7427
     47.5000,       5.0000,   7.00000,    842.7440
     52.5000,       5.0000,   7.00000,    980.5094
     57.5000,       5.0000,   7.00000,   1262.5990
     62.5000,       5.0000,   7.00000,    710.5494
     67.5000,       5.0000,   7.00000,    541.4351
     72.5000,       5.0000,   7.00000,    563.4829
     77.5000,       5.0000,   7.00000,    590.3229
     82.5000,       5.0000,   7.00000,    722.2456
     87.5000,       5.0000,   7.00000,   1071.3832
     92.5000,       5.0000,   7.00000,   1143.0682
     97.5000,       5.0000,   7.00000,   1137.7571
    102.5000,       5.0000,   7.00000,    931.0288
    107.5000,       5.0000,   7.00000,    705.6080
    112.5000,       5.0000,   7.00000,    589.3459
    117.5000,       5.0000,   7.00000,    641.3892
    122.5000,       5.0000,   7.00000,    850.6193
    127.5000,       5.0000,   7.00000,    916.5834
    132.5000,       5.0000,   7.00000,    816.7197
    137.5000,       5.0000,   7.00000,    846.4675
    142.5000,       5.0000,   7.00000,    989.9183
    147.5000,       5.0000,   7.00000,    696.9066
    152.5000,       5.0000,   7.00000,    571.2437
    157.5000,       5.0000,   7.00000,    632.4618
    162.5000,       5.0000,   7.00000,    619.7990
    167.5000,       5.0000,   7.00000,    629.4128
    172.5000,       5.0000,   7.00000,    489.9745
    177.5000,       5.0000,   7.00000,    701.1936
    182.5000,       5.0000,   7.00000,    740.7350
    187.5000,       5.0000,   7.00000,    617.1003
    192.5000,       5.0000,   7.00000,    488.2377
    197.5000,       5.0000,   7.00000,    751.8383
    202.5000,       5.0000,   7.00000,    619.7302
    207.5000,       5.0000,   7.00000,    322.7299
    212.5000,       5.0000,   7.00000,    369.1365
    217.5000,       5.0000,   7.00000,    388.0221
    222.5000,       5.0000,   7.00000,    439.4052
    227.5000,       5.0000,   7.00000,    372.8008
    232.5000,       5.0000,   7.00000,    347.9965
    237.5000,       5.0000,   7.00000,    456.2238
    242.5000,       5.0000,   7.00000,    416.6781
    247.5000,       5.0000,   7.00000,    405.4088
    252.5000,       5.0000,   7.00000,    357.3463
    257.5000,       5.0000,   7.00000,    396.5234
    262.5000,       5.0000,   7.00000,    366.5023
    267.5000,       5.0000,   7.00000,    486.2337
    272.5000,       5.0000,   7.00000,    447.7109
    277.5000,       5.0000,   7.00000,    426.8866
    282.5000,       5.0000,   7.00000,    480.4759
    287.5000,       5.0000,   7.00000,    410.6435
    292.5000,       5.0000,   7.00000,    444.0755
    297.5000,       5.0000,   7.00000,    445.3028
    302.5000,       5.0000,   7.00000,    382.1674
    307.5000,       5.0000,   7.00000,    421.5263
    312.5000,       5.0000,   7.00000,    474.2692
    317.5000,       5.0000,   7.00000,    440.9362
    322.5000,       5.0000,   7.00000,    480.6232
    327.5000,       5.0000,   7.00000,    496.4035
    332.5000,       5.0000,   7.00000,    513.2291
    337.5000,       5.0000,   7.00000,    500.7278
    342.5000,       5.0000,   7.00000,    437.9940
    347.5000,       5.0000,   7.00000,    364.7618
    352.5000,       5.0000,   7.00000,    398.7129
    357.5000,       5.0000,   7.00000,    462.8112
    362.5000,       5.0000,   7.00000,    496.4081
    367.5000,       5.0000,   7.00000,    414.1303
    372.5000,       5.0000,   7.00000,    473.1864
    377.5000,       5.0000,   7.00000,    528.6653
    382.5000,       5.0000,   7.00000,    788.5531
    387.5000,       5.0000,   7.00000,    640.0444
    392.5000,       5.0000,   7.00000,    537.3654
    397.5000,       5.0000,   7.00000,    591.7805
    402.5000,       5.0000,   7.00000,    583.6320
    407.5000,       5.0000,   7.00000,    505.8407
     42.5000,       5.0000,   8.00000,    677.6049
     47.5000,       5.0000,   8.00000,    838.3373
     52.5000,       5.0000,   8.00000,    909.9846
     57.5000,       5.0000,   8.00000,   1149.2273
     62.5000,       5.0000,   8.00000,    652.5954
     67.5000,       5.0000,   8.00000,    511.3471
     72.5000,       5.0000,   8.00000,    554.6405
     77.5000,       5.0000,   8.00000,    586.6185
     82.5000,       5.0000,   8.00000,    706.2490
     87.5000,       5.0000,   8.00000,   1009.2001
     92.5000,       5.0000,   8.00000,   1086.0242
     97.5000,       5.0000,   8.00000,   1060.5618
    102.5000,       5.0000,   8.00000,    920.9790
    107.5000,       5.0000,   8.00000,    728.3074
    112.5000,       5.0000,   8.00000,    606.8744
    117.5000,       5.0000,   8.00000,    641.7238
    122.5000,       5.0000,   8.00000,    819.4685
    127.5000,       5.0000,   8.00000,    822.8453
    132.5000,       5.0000,   8.00000,    762.6906
    137.5000,       5.0000,   8.00000,    764.6078
    142.5000,       5.0000,   8.00000,    899.3186
    147.5000,       5.0000,   8.00000,    648.5035
    152.5000,       5.0000,   8.00000,    554.2661
    157.5000,       5.0000,   8.00000,    559.3959
    162.5000,       5.0000,   8.00000,    525.4700
    167.5000,       5.0000,   8.00000,    579.6724
    172.5000,       5.0000,   8.00000,    459.1460
    177.5000,       5.0000,   8.00000,    658.7933
    182.5000,       5.0000,   8.00000,    660.4528
    187.5000,       5.0000,   8.00000,    592.1340
    192.5000,       5.0000,   8.00000,    477.6053
    197.5000,       5.0000,   8.00000,    714.6024
    202.5000,       5.0000,   8.00000,    601.3752
    207.5000,       5.0000,   8.00000,    311.8366
    212.5000,       5.0000,   8.00000,    376.6014
    217.5000,       5.0000,   8.00000,    370.6771
    222.5000,       5.0000,   8.00000,    430.3284
    227.5000,       5.0000,   8.00000,    361.4240
    232.5000,       5.0000,   8.00000,    343.6880
    237.5000,       5.0000,   8.00000,    425.4764
    242.5000,       5.0000,   8.00000,    406.8776
    247.5000,       5.0000,   8.00000,    434.3867
    252.5000,       5.0000,   8.00000,    370.0907
    257.5000,       5.0000,   8.00000,    406.1742
    262.5000,       5.0000,   8.00000,    374.6518
    267.5000,       5.0000,   8.00000,    503.9633
    272.5000,       5.0000,   8.00000,    458.6611
    277.5000,       5.0000,   8.00000,    432.6199
    282.5000,       5.0000,   8.00000,    490.5466
    287.5000,       5.0000,   8.00000,    416.1596
    292.5000,       5.0000,   8.00000,    454.0932
    297.5000,       5.0000,   8.00000,    452.1337
    302.5000,       5.0000,   8.00000,    396.9956
    307.5000,       5.0000,   8.00000,    431.2768
    312.5000,       5.0000,   8.00000,    486.5026
    317.5000,       5.0000,   8.00000,    446.4011
    322.5000,       5.0000,   8.00000,    472.2365
    327.5000,       5.0000,   8.00000,    505.7789
    332.5000,       5.0000,   8.00000,    508.9384
    337.5000,       5.0000,   8.00000,    490.4307
    342.5000,       5.0000,   8.00000,    400.0359
    347.5000,       5.0000,   8.00000,    342.2045
    352.5000,       5.0000,   8.00000,    390.4756
    357.5000,       5.0000,   8.00000,    461.7469
    362.5000,       5.0000,   8.00000,    492.8246
    367.5000,       5.0000,   8.00000,    412.3067
    372.5000,       5.0000,   8.00000,    478.6566
    377.5000,       5.0000,   8.00000,    538.2657
    382.5000,       5.0000,   8.00000,    825.9787
    387.5000,       5.0000,   8.00000,    664.7675
    392.5000,       5.0000,   8.00000,    538.2646
    397.5000,       5.0000,   8.00000,    576.5470
    402.5000,       5.0000,   8.00000,    572.8133
     52.5000,      35.0000,   1.00000,    684.9366
     57.5000,      35.0000,   1.00000,    628.0527
     62.5000,      35.0000,   1.00000,    612.9018
     67.5000,      35.0000,   1.00000,    642.4680
     72.5000,      35.0000,   1.00000,    696.5926
     77.5000,      35.0000,   1.00000,    678.5695
     82.5000,      35.0000,   1.00000,    724.3858
     87.5000,      35.0000,   1.00000,    766.2115
     92.5000,      35.0000,   1.00000,    761.1942
     97.5000,      35.0000,   1.00000,    766.9690
    102.5000,      35.0000,   1.00000,    817.0074
    107.5000,      35.0000,   1.00000,    853.1431
    112.5000,      35.0000,   1.00000,    882.1235
    117.5000,      35.0000,   1.00000,    801.3600
    122.5000,      35.0000,   1.00000,    756.8439
    127.5000,      35.0000,   1.00000,    745.2497
    132.5000,      35.0000,   1.00000,    704.8523
    137.5000,      35.0000,   1.00000,    678.1295
    142.5000,      35.0000,   1.00000,    688.3399
    147.5000,      35.0000,   1.00000,    649.8655
    152.5000,      35.0000,   1.00000,    620.9716
    157.5000,      35.0000,   1.00000,    590.5096
    162.5000,      35.0000,   1.00000,    542.5301
    167.5000,      35.0000,   1.00000,    527.2372
    172.5000,      35.0000,   1.00000,    522.4863
    177.5000,      35.0000,   1.00000,    533.5368
    182.5000,      35.0000,   1.00000,    586.9244
    187.5000,      35.0000,   1.00000,    581.3328
    192.5000,      35.0000,   1.00000,    571.7620
    197.5000,      35.0000,   1.00000,    550.9011
    202.5000,      35.0000,   1.00000,    499.5036
    207.5000,      35.0000,   1.00000,    466.4836
    212.5000,      35.0000,   1.00000,    466.4535
    217.5000,      35.0000,   1.00000,    403.7954
    222.5000,      35.0000,   1.00000,    369.5307
    227.5000,      35.0000,   1.00000,    373.4792
    232.5000,      35.0000,   1.00000,    383.9014
    237.5000,      35.0000,   1.00000,    391.3447
    242.5000,      35.0000,   1.00000,    388.7831
    247.5000,      35.0000,   1.00000,    390.3571
    252.5000,      35.0000,   1.00000,    447.1387
    257.5000,      35.0000,   1.00000,    460.3295
    262.5000,      35.0000,   1.00000,    448.4719
    267.5000,      35.0000,   1.00000,    457.0638
    272.5000,      35.0000,   1.00000,    460.4792
    277.5000,      35.0000,   1.00000,    467.2444
    282.5000,      35.0000,   1.00000,    472.1886
    287.5000,      35.0000,   1.00000,    446.2483
    292.5000,      35.0000,   1.00000,    445.7017
    297.5000,      35.0000,   1.00000,    457.3595
    302.5000,      35.0000,   1.00000,    451.0623
    307.5000,      35.0000,   1.00000,    452.2538
    312.5000,      35.0000,   1.00000,    449.2092
    317.5000,      35.0000,   1.00000,    451.3877
    322.5000,      35.0000,   1.00000,    466.3615
    327.5000,      35.0000,   1.00000,    460.2296
    332.5000,      35.0000,   1.00000,    411.2528
    337.5000,      35.0000,   1.00000,    402.6940
    342.5000,      35.0000,   1.00000,    407.6985
    347.5000,      35.0000,   1.00000,    416.1664
    352.5000,      35.0000,   1.00000,    407.4299
    357.5000,      35.0000,   1.00000,    407.2379
    362.5000,      35.0000,   1.00000,    434.6638
    367.5000,      35.0000,   1.00000,    517.8649
    372.5000,      35.0000,   1.00000,    573.8757
    377.5000,      35.0000,   1.00000,    601.5966
    382.5000,      35.0000,   1.00000,    623.5823
    387.5000,      35.0000,   1.00000,    646.4239
    392.5000,      35.0000,   1.00000,    642.0810
     52.5000,       5.0000,  10.00000,    849.6302
     57.5000,       5.0000,  10.00000,   1064.8282
     62.5000,       5.0000,  10.00000,    577.5967
     67.5000,       5.0000,  10.00000,    447.0157
     72.5000,       5.0000,  10.00000,    472.0644
     77.5000,       5.0000,  10.00000,    498.3568
     82.5000,       5.0000,  10.00000,    629.5067
     87.5000,       5.0000,  10.00000,    946.6062
     92.5000,       5.0000,  10.00000,    983.0551
     97.5000,       5.0000,  10.00000,    922.6841
    102.5000,       5.0000,  10.00000,    811.2490
    107.5000,       5.0000,  10.00000,    698.9209
    112.5000,       5.0000,  10.00000,    646.3647
    117.5000,       5.0000,  10.00000,    677.6171
    122.5000,       5.0000,  10.00000,    849.0032
    127.5000,       5.0000,  10.00000,    809.7585
    132.5000,       5.0000,  10.00000,    651.0844
    137.5000,       5.0000,  10.00000,    617.1694
    142.5000,       5.0000,  10.00000,    770.5269
    147.5000,       5.0000,  10.00000,    571.0718
    152.5000,       5.0000,  10.00000,    484.2950
    157.5000,       5.0000,  10.00000,    538.5474
    162.5000,       5.0000,  10.00000,    530.6677
    167.5000,       5.0000,  10.00000,    540.1023
    172.5000,       5.0000,  10.00000,    404.8174
    177.5000,       5.0000,  10.00000,    601.6479
    182.5000,       5.0000,  10.00000,    624.0636
    187.5000,       5.0000,  10.00000,    526.8795
    192.5000,       5.0000,  10.00000,    431.4000
    197.5000,       5.0000,  10.00000,    691.8369
    202.5000,       5.0000,  10.00000,    580.1856
    207.5000,       5.0000,  10.00000,    295.8928
    212.5000,       5.0000,  10.00000,    358.2602
    217.5000,       5.0000,  10.00000,    360.9422
    222.5000,       5.0000,  10.00000,    406.4164
    227.5000,       5.0000,  10.00000,    337.8424
    232.5000,       5.0000,  10.00000,    331.9224
    237.5000,       5.0000,  10.00000,    426.8996
    242.5000,       5.0000,  10.00000,    391.6083
    247.5000,       5.0000,  10.00000,    410.3832
    252.5000,       5.0000,  10.00000,    391.6891
    257.5000,       5.0000,  10.00000,    449.0114
    262.5000,       5.0000,  10.00000,    397.5753
    267.5000,       5.0000,  10.00000,    522.8286
    272.5000,       5.0000,  10.00000,    478.5967
    277.5000,       5.0000,  10.00000,    452.3762
    282.5000,       5.0000,  10.00000,    500.5863
    287.5000,       5.0000,  10.00000,    422.8928
    292.5000,       5.0000,  10.00000,    472.8445
    297.5000,       5.0000,  10.00000,    486.9014
    302.5000,       5.0000,  10.00000,    428.3001
    307.5000,       5.0000,  10.00000,    451.7885
    312.5000,       5.0000,  10.00000,    481.8370
    317.5000,       5.0000,  10.00000,    433.6964
    322.5000,       5.0000,  10.00000,    464.4339
    327.5000,       5.0000,  10.00000,    478.6923
    332.5000,       5.0000,  10.00000,    446.2260
    337.5000,       5.0000,  10.00000,    417.1105
    342.5000,       5.0000,  10.00000,    363.5029
    347.5000,       5.0000,  10.00000,    331.2869
    352.5000,       5.0000,  10.00000,    383.9039
    357.5000,       5.0000,  10.00000,    455.4694
    362.5000,       5.0000,  10.00000,    504.6332
    367.5000,       5.0000,  10.00000,    433.3217
    372.5000,       5.0000,  10.00000,    504.5489
    377.5000,       5.0000,  10.00000,    567.6873
    382.5000,       5.0000,  10.00000,    854.7231
    387.5000,       5.0000,  10.00000,    674.8258
    392.5000,       5.0000,  10.00000,    544.0006
     67.5000,      45.0000,   1.00000,    571.4626
     72.5000,      45.0000,   1.00000,    586.6765
     77.5000,      45.0000,   1.00000,    558.6298
     82.5000,      45.0000,   1.00000,    531.5624
     87.5000,      45.0000,   1.00000,    558.0267
     92.5000,      45.0000,   1.00000,    602.9060
     97.5000,      45.0000,   1.00000,    660.1005
    102.5000,      45.0000,   1.00000,    728.9216
    107.5000,      45.0000,   1.00000,    791.0832
    112.5000,      45.0000,   1.00000,    762.4036
    117.5000,      45.0000,   1.00000,    734.4166
    122.5000,      45.0000,   1.00000,    730.7906
    127.5000,      45.0000,   1.00000,    742.8020
    132.5000,      45.0000,   1.00000,    687.2814
    137.5000,      45.0000,   1.00000,    648.8718
    142.5000,      45.0000,   1.00000,    635.3843
    147.5000,      45.0000,   1.00000,    597.6265
    152.5000,      45.0000,   1.00000,    554.3488
    157.5000,      45.0000,   1.00000,    568.8973
    162.5000,      45.0000,   1.00000,    584.9441
    167.5000,      45.0000,   1.00000,    557.4138
    172.5000,      45.0000,   1.00000,    531.7376
    177.5000,      45.0000,   1.00000,    550.2812
    182.5000,      45.0000,   1.00000,    540.0008
    187.5000,      45.0000,   1.00000,    507.4222
    192.5000,      45.0000,   1.00000,    491.8214
    197.5000,      45.0000,   1.00000,    502.7077
    202.5000,      45.0000,   1.00000,    473.5879
    207.5000,      45.0000,   1.00000,    435.7158
    212.5000,      45.0000,   1.00000,    421.2718
    217.5000,      45.0000,   1.00000,    420.2397
    222.5000,      45.0000,   1.00000,    382.5009
    227.5000,      45.0000,   1.00000,    360.8354
    232.5000,      45.0000,   1.00000,    372.6105
    237.5000,      45.0000,   1.00000,    387.4755
    242.5000,      45.0000,   1.00000,    387.4769
    247.5000,      45.0000,   1.00000,    408.7010
    252.5000,      45.0000,   1.00000,    433.8552
    257.5000,      45.0000,   1.00000,    450.8030
    262.5000,      45.0000,   1.00000,    459.0724
    267.5000,      45.0000,   1.00000,    479.5493
    272.5000,      45.0000,   1.00000,    490.0726
    277.5000,      45.0000,   1.00000,    491.9751
    282.5000,      45.0000,   1.00000,    489.8002
    287.5000,      45.0000,   1.00000,    496.1804
    292.5000,      45.0000,   1.00000,    488.0234
    297.5000,      45.0000,   1.00000,    467.3023
    302.5000,      45.0000,   1.00000,    462.0567
    307.5000,      45.0000,   1.00000,    453.7581
    312.5000,      45.0000,   1.00000,    447.7921
    317.5000,      45.0000,   1.00000,    410.2415
    322.5000,      45.0000,   1.00000,    378.8485
    327.5000,      45.0000,   1.00000,    370.1902
    332.5000,      45.0000,   1.00000,    364.6465
    337.5000,      45.0000,   1.00000,    373.0020
    342.5000,      45.0000,   1.00000,    389.1578
    347.5000,      45.0000,   1.00000,    396.6490
    352.5000,      45.0000,   1.00000,    416.3269
    357.5000,      45.0000,   1.00000,    440.7236
    362.5000,      45.0000,   1.00000,    505.5704
    367.5000,      45.0000,   1.00000,    551.3168
    372.5000,      45.0000,   1.00000,    576.6133
    377.5000,      45.0000,   1.00000,    607.1884
     67.5000,      15.0000,   4.00000,    421.2850
     72.5000,      15.0000,   4.00000,    374.1317
     77.5000,      15.0000,   4.00000,    388.5215
     82.5000,      15.0000,   4.00000,    509.2419
     87.5000,      15.0000,   4.00000,    670.1161
     92.5000,      15.0000,   4.00000,    808.3250
     97.5000,      15.0000,   4.00000,    822.0355
    102.5000,      15.0000,   4.00000,    749.0627
    107.5000,      15.0000,   4.00000,    654.1704
    112.5000,      15.0000,   4.00000,    591.4074
    117.5000,      15.0000,   4.00000,    641.6820
    122.5000,      15.0000,   4.00000,    734.0926
    127.5000,      15.0000,   4.00000,    801.9895
    132.5000,      15.0000,   4.00000,    713.0193
    137.5000,      15.0000,   4.00000,    652.8448
    142.5000,      15.0000,   4.00000,    606.6061
    147.5000,      15.0000,   4.00000,    552.0694
    152.5000,      15.0000,   4.00000,    488.0289
    157.5000,      15.0000,   4.00000,    498.0073
    162.5000,      15.0000,   4.00000,    542.3502
    167.5000,      15.0000,   4.00000,    519.2802
    172.5000,      15.0000,   4.00000,    541.6525
    177.5000,      15.0000,   4.00000,    548.3953
    182.5000,      15.0000,   4.00000,    565.1232
    187.5000,      15.0000,   4.00000,    501.7404
    192.5000,      15.0000,   4.00000,    527.3158
    197.5000,      15.0000,   4.00000,    547.0176
    202.5000,      15.0000,   4.00000,    495.3170
    207.5000,      15.0000,   4.00000,    387.4442
    212.5000,      15.0000,   4.00000,    322.1020
    217.5000,      15.0000,   4.00000,    352.9437
    222.5000,      15.0000,   4.00000,    350.4095
    227.5000,      15.0000,   4.00000,    347.3423
    232.5000,      15.0000,   4.00000,    356.6878
    237.5000,      15.0000,   4.00000,    378.8007
    242.5000,      15.0000,   4.00000,    403.1607
    247.5000,      15.0000,   4.00000,    393.7845
    252.5000,      15.0000,   4.00000,    413.3015
    257.5000,      15.0000,   4.00000,    406.6069
    262.5000,      15.0000,   4.00000,    455.5278
    267.5000,      15.0000,   4.00000,    490.9561
    272.5000,      15.0000,   4.00000,    519.0896
    277.5000,      15.0000,   4.00000,    506.8649
    282.5000,      15.0000,   4.00000,    493.7316
    287.5000,      15.0000,   4.00000,    505.3527
    292.5000,      15.0000,   4.00000,    495.3649
    297.5000,      15.0000,   4.00000,    476.9831
    302.5000,      15.0000,   4.00000,    460.5083
    307.5000,      15.0000,   4.00000,    454.2503
    312.5000,      15.0000,   4.00000,    445.3571
    317.5000,      15.0000,   4.00000,    415.4252
    322.5000,      15.0000,   4.00000,    390.5112
    327.5000,      15.0000,   4.00000,    396.0356
    332.5000,      15.0000,   4.00000,    387.6257
    337.5000,      15.0000,   4.00000,    370.9141
    342.5000,      15.0000,   4.00000,    344.1969
    347.5000,      15.0000,   4.00000,    342.6903
    352.5000,      15.0000,   4.00000,    388.2719
    357.5000,      15.0000,   4.00000,    460.9406
    362.5000,      15.0000,   4.00000,    492.0196
    367.5000,      15.0000,   4.00000,    512.4445
    372.5000,      15.0000,   4.00000,    521.8427
    377.5000,      15.0000,   4.00000,    657.5072
     82.5000,      55.0000,   1.00000,    513.2269
     87.5000,      55.0000,   1.00000,    463.1102
     92.5000,      55.0000,   1.00000,    464.0699
     97.5000,      55.0000,   1.00000,    510.1747
    102.5000,      55.0000,   1.00000,    566.6070
    107.5000,      55.0000,   1.00000,    626.8625
    112.5000,      55.0000,   1.00000,    687.0489
    117.5000,      55.0000,   1.00000,    692.6439
    122.5000,      55.0000,   1.00000,    659.6271
    127.5000,      55.0000,   1.00000,    628.1446
    132.5000,      55.0000,   1.00000,    628.6824
    137.5000,      55.0000,   1.00000,    649.9341
    142.5000,      55.0000,   1.00000,    693.3813
    147.5000,      55.0000,   1.00000,    670.9052
    152.5000,      55.0000,   1.00000,    634.9914
    157.5000,      55.0000,   1.00000,    596.6251
    162.5000,      55.0000,   1.00000,    570.0973
    167.5000,      55.0000,   1.00000,    546.6384
    172.5000,      55.0000,   1.00000,    554.4525
    177.5000,      55.0000,   1.00000,    563.0238
    182.5000,      55.0000,   1.00000,    548.8126
    187.5000,      55.0000,   1.00000,    520.9901
    192.5000,      55.0000,   1.00000,    492.5739
    197.5000,      55.0000,   1.00000,    467.4742
    202.5000,      55.0000,   1.00000,    454.6165
    212.5000,      55.0000,   1.00000,    418.9258
    217.5000,      55.0000,   1.00000,    403.0357
    222.5000,      55.0000,   1.00000,    407.4985
    227.5000,      55.0000,   1.00000,    385.0798
    232.5000,      55.0000,   1.00000,    365.2014
    237.5000,      55.0000,   1.00000,    375.1796
    242.5000,      55.0000,   1.00000,    397.4968
    247.5000,      55.0000,   1.00000,    413.6924
    252.5000,      55.0000,   1.00000,    421.7787
    257.5000,      55.0000,   1.00000,    436.8186
    262.5000,      55.0000,   1.00000,    459.1237
    267.5000,      55.0000,   1.00000,    479.2658
    272.5000,      55.0000,   1.00000,    494.8595
    277.5000,      55.0000,   1.00000,    489.7839
    282.5000,      55.0000,   1.00000,    504.2343
    287.5000,      55.0000,   1.00000,    512.3571
    292.5000,      55.0000,   1.00000,    496.1156
    297.5000,      55.0000,   1.00000,    470.3294
    302.5000,      55.0000,   1.00000,    431.3694
    307.5000,      55.0000,   1.00000,    412.7255
    312.5000,      55.0000,   1.00000,    395.1751
    317.5000,      55.0000,   1.00000,    380.8769
    322.5000,      55.0000,   1.00000,    366.8458
    327.5000,      55.0000,   1.00000,    358.9377
    332.5000,      55.0000,   1.00000,    370.9187
    337.5000,      55.0000,   1.00000,    383.4466
    342.5000,      55.0000,   1.00000,    391.4536
    347.5000,      55.0000,   1.00000,    407.4158
    352.5000,      55.0000,   1.00000,    433.4051
    357.5000,      55.0000,   1.00000,    481.1242
    362.5000,      55.0000,   1.00000,    509.3657
     82.5000,      15.0000,   5.00000,    463.8321
     87.5000,      15.0000,   5.00000,    571.4866
     92.5000,      15.0000,   5.00000,    651.3987
     97.5000,      15.0000,   5.00000,    650.2734
    102.5000,      15.0000,   5.00000,    607.1662
    107.5000,      15.0000,   5.00000,    550.4426
    112.5000,      15.0000,   5.00000,    534.9019
    117.5000,      15.0000,   5.00000,    583.0353
    122.5000,      15.0000,   5.00000,    652.1280
    127.5000,      15.0000,   5.00000,    677.3918
    132.5000,      15.0000,   5.00000,    650.2908
    137.5000,      15.0000,   5.00000,    659.8939
    142.5000,      15.0000,   5.00000,    659.1282
    147.5000,      15.0000,   5.00000,    604.6897
    152.5000,      15.0000,   5.00000,    523.7068
    157.5000,      15.0000,   5.00000,    512.9019
    162.5000,      15.0000,   5.00000,    538.8296
    167.5000,      15.0000,   5.00000,    505.0602
    172.5000,      15.0000,   5.00000,    546.3386
    177.5000,      15.0000,   5.00000,    572.0435
    182.5000,      15.0000,   5.00000,    609.3586
    187.5000,      15.0000,   5.00000,    532.6734
    192.5000,      15.0000,   5.00000,    539.2919
    197.5000,      15.0000,   5.00000,    541.9193
    202.5000,      15.0000,   5.00000,    488.7311
    212.5000,      15.0000,   5.00000,    315.3384
    217.5000,      15.0000,   5.00000,    346.6393
    222.5000,      15.0000,   5.00000,    345.8189
    227.5000,      15.0000,   5.00000,    345.7578
    232.5000,      15.0000,   5.00000,    352.2360
    237.5000,      15.0000,   5.00000,    368.5146
    242.5000,      15.0000,   5.00000,    398.8586
    247.5000,      15.0000,   5.00000,    386.8830
    252.5000,      15.0000,   5.00000,    402.6511
    257.5000,      15.0000,   5.00000,    393.6265
    262.5000,      15.0000,   5.00000,    455.6133
    267.5000,      15.0000,   5.00000,    490.0871
    272.5000,      15.0000,   5.00000,    520.2325
    277.5000,      15.0000,   5.00000,    517.1512
    282.5000,      15.0000,   5.00000,    509.7454
    287.5000,      15.0000,   5.00000,    524.7059
    292.5000,      15.0000,   5.00000,    500.1241
    297.5000,      15.0000,   5.00000,    478.0970
    302.5000,      15.0000,   5.00000,    432.4853
    307.5000,      15.0000,   5.00000,    412.3220
    312.5000,      15.0000,   5.00000,    403.9675
    317.5000,      15.0000,   5.00000,    393.8416
    322.5000,      15.0000,   5.00000,    382.6472
    327.5000,      15.0000,   5.00000,    387.1540
    332.5000,      15.0000,   5.00000,    386.9389
    337.5000,      15.0000,   5.00000,    367.9842
    342.5000,      15.0000,   5.00000,    346.2202
    347.5000,      15.0000,   5.00000,    345.1357
    352.5000,      15.0000,   5.00000,    391.7197
    357.5000,      15.0000,   5.00000,    460.7675
    362.5000,      15.0000,   5.00000,    484.2918
     97.5000,      65.0000,   1.00000,    452.8569
    102.5000,      65.0000,   1.00000,    461.9590
    107.5000,      65.0000,   1.00000,    471.4932
    112.5000,      65.0000,   1.00000,    530.9001
    117.5000,      65.0000,   1.00000,    582.3652
    122.5000,      65.0000,   1.00000,    608.4244
    127.5000,      65.0000,   1.00000,    620.9203
    132.5000,      65.0000,   1.00000,    620.5091
    137.5000,      65.0000,   1.00000,    623.4982
    142.5000,      65.0000,   1.00000,    612.7894
    147.5000,      65.0000,   1.00000,    643.1242
    152.5000,      65.0000,   1.00000,    670.1677
    157.5000,      65.0000,   1.00000,    675.7766
    162.5000,      65.0000,   1.00000,    629.4594
    167.5000,      65.0000,   1.00000,    619.2277
    172.5000,      65.0000,   1.00000,    594.8058
    177.5000,      65.0000,   1.00000,    536.8550
    182.5000,      65.0000,   1.00000,    514.1167
    187.5000,      65.0000,   1.00000,    509.7885
    227.5000,      65.0000,   1.00000,    409.5807
    232.5000,      65.0000,   1.00000,    383.5883
    237.5000,      65.0000,   1.00000,    378.0251
    242.5000,      65.0000,   1.00000,    399.1170
    247.5000,      65.0000,   1.00000,    411.2123
    252.5000,      65.0000,   1.00000,    432.0803
    257.5000,      65.0000,   1.00000,    442.2493
    262.5000,      65.0000,   1.00000,    458.1188
    267.5000,      65.0000,   1.00000,    470.9874
    272.5000,      65.0000,   1.00000,    466.0534
    277.5000,      65.0000,   1.00000,    471.1979
    282.5000,      65.0000,   1.00000,    472.0114
    287.5000,      65.0000,   1.00000,    448.3564
    292.5000,      65.0000,   1.00000,    431.7411
    297.5000,      65.0000,   1.00000,    443.7271
    302.5000,      65.0000,   1.00000,    433.9295
    307.5000,      65.0000,   1.00000,    412.3049
    312.5000,      65.0000,   1.00000,    397.6073
    317.5000,      65.0000,   1.00000,    382.8917
    322.5000,      65.0000,   1.00000,    384.9170
    327.5000,      65.0000,   1.00000,    390.8540
    332.5000,      65.0000,   1.00000,    398.2582
    337.5000,      65.0000,   1.00000,    405.8391
    342.5000,      65.0000,   1.00000,    412.9461
    347.5000,      65.0000,   1.00000,    424.1707
    102.5000,      15.0000,   6.00000,    521.7866
    107.5000,      15.0000,   6.00000,    441.3275
    112.5000,      15.0000,   6.00000,    430.8321
    122.5000,      15.0000,   6.00000,    595.7010
    127.5000,      15.0000,   6.00000,    647.2206
    132.5000,      15.0000,   6.00000,    625.9476
    137.5000,      15.0000,   6.00000,    628.9366
    142.5000,      15.0000,   6.00000,    603.0103
    147.5000,      15.0000,   6.00000,    577.2917
    152.5000,      15.0000,   6.00000,    530.5637
    157.5000,      15.0000,   6.00000,    557.3810
    162.5000,      15.0000,   6.00000,    590.7810
    167.5000,      15.0000,   6.00000,    550.0651
    172.5000,      15.0000,   6.00000,    568.4280
    177.5000,      15.0000,   6.00000,    576.1000
    182.5000,      15.0000,   6.00000,    601.3235
    187.5000,      15.0000,   6.00000,    536.2610
    227.5000,      15.0000,   6.00000,    344.5848
    232.5000,      15.0000,   6.00000,    351.1454
    237.5000,      15.0000,   6.00000,    366.0198
    242.5000,      15.0000,   6.00000,    396.8903
    247.5000,      15.0000,   6.00000,    384.5850
    252.5000,      15.0000,   6.00000,    401.6570
    257.5000,      15.0000,   6.00000,    401.4802
    262.5000,      15.0000,   6.00000,    456.7490
    267.5000,      15.0000,   6.00000,    477.9048
    272.5000,      15.0000,   6.00000,    499.3339
    277.5000,      15.0000,   6.00000,    501.2305
    282.5000,      15.0000,   6.00000,    484.7786
    287.5000,      15.0000,   6.00000,    470.3632
    292.5000,      15.0000,   6.00000,    447.0023
    297.5000,      15.0000,   6.00000,    447.6728
    302.5000,      15.0000,   6.00000,    433.9015
    307.5000,      15.0000,   6.00000,    415.4763
    312.5000,      15.0000,   6.00000,    408.1545
    317.5000,      15.0000,   6.00000,    404.5631
    322.5000,      15.0000,   6.00000,    398.4738
    327.5000,      15.0000,   6.00000,    408.5257
    332.5000,      15.0000,   6.00000,    405.9055
    337.5000,      15.0000,   6.00000,    386.9040
    342.5000,      15.0000,   6.00000,    355.6250
    347.5000,      15.0000,   6.00000,    351.7433
    105.0000,      30.0000,   3.00000,    495.8867
    110.0000,      30.0000,   3.00000,    488.3397
    115.0000,      30.0000,   3.00000,    480.0697
    120.0000,      30.0000,   3.00000,    493.0215
    125.0000,      30.0000,   3.00000,    529.0446
    130.0000,      30.0000,   3.00000,    597.4811
    135.0000,      30.0000,   3.00000,    627.1927
    140.0000,      30.0000,   3.00000,    605.7897
    145.0000,      30.0000,   3.00000,    583.5603
    150.0000,      30.0000,   3.00000,    578.1384
    155.0000,      30.0000,   3.00000,    587.3419
    160.0000,      30.0000,   3.00000,    552.1799
    165.0000,      30.0000,   3.00000,    584.8329
    170.0000,      30.0000,   3.00000,    607.0857
    175.0000,      30.0000,   3.00000,    594.5942
    180.0000,      30.0000,   3.00000,    563.0072
    235.0000,      30.0000,   3.00000,    372.1993
    240.0000,      30.0000,   3.00000,    369.4845
    245.0000,      30.0000,   3.00000,    388.2255
    250.0000,      30.0000,   3.00000,    405.5908
    255.0000,      30.0000,   3.00000,    424.2481
    260.0000,      30.0000,   3.00000,    436.7260
    265.0000,      30.0000,   3.00000,    447.7358
    270.0000,      30.0000,   3.00000,    472.6801
    275.0000,      30.0000,   3.00000,    472.7572
    280.0000,      30.0000,   3.00000,    463.6421
    285.0000,      30.0000,   3.00000,    451.4243
    290.0000,      30.0000,   3.00000,    441.7001
    295.0000,      30.0000,   3.00000,    435.1080
    300.0000,      30.0000,   3.00000,    421.8134
    305.0000,      30.0000,   3.00000,    427.0616
    310.0000,      30.0000,   3.00000,    425.9937
    315.0000,      30.0000,   3.00000,    414.4679
    320.0000,      30.0000,   3.00000,    419.8199
    325.0000,      30.0000,   3.00000,    417.7752
    330.0000,      30.0000,   3.00000,    402.8835
    335.0000,      30.0000,   3.00000,    388.1499
    340.0000,      30.0000,   3.00000,    382.1489
    112.5000,      25.0000,   4.00000,    464.0006
    117.5000,      25.0000,   4.00000,    475.6169
    122.5000,      25.0000,   4.00000,    487.7722
    127.5000,      25.0000,   4.00000,    528.4581
    132.5000,      25.0000,   4.00000,    590.1380
    137.5000,      25.0000,   4.00000,    589.2879
    142.5000,      25.0000,   4.00000,    570.3654
    147.5000,      25.0000,   4.00000,    573.6738
    152.5000,      25.0000,   4.00000,    578.3251
    157.5000,      25.0000,   4.00000,    551.3292
    162.5000,      25.0000,   4.00000,    540.8854
    167.5000,      25.0000,   4.00000,    589.8478
    172.5000,      25.0000,   4.00000,    627.3193
    242.5000,      25.0000,   4.00000,    387.6569
    247.5000,      25.0000,   4.00000,    404.8102
    252.5000,      25.0000,   4.00000,    395.4958
    257.5000,      25.0000,   4.00000,    427.3097
    262.5000,      25.0000,   4.00000,    438.4423
    267.5000,      25.0000,   4.00000,    448.7939
    272.5000,      25.0000,   4.00000,    449.1767
    277.5000,      25.0000,   4.00000,    450.0660
    282.5000,      25.0000,   4.00000,    443.2803
    287.5000,      25.0000,   4.00000,    437.7647
    292.5000,      25.0000,   4.00000,    431.5120
    297.5000,      25.0000,   4.00000,    420.9045
    302.5000,      25.0000,   4.00000,    430.5878
    307.5000,      25.0000,   4.00000,    420.5811
    312.5000,      25.0000,   4.00000,    426.3350
    317.5000,      25.0000,   4.00000,    440.0767
    322.5000,      25.0000,   4.00000,    434.5769
    327.5000,      25.0000,   4.00000,    420.3148
    332.5000,      25.0000,   4.00000,    408.9621
   7.77
ITERATION 3
MODEL RESISTIVITY
LAYER 1
87,     2.5000
     10.0000,     717.49
     15.0000,     1482.3
     20.0000,     1652.9
     25.0000,     1765.7
     30.0000,     1689.6
     35.0000,     1305.4
     40.0000,     1086.6
     45.0000,     738.98
     50.0000,     745.40
     55.0000,     710.92
     60.0000,     786.12
     65.0000,     392.41
     70.0000,     287.74
     75.0000,     317.23
     80.0000,     388.78
     85.0000,     626.65
     90.0000,     1133.0
     95.0000,     1186.6
    100.0000,     1140.4
    105.0000,     1042.8
    110.0000,     880.68
    115.0000,     772.82
    120.0000,     922.72
    125.0000,     1466.7
    130.0000,     1739.4
    135.0000,     1772.6
    140.0000,     2380.1
    145.0000,     3938.7
    150.0000,     3587.1
    155.0000,     3591.4
    160.0000,     4579.7
    165.0000,     4616.7
    170.0000,     3937.7
    175.0000,     2414.4
    180.0000,     2807.3
    185.0000,     2036.5
    190.0000,     1587.6
    195.0000,     1098.0
    200.0000,     1242.7
    205.0000,     739.38
    210.0000,     328.86
    215.0000,     444.20
    220.0000,     495.54
    225.0000,     593.12
    230.0000,     468.70
    235.0000,     440.10
    240.0000,     566.56
    245.0000,     508.65
    250.0000,     514.91
    255.0000,     432.41
    260.0000,     470.50
    265.0000,     430.74
    270.0000,     614.44
    275.0000,     548.45
    280.0000,     474.33
    285.0000,     478.61
    290.0000,     342.99
    295.0000,     337.19
    300.0000,     295.93
    305.0000,     219.58
    310.0000,     212.82
    315.0000,     220.07
    320.0000,     192.00
    325.0000,     203.95
    330.0000,     215.66
    335.0000,     222.16
    340.0000,     220.11
    345.0000,     201.13
    350.0000,     194.17
    355.0000,     249.08
    360.0000,     338.18
    365.0000,     422.43
    370.0000,     421.33
    375.0000,     635.93
    380.0000,     968.19
    385.0000,     2215.8
    390.0000,     2136.1
    395.0000,     1609.8
    400.0000,     1503.3
    405.0000,     1303.1
    410.0000,     989.50
    415.0000,     672.68
    420.0000,     579.58
    425.0000,     451.15
    430.0000,     506.66
    435.0000,     597.06
           677.4017
LAYER 2
87,     5.2500
     10.0000,     667.76
     15.0000,     1226.6
     20.0000,     1611.3
     25.0000,     1880.2
     30.0000,     1849.8
     35.0000,     1445.8
     40.0000,     1133.9
     45.0000,     715.70
     50.0000,     734.70
     55.0000,     749.33
     60.0000,     882.52
     65.0000,     435.75
     70.0000,     318.17
     75.0000,     346.26
     80.0000,     369.67
     85.0000,     580.73
     90.0000,     1019.2
     95.0000,     1187.8
    100.0000,     1150.8
    105.0000,     1023.7
    110.0000,     854.95
    115.0000,     789.82
    120.0000,     961.64
    125.0000,     1516.7
    130.0000,     1842.3
    135.0000,     2014.4
    140.0000,     2507.6
    145.0000,     3634.9
    150.0000,     3185.6
    155.0000,     3030.8
    160.0000,     3731.8
    165.0000,     3732.6
    170.0000,     3415.7
    175.0000,     2136.2
    180.0000,     2219.1
    185.0000,     1813.7
    190.0000,     1363.3
    195.0000,     937.88
    200.0000,     1195.3
    205.0000,     816.85
    210.0000,     385.21
    215.0000,     451.09
    220.0000,     487.31
    225.0000,     546.38
    230.0000,     466.00
    235.0000,     415.69
    240.0000,     494.43
    245.0000,     468.88
    250.0000,     465.72
    255.0000,     416.32
    260.0000,     463.83
    265.0000,     452.57
    270.0000,     593.48
    275.0000,     544.44
    280.0000,     485.62
    285.0000,     459.89
    290.0000,     359.55
    295.0000,     343.46
    300.0000,     308.82
    305.0000,     242.69
    310.0000,     234.32
    315.0000,     243.26
    320.0000,     218.21
    325.0000,     226.43
    330.0000,     236.55
    335.0000,     243.51
    340.0000,     241.58
    345.0000,     226.30
    350.0000,     221.88
    355.0000,     279.58
    360.0000,     394.41
    365.0000,     514.44
    370.0000,     522.64
    375.0000,     706.22
    380.0000,     1131.9
    385.0000,     1903.1
    390.0000,     1796.8
    395.0000,     1308.9
    400.0000,     1195.4
    405.0000,     1087.8
    410.0000,     833.15
    415.0000,     578.28
    420.0000,     500.02
    425.0000,     419.37
    430.0000,     480.75
    435.0000,     623.35
           786.0670
LAYER 3
85,     8.2750
     15.0000,     749.84
     20.0000,     1263.3
     25.0000,     1780.3
     30.0000,     1859.9
     35.0000,     1514.5
     40.0000,     1096.2
     45.0000,     693.60
     50.0000,     767.28
     55.0000,     1030.8
     60.0000,     1434.1
     65.0000,     757.48
     70.0000,     538.36
     75.0000,     523.11
     80.0000,     442.87
     85.0000,     550.61
     90.0000,     839.98
     95.0000,     1039.7
    100.0000,     1048.6
    105.0000,     935.61
    110.0000,     824.92
    115.0000,     827.63
    120.0000,     1039.7
    125.0000,     1545.0
    130.0000,     1950.8
    135.0000,     2231.2
    140.0000,     2440.1
    145.0000,     2692.0
    150.0000,     2168.4
    155.0000,     1969.6
    160.0000,     2222.6
    165.0000,     2167.0
    170.0000,     2160.6
    175.0000,     1397.3
    180.0000,     1495.2
    185.0000,     1434.3
    190.0000,     970.21
    195.0000,     658.76
    200.0000,     1060.1
    205.0000,     949.76
    210.0000,     491.28
    215.0000,     426.36
    220.0000,     410.00
    225.0000,     435.65
    230.0000,     424.51
    235.0000,     376.04
    240.0000,     403.88
    245.0000,     405.83
    250.0000,     401.18
    255.0000,     376.83
    260.0000,     424.99
    265.0000,     438.31
    270.0000,     508.47
    275.0000,     488.23
    280.0000,     460.06
    285.0000,     429.08
    290.0000,     377.31
    295.0000,     370.95
    300.0000,     358.86
    305.0000,     321.54
    310.0000,     329.09
    315.0000,     357.51
    320.0000,     341.63
    325.0000,     350.26
    330.0000,     359.32
    335.0000,     366.79
    340.0000,     364.22
    345.0000,     345.83
    350.0000,     337.82
    355.0000,     407.13
    360.0000,     576.76
    365.0000,     764.73
    370.0000,     779.18
    375.0000,     875.62
    380.0000,     1167.0
    385.0000,     1313.9
    390.0000,     1054.5
    395.0000,     787.40
    400.0000,     773.84
    405.0000,     797.97
    410.0000,     666.00
    415.0000,     482.08
    420.0000,     412.67
    425.0000,     375.99
    430.0000,     474.30
           733.0916
LAYER 4
83,    11.6025
     20.0000,     723.51
     25.0000,     1379.3
     30.0000,     1546.7
     35.0000,     1305.1
     40.0000,     927.50
     45.0000,     622.17
     50.0000,     796.64
     55.0000,     1488.6
     60.0000,     2650.0
     65.0000,     1578.2
     70.0000,     1097.2
     75.0000,     946.67
     80.0000,     648.08
     85.0000,     614.51
     90.0000,     777.66
     95.0000,     942.76
    100.0000,     966.95
    105.0000,     875.74
    110.0000,     810.39
    115.0000,     852.34
    120.0000,     1065.5
    125.0000,     1491.1
    130.0000,     1924.3
    135.0000,     2195.2
    140.0000,     2095.2
    145.0000,     1779.6
    150.0000,     1315.5
    155.0000,     1205.3
    160.0000,     1288.5
    165.0000,     1236.8
    170.0000,     1290.6
    175.0000,     880.07
    180.0000,     1106.0
    185.0000,     1145.2
    190.0000,     639.01
    195.0000,     420.15
    200.0000,     898.73
    205.0000,     1077.8
    210.0000,     598.01
    215.0000,     392.28
    220.0000,     324.99
    225.0000,     339.82
    230.0000,     376.22
    235.0000,     348.30
    240.0000,     355.42
    245.0000,     369.51
    250.0000,     371.58
    255.0000,     353.69
    260.0000,     389.44
    265.0000,     400.39
    270.0000,     419.63
    275.0000,     410.58
    280.0000,     404.40
    285.0000,     389.67
    290.0000,     379.27
    295.0000,     403.13
    300.0000,     433.57
    305.0000,     450.19
    310.0000,     508.43
    315.0000,     585.43
    320.0000,     580.48
    325.0000,     579.44
    330.0000,     569.50
    335.0000,     566.64
    340.0000,     563.62
    345.0000,     540.59
    350.0000,     520.25
    355.0000,     592.80
    360.0000,     803.38
    365.0000,     1034.8
    370.0000,     1024.2
    375.0000,     962.16
    380.0000,     969.28
    385.0000,     797.53
    390.0000,     559.71
    395.0000,     457.06
    400.0000,     539.02
    405.0000,     658.87
    410.0000,     610.58
    415.0000,     460.77
    420.0000,     381.23
    425.0000,     360.32
           563.2481
LAYER 5
79,    15.2628
     30.0000,     655.06
     35.0000,     634.93
     40.0000,     550.75
     45.0000,     531.67
     50.0000,     782.28
     55.0000,     1774.4
     60.0000,     3482.5
     65.0000,     3190.2
     70.0000,     2477.2
     75.0000,     1930.6
     80.0000,     1289.1
     85.0000,     999.13
     90.0000,     984.37
     95.0000,     1030.7
    100.0000,     993.04
    105.0000,     879.21
    110.0000,     781.23
    115.0000,     735.95
    120.0000,     739.61
    125.0000,     792.76
    130.0000,     869.67
    135.0000,     885.33
    140.0000,     801.75
    145.0000,     667.77
    150.0000,     616.98
    155.0000,     698.81
    160.0000,     796.56
    165.0000,     844.27
    170.0000,     879.44
    175.0000,     787.54
    180.0000,     1008.0
    185.0000,     894.86
    190.0000,     427.38
    195.0000,     290.80
    200.0000,     566.00
    205.0000,     865.36
    210.0000,     660.35
    215.0000,     393.22
    220.0000,     280.95
    225.0000,     276.73
    230.0000,     324.56
    235.0000,     339.80
    240.0000,     347.16
    245.0000,     368.45
    250.0000,     383.66
    255.0000,     373.62
    260.0000,     367.51
    265.0000,     345.14
    270.0000,     315.76
    275.0000,     302.91
    280.0000,     309.24
    285.0000,     328.08
    290.0000,     373.07
    295.0000,     455.48
    300.0000,     573.91
    305.0000,     719.19
    310.0000,     884.44
    315.0000,     991.55
    320.0000,     942.00
    325.0000,     834.03
    330.0000,     733.71
    335.0000,     690.08
    340.0000,     697.93
    345.0000,     715.38
    350.0000,     721.56
    355.0000,     760.40
    360.0000,     854.43
    365.0000,     906.37
    370.0000,     788.08
    375.0000,     577.16
    380.0000,     401.59
    385.0000,     279.92
    390.0000,     232.64
    395.0000,     271.72
    400.0000,     425.61
    405.0000,     590.42
    410.0000,     615.44
    415.0000,     525.12
           427.2834
LAYER 6
75,    19.2890
     40.0000,     471.17
     45.0000,     539.39
     50.0000,     727.52
     55.0000,     1378.2
     60.0000,     2332.6
     65.0000,     2748.4
     70.0000,     2565.3
     75.0000,     2187.9
     80.0000,     1702.6
     85.0000,     1388.6
     90.0000,     1267.9
     95.0000,     1197.2
    100.0000,     1076.9
    105.0000,     911.12
    110.0000,     756.80
    115.0000,     644.42
    120.0000,     574.78
    125.0000,     543.97
    130.0000,     534.91
    135.0000,     518.68
    140.0000,     494.67
    145.0000,     479.76
    150.0000,     523.84
    155.0000,     638.06
    160.0000,     756.21
    165.0000,     837.58
    170.0000,     878.44
    175.0000,     880.59
    180.0000,     957.94
    185.0000,     759.67
    190.0000,     422.28
    195.0000,     318.28
    200.0000,     454.89
    205.0000,     636.73
    210.0000,     598.84
    215.0000,     439.82
    220.0000,     338.21
    225.0000,     316.16
    230.0000,     338.13
    235.0000,     352.48
    240.0000,     360.46
    245.0000,     378.20
    250.0000,     395.14
    255.0000,     392.35
    260.0000,     374.94
    265.0000,     344.15
    270.0000,     311.89
    275.0000,     297.07
    280.0000,     303.46
    285.0000,     331.33
    290.0000,     388.78
    295.0000,     483.00
    300.0000,     614.45
    305.0000,     768.54
    310.0000,     903.43
    315.0000,     943.17
    320.0000,     856.59
    325.0000,     725.66
    330.0000,     621.65
    335.0000,     575.96
    340.0000,     580.42
    345.0000,     604.14
    350.0000,     619.41
    355.0000,     626.32
    360.0000,     627.36
    365.0000,     592.73
    370.0000,     498.48
    375.0000,     376.75
    380.0000,     278.89
    385.0000,     226.97
    390.0000,     231.24
    395.0000,     299.93
    400.0000,     445.22
    405.0000,     553.52
           561.8046
LAYER 7
71,    23.7179
     50.0000,     592.74
     55.0000,     968.40
     60.0000,     1348.4
     65.0000,     1695.6
     70.0000,     1807.9
     75.0000,     1732.2
     80.0000,     1550.8
     85.0000,     1379.5
     90.0000,     1258.7
     95.0000,     1145.7
    100.0000,     1007.4
    105.0000,     848.79
    110.0000,     701.33
    115.0000,     589.18
    120.0000,     516.84
    125.0000,     477.79
    130.0000,     458.99
    135.0000,     449.46
    140.0000,     452.53
    145.0000,     478.66
    150.0000,     546.42
    155.0000,     653.26
    160.0000,     761.37
    165.0000,     839.44
    170.0000,     878.47
    175.0000,     884.59
    180.0000,     854.03
    185.0000,     676.82
    190.0000,     462.82
    195.0000,     384.18
    200.0000,     444.54
    205.0000,     540.08
    210.0000,     550.23
    215.0000,     478.04
    220.0000,     405.75
    225.0000,     371.27
    230.0000,     364.88
    235.0000,     363.26
    240.0000,     363.93
    245.0000,     372.95
    250.0000,     384.59
    255.0000,     386.25
    260.0000,     374.88
    265.0000,     353.80
    270.0000,     332.71
    275.0000,     323.86
    280.0000,     332.74
    285.0000,     362.54
    290.0000,     417.23
    295.0000,     498.17
    300.0000,     599.39
    305.0000,     700.61
    310.0000,     764.92
    315.0000,     755.68
    320.0000,     677.28
    325.0000,     579.47
    330.0000,     504.97
    335.0000,     470.00
    340.0000,     468.99
    345.0000,     484.17
    350.0000,     496.54
    355.0000,     496.87
    360.0000,     482.47
    365.0000,     447.69
    370.0000,     392.94
    375.0000,     332.36
    380.0000,     285.66
    385.0000,     272.64
    390.0000,     301.49
    395.0000,     369.05
           500.6538
LAYER 8
67,    28.5897
     60.0000,     793.44
     65.0000,     1007.0
     70.0000,     1110.1
     75.0000,     1131.0
     80.0000,     1097.9
     85.0000,     1041.0
     90.0000,     976.75
     95.0000,     896.29
    100.0000,     800.90
    105.0000,     697.31
    110.0000,     599.72
    115.0000,     522.49
    120.0000,     471.28
    125.0000,     443.62
    130.0000,     432.78
    135.0000,     434.60
    140.0000,     451.08
    145.0000,     487.56
    150.0000,     549.03
    155.0000,     629.51
    160.0000,     709.32
    165.0000,     768.39
    170.0000,     796.90
    175.0000,     790.36
    180.0000,     735.97
    185.0000,     619.08
    190.0000,     497.27
    195.0000,     443.65
    200.0000,     463.31
    205.0000,     506.85
    210.0000,     519.12
    215.0000,     488.10
    220.0000,     441.75
    225.0000,     405.09
    230.0000,     382.21
    235.0000,     367.52
    240.0000,     360.01
    245.0000,     360.83
    250.0000,     366.53
    255.0000,     370.08
    260.0000,     367.81
    265.0000,     360.78
    270.0000,     354.25
    275.0000,     355.31
    280.0000,     368.59
    285.0000,     397.19
    290.0000,     442.07
    295.0000,     500.37
    300.0000,     563.24
    305.0000,     614.20
    310.0000,     632.97
    315.0000,     608.26
    320.0000,     550.54
    325.0000,     486.01
    330.0000,     436.83
    335.0000,     411.86
    340.0000,     408.50
    345.0000,     417.32
    350.0000,     427.06
    355.0000,     429.80
    360.0000,     422.08
    365.0000,     402.62
    370.0000,     374.34
    375.0000,     348.79
    380.0000,     333.76
    385.0000,     340.83
           386.3806
LAYER 9
61,    33.9487
     75.0000,     758.23
     80.0000,     730.37
     85.0000,     714.91
     90.0000,     691.60
     95.0000,     644.41
    100.0000,     588.30
    105.0000,     531.35
    110.0000,     478.17
    115.0000,     434.22
    120.0000,     404.49
    125.0000,     389.65
    130.0000,     387.44
    135.0000,     396.12
    140.0000,     415.98
    145.0000,     448.40
    150.0000,     493.85
    155.0000,     548.22
    160.0000,     602.34
    165.0000,     644.92
    170.0000,     667.13
    175.0000,     662.69
    180.0000,     626.81
    185.0000,     564.86
    190.0000,     503.15
    195.0000,     470.97
    200.0000,     472.25
    205.0000,     486.62
    210.0000,     490.11
    215.0000,     473.25
    220.0000,     443.18
    225.0000,     411.95
    230.0000,     385.96
    235.0000,     366.79
    240.0000,     355.25
    245.0000,     351.49
    250.0000,     353.62
    255.0000,     357.99
    260.0000,     362.05
    265.0000,     365.52
    270.0000,     370.36
    275.0000,     379.85
    280.0000,     396.50
    285.0000,     421.83
    290.0000,     455.02
    295.0000,     492.06
    300.0000,     525.60
    305.0000,     545.94
    310.0000,     544.53
    315.0000,     519.78
    320.0000,     479.82
    325.0000,     438.11
    330.0000,     406.08
    335.0000,     388.86
    340.0000,     385.57
    345.0000,     391.22
    350.0000,     399.30
    355.0000,     404.28
    360.0000,     403.40
    365.0000,     396.68
    370.0000,     385.39
           371.9785
LAYER 10
55,    39.8436
     90.0000,     535.69
     95.0000,     473.27
    100.0000,     436.53
    105.0000,     401.69
    110.0000,     372.77
    115.0000,     347.11
    120.0000,     330.66
    125.0000,     323.95
    130.0000,     326.36
    135.0000,     336.77
    140.0000,     354.70
    145.0000,     380.02
    150.0000,     412.46
    155.0000,     450.02
    160.0000,     488.52
    165.0000,     521.84
    170.0000,     543.45
    175.0000,     548.56
    180.0000,     535.65
    185.0000,     509.86
    190.0000,     482.74
    195.0000,     465.75
    200.0000,     461.33
    205.0000,     462.23
    210.0000,     459.01
    215.0000,     446.53
    220.0000,     426.03
    225.0000,     402.58
    230.0000,     380.75
    235.0000,     363.41
    240.0000,     352.14
    245.0000,     347.38
    250.0000,     348.36
    255.0000,     353.33
    260.0000,     360.76
    265.0000,     369.96
    270.0000,     381.15
    275.0000,     395.27
    280.0000,     412.92
    285.0000,     434.18
    290.0000,     457.52
    295.0000,     479.58
    300.0000,     495.70
    305.0000,     501.21
    310.0000,     493.21
    315.0000,     472.82
    320.0000,     445.37
    325.0000,     418.17
    330.0000,     397.30
    335.0000,     385.98
    340.0000,     383.89
    345.0000,     387.90
    350.0000,     394.11
    355.0000,     398.25
           398.7564
LAYER 11
51,    46.3279
    100.0000,     347.78
    105.0000,     313.98
    110.0000,     294.21
    115.0000,     279.76
    120.0000,     271.31
    125.0000,     268.85
    130.0000,     273.13
    135.0000,     283.22
    140.0000,     298.43
    145.0000,     318.42
    150.0000,     343.13
    155.0000,     371.74
    160.0000,     402.20
    165.0000,     430.98
    170.0000,     453.48
    175.0000,     466.22
    180.0000,     468.06
    185.0000,     461.63
    190.0000,     452.13
    195.0000,     444.34
    200.0000,     439.76
    205.0000,     436.26
    210.0000,     430.50
    215.0000,     420.19
    220.0000,     405.49
    225.0000,     388.62
    230.0000,     372.35
    235.0000,     358.97
    240.0000,     350.06
    245.0000,     346.31
    250.0000,     347.64
    255.0000,     353.25
    260.0000,     362.26
    265.0000,     373.93
    270.0000,     387.74
    275.0000,     403.45
    280.0000,     420.57
    285.0000,     438.36
    290.0000,     455.27
    295.0000,     468.84
    300.0000,     476.43
    305.0000,     475.99
    310.0000,     466.87
    315.0000,     450.67
    320.0000,     431.01
    325.0000,     412.56
    330.0000,     398.44
    335.0000,     391.60
    340.0000,     390.35
    345.0000,     393.14
           398.3886
LAYER 12
47, 
    110.0000,     247.89
    115.0000,     239.87
    120.0000,     235.63
    125.0000,     235.91
    130.0000,     240.70
    135.0000,     250.52
    140.0000,     264.07
    145.0000,     281.28
    150.0000,     302.40
    155.0000,     327.16
    160.0000,     354.32
    165.0000,     381.44
    170.0000,     404.73
    175.0000,     421.19
    180.0000,     429.46
    185.0000,     430.81
    190.0000,     428.36
    195.0000,     424.90
    200.0000,     421.47
    205.0000,     417.53
    210.0000,     411.68
    215.0000,     402.80
    220.0000,     391.06
    225.0000,     377.79
    230.0000,     364.97
    235.0000,     354.41
    240.0000,     347.51
    245.0000,     345.02
    250.0000,     347.14
    255.0000,     353.43
    260.0000,     363.26
    265.0000,     375.94
    270.0000,     390.70
    275.0000,     406.85
    280.0000,     423.48
    285.0000,     439.59
    290.0000,     453.71
    295.0000,     463.88
    300.0000,     468.34
    305.0000,     466.02
    310.0000,     456.93
    315.0000,     442.59
    320.0000,     425.68
    325.0000,     412.02
    330.0000,     401.79
    335.0000,     396.39
           395.5235
CALCULATED APPARENT RESISTIVITY
      7.5000,       5.0000,   1.00000,    762.7252
     12.5000,       5.0000,   1.00000,   1252.4779
     17.5000,       5.0000,   1.00000,   1337.4640
     22.5000,       5.0000,   1.00000,   1468.4061
     27.5000,       5.0000,   1.00000,   1471.6978
     32.5000,       5.0000,   1.00000,   1254.4891
     37.5000,       5.0000,   1.00000,   1099.3745
     42.5000,       5.0000,   1.00000,    821.3894
     47.5000,       5.0000,   1.00000,    835.2733
     52.5000,       5.0000,   1.00000,    658.0026
     57.5000,       5.0000,   1.00000,    736.5392
     62.5000,       5.0000,   1.00000,    465.7564
     67.5000,       5.0000,   1.00000,    404.5149
     72.5000,       5.0000,   1.00000,    413.6573
     77.5000,       5.0000,   1.00000,    479.2013
     82.5000,       5.0000,   1.00000,    621.5283
     87.5000,       5.0000,   1.00000,    887.7217
     92.5000,       5.0000,   1.00000,    963.7783
     97.5000,       5.0000,   1.00000,   1055.2836
    102.5000,       5.0000,   1.00000,    999.4617
    107.5000,       5.0000,   1.00000,    942.6472
    112.5000,       5.0000,   1.00000,    910.0978
    117.5000,       5.0000,   1.00000,   1021.1515
    122.5000,       5.0000,   1.00000,   1345.3334
    127.5000,       5.0000,   1.00000,   1627.7725
    132.5000,       5.0000,   1.00000,   1941.1700
    137.5000,       5.0000,   1.00000,   2204.3667
    142.5000,       5.0000,   1.00000,   2943.5889
    147.5000,       5.0000,   1.00000,   2826.9224
    152.5000,       5.0000,   1.00000,   3119.6729
    157.5000,       5.0000,   1.00000,   3336.6975
    162.5000,       5.0000,   1.00000,   2990.3179
    167.5000,       5.0000,   1.00000,   3095.2056
    172.5000,       5.0000,   1.00000,   2135.5645
    177.5000,       5.0000,   1.00000,   2235.0188
    182.5000,       5.0000,   1.00000,   1545.3433
    187.5000,       5.0000,   1.00000,   1380.8545
    192.5000,       5.0000,   1.00000,    965.0717
    197.5000,       5.0000,   1.00000,    933.4511
    202.5000,       5.0000,   1.00000,    697.9711
    207.5000,       5.0000,   1.00000,    447.7756
    212.5000,       5.0000,   1.00000,    510.2332
    217.5000,       5.0000,   1.00000,    440.8111
    222.5000,       5.0000,   1.00000,    494.1857
    227.5000,       5.0000,   1.00000,    445.8464
    232.5000,       5.0000,   1.00000,    432.7633
    237.5000,       5.0000,   1.00000,    493.8529
    242.5000,       5.0000,   1.00000,    424.8912
    247.5000,       5.0000,   1.00000,    475.0621
    252.5000,       5.0000,   1.00000,    416.9305
    257.5000,       5.0000,   1.00000,    486.1227
    262.5000,       5.0000,   1.00000,    424.3267
    267.5000,       5.0000,   1.00000,    528.8478
    272.5000,       5.0000,   1.00000,    477.9605
    277.5000,       5.0000,   1.00000,    440.3116
    282.5000,       5.0000,   1.00000,    456.4377
    287.5000,       5.0000,   1.00000,    353.4585
    292.5000,       5.0000,   1.00000,    345.9967
    297.5000,       5.0000,   1.00000,    314.9135
    302.5000,       5.0000,   1.00000,    265.5255
    307.5000,       5.0000,   1.00000,    258.0194
    312.5000,       5.0000,   1.00000,    260.1421
    317.5000,       5.0000,   1.00000,    236.1915
    322.5000,       5.0000,   1.00000,    249.1925
    327.5000,       5.0000,   1.00000,    250.4470
    332.5000,       5.0000,   1.00000,    251.8252
    337.5000,       5.0000,   1.00000,    253.8139
    342.5000,       5.0000,   1.00000,    251.9396
    347.5000,       5.0000,   1.00000,    259.7299
    352.5000,       5.0000,   1.00000,    319.0890
    357.5000,       5.0000,   1.00000,    385.4262
    362.5000,       5.0000,   1.00000,    494.4164
    367.5000,       5.0000,   1.00000,    539.9028
    372.5000,       5.0000,   1.00000,    819.6543
    377.5000,       5.0000,   1.00000,    930.3511
    382.5000,       5.0000,   1.00000,   1414.8870
    387.5000,       5.0000,   1.00000,   1344.1078
    392.5000,       5.0000,   1.00000,   1335.5706
    397.5000,       5.0000,   1.00000,   1236.3541
    402.5000,       5.0000,   1.00000,   1008.9336
    407.5000,       5.0000,   1.00000,    849.0981
    412.5000,       5.0000,   1.00000,    645.9327
    417.5000,       5.0000,   1.00000,    590.1470
    422.5000,       5.0000,   1.00000,    494.3130
    427.5000,       5.0000,   1.00000,    554.5271
    432.5000,       5.0000,   1.00000,    599.4815
    437.5000,       5.0000,   1.00000,    672.6135
     12.5000,       5.0000,   2.00000,   1166.3669
     17.5000,       5.0000,   2.00000,   1205.9534
     22.5000,       5.0000,   2.00000,   1121.4292
     27.5000,       5.0000,   2.00000,   1199.6750
     32.5000,       5.0000,   2.00000,   1184.8854
     37.5000,       5.0000,   2.00000,   1077.8741
     42.5000,       5.0000,   2.00000,    843.9258
     47.5000,       5.0000,   2.00000,    802.8870
     52.5000,       5.0000,   2.00000,    766.6144
     57.5000,       5.0000,   2.00000,    907.6705
     62.5000,       5.0000,   2.00000,    556.1207
     67.5000,       5.0000,   2.00000,    463.1555
     72.5000,       5.0000,   2.00000,    540.0658
     77.5000,       5.0000,   2.00000,    545.5753
     82.5000,       5.0000,   2.00000,    633.7568
     87.5000,       5.0000,   2.00000,    874.2822
     92.5000,       5.0000,   2.00000,    904.6216
     97.5000,       5.0000,   2.00000,    926.4224
    102.5000,       5.0000,   2.00000,    965.0580
    107.5000,       5.0000,   2.00000,    948.0731
    112.5000,       5.0000,   2.00000,    908.8802
    117.5000,       5.0000,   2.00000,   1041.3994
    122.5000,       5.0000,   2.00000,   1453.7654
    127.5000,       5.0000,   2.00000,   1658.7184
    132.5000,       5.0000,   2.00000,   1503.7368
    137.5000,       5.0000,   2.00000,   1764.0820
    142.5000,       5.0000,   2.00000,   2516.8875
    147.5000,       5.0000,   2.00000,   2144.8340
    152.5000,       5.0000,   2.00000,   2082.8997
    157.5000,       5.0000,   2.00000,   2348.4185
    162.5000,       5.0000,   2.00000,   2272.1304
    167.5000,       5.0000,   2.00000,   2042.7747
    172.5000,       5.0000,   2.00000,   1477.7021
    177.5000,       5.0000,   2.00000,   1698.2157
    182.5000,       5.0000,   2.00000,   1468.0242
    187.5000,       5.0000,   2.00000,    986.3325
    192.5000,       5.0000,   2.00000,    741.6906
    197.5000,       5.0000,   2.00000,    954.7255
    202.5000,       5.0000,   2.00000,    718.0191
    207.5000,       5.0000,   2.00000,    384.0949
    212.5000,       5.0000,   2.00000,    496.0893
    217.5000,       5.0000,   2.00000,    494.0918
    222.5000,       5.0000,   2.00000,    491.7685
    227.5000,       5.0000,   2.00000,    396.6533
    232.5000,       5.0000,   2.00000,    384.5037
    237.5000,       5.0000,   2.00000,    471.7425
    242.5000,       5.0000,   2.00000,    418.6037
    247.5000,       5.0000,   2.00000,    424.7333
    252.5000,       5.0000,   2.00000,    418.0614
    257.5000,       5.0000,   2.00000,    440.1212
    262.5000,       5.0000,   2.00000,    396.7625
    267.5000,       5.0000,   2.00000,    499.3681
    272.5000,       5.0000,   2.00000,    438.8405
    277.5000,       5.0000,   2.00000,    398.4825
    282.5000,       5.0000,   2.00000,    450.9875
    287.5000,       5.0000,   2.00000,    358.2218
    292.5000,       5.0000,   2.00000,    370.1308
    297.5000,       5.0000,   2.00000,    370.4878
    302.5000,       5.0000,   2.00000,    301.0512
    307.5000,       5.0000,   2.00000,    314.0034
    312.5000,       5.0000,   2.00000,    332.0876
    317.5000,       5.0000,   2.00000,    290.0204
    322.5000,       5.0000,   2.00000,    301.4000
    327.5000,       5.0000,   2.00000,    311.1841
    332.5000,       5.0000,   2.00000,    313.5941
    337.5000,       5.0000,   2.00000,    324.7112
    342.5000,       5.0000,   2.00000,    316.1379
    347.5000,       5.0000,   2.00000,    316.9665
    352.5000,       5.0000,   2.00000,    385.0026
    357.5000,       5.0000,   2.00000,    497.3391
    362.5000,       5.0000,   2.00000,    588.7787
    367.5000,       5.0000,   2.00000,    601.2479
    372.5000,       5.0000,   2.00000,    694.7862
    377.5000,       5.0000,   2.00000,    767.8495
    382.5000,       5.0000,   2.00000,   1163.5546
    387.5000,       5.0000,   2.00000,   1006.2015
    392.5000,       5.0000,   2.00000,    831.5790
    397.5000,       5.0000,   2.00000,    936.0831
    402.5000,       5.0000,   2.00000,    869.3111
    407.5000,       5.0000,   2.00000,    723.2653
    412.5000,       5.0000,   2.00000,    617.9497
    417.5000,       5.0000,   2.00000,    600.5597
    422.5000,       5.0000,   2.00000,    507.6135
    427.5000,       5.0000,   2.00000,    555.2849
    432.5000,       5.0000,   2.00000,    632.5856
     17.5000,       5.0000,   3.00000,   1067.1295
     22.5000,       5.0000,   3.00000,   1024.8682
     27.5000,       5.0000,   3.00000,   1014.8829
     32.5000,       5.0000,   3.00000,   1015.7091
     37.5000,       5.0000,   3.00000,    980.8273
     42.5000,       5.0000,   3.00000,    726.7606
     47.5000,       5.0000,   3.00000,    827.0554
     52.5000,       5.0000,   3.00000,    889.4670
     57.5000,       5.0000,   3.00000,   1124.1879
     62.5000,       5.0000,   3.00000,    645.8870
     67.5000,       5.0000,   3.00000,    526.7267
     72.5000,       5.0000,   3.00000,    559.8624
     77.5000,       5.0000,   3.00000,    601.8440
     82.5000,       5.0000,   3.00000,    677.3369
     87.5000,       5.0000,   3.00000,    921.2650
     92.5000,       5.0000,   3.00000,    952.3401
     97.5000,       5.0000,   3.00000,    945.6594
    102.5000,       5.0000,   3.00000,    897.3289
    107.5000,       5.0000,   3.00000,    861.4816
    112.5000,       5.0000,   3.00000,    839.9570
    117.5000,       5.0000,   3.00000,   1029.3793
    122.5000,       5.0000,   3.00000,   1464.4121
    127.5000,       5.0000,   3.00000,   1418.7588
    132.5000,       5.0000,   3.00000,   1231.4678
    137.5000,       5.0000,   3.00000,   1351.0354
    142.5000,       5.0000,   3.00000,   1886.0607
    147.5000,       5.0000,   3.00000,   1634.6628
    152.5000,       5.0000,   3.00000,   1446.3470
    157.5000,       5.0000,   3.00000,   1659.4919
    162.5000,       5.0000,   3.00000,   1647.1448
    167.5000,       5.0000,   3.00000,   1471.1510
    172.5000,       5.0000,   3.00000,   1013.8591
    177.5000,       5.0000,   3.00000,   1346.0677
    182.5000,       5.0000,   3.00000,   1164.0519
    187.5000,       5.0000,   3.00000,    889.1462
    192.5000,       5.0000,   3.00000,    635.8399
    197.5000,       5.0000,   3.00000,    893.6297
    202.5000,       5.0000,   3.00000,    705.2775
    207.5000,       5.0000,   3.00000,    355.5063
    212.5000,       5.0000,   3.00000,    422.9627
    217.5000,       5.0000,   3.00000,    494.3192
    222.5000,       5.0000,   3.00000,    522.5044
    227.5000,       5.0000,   3.00000,    388.3140
    232.5000,       5.0000,   3.00000,    358.9710
    237.5000,       5.0000,   3.00000,    447.3051
    242.5000,       5.0000,   3.00000,    412.2598
    247.5000,       5.0000,   3.00000,    432.8078
    252.5000,       5.0000,   3.00000,    367.7362
    257.5000,       5.0000,   3.00000,    411.3214
    262.5000,       5.0000,   3.00000,    374.1824
    267.5000,       5.0000,   3.00000,    471.4356
    272.5000,       5.0000,   3.00000,    425.5679
    277.5000,       5.0000,   3.00000,    395.7676
    282.5000,       5.0000,   3.00000,    418.8348
    287.5000,       5.0000,   3.00000,    370.7814
    292.5000,       5.0000,   3.00000,    400.6602
    297.5000,       5.0000,   3.00000,    390.7762
    302.5000,       5.0000,   3.00000,    344.8557
    307.5000,       5.0000,   3.00000,    355.5544
    312.5000,       5.0000,   3.00000,    381.0588
    317.5000,       5.0000,   3.00000,    341.6102
    322.5000,       5.0000,   3.00000,    350.3774
    327.5000,       5.0000,   3.00000,    366.6574
    332.5000,       5.0000,   3.00000,    388.9800
    337.5000,       5.0000,   3.00000,    391.6227
    342.5000,       5.0000,   3.00000,    366.4989
    347.5000,       5.0000,   3.00000,    353.1178
    352.5000,       5.0000,   3.00000,    449.3456
    357.5000,       5.0000,   3.00000,    570.2391
    362.5000,       5.0000,   3.00000,    654.0883
    367.5000,       5.0000,   3.00000,    502.1332
    372.5000,       5.0000,   3.00000,    554.2874
    377.5000,       5.0000,   3.00000,    654.3389
    382.5000,       5.0000,   3.00000,   1021.2191
    387.5000,       5.0000,   3.00000,    798.4435
    392.5000,       5.0000,   3.00000,    626.3759
    397.5000,       5.0000,   3.00000,    655.6290
    402.5000,       5.0000,   3.00000,    724.3857
    407.5000,       5.0000,   3.00000,    682.4968
    412.5000,       5.0000,   3.00000,    576.4794
    417.5000,       5.0000,   3.00000,    575.9736
    422.5000,       5.0000,   3.00000,    491.4283
    427.5000,       5.0000,   3.00000,    559.7464
     22.5000,      15.0000,   1.00000,   1015.1641
     27.5000,      15.0000,   1.00000,    974.1741
     32.5000,      15.0000,   1.00000,    880.2520
     37.5000,      15.0000,   1.00000,    774.9508
     42.5000,      15.0000,   1.00000,    786.2556
     47.5000,      15.0000,   1.00000,    826.1467
     52.5000,      15.0000,   1.00000,   1014.3817
     57.5000,      15.0000,   1.00000,    980.8760
     62.5000,      15.0000,   1.00000,    872.4227
     67.5000,      15.0000,   1.00000,    610.6677
     72.5000,      15.0000,   1.00000,    562.0432
     77.5000,      15.0000,   1.00000,    620.4471
     82.5000,      15.0000,   1.00000,    805.8770
     87.5000,      15.0000,   1.00000,    925.3003
     92.5000,      15.0000,   1.00000,   1006.4769
     97.5000,      15.0000,   1.00000,    971.2217
    102.5000,      15.0000,   1.00000,    857.8837
    107.5000,      15.0000,   1.00000,    776.1052
    112.5000,      15.0000,   1.00000,    869.2209
    117.5000,      15.0000,   1.00000,   1124.2058
    122.5000,      15.0000,   1.00000,   1236.6639
    127.5000,      15.0000,   1.00000,   1247.0220
    132.5000,      15.0000,   1.00000,   1222.8549
    137.5000,      15.0000,   1.00000,   1284.4965
    142.5000,      15.0000,   1.00000,   1274.0934
    147.5000,      15.0000,   1.00000,   1337.6237
    152.5000,      15.0000,   1.00000,   1381.8132
    157.5000,      15.0000,   1.00000,   1278.3691
    162.5000,      15.0000,   1.00000,   1217.6553
    167.5000,      15.0000,   1.00000,   1142.3365
    172.5000,      15.0000,   1.00000,   1122.9301
    177.5000,      15.0000,   1.00000,    974.0848
    182.5000,      15.0000,   1.00000,    994.4721
    187.5000,      15.0000,   1.00000,    897.2529
    192.5000,      15.0000,   1.00000,    841.2700
    197.5000,      15.0000,   1.00000,    697.3410
    202.5000,      15.0000,   1.00000,    635.7443
    207.5000,      15.0000,   1.00000,    504.8963
    212.5000,      15.0000,   1.00000,    406.6570
    217.5000,      15.0000,   1.00000,    439.6830
    222.5000,      15.0000,   1.00000,    475.1916
    227.5000,      15.0000,   1.00000,    448.3177
    232.5000,      15.0000,   1.00000,    405.2156
    237.5000,      15.0000,   1.00000,    399.2380
    242.5000,      15.0000,   1.00000,    430.9227
    247.5000,      15.0000,   1.00000,    399.8788
    252.5000,      15.0000,   1.00000,    389.0985
    257.5000,      15.0000,   1.00000,    366.6896
    262.5000,      15.0000,   1.00000,    407.5758
    267.5000,      15.0000,   1.00000,    417.2006
    272.5000,      15.0000,   1.00000,    435.9126
    277.5000,      15.0000,   1.00000,    413.7820
    282.5000,      15.0000,   1.00000,    400.5760
    287.5000,      15.0000,   1.00000,    401.9327
    292.5000,      15.0000,   1.00000,    396.0530
    297.5000,      15.0000,   1.00000,    392.8353
    302.5000,      15.0000,   1.00000,    381.5129
    307.5000,      15.0000,   1.00000,    381.3955
    312.5000,      15.0000,   1.00000,    375.8391
    317.5000,      15.0000,   1.00000,    382.0725
    322.5000,      15.0000,   1.00000,    386.4990
    327.5000,      15.0000,   1.00000,    408.5985
    332.5000,      15.0000,   1.00000,    425.6273
    337.5000,      15.0000,   1.00000,    420.8617
    342.5000,      15.0000,   1.00000,    394.9810
    347.5000,      15.0000,   1.00000,    422.6787
    352.5000,      15.0000,   1.00000,    494.8221
    357.5000,      15.0000,   1.00000,    588.7090
    362.5000,      15.0000,   1.00000,    527.4164
    367.5000,      15.0000,   1.00000,    499.5383
    372.5000,      15.0000,   1.00000,    513.6289
    377.5000,      15.0000,   1.00000,    676.4907
    382.5000,      15.0000,   1.00000,    738.7220
    387.5000,      15.0000,   1.00000,    752.6687
    392.5000,      15.0000,   1.00000,    635.9296
    397.5000,      15.0000,   1.00000,    579.4542
    402.5000,      15.0000,   1.00000,    599.0429
    407.5000,      15.0000,   1.00000,    647.2262
    412.5000,      15.0000,   1.00000,    610.1608
    417.5000,      15.0000,   1.00000,    530.6819
    422.5000,      15.0000,   1.00000,    538.4954
     22.5000,       5.0000,   4.00000,   1031.8512
     27.5000,       5.0000,   4.00000,   1023.8042
     32.5000,       5.0000,   4.00000,    873.4793
     37.5000,       5.0000,   4.00000,    768.2671
     42.5000,       5.0000,   4.00000,    656.1755
     47.5000,       5.0000,   4.00000,    841.4533
     52.5000,       5.0000,   4.00000,    979.9913
     57.5000,       5.0000,   4.00000,   1295.9575
     62.5000,       5.0000,   4.00000,    747.9235
     67.5000,       5.0000,   4.00000,    548.8329
     72.5000,       5.0000,   4.00000,    563.3977
     77.5000,       5.0000,   4.00000,    580.9772
     82.5000,       5.0000,   4.00000,    731.2580
     87.5000,       5.0000,   4.00000,   1025.8308
     92.5000,       5.0000,   4.00000,   1061.7379
     97.5000,       5.0000,   4.00000,   1020.5001
    102.5000,       5.0000,   4.00000,    865.8302
    107.5000,       5.0000,   4.00000,    749.0901
    112.5000,       5.0000,   4.00000,    761.6743
    117.5000,       5.0000,   4.00000,    954.6661
    122.5000,       5.0000,   4.00000,   1246.6819
    127.5000,       5.0000,   4.00000,   1255.7950
    132.5000,       5.0000,   4.00000,   1101.1499
    137.5000,       5.0000,   4.00000,   1094.3978
    142.5000,       5.0000,   4.00000,   1388.2393
    147.5000,       5.0000,   4.00000,   1168.9995
    152.5000,       5.0000,   4.00000,   1169.3500
    157.5000,       5.0000,   4.00000,   1221.1531
    162.5000,       5.0000,   4.00000,   1121.5560
    167.5000,       5.0000,   4.00000,   1140.2477
    172.5000,       5.0000,   4.00000,    830.1454
    177.5000,       5.0000,   4.00000,   1015.6693
    182.5000,       5.0000,   4.00000,    939.4288
    187.5000,       5.0000,   4.00000,    809.2341
    192.5000,       5.0000,   4.00000,    626.3322
    197.5000,       5.0000,   4.00000,    810.6373
    202.5000,       5.0000,   4.00000,    655.7481
    207.5000,       5.0000,   4.00000,    346.9490
    212.5000,       5.0000,   4.00000,    418.5253
    217.5000,       5.0000,   4.00000,    417.4378
    222.5000,       5.0000,   4.00000,    509.9200
    227.5000,       5.0000,   4.00000,    415.8975
    232.5000,       5.0000,   4.00000,    365.5336
    237.5000,       5.0000,   4.00000,    439.0915
    242.5000,       5.0000,   4.00000,    404.2974
    247.5000,       5.0000,   4.00000,    415.1686
    252.5000,       5.0000,   4.00000,    355.0446
    257.5000,       5.0000,   4.00000,    387.4676
    262.5000,       5.0000,   4.00000,    354.5637
    267.5000,       5.0000,   4.00000,    468.3600
    272.5000,       5.0000,   4.00000,    429.3399
    277.5000,       5.0000,   4.00000,    389.6434
    282.5000,       5.0000,   4.00000,    439.8091
    287.5000,       5.0000,   4.00000,    369.8067
    292.5000,       5.0000,   4.00000,    412.4360
    297.5000,       5.0000,   4.00000,    419.8685
    302.5000,       5.0000,   4.00000,    362.7870
    307.5000,       5.0000,   4.00000,    389.0414
    312.5000,       5.0000,   4.00000,    412.1240
    317.5000,       5.0000,   4.00000,    373.3636
    322.5000,       5.0000,   4.00000,    401.9830
    327.5000,       5.0000,   4.00000,    426.0069
    332.5000,       5.0000,   4.00000,    444.4106
    337.5000,       5.0000,   4.00000,    443.7708
    342.5000,       5.0000,   4.00000,    397.0965
    347.5000,       5.0000,   4.00000,    389.6345
    352.5000,       5.0000,   4.00000,    480.4520
    357.5000,       5.0000,   4.00000,    596.2419
    362.5000,       5.0000,   4.00000,    572.5217
    367.5000,       5.0000,   4.00000,    441.5612
    372.5000,       5.0000,   4.00000,    499.9706
    377.5000,       5.0000,   4.00000,    567.7969
    382.5000,       5.0000,   4.00000,    879.5995
    387.5000,       5.0000,   4.00000,    709.6852
    392.5000,       5.0000,   4.00000,    547.3295
    397.5000,       5.0000,   4.00000,    572.0591
    402.5000,       5.0000,   4.00000,    600.0731
    407.5000,       5.0000,   4.00000,    625.6757
    412.5000,       5.0000,   4.00000,    544.2512
    417.5000,       5.0000,   4.00000,    525.8195
    422.5000,       5.0000,   4.00000,    463.4873
     30.0000,      20.0000,   1.00000,    830.7454
     35.0000,      20.0000,   1.00000,    733.4605
     40.0000,      20.0000,   1.00000,    699.8420
     45.0000,      20.0000,   1.00000,    790.0824
     50.0000,      20.0000,   1.00000,    951.8572
     55.0000,      20.0000,   1.00000,   1004.8589
     60.0000,      20.0000,   1.00000,    937.8970
     65.0000,      20.0000,   1.00000,    832.4271
     70.0000,      20.0000,   1.00000,    614.6854
     75.0000,      20.0000,   1.00000,    584.1910
     80.0000,      20.0000,   1.00000,    726.2307
     85.0000,      20.0000,   1.00000,    896.2603
     90.0000,      20.0000,   1.00000,   1079.4330
     95.0000,      20.0000,   1.00000,   1070.5216
    100.0000,      20.0000,   1.00000,    930.3954
    105.0000,      20.0000,   1.00000,    814.5260
    110.0000,      20.0000,   1.00000,    775.1695
    115.0000,      20.0000,   1.00000,    814.9670
    120.0000,      20.0000,   1.00000,    926.4535
    125.0000,      20.0000,   1.00000,   1019.2364
    130.0000,      20.0000,   1.00000,   1075.9249
    135.0000,      20.0000,   1.00000,   1109.4182
    140.0000,      20.0000,   1.00000,    982.8877
    145.0000,      20.0000,   1.00000,    961.6674
    150.0000,      20.0000,   1.00000,    956.8186
    155.0000,      20.0000,   1.00000,    898.0973
    160.0000,      20.0000,   1.00000,    870.3649
    165.0000,      20.0000,   1.00000,    831.5846
    170.0000,      20.0000,   1.00000,    805.9393
    175.0000,      20.0000,   1.00000,    823.7136
    180.0000,      20.0000,   1.00000,    771.5764
    185.0000,      20.0000,   1.00000,    785.4202
    190.0000,      20.0000,   1.00000,    804.5278
    195.0000,      20.0000,   1.00000,    719.5129
    200.0000,      20.0000,   1.00000,    599.0620
    205.0000,      20.0000,   1.00000,    549.1831
    210.0000,      20.0000,   1.00000,    464.9397
    215.0000,      20.0000,   1.00000,    406.2666
    220.0000,      20.0000,   1.00000,    410.2656
    225.0000,      20.0000,   1.00000,    403.3897
    230.0000,      20.0000,   1.00000,    453.6693
    235.0000,      20.0000,   1.00000,    440.1154
    240.0000,      20.0000,   1.00000,    404.3453
    245.0000,      20.0000,   1.00000,    392.4889
    250.0000,      20.0000,   1.00000,    381.6004
    255.0000,      20.0000,   1.00000,    374.1277
    260.0000,      20.0000,   1.00000,    391.5018
    265.0000,      20.0000,   1.00000,    405.8378
    270.0000,      20.0000,   1.00000,    414.3820
    275.0000,      20.0000,   1.00000,    449.0746
    280.0000,      20.0000,   1.00000,    429.0486
    285.0000,      20.0000,   1.00000,    415.4891
    290.0000,      20.0000,   1.00000,    423.0898
    295.0000,      20.0000,   1.00000,    392.4956
    300.0000,      20.0000,   1.00000,    405.1806
    305.0000,      20.0000,   1.00000,    406.6558
    310.0000,      20.0000,   1.00000,    391.8544
    315.0000,      20.0000,   1.00000,    416.4113
    320.0000,      20.0000,   1.00000,    439.0862
    325.0000,      20.0000,   1.00000,    457.3847
    330.0000,      20.0000,   1.00000,    475.7925
    335.0000,      20.0000,   1.00000,    458.5640
    340.0000,      20.0000,   1.00000,    449.8742
    345.0000,      20.0000,   1.00000,    462.3849
    350.0000,      20.0000,   1.00000,    493.4400
    355.0000,      20.0000,   1.00000,    470.5075
    360.0000,      20.0000,   1.00000,    445.3721
    365.0000,      20.0000,   1.00000,    469.2697
    370.0000,      20.0000,   1.00000,    491.3610
    375.0000,      20.0000,   1.00000,    561.4387
    380.0000,      20.0000,   1.00000,    590.9030
    385.0000,      20.0000,   1.00000,    615.4977
    390.0000,      20.0000,   1.00000,    663.6227
    395.0000,      20.0000,   1.00000,    619.1501
    400.0000,      20.0000,   1.00000,    562.4402
    405.0000,      20.0000,   1.00000,    536.6510
    410.0000,      20.0000,   1.00000,    508.5893
    415.0000,      20.0000,   1.00000,    507.7972
     27.5000,       5.0000,   5.00000,   1020.2974
     32.5000,       5.0000,   5.00000,    790.2687
     37.5000,       5.0000,   5.00000,    671.1003
     42.5000,       5.0000,   5.00000,    611.5908
     47.5000,       5.0000,   5.00000,    834.1946
     52.5000,       5.0000,   5.00000,   1025.0588
     57.5000,       5.0000,   5.00000,   1400.2334
     62.5000,       5.0000,   5.00000,    779.6542
     67.5000,       5.0000,   5.00000,    567.1179
     72.5000,       5.0000,   5.00000,    552.9550
     77.5000,       5.0000,   5.00000,    569.0072
     82.5000,       5.0000,   5.00000,    715.7695
     87.5000,       5.0000,   5.00000,   1135.8805
     92.5000,       5.0000,   5.00000,   1182.1727
     97.5000,       5.0000,   5.00000,   1059.1398
    102.5000,       5.0000,   5.00000,    863.2980
    107.5000,       5.0000,   5.00000,    721.7442
    112.5000,       5.0000,   5.00000,    671.9849
    117.5000,       5.0000,   5.00000,    781.1201
    122.5000,       5.0000,   5.00000,   1079.3701
    127.5000,       5.0000,   5.00000,   1145.7614
    132.5000,       5.0000,   5.00000,    990.2394
    137.5000,       5.0000,   5.00000,    965.8364
    142.5000,       5.0000,   5.00000,   1125.1781
    147.5000,       5.0000,   5.00000,    924.0924
    152.5000,       5.0000,   5.00000,    869.3948
    157.5000,       5.0000,   5.00000,    941.8029
    162.5000,       5.0000,   5.00000,    872.6341
    167.5000,       5.0000,   5.00000,    891.4938
    172.5000,       5.0000,   5.00000,    675.8889
    177.5000,       5.0000,   5.00000,    852.0870
    182.5000,       5.0000,   5.00000,    832.3856
    187.5000,       5.0000,   5.00000,    723.4369
    192.5000,       5.0000,   5.00000,    571.9022
    197.5000,       5.0000,   5.00000,    801.8912
    202.5000,       5.0000,   5.00000,    619.1748
    207.5000,       5.0000,   5.00000,    336.9710
    212.5000,       5.0000,   5.00000,    403.5791
    217.5000,       5.0000,   5.00000,    407.3497
    222.5000,       5.0000,   5.00000,    446.2791
    227.5000,       5.0000,   5.00000,    411.1622
    232.5000,       5.0000,   5.00000,    391.2607
    237.5000,       5.0000,   5.00000,    455.1728
    242.5000,       5.0000,   5.00000,    389.9565
    247.5000,       5.0000,   5.00000,    395.4208
    252.5000,       5.0000,   5.00000,    356.0243
    257.5000,       5.0000,   5.00000,    381.7252
    262.5000,       5.0000,   5.00000,    348.4181
    267.5000,       5.0000,   5.00000,    470.7886
    272.5000,       5.0000,   5.00000,    428.1262
    277.5000,       5.0000,   5.00000,    408.6984
    282.5000,       5.0000,   5.00000,    453.2059
    287.5000,       5.0000,   5.00000,    382.4700
    292.5000,       5.0000,   5.00000,    417.4710
    297.5000,       5.0000,   5.00000,    433.6457
    302.5000,       5.0000,   5.00000,    377.4181
    307.5000,       5.0000,   5.00000,    398.7316
    312.5000,       5.0000,   5.00000,    438.4820
    317.5000,       5.0000,   5.00000,    399.5776
    322.5000,       5.0000,   5.00000,    442.1875
    327.5000,       5.0000,   5.00000,    476.0600
    332.5000,       5.0000,   5.00000,    481.7057
    337.5000,       5.0000,   5.00000,    465.6976
    342.5000,       5.0000,   5.00000,    431.2813
    347.5000,       5.0000,   5.00000,    406.2682
    352.5000,       5.0000,   5.00000,    485.3875
    357.5000,       5.0000,   5.00000,    514.3118
    362.5000,       5.0000,   5.00000,    514.4394
    367.5000,       5.0000,   5.00000,    428.3565
    372.5000,       5.0000,   5.00000,    482.6509
    377.5000,       5.0000,   5.00000,    521.0613
    382.5000,       5.0000,   5.00000,    783.9166
    387.5000,       5.0000,   5.00000,    650.1873
    392.5000,       5.0000,   5.00000,    528.1237
    397.5000,       5.0000,   5.00000,    567.9495
    402.5000,       5.0000,   5.00000,    581.7681
    407.5000,       5.0000,   5.00000,    537.1153
    412.5000,       5.0000,   5.00000,    489.1004
    417.5000,       5.0000,   5.00000,    492.2271
     32.5000,       5.0000,   6.00000,    787.4133
     37.5000,       5.0000,   6.00000,    706.2463
     42.5000,       5.0000,   6.00000,    592.2284
     47.5000,       5.0000,   6.00000,    826.4280
     52.5000,       5.0000,   6.00000,   1029.4250
     57.5000,       5.0000,   6.00000,   1363.0184
     62.5000,       5.0000,   6.00000,    762.7944
     67.5000,       5.0000,   6.00000,    558.0103
     72.5000,       5.0000,   6.00000,    559.9495
     77.5000,       5.0000,   6.00000,    563.0431
     82.5000,       5.0000,   6.00000,    714.7385
     87.5000,       5.0000,   6.00000,   1111.9174
     92.5000,       5.0000,   6.00000,   1223.9143
     97.5000,       5.0000,   6.00000,   1098.0098
    102.5000,       5.0000,   6.00000,    890.2856
    107.5000,       5.0000,   6.00000,    722.0004
    112.5000,       5.0000,   6.00000,    595.4861
    117.5000,       5.0000,   6.00000,    664.3002
    122.5000,       5.0000,   6.00000,    954.5994
    127.5000,       5.0000,   6.00000,   1021.0842
    132.5000,       5.0000,   6.00000,    902.4836
    137.5000,       5.0000,   6.00000,    871.5512
    142.5000,       5.0000,   6.00000,   1064.9541
    147.5000,       5.0000,   6.00000,    769.3524
    152.5000,       5.0000,   6.00000,    652.5510
    157.5000,       5.0000,   6.00000,    730.9867
    162.5000,       5.0000,   6.00000,    758.7748
    167.5000,       5.0000,   6.00000,    730.2274
    172.5000,       5.0000,   6.00000,    527.1008
    177.5000,       5.0000,   6.00000,    795.9244
    182.5000,       5.0000,   6.00000,    777.9858
    187.5000,       5.0000,   6.00000,    649.2199
    192.5000,       5.0000,   6.00000,    516.3130
    197.5000,       5.0000,   6.00000,    770.6338
    202.5000,       5.0000,   6.00000,    642.8663
    207.5000,       5.0000,   6.00000,    314.5070
    212.5000,       5.0000,   6.00000,    387.9949
    217.5000,       5.0000,   6.00000,    397.2357
    222.5000,       5.0000,   6.00000,    444.7787
    227.5000,       5.0000,   6.00000,    369.5125
    232.5000,       5.0000,   6.00000,    387.8120
    237.5000,       5.0000,   6.00000,    471.7345
    242.5000,       5.0000,   6.00000,    392.3824
    247.5000,       5.0000,   6.00000,    398.6638
    252.5000,       5.0000,   6.00000,    345.2319
    257.5000,       5.0000,   6.00000,    393.9768
    262.5000,       5.0000,   6.00000,    356.6721
    267.5000,       5.0000,   6.00000,    465.3199
    272.5000,       5.0000,   6.00000,    442.3483
    277.5000,       5.0000,   6.00000,    419.4812
    282.5000,       5.0000,   6.00000,    466.7996
    287.5000,       5.0000,   6.00000,    394.9634
    292.5000,       5.0000,   6.00000,    433.9759
    297.5000,       5.0000,   6.00000,    432.0223
    302.5000,       5.0000,   6.00000,    382.2406
    307.5000,       5.0000,   6.00000,    409.5350
    312.5000,       5.0000,   6.00000,    451.7588
    317.5000,       5.0000,   6.00000,    430.1107
    322.5000,       5.0000,   6.00000,    467.3828
    327.5000,       5.0000,   6.00000,    496.2534
    332.5000,       5.0000,   6.00000,    501.6472
    337.5000,       5.0000,   6.00000,    490.4939
    342.5000,       5.0000,   6.00000,    439.9347
    347.5000,       5.0000,   6.00000,    409.1244
    352.5000,       5.0000,   6.00000,    423.7406
    357.5000,       5.0000,   6.00000,    465.6494
    362.5000,       5.0000,   6.00000,    499.2954
    367.5000,       5.0000,   6.00000,    417.8930
    372.5000,       5.0000,   6.00000,    473.7225
    377.5000,       5.0000,   6.00000,    512.0342
    382.5000,       5.0000,   6.00000,    759.8649
    387.5000,       5.0000,   6.00000,    615.2918
    392.5000,       5.0000,   6.00000,    524.8219
    397.5000,       5.0000,   6.00000,    584.4679
    402.5000,       5.0000,   6.00000,    574.0916
    407.5000,       5.0000,   6.00000,    505.3536
    412.5000,       5.0000,   6.00000,    424.7096
     37.5000,      25.0000,   1.00000,    796.7789
     42.5000,      25.0000,   1.00000,    813.2435
     47.5000,      25.0000,   1.00000,    890.8343
     52.5000,      25.0000,   1.00000,    851.9250
     57.5000,      25.0000,   1.00000,    824.3365
     62.5000,      25.0000,   1.00000,    791.0845
     67.5000,      25.0000,   1.00000,    749.1489
     72.5000,      25.0000,   1.00000,    629.5155
     77.5000,      25.0000,   1.00000,    705.2208
     82.5000,      25.0000,   1.00000,    816.6831
     87.5000,      25.0000,   1.00000,    902.3619
     92.5000,      25.0000,   1.00000,    963.7043
     97.5000,      25.0000,   1.00000,   1033.7798
    102.5000,      25.0000,   1.00000,    927.7702
    107.5000,      25.0000,   1.00000,    791.4142
    112.5000,      25.0000,   1.00000,    761.5501
    117.5000,      25.0000,   1.00000,    773.4442
    122.5000,      25.0000,   1.00000,    780.7560
    127.5000,      25.0000,   1.00000,    856.2212
    132.5000,      25.0000,   1.00000,    949.4366
    137.5000,      25.0000,   1.00000,    946.9882
    142.5000,      25.0000,   1.00000,    848.4109
    147.5000,      25.0000,   1.00000,    777.9432
    152.5000,      25.0000,   1.00000,    712.9883
    157.5000,      25.0000,   1.00000,    663.7141
    162.5000,      25.0000,   1.00000,    618.7623
    167.5000,      25.0000,   1.00000,    644.3747
    172.5000,      25.0000,   1.00000,    666.0106
    177.5000,      25.0000,   1.00000,    665.4065
    182.5000,      25.0000,   1.00000,    669.3984
    187.5000,      25.0000,   1.00000,    728.7411
    192.5000,      25.0000,   1.00000,    688.8377
    197.5000,      25.0000,   1.00000,    602.4869
    202.5000,      25.0000,   1.00000,    535.7156
    207.5000,      25.0000,   1.00000,    525.5303
    212.5000,      25.0000,   1.00000,    433.6911
    217.5000,      25.0000,   1.00000,    383.9695
    222.5000,      25.0000,   1.00000,    397.1119
    227.5000,      25.0000,   1.00000,    413.3325
    232.5000,      25.0000,   1.00000,    400.7995
    237.5000,      25.0000,   1.00000,    415.6576
    242.5000,      25.0000,   1.00000,    415.6978
    247.5000,      25.0000,   1.00000,    398.0318
    252.5000,      25.0000,   1.00000,    379.8563
    257.5000,      25.0000,   1.00000,    400.2420
    262.5000,      25.0000,   1.00000,    409.9095
    267.5000,      25.0000,   1.00000,    423.8484
    272.5000,      25.0000,   1.00000,    438.6904
    277.5000,      25.0000,   1.00000,    451.6339
    282.5000,      25.0000,   1.00000,    442.7005
    287.5000,      25.0000,   1.00000,    438.9610
    292.5000,      25.0000,   1.00000,    420.4982
    297.5000,      25.0000,   1.00000,    403.0297
    302.5000,      25.0000,   1.00000,    406.7900
    307.5000,      25.0000,   1.00000,    415.0341
    312.5000,      25.0000,   1.00000,    428.6015
    317.5000,      25.0000,   1.00000,    456.6812
    322.5000,      25.0000,   1.00000,    481.5725
    327.5000,      25.0000,   1.00000,    475.6777
    332.5000,      25.0000,   1.00000,    485.4268
    337.5000,      25.0000,   1.00000,    476.7082
    342.5000,      25.0000,   1.00000,    471.9375
    347.5000,      25.0000,   1.00000,    436.2020
    352.5000,      25.0000,   1.00000,    418.7722
    357.5000,      25.0000,   1.00000,    409.5236
    362.5000,      25.0000,   1.00000,    433.2148
    367.5000,      25.0000,   1.00000,    462.1040
    372.5000,      25.0000,   1.00000,    533.2258
    377.5000,      25.0000,   1.00000,    561.3876
    382.5000,      25.0000,   1.00000,    582.8733
    387.5000,      25.0000,   1.00000,    620.3573
    392.5000,      25.0000,   1.00000,    656.0545
    397.5000,      25.0000,   1.00000,    593.7119
    402.5000,      25.0000,   1.00000,    526.3105
    407.5000,      25.0000,   1.00000,    487.6868
     37.5000,       5.0000,   7.00000,    738.2451
     42.5000,       5.0000,   7.00000,    630.9525
     47.5000,       5.0000,   7.00000,    822.7413
     52.5000,       5.0000,   7.00000,    966.0947
     57.5000,       5.0000,   7.00000,   1257.1969
     62.5000,       5.0000,   7.00000,    704.7832
     67.5000,       5.0000,   7.00000,    535.7750
     72.5000,       5.0000,   7.00000,    556.9107
     77.5000,       5.0000,   7.00000,    578.2089
     82.5000,       5.0000,   7.00000,    704.5558
     87.5000,       5.0000,   7.00000,   1049.9650
     92.5000,       5.0000,   7.00000,   1125.6940
     97.5000,       5.0000,   7.00000,   1128.7534
    102.5000,       5.0000,   7.00000,    924.5512
    107.5000,       5.0000,   7.00000,    698.9041
    112.5000,       5.0000,   7.00000,    581.9324
    117.5000,       5.0000,   7.00000,    633.3957
    122.5000,       5.0000,   7.00000,    842.4626
    127.5000,       5.0000,   7.00000,    909.5504
    132.5000,       5.0000,   7.00000,    808.1729
    137.5000,       5.0000,   7.00000,    834.1426
    142.5000,       5.0000,   7.00000,    971.3715
    147.5000,       5.0000,   7.00000,    680.5403
    152.5000,       5.0000,   7.00000,    556.9307
    157.5000,       5.0000,   7.00000,    621.0996
    162.5000,       5.0000,   7.00000,    613.4576
    167.5000,       5.0000,   7.00000,    626.2700
    172.5000,       5.0000,   7.00000,    486.2116
    177.5000,       5.0000,   7.00000,    697.8397
    182.5000,       5.0000,   7.00000,    734.9011
    187.5000,       5.0000,   7.00000,    607.8849
    192.5000,       5.0000,   7.00000,    479.7902
    197.5000,       5.0000,   7.00000,    747.3972
    202.5000,       5.0000,   7.00000,    616.4725
    207.5000,       5.0000,   7.00000,    319.6080
    212.5000,       5.0000,   7.00000,    366.5312
    217.5000,       5.0000,   7.00000,    386.3560
    222.5000,       5.0000,   7.00000,    438.2155
    227.5000,       5.0000,   7.00000,    370.9407
    232.5000,       5.0000,   7.00000,    346.0715
    237.5000,       5.0000,   7.00000,    456.4204
    242.5000,       5.0000,   7.00000,    416.7160
    247.5000,       5.0000,   7.00000,    404.9997
    252.5000,       5.0000,   7.00000,    355.9645
    257.5000,       5.0000,   7.00000,    395.2988
    262.5000,       5.0000,   7.00000,    365.0967
    267.5000,       5.0000,   7.00000,    485.8850
    272.5000,       5.0000,   7.00000,    446.8185
    277.5000,       5.0000,   7.00000,    425.5100
    282.5000,       5.0000,   7.00000,    478.8626
    287.5000,       5.0000,   7.00000,    407.7432
    292.5000,       5.0000,   7.00000,    440.9300
    297.5000,       5.0000,   7.00000,    442.2951
    302.5000,       5.0000,   7.00000,    379.5603
    307.5000,       5.0000,   7.00000,    419.9209
    312.5000,       5.0000,   7.00000,    473.9149
    317.5000,       5.0000,   7.00000,    440.7283
    322.5000,       5.0000,   7.00000,    480.9371
    327.5000,       5.0000,   7.00000,    496.2194
    332.5000,       5.0000,   7.00000,    512.9007
    337.5000,       5.0000,   7.00000,    499.9529
    342.5000,       5.0000,   7.00000,    436.2640
    347.5000,       5.0000,   7.00000,    360.9441
    352.5000,       5.0000,   7.00000,    393.3366
    357.5000,       5.0000,   7.00000,    456.6835
    362.5000,       5.0000,   7.00000,    490.7371
    367.5000,       5.0000,   7.00000,    408.9963
    372.5000,       5.0000,   7.00000,    467.2961
    377.5000,       5.0000,   7.00000,    520.5587
    382.5000,       5.0000,   7.00000,    775.2798
    387.5000,       5.0000,   7.00000,    624.8166
    392.5000,       5.0000,   7.00000,    522.5775
    397.5000,       5.0000,   7.00000,    576.7435
    402.5000,       5.0000,   7.00000,    569.2093
    407.5000,       5.0000,   7.00000,    492.7635
     42.5000,       5.0000,   8.00000,    653.7359
     47.5000,       5.0000,   8.00000,    813.3928
     52.5000,       5.0000,   8.00000,    887.1141
     57.5000,       5.0000,   8.00000,   1129.8936
     62.5000,       5.0000,   8.00000,    638.7510
     67.5000,       5.0000,   8.00000,    500.4397
     72.5000,       5.0000,   8.00000,    544.2540
     77.5000,       5.0000,   8.00000,    571.1656
     82.5000,       5.0000,   8.00000,    684.2705
     87.5000,       5.0000,   8.00000,    978.8543
     92.5000,       5.0000,   8.00000,   1056.6184
     97.5000,       5.0000,   8.00000,   1037.1221
    102.5000,       5.0000,   8.00000,    906.9098
    107.5000,       5.0000,   8.00000,    716.5455
    112.5000,       5.0000,   8.00000,    595.4305
    117.5000,       5.0000,   8.00000,    629.5397
    122.5000,       5.0000,   8.00000,    805.6451
    127.5000,       5.0000,   8.00000,    809.5542
    132.5000,       5.0000,   8.00000,    749.9555
    137.5000,       5.0000,   8.00000,    748.6302
    142.5000,       5.0000,   8.00000,    875.7251
    147.5000,       5.0000,   8.00000,    627.3088
    152.5000,       5.0000,   8.00000,    536.1027
    157.5000,       5.0000,   8.00000,    544.1443
    162.5000,       5.0000,   8.00000,    513.7590
    167.5000,       5.0000,   8.00000,    572.2784
    172.5000,       5.0000,   8.00000,    454.0807
    177.5000,       5.0000,   8.00000,    655.4786
    182.5000,       5.0000,   8.00000,    655.8204
    187.5000,       5.0000,   8.00000,    582.6888
    192.5000,       5.0000,   8.00000,    467.9320
    197.5000,       5.0000,   8.00000,    707.8038
    202.5000,       5.0000,   8.00000,    596.3488
    207.5000,       5.0000,   8.00000,    307.7968
    212.5000,       5.0000,   8.00000,    373.2539
    217.5000,       5.0000,   8.00000,    367.9157
    222.5000,       5.0000,   8.00000,    428.7921
    227.5000,       5.0000,   8.00000,    359.4086
    232.5000,       5.0000,   8.00000,    340.7348
    237.5000,       5.0000,   8.00000,    422.8109
    242.5000,       5.0000,   8.00000,    405.7133
    247.5000,       5.0000,   8.00000,    433.9595
    252.5000,       5.0000,   8.00000,    368.4877
    257.5000,       5.0000,   8.00000,    404.5971
    262.5000,       5.0000,   8.00000,    372.5503
    267.5000,       5.0000,   8.00000,    502.7123
    272.5000,       5.0000,   8.00000,    456.7077
    277.5000,       5.0000,   8.00000,    430.0009
    282.5000,       5.0000,   8.00000,    487.3919
    287.5000,       5.0000,   8.00000,    412.0104
    292.5000,       5.0000,   8.00000,    449.8498
    297.5000,       5.0000,   8.00000,    448.2910
    302.5000,       5.0000,   8.00000,    393.8052
    307.5000,       5.0000,   8.00000,    428.8428
    312.5000,       5.0000,   8.00000,    484.9164
    317.5000,       5.0000,   8.00000,    444.6167
    322.5000,       5.0000,   8.00000,    470.1551
    327.5000,       5.0000,   8.00000,    503.3997
    332.5000,       5.0000,   8.00000,    505.9410
    337.5000,       5.0000,   8.00000,    486.8271
    342.5000,       5.0000,   8.00000,    394.8839
    347.5000,       5.0000,   8.00000,    336.4090
    352.5000,       5.0000,   8.00000,    384.0409
    357.5000,       5.0000,   8.00000,    455.1646
    362.5000,       5.0000,   8.00000,    486.3255
    367.5000,       5.0000,   8.00000,    405.7878
    372.5000,       5.0000,   8.00000,    470.5011
    377.5000,       5.0000,   8.00000,    527.2938
    382.5000,       5.0000,   8.00000,    808.4522
    387.5000,       5.0000,   8.00000,    646.5087
    392.5000,       5.0000,   8.00000,    521.7440
    397.5000,       5.0000,   8.00000,    560.7167
    402.5000,       5.0000,   8.00000,    557.9929
     52.5000,      35.0000,   1.00000,    651.6360
     57.5000,      35.0000,   1.00000,    593.1669
     62.5000,      35.0000,   1.00000,    576.1521
     67.5000,      35.0000,   1.00000,    607.2799
     72.5000,      35.0000,   1.00000,    663.5486
     77.5000,      35.0000,   1.00000,    648.2108
     82.5000,      35.0000,   1.00000,    693.0455
     87.5000,      35.0000,   1.00000,    732.8061
     92.5000,      35.0000,   1.00000,    725.7965
     97.5000,      35.0000,   1.00000,    731.2807
    102.5000,      35.0000,   1.00000,    784.8533
    107.5000,      35.0000,   1.00000,    827.9498
    112.5000,      35.0000,   1.00000,    864.6782
    117.5000,      35.0000,   1.00000,    784.2627
    122.5000,      35.0000,   1.00000,    737.9218
    127.5000,      35.0000,   1.00000,    722.3398
    132.5000,      35.0000,   1.00000,    678.6233
    137.5000,      35.0000,   1.00000,    650.6617
    142.5000,      35.0000,   1.00000,    663.0212
    147.5000,      35.0000,   1.00000,    627.2193
    152.5000,      35.0000,   1.00000,    599.5657
    157.5000,      35.0000,   1.00000,    570.4718
    162.5000,      35.0000,   1.00000,    524.3315
    167.5000,      35.0000,   1.00000,    509.9485
    172.5000,      35.0000,   1.00000,    506.3915
    177.5000,      35.0000,   1.00000,    521.1719
    182.5000,      35.0000,   1.00000,    578.4448
    187.5000,      35.0000,   1.00000,    573.8573
    192.5000,      35.0000,   1.00000,    564.0076
    197.5000,      35.0000,   1.00000,    542.2376
    202.5000,      35.0000,   1.00000,    490.2915
    207.5000,      35.0000,   1.00000,    457.3568
    212.5000,      35.0000,   1.00000,    458.3864
    217.5000,      35.0000,   1.00000,    397.4280
    222.5000,      35.0000,   1.00000,    364.2447
    227.5000,      35.0000,   1.00000,    368.4536
    232.5000,      35.0000,   1.00000,    379.5225
    237.5000,      35.0000,   1.00000,    387.0493
    242.5000,      35.0000,   1.00000,    384.1314
    247.5000,      35.0000,   1.00000,    386.1084
    252.5000,      35.0000,   1.00000,    444.6939
    257.5000,      35.0000,   1.00000,    458.3982
    262.5000,      35.0000,   1.00000,    445.9950
    267.5000,      35.0000,   1.00000,    454.0672
    272.5000,      35.0000,   1.00000,    456.8093
    277.5000,      35.0000,   1.00000,    463.0567
    282.5000,      35.0000,   1.00000,    467.5992
    287.5000,      35.0000,   1.00000,    441.2435
    292.5000,      35.0000,   1.00000,    440.6448
    297.5000,      35.0000,   1.00000,    452.3695
    302.5000,      35.0000,   1.00000,    446.0343
    307.5000,      35.0000,   1.00000,    446.9954
    312.5000,      35.0000,   1.00000,    443.6358
    317.5000,      35.0000,   1.00000,    445.8155
    322.5000,      35.0000,   1.00000,    460.7705
    327.5000,      35.0000,   1.00000,    454.3463
    332.5000,      35.0000,   1.00000,    404.0211
    337.5000,      35.0000,   1.00000,    394.7215
    342.5000,      35.0000,   1.00000,    399.0722
    347.5000,      35.0000,   1.00000,    407.3309
    352.5000,      35.0000,   1.00000,    398.7877
    357.5000,      35.0000,   1.00000,    398.1667
    362.5000,      35.0000,   1.00000,    424.5040
    367.5000,      35.0000,   1.00000,    505.1179
    372.5000,      35.0000,   1.00000,    559.3277
    377.5000,      35.0000,   1.00000,    586.4532
    382.5000,      35.0000,   1.00000,    608.2010
    387.5000,      35.0000,   1.00000,    631.1021
    392.5000,      35.0000,   1.00000,    626.8062
     52.5000,       5.0000,  10.00000,    804.6790
     57.5000,       5.0000,  10.00000,   1015.3510
     62.5000,       5.0000,  10.00000,    546.4293
     67.5000,       5.0000,  10.00000,    423.2404
     72.5000,       5.0000,  10.00000,    447.9348
     77.5000,       5.0000,  10.00000,    472.0922
     82.5000,       5.0000,  10.00000,    596.3373
     87.5000,       5.0000,  10.00000,    898.4027
     92.5000,       5.0000,  10.00000,    931.3920
     97.5000,       5.0000,  10.00000,    872.9551
    102.5000,       5.0000,  10.00000,    770.7021
    107.5000,       5.0000,  10.00000,    668.3611
    112.5000,       5.0000,  10.00000,    622.9081
    117.5000,       5.0000,  10.00000,    652.7617
    122.5000,       5.0000,  10.00000,    820.3812
    127.5000,       5.0000,  10.00000,    783.7824
    132.5000,       5.0000,  10.00000,    627.0018
    137.5000,       5.0000,  10.00000,    590.7977
    142.5000,       5.0000,  10.00000,    736.5903
    147.5000,       5.0000,  10.00000,    543.5606
    152.5000,       5.0000,  10.00000,    460.6155
    157.5000,       5.0000,  10.00000,    515.6912
    162.5000,       5.0000,  10.00000,    510.0892
    167.5000,       5.0000,  10.00000,    521.1191
    172.5000,       5.0000,  10.00000,    390.2878
    177.5000,       5.0000,  10.00000,    587.9767
    182.5000,       5.0000,  10.00000,    613.0510
    187.5000,       5.0000,  10.00000,    513.5912
    192.5000,       5.0000,  10.00000,    419.1571
    197.5000,       5.0000,  10.00000,    680.2684
    202.5000,       5.0000,  10.00000,    570.7656
    207.5000,       5.0000,  10.00000,    289.5158
    212.5000,       5.0000,  10.00000,    352.0663
    217.5000,       5.0000,  10.00000,    355.3923
    222.5000,       5.0000,  10.00000,    401.5945
    227.5000,       5.0000,  10.00000,    333.6871
    232.5000,       5.0000,  10.00000,    328.0055
    237.5000,       5.0000,  10.00000,    422.7613
    242.5000,       5.0000,  10.00000,    387.0094
    247.5000,       5.0000,  10.00000,    405.8654
    252.5000,       5.0000,  10.00000,    388.1578
    257.5000,       5.0000,  10.00000,    445.8751
    262.5000,       5.0000,  10.00000,    393.4416
    267.5000,       5.0000,  10.00000,    518.1502
    272.5000,       5.0000,  10.00000,    473.1249
    277.5000,       5.0000,  10.00000,    446.4402
    282.5000,       5.0000,  10.00000,    493.9490
    287.5000,       5.0000,  10.00000,    416.1937
    292.5000,       5.0000,  10.00000,    466.2824
    297.5000,       5.0000,  10.00000,    481.0259
    302.5000,       5.0000,  10.00000,    423.1798
    307.5000,       5.0000,  10.00000,    446.6800
    312.5000,       5.0000,  10.00000,    476.2195
    317.5000,       5.0000,  10.00000,    427.5624
    322.5000,       5.0000,  10.00000,    457.3947
    327.5000,       5.0000,  10.00000,    470.3922
    332.5000,       5.0000,  10.00000,    436.3962
    337.5000,       5.0000,  10.00000,    407.2311
    342.5000,       5.0000,  10.00000,    354.9046
    347.5000,       5.0000,  10.00000,    323.7516
    352.5000,       5.0000,  10.00000,    375.8607
    357.5000,       5.0000,  10.00000,    446.2432
    362.5000,       5.0000,  10.00000,    494.5864
    367.5000,       5.0000,  10.00000,    423.4802
    372.5000,       5.0000,  10.00000,    492.0540
    377.5000,       5.0000,  10.00000,    551.3824
    382.5000,       5.0000,  10.00000,    829.3006
    387.5000,       5.0000,  10.00000,    651.2561
    392.5000,       5.0000,  10.00000,    524.1805
     67.5000,      45.0000,   1.00000,    511.4900
     72.5000,      45.0000,   1.00000,    525.0745
     77.5000,      45.0000,   1.00000,    496.7159
     82.5000,      45.0000,   1.00000,    473.4509
     87.5000,      45.0000,   1.00000,    501.0025
     92.5000,      45.0000,   1.00000,    547.6045
     97.5000,      45.0000,   1.00000,    606.3082
    102.5000,      45.0000,   1.00000,    675.4268
    107.5000,      45.0000,   1.00000,    738.7604
    112.5000,      45.0000,   1.00000,    712.9745
    117.5000,      45.0000,   1.00000,    688.4304
    122.5000,      45.0000,   1.00000,    687.3460
    127.5000,      45.0000,   1.00000,    703.1694
    132.5000,      45.0000,   1.00000,    648.5653
    137.5000,      45.0000,   1.00000,    610.6675
    142.5000,      45.0000,   1.00000,    598.7367
    147.5000,      45.0000,   1.00000,    563.8080
    152.5000,      45.0000,   1.00000,    523.1362
    157.5000,      45.0000,   1.00000,    538.5430
    162.5000,      45.0000,   1.00000,    554.5408
    167.5000,      45.0000,   1.00000,    527.4233
    172.5000,      45.0000,   1.00000,    502.3213
    177.5000,      45.0000,   1.00000,    522.0411
    182.5000,      45.0000,   1.00000,    513.2612
    187.5000,      45.0000,   1.00000,    483.3813
    192.5000,      45.0000,   1.00000,    471.3516
    197.5000,      45.0000,   1.00000,    485.3596
    202.5000,      45.0000,   1.00000,    458.1667
    207.5000,      45.0000,   1.00000,    421.1304
    212.5000,      45.0000,   1.00000,    407.2008
    217.5000,      45.0000,   1.00000,    406.8835
    222.5000,      45.0000,   1.00000,    371.2373
    227.5000,      45.0000,   1.00000,    351.1447
    232.5000,      45.0000,   1.00000,    363.6772
    237.5000,      45.0000,   1.00000,    379.2999
    242.5000,      45.0000,   1.00000,    379.5356
    247.5000,      45.0000,   1.00000,    401.1203
    252.5000,      45.0000,   1.00000,    426.0838
    257.5000,      45.0000,   1.00000,    442.2370
    262.5000,      45.0000,   1.00000,    450.2326
    267.5000,      45.0000,   1.00000,    471.6667
    272.5000,      45.0000,   1.00000,    482.3748
    277.5000,      45.0000,   1.00000,    483.9219
    282.5000,      45.0000,   1.00000,    481.5179
    287.5000,      45.0000,   1.00000,    487.5893
    292.5000,      45.0000,   1.00000,    478.9365
    297.5000,      45.0000,   1.00000,    457.4141
    302.5000,      45.0000,   1.00000,    451.4864
    307.5000,      45.0000,   1.00000,    442.6296
    312.5000,      45.0000,   1.00000,    436.1437
    317.5000,      45.0000,   1.00000,    397.8772
    322.5000,      45.0000,   1.00000,    366.5284
    327.5000,      45.0000,   1.00000,    358.2794
    332.5000,      45.0000,   1.00000,    352.9073
    337.5000,      45.0000,   1.00000,    361.0215
    342.5000,      45.0000,   1.00000,    376.4034
    347.5000,      45.0000,   1.00000,    383.3021
    352.5000,      45.0000,   1.00000,    402.2381
    357.5000,      45.0000,   1.00000,    425.3937
    362.5000,      45.0000,   1.00000,    487.7436
    367.5000,      45.0000,   1.00000,    532.2820
    372.5000,      45.0000,   1.00000,    557.4527
    377.5000,      45.0000,   1.00000,    588.1289
     67.5000,      15.0000,   4.00000,    376.5512
     72.5000,      15.0000,   4.00000,    331.8294
     77.5000,      15.0000,   4.00000,    340.5526
     82.5000,      15.0000,   4.00000,    447.6391
     87.5000,      15.0000,   4.00000,    594.2269
     92.5000,      15.0000,   4.00000,    724.6035
     97.5000,      15.0000,   4.00000,    743.2138
    102.5000,      15.0000,   4.00000,    679.2614
    107.5000,      15.0000,   4.00000,    593.7664
    112.5000,      15.0000,   4.00000,    536.1980
    117.5000,      15.0000,   4.00000,    584.9576
    122.5000,      15.0000,   4.00000,    675.8038
    127.5000,      15.0000,   4.00000,    748.6846
    132.5000,      15.0000,   4.00000,    666.4716
    137.5000,      15.0000,   4.00000,    608.9085
    142.5000,      15.0000,   4.00000,    565.0999
    147.5000,      15.0000,   4.00000,    513.5084
    152.5000,      15.0000,   4.00000,    455.2503
    157.5000,      15.0000,   4.00000,    466.9551
    162.5000,      15.0000,   4.00000,    510.8632
    167.5000,      15.0000,   4.00000,    489.3035
    172.5000,      15.0000,   4.00000,    510.9950
    177.5000,      15.0000,   4.00000,    517.1882
    182.5000,      15.0000,   4.00000,    531.5018
    187.5000,      15.0000,   4.00000,    471.7713
    192.5000,      15.0000,   4.00000,    500.3510
    197.5000,      15.0000,   4.00000,    523.7311
    202.5000,      15.0000,   4.00000,    476.1696
    207.5000,      15.0000,   4.00000,    373.3254
    212.5000,      15.0000,   4.00000,    310.9914
    217.5000,      15.0000,   4.00000,    341.7568
    222.5000,      15.0000,   4.00000,    340.1382
    227.5000,      15.0000,   4.00000,    338.0368
    232.5000,      15.0000,   4.00000,    347.8609
    237.5000,      15.0000,   4.00000,    370.2224
    242.5000,      15.0000,   4.00000,    394.2142
    247.5000,      15.0000,   4.00000,    385.2259
    252.5000,      15.0000,   4.00000,    404.2374
    257.5000,      15.0000,   4.00000,    396.6091
    262.5000,      15.0000,   4.00000,    444.4112
    267.5000,      15.0000,   4.00000,    480.3584
    272.5000,      15.0000,   4.00000,    508.5110
    277.5000,      15.0000,   4.00000,    495.7862
    282.5000,      15.0000,   4.00000,    482.5281
    287.5000,      15.0000,   4.00000,    493.8335
    292.5000,      15.0000,   4.00000,    483.8761
    297.5000,      15.0000,   4.00000,    465.4371
    302.5000,      15.0000,   4.00000,    449.2329
    307.5000,      15.0000,   4.00000,    442.9265
    312.5000,      15.0000,   4.00000,    433.5336
    317.5000,      15.0000,   4.00000,    402.6753
    322.5000,      15.0000,   4.00000,    377.1141
    327.5000,      15.0000,   4.00000,    381.9900
    332.5000,      15.0000,   4.00000,    373.4726
    337.5000,      15.0000,   4.00000,    357.4622
    342.5000,      15.0000,   4.00000,    331.7061
    347.5000,      15.0000,   4.00000,    330.3452
    352.5000,      15.0000,   4.00000,    374.7607
    357.5000,      15.0000,   4.00000,    445.4323
    362.5000,      15.0000,   4.00000,    475.9615
    367.5000,      15.0000,   4.00000,    495.5983
    372.5000,      15.0000,   4.00000,    503.1149
    377.5000,      15.0000,   4.00000,    632.5550
     82.5000,      55.0000,   1.00000,    432.0574
     87.5000,      55.0000,   1.00000,    387.8456
     92.5000,      55.0000,   1.00000,    389.3340
     97.5000,      55.0000,   1.00000,    434.8806
    102.5000,      55.0000,   1.00000,    490.6862
    107.5000,      55.0000,   1.00000,    551.2863
    112.5000,      55.0000,   1.00000,    613.4340
    117.5000,      55.0000,   1.00000,    621.7347
    122.5000,      55.0000,   1.00000,    592.3326
    127.5000,      55.0000,   1.00000,    565.1793
    132.5000,      55.0000,   1.00000,    569.7672
    137.5000,      55.0000,   1.00000,    594.3981
    142.5000,      55.0000,   1.00000,    640.8140
    147.5000,      55.0000,   1.00000,    621.1651
    152.5000,      55.0000,   1.00000,    589.5976
    157.5000,      55.0000,   1.00000,    554.2804
    162.5000,      55.0000,   1.00000,    528.6134
    167.5000,      55.0000,   1.00000,    506.1109
    172.5000,      55.0000,   1.00000,    515.5684
    177.5000,      55.0000,   1.00000,    524.1147
    182.5000,      55.0000,   1.00000,    510.3138
    187.5000,      55.0000,   1.00000,    483.4667
    192.5000,      55.0000,   1.00000,    456.7703
    197.5000,      55.0000,   1.00000,    434.0254
    202.5000,      55.0000,   1.00000,    423.4680
    212.5000,      55.0000,   1.00000,    395.6578
    217.5000,      55.0000,   1.00000,    382.2592
    222.5000,      55.0000,   1.00000,    388.5119
    227.5000,      55.0000,   1.00000,    368.5179
    232.5000,      55.0000,   1.00000,    349.8186
    237.5000,      55.0000,   1.00000,    359.9762
    242.5000,      55.0000,   1.00000,    382.5111
    247.5000,      55.0000,   1.00000,    399.0783
    252.5000,      55.0000,   1.00000,    407.7401
    257.5000,      55.0000,   1.00000,    422.7628
    262.5000,      55.0000,   1.00000,    445.5564
    267.5000,      55.0000,   1.00000,    465.7588
    272.5000,      55.0000,   1.00000,    480.7510
    277.5000,      55.0000,   1.00000,    475.2894
    282.5000,      55.0000,   1.00000,    489.9994
    287.5000,      55.0000,   1.00000,    497.8592
    292.5000,      55.0000,   1.00000,    480.8122
    297.5000,      55.0000,   1.00000,    454.3583
    302.5000,      55.0000,   1.00000,    414.6989
    307.5000,      55.0000,   1.00000,    395.9988
    312.5000,      55.0000,   1.00000,    378.9685
    317.5000,      55.0000,   1.00000,    365.2997
    322.5000,      55.0000,   1.00000,    351.8514
    327.5000,      55.0000,   1.00000,    343.9739
    332.5000,      55.0000,   1.00000,    355.2697
    337.5000,      55.0000,   1.00000,    366.7801
    342.5000,      55.0000,   1.00000,    374.0414
    347.5000,      55.0000,   1.00000,    388.8678
    352.5000,      55.0000,   1.00000,    413.5522
    357.5000,      55.0000,   1.00000,    458.8267
    362.5000,      55.0000,   1.00000,    485.9216
     82.5000,      15.0000,   5.00000,    382.2462
     87.5000,      15.0000,   5.00000,    468.5308
     92.5000,      15.0000,   5.00000,    532.5125
     97.5000,      15.0000,   5.00000,    534.9990
    102.5000,      15.0000,   5.00000,    504.1124
    107.5000,      15.0000,   5.00000,    462.1400
    112.5000,      15.0000,   5.00000,    454.0719
    117.5000,      15.0000,   5.00000,    498.1797
    122.5000,      15.0000,   5.00000,    561.8169
    127.5000,      15.0000,   5.00000,    590.8134
    132.5000,      15.0000,   5.00000,    576.3836
    137.5000,      15.0000,   5.00000,    593.2543
    142.5000,      15.0000,   5.00000,    598.2754
    147.5000,      15.0000,   5.00000,    550.2261
    152.5000,      15.0000,   5.00000,    478.8685
    157.5000,      15.0000,   5.00000,    471.7138
    162.5000,      15.0000,   5.00000,    497.9184
    167.5000,      15.0000,   5.00000,    466.4932
    172.5000,      15.0000,   5.00000,    506.0451
    177.5000,      15.0000,   5.00000,    529.5018
    182.5000,      15.0000,   5.00000,    561.8800
    187.5000,      15.0000,   5.00000,    488.0601
    192.5000,      15.0000,   5.00000,    495.3846
    197.5000,      15.0000,   5.00000,    500.6183
    202.5000,      15.0000,   5.00000,    453.2393
    212.5000,      15.0000,   5.00000,    296.5045
    217.5000,      15.0000,   5.00000,    328.1945
    222.5000,      15.0000,   5.00000,    328.9258
    227.5000,      15.0000,   5.00000,    330.0107
    232.5000,      15.0000,   5.00000,    336.3810
    237.5000,      15.0000,   5.00000,    352.1531
    242.5000,      15.0000,   5.00000,    381.9543
    247.5000,      15.0000,   5.00000,    370.8149
    252.5000,      15.0000,   5.00000,    386.5854
    257.5000,      15.0000,   5.00000,    377.6908
    262.5000,      15.0000,   5.00000,    438.6657
    267.5000,      15.0000,   5.00000,    472.5936
    272.5000,      15.0000,   5.00000,    501.6236
    277.5000,      15.0000,   5.00000,    498.1378
    282.5000,      15.0000,   5.00000,    491.1549
    287.5000,      15.0000,   5.00000,    505.7423
    292.5000,      15.0000,   5.00000,    481.3014
    297.5000,      15.0000,   5.00000,    459.7318
    302.5000,      15.0000,   5.00000,    414.9113
    307.5000,      15.0000,   5.00000,    395.6335
    312.5000,      15.0000,   5.00000,    387.8531
    317.5000,      15.0000,   5.00000,    377.8027
    322.5000,      15.0000,   5.00000,    366.1815
    327.5000,      15.0000,   5.00000,    369.4897
    332.5000,      15.0000,   5.00000,    368.6018
    337.5000,      15.0000,   5.00000,    350.1637
    342.5000,      15.0000,   5.00000,    329.5393
    347.5000,      15.0000,   5.00000,    328.5459
    352.5000,      15.0000,   5.00000,    373.3283
    357.5000,      15.0000,   5.00000,    439.6109
    362.5000,      15.0000,   5.00000,    462.2045
     97.5000,      65.0000,   1.00000,    363.5680
    102.5000,      65.0000,   1.00000,    372.0614
    107.5000,      65.0000,   1.00000,    380.5515
    112.5000,      65.0000,   1.00000,    438.0602
    117.5000,      65.0000,   1.00000,    489.7837
    122.5000,      65.0000,   1.00000,    520.4775
    127.5000,      65.0000,   1.00000,    538.3578
    132.5000,      65.0000,   1.00000,    542.7328
    137.5000,      65.0000,   1.00000,    549.2802
    142.5000,      65.0000,   1.00000,    541.5613
    147.5000,      65.0000,   1.00000,    574.1068
    152.5000,      65.0000,   1.00000,    604.0261
    157.5000,      65.0000,   1.00000,    614.5671
    162.5000,      65.0000,   1.00000,    573.1968
    167.5000,      65.0000,   1.00000,    566.0388
    172.5000,      65.0000,   1.00000,    543.7747
    177.5000,      65.0000,   1.00000,    489.8848
    182.5000,      65.0000,   1.00000,    469.0061
    187.5000,      65.0000,   1.00000,    464.9998
    227.5000,      65.0000,   1.00000,    381.0153
    232.5000,      65.0000,   1.00000,    358.5932
    237.5000,      65.0000,   1.00000,    354.8645
    242.5000,      65.0000,   1.00000,    376.4659
    247.5000,      65.0000,   1.00000,    388.9912
    252.5000,      65.0000,   1.00000,    410.0521
    257.5000,      65.0000,   1.00000,    420.8470
    262.5000,      65.0000,   1.00000,    436.9220
    267.5000,      65.0000,   1.00000,    449.8544
    272.5000,      65.0000,   1.00000,    444.9802
    277.5000,      65.0000,   1.00000,    450.3616
    282.5000,      65.0000,   1.00000,    450.9703
    287.5000,      65.0000,   1.00000,    426.8079
    292.5000,      65.0000,   1.00000,    410.2348
    297.5000,      65.0000,   1.00000,    422.9886
    302.5000,      65.0000,   1.00000,    413.8110
    307.5000,      65.0000,   1.00000,    392.3759
    312.5000,      65.0000,   1.00000,    377.9116
    317.5000,      65.0000,   1.00000,    363.5992
    322.5000,      65.0000,   1.00000,    365.6254
    327.5000,      65.0000,   1.00000,    371.2253
    332.5000,      65.0000,   1.00000,    378.0345
    337.5000,      65.0000,   1.00000,    385.1885
    342.5000,      65.0000,   1.00000,    391.5715
    347.5000,      65.0000,   1.00000,    401.6031
    102.5000,      15.0000,   6.00000,    395.0938
    107.5000,      15.0000,   6.00000,    331.7535
    112.5000,      15.0000,   6.00000,    329.0607
    122.5000,      15.0000,   6.00000,    480.1899
    127.5000,      15.0000,   6.00000,    534.4613
    132.5000,      15.0000,   6.00000,    528.0928
    137.5000,      15.0000,   6.00000,    539.9446
    142.5000,      15.0000,   6.00000,    522.1641
    147.5000,      15.0000,   6.00000,    505.2938
    152.5000,      15.0000,   6.00000,    471.1841
    157.5000,      15.0000,   6.00000,    502.1226
    162.5000,      15.0000,   6.00000,    536.0934
    167.5000,      15.0000,   6.00000,    500.1620
    172.5000,      15.0000,   6.00000,    518.1142
    177.5000,      15.0000,   6.00000,    525.1135
    182.5000,      15.0000,   6.00000,    545.8742
    187.5000,      15.0000,   6.00000,    483.8881
    227.5000,      15.0000,   6.00000,    319.2642
    232.5000,      15.0000,   6.00000,    326.4050
    237.5000,      15.0000,   6.00000,    341.1279
    242.5000,      15.0000,   6.00000,    371.3878
    247.5000,      15.0000,   6.00000,    360.2996
    252.5000,      15.0000,   6.00000,    377.0290
    257.5000,      15.0000,   6.00000,    377.5968
    262.5000,      15.0000,   6.00000,    430.9633
    267.5000,      15.0000,   6.00000,    451.6479
    272.5000,      15.0000,   6.00000,    472.2009
    277.5000,      15.0000,   6.00000,    474.4796
    282.5000,      15.0000,   6.00000,    458.6648
    287.5000,      15.0000,   6.00000,    443.7845
    292.5000,      15.0000,   6.00000,    421.5294
    297.5000,      15.0000,   6.00000,    424.1350
    302.5000,      15.0000,   6.00000,    412.4806
    307.5000,      15.0000,   6.00000,    395.1725
    312.5000,      15.0000,   6.00000,    388.1491
    317.5000,      15.0000,   6.00000,    384.2569
    322.5000,      15.0000,   6.00000,    377.5454
    327.5000,      15.0000,   6.00000,    386.2352
    332.5000,      15.0000,   6.00000,    383.1498
    337.5000,      15.0000,   6.00000,    365.1919
    342.5000,      15.0000,   6.00000,    335.6776
    347.5000,      15.0000,   6.00000,    332.0623
    105.0000,      30.0000,   3.00000,    368.0105
    110.0000,      30.0000,   3.00000,    365.0549
    115.0000,      30.0000,   3.00000,    363.1649
    120.0000,      30.0000,   3.00000,    381.5790
    125.0000,      30.0000,   3.00000,    420.1342
    130.0000,      30.0000,   3.00000,    487.2583
    135.0000,      30.0000,   3.00000,    521.3083
    140.0000,      30.0000,   3.00000,    512.3900
    145.0000,      30.0000,   3.00000,    501.6169
    150.0000,      30.0000,   3.00000,    503.6810
    155.0000,      30.0000,   3.00000,    518.0035
    160.0000,      30.0000,   3.00000,    491.9531
    165.0000,      30.0000,   3.00000,    525.9238
    170.0000,      30.0000,   3.00000,    548.1170
    175.0000,      30.0000,   3.00000,    536.6636
    180.0000,      30.0000,   3.00000,    507.3197
    235.0000,      30.0000,   3.00000,    342.1088
    240.0000,      30.0000,   3.00000,    340.7884
    245.0000,      30.0000,   3.00000,    359.4042
    250.0000,      30.0000,   3.00000,    376.9328
    255.0000,      30.0000,   3.00000,    395.0112
    260.0000,      30.0000,   3.00000,    407.0046
    265.0000,      30.0000,   3.00000,    418.1719
    270.0000,      30.0000,   3.00000,    442.4527
    275.0000,      30.0000,   3.00000,    443.0343
    280.0000,      30.0000,   3.00000,    433.8073
    285.0000,      30.0000,   3.00000,    423.0146
    290.0000,      30.0000,   3.00000,    414.8315
    295.0000,      30.0000,   3.00000,    409.0188
    300.0000,      30.0000,   3.00000,    396.7156
    305.0000,      30.0000,   3.00000,    403.0865
    310.0000,      30.0000,   3.00000,    402.9272
    315.0000,      30.0000,   3.00000,    391.6571
    320.0000,      30.0000,   3.00000,    396.5560
    325.0000,      30.0000,   3.00000,    394.3271
    330.0000,      30.0000,   3.00000,    379.9165
    335.0000,      30.0000,   3.00000,    365.6143
    340.0000,      30.0000,   3.00000,    359.5441
    112.5000,      25.0000,   4.00000,    336.4501
    117.5000,      25.0000,   4.00000,    351.4914
    122.5000,      25.0000,   4.00000,    367.9415
    127.5000,      25.0000,   4.00000,    409.3506
    132.5000,      25.0000,   4.00000,    470.9819
    137.5000,      25.0000,   4.00000,    482.2806
    142.5000,      25.0000,   4.00000,    477.0878
    147.5000,      25.0000,   4.00000,    488.3853
    152.5000,      25.0000,   4.00000,    499.8222
    157.5000,      25.0000,   4.00000,    482.8712
    162.5000,      25.0000,   4.00000,    477.7428
    167.5000,      25.0000,   4.00000,    525.9954
    172.5000,      25.0000,   4.00000,    562.5032
    242.5000,      25.0000,   4.00000,    353.4862
    247.5000,      25.0000,   4.00000,    370.2180
    252.5000,      25.0000,   4.00000,    362.2658
    257.5000,      25.0000,   4.00000,    393.0135
    262.5000,      25.0000,   4.00000,    403.7755
    267.5000,      25.0000,   4.00000,    413.7724
    272.5000,      25.0000,   4.00000,    414.2396
    277.5000,      25.0000,   4.00000,    415.9003
    282.5000,      25.0000,   4.00000,    410.7962
    287.5000,      25.0000,   4.00000,    406.2726
    292.5000,      25.0000,   4.00000,    401.7137
    297.5000,      25.0000,   4.00000,    392.8545
    302.5000,      25.0000,   4.00000,    402.7698
    307.5000,      25.0000,   4.00000,    393.9558
    312.5000,      25.0000,   4.00000,    400.8808
    317.5000,      25.0000,   4.00000,    414.5074
    322.5000,      25.0000,   4.00000,    408.6845
    327.5000,      25.0000,   4.00000,    394.5879
    332.5000,      25.0000,   4.00000,    383.5338
   6.47
ITERATION 4
MODEL RESISTIVITY
LAYER 1
87,     2.5000
     10.0000,     714.85
     15.0000,     1465.8
     20.0000,     1617.3
     25.0000,     1732.5
     30.0000,     1670.0
     35.0000,     1296.2
     40.0000,     1085.2
     45.0000,     742.47
     50.0000,     751.99
     55.0000,     715.84
     60.0000,     790.27
     65.0000,     394.44
     70.0000,     288.86
     75.0000,     318.69
     80.0000,     393.63
     85.0000,     639.59
     90.0000,     1158.0
     95.0000,     1203.2
    100.0000,     1148.1
    105.0000,     1045.1
    110.0000,     880.48
    115.0000,     771.43
    120.0000,     925.40
    125.0000,     1478.8
    130.0000,     1756.3
    135.0000,     1787.8
    140.0000,     2400.5
    145.0000,     3978.3
    150.0000,     3621.1
    155.0000,     3619.1
    160.0000,     4605.5
    165.0000,     4628.1
    170.0000,     3917.5
    175.0000,     2390.8
    180.0000,     2776.1
    185.0000,     1996.4
    190.0000,     1560.6
    195.0000,     1084.3
    200.0000,     1227.4
    205.0000,     733.19
    210.0000,     326.99
    215.0000,     442.78
    220.0000,     495.13
    225.0000,     594.20
    230.0000,     467.28
    235.0000,     438.92
    240.0000,     567.40
    245.0000,     508.92
    250.0000,     515.55
    255.0000,     432.70
    260.0000,     471.36
    265.0000,     432.17
    270.0000,     619.84
    275.0000,     553.47
    280.0000,     477.56
    285.0000,     481.09
    290.0000,     342.52
    295.0000,     335.95
    300.0000,     294.20
    305.0000,     217.73
    310.0000,     211.07
    315.0000,     218.45
    320.0000,     190.81
    325.0000,     203.43
    330.0000,     215.87
    335.0000,     222.62
    340.0000,     220.09
    345.0000,     200.25
    350.0000,     192.61
    355.0000,     246.81
    360.0000,     335.21
    365.0000,     419.62
    370.0000,     419.34
    375.0000,     634.55
    380.0000,     967.69
    385.0000,     2235.9
    390.0000,     2163.2
    395.0000,     1625.6
    400.0000,     1509.9
    405.0000,     1303.3
    410.0000,     989.83
    415.0000,     673.70
    420.0000,     581.43
    425.0000,     452.04
    430.0000,     508.39
    435.0000,     599.74
           682.1014
LAYER 2
87,     5.2500
     10.0000,     674.42
     15.0000,     1221.4
     20.0000,     1598.4
     25.0000,     1875.9
     30.0000,     1862.2
     35.0000,     1464.6
     40.0000,     1150.9
     45.0000,     721.11
     50.0000,     736.68
     55.0000,     751.93
     60.0000,     898.23
     65.0000,     440.54
     70.0000,     321.72
     75.0000,     351.02
     80.0000,     370.40
     85.0000,     585.27
     90.0000,     1032.1
     95.0000,     1201.6
    100.0000,     1157.1
    105.0000,     1025.6
    110.0000,     853.87
    115.0000,     789.56
    120.0000,     964.87
    125.0000,     1528.6
    130.0000,     1855.0
    135.0000,     2029.1
    140.0000,     2534.9
    145.0000,     3685.5
    150.0000,     3209.1
    155.0000,     3034.2
    160.0000,     3726.1
    165.0000,     3701.7
    170.0000,     3398.2
    175.0000,     2110.4
    180.0000,     2182.2
    185.0000,     1786.4
    190.0000,     1339.3
    195.0000,     927.61
    200.0000,     1199.5
    205.0000,     823.24
    210.0000,     386.44
    215.0000,     452.19
    220.0000,     487.92
    225.0000,     545.32
    230.0000,     465.31
    235.0000,     413.01
    240.0000,     490.34
    245.0000,     465.77
    250.0000,     463.05
    255.0000,     414.84
    260.0000,     464.80
    265.0000,     454.73
    270.0000,     598.21
    275.0000,     548.52
    280.0000,     489.39
    285.0000,     461.68
    290.0000,     360.20
    295.0000,     343.04
    300.0000,     307.97
    305.0000,     241.77
    310.0000,     233.36
    315.0000,     242.81
    320.0000,     218.20
    325.0000,     227.01
    330.0000,     237.34
    335.0000,     244.26
    340.0000,     241.98
    345.0000,     226.32
    350.0000,     221.39
    355.0000,     279.11
    360.0000,     395.25
    365.0000,     517.25
    370.0000,     525.08
    375.0000,     710.52
    380.0000,     1149.1
    385.0000,     1923.1
    390.0000,     1817.4
    395.0000,     1312.8
    400.0000,     1189.6
    405.0000,     1080.0
    410.0000,     827.17
    415.0000,     574.29
    420.0000,     499.38
    425.0000,     418.88
    430.0000,     480.66
    435.0000,     626.61
           798.3527
LAYER 3
85,     8.2750
     15.0000,     771.03
     20.0000,     1286.4
     25.0000,     1812.6
     30.0000,     1920.6
     35.0000,     1580.5
     40.0000,     1135.7
     45.0000,     697.36
     50.0000,     746.13
     55.0000,     1006.0
     60.0000,     1449.4
     65.0000,     758.19
     70.0000,     543.20
     75.0000,     533.12
     80.0000,     437.11
     85.0000,     540.42
     90.0000,     833.28
     95.0000,     1039.0
    100.0000,     1049.6
    105.0000,     938.76
    110.0000,     826.89
    115.0000,     829.49
    120.0000,     1044.9
    125.0000,     1559.2
    130.0000,     1965.2
    135.0000,     2239.1
    140.0000,     2469.8
    145.0000,     2737.9
    150.0000,     2187.2
    155.0000,     1984.9
    160.0000,     2239.6
    165.0000,     2154.0
    170.0000,     2178.9
    175.0000,     1385.9
    180.0000,     1496.0
    185.0000,     1457.6
    190.0000,     964.21
    195.0000,     657.35
    200.0000,     1102.8
    205.0000,     988.18
    210.0000,     499.90
    215.0000,     429.78
    220.0000,     409.45
    225.0000,     430.62
    230.0000,     423.41
    235.0000,     373.34
    240.0000,     397.46
    245.0000,     400.99
    250.0000,     396.80
    255.0000,     372.97
    260.0000,     423.94
    265.0000,     438.54
    270.0000,     510.03
    275.0000,     489.96
    280.0000,     463.20
    285.0000,     430.93
    290.0000,     379.13
    295.0000,     371.83
    300.0000,     359.20
    305.0000,     322.19
    310.0000,     330.33
    315.0000,     360.87
    320.0000,     345.70
    325.0000,     354.11
    330.0000,     361.04
    335.0000,     367.35
    340.0000,     365.78
    345.0000,     349.39
    350.0000,     342.35
    355.0000,     414.77
    360.0000,     592.34
    365.0000,     788.13
    370.0000,     801.31
    375.0000,     902.75
    380.0000,     1206.7
    385.0000,     1334.4
    390.0000,     1052.7
    395.0000,     775.50
    400.0000,     761.36
    405.0000,     792.06
    410.0000,     663.73
    415.0000,     478.53
    420.0000,     410.16
    425.0000,     373.01
    430.0000,     470.18
           739.2398
LAYER 4
83,    11.6025
     20.0000,     753.56
     25.0000,     1399.5
     30.0000,     1602.2
     35.0000,     1363.5
     40.0000,     951.94
     45.0000,     607.85
     50.0000,     732.32
     55.0000,     1361.0
     60.0000,     2520.7
     65.0000,     1481.9
     70.0000,     1052.9
     75.0000,     934.72
     80.0000,     618.96
     85.0000,     582.95
     90.0000,     754.54
     95.0000,     932.60
    100.0000,     968.21
    105.0000,     884.87
    110.0000,     816.26
    115.0000,     852.62
    120.0000,     1071.1
    125.0000,     1521.0
    130.0000,     1968.7
    135.0000,     2208.9
    140.0000,     2103.3
    145.0000,     1780.9
    150.0000,     1310.7
    155.0000,     1229.2
    160.0000,     1338.4
    165.0000,     1272.8
    170.0000,     1359.2
    175.0000,     898.09
    180.0000,     1162.7
    185.0000,     1227.1
    190.0000,     645.29
    195.0000,     418.91
    200.0000,     960.33
    205.0000,     1148.6
    210.0000,     614.55
    215.0000,     398.16
    220.0000,     324.50
    225.0000,     334.07
    230.0000,     375.99
    235.0000,     348.80
    240.0000,     351.99
    245.0000,     367.92
    250.0000,     370.14
    255.0000,     350.27
    260.0000,     386.75
    265.0000,     397.74
    270.0000,     418.31
    275.0000,     409.54
    280.0000,     404.71
    285.0000,     389.59
    290.0000,     379.28
    295.0000,     402.43
    300.0000,     432.57
    305.0000,     450.95
    310.0000,     512.24
    315.0000,     594.31
    320.0000,     588.16
    325.0000,     580.30
    330.0000,     559.57
    335.0000,     553.13
    340.0000,     557.79
    345.0000,     547.26
    350.0000,     534.51
    355.0000,     615.24
    360.0000,     841.39
    365.0000,     1086.6
    370.0000,     1072.8
    375.0000,     1009.8
    380.0000,     1003.7
    385.0000,     800.51
    390.0000,     541.58
    395.0000,     436.35
    400.0000,     525.88
    405.0000,     663.35
    410.0000,     620.47
    415.0000,     462.03
    420.0000,     377.40
    425.0000,     353.70
           552.0677
LAYER 5
79,    15.2628
     30.0000,     623.65
     35.0000,     595.37
     40.0000,     515.23
     45.0000,     499.13
     50.0000,     714.41
     55.0000,     1591.5
     60.0000,     3127.0
     65.0000,     2803.0
     70.0000,     2230.7
     75.0000,     1816.2
     80.0000,     1217.6
     85.0000,     953.41
     90.0000,     967.56
     95.0000,     1037.2
    100.0000,     1009.1
    105.0000,     887.14
    110.0000,     767.60
    115.0000,     707.59
    120.0000,     720.09
    125.0000,     799.64
    130.0000,     884.71
    135.0000,     867.15
    140.0000,     756.55
    145.0000,     616.24
    150.0000,     572.80
    155.0000,     679.58
    160.0000,     807.42
    165.0000,     865.30
    170.0000,     909.12
    175.0000,     785.96
    180.0000,     1042.5
    185.0000,     938.62
    190.0000,     415.79
    195.0000,     271.24
    200.0000,     557.22
    205.0000,     876.16
    210.0000,     671.40
    215.0000,     404.38
    220.0000,     285.69
    225.0000,     277.46
    230.0000,     329.13
    235.0000,     347.80
    240.0000,     353.89
    245.0000,     376.86
    250.0000,     392.26
    255.0000,     377.51
    260.0000,     366.83
    265.0000,     340.82
    270.0000,     310.91
    275.0000,     296.55
    280.0000,     301.46
    285.0000,     319.56
    290.0000,     363.67
    295.0000,     445.87
    300.0000,     566.87
    305.0000,     720.66
    310.0000,     899.11
    315.0000,     1013.7
    320.0000,     949.26
    325.0000,     816.44
    330.0000,     697.66
    335.0000,     654.63
    340.0000,     682.76
    345.0000,     728.96
    350.0000,     751.82
    355.0000,     791.61
    360.0000,     877.47
    365.0000,     913.89
    370.0000,     780.26
    375.0000,     562.33
    380.0000,     380.44
    385.0000,     259.26
    390.0000,     211.70
    395.0000,     250.74
    400.0000,     412.60
    405.0000,     593.84
    410.0000,     619.60
    415.0000,     521.47
           414.1047
LAYER 6
75,    19.2890
     40.0000,     446.35
     45.0000,     547.41
     50.0000,     753.06
     55.0000,     1443.7
     60.0000,     2434.0
     65.0000,     2810.6
     70.0000,     2632.8
     75.0000,     2289.9
     80.0000,     1789.1
     85.0000,     1458.4
     90.0000,     1335.6
     95.0000,     1254.1
    100.0000,     1104.0
    105.0000,     899.57
    110.0000,     715.73
    115.0000,     597.78
    120.0000,     547.14
    125.0000,     543.92
    130.0000,     545.82
    135.0000,     513.87
    140.0000,     468.28
    145.0000,     439.17
    150.0000,     476.13
    155.0000,     591.97
    160.0000,     716.53
    165.0000,     797.92
    170.0000,     835.29
    175.0000,     830.02
    180.0000,     936.49
    185.0000,     753.30
    190.0000,     396.27
    195.0000,     284.97
    200.0000,     414.26
    205.0000,     602.06
    210.0000,     589.95
    215.0000,     450.41
    220.0000,     349.59
    225.0000,     324.38
    230.0000,     346.44
    235.0000,     361.41
    240.0000,     368.52
    245.0000,     387.32
    250.0000,     405.24
    255.0000,     399.84
    260.0000,     377.99
    265.0000,     343.17
    270.0000,     308.92
    275.0000,     291.65
    280.0000,     295.55
    285.0000,     321.84
    290.0000,     378.37
    295.0000,     473.77
    300.0000,     611.25
    305.0000,     778.26
    310.0000,     928.39
    315.0000,     971.51
    320.0000,     868.29
    325.0000,     716.27
    330.0000,     600.63
    335.0000,     557.68
    340.0000,     577.11
    345.0000,     618.91
    350.0000,     640.55
    355.0000,     637.12
    360.0000,     618.51
    365.0000,     566.13
    370.0000,     465.90
    375.0000,     349.05
    380.0000,     257.71
    385.0000,     211.43
    390.0000,     218.57
    395.0000,     290.56
    400.0000,     444.39
    405.0000,     559.47
           557.9308
LAYER 7
71,    23.7179
     50.0000,     681.03
     55.0000,     1187.3
     60.0000,     1675.4
     65.0000,     2088.8
     70.0000,     2205.8
     75.0000,     2094.6
     80.0000,     1838.2
     85.0000,     1589.9
     90.0000,     1406.1
     95.0000,     1230.4
    100.0000,     1028.5
    105.0000,     819.95
    110.0000,     649.51
    115.0000,     542.80
    120.0000,     495.74
    125.0000,     486.74
    130.0000,     485.25
    135.0000,     471.90
    140.0000,     458.66
    145.0000,     466.34
    150.0000,     517.21
    155.0000,     609.43
    160.0000,     704.10
    165.0000,     770.38
    170.0000,     804.69
    175.0000,     818.86
    180.0000,     816.13
    185.0000,     653.55
    190.0000,     431.53
    195.0000,     344.94
    200.0000,     398.62
    205.0000,     499.06
    210.0000,     532.25
    215.0000,     482.43
    220.0000,     417.09
    225.0000,     380.97
    230.0000,     371.80
    235.0000,     367.95
    240.0000,     367.20
    245.0000,     376.70
    250.0000,     389.70
    255.0000,     391.44
    260.0000,     378.55
    265.0000,     355.42
    270.0000,     332.71
    275.0000,     321.91
    280.0000,     328.87
    285.0000,     357.72
    290.0000,     412.96
    295.0000,     497.28
    300.0000,     606.31
    305.0000,     719.11
    310.0000,     792.92
    315.0000,     782.47
    320.0000,     691.52
    325.0000,     579.95
    330.0000,     498.26
    335.0000,     464.53
    340.0000,     470.89
    345.0000,     493.67
    350.0000,     506.13
    355.0000,     496.76
    360.0000,     468.36
    365.0000,     423.49
    370.0000,     367.53
    375.0000,     312.74
    380.0000,     273.81
    385.0000,     267.60
    390.0000,     303.14
    395.0000,     377.31
           513.2184
LAYER 8
67,    28.5897
     60.0000,     1078.3
     65.0000,     1370.1
     70.0000,     1494.5
     75.0000,     1491.4
     80.0000,     1389.0
     85.0000,     1251.8
     90.0000,     1115.4
     95.0000,     965.32
    100.0000,     809.57
    105.0000,     666.51
    110.0000,     555.80
    115.0000,     488.93
    120.0000,     463.49
    125.0000,     466.21
    130.0000,     478.15
    135.0000,     487.06
    140.0000,     496.23
    145.0000,     517.22
    150.0000,     559.70
    155.0000,     619.94
    160.0000,     680.06
    165.0000,     724.66
    170.0000,     749.30
    175.0000,     751.65
    180.0000,     713.24
    185.0000,     601.67
    190.0000,     472.57
    195.0000,     410.84
    200.0000,     426.30
    205.0000,     474.49
    210.0000,     501.61
    215.0000,     486.16
    220.0000,     446.88
    225.0000,     409.85
    230.0000,     383.96
    235.0000,     366.48
    240.0000,     357.54
    245.0000,     358.67
    250.0000,     365.87
    255.0000,     371.01
    260.0000,     369.73
    265.0000,     363.16
    270.0000,     356.80
    275.0000,     357.66
    280.0000,     370.79
    285.0000,     400.06
    290.0000,     447.12
    295.0000,     509.75
    300.0000,     579.16
    305.0000,     636.96
    310.0000,     658.86
    315.0000,     630.39
    320.0000,     563.66
    325.0000,     490.20
    330.0000,     436.04
    335.0000,     410.78
    340.0000,     410.27
    345.0000,     421.81
    350.0000,     430.65
    355.0000,     428.02
    360.0000,     413.40
    365.0000,     389.83
    370.0000,     363.01
    375.0000,     343.00
    380.0000,     334.22
    385.0000,     348.23
           403.1378
LAYER 9
61,    33.9487
     75.0000,     1018.6
     80.0000,     917.56
     85.0000,     854.92
     90.0000,     789.67
     95.0000,     692.40
    100.0000,     593.12
    105.0000,     511.01
    110.0000,     451.33
    115.0000,     417.58
    120.0000,     409.59
    125.0000,     421.29
    130.0000,     442.46
    135.0000,     464.93
    140.0000,     486.74
    145.0000,     511.37
    150.0000,     542.90
    155.0000,     580.49
    160.0000,     618.01
    165.0000,     648.17
    170.0000,     665.06
    175.0000,     661.89
    180.0000,     628.60
    185.0000,     563.64
    190.0000,     493.74
    195.0000,     453.87
    200.0000,     451.45
    205.0000,     467.88
    210.0000,     478.40
    215.0000,     469.12
    220.0000,     442.92
    225.0000,     411.45
    230.0000,     383.29
    235.0000,     362.03
    240.0000,     349.49
    245.0000,     346.10
    250.0000,     349.74
    255.0000,     356.24
    260.0000,     362.59
    265.0000,     368.23
    270.0000,     375.03
    275.0000,     386.28
    280.0000,     404.71
    285.0000,     432.29
    290.0000,     468.53
    295.0000,     509.39
    300.0000,     546.86
    305.0000,     569.70
    310.0000,     567.51
    315.0000,     538.17
    320.0000,     491.43
    325.0000,     443.48
    330.0000,     407.63
    335.0000,     389.35
    340.0000,     386.88
    345.0000,     393.62
    350.0000,     401.54
    355.0000,     404.81
    360.0000,     402.29
    365.0000,     395.39
    370.0000,     386.97
           380.1344
LAYER 10
55,    39.8436
     90.0000,     622.60
     95.0000,     509.39
    100.0000,     446.57
    105.0000,     396.45
    110.0000,     363.69
    115.0000,     345.41
    120.0000,     344.66
    125.0000,     358.16
    130.0000,     380.21
    135.0000,     405.38
    140.0000,     430.38
    145.0000,     454.96
    150.0000,     480.75
    155.0000,     508.38
    160.0000,     536.16
    165.0000,     560.29
    170.0000,     575.37
    175.0000,     575.95
    180.0000,     558.21
    185.0000,     525.44
    190.0000,     489.90
    195.0000,     465.62
    200.0000,     456.80
    205.0000,     456.64
    210.0000,     454.86
    215.0000,     444.34
    220.0000,     424.61
    225.0000,     400.34
    230.0000,     376.90
    235.0000,     358.12
    240.0000,     346.23
    245.0000,     341.88
    250.0000,     344.28
    255.0000,     351.45
    260.0000,     361.59
    265.0000,     373.77
    270.0000,     388.04
    275.0000,     405.25
    280.0000,     425.98
    285.0000,     450.39
    290.0000,     476.88
    295.0000,     501.73
    300.0000,     519.63
    305.0000,     525.06
    310.0000,     514.57
    315.0000,     489.60
    320.0000,     456.75
    325.0000,     424.81
    330.0000,     400.86
    335.0000,     388.33
    340.0000,     386.42
    345.0000,     391.12
    350.0000,     397.97
    355.0000,     402.54
           403.9657
LAYER 11
51,    46.3279
    100.0000,     366.29
    105.0000,     321.49
    110.0000,     299.13
    115.0000,     289.09
    120.0000,     290.46
    125.0000,     302.78
    130.0000,     322.22
    135.0000,     345.48
    140.0000,     369.22
    145.0000,     392.33
    150.0000,     415.51
    155.0000,     439.55
    160.0000,     463.97
    165.0000,     486.40
    170.0000,     502.64
    175.0000,     508.93
    180.0000,     503.60
    185.0000,     489.20
    190.0000,     471.61
    195.0000,     456.82
    200.0000,     447.13
    205.0000,     440.50
    210.0000,     433.08
    215.0000,     421.75
    220.0000,     405.97
    225.0000,     387.71
    230.0000,     369.99
    235.0000,     355.51
    240.0000,     346.16
    245.0000,     342.81
    250.0000,     345.42
    255.0000,     353.11
    260.0000,     364.86
    265.0000,     379.77
    270.0000,     397.13
    275.0000,     416.53
    280.0000,     437.31
    285.0000,     458.53
    290.0000,     478.36
    295.0000,     493.93
    300.0000,     502.09
    305.0000,     500.43
    310.0000,     488.27
    315.0000,     467.77
    320.0000,     443.54
    325.0000,     421.29
    330.0000,     404.66
    335.0000,     396.91
    340.0000,     395.79
    345.0000,     399.19
           405.3690
LAYER 12
47, 
    110.0000,     261.01
    115.0000,     255.52
    120.0000,     258.81
    125.0000,     270.01
    130.0000,     286.68
    135.0000,     308.91
    140.0000,     331.15
    145.0000,     352.67
    150.0000,     374.25
    155.0000,     396.77
    160.0000,     420.10
    165.0000,     442.45
    170.0000,     460.14
    175.0000,     470.09
    180.0000,     470.93
    185.0000,     464.36
    190.0000,     454.16
    195.0000,     443.88
    200.0000,     435.05
    205.0000,     427.16
    210.0000,     418.50
    215.0000,     407.51
    220.0000,     393.97
    225.0000,     379.05
    230.0000,     364.81
    235.0000,     353.26
    240.0000,     345.99
    245.0000,     343.88
    250.0000,     347.20
    255.0000,     355.49
    260.0000,     368.05
    265.0000,     384.03
    270.0000,     402.51
    275.0000,     422.57
    280.0000,     443.07
    285.0000,     462.70
    290.0000,     479.63
    295.0000,     491.48
    300.0000,     496.06
    305.0000,     492.11
    310.0000,     479.80
    315.0000,     461.22
    320.0000,     439.90
    325.0000,     423.09
    330.0000,     410.86
    335.0000,     404.83
           404.5965
CALCULATED APPARENT RESISTIVITY
      7.5000,       5.0000,   1.00000,    763.8596
     12.5000,       5.0000,   1.00000,   1250.8627
     17.5000,       5.0000,   1.00000,   1330.6613
     22.5000,       5.0000,   1.00000,   1463.5042
     27.5000,       5.0000,   1.00000,   1470.0957
     32.5000,       5.0000,   1.00000,   1255.7689
     37.5000,       5.0000,   1.00000,   1104.5214
     42.5000,       5.0000,   1.00000,    825.3160
     47.5000,       5.0000,   1.00000,    839.5671
     52.5000,       5.0000,   1.00000,    660.6728
     57.5000,       5.0000,   1.00000,    740.3475
     62.5000,       5.0000,   1.00000,    468.6367
     67.5000,       5.0000,   1.00000,    407.1317
     72.5000,       5.0000,   1.00000,    416.3463
     77.5000,       5.0000,   1.00000,    483.2840
     82.5000,       5.0000,   1.00000,    628.0150
     87.5000,       5.0000,   1.00000,    897.6128
     92.5000,       5.0000,   1.00000,    972.1050
     97.5000,       5.0000,   1.00000,   1062.6533
    102.5000,       5.0000,   1.00000,   1003.4448
    107.5000,       5.0000,   1.00000,    944.7520
    112.5000,       5.0000,   1.00000,    910.9448
    117.5000,       5.0000,   1.00000,   1024.7596
    122.5000,       5.0000,   1.00000,   1353.6392
    127.5000,       5.0000,   1.00000,   1639.4740
    132.5000,       5.0000,   1.00000,   1957.0873
    137.5000,       5.0000,   1.00000,   2222.9092
    142.5000,       5.0000,   1.00000,   2967.9333
    147.5000,       5.0000,   1.00000,   2846.6741
    152.5000,       5.0000,   1.00000,   3135.6890
    157.5000,       5.0000,   1.00000,   3342.9277
    162.5000,       5.0000,   1.00000,   2990.7739
    167.5000,       5.0000,   1.00000,   3084.1655
    172.5000,       5.0000,   1.00000,   2121.8887
    177.5000,       5.0000,   1.00000,   2220.5164
    182.5000,       5.0000,   1.00000,   1528.2291
    187.5000,       5.0000,   1.00000,   1369.2850
    192.5000,       5.0000,   1.00000,    959.4528
    197.5000,       5.0000,   1.00000,    929.3917
    202.5000,       5.0000,   1.00000,    698.8381
    207.5000,       5.0000,   1.00000,    448.9415
    212.5000,       5.0000,   1.00000,    511.2513
    217.5000,       5.0000,   1.00000,    440.7167
    222.5000,       5.0000,   1.00000,    494.1783
    227.5000,       5.0000,   1.00000,    444.4485
    232.5000,       5.0000,   1.00000,    431.1998
    237.5000,       5.0000,   1.00000,    492.4776
    242.5000,       5.0000,   1.00000,    423.1560
    247.5000,       5.0000,   1.00000,    473.9967
    252.5000,       5.0000,   1.00000,    416.3397
    257.5000,       5.0000,   1.00000,    486.8117
    262.5000,       5.0000,   1.00000,    425.2694
    267.5000,       5.0000,   1.00000,    531.5778
    272.5000,       5.0000,   1.00000,    480.3766
    277.5000,       5.0000,   1.00000,    442.1193
    282.5000,       5.0000,   1.00000,    458.1715
    287.5000,       5.0000,   1.00000,    353.3813
    292.5000,       5.0000,   1.00000,    345.6399
    297.5000,       5.0000,   1.00000,    314.0811
    302.5000,       5.0000,   1.00000,    264.4521
    307.5000,       5.0000,   1.00000,    257.1413
    312.5000,       5.0000,   1.00000,    259.5671
    317.5000,       5.0000,   1.00000,    235.8316
    322.5000,       5.0000,   1.00000,    249.2163
    327.5000,       5.0000,   1.00000,    250.6771
    332.5000,       5.0000,   1.00000,    252.0895
    337.5000,       5.0000,   1.00000,    253.9551
    342.5000,       5.0000,   1.00000,    251.8067
    347.5000,       5.0000,   1.00000,    259.3470
    352.5000,       5.0000,   1.00000,    318.8859
    357.5000,       5.0000,   1.00000,    385.7119
    362.5000,       5.0000,   1.00000,    495.5186
    367.5000,       5.0000,   1.00000,    541.4247
    372.5000,       5.0000,   1.00000,    824.1922
    377.5000,       5.0000,   1.00000,    934.3458
    382.5000,       5.0000,   1.00000,   1424.2319
    387.5000,       5.0000,   1.00000,   1350.6166
    392.5000,       5.0000,   1.00000,   1340.6169
    397.5000,       5.0000,   1.00000,   1237.2998
    402.5000,       5.0000,   1.00000,   1007.2197
    407.5000,       5.0000,   1.00000,    847.7758
    412.5000,       5.0000,   1.00000,    644.9141
    417.5000,       5.0000,   1.00000,    590.2717
    422.5000,       5.0000,   1.00000,    494.5426
    427.5000,       5.0000,   1.00000,    556.2767
    432.5000,       5.0000,   1.00000,    602.2167
    437.5000,       5.0000,   1.00000,    677.4398
     12.5000,       5.0000,   2.00000,   1179.2921
     17.5000,       5.0000,   2.00000,   1212.9098
     22.5000,       5.0000,   2.00000,   1131.6387
     27.5000,       5.0000,   2.00000,   1210.9642
     32.5000,       5.0000,   2.00000,   1192.0135
     37.5000,       5.0000,   2.00000,   1084.7162
     42.5000,       5.0000,   2.00000,    848.7860
     47.5000,       5.0000,   2.00000,    806.3661
     52.5000,       5.0000,   2.00000,    768.1420
     57.5000,       5.0000,   2.00000,    911.3051
     62.5000,       5.0000,   2.00000,    558.7071
     67.5000,       5.0000,   2.00000,    465.0930
     72.5000,       5.0000,   2.00000,    542.1101
     77.5000,       5.0000,   2.00000,    547.0703
     82.5000,       5.0000,   2.00000,    636.5916
     87.5000,       5.0000,   2.00000,    879.6891
     92.5000,       5.0000,   2.00000,    908.2642
     97.5000,       5.0000,   2.00000,    929.3488
    102.5000,       5.0000,   2.00000,    969.1237
    107.5000,       5.0000,   2.00000,    951.5439
    112.5000,       5.0000,   2.00000,    910.6002
    117.5000,       5.0000,   2.00000,   1045.1775
    122.5000,       5.0000,   2.00000,   1462.9952
    127.5000,       5.0000,   2.00000,   1668.9755
    132.5000,       5.0000,   2.00000,   1510.6016
    137.5000,       5.0000,   2.00000,   1773.0170
    142.5000,       5.0000,   2.00000,   2532.0352
    147.5000,       5.0000,   2.00000,   2154.7000
    152.5000,       5.0000,   2.00000,   2088.4370
    157.5000,       5.0000,   2.00000,   2354.2927
    162.5000,       5.0000,   2.00000,   2275.3813
    167.5000,       5.0000,   2.00000,   2041.7317
    172.5000,       5.0000,   2.00000,   1476.1873
    177.5000,       5.0000,   2.00000,   1697.2108
    182.5000,       5.0000,   2.00000,   1462.2059
    187.5000,       5.0000,   2.00000,    985.9770
    192.5000,       5.0000,   2.00000,    743.2660
    197.5000,       5.0000,   2.00000,    955.8311
    202.5000,       5.0000,   2.00000,    719.0762
    207.5000,       5.0000,   2.00000,    385.0181
    212.5000,       5.0000,   2.00000,    498.5611
    217.5000,       5.0000,   2.00000,    495.8418
    222.5000,       5.0000,   2.00000,    492.7667
    227.5000,       5.0000,   2.00000,    395.9129
    232.5000,       5.0000,   2.00000,    383.2426
    237.5000,       5.0000,   2.00000,    470.9600
    242.5000,       5.0000,   2.00000,    417.4702
    247.5000,       5.0000,   2.00000,    423.7472
    252.5000,       5.0000,   2.00000,    417.4069
    257.5000,       5.0000,   2.00000,    439.8995
    262.5000,       5.0000,   2.00000,    396.5835
    267.5000,       5.0000,   2.00000,    500.5275
    272.5000,       5.0000,   2.00000,    439.5225
    277.5000,       5.0000,   2.00000,    398.8111
    282.5000,       5.0000,   2.00000,    451.8067
    287.5000,       5.0000,   2.00000,    358.0211
    292.5000,       5.0000,   2.00000,    370.0016
    297.5000,       5.0000,   2.00000,    370.3705
    302.5000,       5.0000,   2.00000,    300.5978
    307.5000,       5.0000,   2.00000,    313.7763
    312.5000,       5.0000,   2.00000,    332.1376
    317.5000,       5.0000,   2.00000,    289.9847
    322.5000,       5.0000,   2.00000,    301.6599
    327.5000,       5.0000,   2.00000,    311.6850
    332.5000,       5.0000,   2.00000,    314.1975
    337.5000,       5.0000,   2.00000,    325.4433
    342.5000,       5.0000,   2.00000,    316.8849
    347.5000,       5.0000,   2.00000,    317.8467
    352.5000,       5.0000,   2.00000,    386.7596
    357.5000,       5.0000,   2.00000,    500.5787
    362.5000,       5.0000,   2.00000,    593.4985
    367.5000,       5.0000,   2.00000,    606.0005
    372.5000,       5.0000,   2.00000,    698.9016
    377.5000,       5.0000,   2.00000,    769.0938
    382.5000,       5.0000,   2.00000,   1166.5319
    387.5000,       5.0000,   2.00000,   1008.3400
    392.5000,       5.0000,   2.00000,    830.4771
    397.5000,       5.0000,   2.00000,    932.4853
    402.5000,       5.0000,   2.00000,    864.6970
    407.5000,       5.0000,   2.00000,    720.1446
    412.5000,       5.0000,   2.00000,    616.0385
    417.5000,       5.0000,   2.00000,    599.7347
    422.5000,       5.0000,   2.00000,    507.0379
    427.5000,       5.0000,   2.00000,    555.8122
    432.5000,       5.0000,   2.00000,    634.4986
     17.5000,       5.0000,   3.00000,   1080.8159
     22.5000,       5.0000,   3.00000,   1038.1841
     27.5000,       5.0000,   3.00000,   1029.3113
     32.5000,       5.0000,   3.00000,   1026.6016
     37.5000,       5.0000,   3.00000,    988.8850
     42.5000,       5.0000,   3.00000,    731.6074
     47.5000,       5.0000,   3.00000,    830.8187
     52.5000,       5.0000,   3.00000,    892.3995
     57.5000,       5.0000,   3.00000,   1130.8674
     62.5000,       5.0000,   3.00000,    649.1716
     67.5000,       5.0000,   3.00000,    528.4056
     72.5000,       5.0000,   3.00000,    560.7930
     77.5000,       5.0000,   3.00000,    602.2191
     82.5000,       5.0000,   3.00000,    678.7288
     87.5000,       5.0000,   3.00000,    925.6559
     92.5000,       5.0000,   3.00000,    955.7878
     97.5000,       5.0000,   3.00000,    948.4062
    102.5000,       5.0000,   3.00000,    900.3441
    107.5000,       5.0000,   3.00000,    865.0181
    112.5000,       5.0000,   3.00000,    842.2100
    117.5000,       5.0000,   3.00000,   1033.7102
    122.5000,       5.0000,   3.00000,   1473.5431
    127.5000,       5.0000,   3.00000,   1424.2202
    132.5000,       5.0000,   3.00000,   1231.9000
    137.5000,       5.0000,   3.00000,   1351.5966
    142.5000,       5.0000,   3.00000,   1891.5764
    147.5000,       5.0000,   3.00000,   1638.4432
    152.5000,       5.0000,   3.00000,   1447.7903
    157.5000,       5.0000,   3.00000,   1661.6302
    162.5000,       5.0000,   3.00000,   1649.5833
    167.5000,       5.0000,   3.00000,   1473.2336
    172.5000,       5.0000,   3.00000,   1013.7474
    177.5000,       5.0000,   3.00000,   1346.9722
    182.5000,       5.0000,   3.00000,   1163.7683
    187.5000,       5.0000,   3.00000,    891.1215
    192.5000,       5.0000,   3.00000,    637.8190
    197.5000,       5.0000,   3.00000,    896.8810
    202.5000,       5.0000,   3.00000,    706.1337
    207.5000,       5.0000,   3.00000,    354.8164
    212.5000,       5.0000,   3.00000,    423.5305
    217.5000,       5.0000,   3.00000,    496.6576
    222.5000,       5.0000,   3.00000,    524.7886
    227.5000,       5.0000,   3.00000,    388.8577
    232.5000,       5.0000,   3.00000,    358.8967
    237.5000,       5.0000,   3.00000,    447.4420
    242.5000,       5.0000,   3.00000,    412.1341
    247.5000,       5.0000,   3.00000,    432.7903
    252.5000,       5.0000,   3.00000,    367.2000
    257.5000,       5.0000,   3.00000,    410.9683
    262.5000,       5.0000,   3.00000,    373.6855
    267.5000,       5.0000,   3.00000,    471.6862
    272.5000,       5.0000,   3.00000,    425.6149
    277.5000,       5.0000,   3.00000,    395.6237
    282.5000,       5.0000,   3.00000,    418.8539
    287.5000,       5.0000,   3.00000,    370.4083
    292.5000,       5.0000,   3.00000,    400.6702
    297.5000,       5.0000,   3.00000,    390.8561
    302.5000,       5.0000,   3.00000,    344.7304
    307.5000,       5.0000,   3.00000,    355.5596
    312.5000,       5.0000,   3.00000,    381.3294
    317.5000,       5.0000,   3.00000,    341.8421
    322.5000,       5.0000,   3.00000,    351.0133
    327.5000,       5.0000,   3.00000,    367.6373
    332.5000,       5.0000,   3.00000,    390.2994
    337.5000,       5.0000,   3.00000,    393.1557
    342.5000,       5.0000,   3.00000,    367.9365
    347.5000,       5.0000,   3.00000,    354.5107
    352.5000,       5.0000,   3.00000,    452.0909
    357.5000,       5.0000,   3.00000,    574.9401
    362.5000,       5.0000,   3.00000,    660.1978
    367.5000,       5.0000,   3.00000,    504.7569
    372.5000,       5.0000,   3.00000,    555.0430
    377.5000,       5.0000,   3.00000,    653.4532
    382.5000,       5.0000,   3.00000,   1023.0035
    387.5000,       5.0000,   3.00000,    799.3406
    392.5000,       5.0000,   3.00000,    624.8904
    397.5000,       5.0000,   3.00000,    651.4214
    402.5000,       5.0000,   3.00000,    718.4396
    407.5000,       5.0000,   3.00000,    678.2122
    412.5000,       5.0000,   3.00000,    573.9634
    417.5000,       5.0000,   3.00000,    574.9150
    422.5000,       5.0000,   3.00000,    490.0493
    427.5000,       5.0000,   3.00000,    558.9941
     22.5000,      15.0000,   1.00000,   1030.1582
     27.5000,      15.0000,   1.00000,    987.2405
     32.5000,      15.0000,   1.00000,    891.9321
     37.5000,      15.0000,   1.00000,    785.1091
     42.5000,      15.0000,   1.00000,    793.9214
     47.5000,      15.0000,   1.00000,    832.7049
     52.5000,      15.0000,   1.00000,   1023.4565
     57.5000,      15.0000,   1.00000,    989.1274
     62.5000,      15.0000,   1.00000,    879.0970
     67.5000,      15.0000,   1.00000,    613.9813
     72.5000,      15.0000,   1.00000,    563.4955
     77.5000,      15.0000,   1.00000,    621.7957
     82.5000,      15.0000,   1.00000,    808.7811
     87.5000,      15.0000,   1.00000,    929.1047
     92.5000,      15.0000,   1.00000,   1011.1617
     97.5000,      15.0000,   1.00000,    975.7144
    102.5000,      15.0000,   1.00000,    861.7913
    107.5000,      15.0000,   1.00000,    779.5635
    112.5000,      15.0000,   1.00000,    873.9690
    117.5000,      15.0000,   1.00000,   1131.4019
    122.5000,      15.0000,   1.00000,   1242.4989
    127.5000,      15.0000,   1.00000,   1249.7032
    132.5000,      15.0000,   1.00000,   1223.2986
    137.5000,      15.0000,   1.00000,   1283.6829
    142.5000,      15.0000,   1.00000,   1273.5820
    147.5000,      15.0000,   1.00000,   1340.1667
    152.5000,      15.0000,   1.00000,   1384.2950
    157.5000,      15.0000,   1.00000,   1279.4532
    162.5000,      15.0000,   1.00000,   1218.8370
    167.5000,      15.0000,   1.00000,   1141.8492
    172.5000,      15.0000,   1.00000,   1121.8649
    177.5000,      15.0000,   1.00000,    973.1107
    182.5000,      15.0000,   1.00000,    994.2563
    187.5000,      15.0000,   1.00000,    898.4059
    192.5000,      15.0000,   1.00000,    844.5941
    197.5000,      15.0000,   1.00000,    698.6465
    202.5000,      15.0000,   1.00000,    635.5680
    207.5000,      15.0000,   1.00000,    504.0797
    212.5000,      15.0000,   1.00000,    405.6989
    217.5000,      15.0000,   1.00000,    440.0648
    222.5000,      15.0000,   1.00000,    477.3264
    227.5000,      15.0000,   1.00000,    449.9902
    232.5000,      15.0000,   1.00000,    406.0811
    237.5000,      15.0000,   1.00000,    399.8826
    242.5000,      15.0000,   1.00000,    431.4576
    247.5000,      15.0000,   1.00000,    400.0668
    252.5000,      15.0000,   1.00000,    389.1441
    257.5000,      15.0000,   1.00000,    366.4153
    262.5000,      15.0000,   1.00000,    407.5170
    267.5000,      15.0000,   1.00000,    417.3211
    272.5000,      15.0000,   1.00000,    436.2010
    277.5000,      15.0000,   1.00000,    413.9610
    282.5000,      15.0000,   1.00000,    400.6386
    287.5000,      15.0000,   1.00000,    402.0294
    292.5000,      15.0000,   1.00000,    396.1215
    297.5000,      15.0000,   1.00000,    392.9336
    302.5000,      15.0000,   1.00000,    381.5184
    307.5000,      15.0000,   1.00000,    381.4552
    312.5000,      15.0000,   1.00000,    376.0542
    317.5000,      15.0000,   1.00000,    382.7274
    322.5000,      15.0000,   1.00000,    387.6373
    327.5000,      15.0000,   1.00000,    410.3148
    332.5000,      15.0000,   1.00000,    427.7408
    337.5000,      15.0000,   1.00000,    422.8840
    342.5000,      15.0000,   1.00000,    396.5721
    347.5000,      15.0000,   1.00000,    424.6340
    352.5000,      15.0000,   1.00000,    497.8147
    357.5000,      15.0000,   1.00000,    592.9576
    362.5000,      15.0000,   1.00000,    529.7536
    367.5000,      15.0000,   1.00000,    500.0635
    372.5000,      15.0000,   1.00000,    512.3021
    377.5000,      15.0000,   1.00000,    675.0997
    382.5000,      15.0000,   1.00000,    739.4697
    387.5000,      15.0000,   1.00000,    755.1088
    392.5000,      15.0000,   1.00000,    635.9817
    397.5000,      15.0000,   1.00000,    577.1184
    402.5000,      15.0000,   1.00000,    594.9957
    407.5000,      15.0000,   1.00000,    642.6089
    412.5000,      15.0000,   1.00000,    607.2282
    417.5000,      15.0000,   1.00000,    528.7994
    422.5000,      15.0000,   1.00000,    537.2989
     22.5000,       5.0000,   4.00000,   1047.9320
     27.5000,       5.0000,   4.00000,   1041.0980
     32.5000,       5.0000,   4.00000,    886.6295
     37.5000,       5.0000,   4.00000,    779.4956
     42.5000,       5.0000,   4.00000,    661.5531
     47.5000,       5.0000,   4.00000,    846.0052
     52.5000,       5.0000,   4.00000,    986.2494
     57.5000,       5.0000,   4.00000,   1309.2516
     62.5000,       5.0000,   4.00000,    754.4744
     67.5000,       5.0000,   4.00000,    552.2046
     72.5000,       5.0000,   4.00000,    565.5242
     77.5000,       5.0000,   4.00000,    581.5818
     82.5000,       5.0000,   4.00000,    732.5048
     87.5000,       5.0000,   4.00000,   1030.5239
     92.5000,       5.0000,   4.00000,   1067.0380
     97.5000,       5.0000,   4.00000,   1025.6204
    102.5000,       5.0000,   4.00000,    870.3090
    107.5000,       5.0000,   4.00000,    752.7491
    112.5000,       5.0000,   4.00000,    764.5276
    117.5000,       5.0000,   4.00000,    959.5104
    122.5000,       5.0000,   4.00000,   1253.3726
    127.5000,       5.0000,   4.00000,   1259.2130
    132.5000,       5.0000,   4.00000,   1100.3866
    137.5000,       5.0000,   4.00000,   1092.0750
    142.5000,       5.0000,   4.00000,   1386.8943
    147.5000,       5.0000,   4.00000,   1168.6450
    152.5000,       5.0000,   4.00000,   1168.8069
    157.5000,       5.0000,   4.00000,   1221.3802
    162.5000,       5.0000,   4.00000,   1122.0295
    167.5000,       5.0000,   4.00000,   1139.5240
    172.5000,       5.0000,   4.00000,    828.1179
    177.5000,       5.0000,   4.00000,   1015.1315
    182.5000,       5.0000,   4.00000,    938.4270
    187.5000,       5.0000,   4.00000,    809.6264
    192.5000,       5.0000,   4.00000,    627.2664
    197.5000,       5.0000,   4.00000,    812.1555
    202.5000,       5.0000,   4.00000,    656.3675
    207.5000,       5.0000,   4.00000,    346.0124
    212.5000,       5.0000,   4.00000,    417.6121
    217.5000,       5.0000,   4.00000,    417.5737
    222.5000,       5.0000,   4.00000,    512.2816
    227.5000,       5.0000,   4.00000,    417.3607
    232.5000,       5.0000,   4.00000,    366.3898
    237.5000,       5.0000,   4.00000,    440.2458
    242.5000,       5.0000,   4.00000,    404.8344
    247.5000,       5.0000,   4.00000,    415.6647
    252.5000,       5.0000,   4.00000,    354.9624
    257.5000,       5.0000,   4.00000,    387.4426
    262.5000,       5.0000,   4.00000,    354.2006
    267.5000,       5.0000,   4.00000,    468.8806
    272.5000,       5.0000,   4.00000,    429.5324
    277.5000,       5.0000,   4.00000,    389.6042
    282.5000,       5.0000,   4.00000,    440.1207
    287.5000,       5.0000,   4.00000,    369.5332
    292.5000,       5.0000,   4.00000,    412.5265
    297.5000,       5.0000,   4.00000,    420.0629
    302.5000,       5.0000,   4.00000,    362.6479
    307.5000,       5.0000,   4.00000,    389.1880
    312.5000,       5.0000,   4.00000,    412.7200
    317.5000,       5.0000,   4.00000,    374.0421
    322.5000,       5.0000,   4.00000,    403.2736
    327.5000,       5.0000,   4.00000,    427.6761
    332.5000,       5.0000,   4.00000,    446.4602
    337.5000,       5.0000,   4.00000,    445.9403
    342.5000,       5.0000,   4.00000,    398.7947
    347.5000,       5.0000,   4.00000,    391.2614
    352.5000,       5.0000,   4.00000,    483.2047
    357.5000,       5.0000,   4.00000,    600.5134
    362.5000,       5.0000,   4.00000,    575.4764
    367.5000,       5.0000,   4.00000,    442.0620
    372.5000,       5.0000,   4.00000,    499.5399
    377.5000,       5.0000,   4.00000,    566.8316
    382.5000,       5.0000,   4.00000,    881.2631
    387.5000,       5.0000,   4.00000,    710.2749
    392.5000,       5.0000,   4.00000,    545.4521
    397.5000,       5.0000,   4.00000,    568.7034
    402.5000,       5.0000,   4.00000,    595.8253
    407.5000,       5.0000,   4.00000,    621.4814
    412.5000,       5.0000,   4.00000,    541.3683
    417.5000,       5.0000,   4.00000,    524.0567
    422.5000,       5.0000,   4.00000,    461.5106
     30.0000,      20.0000,   1.00000,    849.1208
     35.0000,      20.0000,   1.00000,    748.9340
     40.0000,      20.0000,   1.00000,    712.0431
     45.0000,      20.0000,   1.00000,    802.3960
     50.0000,      20.0000,   1.00000,    966.4312
     55.0000,      20.0000,   1.00000,   1020.7091
     60.0000,      20.0000,   1.00000,    953.2515
     65.0000,      20.0000,   1.00000,    845.3221
     70.0000,      20.0000,   1.00000,    622.1426
     75.0000,      20.0000,   1.00000,    589.3769
     80.0000,      20.0000,   1.00000,    731.2248
     85.0000,      20.0000,   1.00000,    901.5312
     90.0000,      20.0000,   1.00000,   1086.0768
     95.0000,      20.0000,   1.00000,   1078.7047
    100.0000,      20.0000,   1.00000,    938.6925
    105.0000,      20.0000,   1.00000,    821.9717
    110.0000,      20.0000,   1.00000,    782.1651
    115.0000,      20.0000,   1.00000,    822.0471
    120.0000,      20.0000,   1.00000,    932.7631
    125.0000,      20.0000,   1.00000,   1024.1978
    130.0000,      20.0000,   1.00000,   1079.0618
    135.0000,      20.0000,   1.00000,   1110.2474
    140.0000,      20.0000,   1.00000,    981.8495
    145.0000,      20.0000,   1.00000,    960.2229
    150.0000,      20.0000,   1.00000,    957.0584
    155.0000,      20.0000,   1.00000,    899.7852
    160.0000,      20.0000,   1.00000,    871.1533
    165.0000,      20.0000,   1.00000,    831.2559
    170.0000,      20.0000,   1.00000,    806.0523
    175.0000,      20.0000,   1.00000,    823.0899
    180.0000,      20.0000,   1.00000,    770.0925
    185.0000,      20.0000,   1.00000,    784.8105
    190.0000,      20.0000,   1.00000,    805.6746
    195.0000,      20.0000,   1.00000,    720.8577
    200.0000,      20.0000,   1.00000,    599.1120
    205.0000,      20.0000,   1.00000,    548.5004
    210.0000,      20.0000,   1.00000,    464.4153
    215.0000,      20.0000,   1.00000,    405.5948
    220.0000,      20.0000,   1.00000,    409.5695
    225.0000,      20.0000,   1.00000,    403.5673
    230.0000,      20.0000,   1.00000,    455.2624
    235.0000,      20.0000,   1.00000,    441.6541
    240.0000,      20.0000,   1.00000,    405.5099
    245.0000,      20.0000,   1.00000,    393.3857
    250.0000,      20.0000,   1.00000,    382.1798
    255.0000,      20.0000,   1.00000,    374.6678
    260.0000,      20.0000,   1.00000,    392.1782
    265.0000,      20.0000,   1.00000,    406.6777
    270.0000,      20.0000,   1.00000,    415.3477
    275.0000,      20.0000,   1.00000,    450.3512
    280.0000,      20.0000,   1.00000,    429.9810
    285.0000,      20.0000,   1.00000,    416.1917
    290.0000,      20.0000,   1.00000,    423.6353
    295.0000,      20.0000,   1.00000,    392.6059
    300.0000,      20.0000,   1.00000,    405.2667
    305.0000,      20.0000,   1.00000,    406.9482
    310.0000,      20.0000,   1.00000,    392.4666
    315.0000,      20.0000,   1.00000,    417.6805
    320.0000,      20.0000,   1.00000,    440.9836
    325.0000,      20.0000,   1.00000,    459.8989
    330.0000,      20.0000,   1.00000,    478.7494
    335.0000,      20.0000,   1.00000,    461.1447
    340.0000,      20.0000,   1.00000,    452.0184
    345.0000,      20.0000,   1.00000,    464.3890
    350.0000,      20.0000,   1.00000,    495.5855
    355.0000,      20.0000,   1.00000,    471.1607
    360.0000,      20.0000,   1.00000,    444.8927
    365.0000,      20.0000,   1.00000,    468.7021
    370.0000,      20.0000,   1.00000,    490.8790
    375.0000,      20.0000,   1.00000,    560.9650
    380.0000,      20.0000,   1.00000,    591.0898
    385.0000,      20.0000,   1.00000,    616.3224
    390.0000,      20.0000,   1.00000,    664.9207
    395.0000,      20.0000,   1.00000,    618.8359
    400.0000,      20.0000,   1.00000,    560.8502
    405.0000,      20.0000,   1.00000,    534.6004
    410.0000,      20.0000,   1.00000,    506.1007
    415.0000,      20.0000,   1.00000,    504.9337
     27.5000,       5.0000,   5.00000,   1043.4714
     32.5000,       5.0000,   5.00000,    808.2842
     37.5000,       5.0000,   5.00000,    683.9499
     42.5000,       5.0000,   5.00000,    618.7418
     47.5000,       5.0000,   5.00000,    841.2290
     52.5000,       5.0000,   5.00000,   1035.6774
     57.5000,       5.0000,   5.00000,   1422.5632
     62.5000,       5.0000,   5.00000,    791.4766
     67.5000,       5.0000,   5.00000,    574.1024
     72.5000,       5.0000,   5.00000,    558.0632
     77.5000,       5.0000,   5.00000,    571.3685
     82.5000,       5.0000,   5.00000,    717.8098
     87.5000,       5.0000,   5.00000,   1142.1937
     92.5000,       5.0000,   5.00000,   1190.0088
     97.5000,       5.0000,   5.00000,   1067.4944
    102.5000,       5.0000,   5.00000,    871.2049
    107.5000,       5.0000,   5.00000,    727.7169
    112.5000,       5.0000,   5.00000,    675.8372
    117.5000,       5.0000,   5.00000,    785.9703
    122.5000,       5.0000,   5.00000,   1086.5774
    127.5000,       5.0000,   5.00000,   1151.1376
    132.5000,       5.0000,   5.00000,    991.0408
    137.5000,       5.0000,   5.00000,    964.1388
    142.5000,       5.0000,   5.00000,   1122.1924
    147.5000,       5.0000,   5.00000,    920.5447
    152.5000,       5.0000,   5.00000,    867.6005
    157.5000,       5.0000,   5.00000,    942.2098
    162.5000,       5.0000,   5.00000,    872.2486
    167.5000,       5.0000,   5.00000,    890.6834
    172.5000,       5.0000,   5.00000,    674.0262
    177.5000,       5.0000,   5.00000,    850.6579
    182.5000,       5.0000,   5.00000,    830.2849
    187.5000,       5.0000,   5.00000,    721.8600
    192.5000,       5.0000,   5.00000,    571.0800
    197.5000,       5.0000,   5.00000,    802.1431
[truncated: 370,288 more chars]
