# Supplementary material for: Electrical resistivity tomography data across the Hockai Fault Zone (Ardenne, Belgium)
Source: Data Brief. 2016 Dec 21;11:1–4. doi: 10.1016/j.dib.2016.12.028 (PMC5220259; doi:10.1016/j.dib.2016.12.028)
Supplement: Supplementary file 2 — Supplementary material [file mmc2.zip › output/INV/20090825-1_robust.INV]

C:\__DATA__\__DATA__\Active Faults\HockaiFZ\Donn�es\ERT\working_dir\20090825-1.DAT
      5.0000
7
1406
1
0
      7.5000,       5.0000,   1.00000,    591.2497
     12.5000,       5.0000,   1.00000,   1141.0720
     17.5000,       5.0000,   1.00000,   1408.6732
     22.5000,       5.0000,   1.00000,   1586.9185
     27.5000,       5.0000,   1.00000,   1680.4219
     32.5000,       5.0000,   1.00000,   1432.2969
     37.5000,       5.0000,   1.00000,   1092.3446
     42.5000,       5.0000,   1.00000,    897.6174
     47.5000,       5.0000,   1.00000,    697.4213
     52.5000,       5.0000,   1.00000,    646.4289
     57.5000,       5.0000,   1.00000,    602.0510
     62.5000,       5.0000,   1.00000,    401.4188
     67.5000,       5.0000,   1.00000,    332.3037
     72.5000,       5.0000,   1.00000,    311.6365
     77.5000,       5.0000,   1.00000,    507.9648
     82.5000,       5.0000,   1.00000,    649.6984
     87.5000,       5.0000,   1.00000,   1121.2510
     92.5000,       5.0000,   1.00000,   1149.8799
     97.5000,       5.0000,   1.00000,   1268.7151
    102.5000,       5.0000,   1.00000,   1087.0084
    107.5000,       5.0000,   1.00000,    964.4518
    112.5000,       5.0000,   1.00000,    847.9626
    117.5000,       5.0000,   1.00000,   1071.9489
    122.5000,       5.0000,   1.00000,   1436.8802
    127.5000,       5.0000,   1.00000,   2009.7892
    132.5000,       5.0000,   1.00000,   2208.8596
    137.5000,       5.0000,   1.00000,   2645.8508
    142.5000,       5.0000,   1.00000,   3243.1262
    147.5000,       5.0000,   1.00000,   2962.2822
    152.5000,       5.0000,   1.00000,   3198.7166
    157.5000,       5.0000,   1.00000,   3418.3574
    162.5000,       5.0000,   1.00000,   3206.6824
    167.5000,       5.0000,   1.00000,   3517.2842
    172.5000,       5.0000,   1.00000,   2263.1887
    177.5000,       5.0000,   1.00000,   2532.2307
    182.5000,       5.0000,   1.00000,   1318.6967
    187.5000,       5.0000,   1.00000,   1211.7427
    192.5000,       5.0000,   1.00000,    942.8712
    197.5000,       5.0000,   1.00000,    944.7220
    202.5000,       5.0000,   1.00000,    773.2498
    207.5000,       5.0000,   1.00000,    542.6809
    212.5000,       5.0000,   1.00000,    594.8581
    217.5000,       5.0000,   1.00000,    509.7006
    222.5000,       5.0000,   1.00000,    590.3838
    227.5000,       5.0000,   1.00000,    448.4005
    232.5000,       5.0000,   1.00000,    451.4084
    237.5000,       5.0000,   1.00000,    483.1880
    242.5000,       5.0000,   1.00000,    370.6024
    247.5000,       5.0000,   1.00000,    478.0598
    252.5000,       5.0000,   1.00000,    442.0745
    257.5000,       5.0000,   1.00000,    552.9947
    262.5000,       5.0000,   1.00000,    480.1176
    267.5000,       5.0000,   1.00000,    612.6838
    272.5000,       5.0000,   1.00000,    527.1033
    277.5000,       5.0000,   1.00000,    445.3747
    282.5000,       5.0000,   1.00000,    496.7098
    287.5000,       5.0000,   1.00000,    327.1190
    292.5000,       5.0000,   1.00000,    349.0643
    297.5000,       5.0000,   1.00000,    299.9822
    302.5000,       5.0000,   1.00000,    236.5936
    307.5000,       5.0000,   1.00000,    229.3106
    312.5000,       5.0000,   1.00000,    219.4040
    317.5000,       5.0000,   1.00000,    184.5740
    322.5000,       5.0000,   1.00000,    189.2939
    327.5000,       5.0000,   1.00000,    183.8666
    332.5000,       5.0000,   1.00000,    180.0561
    337.5000,       5.0000,   1.00000,    188.5291
    342.5000,       5.0000,   1.00000,    186.8051
    347.5000,       5.0000,   1.00000,    199.0251
    352.5000,       5.0000,   1.00000,    270.8688
    357.5000,       5.0000,   1.00000,    349.1902
    362.5000,       5.0000,   1.00000,    435.5762
    367.5000,       5.0000,   1.00000,    512.2250
    372.5000,       5.0000,   1.00000,    924.5659
    377.5000,       5.0000,   1.00000,    881.3492
    382.5000,       5.0000,   1.00000,   1740.9572
    387.5000,       5.0000,   1.00000,   1377.4288
    392.5000,       5.0000,   1.00000,   1553.2644
    397.5000,       5.0000,   1.00000,   1381.4156
    402.5000,       5.0000,   1.00000,   1091.7660
    407.5000,       5.0000,   1.00000,    942.9782
    412.5000,       5.0000,   1.00000,    670.1278
    417.5000,       5.0000,   1.00000,    560.3995
    422.5000,       5.0000,   1.00000,    486.6714
    427.5000,       5.0000,   1.00000,    609.8898
    432.5000,       5.0000,   1.00000,    681.0659
    437.5000,       5.0000,   1.00000,    930.7998
     12.5000,       5.0000,   2.00000,   1175.5682
     17.5000,       5.0000,   2.00000,   1194.4838
     22.5000,       5.0000,   2.00000,   1242.1946
     27.5000,       5.0000,   2.00000,   1346.1171
     32.5000,       5.0000,   2.00000,   1244.2633
     37.5000,       5.0000,   2.00000,   1178.8854
     42.5000,       5.0000,   2.00000,    826.5286
     47.5000,       5.0000,   2.00000,    777.3554
     52.5000,       5.0000,   2.00000,    679.0922
     57.5000,       5.0000,   2.00000,    781.8555
     62.5000,       5.0000,   2.00000,    471.5208
     67.5000,       5.0000,   2.00000,    378.4531
     72.5000,       5.0000,   2.00000,    425.6171
     77.5000,       5.0000,   2.00000,    472.6027
     82.5000,       5.0000,   2.00000,    599.0015
     87.5000,       5.0000,   2.00000,    889.3862
     92.5000,       5.0000,   2.00000,    942.4116
     97.5000,       5.0000,   2.00000,    939.5047
    102.5000,       5.0000,   2.00000,   1004.4724
    107.5000,       5.0000,   2.00000,    981.0688
    112.5000,       5.0000,   2.00000,    882.9126
    117.5000,       5.0000,   2.00000,   1047.5822
    122.5000,       5.0000,   2.00000,   1523.8527
    127.5000,       5.0000,   2.00000,   1796.2373
    132.5000,       5.0000,   2.00000,   1587.9169
    137.5000,       5.0000,   2.00000,   1870.5562
    142.5000,       5.0000,   2.00000,   2598.3220
    147.5000,       5.0000,   2.00000,   2106.8335
    152.5000,       5.0000,   2.00000,   2016.2389
    157.5000,       5.0000,   2.00000,   2295.7808
    162.5000,       5.0000,   2.00000,   2310.1367
    167.5000,       5.0000,   2.00000,   1921.3820
    172.5000,       5.0000,   2.00000,   1430.4938
    177.5000,       5.0000,   2.00000,   1754.6257
    182.5000,       5.0000,   2.00000,   1352.5608
    187.5000,       5.0000,   2.00000,    930.3679
    192.5000,       5.0000,   2.00000,    687.9852
    197.5000,       5.0000,   2.00000,   1017.5326
    202.5000,       5.0000,   2.00000,    642.1885
    207.5000,       5.0000,   2.00000,    365.7972
    212.5000,       5.0000,   2.00000,    564.4102
    217.5000,       5.0000,   2.00000,    457.4739
    222.5000,       5.0000,   2.00000,    514.9457
    227.5000,       5.0000,   2.00000,    335.1531
    232.5000,       5.0000,   2.00000,    335.1293
    237.5000,       5.0000,   2.00000,    442.9276
    242.5000,       5.0000,   2.00000,    372.7820
    247.5000,       5.0000,   2.00000,    404.5734
    252.5000,       5.0000,   2.00000,    417.3036
    257.5000,       5.0000,   2.00000,    426.6960
    262.5000,       5.0000,   2.00000,    395.9598
    267.5000,       5.0000,   2.00000,    522.1921
    272.5000,       5.0000,   2.00000,    438.0917
    277.5000,       5.0000,   2.00000,    382.2130
    282.5000,       5.0000,   2.00000,    439.7443
    287.5000,       5.0000,   2.00000,    353.4682
    292.5000,       5.0000,   2.00000,    373.5905
    297.5000,       5.0000,   2.00000,    385.6222
    302.5000,       5.0000,   2.00000,    312.8492
    307.5000,       5.0000,   2.00000,    326.0401
    312.5000,       5.0000,   2.00000,    338.7376
    317.5000,       5.0000,   2.00000,    279.6370
    322.5000,       5.0000,   2.00000,    282.9184
    327.5000,       5.0000,   2.00000,    288.8570
    332.5000,       5.0000,   2.00000,    289.8379
    337.5000,       5.0000,   2.00000,    300.5083
    342.5000,       5.0000,   2.00000,    300.0684
    347.5000,       5.0000,   2.00000,    317.2719
    352.5000,       5.0000,   2.00000,    418.4182
    357.5000,       5.0000,   2.00000,    561.7114
    362.5000,       5.0000,   2.00000,    666.1093
    367.5000,       5.0000,   2.00000,    651.9078
    372.5000,       5.0000,   2.00000,    829.7506
    377.5000,       5.0000,   2.00000,    782.8007
    382.5000,       5.0000,   2.00000,   1231.0782
    387.5000,       5.0000,   2.00000,   1073.9521
    392.5000,       5.0000,   2.00000,    754.8137
    397.5000,       5.0000,   2.00000,    898.0890
    402.5000,       5.0000,   2.00000,    795.1652
    407.5000,       5.0000,   2.00000,    644.1502
    412.5000,       5.0000,   2.00000,    540.5726
    417.5000,       5.0000,   2.00000,    538.5514
    422.5000,       5.0000,   2.00000,    479.9858
    427.5000,       5.0000,   2.00000,    552.0098
    432.5000,       5.0000,   2.00000,    762.6011
     17.5000,       5.0000,   3.00000,   1030.4858
     22.5000,       5.0000,   3.00000,   1017.0988
     27.5000,       5.0000,   3.00000,   1081.3473
     32.5000,       5.0000,   3.00000,   1106.7543
     37.5000,       5.0000,   3.00000,   1064.4174
     42.5000,       5.0000,   3.00000,    789.1494
     47.5000,       5.0000,   3.00000,    857.6306
     52.5000,       5.0000,   3.00000,    893.0837
     57.5000,       5.0000,   3.00000,   1100.0011
     62.5000,       5.0000,   3.00000,    607.7697
     67.5000,       5.0000,   3.00000,    482.3874
     72.5000,       5.0000,   3.00000,    511.4919
     77.5000,       5.0000,   3.00000,    543.3812
     82.5000,       5.0000,   3.00000,    636.0776
     87.5000,       5.0000,   3.00000,    898.4932
     92.5000,       5.0000,   3.00000,    939.4543
     97.5000,       5.0000,   3.00000,    935.8369
    102.5000,       5.0000,   3.00000,    889.4456
    107.5000,       5.0000,   3.00000,    897.6016
    112.5000,       5.0000,   3.00000,    831.3793
    117.5000,       5.0000,   3.00000,   1028.8451
    122.5000,       5.0000,   3.00000,   1484.6605
    127.5000,       5.0000,   3.00000,   1440.8373
    132.5000,       5.0000,   3.00000,   1213.1615
    137.5000,       5.0000,   3.00000,   1319.8778
    142.5000,       5.0000,   3.00000,   1879.0094
    147.5000,       5.0000,   3.00000,   1609.9951
    152.5000,       5.0000,   3.00000,   1391.4501
    157.5000,       5.0000,   3.00000,   1563.3542
    162.5000,       5.0000,   3.00000,   1589.4508
    167.5000,       5.0000,   3.00000,   1402.7684
    172.5000,       5.0000,   3.00000,    975.4988
    177.5000,       5.0000,   3.00000,   1269.6510
    182.5000,       5.0000,   3.00000,   1124.4452
    187.5000,       5.0000,   3.00000,    861.4825
    192.5000,       5.0000,   3.00000,    683.2659
    197.5000,       5.0000,   3.00000,    958.1407
    202.5000,       5.0000,   3.00000,    684.7632
    207.5000,       5.0000,   3.00000,    348.7542
    212.5000,       5.0000,   3.00000,    437.3278
    217.5000,       5.0000,   3.00000,    615.3668
    222.5000,       5.0000,   3.00000,    499.0203
    227.5000,       5.0000,   3.00000,    373.0793
    232.5000,       5.0000,   3.00000,    336.8271
    237.5000,       5.0000,   3.00000,    418.7571
    242.5000,       5.0000,   3.00000,    394.0278
    247.5000,       5.0000,   3.00000,    408.8654
    252.5000,       5.0000,   3.00000,    348.5461
    257.5000,       5.0000,   3.00000,    387.6553
    262.5000,       5.0000,   3.00000,    350.7456
    267.5000,       5.0000,   3.00000,    466.4560
    272.5000,       5.0000,   3.00000,    426.4196
    277.5000,       5.0000,   3.00000,    393.4095
    282.5000,       5.0000,   3.00000,    420.9506
    287.5000,       5.0000,   3.00000,    376.5211
    292.5000,       5.0000,   3.00000,    415.5054
    297.5000,       5.0000,   3.00000,    407.8429
    302.5000,       5.0000,   3.00000,    362.0002
    307.5000,       5.0000,   3.00000,    373.8996
    312.5000,       5.0000,   3.00000,    397.8620
    317.5000,       5.0000,   3.00000,    350.4959
    322.5000,       5.0000,   3.00000,    357.8615
    327.5000,       5.0000,   3.00000,    374.7080
    332.5000,       5.0000,   3.00000,    394.9789
    337.5000,       5.0000,   3.00000,    405.3343
    342.5000,       5.0000,   3.00000,    393.9803
    347.5000,       5.0000,   3.00000,    381.3548
    352.5000,       5.0000,   3.00000,    502.0638
    357.5000,       5.0000,   3.00000,    672.0301
    362.5000,       5.0000,   3.00000,    732.2958
    367.5000,       5.0000,   3.00000,    519.4575
    372.5000,       5.0000,   3.00000,    590.2852
    377.5000,       5.0000,   3.00000,    690.5652
    382.5000,       5.0000,   3.00000,   1057.2480
    387.5000,       5.0000,   3.00000,    759.8547
    392.5000,       5.0000,   3.00000,    575.3838
    397.5000,       5.0000,   3.00000,    559.8566
    402.5000,       5.0000,   3.00000,    627.4199
    407.5000,       5.0000,   3.00000,    599.9033
    412.5000,       5.0000,   3.00000,    511.0876
    417.5000,       5.0000,   3.00000,    547.7868
    422.5000,       5.0000,   3.00000,    477.4891
    427.5000,       5.0000,   3.00000,    590.2214
     22.5000,      15.0000,   1.00000,    942.5660
     27.5000,      15.0000,   1.00000,    936.2648
     32.5000,      15.0000,   1.00000,    902.3275
     37.5000,      15.0000,   1.00000,    828.8232
     42.5000,      15.0000,   1.00000,    847.1741
     47.5000,      15.0000,   1.00000,    876.6768
     52.5000,      15.0000,   1.00000,   1050.3762
     57.5000,      15.0000,   1.00000,   1018.0974
     62.5000,      15.0000,   1.00000,    887.5909
     67.5000,      15.0000,   1.00000,    615.2598
     72.5000,      15.0000,   1.00000,    557.6334
     77.5000,      15.0000,   1.00000,    604.7736
     82.5000,      15.0000,   1.00000,    778.0213
     87.5000,      15.0000,   1.00000,    888.7086
     92.5000,      15.0000,   1.00000,    975.1243
     97.5000,      15.0000,   1.00000,    952.0357
    102.5000,      15.0000,   1.00000,    862.5882
    107.5000,      15.0000,   1.00000,    790.5405
    112.5000,      15.0000,   1.00000,    895.8895
    117.5000,      15.0000,   1.00000,   1144.5615
    122.5000,      15.0000,   1.00000,   1258.7441
    127.5000,      15.0000,   1.00000,   1240.6965
    132.5000,      15.0000,   1.00000,   1189.1455
    137.5000,      15.0000,   1.00000,   1256.9431
    142.5000,      15.0000,   1.00000,   1269.6821
    147.5000,      15.0000,   1.00000,   1340.0654
    152.5000,      15.0000,   1.00000,   1347.9241
    157.5000,      15.0000,   1.00000,   1223.7665
    162.5000,      15.0000,   1.00000,   1146.0476
    167.5000,      15.0000,   1.00000,   1084.4264
    172.5000,      15.0000,   1.00000,   1048.1113
    177.5000,      15.0000,   1.00000,    946.2992
    182.5000,      15.0000,   1.00000,    964.2636
    187.5000,      15.0000,   1.00000,    916.0652
    192.5000,      15.0000,   1.00000,    901.1624
    197.5000,      15.0000,   1.00000,    679.7877
    202.5000,      15.0000,   1.00000,    602.4374
    207.5000,      15.0000,   1.00000,    487.3987
    212.5000,      15.0000,   1.00000,    380.2602
    217.5000,      15.0000,   1.00000,    457.3490
    222.5000,      15.0000,   1.00000,    537.3209
    227.5000,      15.0000,   1.00000,    439.8721
    232.5000,      15.0000,   1.00000,    409.5193
    237.5000,      15.0000,   1.00000,    404.6091
    242.5000,      15.0000,   1.00000,    428.7439
    247.5000,      15.0000,   1.00000,    390.9961
    252.5000,      15.0000,   1.00000,    369.3372
    257.5000,      15.0000,   1.00000,    342.6284
    262.5000,      15.0000,   1.00000,    385.1942
    267.5000,      15.0000,   1.00000,    408.4106
    272.5000,      15.0000,   1.00000,    438.5108
    277.5000,      15.0000,   1.00000,    426.2145
    282.5000,      15.0000,   1.00000,    416.4298
    287.5000,      15.0000,   1.00000,    415.2409
    292.5000,      15.0000,   1.00000,    408.5146
    297.5000,      15.0000,   1.00000,    403.1289
    302.5000,      15.0000,   1.00000,    384.0053
    307.5000,      15.0000,   1.00000,    385.9432
    312.5000,      15.0000,   1.00000,    381.3719
    317.5000,      15.0000,   1.00000,    393.3085
    322.5000,      15.0000,   1.00000,    404.3772
    327.5000,      15.0000,   1.00000,    428.1316
    332.5000,      15.0000,   1.00000,    455.8867
    337.5000,      15.0000,   1.00000,    462.9844
    342.5000,      15.0000,   1.00000,    426.7703
    347.5000,      15.0000,   1.00000,    459.5663
    352.5000,      15.0000,   1.00000,    559.9874
    357.5000,      15.0000,   1.00000,    625.3892
    362.5000,      15.0000,   1.00000,    524.8790
    367.5000,      15.0000,   1.00000,    516.0692
    372.5000,      15.0000,   1.00000,    503.9780
    377.5000,      15.0000,   1.00000,    682.4212
    382.5000,      15.0000,   1.00000,    784.4175
    387.5000,      15.0000,   1.00000,    765.8586
    392.5000,      15.0000,   1.00000,    591.4340
    397.5000,      15.0000,   1.00000,    524.6412
    402.5000,      15.0000,   1.00000,    504.4773
    407.5000,      15.0000,   1.00000,    567.8521
    412.5000,      15.0000,   1.00000,    575.3838
    417.5000,      15.0000,   1.00000,    521.8711
    422.5000,      15.0000,   1.00000,    582.0892
     22.5000,       5.0000,   4.00000,    979.4420
     27.5000,       5.0000,   4.00000,   1036.4698
     32.5000,       5.0000,   4.00000,    931.5290
     37.5000,       5.0000,   4.00000,    864.3359
     42.5000,       5.0000,   4.00000,    686.2772
     47.5000,       5.0000,   4.00000,    902.3343
     52.5000,       5.0000,   4.00000,   1023.9666
     57.5000,       5.0000,   4.00000,   1380.6785
     62.5000,       5.0000,   4.00000,    771.9182
     67.5000,       5.0000,   4.00000,    546.5013
     72.5000,       5.0000,   4.00000,    555.3459
     77.5000,       5.0000,   4.00000,    555.3400
     82.5000,       5.0000,   4.00000,    701.1862
     87.5000,       5.0000,   4.00000,   1010.2208
     92.5000,       5.0000,   4.00000,   1060.7039
     97.5000,       5.0000,   4.00000,   1020.1027
    102.5000,       5.0000,   4.00000,    872.2025
    107.5000,       5.0000,   4.00000,    766.3535
    112.5000,       5.0000,   4.00000,    748.1003
    117.5000,       5.0000,   4.00000,    974.4288
    122.5000,       5.0000,   4.00000,   1276.8077
    127.5000,       5.0000,   4.00000,   1275.4205
    132.5000,       5.0000,   4.00000,   1073.9565
    137.5000,       5.0000,   4.00000,   1062.4872
    142.5000,       5.0000,   4.00000,   1392.9243
    147.5000,       5.0000,   4.00000,   1159.4624
    152.5000,       5.0000,   4.00000,   1118.6288
    157.5000,       5.0000,   4.00000,   1140.0039
    162.5000,       5.0000,   4.00000,   1096.3313
    167.5000,       5.0000,   4.00000,   1088.3939
    172.5000,       5.0000,   4.00000,    794.6166
    177.5000,       5.0000,   4.00000,    965.9083
    182.5000,       5.0000,   4.00000,    891.7135
    187.5000,       5.0000,   4.00000,    814.0055
    192.5000,       5.0000,   4.00000,    672.9218
    197.5000,       5.0000,   4.00000,    786.1028
    202.5000,       5.0000,   4.00000,    651.6007
    207.5000,       5.0000,   4.00000,    343.2575
    212.5000,       5.0000,   4.00000,    412.2538
    217.5000,       5.0000,   4.00000,    444.9001
    222.5000,       5.0000,   4.00000,    519.5923
    227.5000,       5.0000,   4.00000,    415.6110
    232.5000,       5.0000,   4.00000,    376.6628
    237.5000,       5.0000,   4.00000,    443.1710
    242.5000,       5.0000,   4.00000,    398.3821
    247.5000,       5.0000,   4.00000,    393.5879
    252.5000,       5.0000,   4.00000,    344.9814
    257.5000,       5.0000,   4.00000,    377.5179
    262.5000,       5.0000,   4.00000,    342.5441
    267.5000,       5.0000,   4.00000,    463.2084
    272.5000,       5.0000,   4.00000,    426.8670
    277.5000,       5.0000,   4.00000,    396.1044
    282.5000,       5.0000,   4.00000,    454.3907
    287.5000,       5.0000,   4.00000,    386.0086
    292.5000,       5.0000,   4.00000,    429.0863
    297.5000,       5.0000,   4.00000,    440.5101
    302.5000,       5.0000,   4.00000,    371.1274
    307.5000,       5.0000,   4.00000,    400.0476
    312.5000,       5.0000,   4.00000,    423.2115
    317.5000,       5.0000,   4.00000,    384.1559
    322.5000,       5.0000,   4.00000,    422.2379
    327.5000,       5.0000,   4.00000,    446.1872
    332.5000,       5.0000,   4.00000,    467.3413
    337.5000,       5.0000,   4.00000,    484.8366
    342.5000,       5.0000,   4.00000,    431.8528
    347.5000,       5.0000,   4.00000,    418.0200
    352.5000,       5.0000,   4.00000,    529.2473
    357.5000,       5.0000,   4.00000,    646.7856
    362.5000,       5.0000,   4.00000,    596.7524
    367.5000,       5.0000,   4.00000,    450.7357
    372.5000,       5.0000,   4.00000,    507.4323
    377.5000,       5.0000,   4.00000,    592.1618
    382.5000,       5.0000,   4.00000,    902.6187
    387.5000,       5.0000,   4.00000,    679.4159
    392.5000,       5.0000,   4.00000,    488.4429
    397.5000,       5.0000,   4.00000,    514.5013
    402.5000,       5.0000,   4.00000,    509.0968
    407.5000,       5.0000,   4.00000,    541.3559
    412.5000,       5.0000,   4.00000,    511.0440
    417.5000,       5.0000,   4.00000,    526.8842
    422.5000,       5.0000,   4.00000,    491.4944
     30.0000,      20.0000,   1.00000,    737.3210
     35.0000,      20.0000,   1.00000,    660.0261
     40.0000,      20.0000,   1.00000,    686.6575
     45.0000,      20.0000,   1.00000,    828.7003
     50.0000,      20.0000,   1.00000,    992.5874
     55.0000,      20.0000,   1.00000,   1073.9960
     60.0000,      20.0000,   1.00000,   1026.8674
     65.0000,      20.0000,   1.00000,    930.3124
     70.0000,      20.0000,   1.00000,    672.3987
     75.0000,      20.0000,   1.00000,    599.4631
     80.0000,      20.0000,   1.00000,    734.7450
     85.0000,      20.0000,   1.00000,    893.4879
     90.0000,      20.0000,   1.00000,   1077.4358
     95.0000,      20.0000,   1.00000,   1056.9785
    100.0000,      20.0000,   1.00000,    927.9504
    105.0000,      20.0000,   1.00000,    822.6290
    110.0000,      20.0000,   1.00000,    789.0701
    115.0000,      20.0000,   1.00000,    824.8325
    120.0000,      20.0000,   1.00000,    936.9385
    125.0000,      20.0000,   1.00000,   1040.6113
    130.0000,      20.0000,   1.00000,   1094.3998
    135.0000,      20.0000,   1.00000,   1121.1875
    140.0000,      20.0000,   1.00000,    997.7314
    145.0000,      20.0000,   1.00000,    948.8593
    150.0000,      20.0000,   1.00000,    933.1658
    155.0000,      20.0000,   1.00000,    884.8803
    160.0000,      20.0000,   1.00000,    854.1429
    165.0000,      20.0000,   1.00000,    790.0370
    170.0000,      20.0000,   1.00000,    773.4083
    175.0000,      20.0000,   1.00000,    801.8786
    180.0000,      20.0000,   1.00000,    771.3000
    185.0000,      20.0000,   1.00000,    779.5668
    190.0000,      20.0000,   1.00000,    781.6331
    195.0000,      20.0000,   1.00000,    715.8810
    200.0000,      20.0000,   1.00000,    600.6204
    205.0000,      20.0000,   1.00000,    521.9939
    210.0000,      20.0000,   1.00000,    432.3423
    215.0000,      20.0000,   1.00000,    377.2483
    220.0000,      20.0000,   1.00000,    410.4530
    225.0000,      20.0000,   1.00000,    422.9024
    230.0000,      20.0000,   1.00000,    470.3398
    235.0000,      20.0000,   1.00000,    460.8523
    240.0000,      20.0000,   1.00000,    430.0755
    245.0000,      20.0000,   1.00000,    411.4115
    250.0000,      20.0000,   1.00000,    385.1269
    255.0000,      20.0000,   1.00000,    368.9656
    260.0000,      20.0000,   1.00000,    386.5298
    265.0000,      20.0000,   1.00000,    403.0477
    270.0000,      20.0000,   1.00000,    414.4651
    275.0000,      20.0000,   1.00000,    456.4217
    280.0000,      20.0000,   1.00000,    439.8720
    285.0000,      20.0000,   1.00000,    430.4322
    290.0000,      20.0000,   1.00000,    436.1230
    295.0000,      20.0000,   1.00000,    396.0331
    300.0000,      20.0000,   1.00000,    400.8482
    305.0000,      20.0000,   1.00000,    398.1573
    310.0000,      20.0000,   1.00000,    388.6301
    315.0000,      20.0000,   1.00000,    421.0873
    320.0000,      20.0000,   1.00000,    453.0610
    325.0000,      20.0000,   1.00000,    484.7811
    330.0000,      20.0000,   1.00000,    523.3176
    335.0000,      20.0000,   1.00000,    504.1920
    340.0000,      20.0000,   1.00000,    482.7124
    345.0000,      20.0000,   1.00000,    496.0678
    350.0000,      20.0000,   1.00000,    516.4060
    355.0000,      20.0000,   1.00000,    457.9750
    360.0000,      20.0000,   1.00000,    420.0490
    365.0000,      20.0000,   1.00000,    455.9426
    370.0000,      20.0000,   1.00000,    490.6860
    375.0000,      20.0000,   1.00000,    559.7853
    380.0000,      20.0000,   1.00000,    587.3839
    385.0000,      20.0000,   1.00000,    626.3007
    390.0000,      20.0000,   1.00000,    666.3035
    395.0000,      20.0000,   1.00000,    580.1235
    400.0000,      20.0000,   1.00000,    516.2237
    405.0000,      20.0000,   1.00000,    518.6333
    410.0000,      20.0000,   1.00000,    509.3518
    415.0000,      20.0000,   1.00000,    539.9068
     27.5000,       5.0000,   5.00000,    997.4483
     32.5000,       5.0000,   5.00000,    774.0681
     37.5000,       5.0000,   5.00000,    691.0111
     42.5000,       5.0000,   5.00000,    630.0583
     47.5000,       5.0000,   5.00000,    901.5190
     52.5000,       5.0000,   5.00000,   1085.6843
     57.5000,       5.0000,   5.00000,   1523.5781
     62.5000,       5.0000,   5.00000,    850.4852
     67.5000,       5.0000,   5.00000,    593.3244
     72.5000,       5.0000,   5.00000,    585.4871
     77.5000,       5.0000,   5.00000,    569.3678
     82.5000,       5.0000,   5.00000,    733.2589
     87.5000,       5.0000,   5.00000,   1114.4822
     92.5000,       5.0000,   5.00000,   1201.1533
     97.5000,       5.0000,   5.00000,   1070.5520
    102.5000,       5.0000,   5.00000,    886.9252
    107.5000,       5.0000,   5.00000,    739.6655
    112.5000,       5.0000,   5.00000,    683.6814
    117.5000,       5.0000,   5.00000,    788.1952
    122.5000,       5.0000,   5.00000,   1141.4108
    127.5000,       5.0000,   5.00000,   1200.3212
    132.5000,       5.0000,   5.00000,   1023.1570
    137.5000,       5.0000,   5.00000,    940.6526
    142.5000,       5.0000,   5.00000,   1146.2568
    147.5000,       5.0000,   5.00000,    904.0411
    152.5000,       5.0000,   5.00000,    849.4152
    157.5000,       5.0000,   5.00000,    903.5996
    162.5000,       5.0000,   5.00000,    875.8683
    167.5000,       5.0000,   5.00000,    838.5497
    172.5000,       5.0000,   5.00000,    658.3577
    177.5000,       5.0000,   5.00000,    821.6793
    182.5000,       5.0000,   5.00000,    818.1468
    187.5000,       5.0000,   5.00000,    707.8591
    192.5000,       5.0000,   5.00000,    566.5329
    197.5000,       5.0000,   5.00000,    766.1916
    202.5000,       5.0000,   5.00000,    635.3523
    207.5000,       5.0000,   5.00000,    330.2578
    212.5000,       5.0000,   5.00000,    387.5991
    217.5000,       5.0000,   5.00000,    398.9083
    222.5000,       5.0000,   5.00000,    446.4157
    227.5000,       5.0000,   5.00000,    423.1025
    232.5000,       5.0000,   5.00000,    412.3486
    237.5000,       5.0000,   5.00000,    482.4346
    242.5000,       5.0000,   5.00000,    406.9244
    247.5000,       5.0000,   5.00000,    394.4796
    252.5000,       5.0000,   5.00000,    353.8635
    257.5000,       5.0000,   5.00000,    386.0723
    262.5000,       5.0000,   5.00000,    348.1419
    267.5000,       5.0000,   5.00000,    472.0902
    272.5000,       5.0000,   5.00000,    432.8961
    277.5000,       5.0000,   5.00000,    416.5933
    282.5000,       5.0000,   5.00000,    467.4934
    287.5000,       5.0000,   5.00000,    398.3584
    292.5000,       5.0000,   5.00000,    432.4949
    297.5000,       5.0000,   5.00000,    444.0676
    302.5000,       5.0000,   5.00000,    377.5072
    307.5000,       5.0000,   5.00000,    395.5296
    312.5000,       5.0000,   5.00000,    444.3357
    317.5000,       5.0000,   5.00000,    412.9671
    322.5000,       5.0000,   5.00000,    460.3490
    327.5000,       5.0000,   5.00000,    503.1769
    332.5000,       5.0000,   5.00000,    517.0559
    337.5000,       5.0000,   5.00000,    499.2400
    342.5000,       5.0000,   5.00000,    458.2942
    347.5000,       5.0000,   5.00000,    431.8277
    352.5000,       5.0000,   5.00000,    501.4218
    357.5000,       5.0000,   5.00000,    510.4576
    362.5000,       5.0000,   5.00000,    524.1156
    367.5000,       5.0000,   5.00000,    443.8862
    372.5000,       5.0000,   5.00000,    492.0009
    377.5000,       5.0000,   5.00000,    539.6124
    382.5000,       5.0000,   5.00000,    772.5523
    387.5000,       5.0000,   5.00000,    630.6561
    392.5000,       5.0000,   5.00000,    480.2029
    397.5000,       5.0000,   5.00000,    516.6993
    402.5000,       5.0000,   5.00000,    546.6125
    407.5000,       5.0000,   5.00000,    513.9393
    412.5000,       5.0000,   5.00000,    494.2884
    417.5000,       5.0000,   5.00000,    532.4658
     32.5000,       5.0000,   6.00000,    727.7275
     37.5000,       5.0000,   6.00000,    681.8505
     42.5000,       5.0000,   6.00000,    579.9420
     47.5000,       5.0000,   6.00000,    880.1208
     52.5000,       5.0000,   6.00000,   1084.4685
     57.5000,       5.0000,   6.00000,   1482.8578
     62.5000,       5.0000,   6.00000,    844.0532
     67.5000,       5.0000,   6.00000,    610.8608
     72.5000,       5.0000,   6.00000,    613.0661
     77.5000,       5.0000,   6.00000,    596.6169
     82.5000,       5.0000,   6.00000,    733.1033
     87.5000,       5.0000,   6.00000,   1125.3904
     92.5000,       5.0000,   6.00000,   1241.4243
     97.5000,       5.0000,   6.00000,   1113.5310
    102.5000,       5.0000,   6.00000,    910.2064
    107.5000,       5.0000,   6.00000,    741.9547
    112.5000,       5.0000,   6.00000,    616.3942
    117.5000,       5.0000,   6.00000,    685.2954
    122.5000,       5.0000,   6.00000,   1014.0087
    127.5000,       5.0000,   6.00000,   1085.0811
    132.5000,       5.0000,   6.00000,    949.5112
    137.5000,       5.0000,   6.00000,    898.2316
    142.5000,       5.0000,   6.00000,   1049.3541
    147.5000,       5.0000,   6.00000,    751.4498
    152.5000,       5.0000,   6.00000,    654.8868
    157.5000,       5.0000,   6.00000,    733.3689
    162.5000,       5.0000,   6.00000,    762.4354
    167.5000,       5.0000,   6.00000,    704.9766
    172.5000,       5.0000,   6.00000,    513.7228
    177.5000,       5.0000,   6.00000,    780.7985
    182.5000,       5.0000,   6.00000,    771.9159
    187.5000,       5.0000,   6.00000,    623.1508
    192.5000,       5.0000,   6.00000,    488.1924
    197.5000,       5.0000,   6.00000,    740.4662
    202.5000,       5.0000,   6.00000,    653.3608
    207.5000,       5.0000,   6.00000,    306.0962
    212.5000,       5.0000,   6.00000,    369.1380
    217.5000,       5.0000,   6.00000,    384.7424
    222.5000,       5.0000,   6.00000,    448.7830
    227.5000,       5.0000,   6.00000,    383.3521
    232.5000,       5.0000,   6.00000,    402.2043
    237.5000,       5.0000,   6.00000,    498.3983
    242.5000,       5.0000,   6.00000,    418.0964
    247.5000,       5.0000,   6.00000,    411.5404
    252.5000,       5.0000,   6.00000,    352.9510
    257.5000,       5.0000,   6.00000,    406.1763
    262.5000,       5.0000,   6.00000,    367.7856
    267.5000,       5.0000,   6.00000,    475.5469
    272.5000,       5.0000,   6.00000,    448.4501
    277.5000,       5.0000,   6.00000,    425.1267
    282.5000,       5.0000,   6.00000,    475.9409
    287.5000,       5.0000,   6.00000,    403.2180
    292.5000,       5.0000,   6.00000,    435.8833
    297.5000,       5.0000,   6.00000,    430.3468
    302.5000,       5.0000,   6.00000,    374.2281
    307.5000,       5.0000,   6.00000,    403.9060
    312.5000,       5.0000,   6.00000,    460.8504
    317.5000,       5.0000,   6.00000,    441.6524
    322.5000,       5.0000,   6.00000,    484.3194
    327.5000,       5.0000,   6.00000,    521.2006
    332.5000,       5.0000,   6.00000,    527.1564
    337.5000,       5.0000,   6.00000,    512.7610
    342.5000,       5.0000,   6.00000,    462.0035
    347.5000,       5.0000,   6.00000,    413.6593
    352.5000,       5.0000,   6.00000,    413.0771
    357.5000,       5.0000,   6.00000,    453.1711
    362.5000,       5.0000,   6.00000,    513.4892
    367.5000,       5.0000,   6.00000,    418.4884
    372.5000,       5.0000,   6.00000,    466.0256
    377.5000,       5.0000,   6.00000,    517.6467
    382.5000,       5.0000,   6.00000,    721.8836
    387.5000,       5.0000,   6.00000,    595.0626
    392.5000,       5.0000,   6.00000,    495.6794
    397.5000,       5.0000,   6.00000,    569.5980
    402.5000,       5.0000,   6.00000,    568.1316
    407.5000,       5.0000,   6.00000,    524.3915
    412.5000,       5.0000,   6.00000,    472.3348
     37.5000,      25.0000,   1.00000,    714.6624
     42.5000,      25.0000,   1.00000,    763.5660
     47.5000,      25.0000,   1.00000,    904.0256
     52.5000,      25.0000,   1.00000,    898.7747
     57.5000,      25.0000,   1.00000,    902.2820
     62.5000,      25.0000,   1.00000,    894.1379
     67.5000,      25.0000,   1.00000,    858.9660
     72.5000,      25.0000,   1.00000,    711.6108
     77.5000,      25.0000,   1.00000,    749.8837
     82.5000,      25.0000,   1.00000,    858.7678
     87.5000,      25.0000,   1.00000,    933.3917
     92.5000,      25.0000,   1.00000,    975.0034
     97.5000,      25.0000,   1.00000,   1038.2335
    102.5000,      25.0000,   1.00000,    926.9913
    107.5000,      25.0000,   1.00000,    795.3000
    112.5000,      25.0000,   1.00000,    773.9987
    117.5000,      25.0000,   1.00000,    793.8931
    122.5000,      25.0000,   1.00000,    806.4757
    127.5000,      25.0000,   1.00000,    874.9172
    132.5000,      25.0000,   1.00000,    993.2927
    137.5000,      25.0000,   1.00000,    972.3878
    142.5000,      25.0000,   1.00000,    857.7275
    147.5000,      25.0000,   1.00000,    771.3721
    152.5000,      25.0000,   1.00000,    724.1537
    157.5000,      25.0000,   1.00000,    667.3141
    162.5000,      25.0000,   1.00000,    628.8727
    167.5000,      25.0000,   1.00000,    651.2538
    172.5000,      25.0000,   1.00000,    677.5784
    177.5000,      25.0000,   1.00000,    672.5750
    182.5000,      25.0000,   1.00000,    665.5983
    187.5000,      25.0000,   1.00000,    719.1108
    192.5000,      25.0000,   1.00000,    683.5031
    197.5000,      25.0000,   1.00000,    590.3918
    202.5000,      25.0000,   1.00000,    518.0468
    207.5000,      25.0000,   1.00000,    490.5632
    212.5000,      25.0000,   1.00000,    410.8667
    217.5000,      25.0000,   1.00000,    368.4425
    222.5000,      25.0000,   1.00000,    396.7335
    227.5000,      25.0000,   1.00000,    422.0721
    232.5000,      25.0000,   1.00000,    416.9500
    237.5000,      25.0000,   1.00000,    435.4474
    242.5000,      25.0000,   1.00000,    445.7017
    247.5000,      25.0000,   1.00000,    428.8786
    252.5000,      25.0000,   1.00000,    397.9076
    257.5000,      25.0000,   1.00000,    408.3105
    262.5000,      25.0000,   1.00000,    414.8446
    267.5000,      25.0000,   1.00000,    429.9338
    272.5000,      25.0000,   1.00000,    443.7499
    277.5000,      25.0000,   1.00000,    454.5689
    282.5000,      25.0000,   1.00000,    443.3833
    287.5000,      25.0000,   1.00000,    435.0411
    292.5000,      25.0000,   1.00000,    410.8667
    297.5000,      25.0000,   1.00000,    392.7358
    302.5000,      25.0000,   1.00000,    399.7108
    307.5000,      25.0000,   1.00000,    413.6309
    312.5000,      25.0000,   1.00000,    430.5332
    317.5000,      25.0000,   1.00000,    466.9732
    322.5000,      25.0000,   1.00000,    512.2405
    327.5000,      25.0000,   1.00000,    511.0619
    332.5000,      25.0000,   1.00000,    521.0587
    337.5000,      25.0000,   1.00000,    508.8129
    342.5000,      25.0000,   1.00000,    484.1233
    347.5000,      25.0000,   1.00000,    424.1825
    352.5000,      25.0000,   1.00000,    404.9420
    357.5000,      25.0000,   1.00000,    394.1427
    362.5000,      25.0000,   1.00000,    412.9572
    367.5000,      25.0000,   1.00000,    443.5786
    372.5000,      25.0000,   1.00000,    508.0995
    377.5000,      25.0000,   1.00000,    546.6400
    382.5000,      25.0000,   1.00000,    567.3864
    387.5000,      25.0000,   1.00000,    609.2161
    392.5000,      25.0000,   1.00000,    651.5016
    397.5000,      25.0000,   1.00000,    605.5504
    402.5000,      25.0000,   1.00000,    554.3184
    407.5000,      25.0000,   1.00000,    547.1254
     37.5000,       5.0000,   7.00000,    713.7598
     42.5000,       5.0000,   7.00000,    598.3217
     47.5000,       5.0000,   7.00000,    860.7592
     52.5000,       5.0000,   7.00000,   1014.8468
     57.5000,       5.0000,   7.00000,   1372.9462
     62.5000,       5.0000,   7.00000,    769.7623
     67.5000,       5.0000,   7.00000,    582.3557
     72.5000,       5.0000,   7.00000,    666.5045
     77.5000,       5.0000,   7.00000,    616.1760
     82.5000,       5.0000,   7.00000,    739.5799
     87.5000,       5.0000,   7.00000,   1057.9839
     92.5000,       5.0000,   7.00000,   1143.2695
     97.5000,       5.0000,   7.00000,   1150.4708
    102.5000,       5.0000,   7.00000,    970.4975
    107.5000,       5.0000,   7.00000,    711.4073
    112.5000,       5.0000,   7.00000,    613.9678
    117.5000,       5.0000,   7.00000,    673.0923
    122.5000,       5.0000,   7.00000,    925.0801
    127.5000,       5.0000,   7.00000,    969.1927
    132.5000,       5.0000,   7.00000,    869.0962
    137.5000,       5.0000,   7.00000,    858.0303
    142.5000,       5.0000,   7.00000,   1000.3595
    147.5000,       5.0000,   7.00000,    614.2416
    152.5000,       5.0000,   7.00000,    582.1662
    157.5000,       5.0000,   7.00000,    660.6887
    162.5000,       5.0000,   7.00000,    680.4650
    167.5000,       5.0000,   7.00000,    631.7699
    172.5000,       5.0000,   7.00000,    493.1273
    177.5000,       5.0000,   7.00000,    700.4753
    182.5000,       5.0000,   7.00000,    733.8260
    187.5000,       5.0000,   7.00000,    593.4968
    192.5000,       5.0000,   7.00000,    459.8851
    197.5000,       5.0000,   7.00000,    716.7535
    202.5000,       5.0000,   7.00000,    625.3972
    207.5000,       5.0000,   7.00000,    309.5159
    212.5000,       5.0000,   7.00000,    354.6710
    217.5000,       5.0000,   7.00000,    366.9048
    222.5000,       5.0000,   7.00000,    442.2474
    227.5000,       5.0000,   7.00000,    391.3726
    232.5000,       5.0000,   7.00000,    355.9392
    237.5000,       5.0000,   7.00000,    476.7137
    242.5000,       5.0000,   7.00000,    442.8126
    247.5000,       5.0000,   7.00000,    431.3754
    252.5000,       5.0000,   7.00000,    370.2893
    257.5000,       5.0000,   7.00000,    417.3668
    262.5000,       5.0000,   7.00000,    379.3329
    267.5000,       5.0000,   7.00000,    498.6837
    272.5000,       5.0000,   7.00000,    453.0450
    277.5000,       5.0000,   7.00000,    429.6554
    282.5000,       5.0000,   7.00000,    473.3200
    287.5000,       5.0000,   7.00000,    398.2526
    292.5000,       5.0000,   7.00000,    430.8205
    297.5000,       5.0000,   7.00000,    431.2130
    302.5000,       5.0000,   7.00000,    372.4766
    307.5000,       5.0000,   7.00000,    417.6623
    312.5000,       5.0000,   7.00000,    479.5512
    317.5000,       5.0000,   7.00000,    454.1786
    322.5000,       5.0000,   7.00000,    501.1741
    327.5000,       5.0000,   7.00000,    512.2762
    332.5000,       5.0000,   7.00000,    521.0903
    337.5000,       5.0000,   7.00000,    510.3543
    342.5000,       5.0000,   7.00000,    441.3067
    347.5000,       5.0000,   7.00000,    355.5824
    352.5000,       5.0000,   7.00000,    383.5117
    357.5000,       5.0000,   7.00000,    451.9593
    362.5000,       5.0000,   7.00000,    498.3297
    367.5000,       5.0000,   7.00000,    412.4750
    372.5000,       5.0000,   7.00000,    441.0691
    377.5000,       5.0000,   7.00000,    509.0623
    382.5000,       5.0000,   7.00000,    728.9272
    387.5000,       5.0000,   7.00000,    597.2121
    392.5000,       5.0000,   7.00000,    503.9504
    397.5000,       5.0000,   7.00000,    605.7564
    402.5000,       5.0000,   7.00000,    609.9731
    407.5000,       5.0000,   7.00000,    556.7261
     42.5000,       5.0000,   8.00000,    632.7967
     47.5000,       5.0000,   8.00000,    849.7360
     52.5000,       5.0000,   8.00000,    910.6456
     57.5000,       5.0000,   8.00000,   1221.9326
     62.5000,       5.0000,   8.00000,    692.6146
     67.5000,       5.0000,   8.00000,    604.9162
     72.5000,       5.0000,   8.00000,    590.7110
     77.5000,       5.0000,   8.00000,    608.9434
     82.5000,       5.0000,   8.00000,    711.0172
     87.5000,       5.0000,   8.00000,    991.4661
     92.5000,       5.0000,   8.00000,   1092.0150
     97.5000,       5.0000,   8.00000,   1092.1306
    102.5000,       5.0000,   8.00000,    940.0896
    107.5000,       5.0000,   8.00000,    752.1505
    112.5000,       5.0000,   8.00000,    677.9069
    117.5000,       5.0000,   8.00000,    664.1203
    122.5000,       5.0000,   8.00000,    873.4429
    127.5000,       5.0000,   8.00000,    860.4661
    132.5000,       5.0000,   8.00000,    793.6509
    137.5000,       5.0000,   8.00000,    772.1243
    142.5000,       5.0000,   8.00000,    909.8303
    147.5000,       5.0000,   8.00000,    647.2373
    152.5000,       5.0000,   8.00000,    493.5613
    157.5000,       5.0000,   8.00000,    579.2664
    162.5000,       5.0000,   8.00000,    588.0447
    167.5000,       5.0000,   8.00000,    614.8314
    172.5000,       5.0000,   8.00000,    470.9318
    177.5000,       5.0000,   8.00000,    671.2573
    182.5000,       5.0000,   8.00000,    677.2494
    187.5000,       5.0000,   8.00000,    578.1393
    192.5000,       5.0000,   8.00000,    444.5564
    197.5000,       5.0000,   8.00000,    674.5418
    202.5000,       5.0000,   8.00000,    604.0963
    207.5000,       5.0000,   8.00000,    291.1873
    212.5000,       5.0000,   8.00000,    365.8032
    217.5000,       5.0000,   8.00000,    352.8118
    222.5000,       5.0000,   8.00000,    430.0042
    227.5000,       5.0000,   8.00000,    374.4719
    232.5000,       5.0000,   8.00000,    349.7889
    237.5000,       5.0000,   8.00000,    431.2598
    242.5000,       5.0000,   8.00000,    425.6528
    247.5000,       5.0000,   8.00000,    444.8417
    252.5000,       5.0000,   8.00000,    385.2774
    257.5000,       5.0000,   8.00000,    432.8575
    262.5000,       5.0000,   8.00000,    383.3165
    267.5000,       5.0000,   8.00000,    513.0264
    272.5000,       5.0000,   8.00000,    460.4350
    277.5000,       5.0000,   8.00000,    427.9355
    282.5000,       5.0000,   8.00000,    468.4858
    287.5000,       5.0000,   8.00000,    391.8880
    292.5000,       5.0000,   8.00000,    426.7102
    297.5000,       5.0000,   8.00000,    431.9622
    302.5000,       5.0000,   8.00000,    389.4304
    307.5000,       5.0000,   8.00000,    426.7067
    312.5000,       5.0000,   8.00000,    495.2038
    317.5000,       5.0000,   8.00000,    457.7705
    322.5000,       5.0000,   8.00000,    479.9395
    327.5000,       5.0000,   8.00000,    507.6096
    332.5000,       5.0000,   8.00000,    507.8228
    337.5000,       5.0000,   8.00000,    481.0796
    342.5000,       5.0000,   8.00000,    372.0457
    347.5000,       5.0000,   8.00000,    331.9939
    352.5000,       5.0000,   8.00000,    372.8449
    357.5000,       5.0000,   8.00000,    446.7846
    362.5000,       5.0000,   8.00000,    497.9146
    367.5000,       5.0000,   8.00000,    407.1986
    372.5000,       5.0000,   8.00000,    434.4171
    377.5000,       5.0000,   8.00000,    488.0011
    382.5000,       5.0000,   8.00000,    724.1587
    387.5000,       5.0000,   8.00000,    628.7524
    392.5000,       5.0000,   8.00000,    536.4352
    397.5000,       5.0000,   8.00000,    608.0563
    402.5000,       5.0000,   8.00000,    628.8026
     52.5000,      35.0000,   1.00000,    661.7936
     57.5000,      35.0000,   1.00000,    639.6423
     62.5000,      35.0000,   1.00000,    645.5789
     67.5000,      35.0000,   1.00000,    694.5421
     72.5000,      35.0000,   1.00000,    745.5442
     77.5000,      35.0000,   1.00000,    715.8057
     82.5000,      35.0000,   1.00000,    740.3566
     87.5000,      35.0000,   1.00000,    782.8006
     92.5000,      35.0000,   1.00000,    748.9196
     97.5000,      35.0000,   1.00000,    750.3989
    102.5000,      35.0000,   1.00000,    786.5244
    107.5000,      35.0000,   1.00000,    832.5330
    112.5000,      35.0000,   1.00000,    858.9224
    117.5000,      35.0000,   1.00000,    775.2828
    122.5000,      35.0000,   1.00000,    725.7647
    127.5000,      35.0000,   1.00000,    725.0712
    132.5000,      35.0000,   1.00000,    688.4113
    137.5000,      35.0000,   1.00000,    684.4859
    142.5000,      35.0000,   1.00000,    690.3851
    147.5000,      35.0000,   1.00000,    674.1384
    152.5000,      35.0000,   1.00000,    648.5330
    157.5000,      35.0000,   1.00000,    619.4606
    162.5000,      35.0000,   1.00000,    554.6882
    167.5000,      35.0000,   1.00000,    570.9689
    172.5000,      35.0000,   1.00000,    561.3427
    177.5000,      35.0000,   1.00000,    570.5944
    182.5000,      35.0000,   1.00000,    607.0048
    187.5000,      35.0000,   1.00000,    596.3522
    192.5000,      35.0000,   1.00000,    575.8237
    197.5000,      35.0000,   1.00000,    535.7654
    202.5000,      35.0000,   1.00000,    483.5287
    207.5000,      35.0000,   1.00000,    442.2440
    212.5000,      35.0000,   1.00000,    440.9736
    217.5000,      35.0000,   1.00000,    386.5179
    222.5000,      35.0000,   1.00000,    355.0305
    227.5000,      35.0000,   1.00000,    366.4055
    232.5000,      35.0000,   1.00000,    379.4993
    237.5000,      35.0000,   1.00000,    395.3140
    242.5000,      35.0000,   1.00000,    397.8917
    247.5000,      35.0000,   1.00000,    398.7795
    252.5000,      35.0000,   1.00000,    455.1495
    257.5000,      35.0000,   1.00000,    469.6581
    262.5000,      35.0000,   1.00000,    451.9039
    267.5000,      35.0000,   1.00000,    453.1799
    272.5000,      35.0000,   1.00000,    448.7413
    277.5000,      35.0000,   1.00000,    441.5286
    282.5000,      35.0000,   1.00000,    446.5220
    287.5000,      35.0000,   1.00000,    421.6521
    292.5000,      35.0000,   1.00000,    425.3416
    297.5000,      35.0000,   1.00000,    441.9725
    302.5000,      35.0000,   1.00000,    444.8020
    307.5000,      35.0000,   1.00000,    452.0564
    312.5000,      35.0000,   1.00000,    456.4395
    317.5000,      35.0000,   1.00000,    455.7321
    322.5000,      35.0000,   1.00000,    482.4053
    327.5000,      35.0000,   1.00000,    475.8861
    332.5000,      35.0000,   1.00000,    425.1336
    337.5000,      35.0000,   1.00000,    409.3766
    342.5000,      35.0000,   1.00000,    405.3541
    347.5000,      35.0000,   1.00000,    397.4756
    352.5000,      35.0000,   1.00000,    376.4478
    357.5000,      35.0000,   1.00000,    373.8263
    362.5000,      35.0000,   1.00000,    393.4393
    367.5000,      35.0000,   1.00000,    460.2539
    372.5000,      35.0000,   1.00000,    517.9279
    377.5000,      35.0000,   1.00000,    550.9304
    382.5000,      35.0000,   1.00000,    586.9063
    387.5000,      35.0000,   1.00000,    631.8748
    392.5000,      35.0000,   1.00000,    674.9429
     52.5000,       5.0000,  10.00000,    821.2896
     57.5000,       5.0000,  10.00000,   1129.4834
     62.5000,       5.0000,  10.00000,    576.2463
     67.5000,       5.0000,  10.00000,    470.8075
     72.5000,       5.0000,  10.00000,    510.6348
     77.5000,       5.0000,  10.00000,    482.7663
     82.5000,       5.0000,  10.00000,    627.0640
     87.5000,       5.0000,  10.00000,    955.7430
     92.5000,       5.0000,  10.00000,    978.2295
     97.5000,       5.0000,  10.00000,    921.2714
    102.5000,       5.0000,  10.00000,    817.4542
    107.5000,       5.0000,  10.00000,    719.1342
    112.5000,       5.0000,  10.00000,    630.5768
    117.5000,       5.0000,  10.00000,    666.5891
    122.5000,       5.0000,  10.00000,    877.5359
    127.5000,       5.0000,  10.00000,    814.4620
    132.5000,       5.0000,  10.00000,    655.1680
    137.5000,       5.0000,  10.00000,    616.7379
    142.5000,       5.0000,  10.00000,    739.1240
    147.5000,       5.0000,  10.00000,    580.5963
    152.5000,       5.0000,  10.00000,    509.4084
    157.5000,       5.0000,  10.00000,    566.7388
    162.5000,       5.0000,  10.00000,    430.4703
    167.5000,       5.0000,  10.00000,    639.7553
    172.5000,       5.0000,  10.00000,    441.5439
    177.5000,       5.0000,  10.00000,    658.6693
    182.5000,       5.0000,  10.00000,    654.2207
    187.5000,       5.0000,  10.00000,    525.0919
    192.5000,       5.0000,  10.00000,    347.5190
    197.5000,       5.0000,  10.00000,    673.3892
    202.5000,       5.0000,  10.00000,    611.5200
    207.5000,       5.0000,  10.00000,    282.7025
    212.5000,       5.0000,  10.00000,    351.5652
    217.5000,       5.0000,  10.00000,    341.5534
    222.5000,       5.0000,  10.00000,    392.5139
    227.5000,       5.0000,  10.00000,    344.8964
    232.5000,       5.0000,  10.00000,    328.1484
    237.5000,       5.0000,  10.00000,    423.6154
    242.5000,       5.0000,  10.00000,    400.2749
    247.5000,       5.0000,  10.00000,    430.0477
    252.5000,       5.0000,  10.00000,    390.4868
    257.5000,       5.0000,  10.00000,    462.1961
    262.5000,       5.0000,  10.00000,    401.7969
    267.5000,       5.0000,  10.00000,    524.9852
    272.5000,       5.0000,  10.00000,    446.0006
    277.5000,       5.0000,  10.00000,    427.4919
    282.5000,       5.0000,  10.00000,    462.1496
    287.5000,       5.0000,  10.00000,    390.9233
    292.5000,       5.0000,  10.00000,    439.4715
    297.5000,       5.0000,  10.00000,    465.7276
    302.5000,       5.0000,  10.00000,    416.2212
    307.5000,       5.0000,  10.00000,    448.7820
    312.5000,       5.0000,  10.00000,    478.7229
    317.5000,       5.0000,  10.00000,    431.8241
    322.5000,       5.0000,  10.00000,    459.0452
    327.5000,       5.0000,  10.00000,    470.1488
    332.5000,       5.0000,  10.00000,    449.4445
    337.5000,       5.0000,  10.00000,    402.8618
    342.5000,       5.0000,  10.00000,    350.7877
    347.5000,       5.0000,  10.00000,    313.5621
    352.5000,       5.0000,  10.00000,    355.3677
    357.5000,       5.0000,  10.00000,    430.5415
    362.5000,       5.0000,  10.00000,    497.4534
    367.5000,       5.0000,  10.00000,    415.9858
    372.5000,       5.0000,  10.00000,    447.2599
    377.5000,       5.0000,  10.00000,    504.8202
    382.5000,       5.0000,  10.00000,    747.7338
    387.5000,       5.0000,  10.00000,    655.5567
    392.5000,       5.0000,  10.00000,    575.1732
     67.5000,      45.0000,   1.00000,    558.7807
     72.5000,      45.0000,   1.00000,    570.1601
     77.5000,      45.0000,   1.00000,    551.3798
     82.5000,      45.0000,   1.00000,    524.2757
     87.5000,      45.0000,   1.00000,    534.5092
     92.5000,      45.0000,   1.00000,    563.2830
     97.5000,      45.0000,   1.00000,    609.7165
    102.5000,      45.0000,   1.00000,    669.8624
    107.5000,      45.0000,   1.00000,    726.0422
    112.5000,      45.0000,   1.00000,    684.2936
    117.5000,      45.0000,   1.00000,    657.3094
    122.5000,      45.0000,   1.00000,    669.3669
    127.5000,      45.0000,   1.00000,    691.8566
    132.5000,      45.0000,   1.00000,    650.8735
    137.5000,      45.0000,   1.00000,    627.4579
    142.5000,      45.0000,   1.00000,    650.4276
    147.5000,      45.0000,   1.00000,    615.7148
    152.5000,      45.0000,   1.00000,    578.5225
    157.5000,      45.0000,   1.00000,    598.9955
    162.5000,      45.0000,   1.00000,    618.2380
    167.5000,      45.0000,   1.00000,    588.6186
    172.5000,      45.0000,   1.00000,    562.1869
    177.5000,      45.0000,   1.00000,    551.4252
    182.5000,      45.0000,   1.00000,    577.8627
    187.5000,      45.0000,   1.00000,    536.3193
    192.5000,      45.0000,   1.00000,    515.9889
    197.5000,      45.0000,   1.00000,    511.1928
    202.5000,      45.0000,   1.00000,    471.8953
    207.5000,      45.0000,   1.00000,    424.6184
    212.5000,      45.0000,   1.00000,    403.9724
    217.5000,      45.0000,   1.00000,    396.2548
    222.5000,      45.0000,   1.00000,    361.1091
    227.5000,      45.0000,   1.00000,    356.4048
    232.5000,      45.0000,   1.00000,    359.4426
    237.5000,      45.0000,   1.00000,    378.2867
    242.5000,      45.0000,   1.00000,    376.5209
    247.5000,      45.0000,   1.00000,    397.7610
    252.5000,      45.0000,   1.00000,    414.6832
    257.5000,      45.0000,   1.00000,    425.0464
    262.5000,      45.0000,   1.00000,    427.8641
    267.5000,      45.0000,   1.00000,    440.7935
    272.5000,      45.0000,   1.00000,    462.6575
    277.5000,      45.0000,   1.00000,    472.1093
    282.5000,      45.0000,   1.00000,    476.1166
    287.5000,      45.0000,   1.00000,    492.2791
    292.5000,      45.0000,   1.00000,    479.5816
    297.5000,      45.0000,   1.00000,    457.5214
    302.5000,      45.0000,   1.00000,    446.6072
    307.5000,      45.0000,   1.00000,    442.5947
    312.5000,      45.0000,   1.00000,    444.5207
    317.5000,      45.0000,   1.00000,    418.4480
    322.5000,      45.0000,   1.00000,    394.4082
    327.5000,      45.0000,   1.00000,    384.4928
    332.5000,      45.0000,   1.00000,    372.7746
    337.5000,      45.0000,   1.00000,    373.8045
    342.5000,      45.0000,   1.00000,    380.6050
    347.5000,      45.0000,   1.00000,    374.6664
    352.5000,      45.0000,   1.00000,    384.2134
    357.5000,      45.0000,   1.00000,    396.3659
    362.5000,      45.0000,   1.00000,    451.5471
    367.5000,      45.0000,   1.00000,    504.0671
    372.5000,      45.0000,   1.00000,    544.5138
    377.5000,      45.0000,   1.00000,    601.5903
     67.5000,      15.0000,   4.00000,    425.4628
     72.5000,      15.0000,   4.00000,    387.9485
     77.5000,      15.0000,   4.00000,    397.2961
     82.5000,      15.0000,   4.00000,    493.7404
     87.5000,      15.0000,   4.00000,    639.8701
     92.5000,      15.0000,   4.00000,    746.0396
     97.5000,      15.0000,   4.00000,    764.7054
    102.5000,      15.0000,   4.00000,    698.1266
    107.5000,      15.0000,   4.00000,    603.6537
    112.5000,      15.0000,   4.00000,    514.9160
    117.5000,      15.0000,   4.00000,    544.4265
    122.5000,      15.0000,   4.00000,    675.8940
    127.5000,      15.0000,   4.00000,    778.2325
    132.5000,      15.0000,   4.00000,    691.7065
    137.5000,      15.0000,   4.00000,    644.6852
    142.5000,      15.0000,   4.00000,    610.6230
    147.5000,      15.0000,   4.00000,    581.5570
    152.5000,      15.0000,   4.00000,    525.7343
    157.5000,      15.0000,   4.00000,    520.5767
    162.5000,      15.0000,   4.00000,    564.7060
    167.5000,      15.0000,   4.00000,    534.9161
    172.5000,      15.0000,   4.00000,    564.5910
    177.5000,      15.0000,   4.00000,    501.2603
    182.5000,      15.0000,   4.00000,    593.6417
    187.5000,      15.0000,   4.00000,    515.2726
    192.5000,      15.0000,   4.00000,    533.0765
    197.5000,      15.0000,   4.00000,    553.9055
    202.5000,      15.0000,   4.00000,    497.7362
    207.5000,      15.0000,   4.00000,    387.8470
    212.5000,      15.0000,   4.00000,    303.1753
    217.5000,      15.0000,   4.00000,    341.3152
    222.5000,      15.0000,   4.00000,    337.3850
    227.5000,      15.0000,   4.00000,    336.8340
    232.5000,      15.0000,   4.00000,    341.9542
    237.5000,      15.0000,   4.00000,    360.6644
    242.5000,      15.0000,   4.00000,    394.0040
    247.5000,      15.0000,   4.00000,    393.4096
    252.5000,      15.0000,   4.00000,    401.9697
    257.5000,      15.0000,   4.00000,    379.8560
    262.5000,      15.0000,   4.00000,    422.2300
    267.5000,      15.0000,   4.00000,    454.8554
    272.5000,      15.0000,   4.00000,    497.9146
    277.5000,      15.0000,   4.00000,    483.1127
    282.5000,      15.0000,   4.00000,    473.1853
    287.5000,      15.0000,   4.00000,    476.3324
    292.5000,      15.0000,   4.00000,    475.7412
    297.5000,      15.0000,   4.00000,    454.6494
    302.5000,      15.0000,   4.00000,    441.3226
    307.5000,      15.0000,   4.00000,    439.6581
    312.5000,      15.0000,   4.00000,    433.1798
    317.5000,      15.0000,   4.00000,    408.5759
    322.5000,      15.0000,   4.00000,    388.1337
    327.5000,      15.0000,   4.00000,    390.2794
    332.5000,      15.0000,   4.00000,    381.2082
    337.5000,      15.0000,   4.00000,    356.2802
    342.5000,      15.0000,   4.00000,    320.6549
    347.5000,      15.0000,   4.00000,    322.7678
    352.5000,      15.0000,   4.00000,    362.3606
    357.5000,      15.0000,   4.00000,    442.7708
    362.5000,      15.0000,   4.00000,    470.0012
    367.5000,      15.0000,   4.00000,    484.3197
    372.5000,      15.0000,   4.00000,    482.1859
    377.5000,      15.0000,   4.00000,    610.6233
     82.5000,      55.0000,   1.00000,    466.3320
     87.5000,      55.0000,   1.00000,    406.3506
     92.5000,      55.0000,   1.00000,    409.8205
     97.5000,      55.0000,   1.00000,    433.0836
    102.5000,      55.0000,   1.00000,    467.0149
    107.5000,      55.0000,   1.00000,    512.6760
    112.5000,      55.0000,   1.00000,    591.3429
    117.5000,      55.0000,   1.00000,    592.3455
    122.5000,      55.0000,   1.00000,    568.5872
    127.5000,      55.0000,   1.00000,    546.0931
    132.5000,      55.0000,   1.00000,    566.6255
    137.5000,      55.0000,   1.00000,    624.1567
    142.5000,      55.0000,   1.00000,    673.5598
    147.5000,      55.0000,   1.00000,    659.7189
    152.5000,      55.0000,   1.00000,    635.2849
    157.5000,      55.0000,   1.00000,    614.0550
    162.5000,      55.0000,   1.00000,    584.1500
    167.5000,      55.0000,   1.00000,    565.9280
    172.5000,      55.0000,   1.00000,    569.2629
    177.5000,      55.0000,   1.00000,    586.2444
    182.5000,      55.0000,   1.00000,    571.4644
    187.5000,      55.0000,   1.00000,    537.4180
    192.5000,      55.0000,   1.00000,    475.1394
    197.5000,      55.0000,   1.00000,    469.9574
    202.5000,      55.0000,   1.00000,    458.5795
    212.5000,      55.0000,   1.00000,    404.4585
    217.5000,      55.0000,   1.00000,    383.0324
    222.5000,      55.0000,   1.00000,    397.0040
    227.5000,      55.0000,   1.00000,    368.6684
    232.5000,      55.0000,   1.00000,    342.9483
    237.5000,      55.0000,   1.00000,    351.0943
    242.5000,      55.0000,   1.00000,    366.9695
    247.5000,      55.0000,   1.00000,    380.3514
    252.5000,      55.0000,   1.00000,    385.8006
    257.5000,      55.0000,   1.00000,    398.2682
    262.5000,      55.0000,   1.00000,    423.7703
    267.5000,      55.0000,   1.00000,    448.2262
    272.5000,      55.0000,   1.00000,    469.2054
    277.5000,      55.0000,   1.00000,    464.6238
    282.5000,      55.0000,   1.00000,    484.7137
    287.5000,      55.0000,   1.00000,    500.1240
    292.5000,      55.0000,   1.00000,    488.5281
    297.5000,      55.0000,   1.00000,    481.1391
    302.5000,      55.0000,   1.00000,    449.9917
    307.5000,      55.0000,   1.00000,    418.2339
    312.5000,      55.0000,   1.00000,    391.2497
    317.5000,      55.0000,   1.00000,    381.6592
    322.5000,      55.0000,   1.00000,    369.1043
    327.5000,      55.0000,   1.00000,    356.0917
    332.5000,      55.0000,   1.00000,    369.4967
    337.5000,      55.0000,   1.00000,    381.8772
    342.5000,      55.0000,   1.00000,    386.2196
    347.5000,      55.0000,   1.00000,    395.8270
    352.5000,      55.0000,   1.00000,    413.7366
    357.5000,      55.0000,   1.00000,    458.4270
    362.5000,      55.0000,   1.00000,    493.1817
     82.5000,      15.0000,   5.00000,    447.5909
     87.5000,      15.0000,   5.00000,    508.9579
     92.5000,      15.0000,   5.00000,    584.4075
     97.5000,      15.0000,   5.00000,    554.1623
    102.5000,      15.0000,   5.00000,    502.7648
    107.5000,      15.0000,   5.00000,    435.4969
    112.5000,      15.0000,   5.00000,    433.5068
    117.5000,      15.0000,   5.00000,    475.0468
    122.5000,      15.0000,   5.00000,    539.4669
    127.5000,      15.0000,   5.00000,    586.2802
    132.5000,      15.0000,   5.00000,    594.8467
    137.5000,      15.0000,   5.00000,    648.2623
    142.5000,      15.0000,   5.00000,    640.2268
    147.5000,      15.0000,   5.00000,    603.4857
    152.5000,      15.0000,   5.00000,    534.3577
    157.5000,      15.0000,   5.00000,    531.1099
    162.5000,      15.0000,   5.00000,    549.2033
    167.5000,      15.0000,   5.00000,    522.5806
    172.5000,      15.0000,   5.00000,    530.0505
    177.5000,      15.0000,   5.00000,    565.4220
    182.5000,      15.0000,   5.00000,    607.7436
    187.5000,      15.0000,   5.00000,    539.1993
    192.5000,      15.0000,   5.00000,    474.8676
    197.5000,      15.0000,   5.00000,    533.9265
    202.5000,      15.0000,   5.00000,    492.9140
    212.5000,      15.0000,   5.00000,    299.1368
    217.5000,      15.0000,   5.00000,    337.0796
    222.5000,      15.0000,   5.00000,    337.4447
    227.5000,      15.0000,   5.00000,    349.1822
    232.5000,      15.0000,   5.00000,    333.6997
    237.5000,      15.0000,   5.00000,    341.5660
    242.5000,      15.0000,   5.00000,    391.0020
    247.5000,      15.0000,   5.00000,    366.4282
    252.5000,      15.0000,   5.00000,    377.2690
    257.5000,      15.0000,   5.00000,    359.7040
    262.5000,      15.0000,   5.00000,    423.5484
    267.5000,      15.0000,   5.00000,    458.5023
    272.5000,      15.0000,   5.00000,    498.0929
    277.5000,      15.0000,   5.00000,    492.3862
    282.5000,      15.0000,   5.00000,    482.4786
    287.5000,      15.0000,   5.00000,    498.9593
    292.5000,      15.0000,   5.00000,    482.1717
    297.5000,      15.0000,   5.00000,    464.7704
    302.5000,      15.0000,   5.00000,    428.8984
    307.5000,      15.0000,   5.00000,    414.0966
    312.5000,      15.0000,   5.00000,    405.5268
    317.5000,      15.0000,   5.00000,    382.1877
    322.5000,      15.0000,   5.00000,    369.1473
    327.5000,      15.0000,   5.00000,    364.7304
    332.5000,      15.0000,   5.00000,    356.4939
    337.5000,      15.0000,   5.00000,    354.0419
    342.5000,      15.0000,   5.00000,    330.6647
    347.5000,      15.0000,   5.00000,    338.6604
    352.5000,      15.0000,   5.00000,    383.2785
    357.5000,      15.0000,   5.00000,    466.6743
    362.5000,      15.0000,   5.00000,    497.7867
     97.5000,      65.0000,   1.00000,    367.3523
    102.5000,      65.0000,   1.00000,    356.8229
    107.5000,      65.0000,   1.00000,    371.3256
    112.5000,      65.0000,   1.00000,    421.2242
    117.5000,      65.0000,   1.00000,    469.4680
    122.5000,      65.0000,   1.00000,    488.1158
    127.5000,      65.0000,   1.00000,    505.3813
    132.5000,      65.0000,   1.00000,    522.5348
    137.5000,      65.0000,   1.00000,    542.4728
    142.5000,      65.0000,   1.00000,    539.7165
    147.5000,      65.0000,   1.00000,    581.6398
    152.5000,      65.0000,   1.00000,    634.6924
    157.5000,      65.0000,   1.00000,    654.3296
    162.5000,      65.0000,   1.00000,    619.6874
    167.5000,      65.0000,   1.00000,    612.1656
    172.5000,      65.0000,   1.00000,    596.3878
    177.5000,      65.0000,   1.00000,    537.5785
    182.5000,      65.0000,   1.00000,    510.5051
    187.5000,      65.0000,   1.00000,    510.3625
    227.5000,      65.0000,   1.00000,    385.9313
    232.5000,      65.0000,   1.00000,    357.0548
    237.5000,      65.0000,   1.00000,    347.1373
    242.5000,      65.0000,   1.00000,    370.8877
    247.5000,      65.0000,   1.00000,    384.7518
    252.5000,      65.0000,   1.00000,    400.3474
    257.5000,      65.0000,   1.00000,    413.6646
    262.5000,      65.0000,   1.00000,    431.1138
    267.5000,      65.0000,   1.00000,    445.6574
    272.5000,      65.0000,   1.00000,    441.3181
    277.5000,      65.0000,   1.00000,    454.7611
    282.5000,      65.0000,   1.00000,    460.6601
    287.5000,      65.0000,   1.00000,    449.4854
    292.5000,      65.0000,   1.00000,    433.6640
    297.5000,      65.0000,   1.00000,    445.6392
    302.5000,      65.0000,   1.00000,    437.8810
    307.5000,      65.0000,   1.00000,    415.2458
    312.5000,      65.0000,   1.00000,    396.2605
    317.5000,      65.0000,   1.00000,    379.1858
    322.5000,      65.0000,   1.00000,    376.9198
    327.5000,      65.0000,   1.00000,    385.5555
    332.5000,      65.0000,   1.00000,    395.3594
    337.5000,      65.0000,   1.00000,    403.4468
    342.5000,      65.0000,   1.00000,    413.7565
    347.5000,      65.0000,   1.00000,    430.3153
    102.5000,      15.0000,   6.00000,    413.5987
    107.5000,      15.0000,   6.00000,    343.8497
    112.5000,      15.0000,   6.00000,    311.1374
    122.5000,      15.0000,   6.00000,    461.8907
    127.5000,      15.0000,   6.00000,    498.0293
    132.5000,      15.0000,   6.00000,    504.0469
    137.5000,      15.0000,   6.00000,    535.8279
    142.5000,      15.0000,   6.00000,    545.7800
    147.5000,      15.0000,   6.00000,    509.4686
    152.5000,      15.0000,   6.00000,    516.6526
    157.5000,      15.0000,   6.00000,    534.0029
    162.5000,      15.0000,   6.00000,    586.2526
    167.5000,      15.0000,   6.00000,    538.0355
    172.5000,      15.0000,   6.00000,    535.0439
    177.5000,      15.0000,   6.00000,    552.4475
    182.5000,      15.0000,   6.00000,    563.2032
    187.5000,      15.0000,   6.00000,    513.2755
    227.5000,      15.0000,   6.00000,    337.6127
    232.5000,      15.0000,   6.00000,    330.3440
    237.5000,      15.0000,   6.00000,    335.6780
    242.5000,      15.0000,   6.00000,    382.7451
    247.5000,      15.0000,   6.00000,    373.5072
    252.5000,      15.0000,   6.00000,    385.7411
    257.5000,      15.0000,   6.00000,    378.2510
    262.5000,      15.0000,   6.00000,    431.1812
    267.5000,      15.0000,   6.00000,    453.5767
    272.5000,      15.0000,   6.00000,    478.3689
    277.5000,      15.0000,   6.00000,    477.4950
    282.5000,      15.0000,   6.00000,    464.3874
    287.5000,      15.0000,   6.00000,    458.3952
    292.5000,      15.0000,   6.00000,    438.8040
    297.5000,      15.0000,   6.00000,    435.4456
    302.5000,      15.0000,   6.00000,    441.1680
    307.5000,      15.0000,   6.00000,    415.9512
    312.5000,      15.0000,   6.00000,    387.4746
    317.5000,      15.0000,   6.00000,    376.1827
    322.5000,      15.0000,   6.00000,    371.0118
    327.5000,      15.0000,   6.00000,    376.7628
    332.5000,      15.0000,   6.00000,    383.4940
    337.5000,      15.0000,   6.00000,    374.9942
    342.5000,      15.0000,   6.00000,    354.6744
    347.5000,      15.0000,   6.00000,    367.3179
    105.0000,      30.0000,   3.00000,    364.9320
    110.0000,      30.0000,   3.00000,    369.1285
    115.0000,      30.0000,   3.00000,    379.3064
    120.0000,      30.0000,   3.00000,    359.4166
    125.0000,      30.0000,   3.00000,    382.6034
    130.0000,      30.0000,   3.00000,    446.0463
    135.0000,      30.0000,   3.00000,    502.0278
    140.0000,      30.0000,   3.00000,    503.8753
    145.0000,      30.0000,   3.00000,    514.6821
    150.0000,      30.0000,   3.00000,    526.0203
    155.0000,      30.0000,   3.00000,    534.5109
    160.0000,      30.0000,   3.00000,    521.2869
    165.0000,      30.0000,   3.00000,    557.7407
    170.0000,      30.0000,   3.00000,    599.7510
    175.0000,      30.0000,   3.00000,    578.7722
    180.0000,      30.0000,   3.00000,    540.9795
    235.0000,      30.0000,   3.00000,    361.8797
    240.0000,      30.0000,   3.00000,    354.9603
    245.0000,      30.0000,   3.00000,    366.6056
    250.0000,      30.0000,   3.00000,    385.7033
    255.0000,      30.0000,   3.00000,    405.3224
    260.0000,      30.0000,   3.00000,    416.7170
    265.0000,      30.0000,   3.00000,    425.8667
    270.0000,      30.0000,   3.00000,    453.4019
    275.0000,      30.0000,   3.00000,    456.3352
    280.0000,      30.0000,   3.00000,    450.8163
    285.0000,      30.0000,   3.00000,    443.6309
    290.0000,      30.0000,   3.00000,    432.6073
    295.0000,      30.0000,   3.00000,    422.9814
    300.0000,      30.0000,   3.00000,    406.1784
    305.0000,      30.0000,   3.00000,    405.3171
    310.0000,      30.0000,   3.00000,    401.5685
    315.0000,      30.0000,   3.00000,    390.7702
    320.0000,      30.0000,   3.00000,    393.6664
    325.0000,      30.0000,   3.00000,    389.4985
    330.0000,      30.0000,   3.00000,    383.5047
    335.0000,      30.0000,   3.00000,    379.2490
    340.0000,      30.0000,   3.00000,    385.0296
    112.5000,      25.0000,   4.00000,    324.9679
    117.5000,      25.0000,   4.00000,    327.2468
    122.5000,      25.0000,   4.00000,    354.5486
    127.5000,      25.0000,   4.00000,    381.7527
    132.5000,      25.0000,   4.00000,    439.4932
    137.5000,      25.0000,   4.00000,    467.0008
    142.5000,      25.0000,   4.00000,    452.6161
    147.5000,      25.0000,   4.00000,    483.2910
    152.5000,      25.0000,   4.00000,    499.9065
    157.5000,      25.0000,   4.00000,    499.9115
    162.5000,      25.0000,   4.00000,    484.6084
    167.5000,      25.0000,   4.00000,    537.3640
    172.5000,      25.0000,   4.00000,    594.8257
    242.5000,      25.0000,   4.00000,    370.6256
    247.5000,      25.0000,   4.00000,    391.1507
    252.5000,      25.0000,   4.00000,    381.1205
    257.5000,      25.0000,   4.00000,    411.8262
    262.5000,      25.0000,   4.00000,    420.5317
    267.5000,      25.0000,   4.00000,    430.5662
    272.5000,      25.0000,   4.00000,    442.3728
    277.5000,      25.0000,   4.00000,    446.3358
    282.5000,      25.0000,   4.00000,    432.4675
    287.5000,      25.0000,   4.00000,    422.6222
    292.5000,      25.0000,   4.00000,    410.5818
    297.5000,      25.0000,   4.00000,    404.4268
    302.5000,      25.0000,   4.00000,    412.9473
    307.5000,      25.0000,   4.00000,    394.3210
    312.5000,      25.0000,   4.00000,    395.7081
    317.5000,      25.0000,   4.00000,    413.1455
    322.5000,      25.0000,   4.00000,    407.0429
    327.5000,      25.0000,   4.00000,    394.3156
    332.5000,      25.0000,   4.00000,    399.4730
INVERSION RESULTS
INITIAL RMS ERROR
 40.81
NUMBER OF LAYERS
12
NUMBER OF BLOCKS
848
ITERATION 1
MODEL RESISTIVITY
LAYER 1
87,     2.5000
     10.0000,     909.27
     15.0000,     1332.9
     20.0000,     1520.1
     25.0000,     1617.5
     30.0000,     1568.7
     35.0000,     1260.7
     40.0000,     1066.0
     45.0000,     787.14
     50.0000,     826.23
     55.0000,     827.12
     60.0000,     886.90
     65.0000,     464.17
     70.0000,     336.74
     75.0000,     343.52
     80.0000,     380.18
     85.0000,     547.09
     90.0000,     933.25
     95.0000,     1060.6
    100.0000,     1104.8
    105.0000,     1085.9
    110.0000,     994.95
    115.0000,     947.94
    120.0000,     1147.7
    125.0000,     1757.8
    130.0000,     2110.1
    135.0000,     2176.8
    140.0000,     2713.8
    145.0000,     3914.2
    150.0000,     3476.4
    155.0000,     3364.8
    160.0000,     4003.3
    165.0000,     3968.3
    170.0000,     3515.2
    175.0000,     2318.0
    180.0000,     2532.1
    185.0000,     1931.7
    190.0000,     1484.5
    195.0000,     1047.8
    200.0000,     1207.9
    205.0000,     818.55
    210.0000,     404.61
    215.0000,     462.73
    220.0000,     460.11
    225.0000,     506.60
    230.0000,     419.34
    235.0000,     390.81
    240.0000,     471.65
    245.0000,     436.22
    250.0000,     444.96
    255.0000,     393.36
    260.0000,     428.66
    265.0000,     398.63
    270.0000,     526.38
    275.0000,     479.24
    280.0000,     430.42
    285.0000,     434.74
    290.0000,     339.58
    295.0000,     336.57
    300.0000,     301.28
    305.0000,     235.11
    310.0000,     227.55
    315.0000,     232.16
    320.0000,     205.54
    325.0000,     213.71
    330.0000,     222.98
    335.0000,     229.67
    340.0000,     231.47
    345.0000,     220.86
    350.0000,     222.48
    355.0000,     288.95
    360.0000,     403.29
    365.0000,     520.10
    370.0000,     525.40
    375.0000,     719.82
    380.0000,     966.23
    385.0000,     1738.5
    390.0000,     1589.7
    395.0000,     1241.5
    400.0000,     1197.6
    405.0000,     1095.5
    410.0000,     876.97
    415.0000,     646.67
    420.0000,     572.20
    425.0000,     481.70
    430.0000,     528.76
    435.0000,     620.84
           731.0442
LAYER 2
87,     5.2500
     10.0000,     897.64
     15.0000,     1228.7
     20.0000,     1468.6
     25.0000,     1598.6
     30.0000,     1549.0
     35.0000,     1260.7
     40.0000,     1042.9
     45.0000,     790.84
     50.0000,     822.37
     55.0000,     844.45
     60.0000,     859.22
     65.0000,     478.99
     70.0000,     345.71
     75.0000,     347.13
     80.0000,     383.56
     85.0000,     551.08
     90.0000,     904.77
     95.0000,     1062.9
    100.0000,     1105.4
    105.0000,     1070.1
    110.0000,     967.18
    115.0000,     928.71
    120.0000,     1126.7
    125.0000,     1688.0
    130.0000,     2029.4
    135.0000,     2134.2
    140.0000,     2624.6
    145.0000,     3588.4
    150.0000,     3230.3
    155.0000,     3109.2
    160.0000,     3649.9
    165.0000,     3692.4
    170.0000,     3244.0
    175.0000,     2258.1
    180.0000,     2351.5
    185.0000,     1848.1
    190.0000,     1383.6
    195.0000,     1014.8
    200.0000,     1152.7
    205.0000,     808.05
    210.0000,     418.15
    215.0000,     451.08
    220.0000,     457.67
    225.0000,     493.42
    230.0000,     420.69
    235.0000,     390.80
    240.0000,     456.40
    245.0000,     435.11
    250.0000,     435.44
    255.0000,     394.94
    260.0000,     423.85
    265.0000,     408.02
    270.0000,     516.03
    275.0000,     480.85
    280.0000,     435.66
    285.0000,     429.11
    290.0000,     349.87
    295.0000,     341.37
    300.0000,     309.33
    305.0000,     248.84
    310.0000,     239.67
    315.0000,     243.34
    320.0000,     220.08
    325.0000,     225.76
    330.0000,     235.51
    335.0000,     243.13
    340.0000,     244.49
    345.0000,     234.44
    350.0000,     237.77
    355.0000,     303.73
    360.0000,     423.32
    365.0000,     543.69
    370.0000,     558.70
    375.0000,     718.77
    380.0000,     971.65
    385.0000,     1572.0
    390.0000,     1480.5
    395.0000,     1174.3
    400.0000,     1118.1
    405.0000,     1029.9
    410.0000,     822.99
    415.0000,     614.28
    420.0000,     534.05
    425.0000,     468.74
    430.0000,     516.59
    435.0000,     620.94
           726.4188
LAYER 3
85,     8.2750
     15.0000,     959.24
     20.0000,     1233.0
     25.0000,     1424.1
     30.0000,     1394.4
     35.0000,     1179.0
     40.0000,     970.62
     45.0000,     788.74
     50.0000,     833.08
     55.0000,     899.91
     60.0000,     886.97
     65.0000,     557.14
     70.0000,     411.06
     75.0000,     397.36
     80.0000,     428.29
     85.0000,     579.37
     90.0000,     873.56
     95.0000,     1041.9
    100.0000,     1079.9
    105.0000,     1018.8
    110.0000,     906.00
    115.0000,     869.82
    120.0000,     1036.9
    125.0000,     1456.1
    130.0000,     1725.4
    135.0000,     1827.5
    140.0000,     2145.8
    145.0000,     2642.6
    150.0000,     2392.4
    155.0000,     2290.0
    160.0000,     2617.0
    165.0000,     2723.9
    170.0000,     2439.6
    175.0000,     1874.7
    180.0000,     1885.5
    185.0000,     1539.6
    190.0000,     1137.7
    195.0000,     895.22
    200.0000,     1010.3
    205.0000,     766.43
    210.0000,     434.83
    215.0000,     425.85
    220.0000,     435.52
    225.0000,     461.15
    230.0000,     414.17
    235.0000,     388.45
    240.0000,     433.43
    245.0000,     428.15
    250.0000,     421.30
    255.0000,     392.39
    260.0000,     412.06
    265.0000,     411.24
    270.0000,     488.19
    275.0000,     470.15
    280.0000,     435.96
    285.0000,     424.87
    290.0000,     372.24
    295.0000,     366.52
    300.0000,     345.52
    305.0000,     298.20
    310.0000,     291.68
    315.0000,     297.74
    320.0000,     279.55
    325.0000,     283.60
    330.0000,     294.96
    335.0000,     304.69
    340.0000,     305.30
    345.0000,     293.21
    350.0000,     295.60
    355.0000,     360.41
    360.0000,     484.46
    365.0000,     602.66
    370.0000,     613.94
    375.0000,     704.66
    380.0000,     881.82
    385.0000,     1207.0
    390.0000,     1145.3
    395.0000,     953.25
    400.0000,     911.51
    405.0000,     856.99
    410.0000,     703.29
    415.0000,     543.07
    420.0000,     474.38
    425.0000,     441.28
    430.0000,     509.28
           644.1780
LAYER 4
83,    11.6025
     20.0000,     879.37
     25.0000,     1147.9
     30.0000,     1152.7
     35.0000,     1030.0
     40.0000,     884.80
     45.0000,     781.96
     50.0000,     864.86
     55.0000,     994.81
     60.0000,     1011.8
     65.0000,     720.30
     70.0000,     559.78
     75.0000,     529.38
     80.0000,     548.44
     85.0000,     680.39
     90.0000,     924.89
     95.0000,     1065.3
    100.0000,     1071.2
    105.0000,     970.56
    110.0000,     835.77
    115.0000,     781.22
    120.0000,     889.30
    125.0000,     1152.7
    130.0000,     1314.0
    135.0000,     1358.6
    140.0000,     1492.0
    145.0000,     1658.7
    150.0000,     1476.6
    155.0000,     1403.6
    160.0000,     1573.2
    165.0000,     1685.2
    170.0000,     1581.5
    175.0000,     1336.3
    180.0000,     1352.2
    185.0000,     1135.9
    190.0000,     850.39
    195.0000,     720.45
    200.0000,     840.15
    205.0000,     700.29
    210.0000,     434.95
    215.0000,     398.74
    220.0000,     402.18
    225.0000,     423.47
    230.0000,     398.24
    235.0000,     380.42
    240.0000,     413.63
    245.0000,     417.10
    250.0000,     409.26
    255.0000,     386.52
    260.0000,     398.98
    265.0000,     402.18
    270.0000,     455.56
    275.0000,     447.58
    280.0000,     426.72
    285.0000,     423.92
    290.0000,     399.04
    295.0000,     410.54
    300.0000,     412.05
    305.0000,     386.18
    310.0000,     392.59
    315.0000,     408.24
    320.0000,     394.55
    325.0000,     397.40
    330.0000,     409.09
    335.0000,     419.00
    340.0000,     415.78
    345.0000,     395.48
    350.0000,     389.32
    355.0000,     446.99
    360.0000,     564.38
    365.0000,     663.05
    370.0000,     644.23
    375.0000,     654.89
    380.0000,     722.87
    385.0000,     852.33
    390.0000,     796.37
    395.0000,     696.65
    400.0000,     686.93
    405.0000,     669.20
    410.0000,     574.74
    415.0000,     469.24
    420.0000,     423.68
    425.0000,     413.39
           538.4509
LAYER 5
79,    15.2628
     30.0000,     651.44
     35.0000,     712.67
     40.0000,     715.14
     45.0000,     784.07
     50.0000,     930.76
     55.0000,     1163.1
     60.0000,     1314.1
     65.0000,     1248.9
     70.0000,     1155.1
     75.0000,     1109.1
     80.0000,     1090.5
     85.0000,     1135.6
     90.0000,     1210.2
     95.0000,     1195.7
    100.0000,     1077.6
    105.0000,     898.00
    110.0000,     731.31
    115.0000,     637.09
    120.0000,     627.83
    125.0000,     665.91
    130.0000,     681.24
    135.0000,     663.50
    140.0000,     645.33
    145.0000,     618.48
    150.0000,     558.97
    155.0000,     539.53
    160.0000,     578.07
    165.0000,     631.89
    170.0000,     654.39
    175.0000,     645.97
    180.0000,     649.15
    185.0000,     582.48
    190.0000,     495.38
    195.0000,     479.74
    200.0000,     544.84
    205.0000,     528.32
    210.0000,     424.45
    215.0000,     373.98
    220.0000,     358.36
    225.0000,     363.08
    230.0000,     362.05
    235.0000,     361.99
    240.0000,     378.21
    245.0000,     387.73
    250.0000,     386.81
    255.0000,     377.69
    260.0000,     378.20
    265.0000,     379.40
    270.0000,     395.06
    275.0000,     398.29
    280.0000,     402.94
    285.0000,     423.06
    290.0000,     452.06
    295.0000,     507.63
    300.0000,     570.31
    305.0000,     620.52
    310.0000,     675.67
    315.0000,     717.21
    320.0000,     718.63
    325.0000,     710.17
    330.0000,     701.80
    335.0000,     690.04
    340.0000,     665.24
    345.0000,     626.45
    350.0000,     598.15
    355.0000,     610.74
    360.0000,     651.23
    365.0000,     658.20
    370.0000,     589.56
    375.0000,     511.22
    380.0000,     458.76
    385.0000,     432.20
    390.0000,     397.57
    395.0000,     379.04
    400.0000,     389.04
    405.0000,     397.60
    410.0000,     386.54
    415.0000,     368.32
           387.8360
LAYER 6
75,    19.2890
     40.0000,     582.81
     45.0000,     744.96
     50.0000,     888.46
     55.0000,     1132.2
     60.0000,     1341.8
     65.0000,     1465.7
     70.0000,     1505.7
     75.0000,     1502.9
     80.0000,     1467.7
     85.0000,     1423.2
     90.0000,     1353.0
     95.0000,     1219.9
    100.0000,     1035.3
    105.0000,     838.03
    110.0000,     674.67
    115.0000,     570.86
    120.0000,     521.97
    125.0000,     502.60
    130.0000,     486.23
    135.0000,     463.50
    140.0000,     439.18
    145.0000,     413.90
    150.0000,     389.93
    155.0000,     386.25
    160.0000,     406.86
    165.0000,     439.90
    170.0000,     466.18
    175.0000,     477.98
    180.0000,     477.05
    185.0000,     448.48
    190.0000,     416.27
    195.0000,     418.79
    200.0000,     451.52
    205.0000,     454.75
    210.0000,     414.14
    215.0000,     376.71
    220.0000,     355.99
    225.0000,     350.34
    230.0000,     349.90
    235.0000,     352.78
    240.0000,     361.87
    245.0000,     370.12
    250.0000,     373.17
    255.0000,     371.06
    260.0000,     369.64
    265.0000,     369.20
    270.0000,     374.25
    275.0000,     380.83
    280.0000,     394.87
    285.0000,     423.92
    290.0000,     469.86
    295.0000,     537.76
    300.0000,     618.54
    305.0000,     697.12
    310.0000,     765.73
    315.0000,     807.59
    320.0000,     811.28
    325.0000,     792.48
    330.0000,     765.92
    335.0000,     736.69
    340.0000,     702.91
    345.0000,     665.26
    350.0000,     633.75
    355.0000,     618.07
    360.0000,     607.96
    365.0000,     574.86
    370.0000,     506.62
    375.0000,     431.24
    380.0000,     371.84
    385.0000,     333.30
    390.0000,     307.83
    395.0000,     301.05
    400.0000,     307.79
    405.0000,     317.01
           328.8462
LAYER 7
71,    23.7179
     50.0000,     732.96
     55.0000,     991.75
     60.0000,     1171.2
     65.0000,     1340.7
     70.0000,     1443.6
     75.0000,     1481.5
     80.0000,     1453.8
     85.0000,     1379.2
     90.0000,     1260.6
     95.0000,     1099.6
    100.0000,     919.77
    105.0000,     750.00
    110.0000,     614.23
    115.0000,     522.07
    120.0000,     467.57
    125.0000,     436.38
    130.0000,     415.61
    135.0000,     398.15
    140.0000,     382.91
    145.0000,     370.44
    150.0000,     363.51
    155.0000,     368.46
    160.0000,     385.89
    165.0000,     410.14
    170.0000,     431.00
    175.0000,     441.63
    180.0000,     440.22
    185.0000,     426.32
    190.0000,     412.67
    195.0000,     415.16
    200.0000,     428.95
    205.0000,     430.59
    210.0000,     411.59
    215.0000,     386.70
    220.0000,     367.23
    225.0000,     356.43
    230.0000,     351.99
    235.0000,     352.07
    240.0000,     356.19
    245.0000,     361.44
    250.0000,     365.08
    255.0000,     366.13
    260.0000,     366.21
    265.0000,     366.89
    270.0000,     370.80
    275.0000,     379.31
    280.0000,     395.98
    285.0000,     425.09
    290.0000,     468.71
    295.0000,     527.21
    300.0000,     594.45
    305.0000,     659.43
    310.0000,     711.01
    315.0000,     738.32
    320.0000,     737.94
    325.0000,     718.47
    330.0000,     690.94
    335.0000,     661.85
    340.0000,     632.87
    345.0000,     604.67
    350.0000,     579.35
    355.0000,     557.61
    360.0000,     533.61
    365.0000,     496.72
    370.0000,     444.09
    375.0000,     388.81
    380.0000,     343.18
    385.0000,     312.88
    390.0000,     292.36
    395.0000,     287.51
           290.8016
LAYER 8
67,    28.5897
     60.0000,     929.62
     65.0000,     1096.8
     70.0000,     1185.4
     75.0000,     1217.7
     80.0000,     1195.4
     85.0000,     1132.7
     90.0000,     1034.3
     95.0000,     902.67
    100.0000,     763.52
    105.0000,     638.81
    110.0000,     540.35
    115.0000,     471.13
    120.0000,     427.10
    125.0000,     400.64
    130.0000,     384.95
    135.0000,     375.43
    140.0000,     370.21
    145.0000,     369.05
    150.0000,     373.05
    155.0000,     384.02
    160.0000,     401.14
    165.0000,     420.57
    170.0000,     436.44
    175.0000,     444.49
    180.0000,     443.88
    185.0000,     436.80
    190.0000,     429.62
    195.0000,     428.53
    200.0000,     430.90
    205.0000,     427.68
    210.0000,     414.95
    215.0000,     397.27
    220.0000,     380.56
    225.0000,     368.19
    230.0000,     360.65
    235.0000,     357.38
    240.0000,     357.64
    245.0000,     359.91
    250.0000,     362.62
    255.0000,     364.77
    260.0000,     366.65
    265.0000,     369.34
    270.0000,     374.59
    275.0000,     384.20
    280.0000,     400.37
    285.0000,     425.28
    290.0000,     459.62
    295.0000,     502.03
    300.0000,     547.86
    305.0000,     589.93
    310.0000,     620.77
    315.0000,     634.96
    320.0000,     632.02
    325.0000,     616.79
    330.0000,     595.80
    335.0000,     573.74
    340.0000,     552.53
    345.0000,     532.56
    350.0000,     513.42
    355.0000,     493.69
    360.0000,     470.88
    365.0000,     441.48
    370.0000,     402.78
    375.0000,     365.05
    380.0000,     338.93
    385.0000,     318.04
           294.8549
LAYER 9
61,    33.9487
     75.0000,     941.14
     80.0000,     897.30
     85.0000,     859.68
     90.0000,     803.30
     95.0000,     707.49
    100.0000,     606.93
    105.0000,     522.68
    110.0000,     458.77
    115.0000,     414.42
    120.0000,     386.86
    125.0000,     371.56
    130.0000,     364.71
    135.0000,     363.67
    140.0000,     367.05
    145.0000,     374.28
    150.0000,     385.34
    155.0000,     400.13
    160.0000,     417.29
    165.0000,     433.98
    170.0000,     446.85
    175.0000,     453.67
    180.0000,     454.32
    185.0000,     450.68
    190.0000,     445.69
    195.0000,     441.70
    200.0000,     437.86
    205.0000,     431.05
    210.0000,     419.83
    215.0000,     405.78
    220.0000,     391.59
    225.0000,     379.56
    230.0000,     370.77
    235.0000,     365.41
    240.0000,     363.15
    245.0000,     363.22
    250.0000,     364.75
    255.0000,     367.06
    260.0000,     370.06
    265.0000,     374.28
    270.0000,     380.68
    275.0000,     390.41
    280.0000,     404.59
    285.0000,     424.06
    290.0000,     448.60
    295.0000,     476.55
    300.0000,     504.73
    305.0000,     528.99
    310.0000,     545.40
    315.0000,     551.63
    320.0000,     547.98
    325.0000,     537.13
    330.0000,     522.59
    335.0000,     507.13
    340.0000,     492.01
    345.0000,     477.55
    350.0000,     462.56
    355.0000,     445.25
    360.0000,     426.48
    365.0000,     407.50
    370.0000,     381.70
           343.0831
LAYER 10
55,    39.8436
     90.0000,     649.31
     95.0000,     535.03
    100.0000,     469.28
    105.0000,     413.67
    110.0000,     376.74
    115.0000,     353.80
    120.0000,     343.53
    125.0000,     341.23
    130.0000,     344.19
    135.0000,     351.16
    140.0000,     361.34
    145.0000,     374.26
    150.0000,     389.50
    155.0000,     406.36
    160.0000,     423.49
    165.0000,     438.88
    170.0000,     450.56
    175.0000,     457.37
    180.0000,     459.39
    185.0000,     457.77
    190.0000,     453.83
    195.0000,     448.61
    200.0000,     442.18
    205.0000,     433.77
    210.0000,     423.17
    215.0000,     411.13
    220.0000,     398.95
    225.0000,     388.02
    230.0000,     379.30
    235.0000,     373.18
    240.0000,     369.69
    245.0000,     368.49
    250.0000,     369.18
    255.0000,     371.33
    260.0000,     374.77
    265.0000,     379.67
    270.0000,     386.42
    275.0000,     395.50
    280.0000,     407.27
    285.0000,     421.83
    290.0000,     438.62
    295.0000,     456.28
    300.0000,     472.84
    305.0000,     486.10
    310.0000,     494.17
    315.0000,     496.18
    320.0000,     492.53
    325.0000,     484.71
    330.0000,     474.56
    335.0000,     463.67
    340.0000,     452.37
    345.0000,     441.87
    350.0000,     430.01
    355.0000,     416.16
           394.9197
LAYER 11
51,    46.3279
    100.0000,     359.54
    105.0000,     309.86
    110.0000,     290.08
    115.0000,     291.01
    120.0000,     298.52
    125.0000,     309.49
    130.0000,     321.72
    135.0000,     335.68
    140.0000,     351.06
    145.0000,     367.77
    150.0000,     385.48
    155.0000,     403.53
    160.0000,     420.81
    165.0000,     435.90
    170.0000,     447.51
    175.0000,     454.94
    180.0000,     458.22
    185.0000,     457.97
    190.0000,     454.90
    195.0000,     449.65
    200.0000,     442.64
    205.0000,     433.99
    210.0000,     424.01
    215.0000,     413.27
    220.0000,     402.55
    225.0000,     392.76
    230.0000,     384.62
    235.0000,     378.56
    240.0000,     374.71
    245.0000,     373.01
    250.0000,     373.28
    255.0000,     375.26
    260.0000,     378.78
    265.0000,     383.81
    270.0000,     390.38
    275.0000,     398.55
    280.0000,     408.25
    285.0000,     419.27
    290.0000,     430.98
    295.0000,     442.36
    300.0000,     452.23
    305.0000,     459.42
    310.0000,     463.08
    315.0000,     462.89
    320.0000,     459.24
    325.0000,     453.11
    330.0000,     445.34
    335.0000,     437.83
    340.0000,     430.28
    345.0000,     423.21
           414.4856
LAYER 12
47, 
    110.0000,     200.98
    115.0000,     235.21
    120.0000,     261.73
    125.0000,     283.01
    130.0000,     301.20
    135.0000,     320.62
    140.0000,     339.47
    145.0000,     358.53
    150.0000,     377.85
    155.0000,     396.95
    160.0000,     414.89
    165.0000,     430.50
    170.0000,     442.68
    175.0000,     450.88
    180.0000,     455.02
    185.0000,     455.58
    190.0000,     453.08
    195.0000,     448.06
    200.0000,     441.10
    205.0000,     432.59
    210.0000,     422.99
    215.0000,     412.85
    220.0000,     402.83
    225.0000,     393.65
    230.0000,     385.95
    235.0000,     380.12
    240.0000,     376.31
    245.0000,     374.56
    250.0000,     374.77
    255.0000,     376.76
    260.0000,     380.32
    265.0000,     385.36
    270.0000,     391.75
    275.0000,     399.33
    280.0000,     407.85
    285.0000,     417.04
    290.0000,     426.28
    295.0000,     434.69
    300.0000,     441.43
    305.0000,     445.80
    310.0000,     447.32
    315.0000,     445.89
    320.0000,     441.75
    325.0000,     436.51
    330.0000,     430.45
    335.0000,     424.38
           418.7647
CALCULATED APPARENT RESISTIVITY
      7.5000,       5.0000,   1.00000,    948.6684
     12.5000,       5.0000,   1.00000,   1221.9655
     17.5000,       5.0000,   1.00000,   1317.9241
     22.5000,       5.0000,   1.00000,   1346.5927
     27.5000,       5.0000,   1.00000,   1344.4700
     32.5000,       5.0000,   1.00000,   1186.4307
     37.5000,       5.0000,   1.00000,   1061.6478
     42.5000,       5.0000,   1.00000,    860.1636
     47.5000,       5.0000,   1.00000,    887.4103
     52.5000,       5.0000,   1.00000,    721.0874
     57.5000,       5.0000,   1.00000,    766.5739
     62.5000,       5.0000,   1.00000,    504.6328
     67.5000,       5.0000,   1.00000,    431.3673
     72.5000,       5.0000,   1.00000,    421.4671
     77.5000,       5.0000,   1.00000,    468.1159
     82.5000,       5.0000,   1.00000,    582.1078
     87.5000,       5.0000,   1.00000,    808.6479
     92.5000,       5.0000,   1.00000,    914.8771
     97.5000,       5.0000,   1.00000,   1030.5327
    102.5000,       5.0000,   1.00000,   1029.1627
    107.5000,       5.0000,   1.00000,   1022.5426
    112.5000,       5.0000,   1.00000,   1033.8536
    117.5000,       5.0000,   1.00000,   1167.0679
    122.5000,       5.0000,   1.00000,   1481.5762
    127.5000,       5.0000,   1.00000,   1764.2035
    132.5000,       5.0000,   1.00000,   2094.1626
    137.5000,       5.0000,   1.00000,   2338.3293
    142.5000,       5.0000,   1.00000,   2952.6157
    147.5000,       5.0000,   1.00000,   2848.2429
    152.5000,       5.0000,   1.00000,   3086.5747
    157.5000,       5.0000,   1.00000,   3242.1387
    162.5000,       5.0000,   1.00000,   2930.5022
    167.5000,       5.0000,   1.00000,   3017.8167
    172.5000,       5.0000,   1.00000,   2179.0803
    177.5000,       5.0000,   1.00000,   2211.0374
    182.5000,       5.0000,   1.00000,   1618.3765
    187.5000,       5.0000,   1.00000,   1392.1803
    192.5000,       5.0000,   1.00000,    996.3948
    197.5000,       5.0000,   1.00000,    952.3329
    202.5000,       5.0000,   1.00000,    720.8513
    207.5000,       5.0000,   1.00000,    476.4292
    212.5000,       5.0000,   1.00000,    502.2371
    217.5000,       5.0000,   1.00000,    434.0336
    222.5000,       5.0000,   1.00000,    462.9659
    227.5000,       5.0000,   1.00000,    421.5862
    232.5000,       5.0000,   1.00000,    406.2581
    237.5000,       5.0000,   1.00000,    452.9255
    242.5000,       5.0000,   1.00000,    402.2486
    247.5000,       5.0000,   1.00000,    439.4274
    252.5000,       5.0000,   1.00000,    394.5143
    257.5000,       5.0000,   1.00000,    446.7361
    262.5000,       5.0000,   1.00000,    399.4161
    267.5000,       5.0000,   1.00000,    478.0504
    272.5000,       5.0000,   1.00000,    441.3444
    277.5000,       5.0000,   1.00000,    414.3851
    282.5000,       5.0000,   1.00000,    427.3162
    287.5000,       5.0000,   1.00000,    350.4091
    292.5000,       5.0000,   1.00000,    341.4410
    297.5000,       5.0000,   1.00000,    314.1679
    302.5000,       5.0000,   1.00000,    270.2062
    307.5000,       5.0000,   1.00000,    259.7868
    312.5000,       5.0000,   1.00000,    258.0123
    317.5000,       5.0000,   1.00000,    236.5299
    322.5000,       5.0000,   1.00000,    245.9382
    327.5000,       5.0000,   1.00000,    247.5174
    332.5000,       5.0000,   1.00000,    250.4821
    337.5000,       5.0000,   1.00000,    255.6143
    342.5000,       5.0000,   1.00000,    260.4390
    347.5000,       5.0000,   1.00000,    276.5621
    352.5000,       5.0000,   1.00000,    341.6092
    357.5000,       5.0000,   1.00000,    414.2596
    362.5000,       5.0000,   1.00000,    529.5045
    367.5000,       5.0000,   1.00000,    578.0948
    372.5000,       5.0000,   1.00000,    809.0332
    377.5000,       5.0000,   1.00000,    893.4418
    382.5000,       5.0000,   1.00000,   1235.0391
    387.5000,       5.0000,   1.00000,   1172.3250
    392.5000,       5.0000,   1.00000,   1149.8922
    397.5000,       5.0000,   1.00000,   1084.3065
    402.5000,       5.0000,   1.00000,    923.6096
    407.5000,       5.0000,   1.00000,    795.1466
    412.5000,       5.0000,   1.00000,    643.8120
    417.5000,       5.0000,   1.00000,    594.1093
    422.5000,       5.0000,   1.00000,    523.3521
    427.5000,       5.0000,   1.00000,    572.0060
    432.5000,       5.0000,   1.00000,    610.8860
    437.5000,       5.0000,   1.00000,    690.7844
     12.5000,       5.0000,   2.00000,   1136.4835
     17.5000,       5.0000,   2.00000,   1200.4150
     22.5000,       5.0000,   2.00000,   1117.2499
     27.5000,       5.0000,   2.00000,   1145.5039
     32.5000,       5.0000,   2.00000,   1132.6722
     37.5000,       5.0000,   2.00000,   1020.4559
     42.5000,       5.0000,   2.00000,    844.6709
     47.5000,       5.0000,   2.00000,    818.8824
     52.5000,       5.0000,   2.00000,    783.7968
     57.5000,       5.0000,   2.00000,    862.4601
     62.5000,       5.0000,   2.00000,    556.3925
     67.5000,       5.0000,   2.00000,    466.1776
     72.5000,       5.0000,   2.00000,    523.3861
     77.5000,       5.0000,   2.00000,    532.8192
     82.5000,       5.0000,   2.00000,    607.1923
     87.5000,       5.0000,   2.00000,    821.1571
     92.5000,       5.0000,   2.00000,    895.8749
     97.5000,       5.0000,   2.00000,    943.4202
    102.5000,       5.0000,   2.00000,    980.8265
    107.5000,       5.0000,   2.00000,    985.3546
    112.5000,       5.0000,   2.00000,    976.1082
    117.5000,       5.0000,   2.00000,   1099.0442
    122.5000,       5.0000,   2.00000,   1431.7561
    127.5000,       5.0000,   2.00000,   1617.3499
    132.5000,       5.0000,   2.00000,   1540.3883
    137.5000,       5.0000,   2.00000,   1793.5453
    142.5000,       5.0000,   2.00000,   2418.3113
    147.5000,       5.0000,   2.00000,   2159.1975
    152.5000,       5.0000,   2.00000,   2172.3816
    157.5000,       5.0000,   2.00000,   2398.7581
    162.5000,       5.0000,   2.00000,   2331.2207
    167.5000,       5.0000,   2.00000,   2136.2852
    172.5000,       5.0000,   2.00000,   1599.0557
    177.5000,       5.0000,   2.00000,   1771.4784
    182.5000,       5.0000,   2.00000,   1553.2657
    187.5000,       5.0000,   2.00000,   1037.3406
    192.5000,       5.0000,   2.00000,    777.0605
    197.5000,       5.0000,   2.00000,    948.2405
    202.5000,       5.0000,   2.00000,    737.1000
    207.5000,       5.0000,   2.00000,    417.1641
    212.5000,       5.0000,   2.00000,    477.9472
    217.5000,       5.0000,   2.00000,    473.9532
    222.5000,       5.0000,   2.00000,    473.3235
    227.5000,       5.0000,   2.00000,    400.7089
    232.5000,       5.0000,   2.00000,    388.5294
    237.5000,       5.0000,   2.00000,    455.4479
    242.5000,       5.0000,   2.00000,    411.9372
    247.5000,       5.0000,   2.00000,    415.7911
    252.5000,       5.0000,   2.00000,    408.5805
    257.5000,       5.0000,   2.00000,    427.2515
    262.5000,       5.0000,   2.00000,    391.5568
    267.5000,       5.0000,   2.00000,    472.6145
    272.5000,       5.0000,   2.00000,    426.5223
    277.5000,       5.0000,   2.00000,    394.7287
    282.5000,       5.0000,   2.00000,    435.2881
    287.5000,       5.0000,   2.00000,    360.4674
    292.5000,       5.0000,   2.00000,    365.0254
    297.5000,       5.0000,   2.00000,    359.8919
    302.5000,       5.0000,   2.00000,    299.1360
    307.5000,       5.0000,   2.00000,    304.7104
    312.5000,       5.0000,   2.00000,    314.6111
    317.5000,       5.0000,   2.00000,    278.8607
    322.5000,       5.0000,   2.00000,    286.4696
    327.5000,       5.0000,   2.00000,    295.1193
    332.5000,       5.0000,   2.00000,    299.1890
    337.5000,       5.0000,   2.00000,    311.8733
    342.5000,       5.0000,   2.00000,    310.3385
    347.5000,       5.0000,   2.00000,    317.1712
    352.5000,       5.0000,   2.00000,    379.5260
    357.5000,       5.0000,   2.00000,    482.0438
    362.5000,       5.0000,   2.00000,    569.7976
    367.5000,       5.0000,   2.00000,    590.4122
    372.5000,       5.0000,   2.00000,    681.5881
    377.5000,       5.0000,   2.00000,    762.6999
    382.5000,       5.0000,   2.00000,   1069.2120
    387.5000,       5.0000,   2.00000,    942.2036
    392.5000,       5.0000,   2.00000,    815.1752
    397.5000,       5.0000,   2.00000,    904.8273
    402.5000,       5.0000,   2.00000,    846.3130
    407.5000,       5.0000,   2.00000,    714.9431
    412.5000,       5.0000,   2.00000,    627.1675
    417.5000,       5.0000,   2.00000,    605.7350
    422.5000,       5.0000,   2.00000,    532.8174
    427.5000,       5.0000,   2.00000,    557.5482
    432.5000,       5.0000,   2.00000,    617.6199
     17.5000,       5.0000,   3.00000,   1084.5366
     22.5000,       5.0000,   3.00000,   1047.0648
     27.5000,       5.0000,   3.00000,   1046.8829
     32.5000,       5.0000,   3.00000,   1001.8898
     37.5000,       5.0000,   3.00000,    928.3704
     42.5000,       5.0000,   3.00000,    717.9227
     47.5000,       5.0000,   3.00000,    811.6392
     52.5000,       5.0000,   3.00000,    865.0911
     57.5000,       5.0000,   3.00000,   1012.3909
     62.5000,       5.0000,   3.00000,    622.9143
     67.5000,       5.0000,   3.00000,    517.7838
     72.5000,       5.0000,   3.00000,    540.3852
     77.5000,       5.0000,   3.00000,    576.3687
     82.5000,       5.0000,   3.00000,    642.4456
     87.5000,       5.0000,   3.00000,    860.6987
     92.5000,       5.0000,   3.00000,    931.3214
     97.5000,       5.0000,   3.00000,    949.1130
    102.5000,       5.0000,   3.00000,    904.1853
    107.5000,       5.0000,   3.00000,    868.8685
    112.5000,       5.0000,   3.00000,    859.0007
    117.5000,       5.0000,   3.00000,   1018.0002
    122.5000,       5.0000,   3.00000,   1356.0475
    127.5000,       5.0000,   3.00000,   1341.6990
    132.5000,       5.0000,   3.00000,   1216.0021
    137.5000,       5.0000,   3.00000,   1332.2372
    142.5000,       5.0000,   3.00000,   1760.6471
    147.5000,       5.0000,   3.00000,   1588.4518
    152.5000,       5.0000,   3.00000,   1471.8735
    157.5000,       5.0000,   3.00000,   1678.5720
    162.5000,       5.0000,   3.00000,   1664.5300
    167.5000,       5.0000,   3.00000,   1502.7656
    172.5000,       5.0000,   3.00000,   1113.4875
    177.5000,       5.0000,   3.00000,   1402.4489
    182.5000,       5.0000,   3.00000,   1194.3546
    187.5000,       5.0000,   3.00000,    882.2333
    192.5000,       5.0000,   3.00000,    650.6407
    197.5000,       5.0000,   3.00000,    859.4688
    202.5000,       5.0000,   3.00000,    707.6643
    207.5000,       5.0000,   3.00000,    392.0723
    212.5000,       5.0000,   3.00000,    424.7993
    217.5000,       5.0000,   3.00000,    470.0141
    222.5000,       5.0000,   3.00000,    496.5262
    227.5000,       5.0000,   3.00000,    394.9697
    232.5000,       5.0000,   3.00000,    373.0534
    237.5000,       5.0000,   3.00000,    446.1464
    242.5000,       5.0000,   3.00000,    413.8537
    247.5000,       5.0000,   3.00000,    429.5247
    252.5000,       5.0000,   3.00000,    377.5695
    257.5000,       5.0000,   3.00000,    414.2753
    262.5000,       5.0000,   3.00000,    382.8795
    267.5000,       5.0000,   3.00000,    463.8491
    272.5000,       5.0000,   3.00000,    425.4440
    277.5000,       5.0000,   3.00000,    399.6856
    282.5000,       5.0000,   3.00000,    417.8175
    287.5000,       5.0000,   3.00000,    376.6679
    292.5000,       5.0000,   3.00000,    394.7531
    297.5000,       5.0000,   3.00000,    380.6015
    302.5000,       5.0000,   3.00000,    338.2549
    307.5000,       5.0000,   3.00000,    342.4049
    312.5000,       5.0000,   3.00000,    358.2408
    317.5000,       5.0000,   3.00000,    324.3751
    322.5000,       5.0000,   3.00000,    329.4215
    327.5000,       5.0000,   3.00000,    343.1965
    332.5000,       5.0000,   3.00000,    362.6503
    337.5000,       5.0000,   3.00000,    367.0605
    342.5000,       5.0000,   3.00000,    349.1720
    347.5000,       5.0000,   3.00000,    340.0718
    352.5000,       5.0000,   3.00000,    421.2285
    357.5000,       5.0000,   3.00000,    525.2572
    362.5000,       5.0000,   3.00000,    608.0527
    367.5000,       5.0000,   3.00000,    505.5009
    372.5000,       5.0000,   3.00000,    563.2941
    377.5000,       5.0000,   3.00000,    655.7254
    382.5000,       5.0000,   3.00000,    937.2285
    387.5000,       5.0000,   3.00000,    762.4351
    392.5000,       5.0000,   3.00000,    634.6984
    397.5000,       5.0000,   3.00000,    671.1073
    402.5000,       5.0000,   3.00000,    730.9015
    407.5000,       5.0000,   3.00000,    681.1147
    412.5000,       5.0000,   3.00000,    588.8923
    417.5000,       5.0000,   3.00000,    576.3660
    422.5000,       5.0000,   3.00000,    504.3504
    427.5000,       5.0000,   3.00000,    544.9418
     22.5000,      15.0000,   1.00000,   1048.8226
     27.5000,      15.0000,   1.00000,   1003.0930
     32.5000,      15.0000,   1.00000,    903.1189
     37.5000,      15.0000,   1.00000,    762.4950
     42.5000,      15.0000,   1.00000,    752.1406
     47.5000,      15.0000,   1.00000,    789.2817
     52.5000,      15.0000,   1.00000,    940.7169
     57.5000,      15.0000,   1.00000,    916.8986
     62.5000,      15.0000,   1.00000,    818.6185
     67.5000,      15.0000,   1.00000,    600.8847
     72.5000,      15.0000,   1.00000,    554.3282
     77.5000,      15.0000,   1.00000,    595.6874
     82.5000,      15.0000,   1.00000,    746.6464
     87.5000,      15.0000,   1.00000,    864.8159
     92.5000,      15.0000,   1.00000,    953.3702
     97.5000,      15.0000,   1.00000,    938.8498
    102.5000,      15.0000,   1.00000,    844.3776
    107.5000,      15.0000,   1.00000,    769.6008
    112.5000,      15.0000,   1.00000,    845.6393
    117.5000,      15.0000,   1.00000,   1056.0388
    122.5000,      15.0000,   1.00000,   1171.1165
    127.5000,      15.0000,   1.00000,   1200.0426
    132.5000,      15.0000,   1.00000,   1189.1055
    137.5000,      15.0000,   1.00000,   1237.1282
    142.5000,      15.0000,   1.00000,   1219.4618
    147.5000,      15.0000,   1.00000,   1254.0397
    152.5000,      15.0000,   1.00000,   1312.9761
    157.5000,      15.0000,   1.00000,   1233.8339
    162.5000,      15.0000,   1.00000,   1184.8236
    167.5000,      15.0000,   1.00000,   1146.4169
    172.5000,      15.0000,   1.00000,   1144.8790
    177.5000,      15.0000,   1.00000,   1001.7542
    182.5000,      15.0000,   1.00000,    992.7221
    187.5000,      15.0000,   1.00000,    876.3907
    192.5000,      15.0000,   1.00000,    794.3103
    197.5000,      15.0000,   1.00000,    680.1522
    202.5000,      15.0000,   1.00000,    640.6235
    207.5000,      15.0000,   1.00000,    521.8911
    212.5000,      15.0000,   1.00000,    421.6678
    217.5000,      15.0000,   1.00000,    433.8529
    222.5000,      15.0000,   1.00000,    453.0946
    227.5000,      15.0000,   1.00000,    437.4131
    232.5000,      15.0000,   1.00000,    407.8871
    237.5000,      15.0000,   1.00000,    404.9658
    242.5000,      15.0000,   1.00000,    432.2043
    247.5000,      15.0000,   1.00000,    406.7198
    252.5000,      15.0000,   1.00000,    398.4870
    257.5000,      15.0000,   1.00000,    381.0398
    262.5000,      15.0000,   1.00000,    415.3681
    267.5000,      15.0000,   1.00000,    421.4478
    272.5000,      15.0000,   1.00000,    434.8696
    277.5000,      15.0000,   1.00000,    415.2634
    282.5000,      15.0000,   1.00000,    402.8337
    287.5000,      15.0000,   1.00000,    401.4749
    292.5000,      15.0000,   1.00000,    393.6681
    297.5000,      15.0000,   1.00000,    386.6802
    302.5000,      15.0000,   1.00000,    373.3170
    307.5000,      15.0000,   1.00000,    369.0025
    312.5000,      15.0000,   1.00000,    361.6013
    317.5000,      15.0000,   1.00000,    363.4170
    322.5000,      15.0000,   1.00000,    364.9386
    327.5000,      15.0000,   1.00000,    382.1841
    332.5000,      15.0000,   1.00000,    396.1850
    337.5000,      15.0000,   1.00000,    392.4077
    342.5000,      15.0000,   1.00000,    371.5999
    347.5000,      15.0000,   1.00000,    395.1178
    352.5000,      15.0000,   1.00000,    456.6884
    357.5000,      15.0000,   1.00000,    543.6913
    362.5000,      15.0000,   1.00000,    518.3007
    367.5000,      15.0000,   1.00000,    511.0534
    372.5000,      15.0000,   1.00000,    530.7108
    377.5000,      15.0000,   1.00000,    657.5114
    382.5000,      15.0000,   1.00000,    689.8440
    387.5000,      15.0000,   1.00000,    693.1960
    392.5000,      15.0000,   1.00000,    611.9309
    397.5000,      15.0000,   1.00000,    578.6705
    402.5000,      15.0000,   1.00000,    604.2933
    407.5000,      15.0000,   1.00000,    648.5917
    412.5000,      15.0000,   1.00000,    609.0450
    417.5000,      15.0000,   1.00000,    533.0092
    422.5000,      15.0000,   1.00000,    526.6104
     22.5000,       5.0000,   4.00000,   1043.5594
     27.5000,       5.0000,   4.00000,   1029.0604
     32.5000,       5.0000,   4.00000,    894.0784
     37.5000,       5.0000,   4.00000,    752.8325
     42.5000,       5.0000,   4.00000,    657.9095
     47.5000,       5.0000,   4.00000,    813.3544
     52.5000,       5.0000,   4.00000,    926.3463
     57.5000,       5.0000,   4.00000,   1137.0487
     62.5000,       5.0000,   4.00000,    709.6685
     67.5000,       5.0000,   4.00000,    541.7198
     72.5000,       5.0000,   4.00000,    544.0233
     77.5000,       5.0000,   4.00000,    558.6016
     82.5000,       5.0000,   4.00000,    677.4941
     87.5000,       5.0000,   4.00000,    930.8226
     92.5000,       5.0000,   4.00000,   1000.7864
     97.5000,       5.0000,   4.00000,    984.3182
    102.5000,       5.0000,   4.00000,    849.9822
    107.5000,       5.0000,   4.00000,    742.6627
    112.5000,       5.0000,   4.00000,    752.3488
    117.5000,       5.0000,   4.00000,    912.5829
    122.5000,       5.0000,   4.00000,   1150.0100
    127.5000,       5.0000,   4.00000,   1168.9607
    132.5000,       5.0000,   4.00000,   1046.2272
    137.5000,       5.0000,   4.00000,   1038.0670
    142.5000,       5.0000,   4.00000,   1258.8431
    147.5000,       5.0000,   4.00000,   1085.8461
    152.5000,       5.0000,   4.00000,   1113.2534
    157.5000,       5.0000,   4.00000,   1153.2965
    162.5000,       5.0000,   4.00000,   1077.1908
    167.5000,       5.0000,   4.00000,   1112.6613
    172.5000,       5.0000,   4.00000,    867.1414
    177.5000,       5.0000,   4.00000,   1006.4206
    182.5000,       5.0000,   4.00000,    907.5687
    187.5000,       5.0000,   4.00000,    763.0620
    192.5000,       5.0000,   4.00000,    617.6036
    197.5000,       5.0000,   4.00000,    756.1873
    202.5000,       5.0000,   4.00000,    635.4957
    207.5000,       5.0000,   4.00000,    372.7206
    212.5000,       5.0000,   4.00000,    422.1576
    217.5000,       5.0000,   4.00000,    417.3803
    222.5000,       5.0000,   4.00000,    482.7989
    227.5000,       5.0000,   4.00000,    412.1254
    232.5000,       5.0000,   4.00000,    374.7974
    237.5000,       5.0000,   4.00000,    440.0443
    242.5000,       5.0000,   4.00000,    412.2851
    247.5000,       5.0000,   4.00000,    421.3171
    252.5000,       5.0000,   4.00000,    370.9449
    257.5000,       5.0000,   4.00000,    398.8615
    262.5000,       5.0000,   4.00000,    370.9890
    267.5000,       5.0000,   4.00000,    467.3884
    272.5000,       5.0000,   4.00000,    433.9210
    277.5000,       5.0000,   4.00000,    398.7124
    282.5000,       5.0000,   4.00000,    438.5198
    287.5000,       5.0000,   4.00000,    379.0107
    292.5000,       5.0000,   4.00000,    409.6217
    297.5000,       5.0000,   4.00000,    409.7843
    302.5000,       5.0000,   4.00000,    358.6690
    307.5000,       5.0000,   4.00000,    375.6908
    312.5000,       5.0000,   4.00000,    390.1037
    317.5000,       5.0000,   4.00000,    356.8302
    322.5000,       5.0000,   4.00000,    377.1485
    327.5000,       5.0000,   4.00000,    397.0219
    332.5000,       5.0000,   4.00000,    411.9246
    337.5000,       5.0000,   4.00000,    410.4085
    342.5000,       5.0000,   4.00000,    372.3638
    347.5000,       5.0000,   4.00000,    366.9803
    352.5000,       5.0000,   4.00000,    442.5513
    357.5000,       5.0000,   4.00000,    545.5865
    362.5000,       5.0000,   4.00000,    554.2415
    367.5000,       5.0000,   4.00000,    457.3581
    372.5000,       5.0000,   4.00000,    509.5255
    377.5000,       5.0000,   4.00000,    563.0372
    382.5000,       5.0000,   4.00000,    794.4664
    387.5000,       5.0000,   4.00000,    667.3285
    392.5000,       5.0000,   4.00000,    546.1196
    397.5000,       5.0000,   4.00000,    570.7773
    402.5000,       5.0000,   4.00000,    596.6430
    407.5000,       5.0000,   4.00000,    618.5964
    412.5000,       5.0000,   4.00000,    551.6897
    417.5000,       5.0000,   4.00000,    520.2447
    422.5000,       5.0000,   4.00000,    467.4110
     30.0000,      20.0000,   1.00000,    835.3283
     35.0000,      20.0000,   1.00000,    746.1008
     40.0000,      20.0000,   1.00000,    711.0400
     45.0000,      20.0000,   1.00000,    762.1476
     50.0000,      20.0000,   1.00000,    887.9030
     55.0000,      20.0000,   1.00000,    940.4516
     60.0000,      20.0000,   1.00000,    889.8564
     65.0000,      20.0000,   1.00000,    791.8634
     70.0000,      20.0000,   1.00000,    604.9066
     75.0000,      20.0000,   1.00000,    571.6068
     80.0000,      20.0000,   1.00000,    682.9183
     85.0000,      20.0000,   1.00000,    823.5963
     90.0000,      20.0000,   1.00000,    969.3456
     95.0000,      20.0000,   1.00000,    969.3551
    100.0000,      20.0000,   1.00000,    864.0347
    105.0000,      20.0000,   1.00000,    771.6254
    110.0000,      20.0000,   1.00000,    740.0590
    115.0000,      20.0000,   1.00000,    776.5923
    120.0000,      20.0000,   1.00000,    879.2424
    125.0000,      20.0000,   1.00000,    965.0415
    130.0000,      20.0000,   1.00000,   1014.1492
    135.0000,      20.0000,   1.00000,   1026.6467
    140.0000,      20.0000,   1.00000,    898.3489
    145.0000,      20.0000,   1.00000,    865.0905
    150.0000,      20.0000,   1.00000,    844.7213
    155.0000,      20.0000,   1.00000,    792.9714
    160.0000,      20.0000,   1.00000,    784.5021
    165.0000,      20.0000,   1.00000,    769.8776
    170.0000,      20.0000,   1.00000,    760.8507
    175.0000,      20.0000,   1.00000,    777.5975
    180.0000,      20.0000,   1.00000,    731.3723
    185.0000,      20.0000,   1.00000,    740.8019
    190.0000,      20.0000,   1.00000,    741.2864
    195.0000,      20.0000,   1.00000,    665.3200
    200.0000,      20.0000,   1.00000,    573.5840
    205.0000,      20.0000,   1.00000,    535.2799
    210.0000,      20.0000,   1.00000,    463.0188
    215.0000,      20.0000,   1.00000,    408.1257
    220.0000,      20.0000,   1.00000,    408.0135
    225.0000,      20.0000,   1.00000,    401.5463
    230.0000,      20.0000,   1.00000,    438.5056
    235.0000,      20.0000,   1.00000,    432.7637
    240.0000,      20.0000,   1.00000,    408.0921
    245.0000,      20.0000,   1.00000,    402.5986
    250.0000,      20.0000,   1.00000,    395.6165
    255.0000,      20.0000,   1.00000,    388.9718
    260.0000,      20.0000,   1.00000,    403.3944
    265.0000,      20.0000,   1.00000,    414.5455
    270.0000,      20.0000,   1.00000,    420.2645
    275.0000,      20.0000,   1.00000,    447.9366
    280.0000,      20.0000,   1.00000,    430.6751
    285.0000,      20.0000,   1.00000,    417.5208
    290.0000,      20.0000,   1.00000,    421.7021
    295.0000,      20.0000,   1.00000,    394.6507
    300.0000,      20.0000,   1.00000,    403.1753
    305.0000,      20.0000,   1.00000,    400.7775
    310.0000,      20.0000,   1.00000,    385.3322
    315.0000,      20.0000,   1.00000,    402.0908
    320.0000,      20.0000,   1.00000,    418.1152
    325.0000,      20.0000,   1.00000,    430.2792
    330.0000,      20.0000,   1.00000,    441.5030
    335.0000,      20.0000,   1.00000,    424.8728
    340.0000,      20.0000,   1.00000,    416.2266
    345.0000,      20.0000,   1.00000,    426.6469
    350.0000,      20.0000,   1.00000,    457.5355
    355.0000,      20.0000,   1.00000,    460.0888
    360.0000,      20.0000,   1.00000,    454.3714
    365.0000,      20.0000,   1.00000,    480.3122
    370.0000,      20.0000,   1.00000,    497.7728
    375.0000,      20.0000,   1.00000,    545.7688
    380.0000,      20.0000,   1.00000,    556.8054
    385.0000,      20.0000,   1.00000,    563.7094
    390.0000,      20.0000,   1.00000,    595.2594
    395.0000,      20.0000,   1.00000,    569.1650
    400.0000,      20.0000,   1.00000,    531.2031
    405.0000,      20.0000,   1.00000,    518.4543
    410.0000,      20.0000,   1.00000,    499.2872
    415.0000,      20.0000,   1.00000,    501.3355
     27.5000,       5.0000,   5.00000,    992.1557
     32.5000,       5.0000,   5.00000,    801.9785
     37.5000,       5.0000,   5.00000,    689.5666
     42.5000,       5.0000,   5.00000,    626.7360
     47.5000,       5.0000,   5.00000,    812.4086
     52.5000,       5.0000,   5.00000,    961.8509
     57.5000,       5.0000,   5.00000,   1215.7227
     62.5000,       5.0000,   5.00000,    741.4518
     67.5000,       5.0000,   5.00000,    558.3887
     72.5000,       5.0000,   5.00000,    534.3884
     77.5000,       5.0000,   5.00000,    547.0588
     82.5000,       5.0000,   5.00000,    664.3684
     87.5000,       5.0000,   5.00000,    998.0685
     92.5000,       5.0000,   5.00000,   1074.4779
     97.5000,       5.0000,   5.00000,    990.4210
    102.5000,       5.0000,   5.00000,    823.6634
    107.5000,       5.0000,   5.00000,    700.4575
    112.5000,       5.0000,   5.00000,    659.1967
    117.5000,       5.0000,   5.00000,    755.1558
    122.5000,       5.0000,   5.00000,    992.9035
    127.5000,       5.0000,   5.00000,   1045.8723
    132.5000,       5.0000,   5.00000,    912.9536
    137.5000,       5.0000,   5.00000,    874.3528
    142.5000,       5.0000,   5.00000,    969.8586
    147.5000,       5.0000,   5.00000,    823.4671
    152.5000,       5.0000,   5.00000,    781.8036
    157.5000,       5.0000,   5.00000,    830.7504
    162.5000,       5.0000,   5.00000,    793.5223
    167.5000,       5.0000,   5.00000,    822.0465
    172.5000,       5.0000,   5.00000,    661.6667
    177.5000,       5.0000,   5.00000,    787.7386
    182.5000,       5.0000,   5.00000,    757.4803
    187.5000,       5.0000,   5.00000,    661.1993
    192.5000,       5.0000,   5.00000,    554.0143
    197.5000,       5.0000,   5.00000,    725.5606
    202.5000,       5.0000,   5.00000,    577.6101
    207.5000,       5.0000,   5.00000,    350.6401
    212.5000,       5.0000,   5.00000,    400.5366
    217.5000,       5.0000,   5.00000,    409.1799
    222.5000,       5.0000,   5.00000,    438.6437
    227.5000,       5.0000,   5.00000,    404.4575
    232.5000,       5.0000,   5.00000,    391.7048
    237.5000,       5.0000,   5.00000,    450.1890
    242.5000,       5.0000,   5.00000,    400.6926
    247.5000,       5.0000,   5.00000,    407.0229
    252.5000,       5.0000,   5.00000,    373.2049
    257.5000,       5.0000,   5.00000,    394.0837
    262.5000,       5.0000,   5.00000,    366.3043
    267.5000,       5.0000,   5.00000,    471.4605
    272.5000,       5.0000,   5.00000,    435.6046
    277.5000,       5.0000,   5.00000,    417.4201
    282.5000,       5.0000,   5.00000,    452.5008
    287.5000,       5.0000,   5.00000,    392.9262
    292.5000,       5.0000,   5.00000,    417.1633
    297.5000,       5.0000,   5.00000,    426.6570
    302.5000,       5.0000,   5.00000,    376.4839
    307.5000,       5.0000,   5.00000,    389.8831
    312.5000,       5.0000,   5.00000,    417.7247
    317.5000,       5.0000,   5.00000,    384.8517
    322.5000,       5.0000,   5.00000,    416.7597
    327.5000,       5.0000,   5.00000,    443.0863
    332.5000,       5.0000,   5.00000,    445.7931
    337.5000,       5.0000,   5.00000,    429.6180
    342.5000,       5.0000,   5.00000,    400.3320
    347.5000,       5.0000,   5.00000,    381.6005
    352.5000,       5.0000,   5.00000,    451.1291
    357.5000,       5.0000,   5.00000,    497.0161
    362.5000,       5.0000,   5.00000,    515.0468
    367.5000,       5.0000,   5.00000,    442.1178
    372.5000,       5.0000,   5.00000,    481.0655
    377.5000,       5.0000,   5.00000,    505.6587
    382.5000,       5.0000,   5.00000,    701.4968
    387.5000,       5.0000,   5.00000,    601.4984
    392.5000,       5.0000,   5.00000,    511.4532
    397.5000,       5.0000,   5.00000,    537.6298
    402.5000,       5.0000,   5.00000,    547.0243
    407.5000,       5.0000,   5.00000,    516.7919
    412.5000,       5.0000,   5.00000,    487.1102
    417.5000,       5.0000,   5.00000,    480.9192
     32.5000,       5.0000,   6.00000,    788.3795
     37.5000,       5.0000,   6.00000,    714.3923
     42.5000,       5.0000,   6.00000,    624.6482
     47.5000,       5.0000,   6.00000,    813.0221
     52.5000,       5.0000,   6.00000,    974.0107
     57.5000,       5.0000,   6.00000,   1198.8378
     62.5000,       5.0000,   6.00000,    727.8187
     67.5000,       5.0000,   6.00000,    548.5043
     72.5000,       5.0000,   6.00000,    535.1544
     77.5000,       5.0000,   6.00000,    539.2097
     82.5000,       5.0000,   6.00000,    660.2485
     87.5000,       5.0000,   6.00000,    976.2358
     92.5000,       5.0000,   6.00000,   1088.2260
     97.5000,       5.0000,   6.00000,   1004.9388
    102.5000,       5.0000,   6.00000,    834.9092
    107.5000,       5.0000,   6.00000,    695.2554
    112.5000,       5.0000,   6.00000,    596.1827
    117.5000,       5.0000,   6.00000,    650.5707
    122.5000,       5.0000,   6.00000,    871.8680
    127.5000,       5.0000,   6.00000,    919.2941
    132.5000,       5.0000,   6.00000,    810.7395
    137.5000,       5.0000,   6.00000,    759.6933
    142.5000,       5.0000,   6.00000,    875.8156
    147.5000,       5.0000,   6.00000,    657.4404
    152.5000,       5.0000,   6.00000,    571.6857
    157.5000,       5.0000,   6.00000,    629.9431
    162.5000,       5.0000,   6.00000,    656.8793
    167.5000,       5.0000,   6.00000,    634.7325
    172.5000,       5.0000,   6.00000,    492.9903
    177.5000,       5.0000,   6.00000,    699.7512
    182.5000,       5.0000,   6.00000,    681.1998
    187.5000,       5.0000,   6.00000,    584.6125
    192.5000,       5.0000,   6.00000,    497.5448
    197.5000,       5.0000,   6.00000,    683.4296
    202.5000,       5.0000,   6.00000,    578.5280
    207.5000,       5.0000,   6.00000,    320.5269
    212.5000,       5.0000,   6.00000,    377.9570
    217.5000,       5.0000,   6.00000,    393.9100
    222.5000,       5.0000,   6.00000,    436.4746
    227.5000,       5.0000,   6.00000,    374.1955
    232.5000,       5.0000,   6.00000,    387.9117
    237.5000,       5.0000,   6.00000,    460.7736
    242.5000,       5.0000,   6.00000,    399.0749
    247.5000,       5.0000,   6.00000,    406.7524
    252.5000,       5.0000,   6.00000,    362.6678
    257.5000,       5.0000,   6.00000,    402.9512
    262.5000,       5.0000,   6.00000,    372.1019
    267.5000,       5.0000,   6.00000,    467.3140
    272.5000,       5.0000,   6.00000,    449.3295
    277.5000,       5.0000,   6.00000,    429.1068
    282.5000,       5.0000,   6.00000,    468.0361
    287.5000,       5.0000,   6.00000,    406.9754
    292.5000,       5.0000,   6.00000,    435.1388
    297.5000,       5.0000,   6.00000,    428.9184
    302.5000,       5.0000,   6.00000,    384.6249
    307.5000,       5.0000,   6.00000,    403.4380
    312.5000,       5.0000,   6.00000,    433.8541
    317.5000,       5.0000,   6.00000,    414.6520
    322.5000,       5.0000,   6.00000,    442.4679
    327.5000,       5.0000,   6.00000,    463.8198
    332.5000,       5.0000,   6.00000,    464.4198
    337.5000,       5.0000,   6.00000,    451.8939
    342.5000,       5.0000,   6.00000,    410.7073
    347.5000,       5.0000,   6.00000,    389.5253
    352.5000,       5.0000,   6.00000,    416.1770
    357.5000,       5.0000,   6.00000,    466.4018
    362.5000,       5.0000,   6.00000,    501.8746
    367.5000,       5.0000,   6.00000,    426.9501
    372.5000,       5.0000,   6.00000,    463.4667
    377.5000,       5.0000,   6.00000,    487.4540
    382.5000,       5.0000,   6.00000,    673.3586
    387.5000,       5.0000,   6.00000,    565.1520
    392.5000,       5.0000,   6.00000,    492.0879
    397.5000,       5.0000,   6.00000,    529.6490
    402.5000,       5.0000,   6.00000,    515.7833
    407.5000,       5.0000,   6.00000,    464.1104
    412.5000,       5.0000,   6.00000,    412.7960
     37.5000,      25.0000,   1.00000,    788.5140
     42.5000,      25.0000,   1.00000,    799.9005
     47.5000,      25.0000,   1.00000,    855.9570
     52.5000,      25.0000,   1.00000,    829.6982
     57.5000,      25.0000,   1.00000,    810.8494
     62.5000,      25.0000,   1.00000,    769.2177
     67.5000,      25.0000,   1.00000,    714.7662
     72.5000,      25.0000,   1.00000,    608.5490
     77.5000,      25.0000,   1.00000,    662.1317
     82.5000,      25.0000,   1.00000,    750.8558
     87.5000,      25.0000,   1.00000,    818.6550
     92.5000,      25.0000,   1.00000,    864.1081
     97.5000,      25.0000,   1.00000,    917.1595
    102.5000,      25.0000,   1.00000,    850.5460
    107.5000,      25.0000,   1.00000,    753.4448
    112.5000,      25.0000,   1.00000,    728.6992
    117.5000,      25.0000,   1.00000,    735.7053
    122.5000,      25.0000,   1.00000,    740.9734
    127.5000,      25.0000,   1.00000,    797.9339
    132.5000,      25.0000,   1.00000,    857.9307
    137.5000,      25.0000,   1.00000,    836.7215
    142.5000,      25.0000,   1.00000,    736.7713
    147.5000,      25.0000,   1.00000,    664.2459
    152.5000,      25.0000,   1.00000,    612.1093
    157.5000,      25.0000,   1.00000,    577.8787
    162.5000,      25.0000,   1.00000,    543.2197
    167.5000,      25.0000,   1.00000,    566.1011
    172.5000,      25.0000,   1.00000,    593.7423
    177.5000,      25.0000,   1.00000,    606.7944
    182.5000,      25.0000,   1.00000,    615.0405
    187.5000,      25.0000,   1.00000,    656.6044
    192.5000,      25.0000,   1.00000,    622.2155
    197.5000,      25.0000,   1.00000,    553.5869
    202.5000,      25.0000,   1.00000,    505.7216
    207.5000,      25.0000,   1.00000,    496.2522
    212.5000,      25.0000,   1.00000,    419.6007
    217.5000,      25.0000,   1.00000,    377.8989
    222.5000,      25.0000,   1.00000,    390.3807
    227.5000,      25.0000,   1.00000,    410.5937
    232.5000,      25.0000,   1.00000,    402.8090
    237.5000,      25.0000,   1.00000,    412.4610
    242.5000,      25.0000,   1.00000,    414.1476
    247.5000,      25.0000,   1.00000,    402.5917
    252.5000,      25.0000,   1.00000,    390.4687
    257.5000,      25.0000,   1.00000,    409.6711
    262.5000,      25.0000,   1.00000,    417.4844
    267.5000,      25.0000,   1.00000,    428.5815
    272.5000,      25.0000,   1.00000,    441.0864
    277.5000,      25.0000,   1.00000,    453.4920
    282.5000,      25.0000,   1.00000,    445.8914
    287.5000,      25.0000,   1.00000,    441.4508
    292.5000,      25.0000,   1.00000,    424.6028
    297.5000,      25.0000,   1.00000,    407.4928
    302.5000,      25.0000,   1.00000,    407.5637
    307.5000,      25.0000,   1.00000,    412.0686
    312.5000,      25.0000,   1.00000,    419.9049
    317.5000,      25.0000,   1.00000,    439.5655
    322.5000,      25.0000,   1.00000,    455.2576
    327.5000,      25.0000,   1.00000,    446.1637
    332.5000,      25.0000,   1.00000,    450.2289
    337.5000,      25.0000,   1.00000,    442.2876
    342.5000,      25.0000,   1.00000,    441.3350
    347.5000,      25.0000,   1.00000,    425.4321
    352.5000,      25.0000,   1.00000,    423.0967
    357.5000,      25.0000,   1.00000,    420.6487
    362.5000,      25.0000,   1.00000,    442.0079
    367.5000,      25.0000,   1.00000,    465.1666
    372.5000,      25.0000,   1.00000,    517.9317
    377.5000,      25.0000,   1.00000,    529.1812
    382.5000,      25.0000,   1.00000,    534.5377
    387.5000,      25.0000,   1.00000,    552.0865
    392.5000,      25.0000,   1.00000,    572.6601
    397.5000,      25.0000,   1.00000,    529.4483
    402.5000,      25.0000,   1.00000,    482.2276
    407.5000,      25.0000,   1.00000,    453.3893
     37.5000,       5.0000,   7.00000,    742.7888
     42.5000,       5.0000,   7.00000,    660.8549
     47.5000,       5.0000,   7.00000,    822.3354
     52.5000,       5.0000,   7.00000,    932.4271
     57.5000,       5.0000,   7.00000,   1125.8080
     62.5000,       5.0000,   7.00000,    678.7831
     67.5000,       5.0000,   7.00000,    524.8912
     72.5000,       5.0000,   7.00000,    526.3304
     77.5000,       5.0000,   7.00000,    544.2117
     82.5000,       5.0000,   7.00000,    647.2567
     87.5000,       5.0000,   7.00000,    923.3712
     92.5000,       5.0000,   7.00000,   1011.8661
     97.5000,       5.0000,   7.00000,   1024.2112
    102.5000,       5.0000,   7.00000,    865.5921
    107.5000,       5.0000,   7.00000,    685.1634
    112.5000,       5.0000,   7.00000,    586.1445
    117.5000,       5.0000,   7.00000,    619.3522
    122.5000,       5.0000,   7.00000,    771.0216
    127.5000,       5.0000,   7.00000,    811.8362
    132.5000,       5.0000,   7.00000,    714.6880
    137.5000,       5.0000,   7.00000,    707.7052
    142.5000,       5.0000,   7.00000,    780.4575
    147.5000,       5.0000,   7.00000,    573.5704
    152.5000,       5.0000,   7.00000,    486.8572
    157.5000,       5.0000,   7.00000,    527.1091
    162.5000,       5.0000,   7.00000,    518.8101
    167.5000,       5.0000,   7.00000,    526.9959
    172.5000,       5.0000,   7.00000,    439.8003
    177.5000,       5.0000,   7.00000,    605.9601
    182.5000,       5.0000,   7.00000,    633.0144
    187.5000,       5.0000,   7.00000,    543.3304
    192.5000,       5.0000,   7.00000,    464.1083
    197.5000,       5.0000,   7.00000,    657.8719
    202.5000,       5.0000,   7.00000,    549.0049
    207.5000,       5.0000,   7.00000,    317.7560
    212.5000,       5.0000,   7.00000,    354.0447
    217.5000,       5.0000,   7.00000,    378.9911
    222.5000,       5.0000,   7.00000,    425.6404
    227.5000,       5.0000,   7.00000,    374.7638
    232.5000,       5.0000,   7.00000,    356.8625
    237.5000,       5.0000,   7.00000,    447.0453
    242.5000,       5.0000,   7.00000,    415.4926
    247.5000,       5.0000,   7.00000,    406.5790
    252.5000,       5.0000,   7.00000,    367.5877
    257.5000,       5.0000,   7.00000,    401.6384
    262.5000,       5.0000,   7.00000,    378.4083
    267.5000,       5.0000,   7.00000,    484.8054
    272.5000,       5.0000,   7.00000,    454.9738
    277.5000,       5.0000,   7.00000,    437.6705
    282.5000,       5.0000,   7.00000,    482.4773
    287.5000,       5.0000,   7.00000,    422.5333
    292.5000,       5.0000,   7.00000,    445.1273
    297.5000,       5.0000,   7.00000,    440.6958
    302.5000,       5.0000,   7.00000,    384.1660
    307.5000,       5.0000,   7.00000,    414.4687
    312.5000,       5.0000,   7.00000,    454.8376
    317.5000,       5.0000,   7.00000,    426.4678
    322.5000,       5.0000,   7.00000,    455.4830
    327.5000,       5.0000,   7.00000,    466.0046
    332.5000,       5.0000,   7.00000,    476.4151
    337.5000,       5.0000,   7.00000,    463.8072
    342.5000,       5.0000,   7.00000,    414.2991
    347.5000,       5.0000,   7.00000,    361.6382
    352.5000,       5.0000,   7.00000,    398.2104
    357.5000,       5.0000,   7.00000,    459.4517
    362.5000,       5.0000,   7.00000,    491.2693
    367.5000,       5.0000,   7.00000,    415.8601
    372.5000,       5.0000,   7.00000,    455.1444
    377.5000,       5.0000,   7.00000,    490.6642
    382.5000,       5.0000,   7.00000,    681.4511
    387.5000,       5.0000,   7.00000,    567.9319
    392.5000,       5.0000,   7.00000,    480.3369
    397.5000,       5.0000,   7.00000,    507.5746
    402.5000,       5.0000,   7.00000,    493.7110
    407.5000,       5.0000,   7.00000,    436.8946
     42.5000,       5.0000,   8.00000,    685.3032
     47.5000,       5.0000,   8.00000,    820.6935
     52.5000,       5.0000,   8.00000,    873.8131
     57.5000,       5.0000,   8.00000,   1024.4397
     62.5000,       5.0000,   8.00000,    622.2177
     67.5000,       5.0000,   8.00000,    491.1488
     72.5000,       5.0000,   8.00000,    508.6617
     77.5000,       5.0000,   8.00000,    531.2422
     82.5000,       5.0000,   8.00000,    622.8972
     87.5000,       5.0000,   8.00000,    866.3636
     92.5000,       5.0000,   8.00000,    963.5993
     97.5000,       5.0000,   8.00000,    968.5535
    102.5000,       5.0000,   8.00000,    864.2806
    107.5000,       5.0000,   8.00000,    707.7317
    112.5000,       5.0000,   8.00000,    600.2399
    117.5000,       5.0000,   8.00000,    615.0385
    122.5000,       5.0000,   8.00000,    736.3172
    127.5000,       5.0000,   8.00000,    725.2897
    132.5000,       5.0000,   8.00000,    655.9295
    137.5000,       5.0000,   8.00000,    630.9532
    142.5000,       5.0000,   8.00000,    705.2090
    147.5000,       5.0000,   8.00000,    533.0778
    152.5000,       5.0000,   8.00000,    463.8251
    157.5000,       5.0000,   8.00000,    457.7932
    162.5000,       5.0000,   8.00000,    434.1359
    167.5000,       5.0000,   8.00000,    476.9012
    172.5000,       5.0000,   8.00000,    408.1949
    177.5000,       5.0000,   8.00000,    566.2448
    182.5000,       5.0000,   8.00000,    570.7643
    187.5000,       5.0000,   8.00000,    523.6466
    192.5000,       5.0000,   8.00000,    455.7204
    197.5000,       5.0000,   8.00000,    628.1340
    202.5000,       5.0000,   8.00000,    531.0999
    207.5000,       5.0000,   8.00000,    305.7538
    212.5000,       5.0000,   8.00000,    355.5776
    217.5000,       5.0000,   8.00000,    361.1666
    222.5000,       5.0000,   8.00000,    414.1078
    227.5000,       5.0000,   8.00000,    360.8094
    232.5000,       5.0000,   8.00000,    350.2999
    237.5000,       5.0000,   8.00000,    422.2416
    242.5000,       5.0000,   8.00000,    404.1631
    247.5000,       5.0000,   8.00000,    425.9281
    252.5000,       5.0000,   8.00000,    373.6143
    257.5000,       5.0000,   8.00000,    405.6309
    262.5000,       5.0000,   8.00000,    384.3806
    267.5000,       5.0000,   8.00000,    500.4855
    272.5000,       5.0000,   8.00000,    466.3015
    277.5000,       5.0000,   8.00000,    444.9303
    282.5000,       5.0000,   8.00000,    494.5710
    287.5000,       5.0000,   8.00000,    430.4092
    292.5000,       5.0000,   8.00000,    456.5471
    297.5000,       5.0000,   8.00000,    448.0859
    302.5000,       5.0000,   8.00000,    397.2712
    307.5000,       5.0000,   8.00000,    422.0655
    312.5000,       5.0000,   8.00000,    464.1779
    317.5000,       5.0000,   8.00000,    429.7050
    322.5000,       5.0000,   8.00000,    446.9583
    327.5000,       5.0000,   8.00000,    472.6384
    332.5000,       5.0000,   8.00000,    474.5436
    337.5000,       5.0000,   8.00000,    460.0165
    342.5000,       5.0000,   8.00000,    391.3433
    347.5000,       5.0000,   8.00000,    346.3919
    352.5000,       5.0000,   8.00000,    391.3839
    357.5000,       5.0000,   8.00000,    456.7110
    362.5000,       5.0000,   8.00000,    486.6000
    367.5000,       5.0000,   8.00000,    413.2697
    372.5000,       5.0000,   8.00000,    458.2803
    377.5000,       5.0000,   8.00000,    497.0942
    382.5000,       5.0000,   8.00000,    707.0527
    387.5000,       5.0000,   8.00000,    583.9305
    392.5000,       5.0000,   8.00000,    475.5046
    397.5000,       5.0000,   8.00000,    484.3891
    402.5000,       5.0000,   8.00000,    472.4736
     52.5000,      35.0000,   1.00000,    652.7827
     57.5000,      35.0000,   1.00000,    599.1414
     62.5000,      35.0000,   1.00000,    581.9840
     67.5000,      35.0000,   1.00000,    592.5950
     72.5000,      35.0000,   1.00000,    622.3233
     77.5000,      35.0000,   1.00000,    600.2560
     82.5000,      35.0000,   1.00000,    635.0115
     87.5000,      35.0000,   1.00000,    675.2372
     92.5000,      35.0000,   1.00000,    686.3698
     97.5000,      35.0000,   1.00000,    705.2531
    102.5000,      35.0000,   1.00000,    757.0202
    107.5000,      35.0000,   1.00000,    795.3362
    112.5000,      35.0000,   1.00000,    815.8599
    117.5000,      35.0000,   1.00000,    742.8002
    122.5000,      35.0000,   1.00000,    689.6239
    127.5000,      35.0000,   1.00000,    658.9534
    132.5000,      35.0000,   1.00000,    615.4037
    137.5000,      35.0000,   1.00000,    586.2697
    142.5000,      35.0000,   1.00000,    579.6392
    147.5000,      35.0000,   1.00000,    537.2556
    152.5000,      35.0000,   1.00000,    506.7740
    157.5000,      35.0000,   1.00000,    483.6231
    162.5000,      35.0000,   1.00000,    456.5023
    167.5000,      35.0000,   1.00000,    453.2548
    172.5000,      35.0000,   1.00000,    457.6902
    177.5000,      35.0000,   1.00000,    474.3758
    182.5000,      35.0000,   1.00000,    521.5410
    187.5000,      35.0000,   1.00000,    522.2391
    192.5000,      35.0000,   1.00000,    514.0446
    197.5000,      35.0000,   1.00000,    495.7672
    202.5000,      35.0000,   1.00000,    459.4955
    207.5000,      35.0000,   1.00000,    437.5207
    212.5000,      35.0000,   1.00000,    433.7324
    217.5000,      35.0000,   1.00000,    381.8717
    222.5000,      35.0000,   1.00000,    355.6288
    227.5000,      35.0000,   1.00000,    360.4394
    232.5000,      35.0000,   1.00000,    372.6476
    237.5000,      35.0000,   1.00000,    382.6002
    242.5000,      35.0000,   1.00000,    384.4529
    247.5000,      35.0000,   1.00000,    388.6365
    252.5000,      35.0000,   1.00000,    437.1566
    257.5000,      35.0000,   1.00000,    451.4722
    262.5000,      35.0000,   1.00000,    445.5412
    267.5000,      35.0000,   1.00000,    456.8740
    272.5000,      35.0000,   1.00000,    463.6248
    277.5000,      35.0000,   1.00000,    471.0486
    282.5000,      35.0000,   1.00000,    475.1096
    287.5000,      35.0000,   1.00000,    451.9138
    292.5000,      35.0000,   1.00000,    448.7372
    297.5000,      35.0000,   1.00000,    454.3523
    302.5000,      35.0000,   1.00000,    443.8482
    307.5000,      35.0000,   1.00000,    438.3293
    312.5000,      35.0000,   1.00000,    429.4026
    317.5000,      35.0000,   1.00000,    426.3459
    322.5000,      35.0000,   1.00000,    436.6969
    327.5000,      35.0000,   1.00000,    432.4667
    332.5000,      35.0000,   1.00000,    397.5924
    337.5000,      35.0000,   1.00000,    393.5303
    342.5000,      35.0000,   1.00000,    400.2866
    347.5000,      35.0000,   1.00000,    409.9339
    352.5000,      35.0000,   1.00000,    404.8765
    357.5000,      35.0000,   1.00000,    406.7769
    362.5000,      35.0000,   1.00000,    430.3704
    367.5000,      35.0000,   1.00000,    495.9078
    372.5000,      35.0000,   1.00000,    535.4460
    377.5000,      35.0000,   1.00000,    548.0980
    382.5000,      35.0000,   1.00000,    551.7348
    387.5000,      35.0000,   1.00000,    556.6179
    392.5000,      35.0000,   1.00000,    545.0752
     52.5000,       5.0000,  10.00000,    780.4550
     57.5000,       5.0000,  10.00000,    903.2930
     62.5000,       5.0000,  10.00000,    530.2720
     67.5000,       5.0000,  10.00000,    415.9050
     72.5000,       5.0000,  10.00000,    422.3299
     77.5000,       5.0000,  10.00000,    440.8401
     82.5000,       5.0000,  10.00000,    544.8555
     87.5000,       5.0000,  10.00000,    808.0670
     92.5000,       5.0000,  10.00000,    890.6633
     97.5000,       5.0000,  10.00000,    871.8929
    102.5000,       5.0000,  10.00000,    783.9785
    107.5000,       5.0000,  10.00000,    688.1378
    112.5000,       5.0000,  10.00000,    635.4041
    117.5000,       5.0000,  10.00000,    643.7365
    122.5000,       5.0000,  10.00000,    752.3505
    127.5000,       5.0000,  10.00000,    704.7158
    132.5000,       5.0000,  10.00000,    562.8129
    137.5000,       5.0000,  10.00000,    516.2585
    142.5000,       5.0000,  10.00000,    604.8102
    147.5000,       5.0000,  10.00000,    464.5582
    152.5000,       5.0000,  10.00000,    402.1390
    157.5000,       5.0000,  10.00000,    432.6191
    162.5000,       5.0000,  10.00000,    428.5069
    167.5000,       5.0000,  10.00000,    438.3847
    172.5000,       5.0000,  10.00000,    358.6478
    177.5000,       5.0000,  10.00000,    516.8077
    182.5000,       5.0000,  10.00000,    543.7168
    187.5000,       5.0000,  10.00000,    483.9165
    192.5000,       5.0000,  10.00000,    426.8859
    197.5000,       5.0000,  10.00000,    616.6002
    202.5000,       5.0000,  10.00000,    518.4406
    207.5000,       5.0000,  10.00000,    294.9130
    212.5000,       5.0000,  10.00000,    343.7387
    217.5000,       5.0000,  10.00000,    352.2171
    222.5000,       5.0000,  10.00000,    388.6053
    227.5000,       5.0000,  10.00000,    332.8958
    232.5000,       5.0000,  10.00000,    330.2848
    237.5000,       5.0000,  10.00000,    412.2265
    242.5000,       5.0000,  10.00000,    386.1548
    247.5000,       5.0000,  10.00000,    402.4648
    252.5000,       5.0000,  10.00000,    387.2849
    257.5000,       5.0000,  10.00000,    436.1392
    262.5000,       5.0000,  10.00000,    400.9876
    267.5000,       5.0000,  10.00000,    516.7893
    272.5000,       5.0000,  10.00000,    487.1993
    277.5000,       5.0000,  10.00000,    466.9320
    282.5000,       5.0000,  10.00000,    507.7890
    287.5000,       5.0000,  10.00000,    439.5782
    292.5000,       5.0000,  10.00000,    474.9759
    297.5000,       5.0000,  10.00000,    477.9654
    302.5000,       5.0000,  10.00000,    422.1051
    307.5000,       5.0000,  10.00000,    433.9164
    312.5000,       5.0000,  10.00000,    451.2498
    317.5000,       5.0000,  10.00000,    410.7950
    322.5000,       5.0000,  10.00000,    435.0521
    327.5000,       5.0000,  10.00000,    449.8305
    332.5000,       5.0000,  10.00000,    429.1311
    337.5000,       5.0000,  10.00000,    406.9203
    342.5000,       5.0000,  10.00000,    362.2226
    347.5000,       5.0000,  10.00000,    336.2373
    352.5000,       5.0000,  10.00000,    385.7384
    357.5000,       5.0000,  10.00000,    453.3008
    362.5000,       5.0000,  10.00000,    498.6322
    367.5000,       5.0000,  10.00000,    432.3838
    372.5000,       5.0000,  10.00000,    480.5359
    377.5000,       5.0000,  10.00000,    522.0645
    382.5000,       5.0000,  10.00000,    732.3730
    387.5000,       5.0000,  10.00000,    593.1193
    392.5000,       5.0000,  10.00000,    477.7940
     67.5000,      45.0000,   1.00000,    489.2987
     72.5000,      45.0000,   1.00000,    504.4223
     77.5000,      45.0000,   1.00000,    491.3881
     82.5000,      45.0000,   1.00000,    474.3867
     87.5000,      45.0000,   1.00000,    502.5696
     92.5000,      45.0000,   1.00000,    547.0515
     97.5000,      45.0000,   1.00000,    605.5162
    102.5000,      45.0000,   1.00000,    674.9170
    107.5000,      45.0000,   1.00000,    735.4859
    112.5000,      45.0000,   1.00000,    720.0164
    117.5000,      45.0000,   1.00000,    694.5645
    122.5000,      45.0000,   1.00000,    677.7939
    127.5000,      45.0000,   1.00000,    666.3167
    132.5000,      45.0000,   1.00000,    604.2684
    137.5000,      45.0000,   1.00000,    557.2432
    142.5000,      45.0000,   1.00000,    532.4150
    147.5000,      45.0000,   1.00000,    494.3873
    152.5000,      45.0000,   1.00000,    456.7530
    157.5000,      45.0000,   1.00000,    465.9598
    162.5000,      45.0000,   1.00000,    482.0986
    167.5000,      45.0000,   1.00000,    471.2253
    172.5000,      45.0000,   1.00000,    458.4262
    177.5000,      45.0000,   1.00000,    476.3676
    182.5000,      45.0000,   1.00000,    473.3172
    187.5000,      45.0000,   1.00000,    453.5916
    192.5000,      45.0000,   1.00000,    448.5613
    197.5000,      45.0000,   1.00000,    461.7067
    202.5000,      45.0000,   1.00000,    442.6418
    207.5000,      45.0000,   1.00000,    414.8257
    212.5000,      45.0000,   1.00000,    402.7143
    217.5000,      45.0000,   1.00000,    397.6556
    222.5000,      45.0000,   1.00000,    365.0676
    227.5000,      45.0000,   1.00000,    346.6065
    232.5000,      45.0000,   1.00000,    354.7312
    237.5000,      45.0000,   1.00000,    368.8857
    242.5000,      45.0000,   1.00000,    373.2261
    247.5000,      45.0000,   1.00000,    396.8077
    252.5000,      45.0000,   1.00000,    424.3185
    257.5000,      45.0000,   1.00000,    445.2140
    262.5000,      45.0000,   1.00000,    457.2687
    267.5000,      45.0000,   1.00000,    475.9417
    272.5000,      45.0000,   1.00000,    485.9605
    277.5000,      45.0000,   1.00000,    488.1132
    282.5000,      45.0000,   1.00000,    486.7333
    287.5000,      45.0000,   1.00000,    490.5131
    292.5000,      45.0000,   1.00000,    478.5875
    297.5000,      45.0000,   1.00000,    454.2131
    302.5000,      45.0000,   1.00000,    443.1857
    307.5000,      45.0000,   1.00000,    430.8332
    312.5000,      45.0000,   1.00000,    422.0501
    317.5000,      45.0000,   1.00000,    390.4939
    322.5000,      45.0000,   1.00000,    362.5968
    327.5000,      45.0000,   1.00000,    353.8130
    332.5000,      45.0000,   1.00000,    349.9118
    337.5000,      45.0000,   1.00000,    360.6331
    342.5000,      45.0000,   1.00000,    379.1695
    347.5000,      45.0000,   1.00000,    389.9876
    352.5000,      45.0000,   1.00000,    410.0149
    357.5000,      45.0000,   1.00000,    432.2526
    362.5000,      45.0000,   1.00000,    483.6931
    367.5000,      45.0000,   1.00000,    519.0588
    372.5000,      45.0000,   1.00000,    535.3474
    377.5000,      45.0000,   1.00000,    551.6656
     67.5000,      15.0000,   4.00000,    354.1672
     72.5000,      15.0000,   4.00000,    320.8003
     77.5000,      15.0000,   4.00000,    338.4603
     82.5000,      15.0000,   4.00000,    440.8744
     87.5000,      15.0000,   4.00000,    588.6487
     92.5000,      15.0000,   4.00000,    727.1843
     97.5000,      15.0000,   4.00000,    768.5936
    102.5000,      15.0000,   4.00000,    726.1703
    107.5000,      15.0000,   4.00000,    648.6136
    112.5000,      15.0000,   4.00000,    589.5960
    117.5000,      15.0000,   4.00000,    616.9474
    122.5000,      15.0000,   4.00000,    673.7884
    127.5000,      15.0000,   4.00000,    699.2402
    132.5000,      15.0000,   4.00000,    605.3474
    137.5000,      15.0000,   4.00000,    534.6770
    142.5000,      15.0000,   4.00000,    486.9779
    147.5000,      15.0000,   4.00000,    442.9164
    152.5000,      15.0000,   4.00000,    395.4509
    157.5000,      15.0000,   4.00000,    399.6161
    162.5000,      15.0000,   4.00000,    429.6957
    167.5000,      15.0000,   4.00000,    421.0332
    172.5000,      15.0000,   4.00000,    449.4191
    177.5000,      15.0000,   4.00000,    470.2087
    182.5000,      15.0000,   4.00000,    495.7327
    187.5000,      15.0000,   4.00000,    463.3904
    192.5000,      15.0000,   4.00000,    493.3689
    197.5000,      15.0000,   4.00000,    511.1944
    202.5000,      15.0000,   4.00000,    463.1031
    207.5000,      15.0000,   4.00000,    373.1970
    212.5000,      15.0000,   4.00000,    322.1661
    217.5000,      15.0000,   4.00000,    347.0922
    222.5000,      15.0000,   4.00000,    344.3380
    227.5000,      15.0000,   4.00000,    338.6443
    232.5000,      15.0000,   4.00000,    344.9129
    237.5000,      15.0000,   4.00000,    363.0654
    242.5000,      15.0000,   4.00000,    384.7938
    247.5000,      15.0000,   4.00000,    380.6051
    252.5000,      15.0000,   4.00000,    401.2892
    257.5000,      15.0000,   4.00000,    403.0950
    262.5000,      15.0000,   4.00000,    452.6145
    267.5000,      15.0000,   4.00000,    489.1770
    272.5000,      15.0000,   4.00000,    518.1951
    277.5000,      15.0000,   4.00000,    511.2013
    282.5000,      15.0000,   4.00000,    500.2838
    287.5000,      15.0000,   4.00000,    505.6146
    292.5000,      15.0000,   4.00000,    487.6945
    297.5000,      15.0000,   4.00000,    460.8578
    302.5000,      15.0000,   4.00000,    437.4671
    307.5000,      15.0000,   4.00000,    425.1260
    312.5000,      15.0000,   4.00000,    414.4609
    317.5000,      15.0000,   4.00000,    389.8936
    322.5000,      15.0000,   4.00000,    369.7845
    327.5000,      15.0000,   4.00000,    374.6368
    332.5000,      15.0000,   4.00000,    369.8090
    337.5000,      15.0000,   4.00000,    359.7153
    342.5000,      15.0000,   4.00000,    341.5007
    347.5000,      15.0000,   4.00000,    344.7506
    352.5000,      15.0000,   4.00000,    389.5685
    357.5000,      15.0000,   4.00000,    457.7007
    362.5000,      15.0000,   4.00000,    487.8071
    367.5000,      15.0000,   4.00000,    502.2714
    372.5000,      15.0000,   4.00000,    501.0375
    377.5000,      15.0000,   4.00000,    598.0798
     82.5000,      55.0000,   1.00000,    435.5170
     87.5000,      55.0000,   1.00000,    407.9528
     92.5000,      55.0000,   1.00000,    419.5760
     97.5000,      55.0000,   1.00000,    465.3216
    102.5000,      55.0000,   1.00000,    523.5270
    107.5000,      55.0000,   1.00000,    582.4525
    112.5000,      55.0000,   1.00000,    638.2282
    117.5000,      55.0000,   1.00000,    646.0471
    122.5000,      55.0000,   1.00000,    615.9500
    127.5000,      55.0000,   1.00000,    580.4752
    132.5000,      55.0000,   1.00000,    566.9800
    137.5000,      55.0000,   1.00000,    567.5304
    142.5000,      55.0000,   1.00000,    581.9247
    147.5000,      55.0000,   1.00000,    553.5770
    152.5000,      55.0000,   1.00000,    520.0933
    157.5000,      55.0000,   1.00000,    488.0248
    162.5000,      55.0000,   1.00000,    469.4406
    167.5000,      55.0000,   1.00000,    456.0059
    172.5000,      55.0000,   1.00000,    467.5153
    177.5000,      55.0000,   1.00000,    477.9606
    182.5000,      55.0000,   1.00000,    470.4265
    187.5000,      55.0000,   1.00000,    453.9208
    192.5000,      55.0000,   1.00000,    437.5524
    197.5000,      55.0000,   1.00000,    424.2716
    202.5000,      55.0000,   1.00000,    416.6387
    212.5000,      55.0000,   1.00000,    397.4919
    217.5000,      55.0000,   1.00000,    387.1729
    222.5000,      55.0000,   1.00000,    389.1622
    227.5000,      55.0000,   1.00000,    370.0209
    232.5000,      55.0000,   1.00000,    355.6162
    237.5000,      55.0000,   1.00000,    365.3284
    242.5000,      55.0000,   1.00000,    386.7409
    247.5000,      55.0000,   1.00000,    402.6467
    252.5000,      55.0000,   1.00000,    411.8907
    257.5000,      55.0000,   1.00000,    427.8409
    262.5000,      55.0000,   1.00000,    449.7723
    267.5000,      55.0000,   1.00000,    469.5699
    272.5000,      55.0000,   1.00000,    483.5782
    277.5000,      55.0000,   1.00000,    477.9043
    282.5000,      55.0000,   1.00000,    484.7097
    287.5000,      55.0000,   1.00000,    487.0036
    292.5000,      55.0000,   1.00000,    470.5279
    297.5000,      55.0000,   1.00000,    446.9796
    302.5000,      55.0000,   1.00000,    413.3625
    307.5000,      55.0000,   1.00000,    394.2307
    312.5000,      55.0000,   1.00000,    374.8712
    317.5000,      55.0000,   1.00000,    359.6475
    322.5000,      55.0000,   1.00000,    346.9369
    327.5000,      55.0000,   1.00000,    340.8341
    332.5000,      55.0000,   1.00000,    351.9484
    337.5000,      55.0000,   1.00000,    364.8381
    342.5000,      55.0000,   1.00000,    374.6564
    347.5000,      55.0000,   1.00000,    391.3882
    352.5000,      55.0000,   1.00000,    417.3236
    357.5000,      55.0000,   1.00000,    457.2815
    362.5000,      55.0000,   1.00000,    481.2613
     82.5000,      15.0000,   5.00000,    379.5420
     87.5000,      15.0000,   5.00000,    484.6333
     92.5000,      15.0000,   5.00000,    576.0897
     97.5000,      15.0000,   5.00000,    600.2753
    102.5000,      15.0000,   5.00000,    581.5974
    107.5000,      15.0000,   5.00000,    538.8862
    112.5000,      15.0000,   5.00000,    522.8836
    117.5000,      15.0000,   5.00000,    551.2018
    122.5000,      15.0000,   5.00000,    593.2729
    127.5000,      15.0000,   5.00000,    598.7747
    132.5000,      15.0000,   5.00000,    559.9496
    137.5000,      15.0000,   5.00000,    542.8134
    142.5000,      15.0000,   5.00000,    522.3726
    147.5000,      15.0000,   5.00000,    476.7968
    152.5000,      15.0000,   5.00000,    417.0883
    157.5000,      15.0000,   5.00000,    404.4505
    162.5000,      15.0000,   5.00000,    419.1119
    167.5000,      15.0000,   5.00000,    401.7852
    172.5000,      15.0000,   5.00000,    443.3104
    177.5000,      15.0000,   5.00000,    479.1863
    182.5000,      15.0000,   5.00000,    521.8307
    187.5000,      15.0000,   5.00000,    481.6211
    192.5000,      15.0000,   5.00000,    496.4686
    197.5000,      15.0000,   5.00000,    496.9248
    202.5000,      15.0000,   5.00000,    447.1352
    212.5000,      15.0000,   5.00000,    314.0471
    217.5000,      15.0000,   5.00000,    342.4541
    222.5000,      15.0000,   5.00000,    343.3650
    227.5000,      15.0000,   5.00000,    342.0377
    232.5000,      15.0000,   5.00000,    346.7876
    237.5000,      15.0000,   5.00000,    360.3414
    242.5000,      15.0000,   5.00000,    384.7227
    247.5000,      15.0000,   5.00000,    374.8549
    252.5000,      15.0000,   5.00000,    388.5519
    257.5000,      15.0000,   5.00000,    385.7315
    262.5000,      15.0000,   5.00000,    444.5401
    267.5000,      15.0000,   5.00000,    482.5063
    272.5000,      15.0000,   5.00000,    514.2532
    277.5000,      15.0000,   5.00000,    512.9850
    282.5000,      15.0000,   5.00000,    502.3688
    287.5000,      15.0000,   5.00000,    507.2338
    292.5000,      15.0000,   5.00000,    477.3932
    297.5000,      15.0000,   5.00000,    450.8848
    302.5000,      15.0000,   5.00000,    407.1931
    307.5000,      15.0000,   5.00000,    384.0815
    312.5000,      15.0000,   5.00000,    372.7257
    317.5000,      15.0000,   5.00000,    363.0697
    322.5000,      15.0000,   5.00000,    356.2884
    327.5000,      15.0000,   5.00000,    363.1133
    332.5000,      15.0000,   5.00000,    366.1383
    337.5000,      15.0000,   5.00000,    353.3312
    342.5000,      15.0000,   5.00000,    337.9776
    347.5000,      15.0000,   5.00000,    341.3827
    352.5000,      15.0000,   5.00000,    387.6613
    357.5000,      15.0000,   5.00000,    454.2411
    362.5000,      15.0000,   5.00000,    480.1391
     97.5000,      65.0000,   1.00000,    392.5201
    102.5000,      65.0000,   1.00000,    407.3867
    107.5000,      65.0000,   1.00000,    424.9414
    112.5000,      65.0000,   1.00000,    478.2939
    117.5000,      65.0000,   1.00000,    527.7855
    122.5000,      65.0000,   1.00000,    552.8616
    127.5000,      65.0000,   1.00000,    560.7546
    132.5000,      65.0000,   1.00000,    553.9713
    137.5000,      65.0000,   1.00000,    546.6057
    142.5000,      65.0000,   1.00000,    529.7333
    147.5000,      65.0000,   1.00000,    544.3228
    152.5000,      65.0000,   1.00000,    556.1839
    157.5000,      65.0000,   1.00000,    551.6370
    162.5000,      65.0000,   1.00000,    515.1338
    167.5000,      65.0000,   1.00000,    507.6825
    172.5000,      65.0000,   1.00000,    490.2255
    177.5000,      65.0000,   1.00000,    449.8188
    182.5000,      65.0000,   1.00000,    434.6433
    187.5000,      65.0000,   1.00000,    432.9839
    227.5000,      65.0000,   1.00000,    392.3992
    232.5000,      65.0000,   1.00000,    373.9387
    237.5000,      65.0000,   1.00000,    373.3140
    242.5000,      65.0000,   1.00000,    393.1678
    247.5000,      65.0000,   1.00000,    405.6322
    252.5000,      65.0000,   1.00000,    423.8795
    257.5000,      65.0000,   1.00000,    431.3607
    262.5000,      65.0000,   1.00000,    441.4443
    267.5000,      65.0000,   1.00000,    447.3706
    272.5000,      65.0000,   1.00000,    440.6054
    277.5000,      65.0000,   1.00000,    442.7379
    282.5000,      65.0000,   1.00000,    442.5751
    287.5000,      65.0000,   1.00000,    423.6769
    292.5000,      65.0000,   1.00000,    408.9604
    297.5000,      65.0000,   1.00000,    415.9436
    302.5000,      65.0000,   1.00000,    405.6655
    307.5000,      65.0000,   1.00000,    386.5007
    312.5000,      65.0000,   1.00000,    373.9222
    317.5000,      65.0000,   1.00000,    361.2035
    322.5000,      65.0000,   1.00000,    362.3555
    327.5000,      65.0000,   1.00000,    366.9125
    332.5000,      65.0000,   1.00000,    374.2014
    337.5000,      65.0000,   1.00000,    382.8502
    342.5000,      65.0000,   1.00000,    390.8988
    347.5000,      65.0000,   1.00000,    402.7640
    102.5000,      15.0000,   6.00000,    466.9258
    107.5000,      15.0000,   6.00000,    409.4515
    112.5000,      15.0000,   6.00000,    401.5053
    122.5000,      15.0000,   6.00000,    523.0438
    127.5000,      15.0000,   6.00000,    554.3818
    132.5000,      15.0000,   6.00000,    528.4938
    137.5000,      15.0000,   6.00000,    515.0947
    142.5000,      15.0000,   6.00000,    485.8135
    147.5000,      15.0000,   6.00000,    460.6154
    152.5000,      15.0000,   6.00000,    422.3782
    157.5000,      15.0000,   6.00000,    432.6557
    162.5000,      15.0000,   6.00000,    450.9117
    167.5000,      15.0000,   6.00000,    429.2078
    172.5000,      15.0000,   6.00000,    453.4804
    177.5000,      15.0000,   6.00000,    474.5358
    182.5000,      15.0000,   6.00000,    505.6783
    187.5000,      15.0000,   6.00000,    473.9799
    227.5000,      15.0000,   6.00000,    340.7732
    232.5000,      15.0000,   6.00000,    346.8534
    237.5000,      15.0000,   6.00000,    360.1008
    242.5000,      15.0000,   6.00000,    385.6007
    247.5000,      15.0000,   6.00000,    375.1277
    252.5000,      15.0000,   6.00000,    389.0647
    257.5000,      15.0000,   6.00000,    390.4544
    262.5000,      15.0000,   6.00000,    438.5702
    267.5000,      15.0000,   6.00000,    458.8475
    272.5000,      15.0000,   6.00000,    478.7379
    277.5000,      15.0000,   6.00000,    480.8690
    282.5000,      15.0000,   6.00000,    466.6578
    287.5000,      15.0000,   6.00000,    450.9168
    292.5000,      15.0000,   6.00000,    424.2504
    297.5000,      15.0000,   6.00000,    415.7411
    302.5000,      15.0000,   6.00000,    397.2173
    307.5000,      15.0000,   6.00000,    377.9854
    312.5000,      15.0000,   6.00000,    371.2164
    317.5000,      15.0000,   6.00000,    369.5234
    322.5000,      15.0000,   6.00000,    368.0791
    327.5000,      15.0000,   6.00000,    379.2442
    332.5000,      15.0000,   6.00000,    380.7029
    337.5000,      15.0000,   6.00000,    368.5423
    342.5000,      15.0000,   6.00000,    345.6953
    347.5000,      15.0000,   6.00000,    346.6336
    105.0000,      30.0000,   3.00000,    426.4763
    110.0000,      30.0000,   3.00000,    429.3613
    115.0000,      30.0000,   3.00000,    427.8571
    120.0000,      30.0000,   3.00000,    436.4848
    125.0000,      30.0000,   3.00000,    461.0686
    130.0000,      30.0000,   3.00000,    504.7118
    135.0000,      30.0000,   3.00000,    518.5582
    140.0000,      30.0000,   3.00000,    495.3856
    145.0000,      30.0000,   3.00000,    469.4293
    150.0000,      30.0000,   3.00000,    458.1511
    155.0000,      30.0000,   3.00000,    459.5009
    160.0000,      30.0000,   3.00000,    435.5403
    165.0000,      30.0000,   3.00000,    458.3945
    170.0000,      30.0000,   3.00000,    478.5614
    175.0000,      30.0000,   3.00000,    479.6339
    180.0000,      30.0000,   3.00000,    468.6340
    235.0000,      30.0000,   3.00000,    362.5336
    240.0000,      30.0000,   3.00000,    361.1137
    245.0000,      30.0000,   3.00000,    377.5857
    250.0000,      30.0000,   3.00000,    393.0741
    255.0000,      30.0000,   3.00000,    409.4592
    260.0000,      30.0000,   3.00000,    419.8121
    265.0000,      30.0000,   3.00000,    428.9332
    270.0000,      30.0000,   3.00000,    448.8526
    275.0000,      30.0000,   3.00000,    448.9567
    280.0000,      30.0000,   3.00000,    439.7810
    285.0000,      30.0000,   3.00000,    425.9604
    290.0000,      30.0000,   3.00000,    413.7489
    295.0000,      30.0000,   3.00000,    404.5516
    300.0000,      30.0000,   3.00000,    390.3397
    305.0000,      30.0000,   3.00000,    391.1477
    310.0000,      30.0000,   3.00000,    387.5204
    315.0000,      30.0000,   3.00000,    377.8318
    320.0000,      30.0000,   3.00000,    383.0838
    325.0000,      30.0000,   3.00000,    384.1548
    330.0000,      30.0000,   3.00000,    375.8900
    335.0000,      30.0000,   3.00000,    367.1339
    340.0000,      30.0000,   3.00000,    366.3516
    112.5000,      25.0000,   4.00000,    392.6706
    117.5000,      25.0000,   4.00000,    405.0171
    122.5000,      25.0000,   4.00000,    416.7249
    127.5000,      25.0000,   4.00000,    443.8281
    132.5000,      25.0000,   4.00000,    484.2134
    137.5000,      25.0000,   4.00000,    477.4542
    142.5000,      25.0000,   4.00000,    456.8851
    147.5000,      25.0000,   4.00000,    452.4535
    152.5000,      25.0000,   4.00000,    451.5518
    157.5000,      25.0000,   4.00000,    431.0750
    162.5000,      25.0000,   4.00000,    423.8927
    167.5000,      25.0000,   4.00000,    460.5959
    172.5000,      25.0000,   4.00000,    491.9745
    242.5000,      25.0000,   4.00000,    372.1037
    247.5000,      25.0000,   4.00000,    386.1703
    252.5000,      25.0000,   4.00000,    378.7602
    257.5000,      25.0000,   4.00000,    406.2433
    262.5000,      25.0000,   4.00000,    417.3983
    267.5000,      25.0000,   4.00000,    427.2674
    272.5000,      25.0000,   4.00000,    427.4769
    277.5000,      25.0000,   4.00000,    425.9962
    282.5000,      25.0000,   4.00000,    416.4883
    287.5000,      25.0000,   4.00000,    407.3828
    292.5000,      25.0000,   4.00000,    399.1082
    297.5000,      25.0000,   4.00000,    387.5471
    302.5000,      25.0000,   4.00000,    391.7610
    307.5000,      25.0000,   4.00000,    382.1596
    312.5000,      25.0000,   4.00000,    385.4501
    317.5000,      25.0000,   4.00000,    396.7999
    322.5000,      25.0000,   4.00000,    395.2252
    327.5000,      25.0000,   4.00000,    387.9132
    332.5000,      25.0000,   4.00000,    382.9538
  10.56
ITERATION 2
MODEL RESISTIVITY
LAYER 1
87,     2.5000
     10.0000,     684.64
     15.0000,     1545.4
     20.0000,     1673.9
     25.0000,     1761.2
     30.0000,     1706.1
     35.0000,     1331.7
     40.0000,     1105.8
     45.0000,     755.60
     50.0000,     792.68
     55.0000,     793.55
     60.0000,     894.95
     65.0000,     424.05
     70.0000,     297.57
     75.0000,     314.90
     80.0000,     365.57
     85.0000,     571.35
     90.0000,     1035.5
     95.0000,     1114.1
    100.0000,     1094.3
    105.0000,     1020.2
    110.0000,     866.15
    115.0000,     776.54
    120.0000,     933.82
    125.0000,     1489.6
    130.0000,     1775.4
    135.0000,     1842.1
    140.0000,     2467.6
    145.0000,     4076.5
    150.0000,     3653.4
    155.0000,     3611.3
    160.0000,     4621.0
    165.0000,     4644.9
    170.0000,     3990.4
    175.0000,     2399.1
    180.0000,     2812.7
    185.0000,     2071.6
    190.0000,     1606.0
    195.0000,     1083.1
    200.0000,     1305.3
    205.0000,     809.25
    210.0000,     350.58
    215.0000,     443.09
    220.0000,     456.01
    225.0000,     533.45
    230.0000,     429.28
    235.0000,     399.60
    240.0000,     509.16
    245.0000,     460.13
    250.0000,     470.11
    255.0000,     404.58
    260.0000,     445.48
    265.0000,     410.66
    270.0000,     570.88
    275.0000,     509.04
    280.0000,     449.16
    285.0000,     456.32
    290.0000,     342.55
    295.0000,     344.01
    300.0000,     304.74
    305.0000,     223.47
    310.0000,     216.62
    315.0000,     221.91
    320.0000,     189.82
    325.0000,     198.58
    330.0000,     207.69
    335.0000,     212.65
    340.0000,     211.21
    345.0000,     194.51
    350.0000,     192.27
    355.0000,     255.02
    360.0000,     358.08
    365.0000,     456.52
    370.0000,     456.34
    375.0000,     697.71
    380.0000,     1052.5
    385.0000,     2347.7
    390.0000,     2177.5
    395.0000,     1614.2
    400.0000,     1529.0
    405.0000,     1330.8
    410.0000,     993.88
    415.0000,     659.56
    420.0000,     567.41
    425.0000,     442.51
    430.0000,     499.44
    435.0000,     608.31
           701.4133
LAYER 2
87,     5.2500
     10.0000,     676.66
     15.0000,     1344.4
     20.0000,     1659.3
     25.0000,     1770.9
     30.0000,     1728.4
     35.0000,     1332.4
     40.0000,     1107.3
     45.0000,     753.92
     50.0000,     793.62
     55.0000,     825.35
     60.0000,     909.64
     65.0000,     436.01
     70.0000,     312.09
     75.0000,     317.53
     80.0000,     365.43
     85.0000,     568.92
     90.0000,     995.55
     95.0000,     1113.4
    100.0000,     1094.0
    105.0000,     1015.0
    110.0000,     851.46
    115.0000,     789.50
    120.0000,     941.19
    125.0000,     1522.9
    130.0000,     1830.5
    135.0000,     1913.8
    140.0000,     2521.3
    145.0000,     3769.2
    150.0000,     3373.0
    155.0000,     3272.9
    160.0000,     4002.8
    165.0000,     4043.9
    170.0000,     3680.2
    175.0000,     2322.7
    180.0000,     2365.5
    185.0000,     1956.1
    190.0000,     1432.9
    195.0000,     1008.5
    200.0000,     1215.8
    205.0000,     824.30
    210.0000,     387.14
    215.0000,     442.31
    220.0000,     456.37
    225.0000,     515.59
    230.0000,     429.15
    235.0000,     399.51
    240.0000,     478.40
    245.0000,     457.81
    250.0000,     457.23
    255.0000,     404.39
    260.0000,     440.86
    265.0000,     421.04
    270.0000,     558.09
    275.0000,     508.00
    280.0000,     447.08
    285.0000,     445.00
    290.0000,     351.56
    295.0000,     345.92
    300.0000,     309.76
    305.0000,     237.58
    310.0000,     229.40
    315.0000,     230.68
    320.0000,     207.08
    325.0000,     209.93
    330.0000,     218.38
    335.0000,     223.30
    340.0000,     222.62
    345.0000,     211.29
    350.0000,     210.47
    355.0000,     270.76
    360.0000,     392.97
    365.0000,     518.58
    370.0000,     537.19
    375.0000,     699.95
    380.0000,     1064.1
    385.0000,     1967.6
    390.0000,     1915.5
    395.0000,     1406.5
    400.0000,     1301.9
    405.0000,     1175.5
    410.0000,     880.63
    415.0000,     598.55
    420.0000,     507.85
    425.0000,     437.18
    430.0000,     491.16
    435.0000,     608.60
           710.8643
LAYER 3
85,     8.2750
     15.0000,     701.16
     20.0000,     1314.4
     25.0000,     1659.9
     30.0000,     1661.4
     35.0000,     1351.4
     40.0000,     1046.5
     45.0000,     753.54
     50.0000,     813.21
     55.0000,     1022.8
     60.0000,     1050.0
     65.0000,     786.50
     70.0000,     544.30
     75.0000,     517.77
     80.0000,     483.09
     85.0000,     576.83
     90.0000,     939.77
     95.0000,     1073.9
    100.0000,     1052.1
    105.0000,     964.46
    110.0000,     838.35
    115.0000,     827.83
    120.0000,     997.41
    125.0000,     1613.7
    130.0000,     2059.3
    135.0000,     2245.3
    140.0000,     2533.0
    145.0000,     2453.5
    150.0000,     2070.8
    155.0000,     1959.5
    160.0000,     2002.1
    165.0000,     2018.0
    170.0000,     2021.5
    175.0000,     1499.7
    180.0000,     1495.0
    185.0000,     1418.3
    190.0000,     922.70
    195.0000,     720.19
    200.0000,     934.45
    205.0000,     878.42
    210.0000,     441.41
    215.0000,     431.13
    220.0000,     432.53
    225.0000,     447.76
    230.0000,     419.83
    235.0000,     396.44
    240.0000,     431.86
    245.0000,     435.45
    250.0000,     428.22
    255.0000,     401.05
    260.0000,     420.19
    265.0000,     419.49
    270.0000,     493.29
    275.0000,     483.59
    280.0000,     446.23
    285.0000,     428.67
    290.0000,     372.97
    295.0000,     370.14
    300.0000,     358.38
    305.0000,     351.13
    310.0000,     356.53
    315.0000,     367.18
    320.0000,     380.37
    325.0000,     384.13
    330.0000,     395.78
    335.0000,     401.36
    340.0000,     400.94
    345.0000,     385.12
    350.0000,     383.21
    355.0000,     418.78
    360.0000,     569.91
    365.0000,     708.69
    370.0000,     724.04
    375.0000,     740.11
    380.0000,     1064.2
    385.0000,     1039.3
    390.0000,     948.01
    395.0000,     769.88
    400.0000,     759.70
    405.0000,     764.37
    410.0000,     675.31
    415.0000,     507.50
    420.0000,     447.96
    425.0000,     430.01
    430.0000,     493.52
           664.2546
LAYER 4
83,    11.6025
     20.0000,     682.83
     25.0000,     1310.8
     30.0000,     1318.5
     35.0000,     1185.4
     40.0000,     929.10
     45.0000,     748.22
     50.0000,     868.87
     55.0000,     1480.2
     60.0000,     1639.8
     65.0000,     1962.0
     70.0000,     1265.4
     75.0000,     1119.6
     80.0000,     965.09
     85.0000,     716.57
     90.0000,     913.47
     95.0000,     1042.6
    100.0000,     1037.2
    105.0000,     926.40
    110.0000,     830.65
    115.0000,     852.68
    120.0000,     1026.9
    125.0000,     1585.5
    130.0000,     2068.3
    135.0000,     2203.8
    140.0000,     2176.3
    145.0000,     1741.0
    150.0000,     1324.9
    155.0000,     1230.4
    160.0000,     1152.7
    165.0000,     1127.2
    170.0000,     1121.4
    175.0000,     985.74
    180.0000,     994.35
    185.0000,     966.80
    190.0000,     562.54
    195.0000,     491.56
    200.0000,     748.50
    205.0000,     898.08
    210.0000,     442.72
    215.0000,     403.30
    220.0000,     395.26
    225.0000,     390.58
    230.0000,     393.02
    235.0000,     383.25
    240.0000,     402.82
    245.0000,     408.49
    250.0000,     405.28
    255.0000,     390.09
    260.0000,     401.10
    265.0000,     404.21
    270.0000,     432.56
    275.0000,     433.43
    280.0000,     424.53
    285.0000,     422.86
    290.0000,     397.02
    295.0000,     418.95
    300.0000,     426.12
    305.0000,     532.13
    310.0000,     570.27
    315.0000,     652.16
    320.0000,     705.06
    325.0000,     711.78
    330.0000,     717.80
    335.0000,     707.26
    340.0000,     698.15
    345.0000,     635.74
    350.0000,     618.68
    355.0000,     591.92
    360.0000,     701.99
    365.0000,     747.97
    370.0000,     778.18
    375.0000,     788.19
    380.0000,     855.23
    385.0000,     614.36
    390.0000,     521.88
    395.0000,     495.87
    400.0000,     511.80
    405.0000,     545.47
    410.0000,     575.13
    415.0000,     486.68
    420.0000,     446.99
    425.0000,     441.42
           548.7703
LAYER 5
79,    15.2628
     30.0000,     591.58
     35.0000,     645.75
     40.0000,     648.50
     45.0000,     742.63
     50.0000,     909.47
     55.0000,     1517.2
     60.0000,     1959.5
     65.0000,     2145.7
     70.0000,     1960.7
     75.0000,     1708.4
     80.0000,     1562.7
     85.0000,     1278.9
     90.0000,     1065.6
     95.0000,     1045.3
    100.0000,     1024.5
    105.0000,     882.08
    110.0000,     773.38
    115.0000,     705.29
    120.0000,     695.93
    125.0000,     678.96
    130.0000,     680.11
    135.0000,     685.63
    140.0000,     688.48
    145.0000,     689.76
    150.0000,     750.88
    155.0000,     815.71
    160.0000,     950.11
    165.0000,     1081.8
    170.0000,     1094.8
    175.0000,     1083.4
    180.0000,     1078.1
    185.0000,     851.08
    190.0000,     523.64
    195.0000,     496.75
    200.0000,     592.27
    205.0000,     623.36
    210.0000,     466.05
    215.0000,     392.39
    220.0000,     353.02
    225.0000,     345.90
    230.0000,     346.29
    235.0000,     346.93
    240.0000,     353.17
    245.0000,     360.73
    250.0000,     361.68
    255.0000,     363.11
    260.0000,     362.43
    265.0000,     361.65
    270.0000,     357.54
    275.0000,     360.29
    280.0000,     369.99
    285.0000,     412.74
    290.0000,     412.57
    295.0000,     462.68
    300.0000,     549.18
    305.0000,     640.57
    310.0000,     708.84
    315.0000,     721.28
    320.0000,     719.21
    325.0000,     701.43
    330.0000,     679.88
    335.0000,     653.50
    340.0000,     619.90
    345.0000,     595.58
    350.0000,     591.67
    355.0000,     595.58
    360.0000,     693.87
    365.0000,     726.48
    370.0000,     698.05
    375.0000,     562.68
    380.0000,     439.03
    385.0000,     379.07
    390.0000,     365.64
    395.0000,     399.75
    400.0000,     438.39
    405.0000,     470.37
    410.0000,     495.23
    415.0000,     494.13
           473.8178
LAYER 6
75,    19.2890
     40.0000,     564.24
     45.0000,     704.61
     50.0000,     879.56
     55.0000,     1411.4
     60.0000,     1800.8
     65.0000,     1546.2
     70.0000,     1394.6
     75.0000,     1375.1
     80.0000,     1283.2
     85.0000,     1195.7
     90.0000,     1101.2
     95.0000,     1039.3
    100.0000,     990.71
    105.0000,     866.34
    110.0000,     745.82
    115.0000,     631.25
    120.0000,     546.40
    125.0000,     506.18
    130.0000,     484.24
    135.0000,     475.90
    140.0000,     486.76
    145.0000,     518.69
    150.0000,     587.02
    155.0000,     606.01
    160.0000,     708.00
    165.0000,     806.04
    170.0000,     816.27
    175.0000,     795.45
    180.0000,     790.99
    185.0000,     667.38
    190.0000,     539.77
    195.0000,     532.43
    200.0000,     528.36
    205.0000,     528.90
    210.0000,     466.69
    215.0000,     394.97
    220.0000,     353.85
    225.0000,     344.98
    230.0000,     344.25
    235.0000,     344.15
    240.0000,     345.41
    245.0000,     349.22
    250.0000,     351.28
    255.0000,     352.40
    260.0000,     351.87
    265.0000,     351.35
    270.0000,     349.86
    275.0000,     352.99
    280.0000,     367.20
    285.0000,     406.94
    290.0000,     418.24
    295.0000,     466.11
    300.0000,     542.04
    305.0000,     613.46
    310.0000,     655.30
    315.0000,     657.96
    320.0000,     655.73
    325.0000,     638.28
    330.0000,     614.74
    335.0000,     594.05
    340.0000,     574.27
    345.0000,     559.98
    350.0000,     564.49
    355.0000,     581.36
    360.0000,     589.48
    365.0000,     583.46
    370.0000,     543.23
    375.0000,     461.86
    380.0000,     401.03
    385.0000,     383.05
    390.0000,     402.14
    395.0000,     417.06
    400.0000,     437.32
    405.0000,     463.11
           492.0498
LAYER 7
71,    23.7179
     50.0000,     694.66
     55.0000,     924.30
     60.0000,     1180.2
     65.0000,     1270.7
     70.0000,     1294.7
     75.0000,     1304.2
     80.0000,     1263.1
     85.0000,     1164.8
     90.0000,     1066.5
     95.0000,     994.63
    100.0000,     931.65
    105.0000,     831.80
    110.0000,     712.35
    115.0000,     595.72
    120.0000,     510.46
    125.0000,     465.17
    130.0000,     445.90
    135.0000,     443.36
    140.0000,     453.52
    145.0000,     469.04
    150.0000,     514.44
    155.0000,     552.33
    160.0000,     636.37
    165.0000,     679.78
    170.0000,     661.42
    175.0000,     636.14
    180.0000,     632.74
    185.0000,     597.69
    190.0000,     540.29
    195.0000,     532.42
    200.0000,     510.58
    205.0000,     505.37
    210.0000,     465.13
    215.0000,     406.71
    220.0000,     366.38
    225.0000,     349.49
    230.0000,     344.95
    235.0000,     344.63
    240.0000,     345.96
    245.0000,     347.56
    250.0000,     349.09
    255.0000,     349.77
    260.0000,     350.02
    265.0000,     350.18
    270.0000,     350.33
    275.0000,     353.78
    280.0000,     368.13
    285.0000,     403.01
    290.0000,     418.82
    295.0000,     465.27
    300.0000,     530.27
    305.0000,     584.44
    310.0000,     605.44
    315.0000,     599.72
    320.0000,     598.70
    325.0000,     579.33
    330.0000,     552.88
    335.0000,     530.34
    340.0000,     514.87
    345.0000,     507.03
    350.0000,     505.99
    355.0000,     506.49
    360.0000,     502.04
    365.0000,     491.07
    370.0000,     467.28
    375.0000,     430.58
    380.0000,     408.51
    385.0000,     401.98
    390.0000,     419.90
    395.0000,     426.15
           434.8803
LAYER 8
67,    28.5897
     60.0000,     734.61
     65.0000,     842.48
     70.0000,     893.24
     75.0000,     908.52
     80.0000,     913.86
     85.0000,     912.95
     90.0000,     896.62
     95.0000,     869.54
    100.0000,     827.45
    105.0000,     753.82
    110.0000,     654.93
    115.0000,     558.24
    120.0000,     488.77
    125.0000,     452.63
    130.0000,     440.55
    135.0000,     442.67
    140.0000,     452.77
    145.0000,     461.51
    150.0000,     483.87
    155.0000,     527.29
    160.0000,     586.43
    165.0000,     626.08
    170.0000,     628.18
    175.0000,     615.26
    180.0000,     611.59
    185.0000,     573.90
    190.0000,     532.54
    195.0000,     525.18
    200.0000,     511.93
    205.0000,     499.25
    210.0000,     463.02
    215.0000,     417.60
    220.0000,     381.91
    225.0000,     360.65
    230.0000,     350.70
    235.0000,     347.53
    240.0000,     347.26
    245.0000,     347.98
    250.0000,     349.08
    255.0000,     349.71
    260.0000,     350.11
    265.0000,     350.78
    270.0000,     352.55
    275.0000,     358.34
    280.0000,     373.41
    285.0000,     402.06
    290.0000,     421.45
    295.0000,     458.95
    300.0000,     501.26
    305.0000,     529.28
    310.0000,     536.20
    315.0000,     532.68
    320.0000,     530.73
    325.0000,     518.45
    330.0000,     501.67
    335.0000,     487.11
    340.0000,     477.12
    345.0000,     471.01
    350.0000,     468.06
    355.0000,     466.07
    360.0000,     462.82
    365.0000,     456.38
    370.0000,     442.99
    375.0000,     422.34
    380.0000,     412.39
    385.0000,     407.38
           424.4346
LAYER 9
61,    33.9487
     75.0000,     719.40
     80.0000,     719.28
     85.0000,     723.23
     90.0000,     725.92
     95.0000,     722.46
    100.0000,     696.11
    105.0000,     644.34
    110.0000,     575.12
    115.0000,     508.17
    120.0000,     462.34
    125.0000,     440.38
    130.0000,     434.49
    135.0000,     434.77
    140.0000,     440.44
    145.0000,     447.42
    150.0000,     468.06
    155.0000,     500.24
    160.0000,     536.90
    165.0000,     562.40
    170.0000,     568.03
    175.0000,     562.10
    180.0000,     560.10
    185.0000,     548.02
    190.0000,     530.73
    195.0000,     518.29
    200.0000,     506.52
    205.0000,     489.32
    210.0000,     458.82
    215.0000,     423.53
    220.0000,     393.12
    225.0000,     371.54
    230.0000,     358.71
    235.0000,     352.54
    240.0000,     350.57
    245.0000,     350.35
    250.0000,     350.34
    255.0000,     350.78
    260.0000,     351.70
    265.0000,     353.51
    270.0000,     357.21
    275.0000,     364.84
    280.0000,     379.24
    285.0000,     401.42
    290.0000,     422.09
    295.0000,     449.31
    300.0000,     474.22
    305.0000,     488.93
    310.0000,     492.95
    315.0000,     492.37
    320.0000,     490.90
    325.0000,     484.99
    330.0000,     476.72
    335.0000,     469.02
    340.0000,     463.36
    345.0000,     459.81
    350.0000,     457.60
    355.0000,     455.66
    360.0000,     452.70
    365.0000,     449.51
    370.0000,     442.30
           417.4138
LAYER 10
55,    39.8436
     90.0000,     631.60
     95.0000,     605.30
    100.0000,     576.39
    105.0000,     533.76
    110.0000,     489.44
    115.0000,     449.32
    120.0000,     427.79
    125.0000,     423.07
    130.0000,     419.73
    135.0000,     419.72
    140.0000,     428.93
    145.0000,     445.85
    150.0000,     462.77
    155.0000,     489.99
    160.0000,     520.26
    165.0000,     543.14
    170.0000,     550.66
    175.0000,     545.59
    180.0000,     540.74
    185.0000,     536.29
    190.0000,     527.39
    195.0000,     515.63
    200.0000,     501.40
    205.0000,     482.60
    210.0000,     455.71
    215.0000,     425.80
    220.0000,     399.11
    225.0000,     378.75
    230.0000,     365.32
    235.0000,     357.80
    240.0000,     354.51
    245.0000,     353.69
    250.0000,     353.47
    255.0000,     353.57
    260.0000,     354.59
    265.0000,     357.07
    270.0000,     361.80
    275.0000,     369.99
    280.0000,     383.05
    285.0000,     401.41
    290.0000,     421.02
    295.0000,     441.10
    300.0000,     457.07
    305.0000,     466.32
    310.0000,     469.66
    315.0000,     470.01
    320.0000,     469.79
    325.0000,     468.28
    330.0000,     465.63
    335.0000,     462.79
    340.0000,     460.36
    345.0000,     458.88
    350.0000,     457.77
    355.0000,     457.10
           449.9420
LAYER 11
51,    46.3279
    100.0000,     484.75
    105.0000,     437.23
    110.0000,     411.01
    115.0000,     409.47
    120.0000,     399.83
    125.0000,     392.62
    130.0000,     392.45
    135.0000,     399.21
    140.0000,     413.41
    145.0000,     433.99
    150.0000,     457.31
    155.0000,     485.63
    160.0000,     514.21
    165.0000,     534.38
    170.0000,     541.45
    175.0000,     539.44
    180.0000,     536.19
    185.0000,     534.96
    190.0000,     527.03
    195.0000,     515.30
    200.0000,     500.67
    205.0000,     481.46
    210.0000,     454.93
    215.0000,     426.34
    220.0000,     401.24
    225.0000,     381.85
    230.0000,     368.67
    235.0000,     360.89
    240.0000,     357.16
    245.0000,     356.01
    250.0000,     355.86
    255.0000,     355.84
    260.0000,     356.83
    265.0000,     359.50
    270.0000,     364.50
    275.0000,     372.59
    280.0000,     384.45
    285.0000,     401.74
    290.0000,     420.03
    295.0000,     436.57
    300.0000,     448.82
    305.0000,     455.93
    310.0000,     458.67
    315.0000,     458.94
    320.0000,     460.09
    325.0000,     460.91
    330.0000,     460.96
    335.0000,     460.49
    340.0000,     459.81
    345.0000,     459.18
           457.8992
LAYER 12
47, 
    110.0000,     357.26
    115.0000,     359.31
    120.0000,     362.14
    125.0000,     366.15
    130.0000,     372.79
    135.0000,     385.16
    140.0000,     402.38
    145.0000,     424.55
    150.0000,     450.29
    155.0000,     479.04
    160.0000,     506.57
    165.0000,     526.07
    170.0000,     534.16
    175.0000,     534.23
    180.0000,     531.93
    185.0000,     531.11
    190.0000,     525.88
    195.0000,     514.77
    200.0000,     499.72
    205.0000,     480.06
    210.0000,     454.33
    215.0000,     426.35
    220.0000,     401.39
    225.0000,     382.18
    230.0000,     369.14
    235.0000,     361.40
    240.0000,     357.65
    245.0000,     356.47
    250.0000,     356.34
    255.0000,     356.34
    260.0000,     357.34
    265.0000,     360.05
    270.0000,     365.07
    275.0000,     373.07
    280.0000,     384.90
    285.0000,     402.01
    290.0000,     419.83
    295.0000,     435.41
    300.0000,     446.61
    305.0000,     452.76
    310.0000,     454.51
    315.0000,     455.61
    320.0000,     457.64
    325.0000,     459.03
    330.0000,     459.77
    335.0000,     459.86
           459.5305
CALCULATED APPARENT RESISTIVITY
      7.5000,       5.0000,   1.00000,    740.0087
     12.5000,       5.0000,   1.00000,   1274.8688
     17.5000,       5.0000,   1.00000,   1316.6425
     22.5000,       5.0000,   1.00000,   1454.4158
     27.5000,       5.0000,   1.00000,   1455.8345
     32.5000,       5.0000,   1.00000,   1244.1823
     37.5000,       5.0000,   1.00000,   1105.5002
     42.5000,       5.0000,   1.00000,    845.9705
     47.5000,       5.0000,   1.00000,    883.5427
     52.5000,       5.0000,   1.00000,    699.2888
     57.5000,       5.0000,   1.00000,    781.9014
     62.5000,       5.0000,   1.00000,    481.5468
     67.5000,       5.0000,   1.00000,    411.1015
     72.5000,       5.0000,   1.00000,    409.7815
     77.5000,       5.0000,   1.00000,    464.5474
     82.5000,       5.0000,   1.00000,    596.9451
     87.5000,       5.0000,   1.00000,    851.8276
     92.5000,       5.0000,   1.00000,    929.0914
     97.5000,       5.0000,   1.00000,   1021.2595
    102.5000,       5.0000,   1.00000,    981.9055
    107.5000,       5.0000,   1.00000,    929.4433
    112.5000,       5.0000,   1.00000,    909.5833
    117.5000,       5.0000,   1.00000,   1022.7331
    122.5000,       5.0000,   1.00000,   1356.5470
    127.5000,       5.0000,   1.00000,   1634.2297
    132.5000,       5.0000,   1.00000,   1970.3694
    137.5000,       5.0000,   1.00000,   2234.8281
    142.5000,       5.0000,   1.00000,   3010.7715
    147.5000,       5.0000,   1.00000,   2897.7983
    152.5000,       5.0000,   1.00000,   3193.0205
    157.5000,       5.0000,   1.00000,   3434.7319
    162.5000,       5.0000,   1.00000,   3058.9514
    167.5000,       5.0000,   1.00000,   3199.7915
    172.5000,       5.0000,   1.00000,   2186.0708
    177.5000,       5.0000,   1.00000,   2308.5256
    182.5000,       5.0000,   1.00000,   1595.8229
    187.5000,       5.0000,   1.00000,   1425.7094
    192.5000,       5.0000,   1.00000,    975.4973
    197.5000,       5.0000,   1.00000,    959.8277
    202.5000,       5.0000,   1.00000,    710.8184
    207.5000,       5.0000,   1.00000,    447.9063
    212.5000,       5.0000,   1.00000,    502.9257
    217.5000,       5.0000,   1.00000,    425.1294
    222.5000,       5.0000,   1.00000,    473.9938
    227.5000,       5.0000,   1.00000,    427.2872
    232.5000,       5.0000,   1.00000,    413.0337
    237.5000,       5.0000,   1.00000,    474.4232
    242.5000,       5.0000,   1.00000,    411.6857
    247.5000,       5.0000,   1.00000,    458.5670
    252.5000,       5.0000,   1.00000,    403.4669
    257.5000,       5.0000,   1.00000,    465.5281
    262.5000,       5.0000,   1.00000,    407.6568
    267.5000,       5.0000,   1.00000,    502.9271
    272.5000,       5.0000,   1.00000,    456.1570
    277.5000,       5.0000,   1.00000,    425.6852
    282.5000,       5.0000,   1.00000,    442.3738
    287.5000,       5.0000,   1.00000,    352.1754
    292.5000,       5.0000,   1.00000,    346.4487
    297.5000,       5.0000,   1.00000,    318.5780
    302.5000,       5.0000,   1.00000,    266.8466
    307.5000,       5.0000,   1.00000,    259.4597
    312.5000,       5.0000,   1.00000,    258.8283
    317.5000,       5.0000,   1.00000,    232.8367
    322.5000,       5.0000,   1.00000,    243.6291
    327.5000,       5.0000,   1.00000,    243.6061
    332.5000,       5.0000,   1.00000,    244.1925
    337.5000,       5.0000,   1.00000,    247.0067
    342.5000,       5.0000,   1.00000,    246.3534
    347.5000,       5.0000,   1.00000,    256.9493
    352.5000,       5.0000,   1.00000,    319.9630
    357.5000,       5.0000,   1.00000,    391.1674
    362.5000,       5.0000,   1.00000,    507.4225
    367.5000,       5.0000,   1.00000,    552.8990
    372.5000,       5.0000,   1.00000,    842.0091
    377.5000,       5.0000,   1.00000,    952.7871
    382.5000,       5.0000,   1.00000,   1451.9404
    387.5000,       5.0000,   1.00000,   1377.7852
    392.5000,       5.0000,   1.00000,   1371.7628
    397.5000,       5.0000,   1.00000,   1275.6201
    402.5000,       5.0000,   1.00000,   1036.0442
    407.5000,       5.0000,   1.00000,    865.6623
    412.5000,       5.0000,   1.00000,    651.2069
    417.5000,       5.0000,   1.00000,    594.1395
    422.5000,       5.0000,   1.00000,    496.3239
    427.5000,       5.0000,   1.00000,    551.4466
    432.5000,       5.0000,   1.00000,    598.1772
    437.5000,       5.0000,   1.00000,    668.3607
     12.5000,       5.0000,   2.00000,   1184.0985
     17.5000,       5.0000,   2.00000,   1181.5957
     22.5000,       5.0000,   2.00000,   1079.9446
     27.5000,       5.0000,   2.00000,   1197.5438
     32.5000,       5.0000,   2.00000,   1185.9927
     37.5000,       5.0000,   2.00000,   1076.0426
     42.5000,       5.0000,   2.00000,    851.3243
     47.5000,       5.0000,   2.00000,    822.9044
     52.5000,       5.0000,   2.00000,    799.8787
     57.5000,       5.0000,   2.00000,    936.5471
     62.5000,       5.0000,   2.00000,    561.5273
     67.5000,       5.0000,   2.00000,    465.7650
     72.5000,       5.0000,   2.00000,    539.4149
     77.5000,       5.0000,   2.00000,    542.1604
     82.5000,       5.0000,   2.00000,    627.2006
     87.5000,       5.0000,   2.00000,    868.5179
     92.5000,       5.0000,   2.00000,    898.3126
     97.5000,       5.0000,   2.00000,    919.5446
    102.5000,       5.0000,   2.00000,    960.7617
    107.5000,       5.0000,   2.00000,    938.3855
    112.5000,       5.0000,   2.00000,    908.4685
    117.5000,       5.0000,   2.00000,   1041.5302
    122.5000,       5.0000,   2.00000,   1456.4816
    127.5000,       5.0000,   2.00000,   1656.0570
    132.5000,       5.0000,   2.00000,   1504.8145
    137.5000,       5.0000,   2.00000,   1780.3053
    142.5000,       5.0000,   2.00000,   2555.1130
    147.5000,       5.0000,   2.00000,   2169.7820
    152.5000,       5.0000,   2.00000,   2107.8535
    157.5000,       5.0000,   2.00000,   2393.2075
    162.5000,       5.0000,   2.00000,   2328.4822
    167.5000,       5.0000,   2.00000,   2098.5110
    172.5000,       5.0000,   2.00000,   1499.3680
    177.5000,       5.0000,   2.00000,   1742.0787
    182.5000,       5.0000,   2.00000,   1529.1261
    187.5000,       5.0000,   2.00000,   1008.1152
    192.5000,       5.0000,   2.00000,    733.2344
    197.5000,       5.0000,   2.00000,    960.2591
    202.5000,       5.0000,   2.00000,    733.7050
    207.5000,       5.0000,   2.00000,    385.3609
    212.5000,       5.0000,   2.00000,    484.9265
    217.5000,       5.0000,   2.00000,    478.5849
    222.5000,       5.0000,   2.00000,    485.3711
    227.5000,       5.0000,   2.00000,    398.6266
    232.5000,       5.0000,   2.00000,    384.9393
    237.5000,       5.0000,   2.00000,    469.3394
    242.5000,       5.0000,   2.00000,    417.6093
    247.5000,       5.0000,   2.00000,    422.4557
    252.5000,       5.0000,   2.00000,    414.1131
    257.5000,       5.0000,   2.00000,    434.1223
    262.5000,       5.0000,   2.00000,    392.1780
    267.5000,       5.0000,   2.00000,    488.9952
    272.5000,       5.0000,   2.00000,    431.5035
    277.5000,       5.0000,   2.00000,    395.3498
    282.5000,       5.0000,   2.00000,    445.3705
    287.5000,       5.0000,   2.00000,    358.7892
    292.5000,       5.0000,   2.00000,    372.9958
    297.5000,       5.0000,   2.00000,    372.9746
    302.5000,       5.0000,   2.00000,    301.4048
    307.5000,       5.0000,   2.00000,    315.8558
    312.5000,       5.0000,   2.00000,    332.3873
    317.5000,       5.0000,   2.00000,    289.1200
    322.5000,       5.0000,   2.00000,    299.1676
    327.5000,       5.0000,   2.00000,    308.5469
    332.5000,       5.0000,   2.00000,    310.6722
    337.5000,       5.0000,   2.00000,    321.8619
    342.5000,       5.0000,   2.00000,    312.8719
    347.5000,       5.0000,   2.00000,    313.4442
    352.5000,       5.0000,   2.00000,    380.4250
    357.5000,       5.0000,   2.00000,    493.1088
    362.5000,       5.0000,   2.00000,    582.4617
    367.5000,       5.0000,   2.00000,    592.1133
    372.5000,       5.0000,   2.00000,    688.7791
    377.5000,       5.0000,   2.00000,    768.2092
    382.5000,       5.0000,   2.00000,   1174.3104
    387.5000,       5.0000,   2.00000,   1009.4672
    392.5000,       5.0000,   2.00000,    836.8655
    397.5000,       5.0000,   2.00000,    964.6866
    402.5000,       5.0000,   2.00000,    900.3565
    407.5000,       5.0000,   2.00000,    741.5393
    412.5000,       5.0000,   2.00000,    627.4971
    417.5000,       5.0000,   2.00000,    612.6072
    422.5000,       5.0000,   2.00000,    513.5156
    427.5000,       5.0000,   2.00000,    549.7788
    432.5000,       5.0000,   2.00000,    625.6807
     17.5000,       5.0000,   3.00000,   1058.3488
     22.5000,       5.0000,   3.00000,   1003.8181
     27.5000,       5.0000,   3.00000,   1009.1443
     32.5000,       5.0000,   3.00000,   1029.4595
     37.5000,       5.0000,   3.00000,    983.4033
     42.5000,       5.0000,   3.00000,    719.7338
     47.5000,       5.0000,   3.00000,    836.3071
     52.5000,       5.0000,   3.00000,    914.4322
     57.5000,       5.0000,   3.00000,   1149.5083
     62.5000,       5.0000,   3.00000,    651.2131
     67.5000,       5.0000,   3.00000,    530.9222
     72.5000,       5.0000,   3.00000,    559.8703
     77.5000,       5.0000,   3.00000,    601.9153
     82.5000,       5.0000,   3.00000,    680.1018
     87.5000,       5.0000,   3.00000,    928.8185
     92.5000,       5.0000,   3.00000,    957.7911
     97.5000,       5.0000,   3.00000,    946.9095
    102.5000,       5.0000,   3.00000,    903.2673
    107.5000,       5.0000,   3.00000,    860.6226
    112.5000,       5.0000,   3.00000,    841.7318
    117.5000,       5.0000,   3.00000,   1024.9513
    122.5000,       5.0000,   3.00000,   1465.5699
    127.5000,       5.0000,   3.00000,   1409.6104
    132.5000,       5.0000,   3.00000,   1228.0707
    137.5000,       5.0000,   3.00000,   1356.0420
    142.5000,       5.0000,   3.00000,   1901.5997
    147.5000,       5.0000,   3.00000,   1640.3007
    152.5000,       5.0000,   3.00000,   1449.7396
    157.5000,       5.0000,   3.00000,   1677.5706
    162.5000,       5.0000,   3.00000,   1666.3052
    167.5000,       5.0000,   3.00000,   1494.7771
    172.5000,       5.0000,   3.00000,   1027.1134
    177.5000,       5.0000,   3.00000,   1380.5664
    182.5000,       5.0000,   3.00000,   1188.0837
    187.5000,       5.0000,   3.00000,    891.7238
    192.5000,       5.0000,   3.00000,    625.1078
    197.5000,       5.0000,   3.00000,    891.8281
    202.5000,       5.0000,   3.00000,    721.9221
    207.5000,       5.0000,   3.00000,    363.2058
    212.5000,       5.0000,   3.00000,    422.9518
    217.5000,       5.0000,   3.00000,    479.5533
    222.5000,       5.0000,   3.00000,    516.6799
    227.5000,       5.0000,   3.00000,    391.5477
    232.5000,       5.0000,   3.00000,    365.9562
    237.5000,       5.0000,   3.00000,    452.4395
    242.5000,       5.0000,   3.00000,    415.1497
    247.5000,       5.0000,   3.00000,    434.3067
    252.5000,       5.0000,   3.00000,    371.4138
    257.5000,       5.0000,   3.00000,    413.4042
    262.5000,       5.0000,   3.00000,    377.0638
    267.5000,       5.0000,   3.00000,    472.3137
    272.5000,       5.0000,   3.00000,    425.9229
    277.5000,       5.0000,   3.00000,    396.4983
    282.5000,       5.0000,   3.00000,    418.5675
    287.5000,       5.0000,   3.00000,    374.7059
    292.5000,       5.0000,   3.00000,    404.3312
    297.5000,       5.0000,   3.00000,    394.6371
    302.5000,       5.0000,   3.00000,    345.4373
    307.5000,       5.0000,   3.00000,    357.5699
    312.5000,       5.0000,   3.00000,    381.2355
    317.5000,       5.0000,   3.00000,    342.1896
    322.5000,       5.0000,   3.00000,    349.6808
    327.5000,       5.0000,   3.00000,    365.8296
    332.5000,       5.0000,   3.00000,    387.1369
    337.5000,       5.0000,   3.00000,    389.5309
    342.5000,       5.0000,   3.00000,    362.9146
    347.5000,       5.0000,   3.00000,    348.2604
    352.5000,       5.0000,   3.00000,    440.8772
    357.5000,       5.0000,   3.00000,    558.8139
    362.5000,       5.0000,   3.00000,    641.6552
    367.5000,       5.0000,   3.00000,    493.7817
    372.5000,       5.0000,   3.00000,    551.0408
    377.5000,       5.0000,   3.00000,    650.8354
    382.5000,       5.0000,   3.00000,   1013.8950
    387.5000,       5.0000,   3.00000,    788.4021
    392.5000,       5.0000,   3.00000,    622.7499
    397.5000,       5.0000,   3.00000,    668.1374
    402.5000,       5.0000,   3.00000,    748.8196
    407.5000,       5.0000,   3.00000,    701.0581
    412.5000,       5.0000,   3.00000,    584.7491
    417.5000,       5.0000,   3.00000,    583.9743
    422.5000,       5.0000,   3.00000,    496.0158
    427.5000,       5.0000,   3.00000,    555.0021
     22.5000,      15.0000,   1.00000,   1021.9218
     27.5000,      15.0000,   1.00000,    977.1624
     32.5000,      15.0000,   1.00000,    879.3706
     37.5000,      15.0000,   1.00000,    772.4553
     42.5000,      15.0000,   1.00000,    780.2231
     47.5000,      15.0000,   1.00000,    825.4420
     52.5000,      15.0000,   1.00000,   1027.1460
     57.5000,      15.0000,   1.00000,   1002.5529
     62.5000,      15.0000,   1.00000,    891.0707
     67.5000,      15.0000,   1.00000,    616.3970
     72.5000,      15.0000,   1.00000,    564.4316
     77.5000,      15.0000,   1.00000,    620.5720
     82.5000,      15.0000,   1.00000,    807.9541
     87.5000,      15.0000,   1.00000,    930.4452
     92.5000,      15.0000,   1.00000,   1011.2998
     97.5000,      15.0000,   1.00000,    976.8838
    102.5000,      15.0000,   1.00000,    862.2592
    107.5000,      15.0000,   1.00000,    780.4564
    112.5000,      15.0000,   1.00000,    869.7510
    117.5000,      15.0000,   1.00000,   1125.7698
    122.5000,      15.0000,   1.00000,   1230.2340
    127.5000,      15.0000,   1.00000,   1243.5632
    132.5000,      15.0000,   1.00000,   1223.6595
    137.5000,      15.0000,   1.00000,   1288.8665
    142.5000,      15.0000,   1.00000,   1280.3193
    147.5000,      15.0000,   1.00000,   1344.2426
    152.5000,      15.0000,   1.00000,   1387.3394
    157.5000,      15.0000,   1.00000,   1284.2015
    162.5000,      15.0000,   1.00000,   1228.2792
    167.5000,      15.0000,   1.00000,   1158.0096
    172.5000,      15.0000,   1.00000,   1147.6134
    177.5000,      15.0000,   1.00000,    990.1543
    182.5000,      15.0000,   1.00000,   1003.8538
    187.5000,      15.0000,   1.00000,    894.4105
    192.5000,      15.0000,   1.00000,    831.1258
    197.5000,      15.0000,   1.00000,    699.5920
    202.5000,      15.0000,   1.00000,    652.3127
    207.5000,      15.0000,   1.00000,    521.1039
    212.5000,      15.0000,   1.00000,    413.1141
    217.5000,      15.0000,   1.00000,    437.3599
    222.5000,      15.0000,   1.00000,    465.0921
    227.5000,      15.0000,   1.00000,    445.8024
    232.5000,      15.0000,   1.00000,    407.5060
    237.5000,      15.0000,   1.00000,    403.8824
    242.5000,      15.0000,   1.00000,    434.6086
    247.5000,      15.0000,   1.00000,    404.0193
    252.5000,      15.0000,   1.00000,    393.6906
    257.5000,      15.0000,   1.00000,    372.4609
    262.5000,      15.0000,   1.00000,    412.7504
    267.5000,      15.0000,   1.00000,    420.1901
    272.5000,      15.0000,   1.00000,    436.3436
    277.5000,      15.0000,   1.00000,    413.2560
    282.5000,      15.0000,   1.00000,    401.0303
    287.5000,      15.0000,   1.00000,    403.6166
    292.5000,      15.0000,   1.00000,    400.3839
    297.5000,      15.0000,   1.00000,    396.6854
    302.5000,      15.0000,   1.00000,    384.9449
    307.5000,      15.0000,   1.00000,    382.8925
    312.5000,      15.0000,   1.00000,    377.1757
    317.5000,      15.0000,   1.00000,    381.8278
    322.5000,      15.0000,   1.00000,    385.7533
    327.5000,      15.0000,   1.00000,    406.2862
    332.5000,      15.0000,   1.00000,    422.1378
    337.5000,      15.0000,   1.00000,    416.0947
    342.5000,      15.0000,   1.00000,    389.5974
    347.5000,      15.0000,   1.00000,    415.3329
    352.5000,      15.0000,   1.00000,    485.4634
    357.5000,      15.0000,   1.00000,    579.6824
    362.5000,      15.0000,   1.00000,    525.3706
    367.5000,      15.0000,   1.00000,    502.7843
    372.5000,      15.0000,   1.00000,    518.4637
    377.5000,      15.0000,   1.00000,    679.9579
    382.5000,      15.0000,   1.00000,    731.5206
    387.5000,      15.0000,   1.00000,    739.7203
    392.5000,      15.0000,   1.00000,    632.2278
    397.5000,      15.0000,   1.00000,    586.9103
    402.5000,      15.0000,   1.00000,    614.2423
    407.5000,      15.0000,   1.00000,    665.0920
    412.5000,      15.0000,   1.00000,    620.6460
    417.5000,      15.0000,   1.00000,    533.1143
    422.5000,      15.0000,   1.00000,    536.5916
     22.5000,       5.0000,   4.00000,   1025.3436
     27.5000,       5.0000,   4.00000,   1022.1840
     32.5000,       5.0000,   4.00000,    873.1229
     37.5000,       5.0000,   4.00000,    770.4208
     42.5000,       5.0000,   4.00000,    656.6498
     47.5000,       5.0000,   4.00000,    847.7592
     52.5000,       5.0000,   4.00000,    998.5807
     57.5000,       5.0000,   4.00000,   1315.5623
     62.5000,       5.0000,   4.00000,    755.0566
     67.5000,       5.0000,   4.00000,    554.8548
     72.5000,       5.0000,   4.00000,    562.9883
     77.5000,       5.0000,   4.00000,    581.8857
     82.5000,       5.0000,   4.00000,    735.4593
     87.5000,       5.0000,   4.00000,   1038.5339
     92.5000,       5.0000,   4.00000,   1068.4059
     97.5000,       5.0000,   4.00000,   1022.1172
    102.5000,       5.0000,   4.00000,    875.4593
    107.5000,       5.0000,   4.00000,    751.8638
    112.5000,       5.0000,   4.00000,    765.8426
    117.5000,       5.0000,   4.00000,    950.7490
    122.5000,       5.0000,   4.00000,   1242.4932
    127.5000,       5.0000,   4.00000,   1251.0773
    132.5000,       5.0000,   4.00000,   1096.6177
    137.5000,       5.0000,   4.00000,   1092.5916
    142.5000,       5.0000,   4.00000,   1393.1050
    147.5000,       5.0000,   4.00000,   1173.5289
    152.5000,       5.0000,   4.00000,   1175.6014
    157.5000,       5.0000,   4.00000,   1223.6055
    162.5000,       5.0000,   4.00000,   1121.1888
    167.5000,       5.0000,   4.00000,   1155.9620
    172.5000,       5.0000,   4.00000,    848.8792
    177.5000,       5.0000,   4.00000,   1037.6539
    182.5000,       5.0000,   4.00000,    943.7113
    187.5000,       5.0000,   4.00000,    801.5737
    192.5000,       5.0000,   4.00000,    619.1947
    197.5000,       5.0000,   4.00000,    813.0019
    202.5000,       5.0000,   4.00000,    669.1684
    207.5000,       5.0000,   4.00000,    353.7030
    212.5000,       5.0000,   4.00000,    426.6319
    217.5000,       5.0000,   4.00000,    416.0542
    222.5000,       5.0000,   4.00000,    503.5544
    227.5000,       5.0000,   4.00000,    414.9476
    232.5000,       5.0000,   4.00000,    368.6239
    237.5000,       5.0000,   4.00000,    444.8082
    242.5000,       5.0000,   4.00000,    409.6490
    247.5000,       5.0000,   4.00000,    420.4287
    252.5000,       5.0000,   4.00000,    361.4641
    257.5000,       5.0000,   4.00000,    392.0690
    262.5000,       5.0000,   4.00000,    360.0546
    267.5000,       5.0000,   4.00000,    471.9454
    272.5000,       5.0000,   4.00000,    431.7173
    277.5000,       5.0000,   4.00000,    392.0238
    282.5000,       5.0000,   4.00000,    440.0662
    287.5000,       5.0000,   4.00000,    372.9847
    292.5000,       5.0000,   4.00000,    416.6178
    297.5000,       5.0000,   4.00000,    424.7383
    302.5000,       5.0000,   4.00000,    365.0430
    307.5000,       5.0000,   4.00000,    391.6495
    312.5000,       5.0000,   4.00000,    411.9292
    317.5000,       5.0000,   4.00000,    373.3413
    322.5000,       5.0000,   4.00000,    400.9580
    327.5000,       5.0000,   4.00000,    424.1380
    332.5000,       5.0000,   4.00000,    440.6463
    337.5000,       5.0000,   4.00000,    439.3110
    342.5000,       5.0000,   4.00000,    392.0942
    347.5000,       5.0000,   4.00000,    383.7332
    352.5000,       5.0000,   4.00000,    470.9265
    357.5000,       5.0000,   4.00000,    586.6532
    362.5000,       5.0000,   4.00000,    570.9890
    367.5000,       5.0000,   4.00000,    443.6929
    372.5000,       5.0000,   4.00000,    504.0778
    377.5000,       5.0000,   4.00000,    564.4197
    382.5000,       5.0000,   4.00000,    867.5731
    387.5000,       5.0000,   4.00000,    700.0227
    392.5000,       5.0000,   4.00000,    546.8481
    397.5000,       5.0000,   4.00000,    581.7417
    402.5000,       5.0000,   4.00000,    614.7476
    407.5000,       5.0000,   4.00000,    641.8860
    412.5000,       5.0000,   4.00000,    552.2253
    417.5000,       5.0000,   4.00000,    532.6426
    422.5000,       5.0000,   4.00000,    467.1742
     30.0000,      20.0000,   1.00000,    824.9721
     35.0000,      20.0000,   1.00000,    726.6235
     40.0000,      20.0000,   1.00000,    692.6622
     45.0000,      20.0000,   1.00000,    792.6030
     50.0000,      20.0000,   1.00000,    960.4742
     55.0000,      20.0000,   1.00000,   1018.8923
     60.0000,      20.0000,   1.00000,    954.6738
     65.0000,      20.0000,   1.00000,    844.5738
     70.0000,      20.0000,   1.00000,    620.5047
     75.0000,      20.0000,   1.00000,    588.5186
     80.0000,      20.0000,   1.00000,    730.1596
     85.0000,      20.0000,   1.00000,    898.9343
     90.0000,      20.0000,   1.00000,   1082.4100
     95.0000,      20.0000,   1.00000,   1077.9497
    100.0000,      20.0000,   1.00000,    935.9688
    105.0000,      20.0000,   1.00000,    818.9865
    110.0000,      20.0000,   1.00000,    779.4943
    115.0000,      20.0000,   1.00000,    818.4673
    120.0000,      20.0000,   1.00000,    929.2635
    125.0000,      20.0000,   1.00000,   1018.3040
    130.0000,      20.0000,   1.00000,   1073.6617
    135.0000,      20.0000,   1.00000,   1112.6062
    140.0000,      20.0000,   1.00000,    987.7412
    145.0000,      20.0000,   1.00000,    968.9166
    150.0000,      20.0000,   1.00000,    960.0866
    155.0000,      20.0000,   1.00000,    901.0189
    160.0000,      20.0000,   1.00000,    880.4891
    165.0000,      20.0000,   1.00000,    846.0920
    170.0000,      20.0000,   1.00000,    816.5242
    175.0000,      20.0000,   1.00000,    831.6754
    180.0000,      20.0000,   1.00000,    778.7776
    185.0000,      20.0000,   1.00000,    789.6140
    190.0000,      20.0000,   1.00000,    799.0907
    195.0000,      20.0000,   1.00000,    716.4401
    200.0000,      20.0000,   1.00000,    606.2674
    205.0000,      20.0000,   1.00000,    564.6260
    210.0000,      20.0000,   1.00000,    476.6100
    215.0000,      20.0000,   1.00000,    411.9587
    220.0000,      20.0000,   1.00000,    414.2950
    225.0000,      20.0000,   1.00000,    403.7553
    230.0000,      20.0000,   1.00000,    449.8763
    235.0000,      20.0000,   1.00000,    438.9655
    240.0000,      20.0000,   1.00000,    407.0586
    245.0000,      20.0000,   1.00000,    399.2288
    250.0000,      20.0000,   1.00000,    388.4171
    255.0000,      20.0000,   1.00000,    380.3603
    260.0000,      20.0000,   1.00000,    396.6133
    265.0000,      20.0000,   1.00000,    408.5134
    270.0000,      20.0000,   1.00000,    415.0807
    275.0000,      20.0000,   1.00000,    447.8124
    280.0000,      20.0000,   1.00000,    428.0988
    285.0000,      20.0000,   1.00000,    415.9510
    290.0000,      20.0000,   1.00000,    425.5252
    295.0000,      20.0000,   1.00000,    397.2429
    300.0000,      20.0000,   1.00000,    411.3846
    305.0000,      20.0000,   1.00000,    412.1495
    310.0000,      20.0000,   1.00000,    395.6586
    315.0000,      20.0000,   1.00000,    417.7888
    320.0000,      20.0000,   1.00000,    437.4431
    325.0000,      20.0000,   1.00000,    453.0353
    330.0000,      20.0000,   1.00000,    469.1404
    335.0000,      20.0000,   1.00000,    450.9277
    340.0000,      20.0000,   1.00000,    442.2190
    345.0000,      20.0000,   1.00000,    454.6315
    350.0000,      20.0000,   1.00000,    487.7279
    355.0000,      20.0000,   1.00000,    474.7701
    360.0000,      20.0000,   1.00000,    457.1325
    365.0000,      20.0000,   1.00000,    483.1575
    370.0000,      20.0000,   1.00000,    501.9078
    375.0000,      20.0000,   1.00000,    569.2874
    380.0000,      20.0000,   1.00000,    594.2136
    385.0000,      20.0000,   1.00000,    612.8845
    390.0000,      20.0000,   1.00000,    658.0226
    395.0000,      20.0000,   1.00000,    619.4760
    400.0000,      20.0000,   1.00000,    569.8154
    405.0000,      20.0000,   1.00000,    546.3049
    410.0000,      20.0000,   1.00000,    518.1206
    415.0000,      20.0000,   1.00000,    516.1856
     27.5000,       5.0000,   5.00000,   1014.7905
     32.5000,       5.0000,   5.00000,    785.0084
     37.5000,       5.0000,   5.00000,    671.6981
     42.5000,       5.0000,   5.00000,    617.0992
     47.5000,       5.0000,   5.00000,    845.0854
     52.5000,       5.0000,   5.00000,   1040.9456
     57.5000,       5.0000,   5.00000,   1412.7787
     62.5000,       5.0000,   5.00000,    783.4946
     67.5000,       5.0000,   5.00000,    572.6127
     72.5000,       5.0000,   5.00000,    553.0818
     77.5000,       5.0000,   5.00000,    570.3209
     82.5000,       5.0000,   5.00000,    720.5610
     87.5000,       5.0000,   5.00000,   1147.9614
     92.5000,       5.0000,   5.00000,   1189.0674
     97.5000,       5.0000,   5.00000,   1060.8191
    102.5000,       5.0000,   5.00000,    872.2775
    107.5000,       5.0000,   5.00000,    725.0082
    112.5000,       5.0000,   5.00000,    677.1399
    117.5000,       5.0000,   5.00000,    779.9704
    122.5000,       5.0000,   5.00000,   1079.4836
    127.5000,       5.0000,   5.00000,   1142.0594
    132.5000,       5.0000,   5.00000,    984.7204
    137.5000,       5.0000,   5.00000,    964.5574
    142.5000,       5.0000,   5.00000,   1130.8372
    147.5000,       5.0000,   5.00000,    931.0511
    152.5000,       5.0000,   5.00000,    875.0982
    157.5000,       5.0000,   5.00000,    942.7925
    162.5000,       5.0000,   5.00000,    875.1943
    167.5000,       5.0000,   5.00000,    907.4810
    172.5000,       5.0000,   5.00000,    688.3314
    177.5000,       5.0000,   5.00000,    866.2063
    182.5000,       5.0000,   5.00000,    835.0422
    187.5000,       5.0000,   5.00000,    718.4007
    192.5000,       5.0000,   5.00000,    568.9941
    197.5000,       5.0000,   5.00000,    807.3401
    202.5000,       5.0000,   5.00000,    628.8772
    207.5000,       5.0000,   5.00000,    341.8878
    212.5000,       5.0000,   5.00000,    411.4204
    217.5000,       5.0000,   5.00000,    412.3088
    222.5000,       5.0000,   5.00000,    449.6329
    227.5000,       5.0000,   5.00000,    408.5374
    232.5000,       5.0000,   5.00000,    391.0046
    237.5000,       5.0000,   5.00000,    456.9801
    242.5000,       5.0000,   5.00000,    395.9879
    247.5000,       5.0000,   5.00000,    402.1816
    252.5000,       5.0000,   5.00000,    362.9133
    257.5000,       5.0000,   5.00000,    385.5273
    262.5000,       5.0000,   5.00000,    352.8543
    267.5000,       5.0000,   5.00000,    473.3590
    272.5000,       5.0000,   5.00000,    430.1166
    277.5000,       5.0000,   5.00000,    410.9992
    282.5000,       5.0000,   5.00000,    452.4334
    287.5000,       5.0000,   5.00000,    384.5502
    292.5000,       5.0000,   5.00000,    420.5013
    297.5000,       5.0000,   5.00000,    439.3283
    302.5000,       5.0000,   5.00000,    380.8055
    307.5000,       5.0000,   5.00000,    402.9189
    312.5000,       5.0000,   5.00000,    438.3387
    317.5000,       5.0000,   5.00000,    399.1896
    322.5000,       5.0000,   5.00000,    439.5822
    327.5000,       5.0000,   5.00000,    472.0717
    332.5000,       5.0000,   5.00000,    475.1356
    337.5000,       5.0000,   5.00000,    459.2379
    342.5000,       5.0000,   5.00000,    425.3064
    347.5000,       5.0000,   5.00000,    401.0421
    352.5000,       5.0000,   5.00000,    479.9356
    357.5000,       5.0000,   5.00000,    518.6045
    362.5000,       5.0000,   5.00000,    525.5731
    367.5000,       5.0000,   5.00000,    437.0388
    372.5000,       5.0000,   5.00000,    490.2077
    377.5000,       5.0000,   5.00000,    521.5821
    382.5000,       5.0000,   5.00000,    780.1426
    387.5000,       5.0000,   5.00000,    648.1899
    392.5000,       5.0000,   5.00000,    530.2903
    397.5000,       5.0000,   5.00000,    574.8023
    402.5000,       5.0000,   5.00000,    592.2817
    407.5000,       5.0000,   5.00000,    548.4004
    412.5000,       5.0000,   5.00000,    497.9575
    417.5000,       5.0000,   5.00000,    503.2921
     32.5000,       5.0000,   6.00000,    787.9628
     37.5000,       5.0000,   6.00000,    713.7398
     42.5000,       5.0000,   6.00000,    596.1265
     47.5000,       5.0000,   6.00000,    837.7961
     52.5000,       5.0000,   6.00000,   1045.9972
     57.5000,       5.0000,   6.00000,   1371.2666
     62.5000,       5.0000,   6.00000,    763.5720
     67.5000,       5.0000,   6.00000,    562.0757
     72.5000,       5.0000,   6.00000,    558.9922
     77.5000,       5.0000,   6.00000,    566.3207
     82.5000,       5.0000,   6.00000,    721.9520
     87.5000,       5.0000,   6.00000,   1127.4451
     92.5000,       5.0000,   6.00000,   1233.1023
     97.5000,       5.0000,   6.00000,   1099.3232
    102.5000,       5.0000,   6.00000,    899.0226
    107.5000,       5.0000,   6.00000,    725.5571
    112.5000,       5.0000,   6.00000,    601.8025
    117.5000,       5.0000,   6.00000,    665.7390
    122.5000,       5.0000,   6.00000,    958.1743
    127.5000,       5.0000,   6.00000,   1019.6323
    132.5000,       5.0000,   6.00000,    898.6125
    137.5000,       5.0000,   6.00000,    873.3734
    142.5000,       5.0000,   6.00000,   1074.3076
    147.5000,       5.0000,   6.00000,    776.8499
    152.5000,       5.0000,   6.00000,    661.4590
    157.5000,       5.0000,   6.00000,    742.1374
    162.5000,       5.0000,   6.00000,    767.9563
    167.5000,       5.0000,   6.00000,    741.2285
    172.5000,       5.0000,   6.00000,    535.5960
    177.5000,       5.0000,   6.00000,    808.2141
    182.5000,       5.0000,   6.00000,    782.9453
    187.5000,       5.0000,   6.00000,    651.9101
    192.5000,       5.0000,   6.00000,    519.1031
    197.5000,       5.0000,   6.00000,    773.9814
    202.5000,       5.0000,   6.00000,    649.7401
    207.5000,       5.0000,   6.00000,    317.6544
    212.5000,       5.0000,   6.00000,    394.8119
    217.5000,       5.0000,   6.00000,    402.7133
    222.5000,       5.0000,   6.00000,    452.8520
    227.5000,       5.0000,   6.00000,    373.3708
    232.5000,       5.0000,   6.00000,    388.2590
    237.5000,       5.0000,   6.00000,    472.2564
    242.5000,       5.0000,   6.00000,    395.3901
    247.5000,       5.0000,   6.00000,    403.5697
    252.5000,       5.0000,   6.00000,    350.8735
    257.5000,       5.0000,   6.00000,    395.5615
    262.5000,       5.0000,   6.00000,    358.7714
    267.5000,       5.0000,   6.00000,    466.2352
    272.5000,       5.0000,   6.00000,    443.7673
    277.5000,       5.0000,   6.00000,    420.8669
    282.5000,       5.0000,   6.00000,    465.8123
    287.5000,       5.0000,   6.00000,    396.6198
    292.5000,       5.0000,   6.00000,    436.5525
    297.5000,       5.0000,   6.00000,    437.3286
    302.5000,       5.0000,   6.00000,    386.3792
    307.5000,       5.0000,   6.00000,    414.4406
    312.5000,       5.0000,   6.00000,    452.8399
    317.5000,       5.0000,   6.00000,    429.7685
    322.5000,       5.0000,   6.00000,    463.9720
    327.5000,       5.0000,   6.00000,    490.4480
    332.5000,       5.0000,   6.00000,    494.0353
    337.5000,       5.0000,   6.00000,    483.6828
    342.5000,       5.0000,   6.00000,    434.9222
    347.5000,       5.0000,   6.00000,    407.4912
    352.5000,       5.0000,   6.00000,    429.4818
    357.5000,       5.0000,   6.00000,    480.5884
    362.5000,       5.0000,   6.00000,    516.7271
    367.5000,       5.0000,   6.00000,    429.3987
    372.5000,       5.0000,   6.00000,    484.6824
    377.5000,       5.0000,   6.00000,    518.1237
    382.5000,       5.0000,   6.00000,    768.2563
    387.5000,       5.0000,   6.00000,    621.3904
    392.5000,       5.0000,   6.00000,    527.5903
    397.5000,       5.0000,   6.00000,    588.6055
    402.5000,       5.0000,   6.00000,    579.8593
    407.5000,       5.0000,   6.00000,    515.1136
    412.5000,       5.0000,   6.00000,    434.6563
     37.5000,      25.0000,   1.00000,    796.4339
     42.5000,      25.0000,   1.00000,    813.9196
     47.5000,      25.0000,   1.00000,    892.5589
     52.5000,      25.0000,   1.00000,    864.0027
     57.5000,      25.0000,   1.00000,    841.7448
     62.5000,      25.0000,   1.00000,    806.5153
     67.5000,      25.0000,   1.00000,    759.4073
     72.5000,      25.0000,   1.00000,    635.8688
     77.5000,      25.0000,   1.00000,    714.2723
     82.5000,      25.0000,   1.00000,    825.5014
     87.5000,      25.0000,   1.00000,    911.1439
     92.5000,      25.0000,   1.00000,    973.3697
     97.5000,      25.0000,   1.00000,   1041.8334
    102.5000,      25.0000,   1.00000,    934.6970
    107.5000,      25.0000,   1.00000,    796.1574
    112.5000,      25.0000,   1.00000,    767.9297
    117.5000,      25.0000,   1.00000,    777.9274
    122.5000,      25.0000,   1.00000,    783.4798
    127.5000,      25.0000,   1.00000,    859.8982
    132.5000,      25.0000,   1.00000,    955.2971
    137.5000,      25.0000,   1.00000,    955.3373
    142.5000,      25.0000,   1.00000,    856.3270
    147.5000,      25.0000,   1.00000,    786.2162
    152.5000,      25.0000,   1.00000,    726.7822
    157.5000,      25.0000,   1.00000,    681.6934
    162.5000,      25.0000,   1.00000,    634.6888
    167.5000,      25.0000,   1.00000,    655.1747
    172.5000,      25.0000,   1.00000,    674.3028
    177.5000,      25.0000,   1.00000,    675.6121
    182.5000,      25.0000,   1.00000,    678.6696
    187.5000,      25.0000,   1.00000,    734.3690
    192.5000,      25.0000,   1.00000,    690.4619
    197.5000,      25.0000,   1.00000,    604.0300
    202.5000,      25.0000,   1.00000,    543.7608
    207.5000,      25.0000,   1.00000,    538.2792
    212.5000,      25.0000,   1.00000,    442.5707
    217.5000,      25.0000,   1.00000,    388.2013
    222.5000,      25.0000,   1.00000,    401.9518
    227.5000,      25.0000,   1.00000,    419.6785
    232.5000,      25.0000,   1.00000,    406.9073
    237.5000,      25.0000,   1.00000,    417.3405
    242.5000,      25.0000,   1.00000,    417.2449
    247.5000,      25.0000,   1.00000,    400.4758
    252.5000,      25.0000,   1.00000,    383.9029
    257.5000,      25.0000,   1.00000,    403.7050
    262.5000,      25.0000,   1.00000,    411.2389
    267.5000,      25.0000,   1.00000,    423.2980
    272.5000,      25.0000,   1.00000,    436.4699
    277.5000,      25.0000,   1.00000,    449.7313
    282.5000,      25.0000,   1.00000,    442.6124
    287.5000,      25.0000,   1.00000,    441.5220
    292.5000,      25.0000,   1.00000,    424.9373
    297.5000,      25.0000,   1.00000,    409.1408
    302.5000,      25.0000,   1.00000,    413.3999
    307.5000,      25.0000,   1.00000,    421.4139
    312.5000,      25.0000,   1.00000,    432.5925
    317.5000,      25.0000,   1.00000,    457.6919
    322.5000,      25.0000,   1.00000,    477.3076
    327.5000,      25.0000,   1.00000,    468.8026
    332.5000,      25.0000,   1.00000,    477.2115
    337.5000,      25.0000,   1.00000,    469.3736
    342.5000,      25.0000,   1.00000,    466.8787
    347.5000,      25.0000,   1.00000,    439.9664
    352.5000,      25.0000,   1.00000,    431.2772
    357.5000,      25.0000,   1.00000,    426.1016
    362.5000,      25.0000,   1.00000,    450.9548
    367.5000,      25.0000,   1.00000,    478.6495
    372.5000,      25.0000,   1.00000,    549.1560
    377.5000,      25.0000,   1.00000,    574.7950
    382.5000,      25.0000,   1.00000,    591.0335
    387.5000,      25.0000,   1.00000,    622.4574
    392.5000,      25.0000,   1.00000,    654.7210
    397.5000,      25.0000,   1.00000,    594.9095
    402.5000,      25.0000,   1.00000,    532.2498
    407.5000,      25.0000,   1.00000,    497.0973
     37.5000,       5.0000,   7.00000,    753.7237
     42.5000,       5.0000,   7.00000,    640.5798
     47.5000,       5.0000,   7.00000,    828.1703
     52.5000,       5.0000,   7.00000,    978.1880
     57.5000,       5.0000,   7.00000,   1266.4215
     62.5000,       5.0000,   7.00000,    706.9658
     67.5000,       5.0000,   7.00000,    539.2789
     72.5000,       5.0000,   7.00000,    555.2061
     77.5000,       5.0000,   7.00000,    582.7529
     82.5000,       5.0000,   7.00000,    716.9332
     87.5000,       5.0000,   7.00000,   1073.1794
     92.5000,       5.0000,   7.00000,   1140.6135
     97.5000,       5.0000,   7.00000,   1132.0548
    102.5000,       5.0000,   7.00000,    935.0253
    107.5000,       5.0000,   7.00000,    704.3033
    112.5000,       5.0000,   7.00000,    589.5040
    117.5000,       5.0000,   7.00000,    635.2399
    122.5000,       5.0000,   7.00000,    846.3136
    127.5000,       5.0000,   7.00000,    913.2862
    132.5000,       5.0000,   7.00000,    808.8591
    137.5000,       5.0000,   7.00000,    838.4575
    142.5000,       5.0000,   7.00000,    983.3924
    147.5000,       5.0000,   7.00000,    693.8911
    152.5000,       5.0000,   7.00000,    576.0392
    157.5000,       5.0000,   7.00000,    638.8539
    162.5000,       5.0000,   7.00000,    624.7551
    167.5000,       5.0000,   7.00000,    637.9508
    172.5000,       5.0000,   7.00000,    497.3945
    177.5000,       5.0000,   7.00000,    712.2909
    182.5000,       5.0000,   7.00000,    742.8398
    187.5000,       5.0000,   7.00000,    615.1234
    192.5000,       5.0000,   7.00000,    488.4219
    197.5000,       5.0000,   7.00000,    752.5704
    202.5000,       5.0000,   7.00000,    620.8820
    207.5000,       5.0000,   7.00000,    321.0577
    212.5000,       5.0000,   7.00000,    373.1406
    217.5000,       5.0000,   7.00000,    392.1019
    222.5000,       5.0000,   7.00000,    447.2828
    227.5000,       5.0000,   7.00000,    378.5101
    232.5000,       5.0000,   7.00000,    353.0704
    237.5000,       5.0000,   7.00000,    458.6777
    242.5000,       5.0000,   7.00000,    417.4896
    247.5000,       5.0000,   7.00000,    405.3532
    252.5000,       5.0000,   7.00000,    358.5448
    257.5000,       5.0000,   7.00000,    394.5002
    262.5000,       5.0000,   7.00000,    365.5103
    267.5000,       5.0000,   7.00000,    485.7188
    272.5000,       5.0000,   7.00000,    447.7618
    277.5000,       5.0000,   7.00000,    427.4325
    282.5000,       5.0000,   7.00000,    478.3510
    287.5000,       5.0000,   7.00000,    409.9392
    292.5000,       5.0000,   7.00000,    443.8046
    297.5000,       5.0000,   7.00000,    447.4686
    302.5000,       5.0000,   7.00000,    383.2485
    307.5000,       5.0000,   7.00000,    424.8698
    312.5000,       5.0000,   7.00000,    475.1001
    317.5000,       5.0000,   7.00000,    441.3820
    322.5000,       5.0000,   7.00000,    477.5313
    327.5000,       5.0000,   7.00000,    491.0119
    332.5000,       5.0000,   7.00000,    506.0208
    337.5000,       5.0000,   7.00000,    495.0730
    342.5000,       5.0000,   7.00000,    434.9584
    347.5000,       5.0000,   7.00000,    367.0443
    352.5000,       5.0000,   7.00000,    405.9984
    357.5000,       5.0000,   7.00000,    475.2876
    362.5000,       5.0000,   7.00000,    509.7008
    367.5000,       5.0000,   7.00000,    422.9284
    372.5000,       5.0000,   7.00000,    482.8756
    377.5000,       5.0000,   7.00000,    533.1446
    382.5000,       5.0000,   7.00000,    792.5693
    387.5000,       5.0000,   7.00000,    637.4690
    392.5000,       5.0000,   7.00000,    526.7047
    397.5000,       5.0000,   7.00000,    577.8069
    402.5000,       5.0000,   7.00000,    572.8251
    407.5000,       5.0000,   7.00000,    501.9474
     42.5000,       5.0000,   8.00000,    668.4184
     47.5000,       5.0000,   8.00000,    822.7277
     52.5000,       5.0000,   8.00000,    892.0372
     57.5000,       5.0000,   8.00000,   1139.9961
     62.5000,       5.0000,   8.00000,    645.4958
     67.5000,       5.0000,   8.00000,    506.4126
     72.5000,       5.0000,   8.00000,    543.6564
     77.5000,       5.0000,   8.00000,    577.7728
     82.5000,       5.0000,   8.00000,    701.9785
     87.5000,       5.0000,   8.00000,   1011.8813
     92.5000,       5.0000,   8.00000,   1082.7603
     97.5000,       5.0000,   8.00000,   1050.7089
    102.5000,       5.0000,   8.00000,    920.9742
    107.5000,       5.0000,   8.00000,    724.4455
    112.5000,       5.0000,   8.00000,    604.2830
    117.5000,       5.0000,   8.00000,    631.3189
    122.5000,       5.0000,   8.00000,    811.3088
    127.5000,       5.0000,   8.00000,    816.7369
    132.5000,       5.0000,   8.00000,    754.7974
    137.5000,       5.0000,   8.00000,    757.1069
    142.5000,       5.0000,   8.00000,    895.7153
    147.5000,       5.0000,   8.00000,    650.6532
    152.5000,       5.0000,   8.00000,    562.0765
    157.5000,       5.0000,   8.00000,    565.0956
    162.5000,       5.0000,   8.00000,    528.1044
    167.5000,       5.0000,   8.00000,    590.9490
    172.5000,       5.0000,   8.00000,    470.8731
    177.5000,       5.0000,   8.00000,    675.2573
    182.5000,       5.0000,   8.00000,    668.0011
    187.5000,       5.0000,   8.00000,    594.3165
    192.5000,       5.0000,   8.00000,    481.2175
    197.5000,       5.0000,   8.00000,    718.1966
    202.5000,       5.0000,   8.00000,    602.0339
    207.5000,       5.0000,   8.00000,    308.7775
    212.5000,       5.0000,   8.00000,    379.5552
    217.5000,       5.0000,   8.00000,    375.2464
    222.5000,       5.0000,   8.00000,    439.0412
    227.5000,       5.0000,   8.00000,    368.0965
    232.5000,       5.0000,   8.00000,    350.4666
    237.5000,       5.0000,   8.00000,    430.9074
    242.5000,       5.0000,   8.00000,    406.9731
    247.5000,       5.0000,   8.00000,    431.2030
    252.5000,       5.0000,   8.00000,    367.2338
    257.5000,       5.0000,   8.00000,    400.9692
    262.5000,       5.0000,   8.00000,    372.3742
    267.5000,       5.0000,   8.00000,    502.4230
    272.5000,       5.0000,   8.00000,    458.6686
    277.5000,       5.0000,   8.00000,    433.2742
    282.5000,       5.0000,   8.00000,    488.6638
    287.5000,       5.0000,   8.00000,    415.3105
    292.5000,       5.0000,   8.00000,    453.4548
    297.5000,       5.0000,   8.00000,    453.5344
    302.5000,       5.0000,   8.00000,    396.8832
    307.5000,       5.0000,   8.00000,    432.8112
    312.5000,       5.0000,   8.00000,    485.6793
    317.5000,       5.0000,   8.00000,    445.5465
    322.5000,       5.0000,   8.00000,    468.9910
    327.5000,       5.0000,   8.00000,    500.7257
    332.5000,       5.0000,   8.00000,    502.4212
    337.5000,       5.0000,   8.00000,    486.2822
    342.5000,       5.0000,   8.00000,    400.4544
    347.5000,       5.0000,   8.00000,    346.9534
    352.5000,       5.0000,   8.00000,    398.6091
    357.5000,       5.0000,   8.00000,    473.8510
    362.5000,       5.0000,   8.00000,    506.1393
    367.5000,       5.0000,   8.00000,    422.0930
    372.5000,       5.0000,   8.00000,    490.9880
    377.5000,       5.0000,   8.00000,    545.4713
    382.5000,       5.0000,   8.00000,    833.5153
    387.5000,       5.0000,   8.00000,    664.7567
    392.5000,       5.0000,   8.00000,    528.1465
    397.5000,       5.0000,   8.00000,    561.8463
    402.5000,       5.0000,   8.00000,    560.6642
     52.5000,      35.0000,   1.00000,    669.3360
     57.5000,      35.0000,   1.00000,    611.9135
     62.5000,      35.0000,   1.00000,    595.6063
     67.5000,      35.0000,   1.00000,    633.5795
     72.5000,      35.0000,   1.00000,    691.4603
     77.5000,      35.0000,   1.00000,    671.1642
     82.5000,      35.0000,   1.00000,    717.0022
     87.5000,      35.0000,   1.00000,    760.4017
     92.5000,      35.0000,   1.00000,    756.6636
     97.5000,      35.0000,   1.00000,    762.7789
    102.5000,      35.0000,   1.00000,    810.8456
    107.5000,      35.0000,   1.00000,    845.2862
    112.5000,      35.0000,   1.00000,    873.6824
    117.5000,      35.0000,   1.00000,    792.2167
    122.5000,      35.0000,   1.00000,    746.1936
    127.5000,      35.0000,   1.00000,    732.9603
    132.5000,      35.0000,   1.00000,    694.3378
    137.5000,      35.0000,   1.00000,    673.1201
    142.5000,      35.0000,   1.00000,    688.3285
    147.5000,      35.0000,   1.00000,    650.1510
    152.5000,      35.0000,   1.00000,    622.8264
    157.5000,      35.0000,   1.00000,    596.5709
    162.5000,      35.0000,   1.00000,    551.8112
    167.5000,      35.0000,   1.00000,    539.5177
    172.5000,      35.0000,   1.00000,    535.1199
    177.5000,      35.0000,   1.00000,    545.9335
    182.5000,      35.0000,   1.00000,    596.5115
    187.5000,      35.0000,   1.00000,    587.7993
    192.5000,      35.0000,   1.00000,    576.4811
    197.5000,      35.0000,   1.00000,    553.9149
    202.5000,      35.0000,   1.00000,    503.2575
    207.5000,      35.0000,   1.00000,    472.4444
    212.5000,      35.0000,   1.00000,    472.5297
    217.5000,      35.0000,   1.00000,    407.9239
    222.5000,      35.0000,   1.00000,    372.6184
    227.5000,      35.0000,   1.00000,    377.3852
    232.5000,      35.0000,   1.00000,    388.2327
    237.5000,      35.0000,   1.00000,    395.8080
    242.5000,      35.0000,   1.00000,    391.4734
    247.5000,      35.0000,   1.00000,    391.0582
    252.5000,      35.0000,   1.00000,    444.6032
    257.5000,      35.0000,   1.00000,    456.0403
    262.5000,      35.0000,   1.00000,    444.5391
    267.5000,      35.0000,   1.00000,    453.8918
    272.5000,      35.0000,   1.00000,    457.9178
    277.5000,      35.0000,   1.00000,    465.7919
    282.5000,      35.0000,   1.00000,    472.3891
    287.5000,      35.0000,   1.00000,    447.7317
    292.5000,      35.0000,   1.00000,    447.9593
    297.5000,      35.0000,   1.00000,    459.2703
    302.5000,      35.0000,   1.00000,    452.2025
    307.5000,      35.0000,   1.00000,    451.8164
    312.5000,      35.0000,   1.00000,    447.0705
    317.5000,      35.0000,   1.00000,    448.1777
    322.5000,      35.0000,   1.00000,    462.7596
    327.5000,      35.0000,   1.00000,    456.6285
    332.5000,      35.0000,   1.00000,    409.3750
    337.5000,      35.0000,   1.00000,    401.9363
    342.5000,      35.0000,   1.00000,    408.9291
    347.5000,      35.0000,   1.00000,    419.6543
    352.5000,      35.0000,   1.00000,    413.5677
    357.5000,      35.0000,   1.00000,    416.2181
    362.5000,      35.0000,   1.00000,    445.7957
    367.5000,      35.0000,   1.00000,    530.3698
    372.5000,      35.0000,   1.00000,    584.5013
    377.5000,      35.0000,   1.00000,    606.9671
    382.5000,      35.0000,   1.00000,    622.7168
    387.5000,      35.0000,   1.00000,    642.1902
    392.5000,      35.0000,   1.00000,    636.8151
     52.5000,       5.0000,  10.00000,    822.9599
     57.5000,       5.0000,  10.00000,   1029.1654
     62.5000,       5.0000,  10.00000,    555.1683
     67.5000,       5.0000,  10.00000,    437.1468
     72.5000,       5.0000,  10.00000,    460.1740
     77.5000,       5.0000,  10.00000,    488.2474
     82.5000,       5.0000,  10.00000,    623.0278
     87.5000,       5.0000,  10.00000,    949.1622
     92.5000,       5.0000,  10.00000,    981.9244
     97.5000,       5.0000,  10.00000,    913.0147
    102.5000,       5.0000,  10.00000,    805.3766
    107.5000,       5.0000,  10.00000,    687.5985
    112.5000,       5.0000,  10.00000,    636.7151
    117.5000,       5.0000,  10.00000,    659.0589
    122.5000,       5.0000,  10.00000,    831.9406
    127.5000,       5.0000,  10.00000,    797.3630
    132.5000,       5.0000,  10.00000,    641.3905
    137.5000,       5.0000,  10.00000,    614.5422
    142.5000,       5.0000,  10.00000,    775.3687
    147.5000,       5.0000,  10.00000,    575.3353
    152.5000,       5.0000,  10.00000,    491.9196
    157.5000,       5.0000,  10.00000,    545.9944
    162.5000,       5.0000,  10.00000,    536.6829
    167.5000,       5.0000,  10.00000,    553.9830
    172.5000,       5.0000,  10.00000,    417.7739
    177.5000,       5.0000,  10.00000,    621.1367
    182.5000,       5.0000,  10.00000,    638.6194
    187.5000,       5.0000,  10.00000,    538.3014
    192.5000,       5.0000,  10.00000,    441.6816
    197.5000,       5.0000,  10.00000,    700.7266
    202.5000,       5.0000,  10.00000,    583.5892
    207.5000,       5.0000,  10.00000,    294.4974
    212.5000,       5.0000,  10.00000,    363.0989
    217.5000,       5.0000,  10.00000,    366.6955
    222.5000,       5.0000,  10.00000,    415.4984
    227.5000,       5.0000,  10.00000,    343.2259
    232.5000,       5.0000,  10.00000,    336.8860
    237.5000,       5.0000,  10.00000,    431.0508
    242.5000,       5.0000,  10.00000,    393.1052
    247.5000,       5.0000,  10.00000,    408.5017
    252.5000,       5.0000,  10.00000,    387.1655
    257.5000,       5.0000,  10.00000,    439.2415
    262.5000,       5.0000,  10.00000,    392.2230
    267.5000,       5.0000,  10.00000,    520.8647
    272.5000,       5.0000,  10.00000,    480.0484
    277.5000,       5.0000,  10.00000,    454.9200
    282.5000,       5.0000,  10.00000,    500.1963
    287.5000,       5.0000,  10.00000,    422.4470
    292.5000,       5.0000,  10.00000,    471.3932
    297.5000,       5.0000,  10.00000,    486.3263
    302.5000,       5.0000,  10.00000,    425.4159
    307.5000,       5.0000,  10.00000,    449.3035
    312.5000,       5.0000,  10.00000,    476.2194
    317.5000,       5.0000,  10.00000,    430.6593
    322.5000,       5.0000,  10.00000,    461.3571
    327.5000,       5.0000,  10.00000,    476.7391
    332.5000,       5.0000,  10.00000,    445.1622
    337.5000,       5.0000,  10.00000,    417.9135
    342.5000,       5.0000,  10.00000,    365.8722
    347.5000,       5.0000,  10.00000,    335.8943
    352.5000,       5.0000,  10.00000,    391.1559
    357.5000,       5.0000,  10.00000,    466.3536
    362.5000,       5.0000,  10.00000,    517.1614
    367.5000,       5.0000,  10.00000,    443.0706
    372.5000,       5.0000,  10.00000,    518.2804
    377.5000,       5.0000,  10.00000,    578.3569
    382.5000,       5.0000,  10.00000,    869.0604
    387.5000,       5.0000,  10.00000,    681.2402
    392.5000,       5.0000,  10.00000,    539.1293
     67.5000,      45.0000,   1.00000,    555.5278
     72.5000,      45.0000,   1.00000,    570.8536
     77.5000,      45.0000,   1.00000,    541.2979
     82.5000,      45.0000,   1.00000,    520.4023
     87.5000,      45.0000,   1.00000,    548.0536
     92.5000,      45.0000,   1.00000,    591.4174
     97.5000,      45.0000,   1.00000,    649.1254
    102.5000,      45.0000,   1.00000,    719.6730
    107.5000,      45.0000,   1.00000,    782.8611
    112.5000,      45.0000,   1.00000,    750.8692
    117.5000,      45.0000,   1.00000,    720.6769
    122.5000,      45.0000,   1.00000,    718.1068
    127.5000,      45.0000,   1.00000,    729.7868
    132.5000,      45.0000,   1.00000,    673.3358
    137.5000,      45.0000,   1.00000,    634.7229
    142.5000,      45.0000,   1.00000,    624.8721
    147.5000,      45.0000,   1.00000,    593.5670
    152.5000,      45.0000,   1.00000,    555.5798
    157.5000,      45.0000,   1.00000,    574.7203
    162.5000,      45.0000,   1.00000,    593.7514
    167.5000,      45.0000,   1.00000,    567.9044
    172.5000,      45.0000,   1.00000,    542.6291
    177.5000,      45.0000,   1.00000,    558.0878
    182.5000,      45.0000,   1.00000,    545.7029
    187.5000,      45.0000,   1.00000,    513.3172
    192.5000,      45.0000,   1.00000,    500.1172
    197.5000,      45.0000,   1.00000,    512.5779
    202.5000,      45.0000,   1.00000,    482.6238
    207.5000,      45.0000,   1.00000,    444.3860
    212.5000,      45.0000,   1.00000,    430.2512
    217.5000,      45.0000,   1.00000,    428.0616
    222.5000,      45.0000,   1.00000,    386.4241
    227.5000,      45.0000,   1.00000,    361.6690
    232.5000,      45.0000,   1.00000,    373.1191
    237.5000,      45.0000,   1.00000,    388.2835
    242.5000,      45.0000,   1.00000,    388.9356
    247.5000,      45.0000,   1.00000,    410.7668
    252.5000,      45.0000,   1.00000,    436.6660
    257.5000,      45.0000,   1.00000,    454.1121
    262.5000,      45.0000,   1.00000,    461.0023
    267.5000,      45.0000,   1.00000,    478.9049
    272.5000,      45.0000,   1.00000,    488.2901
    277.5000,      45.0000,   1.00000,    490.8090
    282.5000,      45.0000,   1.00000,    489.9774
    287.5000,      45.0000,   1.00000,    497.0312
    292.5000,      45.0000,   1.00000,    488.5168
    297.5000,      45.0000,   1.00000,    467.0308
    302.5000,      45.0000,   1.00000,    461.1233
    307.5000,      45.0000,   1.00000,    452.0269
    312.5000,      45.0000,   1.00000,    445.5259
    317.5000,      45.0000,   1.00000,    407.8474
    322.5000,      45.0000,   1.00000,    376.3593
    327.5000,      45.0000,   1.00000,    367.5959
    332.5000,      45.0000,   1.00000,    362.5341
    337.5000,      45.0000,   1.00000,    372.9471
    342.5000,      45.0000,   1.00000,    391.3516
    347.5000,      45.0000,   1.00000,    400.8428
    352.5000,      45.0000,   1.00000,    422.1649
    357.5000,      45.0000,   1.00000,    448.0325
    362.5000,      45.0000,   1.00000,    514.6381
    367.5000,      45.0000,   1.00000,    560.0557
    372.5000,      45.0000,   1.00000,    582.9028
    377.5000,      45.0000,   1.00000,    610.7828
     67.5000,      15.0000,   4.00000,    402.2126
     72.5000,      15.0000,   4.00000,    358.5843
     77.5000,      15.0000,   4.00000,    372.9086
     82.5000,      15.0000,   4.00000,    499.0058
     87.5000,      15.0000,   4.00000,    660.9907
     92.5000,      15.0000,   4.00000,    795.3533
     97.5000,      15.0000,   4.00000,    807.6409
    102.5000,      15.0000,   4.00000,    733.4853
    107.5000,      15.0000,   4.00000,    640.5767
    112.5000,      15.0000,   4.00000,    573.4692
    117.5000,      15.0000,   4.00000,    620.5991
    122.5000,      15.0000,   4.00000,    710.6370
    127.5000,      15.0000,   4.00000,    779.5081
    132.5000,      15.0000,   4.00000,    695.8660
    137.5000,      15.0000,   4.00000,    642.4424
    142.5000,      15.0000,   4.00000,    603.8558
    147.5000,      15.0000,   4.00000,    555.9237
    152.5000,      15.0000,   4.00000,    495.4846
    157.5000,      15.0000,   4.00000,    506.8985
    162.5000,      15.0000,   4.00000,    552.6098
    167.5000,      15.0000,   4.00000,    530.2745
    172.5000,      15.0000,   4.00000,    555.9661
    177.5000,      15.0000,   4.00000,    562.4541
    182.5000,      15.0000,   4.00000,    579.4813
    187.5000,      15.0000,   4.00000,    514.0684
    192.5000,      15.0000,   4.00000,    538.0629
    197.5000,      15.0000,   4.00000,    556.6617
    202.5000,      15.0000,   4.00000,    503.4372
    207.5000,      15.0000,   4.00000,    393.5364
    212.5000,      15.0000,   4.00000,    327.5761
    217.5000,      15.0000,   4.00000,    360.7370
    222.5000,      15.0000,   4.00000,    356.9872
    227.5000,      15.0000,   4.00000,    352.1748
    232.5000,      15.0000,   4.00000,    358.5262
    237.5000,      15.0000,   4.00000,    379.4676
    242.5000,      15.0000,   4.00000,    402.4480
    247.5000,      15.0000,   4.00000,    392.9517
    252.5000,      15.0000,   4.00000,    411.7090
    257.5000,      15.0000,   4.00000,    405.9286
    262.5000,      15.0000,   4.00000,    456.0566
    267.5000,      15.0000,   4.00000,    492.2634
    272.5000,      15.0000,   4.00000,    521.1909
    277.5000,      15.0000,   4.00000,    508.8759
    282.5000,      15.0000,   4.00000,    494.6563
    287.5000,      15.0000,   4.00000,    503.8924
    292.5000,      15.0000,   4.00000,    492.6363
    297.5000,      15.0000,   4.00000,    472.6809
    302.5000,      15.0000,   4.00000,    456.2723
    307.5000,      15.0000,   4.00000,    449.0430
    312.5000,      15.0000,   4.00000,    440.7836
    317.5000,      15.0000,   4.00000,    410.7177
    322.5000,      15.0000,   4.00000,    387.1161
    327.5000,      15.0000,   4.00000,    393.0137
    332.5000,      15.0000,   4.00000,    385.9106
    337.5000,      15.0000,   4.00000,    371.0587
    342.5000,      15.0000,   4.00000,    346.7761
    347.5000,      15.0000,   4.00000,    347.6403
    352.5000,      15.0000,   4.00000,    395.3810
    357.5000,      15.0000,   4.00000,    469.7755
    362.5000,      15.0000,   4.00000,    501.4987
    367.5000,      15.0000,   4.00000,    523.5019
    372.5000,      15.0000,   4.00000,    533.6539
    377.5000,      15.0000,   4.00000,    673.9706
     82.5000,      55.0000,   1.00000,    490.9274
     87.5000,      55.0000,   1.00000,    441.6216
     92.5000,      55.0000,   1.00000,    441.9184
     97.5000,      55.0000,   1.00000,    491.5567
    102.5000,      55.0000,   1.00000,    550.3967
    107.5000,      55.0000,   1.00000,    610.8862
    112.5000,      55.0000,   1.00000,    671.9598
    117.5000,      55.0000,   1.00000,    676.4879
    122.5000,      55.0000,   1.00000,    643.0124
    127.5000,      55.0000,   1.00000,    613.0148
    132.5000,      55.0000,   1.00000,    612.8739
    137.5000,      55.0000,   1.00000,    633.6622
    142.5000,      55.0000,   1.00000,    676.8358
    147.5000,      55.0000,   1.00000,    658.3372
    152.5000,      55.0000,   1.00000,    629.0222
    157.5000,      55.0000,   1.00000,    595.2946
    162.5000,      55.0000,   1.00000,    572.5797
    167.5000,      55.0000,   1.00000,    551.4852
    172.5000,      55.0000,   1.00000,    559.5484
    177.5000,      55.0000,   1.00000,    568.0811
    182.5000,      55.0000,   1.00000,    553.9203
    187.5000,      55.0000,   1.00000,    527.1578
    192.5000,      55.0000,   1.00000,    499.2832
    197.5000,      55.0000,   1.00000,    473.6435
    202.5000,      55.0000,   1.00000,    460.2310
    212.5000,      55.0000,   1.00000,    425.0103
    217.5000,      55.0000,   1.00000,    409.0917
    222.5000,      55.0000,   1.00000,    412.8826
    227.5000,      55.0000,   1.00000,    388.4166
    232.5000,      55.0000,   1.00000,    367.1564
    237.5000,      55.0000,   1.00000,    378.2238
    242.5000,      55.0000,   1.00000,    401.3222
    247.5000,      55.0000,   1.00000,    418.1927
    252.5000,      55.0000,   1.00000,    426.6413
    257.5000,      55.0000,   1.00000,    441.6749
    262.5000,      55.0000,   1.00000,    464.0424
    267.5000,      55.0000,   1.00000,    483.4777
    272.5000,      55.0000,   1.00000,    498.6290
    277.5000,      55.0000,   1.00000,    492.1630
    282.5000,      55.0000,   1.00000,    504.0316
    287.5000,      55.0000,   1.00000,    511.1663
    292.5000,      55.0000,   1.00000,    495.3881
    297.5000,      55.0000,   1.00000,    470.6957
    302.5000,      55.0000,   1.00000,    431.5897
    307.5000,      55.0000,   1.00000,    411.7464
    312.5000,      55.0000,   1.00000,    392.9912
    317.5000,      55.0000,   1.00000,    377.6750
    322.5000,      55.0000,   1.00000,    363.2560
    327.5000,      55.0000,   1.00000,    355.5778
    332.5000,      55.0000,   1.00000,    368.4891
    337.5000,      55.0000,   1.00000,    382.2219
    342.5000,      55.0000,   1.00000,    391.8049
    347.5000,      55.0000,   1.00000,    410.3196
    352.5000,      55.0000,   1.00000,    438.5805
    357.5000,      55.0000,   1.00000,    489.1069
    362.5000,      55.0000,   1.00000,    518.6638
     82.5000,      15.0000,   5.00000,    443.1220
     87.5000,      15.0000,   5.00000,    546.0386
     92.5000,      15.0000,   5.00000,    618.7405
     97.5000,      15.0000,   5.00000,    620.2287
    102.5000,      15.0000,   5.00000,    578.8177
    107.5000,      15.0000,   5.00000,    524.6208
    112.5000,      15.0000,   5.00000,    507.5620
    117.5000,      15.0000,   5.00000,    552.7179
    122.5000,      15.0000,   5.00000,    619.9276
    127.5000,      15.0000,   5.00000,    649.8509
    132.5000,      15.0000,   5.00000,    630.4365
    137.5000,      15.0000,   5.00000,    647.6813
    142.5000,      15.0000,   5.00000,    652.7507
    147.5000,      15.0000,   5.00000,    605.8887
    152.5000,      15.0000,   5.00000,    529.6655
    157.5000,      15.0000,   5.00000,    519.4566
    162.5000,      15.0000,   5.00000,    545.9798
    167.5000,      15.0000,   5.00000,    513.3954
    172.5000,      15.0000,   5.00000,    558.9103
    177.5000,      15.0000,   5.00000,    585.6757
    182.5000,      15.0000,   5.00000,    624.2989
    187.5000,      15.0000,   5.00000,    546.5560
    192.5000,      15.0000,   5.00000,    549.8195
    197.5000,      15.0000,   5.00000,    547.1128
    202.5000,      15.0000,   5.00000,    489.9035
    212.5000,      15.0000,   5.00000,    317.9080
    217.5000,      15.0000,   5.00000,    352.6174
    222.5000,      15.0000,   5.00000,    351.7859
    227.5000,      15.0000,   5.00000,    351.4200
    232.5000,      15.0000,   5.00000,    355.6660
    237.5000,      15.0000,   5.00000,    370.7274
    242.5000,      15.0000,   5.00000,    399.7256
    247.5000,      15.0000,   5.00000,    386.7679
    252.5000,      15.0000,   5.00000,    401.8759
    257.5000,      15.0000,   5.00000,    393.8145
    262.5000,      15.0000,   5.00000,    458.1136
    267.5000,      15.0000,   5.00000,    495.9526
    272.5000,      15.0000,   5.00000,    528.0023
    277.5000,      15.0000,   5.00000,    522.9794
    282.5000,      15.0000,   5.00000,    511.3124
    287.5000,      15.0000,   5.00000,    522.0636
    292.5000,      15.0000,   5.00000,    496.0569
    297.5000,      15.0000,   5.00000,    473.3312
    302.5000,      15.0000,   5.00000,    427.5177
    307.5000,      15.0000,   5.00000,    405.6361
    312.5000,      15.0000,   5.00000,    396.9297
    317.5000,      15.0000,   5.00000,    386.8777
    322.5000,      15.0000,   5.00000,    377.4336
    327.5000,      15.0000,   5.00000,    383.1040
    332.5000,      15.0000,   5.00000,    384.5156
    337.5000,      15.0000,   5.00000,    367.1083
    342.5000,      15.0000,   5.00000,    347.3030
    347.5000,      15.0000,   5.00000,    348.4764
    352.5000,      15.0000,   5.00000,    397.8728
    357.5000,      15.0000,   5.00000,    469.6749
    362.5000,      15.0000,   5.00000,    494.9456
     97.5000,      65.0000,   1.00000,    426.6726
    102.5000,      65.0000,   1.00000,    433.4971
    107.5000,      65.0000,   1.00000,    441.5098
    112.5000,      65.0000,   1.00000,    506.0477
    117.5000,      65.0000,   1.00000,    559.9214
    122.5000,      65.0000,   1.00000,    586.3261
    127.5000,      65.0000,   1.00000,    599.6199
    132.5000,      65.0000,   1.00000,    601.5048
    137.5000,      65.0000,   1.00000,    606.6439
    142.5000,      65.0000,   1.00000,    596.9951
    147.5000,      65.0000,   1.00000,    627.8093
    152.5000,      65.0000,   1.00000,    656.8191
    157.5000,      65.0000,   1.00000,    666.8428
    162.5000,      65.0000,   1.00000,    625.6022
    167.5000,      65.0000,   1.00000,    617.6527
    172.5000,      65.0000,   1.00000,    594.3677
    177.5000,      65.0000,   1.00000,    537.9321
    182.5000,      65.0000,   1.00000,    516.3427
    187.5000,      65.0000,   1.00000,    512.8007
    227.5000,      65.0000,   1.00000,    414.0732
    232.5000,      65.0000,   1.00000,    387.2359
    237.5000,      65.0000,   1.00000,    381.9130
    242.5000,      65.0000,   1.00000,    405.3037
    247.5000,      65.0000,   1.00000,    418.1500
    252.5000,      65.0000,   1.00000,    438.4375
    257.5000,      65.0000,   1.00000,    447.0196
    262.5000,      65.0000,   1.00000,    461.7004
    267.5000,      65.0000,   1.00000,    474.3865
    272.5000,      65.0000,   1.00000,    469.1102
    277.5000,      65.0000,   1.00000,    474.4940
    282.5000,      65.0000,   1.00000,    475.5670
    287.5000,      65.0000,   1.00000,    451.7419
    292.5000,      65.0000,   1.00000,    434.2719
    297.5000,      65.0000,   1.00000,    443.7841
    302.5000,      65.0000,   1.00000,    432.0559
    307.5000,      65.0000,   1.00000,    409.8818
    312.5000,      65.0000,   1.00000,    394.9925
    317.5000,      65.0000,   1.00000,    380.1891
    322.5000,      65.0000,   1.00000,    381.7945
    327.5000,      65.0000,   1.00000,    388.0900
    332.5000,      65.0000,   1.00000,    396.5757
    337.5000,      65.0000,   1.00000,    404.9665
    342.5000,      65.0000,   1.00000,    413.9399
    347.5000,      65.0000,   1.00000,    427.5765
    102.5000,      15.0000,   6.00000,    474.1277
    107.5000,      15.0000,   6.00000,    397.9333
    112.5000,      15.0000,   6.00000,    391.6900
    122.5000,      15.0000,   6.00000,    555.2419
    127.5000,      15.0000,   6.00000,    611.2530
    132.5000,      15.0000,   6.00000,    601.6883
    137.5000,      15.0000,   6.00000,    616.3583
    142.5000,      15.0000,   6.00000,    598.5962
    147.5000,      15.0000,   6.00000,    579.0366
    152.5000,      15.0000,   6.00000,    535.9431
    157.5000,      15.0000,   6.00000,    563.3544
    162.5000,      15.0000,   6.00000,    597.5786
    167.5000,      15.0000,   6.00000,    558.3079
    172.5000,      15.0000,   6.00000,    580.0681
    177.5000,      15.0000,   6.00000,    587.8036
    182.5000,      15.0000,   6.00000,    613.7514
    187.5000,      15.0000,   6.00000,    548.3309
    227.5000,      15.0000,   6.00000,    348.4181
    232.5000,      15.0000,   6.00000,    353.2211
    237.5000,      15.0000,   6.00000,    367.6578
    242.5000,      15.0000,   6.00000,    398.2396
    247.5000,      15.0000,   6.00000,    385.0094
    252.5000,      15.0000,   6.00000,    400.6451
    257.5000,      15.0000,   6.00000,    400.7449
    262.5000,      15.0000,   6.00000,    457.5604
    267.5000,      15.0000,   6.00000,    482.1417
    272.5000,      15.0000,   6.00000,    505.8815
    277.5000,      15.0000,   6.00000,    507.3056
    282.5000,      15.0000,   6.00000,    488.9813
    287.5000,      15.0000,   6.00000,    471.3839
    292.5000,      15.0000,   6.00000,    445.0933
    297.5000,      15.0000,   6.00000,    441.4575
    302.5000,      15.0000,   6.00000,    425.2997
    307.5000,      15.0000,   6.00000,    405.7755
    312.5000,      15.0000,   6.00000,    399.3211
    317.5000,      15.0000,   6.00000,    396.9480
    322.5000,      15.0000,   6.00000,    393.2050
    327.5000,      15.0000,   6.00000,    404.7386
    332.5000,      15.0000,   6.00000,    404.0861
    337.5000,      15.0000,   6.00000,    386.6031
    342.5000,      15.0000,   6.00000,    357.4780
    347.5000,      15.0000,   6.00000,    355.6767
    105.0000,      30.0000,   3.00000,    445.9083
    110.0000,      30.0000,   3.00000,    440.2450
    115.0000,      30.0000,   3.00000,    436.3294
    120.0000,      30.0000,   3.00000,    455.1822
    125.0000,      30.0000,   3.00000,    495.6117
    130.0000,      30.0000,   3.00000,    567.2712
    135.0000,      30.0000,   3.00000,    602.9093
    140.0000,      30.0000,   3.00000,    591.4160
    145.0000,      30.0000,   3.00000,    577.3412
    150.0000,      30.0000,   3.00000,    577.0321
    155.0000,      30.0000,   3.00000,    590.4170
    160.0000,      30.0000,   3.00000,    558.5868
    165.0000,      30.0000,   3.00000,    593.5713
    170.0000,      30.0000,   3.00000,    616.0674
    175.0000,      30.0000,   3.00000,    604.2328
    180.0000,      30.0000,   3.00000,    573.3411
    235.0000,      30.0000,   3.00000,    373.1852
    240.0000,      30.0000,   3.00000,    369.4693
    245.0000,      30.0000,   3.00000,    387.4880
    250.0000,      30.0000,   3.00000,    405.4999
    255.0000,      30.0000,   3.00000,    424.6962
    260.0000,      30.0000,   3.00000,    438.2265
    265.0000,      30.0000,   3.00000,    450.2833
    270.0000,      30.0000,   3.00000,    475.3138
    275.0000,      30.0000,   3.00000,    476.1558
    280.0000,      30.0000,   3.00000,    466.4470
    285.0000,      30.0000,   3.00000,    452.9048
    290.0000,      30.0000,   3.00000,    441.0349
    295.0000,      30.0000,   3.00000,    432.5064
    300.0000,      30.0000,   3.00000,    417.4362
    305.0000,      30.0000,   3.00000,    420.2050
    310.0000,      30.0000,   3.00000,    417.8604
    315.0000,      30.0000,   3.00000,    406.7513
    320.0000,      30.0000,   3.00000,    413.2514
    325.0000,      30.0000,   3.00000,    412.8207
    330.0000,      30.0000,   3.00000,    400.1064
    335.0000,      30.0000,   3.00000,    387.3201
    340.0000,      30.0000,   3.00000,    383.5729
    112.5000,      25.0000,   4.00000,    412.9936
    117.5000,      25.0000,   4.00000,    428.2622
    122.5000,      25.0000,   4.00000,    444.6773
    127.5000,      25.0000,   4.00000,    491.6175
    132.5000,      25.0000,   4.00000,    561.3475
    137.5000,      25.0000,   4.00000,    570.0595
    142.5000,      25.0000,   4.00000,    560.9719
    147.5000,      25.0000,   4.00000,    571.8614
    152.5000,      25.0000,   4.00000,    581.5070
    157.5000,      25.0000,   4.00000,    558.3735
    162.5000,      25.0000,   4.00000,    549.3472
    167.5000,      25.0000,   4.00000,    598.7480
    172.5000,      25.0000,   4.00000,    636.4622
    242.5000,      25.0000,   4.00000,    384.2507
    247.5000,      25.0000,   4.00000,    400.6906
    252.5000,      25.0000,   4.00000,    392.0066
    257.5000,      25.0000,   4.00000,    425.8200
    262.5000,      25.0000,   4.00000,    438.9794
    267.5000,      25.0000,   4.00000,    450.9888
    272.5000,      25.0000,   4.00000,    451.7805
    277.5000,      25.0000,   4.00000,    451.7284
    282.5000,      25.0000,   4.00000,    443.2997
    287.5000,      25.0000,   4.00000,    435.9174
    292.5000,      25.0000,   4.00000,    427.9611
    297.5000,      25.0000,   4.00000,    416.2381
    302.5000,      25.0000,   4.00000,    424.7262
    307.5000,      25.0000,   4.00000,    414.2810
    312.5000,      25.0000,   4.00000,    418.5862
    317.5000,      25.0000,   4.00000,    432.1944
    322.5000,      25.0000,   4.00000,    428.2045
    327.5000,      25.0000,   4.00000,    417.0474
    332.5000,      25.0000,   4.00000,    408.2047
   7.43
ITERATION 3
MODEL RESISTIVITY
LAYER 1
87,     2.5000
     10.0000,     614.84
     15.0000,     1589.0
     20.0000,     1757.0
     25.0000,     1873.2
     30.0000,     1819.9
     35.0000,     1390.2
     40.0000,     1124.0
     45.0000,     730.73
     50.0000,     743.40
     55.0000,     740.72
     60.0000,     847.63
     65.0000,     403.44
     70.0000,     287.27
     75.0000,     310.35
     80.0000,     363.82
     85.0000,     579.43
     90.0000,     1066.1
     95.0000,     1127.1
    100.0000,     1097.2
    105.0000,     999.97
    110.0000,     842.84
    115.0000,     754.89
    120.0000,     916.32
    125.0000,     1470.8
    130.0000,     1753.7
    135.0000,     1810.0
    140.0000,     2424.5
    145.0000,     3984.9
    150.0000,     3624.1
    155.0000,     3662.0
    160.0000,     4904.4
    165.0000,     4988.1
    170.0000,     4220.7
    175.0000,     2488.1
    180.0000,     2942.4
    185.0000,     2104.4
    190.0000,     1687.0
    195.0000,     1159.5
    200.0000,     1351.0
    205.0000,     810.54
    210.0000,     338.87
    215.0000,     437.94
    220.0000,     459.50
    225.0000,     541.53
    230.0000,     432.33
    235.0000,     403.34
    240.0000,     524.67
    245.0000,     471.17
    250.0000,     479.62
    255.0000,     408.99
    260.0000,     451.25
    265.0000,     418.08
    270.0000,     588.11
    275.0000,     522.90
    280.0000,     457.39
    285.0000,     464.11
    290.0000,     341.55
    295.0000,     340.05
    300.0000,     296.50
    305.0000,     215.53
    310.0000,     209.83
    315.0000,     217.08
    320.0000,     186.75
    325.0000,     197.19
    330.0000,     206.79
    335.0000,     211.24
    340.0000,     208.92
    345.0000,     189.25
    350.0000,     184.74
    355.0000,     241.20
    360.0000,     328.56
    365.0000,     409.02
    370.0000,     409.70
    375.0000,     662.38
    380.0000,     1047.2
    385.0000,     2483.7
    390.0000,     2418.8
    395.0000,     1825.8
    400.0000,     1699.5
    405.0000,     1424.1
    410.0000,     1033.1
    415.0000,     671.27
    420.0000,     572.33
    425.0000,     441.57
    430.0000,     502.17
    435.0000,     615.48
           702.2476
LAYER 2
87,     5.2500
     10.0000,     609.70
     15.0000,     1435.4
     20.0000,     1757.3
     25.0000,     1879.3
     30.0000,     1848.8
     35.0000,     1391.5
     40.0000,     1125.0
     45.0000,     727.74
     50.0000,     743.47
     55.0000,     754.23
     60.0000,     864.12
     65.0000,     408.03
     70.0000,     300.41
     75.0000,     311.47
     80.0000,     363.66
     85.0000,     575.23
     90.0000,     1015.8
     95.0000,     1126.4
    100.0000,     1097.1
    105.0000,     997.51
    110.0000,     835.39
    115.0000,     770.75
    120.0000,     924.83
    125.0000,     1511.4
    130.0000,     1827.0
    135.0000,     1927.1
    140.0000,     2492.8
    145.0000,     3781.6
    150.0000,     3373.4
    155.0000,     3312.8
    160.0000,     4089.4
    165.0000,     4133.1
    170.0000,     3926.8
    175.0000,     2352.1
    180.0000,     2274.9
    185.0000,     1961.6
    190.0000,     1442.0
    195.0000,     1033.1
    200.0000,     1276.1
    205.0000,     838.08
    210.0000,     398.18
    215.0000,     438.26
    220.0000,     459.47
    225.0000,     523.46
    230.0000,     432.27
    235.0000,     403.23
    240.0000,     478.14
    245.0000,     466.97
    250.0000,     465.81
    255.0000,     408.92
    260.0000,     447.96
    265.0000,     427.11
    270.0000,     577.51
    275.0000,     522.34
    280.0000,     456.38
    285.0000,     454.65
    290.0000,     348.99
    295.0000,     341.16
    300.0000,     299.77
    305.0000,     225.83
    310.0000,     220.35
    315.0000,     221.54
    320.0000,     202.83
    325.0000,     205.05
    330.0000,     213.63
    335.0000,     217.22
    340.0000,     216.51
    345.0000,     203.23
    350.0000,     202.25
    355.0000,     252.63
    360.0000,     371.98
    365.0000,     514.34
    370.0000,     538.86
    375.0000,     668.51
    380.0000,     1077.7
    385.0000,     2151.6
    390.0000,     2129.4
    395.0000,     1457.5
    400.0000,     1306.1
    405.0000,     1172.0
    410.0000,     858.38
    415.0000,     576.75
    420.0000,     499.13
    425.0000,     438.95
    430.0000,     492.23
    435.0000,     615.66
           714.8398
LAYER 3
85,     8.2750
     15.0000,     617.98
     20.0000,     1503.1
     25.0000,     1853.7
     30.0000,     1852.9
     35.0000,     1410.9
     40.0000,     1089.7
     45.0000,     726.19
     50.0000,     748.79
     55.0000,     1172.8
     60.0000,     1242.8
     65.0000,     1182.7
     70.0000,     679.45
     75.0000,     617.56
     80.0000,     510.79
     85.0000,     564.46
     90.0000,     907.63
     95.0000,     1053.4
    100.0000,     1036.4
    105.0000,     939.20
    110.0000,     831.77
    115.0000,     827.15
    120.0000,     1031.8
    125.0000,     1696.0
    130.0000,     2388.6
    135.0000,     2631.8
    140.0000,     2510.1
    145.0000,     2485.1
    150.0000,     1874.5
    155.0000,     1760.0
    160.0000,     1755.1
    165.0000,     1755.4
    170.0000,     1756.4
    175.0000,     1309.6
    180.0000,     1310.0
    185.0000,     1367.0
    190.0000,     783.19
    195.0000,     621.25
    200.0000,     975.21
    205.0000,     933.39
    210.0000,     470.95
    215.0000,     436.74
    220.0000,     434.81
    225.0000,     433.60
    230.0000,     420.68
    235.0000,     399.98
    240.0000,     418.66
    245.0000,     423.13
    250.0000,     420.71
    255.0000,     406.01
    260.0000,     425.86
    265.0000,     426.08
    270.0000,     486.42
    275.0000,     484.66
    280.0000,     455.03
    285.0000,     431.60
    290.0000,     372.11
    295.0000,     370.37
    300.0000,     372.49
    305.0000,     385.38
    310.0000,     398.81
    315.0000,     424.76
    320.0000,     448.11
    325.0000,     452.98
    330.0000,     464.43
    335.0000,     468.14
    340.0000,     468.11
    345.0000,     462.91
    350.0000,     462.37
    355.0000,     488.57
    360.0000,     696.70
    365.0000,     875.20
    370.0000,     873.13
    375.0000,     832.37
    380.0000,     1078.4
    385.0000,     1060.9
    390.0000,     861.13
    395.0000,     667.76
    400.0000,     669.47
    405.0000,     673.51
    410.0000,     648.11
    415.0000,     493.27
    420.0000,     445.37
    425.0000,     435.57
    430.0000,     490.43
           669.2206
LAYER 4
83,    11.6025
     20.0000,     614.80
     25.0000,     1520.8
     30.0000,     1523.6
     35.0000,     1307.8
     40.0000,     935.52
     45.0000,     708.44
     50.0000,     738.84
     55.0000,     1960.6
     60.0000,     2522.6
     65.0000,     2945.5
     70.0000,     1737.0
     75.0000,     1389.3
     80.0000,     950.34
     85.0000,     591.68
     90.0000,     877.24
     95.0000,     1019.5
    100.0000,     1016.9
    105.0000,     903.72
    110.0000,     830.87
    115.0000,     848.66
    120.0000,     1076.7
    125.0000,     1741.9
    130.0000,     2413.9
    135.0000,     2709.2
    140.0000,     2706.3
    145.0000,     1995.1
    150.0000,     1238.8
    155.0000,     1154.8
    160.0000,     1117.4
    165.0000,     1108.2
    170.0000,     1105.3
    175.0000,     1075.7
    180.0000,     1092.3
    185.0000,     1129.6
    190.0000,     497.64
    195.0000,     443.72
    200.0000,     808.32
    205.0000,     944.05
    210.0000,     473.16
    215.0000,     410.98
    220.0000,     390.48
    225.0000,     384.86
    230.0000,     387.40
    235.0000,     385.83
    240.0000,     391.19
    245.0000,     395.86
    250.0000,     396.91
    255.0000,     395.93
    260.0000,     406.98
    265.0000,     409.48
    270.0000,     419.57
    275.0000,     420.19
    280.0000,     421.88
    285.0000,     420.71
    290.0000,     394.69
    295.0000,     421.41
    300.0000,     437.09
    305.0000,     615.60
    310.0000,     677.57
    315.0000,     747.09
    320.0000,     739.57
    325.0000,     725.42
    330.0000,     709.96
    335.0000,     687.69
    340.0000,     676.38
    345.0000,     643.30
    350.0000,     637.26
    355.0000,     628.43
    360.0000,     799.92
    365.0000,     888.18
    370.0000,     915.71
    375.0000,     908.15
    380.0000,     934.42
    385.0000,     565.15
    390.0000,     431.45
    395.0000,     443.39
    400.0000,     482.32
    405.0000,     555.26
    410.0000,     583.79
    415.0000,     485.92
    420.0000,     445.01
    425.0000,     438.25
           500.7890
LAYER 5
79,    15.2628
     30.0000,     535.29
     35.0000,     548.61
     40.0000,     549.94
     45.0000,     681.63
     50.0000,     728.56
     55.0000,     1947.3
     60.0000,     2722.8
     65.0000,     2875.5
     70.0000,     2400.3
     75.0000,     1895.5
     80.0000,     1596.2
     85.0000,     1202.5
     90.0000,     1034.8
     95.0000,     1020.5
    100.0000,     1003.6
    105.0000,     859.99
    110.0000,     758.17
    115.0000,     693.70
    120.0000,     680.29
    125.0000,     645.50
    130.0000,     642.57
    135.0000,     637.80
    140.0000,     636.79
    145.0000,     637.78
    150.0000,     727.02
    155.0000,     828.35
    160.0000,     975.45
    165.0000,     1061.5
    170.0000,     1059.9
    175.0000,     1043.8
    180.0000,     1044.2
    185.0000,     977.38
    190.0000,     483.51
    195.0000,     448.84
    200.0000,     572.45
    205.0000,     618.80
    210.0000,     480.69
    215.0000,     409.46
    220.0000,     360.39
    225.0000,     353.44
    230.0000,     353.50
    235.0000,     353.89
    240.0000,     356.41
    245.0000,     360.79
    250.0000,     361.40
    255.0000,     361.80
    260.0000,     361.13
    265.0000,     359.87
    270.0000,     354.86
    275.0000,     354.17
    280.0000,     359.63
    285.0000,     396.46
    290.0000,     397.13
    295.0000,     447.78
    300.0000,     552.92
    305.0000,     678.06
    310.0000,     748.53
    315.0000,     753.09
    320.0000,     749.90
    325.0000,     725.23
    330.0000,     694.94
    335.0000,     662.12
    340.0000,     632.61
    345.0000,     619.33
    350.0000,     618.67
    355.0000,     621.71
    360.0000,     784.73
    365.0000,     824.42
    370.0000,     778.48
    375.0000,     534.44
    380.0000,     361.74
    385.0000,     328.96
    390.0000,     325.60
    395.0000,     366.31
    400.0000,     409.88
    405.0000,     462.22
    410.0000,     482.79
    415.0000,     481.37
           458.3752
LAYER 6
75,    19.2890
     40.0000,     509.02
     45.0000,     620.21
     50.0000,     715.80
     55.0000,     1741.4
     60.0000,     2412.3
     65.0000,     2185.1
     70.0000,     1848.2
     75.0000,     1790.3
     80.0000,     1553.5
     85.0000,     1300.9
     90.0000,     1097.3
     95.0000,     1022.6
    100.0000,     978.87
    105.0000,     845.04
    110.0000,     718.24
    115.0000,     590.12
    120.0000,     490.95
    125.0000,     447.53
    130.0000,     432.57
    135.0000,     432.29
    140.0000,     444.52
    145.0000,     498.50
    150.0000,     643.46
    155.0000,     690.68
    160.0000,     863.84
    165.0000,     939.97
    170.0000,     936.78
    175.0000,     915.17
    180.0000,     911.35
    185.0000,     744.77
    190.0000,     506.44
    195.0000,     501.18
    200.0000,     507.93
    205.0000,     509.74
    210.0000,     479.04
    215.0000,     411.01
    220.0000,     361.21
    225.0000,     353.54
    230.0000,     352.94
    235.0000,     352.70
    240.0000,     352.53
    245.0000,     353.16
    250.0000,     353.47
    255.0000,     353.38
    260.0000,     352.82
    265.0000,     352.18
    270.0000,     351.24
    275.0000,     351.59
    280.0000,     358.55
    285.0000,     386.92
    290.0000,     396.72
    295.0000,     447.20
    300.0000,     548.99
    305.0000,     648.37
    310.0000,     685.89
    315.0000,     685.76
    320.0000,     682.89
    325.0000,     654.92
    330.0000,     616.19
    335.0000,     587.36
    340.0000,     568.67
    345.0000,     562.58
    350.0000,     564.84
    355.0000,     574.03
    360.0000,     564.84
    365.0000,     554.89
    370.0000,     493.86
    375.0000,     396.16
    380.0000,     349.91
    385.0000,     333.96
    390.0000,     351.47
    395.0000,     373.77
    400.0000,     407.51
    405.0000,     449.39
           478.5101
LAYER 7
71,    23.7179
     50.0000,     616.20
     55.0000,     966.08
     60.0000,     1433.4
     65.0000,     1580.5
     70.0000,     1601.4
     75.0000,     1599.9
     80.0000,     1521.3
     85.0000,     1287.2
     90.0000,     1096.4
     95.0000,     998.43
    100.0000,     921.77
    105.0000,     803.13
    110.0000,     669.54
    115.0000,     542.03
    120.0000,     450.59
    125.0000,     409.53
    130.0000,     398.85
    135.0000,     398.52
    140.0000,     412.33
    145.0000,     440.96
    150.0000,     536.34
    155.0000,     612.71
    160.0000,     755.68
    165.0000,     777.20
    170.0000,     754.51
    175.0000,     712.98
    180.0000,     706.50
    185.0000,     632.73
    190.0000,     507.72
    195.0000,     501.56
    200.0000,     497.08
    205.0000,     496.31
    210.0000,     474.74
    215.0000,     417.23
    220.0000,     372.65
    225.0000,     356.52
    230.0000,     353.04
    235.0000,     352.58
    240.0000,     352.14
    245.0000,     351.71
    250.0000,     351.39
    255.0000,     351.23
    260.0000,     351.15
    265.0000,     351.12
    270.0000,     351.08
    275.0000,     351.73
    280.0000,     358.74
    285.0000,     381.51
    290.0000,     396.39
    295.0000,     445.98
    300.0000,     531.91
    305.0000,     594.10
    310.0000,     601.38
    315.0000,     596.82
    320.0000,     595.00
    325.0000,     564.70
    330.0000,     522.92
    335.0000,     489.91
    340.0000,     469.57
    345.0000,     459.33
    350.0000,     457.21
    355.0000,     455.59
    360.0000,     447.89
    365.0000,     432.57
    370.0000,     406.21
    375.0000,     373.64
    380.0000,     359.33
    385.0000,     358.25
    390.0000,     372.33
    395.0000,     379.66
           402.6642
LAYER 8
67,    28.5897
     60.0000,     661.66
     65.0000,     809.15
     70.0000,     869.01
     75.0000,     881.95
     80.0000,     884.14
     85.0000,     883.45
     90.0000,     866.87
     95.0000,     833.05
    100.0000,     779.09
    105.0000,     691.90
    110.0000,     586.82
    115.0000,     493.08
    120.0000,     425.19
    125.0000,     397.04
    130.0000,     393.81
    135.0000,     396.66
    140.0000,     410.83
    145.0000,     426.64
    150.0000,     468.72
    155.0000,     551.40
    160.0000,     644.76
    165.0000,     678.23
    170.0000,     678.36
    175.0000,     665.16
    180.0000,     659.28
    185.0000,     585.64
    190.0000,     507.80
    195.0000,     501.13
    200.0000,     496.10
    205.0000,     490.86
    210.0000,     468.71
    215.0000,     419.08
    220.0000,     382.36
    225.0000,     362.23
    230.0000,     354.11
    235.0000,     351.82
    240.0000,     351.46
    245.0000,     351.18
    250.0000,     350.84
    255.0000,     350.69
    260.0000,     350.67
    265.0000,     350.68
    270.0000,     350.84
    275.0000,     352.50
    280.0000,     360.23
    285.0000,     379.92
    290.0000,     395.00
    295.0000,     435.55
    300.0000,     479.31
    305.0000,     496.15
    310.0000,     495.72
    315.0000,     492.91
    320.0000,     490.55
    325.0000,     474.25
    330.0000,     451.55
    335.0000,     433.17
    340.0000,     421.79
    345.0000,     415.40
    350.0000,     412.41
    355.0000,     410.36
    360.0000,     407.20
    365.0000,     401.70
    370.0000,     391.99
    375.0000,     372.02
    380.0000,     365.35
    385.0000,     364.77
           377.9489
LAYER 9
61,    33.9487
     75.0000,     635.56
     80.0000,     634.19
     85.0000,     629.16
     90.0000,     626.15
     95.0000,     621.83
    100.0000,     590.83
    105.0000,     538.88
    110.0000,     478.79
    115.0000,     425.39
    120.0000,     392.24
    125.0000,     380.82
    130.0000,     381.45
    135.0000,     381.78
    140.0000,     386.83
    145.0000,     394.60
    150.0000,     426.71
    155.0000,     475.87
    160.0000,     523.16
    165.0000,     545.42
    170.0000,     547.45
    175.0000,     545.63
    180.0000,     544.23
    185.0000,     529.44
    190.0000,     505.81
    195.0000,     496.18
    200.0000,     490.25
    205.0000,     479.79
    210.0000,     457.71
    215.0000,     417.36
    220.0000,     385.61
    225.0000,     365.20
    230.0000,     354.84
    235.0000,     350.83
    240.0000,     349.81
    245.0000,     349.66
    250.0000,     349.61
    255.0000,     349.57
    260.0000,     349.49
    265.0000,     349.56
    270.0000,     350.32
    275.0000,     353.31
    280.0000,     361.68
    285.0000,     378.75
    290.0000,     394.21
    295.0000,     418.74
    300.0000,     435.31
    305.0000,     439.41
    310.0000,     438.94
    315.0000,     438.41
    320.0000,     436.96
    325.0000,     430.64
    330.0000,     421.48
    335.0000,     413.47
    340.0000,     408.31
    345.0000,     405.63
    350.0000,     404.23
    355.0000,     403.02
    360.0000,     400.25
    365.0000,     398.17
    370.0000,     392.28
           371.7431
LAYER 10
55,    39.8436
     90.0000,     513.02
     95.0000,     477.79
    100.0000,     446.69
    105.0000,     411.62
    110.0000,     381.64
    115.0000,     357.19
    120.0000,     351.06
    125.0000,     352.36
    130.0000,     353.87
    135.0000,     354.22
    140.0000,     365.05
    145.0000,     390.20
    150.0000,     413.05
    155.0000,     449.08
    160.0000,     485.11
    165.0000,     507.56
    170.0000,     512.28
    175.0000,     511.23
    180.0000,     508.62
    185.0000,     505.20
    190.0000,     499.95
    195.0000,     493.14
    200.0000,     484.55
    205.0000,     471.73
    210.0000,     450.55
    215.0000,     415.98
    220.0000,     385.85
    225.0000,     365.75
    230.0000,     354.69
    235.0000,     349.75
    240.0000,     348.11
    245.0000,     347.79
    250.0000,     347.70
    255.0000,     347.69
    260.0000,     347.81
    265.0000,     348.29
    270.0000,     349.81
    275.0000,     353.76
    280.0000,     362.33
    285.0000,     378.13
    290.0000,     392.76
    295.0000,     406.47
    300.0000,     413.44
    305.0000,     415.07
    310.0000,     414.84
    315.0000,     414.61
    320.0000,     414.20
    325.0000,     412.73
    330.0000,     410.20
    335.0000,     407.67
    340.0000,     405.79
    345.0000,     404.87
    350.0000,     404.01
    355.0000,     403.46
           398.3225
LAYER 11
51,    46.3279
    100.0000,     350.76
    105.0000,     324.43
    110.0000,     313.37
    115.0000,     313.11
    120.0000,     312.87
    125.0000,     313.72
    130.0000,     313.98
    135.0000,     321.34
    140.0000,     339.32
    145.0000,     368.03
    150.0000,     401.55
    155.0000,     439.72
    160.0000,     473.70
    165.0000,     494.26
    170.0000,     500.27
    175.0000,     501.10
    180.0000,     501.74
    185.0000,     501.91
    190.0000,     498.67
    195.0000,     492.39
    200.0000,     483.59
    205.0000,     470.34
    210.0000,     448.82
    215.0000,     415.47
    220.0000,     385.62
    225.0000,     365.62
    230.0000,     354.41
    235.0000,     349.19
    240.0000,     347.29
    245.0000,     346.84
    250.0000,     346.77
    255.0000,     346.76
    260.0000,     346.94
    265.0000,     347.67
    270.0000,     349.60
    275.0000,     353.94
    280.0000,     362.44
    285.0000,     377.67
    290.0000,     391.62
    295.0000,     401.38
    300.0000,     405.82
    305.0000,     407.11
    310.0000,     407.20
    315.0000,     407.10
    320.0000,     406.79
    325.0000,     406.45
    330.0000,     406.17
    335.0000,     405.76
    340.0000,     405.25
    345.0000,     404.82
           403.9597
LAYER 12
47, 
    110.0000,     273.78
    115.0000,     275.55
    120.0000,     278.56
    125.0000,     283.29
    130.0000,     290.98
    135.0000,     306.02
    140.0000,     327.61
    145.0000,     357.21
    150.0000,     392.71
    155.0000,     431.16
    160.0000,     464.72
    165.0000,     486.35
    170.0000,     494.95
    175.0000,     495.45
    180.0000,     496.94
    185.0000,     497.28
    190.0000,     497.06
    195.0000,     491.79
    200.0000,     482.82
    205.0000,     469.22
    210.0000,     447.96
    215.0000,     415.20
    220.0000,     385.51
    225.0000,     365.54
    230.0000,     354.33
    235.0000,     349.07
    240.0000,     347.14
    245.0000,     346.68
    250.0000,     346.61
    255.0000,     346.60
    260.0000,     346.79
    265.0000,     347.56
    270.0000,     349.55
    275.0000,     353.93
    280.0000,     362.44
    285.0000,     377.45
    290.0000,     391.30
    295.0000,     400.54
    300.0000,     404.52
    305.0000,     405.60
    310.0000,     405.71
    315.0000,     405.73
    320.0000,     405.67
    325.0000,     405.54
    330.0000,     405.40
    335.0000,     405.26
           404.9564
CALCULATED APPARENT RESISTIVITY
      7.5000,       5.0000,   1.00000,    679.7524
     12.5000,       5.0000,   1.00000,   1294.2760
     17.5000,       5.0000,   1.00000,   1347.0435
     22.5000,       5.0000,   1.00000,   1521.8271
     27.5000,       5.0000,   1.00000,   1527.8087
     32.5000,       5.0000,   1.00000,   1282.4724
     37.5000,       5.0000,   1.00000,   1118.4194
     42.5000,       5.0000,   1.00000,    826.0485
     47.5000,       5.0000,   1.00000,    848.0103
     52.5000,       5.0000,   1.00000,    670.4467
     57.5000,       5.0000,   1.00000,    759.3472
     62.5000,       5.0000,   1.00000,    468.3721
     67.5000,       5.0000,   1.00000,    404.5593
     72.5000,       5.0000,   1.00000,    409.0505
     77.5000,       5.0000,   1.00000,    465.0392
     82.5000,       5.0000,   1.00000,    600.1707
     87.5000,       5.0000,   1.00000,    861.9291
     92.5000,       5.0000,   1.00000,    927.9584
     97.5000,       5.0000,   1.00000,   1022.3185
    102.5000,       5.0000,   1.00000,    968.5065
    107.5000,       5.0000,   1.00000,    914.8234
    112.5000,       5.0000,   1.00000,    892.8684
    117.5000,       5.0000,   1.00000,   1013.2689
    122.5000,       5.0000,   1.00000,   1359.7695
    127.5000,       5.0000,   1.00000,   1647.4120
    132.5000,       5.0000,   1.00000,   1970.8712
    137.5000,       5.0000,   1.00000,   2238.1587
    142.5000,       5.0000,   1.00000,   2997.0769
    147.5000,       5.0000,   1.00000,   2900.7761
    152.5000,       5.0000,   1.00000,   3189.0979
    157.5000,       5.0000,   1.00000,   3482.8464
    162.5000,       5.0000,   1.00000,   3103.3206
    167.5000,       5.0000,   1.00000,   3256.2349
    172.5000,       5.0000,   1.00000,   2204.2227
    177.5000,       5.0000,   1.00000,   2339.5906
    182.5000,       5.0000,   1.00000,   1577.9000
    187.5000,       5.0000,   1.00000,   1438.8818
    192.5000,       5.0000,   1.00000,    988.1961
    197.5000,       5.0000,   1.00000,    964.7310
    202.5000,       5.0000,   1.00000,    719.9379
    207.5000,       5.0000,   1.00000,    448.3114
    212.5000,       5.0000,   1.00000,    506.6233
    217.5000,       5.0000,   1.00000,    427.0640
    222.5000,       5.0000,   1.00000,    477.2142
    227.5000,       5.0000,   1.00000,    429.6795
    232.5000,       5.0000,   1.00000,    414.7856
    237.5000,       5.0000,   1.00000,    480.2477
    242.5000,       5.0000,   1.00000,    414.5806
    247.5000,       5.0000,   1.00000,    464.4444
    252.5000,       5.0000,   1.00000,    407.6381
    257.5000,       5.0000,   1.00000,    472.3909
    262.5000,       5.0000,   1.00000,    413.2096
    267.5000,       5.0000,   1.00000,    512.3644
    272.5000,       5.0000,   1.00000,    463.8764
    277.5000,       5.0000,   1.00000,    430.4585
    282.5000,       5.0000,   1.00000,    447.3887
    287.5000,       5.0000,   1.00000,    350.5865
    292.5000,       5.0000,   1.00000,    344.5399
    297.5000,       5.0000,   1.00000,    314.3914
    302.5000,       5.0000,   1.00000,    262.6422
    307.5000,       5.0000,   1.00000,    256.6132
    312.5000,       5.0000,   1.00000,    257.7361
    317.5000,       5.0000,   1.00000,    232.5763
    322.5000,       5.0000,   1.00000,    244.3450
    327.5000,       5.0000,   1.00000,    244.3488
    332.5000,       5.0000,   1.00000,    244.1179
    337.5000,       5.0000,   1.00000,    246.5878
    342.5000,       5.0000,   1.00000,    243.2557
    347.5000,       5.0000,   1.00000,    251.6718
    352.5000,       5.0000,   1.00000,    311.3230
    357.5000,       5.0000,   1.00000,    379.3793
    362.5000,       5.0000,   1.00000,    491.2825
    367.5000,       5.0000,   1.00000,    531.3836
    372.5000,       5.0000,   1.00000,    832.0309
    377.5000,       5.0000,   1.00000,    966.1985
    382.5000,       5.0000,   1.00000,   1508.1139
    387.5000,       5.0000,   1.00000,   1446.6814
    392.5000,       5.0000,   1.00000,   1454.0392
    397.5000,       5.0000,   1.00000,   1333.1459
    402.5000,       5.0000,   1.00000,   1061.7775
    407.5000,       5.0000,   1.00000,    878.0204
    412.5000,       5.0000,   1.00000,    652.6379
    417.5000,       5.0000,   1.00000,    594.8649
    422.5000,       5.0000,   1.00000,    495.4157
    427.5000,       5.0000,   1.00000,    552.6236
    432.5000,       5.0000,   1.00000,    601.4062
    437.5000,       5.0000,   1.00000,    668.1187
     12.5000,       5.0000,   2.00000,   1195.9824
     17.5000,       5.0000,   2.00000,   1189.2025
     22.5000,       5.0000,   2.00000,   1076.6921
     27.5000,       5.0000,   2.00000,   1222.2495
     32.5000,       5.0000,   2.00000,   1207.3770
     37.5000,       5.0000,   2.00000,   1089.8226
     42.5000,       5.0000,   2.00000,    842.6813
     47.5000,       5.0000,   2.00000,    807.4293
     52.5000,       5.0000,   2.00000,    789.5536
     57.5000,       5.0000,   2.00000,    942.6573
     62.5000,       5.0000,   2.00000,    561.8731
     67.5000,       5.0000,   2.00000,    468.8387
     72.5000,       5.0000,   2.00000,    548.4822
     77.5000,       5.0000,   2.00000,    546.0513
     82.5000,       5.0000,   2.00000,    630.2235
     87.5000,       5.0000,   2.00000,    873.7891
     92.5000,       5.0000,   2.00000,    892.5831
     97.5000,       5.0000,   2.00000,    914.3324
    102.5000,       5.0000,   2.00000,    949.1329
    107.5000,       5.0000,   2.00000,    927.3945
    112.5000,       5.0000,   2.00000,    901.7866
    117.5000,       5.0000,   2.00000,   1046.7505
    122.5000,       5.0000,   2.00000,   1485.2051
    127.5000,       5.0000,   2.00000,   1693.4678
    132.5000,       5.0000,   2.00000,   1523.1931
    137.5000,       5.0000,   2.00000,   1794.1389
    142.5000,       5.0000,   2.00000,   2569.1836
    147.5000,       5.0000,   2.00000,   2162.5901
    152.5000,       5.0000,   2.00000,   2074.6458
    157.5000,       5.0000,   2.00000,   2365.2522
    162.5000,       5.0000,   2.00000,   2290.2585
    167.5000,       5.0000,   2.00000,   2048.8633
    172.5000,       5.0000,   2.00000,   1467.0437
    177.5000,       5.0000,   2.00000,   1715.1100
    182.5000,       5.0000,   2.00000,   1490.0707
    187.5000,       5.0000,   2.00000,    996.5121
    192.5000,       5.0000,   2.00000,    730.8825
    197.5000,       5.0000,   2.00000,    954.3533
    202.5000,       5.0000,   2.00000,    727.1017
    207.5000,       5.0000,   2.00000,    382.4048
    212.5000,       5.0000,   2.00000,    490.7196
    217.5000,       5.0000,   2.00000,    486.1477
    222.5000,       5.0000,   2.00000,    490.1421
    227.5000,       5.0000,   2.00000,    397.8937
    232.5000,       5.0000,   2.00000,    383.9465
    237.5000,       5.0000,   2.00000,    472.2178
    242.5000,       5.0000,   2.00000,    419.3921
    247.5000,       5.0000,   2.00000,    424.3869
    252.5000,       5.0000,   2.00000,    415.9578
    257.5000,       5.0000,   2.00000,    436.6987
    262.5000,       5.0000,   2.00000,    394.4387
    267.5000,       5.0000,   2.00000,    494.6132
    272.5000,       5.0000,   2.00000,    433.6920
    277.5000,       5.0000,   2.00000,    395.6454
    282.5000,       5.0000,   2.00000,    448.3147
    287.5000,       5.0000,   2.00000,    357.9532
    292.5000,       5.0000,   2.00000,    373.9794
    297.5000,       5.0000,   2.00000,    373.5327
    302.5000,       5.0000,   2.00000,    301.3751
    307.5000,       5.0000,   2.00000,    318.1587
    312.5000,       5.0000,   2.00000,    336.5055
    317.5000,       5.0000,   2.00000,    293.1568
    322.5000,       5.0000,   2.00000,    303.8549
    327.5000,       5.0000,   2.00000,    312.9847
    332.5000,       5.0000,   2.00000,    314.5055
    337.5000,       5.0000,   2.00000,    325.9021
    342.5000,       5.0000,   2.00000,    314.7147
    347.5000,       5.0000,   2.00000,    315.5556
    352.5000,       5.0000,   2.00000,    383.8144
    357.5000,       5.0000,   2.00000,    497.7707
    362.5000,       5.0000,   2.00000,    585.0932
    367.5000,       5.0000,   2.00000,    587.4542
    372.5000,       5.0000,   2.00000,    690.5753
    377.5000,       5.0000,   2.00000,    766.9398
    382.5000,       5.0000,   2.00000,   1175.1858
    387.5000,       5.0000,   2.00000,   1009.0429
    392.5000,       5.0000,   2.00000,    833.6234
    397.5000,       5.0000,   2.00000,    958.4496
    402.5000,       5.0000,   2.00000,    884.3461
    407.5000,       5.0000,   2.00000,    728.1028
    412.5000,       5.0000,   2.00000,    619.1141
    417.5000,       5.0000,   2.00000,    607.9943
    422.5000,       5.0000,   2.00000,    508.0599
    427.5000,       5.0000,   2.00000,    547.5626
    432.5000,       5.0000,   2.00000,    626.6542
     17.5000,       5.0000,   3.00000,   1042.4519
     22.5000,       5.0000,   3.00000,    980.0192
     27.5000,       5.0000,   3.00000,    984.3702
     32.5000,       5.0000,   3.00000,   1028.7134
     37.5000,       5.0000,   3.00000,    994.4071
     42.5000,       5.0000,   3.00000,    718.4594
     47.5000,       5.0000,   3.00000,    831.1796
     52.5000,       5.0000,   3.00000,    917.4350
     57.5000,       5.0000,   3.00000,   1176.9351
     62.5000,       5.0000,   3.00000,    662.0121
     67.5000,       5.0000,   3.00000,    538.8481
     72.5000,       5.0000,   3.00000,    571.2715
     77.5000,       5.0000,   3.00000,    612.5909
     82.5000,       5.0000,   3.00000,    686.7505
     87.5000,       5.0000,   3.00000,    938.0484
     92.5000,       5.0000,   3.00000,    955.3794
     97.5000,       5.0000,   3.00000,    943.4765
    102.5000,       5.0000,   3.00000,    890.3846
    107.5000,       5.0000,   3.00000,    853.9142
    112.5000,       5.0000,   3.00000,    839.9409
    117.5000,       5.0000,   3.00000,   1037.5103
    122.5000,       5.0000,   3.00000,   1498.2389
    127.5000,       5.0000,   3.00000,   1439.5480
    132.5000,       5.0000,   3.00000,   1238.6819
    137.5000,       5.0000,   3.00000,   1359.6052
    142.5000,       5.0000,   3.00000,   1903.0378
    147.5000,       5.0000,   3.00000,   1642.3871
    152.5000,       5.0000,   3.00000,   1435.2521
    157.5000,       5.0000,   3.00000,   1662.4733
    162.5000,       5.0000,   3.00000,   1632.9869
    167.5000,       5.0000,   3.00000,   1460.1686
    172.5000,       5.0000,   3.00000,    987.1005
    177.5000,       5.0000,   3.00000,   1341.6842
    182.5000,       5.0000,   3.00000,   1159.5364
    187.5000,       5.0000,   3.00000,    887.2461
    192.5000,       5.0000,   3.00000,    622.7296
    197.5000,       5.0000,   3.00000,    892.5623
    202.5000,       5.0000,   3.00000,    713.6903
    207.5000,       5.0000,   3.00000,    354.2672
    212.5000,       5.0000,   3.00000,    421.6673
    217.5000,       5.0000,   3.00000,    487.1946
    222.5000,       5.0000,   3.00000,    523.5344
    227.5000,       5.0000,   3.00000,    391.8905
    232.5000,       5.0000,   3.00000,    364.6486
    237.5000,       5.0000,   3.00000,    454.0077
    242.5000,       5.0000,   3.00000,    416.1392
    247.5000,       5.0000,   3.00000,    435.8415
    252.5000,       5.0000,   3.00000,    370.1890
    257.5000,       5.0000,   3.00000,    412.8799
    262.5000,       5.0000,   3.00000,    376.4875
    267.5000,       5.0000,   3.00000,    473.5553
    272.5000,       5.0000,   3.00000,    425.9424
    277.5000,       5.0000,   3.00000,    395.5394
    282.5000,       5.0000,   3.00000,    420.0323
    287.5000,       5.0000,   3.00000,    374.1276
    292.5000,       5.0000,   3.00000,    406.7323
    297.5000,       5.0000,   3.00000,    396.4674
    302.5000,       5.0000,   3.00000,    347.0844
    307.5000,       5.0000,   3.00000,    361.0957
    312.5000,       5.0000,   3.00000,    387.0665
    317.5000,       5.0000,   3.00000,    348.3496
    322.5000,       5.0000,   3.00000,    356.1901
    327.5000,       5.0000,   3.00000,    372.4330
    332.5000,       5.0000,   3.00000,    393.4126
    337.5000,       5.0000,   3.00000,    396.8925
    342.5000,       5.0000,   3.00000,    369.0421
    347.5000,       5.0000,   3.00000,    355.3924
    352.5000,       5.0000,   3.00000,    450.5985
    357.5000,       5.0000,   3.00000,    569.6837
    362.5000,       5.0000,   3.00000,    650.4566
    367.5000,       5.0000,   3.00000,    489.4020
    372.5000,       5.0000,   3.00000,    543.2840
    377.5000,       5.0000,   3.00000,    638.4937
    382.5000,       5.0000,   3.00000,   1005.2680
    387.5000,       5.0000,   3.00000,    776.3624
    392.5000,       5.0000,   3.00000,    604.4797
    397.5000,       5.0000,   3.00000,    642.4911
    402.5000,       5.0000,   3.00000,    716.7031
    407.5000,       5.0000,   3.00000,    674.2664
    412.5000,       5.0000,   3.00000,    567.2627
    417.5000,       5.0000,   3.00000,    572.9017
    422.5000,       5.0000,   3.00000,    487.1087
    427.5000,       5.0000,   3.00000,    548.5563
     22.5000,      15.0000,   1.00000,    990.6462
     27.5000,      15.0000,   1.00000,    950.7590
     32.5000,      15.0000,   1.00000,    859.1990
     37.5000,      15.0000,   1.00000,    773.2453
     42.5000,      15.0000,   1.00000,    787.0380
     47.5000,      15.0000,   1.00000,    830.8275
     52.5000,      15.0000,   1.00000,   1040.9884
     57.5000,      15.0000,   1.00000,   1016.7565
     62.5000,      15.0000,   1.00000,    904.9627
     67.5000,      15.0000,   1.00000,    623.1909
     72.5000,      15.0000,   1.00000,    570.5184
     77.5000,      15.0000,   1.00000,    628.2867
     82.5000,      15.0000,   1.00000,    821.9016
     87.5000,      15.0000,   1.00000,    940.5902
     92.5000,      15.0000,   1.00000,   1017.7242
     97.5000,      15.0000,   1.00000,    974.6317
    102.5000,      15.0000,   1.00000,    858.0233
    107.5000,      15.0000,   1.00000,    776.2944
    112.5000,      15.0000,   1.00000,    874.4886
    117.5000,      15.0000,   1.00000,   1143.7891
    122.5000,      15.0000,   1.00000,   1248.8109
    127.5000,      15.0000,   1.00000,   1247.6715
    132.5000,      15.0000,   1.00000,   1219.4520
    137.5000,      15.0000,   1.00000,   1271.5707
    142.5000,      15.0000,   1.00000,   1265.3483
    147.5000,      15.0000,   1.00000,   1346.1366
    152.5000,      15.0000,   1.00000,   1396.0553
    157.5000,      15.0000,   1.00000,   1286.8235
    162.5000,      15.0000,   1.00000,   1227.2908
    167.5000,      15.0000,   1.00000,   1133.0540
    172.5000,      15.0000,   1.00000,   1113.6140
    177.5000,      15.0000,   1.00000,    958.6824
    182.5000,      15.0000,   1.00000,    982.0721
    187.5000,      15.0000,   1.00000,    886.0695
    192.5000,      15.0000,   1.00000,    837.0037
    197.5000,      15.0000,   1.00000,    699.2004
    202.5000,      15.0000,   1.00000,    644.5253
    207.5000,      15.0000,   1.00000,    511.1142
    212.5000,      15.0000,   1.00000,    406.7216
    217.5000,      15.0000,   1.00000,    436.8099
    222.5000,      15.0000,   1.00000,    470.2094
    227.5000,      15.0000,   1.00000,    449.3428
    232.5000,      15.0000,   1.00000,    408.4103
    237.5000,      15.0000,   1.00000,    404.3647
    242.5000,      15.0000,   1.00000,    435.8953
    247.5000,      15.0000,   1.00000,    403.6017
    252.5000,      15.0000,   1.00000,    392.2346
    257.5000,      15.0000,   1.00000,    369.9821
    262.5000,      15.0000,   1.00000,    410.6474
    267.5000,      15.0000,   1.00000,    418.9718
    272.5000,      15.0000,   1.00000,    436.2091
    277.5000,      15.0000,   1.00000,    413.6566
    282.5000,      15.0000,   1.00000,    401.5924
    287.5000,      15.0000,   1.00000,    405.2409
    292.5000,      15.0000,   1.00000,    401.4042
    297.5000,      15.0000,   1.00000,    397.6846
    302.5000,      15.0000,   1.00000,    385.6919
    307.5000,      15.0000,   1.00000,    384.9012
    312.5000,      15.0000,   1.00000,    380.5115
    317.5000,      15.0000,   1.00000,    386.9299
    322.5000,      15.0000,   1.00000,    392.1159
    327.5000,      15.0000,   1.00000,    413.0545
    332.5000,      15.0000,   1.00000,    429.7764
    337.5000,      15.0000,   1.00000,    424.1179
    342.5000,      15.0000,   1.00000,    397.6548
    347.5000,      15.0000,   1.00000,    424.3249
    352.5000,      15.0000,   1.00000,    494.8469
    357.5000,      15.0000,   1.00000,    586.7527
    362.5000,      15.0000,   1.00000,    521.0547
    367.5000,      15.0000,   1.00000,    491.2500
    372.5000,      15.0000,   1.00000,    502.5478
    377.5000,      15.0000,   1.00000,    664.2734
    382.5000,      15.0000,   1.00000,    723.0838
    387.5000,      15.0000,   1.00000,    736.7859
    392.5000,      15.0000,   1.00000,    620.5970
    397.5000,      15.0000,   1.00000,    565.9268
    402.5000,      15.0000,   1.00000,    586.9380
    407.5000,      15.0000,   1.00000,    634.7814
    412.5000,      15.0000,   1.00000,    595.6285
    417.5000,      15.0000,   1.00000,    515.4957
    422.5000,      15.0000,   1.00000,    524.2171
     22.5000,       5.0000,   4.00000,    997.5814
     27.5000,       5.0000,   4.00000,   1001.8212
     32.5000,       5.0000,   4.00000,    852.2382
     37.5000,       5.0000,   4.00000,    768.6187
     42.5000,       5.0000,   4.00000,    651.8636
     47.5000,       5.0000,   4.00000,    844.1002
     52.5000,       5.0000,   4.00000,   1008.2126
     57.5000,       5.0000,   4.00000,   1356.0244
     62.5000,       5.0000,   4.00000,    771.5895
     67.5000,       5.0000,   4.00000,    563.4617
     72.5000,       5.0000,   4.00000,    574.2103
     77.5000,       5.0000,   4.00000,    590.4256
     82.5000,       5.0000,   4.00000,    748.1105
     87.5000,       5.0000,   4.00000,   1055.4052
     92.5000,       5.0000,   4.00000,   1071.0052
     97.5000,       5.0000,   4.00000,   1023.6938
    102.5000,       5.0000,   4.00000,    866.1846
    107.5000,       5.0000,   4.00000,    746.1159
    112.5000,       5.0000,   4.00000,    764.3576
    117.5000,       5.0000,   4.00000,    958.7413
    122.5000,       5.0000,   4.00000,   1258.1873
    127.5000,       5.0000,   4.00000,   1262.8551
    132.5000,       5.0000,   4.00000,   1101.3579
    137.5000,       5.0000,   4.00000,   1086.6768
    142.5000,       5.0000,   4.00000,   1382.9532
    147.5000,       5.0000,   4.00000,   1175.2449
    152.5000,       5.0000,   4.00000,   1174.1851
    157.5000,       5.0000,   4.00000,   1228.7886
    162.5000,       5.0000,   4.00000,   1115.6257
    167.5000,       5.0000,   4.00000,   1134.8951
    172.5000,       5.0000,   4.00000,    821.0974
    177.5000,       5.0000,   4.00000,   1012.7521
    182.5000,       5.0000,   4.00000,    928.2917
    187.5000,       5.0000,   4.00000,    797.9754
    192.5000,       5.0000,   4.00000,    617.4194
    197.5000,       5.0000,   4.00000,    816.7950
    202.5000,       5.0000,   4.00000,    665.2095
    207.5000,       5.0000,   4.00000,    345.9505
    212.5000,       5.0000,   4.00000,    420.5032
    217.5000,       5.0000,   4.00000,    415.7617
    222.5000,       5.0000,   4.00000,    508.9986
    227.5000,       5.0000,   4.00000,    417.0713
    232.5000,       5.0000,   4.00000,    368.6837
    237.5000,       5.0000,   4.00000,    445.7299
    242.5000,       5.0000,   4.00000,    409.4329
    247.5000,       5.0000,   4.00000,    420.1349
    252.5000,       5.0000,   4.00000,    359.4199
    257.5000,       5.0000,   4.00000,    390.0204
    262.5000,       5.0000,   4.00000,    356.9900
    267.5000,       5.0000,   4.00000,    470.8835
    272.5000,       5.0000,   4.00000,    430.6084
    277.5000,       5.0000,   4.00000,    390.9411
    282.5000,       5.0000,   4.00000,    442.0661
    287.5000,       5.0000,   4.00000,    371.7432
    292.5000,       5.0000,   4.00000,    418.0438
    297.5000,       5.0000,   4.00000,    425.8533
    302.5000,       5.0000,   4.00000,    365.5407
    307.5000,       5.0000,   4.00000,    394.4173
    312.5000,       5.0000,   4.00000,    416.4272
    317.5000,       5.0000,   4.00000,    378.7240
    322.5000,       5.0000,   4.00000,    408.0471
    327.5000,       5.0000,   4.00000,    431.3820
    332.5000,       5.0000,   4.00000,    447.9900
    337.5000,       5.0000,   4.00000,    448.8726
    342.5000,       5.0000,   4.00000,    399.6413
    347.5000,       5.0000,   4.00000,    392.2967
    352.5000,       5.0000,   4.00000,    479.8967
    357.5000,       5.0000,   4.00000,    595.0176
    362.5000,       5.0000,   4.00000,    570.0508
    367.5000,       5.0000,   4.00000,    432.8986
    372.5000,       5.0000,   4.00000,    490.9027
    377.5000,       5.0000,   4.00000,    549.5832
    382.5000,       5.0000,   4.00000,    860.2702
    387.5000,       5.0000,   4.00000,    691.7777
    392.5000,       5.0000,   4.00000,    528.3293
    397.5000,       5.0000,   4.00000,    555.3787
    402.5000,       5.0000,   4.00000,    583.6689
    407.5000,       5.0000,   4.00000,    610.4887
    412.5000,       5.0000,   4.00000,    527.9608
    417.5000,       5.0000,   4.00000,    515.9849
    422.5000,       5.0000,   4.00000,    454.3729
     30.0000,      20.0000,   1.00000,    807.6650
     35.0000,      20.0000,   1.00000,    709.0967
     40.0000,      20.0000,   1.00000,    676.4857
     45.0000,      20.0000,   1.00000,    791.1500
     50.0000,      20.0000,   1.00000,    969.9699
     55.0000,      20.0000,   1.00000,   1027.1145
     60.0000,      20.0000,   1.00000,    961.4415
     65.0000,      20.0000,   1.00000,    853.1017
     70.0000,      20.0000,   1.00000,    624.7231
     75.0000,      20.0000,   1.00000,    590.8128
     80.0000,      20.0000,   1.00000,    734.5334
     85.0000,      20.0000,   1.00000,    905.1653
     90.0000,      20.0000,   1.00000,   1097.0914
     95.0000,      20.0000,   1.00000,   1088.7302
    100.0000,      20.0000,   1.00000,    939.8593
    105.0000,      20.0000,   1.00000,    819.4092
    110.0000,      20.0000,   1.00000,    778.7914
    115.0000,      20.0000,   1.00000,    820.1159
    120.0000,      20.0000,   1.00000,    929.1121
    125.0000,      20.0000,   1.00000,   1013.2094
    130.0000,      20.0000,   1.00000,   1061.6665
    135.0000,      20.0000,   1.00000,   1095.3513
    140.0000,      20.0000,   1.00000,    972.7981
    145.0000,      20.0000,   1.00000,    956.8481
    150.0000,      20.0000,   1.00000,    957.7558
    155.0000,      20.0000,   1.00000,    907.6870
    160.0000,      20.0000,   1.00000,    884.2765
    165.0000,      20.0000,   1.00000,    844.3005
    170.0000,      20.0000,   1.00000,    806.6689
    175.0000,      20.0000,   1.00000,    815.8034
    180.0000,      20.0000,   1.00000,    762.7107
    185.0000,      20.0000,   1.00000,    778.1431
    190.0000,      20.0000,   1.00000,    797.1204
    195.0000,      20.0000,   1.00000,    717.1218
    200.0000,      20.0000,   1.00000,    603.2045
    205.0000,      20.0000,   1.00000,    559.4207
    210.0000,      20.0000,   1.00000,    470.7052
    215.0000,      20.0000,   1.00000,    406.5520
    220.0000,      20.0000,   1.00000,    409.1784
    225.0000,      20.0000,   1.00000,    401.6617
    230.0000,      20.0000,   1.00000,    451.8708
    235.0000,      20.0000,   1.00000,    440.3380
    240.0000,      20.0000,   1.00000,    406.6561
    245.0000,      20.0000,   1.00000,    397.4429
    250.0000,      20.0000,   1.00000,    385.7113
    255.0000,      20.0000,   1.00000,    376.8846
    260.0000,      20.0000,   1.00000,    393.2489
    265.0000,      20.0000,   1.00000,    405.5826
    270.0000,      20.0000,   1.00000,    413.2232
    275.0000,      20.0000,   1.00000,    447.8554
    280.0000,      20.0000,   1.00000,    428.0139
    285.0000,      20.0000,   1.00000,    415.9788
    290.0000,      20.0000,   1.00000,    425.3528
    295.0000,      20.0000,   1.00000,    395.1742
    300.0000,      20.0000,   1.00000,    409.1717
    305.0000,      20.0000,   1.00000,    410.2913
    310.0000,      20.0000,   1.00000,    394.8479
    315.0000,      20.0000,   1.00000,    419.4949
    320.0000,      20.0000,   1.00000,    440.8966
    325.0000,      20.0000,   1.00000,    458.7306
    330.0000,      20.0000,   1.00000,    477.2952
    335.0000,      20.0000,   1.00000,    458.8625
    340.0000,      20.0000,   1.00000,    449.9850
    345.0000,      20.0000,   1.00000,    461.3400
    350.0000,      20.0000,   1.00000,    492.1208
    355.0000,      20.0000,   1.00000,    469.5381
    360.0000,      20.0000,   1.00000,    442.8392
    365.0000,      20.0000,   1.00000,    465.2677
    370.0000,      20.0000,   1.00000,    484.4476
    375.0000,      20.0000,   1.00000,    552.4928
    380.0000,      20.0000,   1.00000,    582.2823
    385.0000,      20.0000,   1.00000,    604.9016
    390.0000,      20.0000,   1.00000,    652.1412
    395.0000,      20.0000,   1.00000,    605.7230
    400.0000,      20.0000,   1.00000,    547.0875
    405.0000,      20.0000,   1.00000,    518.3999
    410.0000,      20.0000,   1.00000,    489.8125
    415.0000,      20.0000,   1.00000,    488.9218
     27.5000,       5.0000,   5.00000,   1003.0257
     32.5000,       5.0000,   5.00000,    766.4321
     37.5000,       5.0000,   5.00000,    653.5193
     42.5000,       5.0000,   5.00000,    604.0491
     47.5000,       5.0000,   5.00000,    836.8482
     52.5000,       5.0000,   5.00000,   1051.0691
     57.5000,       5.0000,   5.00000,   1457.8337
     62.5000,       5.0000,   5.00000,    799.3727
     67.5000,       5.0000,   5.00000,    582.1761
     72.5000,       5.0000,   5.00000,    562.4747
     77.5000,       5.0000,   5.00000,    576.1979
     82.5000,       5.0000,   5.00000,    727.6404
     87.5000,       5.0000,   5.00000,   1169.7654
     92.5000,       5.0000,   5.00000,   1196.8353
     97.5000,       5.0000,   5.00000,   1067.1664
    102.5000,       5.0000,   5.00000,    866.2713
    107.5000,       5.0000,   5.00000,    719.0839
    112.5000,       5.0000,   5.00000,    671.4481
    117.5000,       5.0000,   5.00000,    777.3825
    122.5000,       5.0000,   5.00000,   1076.8790
    127.5000,       5.0000,   5.00000,   1143.6989
    132.5000,       5.0000,   5.00000,    982.5440
    137.5000,       5.0000,   5.00000,    957.7877
    142.5000,       5.0000,   5.00000,   1119.9680
    147.5000,       5.0000,   5.00000,    924.2090
    152.5000,       5.0000,   5.00000,    872.5582
    157.5000,       5.0000,   5.00000,    952.0222
    162.5000,       5.0000,   5.00000,    872.8666
    167.5000,       5.0000,   5.00000,    900.6293
    172.5000,       5.0000,   5.00000,    673.2033
    177.5000,       5.0000,   5.00000,    854.3851
    182.5000,       5.0000,   5.00000,    826.1600
    187.5000,       5.0000,   5.00000,    713.9144
    192.5000,       5.0000,   5.00000,    564.7449
    197.5000,       5.0000,   5.00000,    810.6488
    202.5000,       5.0000,   5.00000,    627.0997
    207.5000,       5.0000,   5.00000,    336.2607
    212.5000,       5.0000,   5.00000,    405.8084
    217.5000,       5.0000,   5.00000,    408.3897
    222.5000,       5.0000,   5.00000,    448.2791
    227.5000,       5.0000,   5.00000,    409.6223
    232.5000,       5.0000,   5.00000,    391.8873
    237.5000,       5.0000,   5.00000,    457.8524
    242.5000,       5.0000,   5.00000,    394.1090
    247.5000,       5.0000,   5.00000,    400.2704
    252.5000,       5.0000,   5.00000,    360.1955
    257.5000,       5.0000,   5.00000,    382.5669
    262.5000,       5.0000,   5.00000,    349.0476
    267.5000,       5.0000,   5.00000,    471.1278
    272.5000,       5.0000,   5.00000,    428.2004
    277.5000,       5.0000,   5.00000,    409.7024
    282.5000,       5.0000,   5.00000,    453.6667
    287.5000,       5.0000,   5.00000,    381.9854
    292.5000,       5.0000,   5.00000,    420.1022
    297.5000,       5.0000,   5.00000,    438.1892
    302.5000,       5.0000,   5.00000,    379.2757
    307.5000,       5.0000,   5.00000,    403.2671
    312.5000,       5.0000,   5.00000,    440.8584
    317.5000,       5.0000,   5.00000,    402.6223
    322.5000,       5.0000,   5.00000,    445.2495
    327.5000,       5.0000,   5.00000,    479.2081
    332.5000,       5.0000,   5.00000,    482.6125
    337.5000,       5.0000,   5.00000,    468.1620
    342.5000,       5.0000,   5.00000,    432.1623
    347.5000,       5.0000,   5.00000,    406.8314
    352.5000,       5.0000,   5.00000,    484.0509
    357.5000,       5.0000,   5.00000,    513.6129
    362.5000,       5.0000,   5.00000,    513.7836
    367.5000,       5.0000,   5.00000,    423.2731
    372.5000,       5.0000,   5.00000,    477.5829
    377.5000,       5.0000,   5.00000,    507.7924
    382.5000,       5.0000,   5.00000,    770.7531
    387.5000,       5.0000,   5.00000,    637.7537
    392.5000,       5.0000,   5.00000,    511.6370
    397.5000,       5.0000,   5.00000,    549.2947
    402.5000,       5.0000,   5.00000,    562.6297
    407.5000,       5.0000,   5.00000,    519.0702
    412.5000,       5.0000,   5.00000,    471.9068
    417.5000,       5.0000,   5.00000,    482.3521
     32.5000,       5.0000,   6.00000,    768.4366
     37.5000,       5.0000,   6.00000,    693.6788
     42.5000,       5.0000,   6.00000,    574.2872
     47.5000,       5.0000,   6.00000,    822.9998
     52.5000,       5.0000,   6.00000,   1051.0948
     57.5000,       5.0000,   6.00000,   1404.2206
     62.5000,       5.0000,   6.00000,    775.7264
     67.5000,       5.0000,   6.00000,    569.1483
     72.5000,       5.0000,   6.00000,    568.4437
     77.5000,       5.0000,   6.00000,    568.7420
     82.5000,       5.0000,   6.00000,    721.7781
     87.5000,       5.0000,   6.00000,   1135.7776
     92.5000,       5.0000,   6.00000,   1242.1482
     97.5000,       5.0000,   6.00000,   1108.4436
    102.5000,       5.0000,   6.00000,    892.5234
    107.5000,       5.0000,   6.00000,    717.7688
    112.5000,       5.0000,   6.00000,    591.6783
    117.5000,       5.0000,   6.00000,    654.6588
    122.5000,       5.0000,   6.00000,    946.7079
    127.5000,       5.0000,   6.00000,   1010.7430
    132.5000,       5.0000,   6.00000,    893.6666
    137.5000,       5.0000,   6.00000,    865.3199
    142.5000,       5.0000,   6.00000,   1062.6414
    147.5000,       5.0000,   6.00000,    765.5925
    152.5000,       5.0000,   6.00000,    650.1633
    157.5000,       5.0000,   6.00000,    738.3737
    162.5000,       5.0000,   6.00000,    763.6552
    167.5000,       5.0000,   6.00000,    737.5487
    172.5000,       5.0000,   6.00000,    527.1208
    177.5000,       5.0000,   6.00000,    802.6295
    182.5000,       5.0000,   6.00000,    777.7059
    187.5000,       5.0000,   6.00000,    643.8003
    192.5000,       5.0000,   6.00000,    511.6497
    197.5000,       5.0000,   6.00000,    774.8989
    202.5000,       5.0000,   6.00000,    647.9846
    207.5000,       5.0000,   6.00000,    312.2360
    212.5000,       5.0000,   6.00000,    390.3849
    217.5000,       5.0000,   6.00000,    399.6045
    222.5000,       5.0000,   6.00000,    448.6176
    227.5000,       5.0000,   6.00000,    369.6651
    232.5000,       5.0000,   6.00000,    387.3070
    237.5000,       5.0000,   6.00000,    472.4291
    242.5000,       5.0000,   6.00000,    392.6920
    247.5000,       5.0000,   6.00000,    400.5616
    252.5000,       5.0000,   6.00000,    346.8487
    257.5000,       5.0000,   6.00000,    392.3658
    262.5000,       5.0000,   6.00000,    354.9483
    267.5000,       5.0000,   6.00000,    463.5348
    272.5000,       5.0000,   6.00000,    441.1928
    277.5000,       5.0000,   6.00000,    418.1719
    282.5000,       5.0000,   6.00000,    464.9580
    287.5000,       5.0000,   6.00000,    391.9859
    292.5000,       5.0000,   6.00000,    433.7543
    297.5000,       5.0000,   6.00000,    433.5676
    302.5000,       5.0000,   6.00000,    382.5838
    307.5000,       5.0000,   6.00000,    412.3427
    312.5000,       5.0000,   6.00000,    452.6666
    317.5000,       5.0000,   6.00000,    431.4867
    322.5000,       5.0000,   6.00000,    467.4868
    327.5000,       5.0000,   6.00000,    495.8911
    332.5000,       5.0000,   6.00000,    499.6248
    337.5000,       5.0000,   6.00000,    490.4391
    342.5000,       5.0000,   6.00000,    437.7297
    347.5000,       5.0000,   6.00000,    408.6002
    352.5000,       5.0000,   6.00000,    422.3812
    357.5000,       5.0000,   6.00000,    465.4066
    362.5000,       5.0000,   6.00000,    500.1890
    367.5000,       5.0000,   6.00000,    414.8667
    372.5000,       5.0000,   6.00000,    473.1826
    377.5000,       5.0000,   6.00000,    504.3555
    382.5000,       5.0000,   6.00000,    753.8514
    387.5000,       5.0000,   6.00000,    605.0728
    392.5000,       5.0000,   6.00000,    506.1266
    397.5000,       5.0000,   6.00000,    561.7507
    402.5000,       5.0000,   6.00000,    550.0291
    407.5000,       5.0000,   6.00000,    487.2661
    412.5000,       5.0000,   6.00000,    410.4313
     37.5000,      25.0000,   1.00000,    777.7059
     42.5000,      25.0000,   1.00000,    799.4607
     47.5000,      25.0000,   1.00000,    886.6673
     52.5000,      25.0000,   1.00000,    855.1102
     57.5000,      25.0000,   1.00000,    830.2350
     62.5000,      25.0000,   1.00000,    798.6724
     67.5000,      25.0000,   1.00000,    758.4745
     72.5000,      25.0000,   1.00000,    634.4469
     77.5000,      25.0000,   1.00000,    712.1484
     82.5000,      25.0000,   1.00000,    820.1237
     87.5000,      25.0000,   1.00000,    907.4282
     92.5000,      25.0000,   1.00000,    974.2241
     97.5000,      25.0000,   1.00000,   1051.1758
    102.5000,      25.0000,   1.00000,    937.3817
    107.5000,      25.0000,   1.00000,    794.0490
    112.5000,      25.0000,   1.00000,    761.5693
    117.5000,      25.0000,   1.00000,    770.5530
    122.5000,      25.0000,   1.00000,    771.7910
    127.5000,      25.0000,   1.00000,    845.4878
    132.5000,      25.0000,   1.00000,    937.7479
    137.5000,      25.0000,   1.00000,    940.1182
    142.5000,      25.0000,   1.00000,    842.4482
    147.5000,      25.0000,   1.00000,    774.1034
    152.5000,      25.0000,   1.00000,    713.3604
    157.5000,      25.0000,   1.00000,    671.3625
    162.5000,      25.0000,   1.00000,    626.7123
    167.5000,      25.0000,   1.00000,    649.8452
    172.5000,      25.0000,   1.00000,    666.4553
    177.5000,      25.0000,   1.00000,    664.9838
    182.5000,      25.0000,   1.00000,    668.3644
    187.5000,      25.0000,   1.00000,    727.8801
    192.5000,      25.0000,   1.00000,    685.4822
    197.5000,      25.0000,   1.00000,    599.9351
    202.5000,      25.0000,   1.00000,    537.4098
    207.5000,      25.0000,   1.00000,    533.0520
    212.5000,      25.0000,   1.00000,    437.5590
    217.5000,      25.0000,   1.00000,    383.8756
    222.5000,      25.0000,   1.00000,    397.0535
    227.5000,      25.0000,   1.00000,    413.9958
    232.5000,      25.0000,   1.00000,    401.9817
    237.5000,      25.0000,   1.00000,    415.1136
    242.5000,      25.0000,   1.00000,    415.3863
    247.5000,      25.0000,   1.00000,    397.0474
    252.5000,      25.0000,   1.00000,    379.4846
    257.5000,      25.0000,   1.00000,    399.5974
    262.5000,      25.0000,   1.00000,    408.0413
    267.5000,      25.0000,   1.00000,    420.8890
    272.5000,      25.0000,   1.00000,    434.5301
    277.5000,      25.0000,   1.00000,    447.2931
    282.5000,      25.0000,   1.00000,    439.8883
    287.5000,      25.0000,   1.00000,    438.2191
    292.5000,      25.0000,   1.00000,    420.5051
    297.5000,      25.0000,   1.00000,    403.6394
    302.5000,      25.0000,   1.00000,    407.8888
    307.5000,      25.0000,   1.00000,    416.7949
    312.5000,      25.0000,   1.00000,    429.8589
    317.5000,      25.0000,   1.00000,    457.3288
    322.5000,      25.0000,   1.00000,    479.7148
    327.5000,      25.0000,   1.00000,    472.5297
    332.5000,      25.0000,   1.00000,    481.8699
    337.5000,      25.0000,   1.00000,    472.7271
    342.5000,      25.0000,   1.00000,    467.7556
    347.5000,      25.0000,   1.00000,    433.3020
    352.5000,      25.0000,   1.00000,    416.9371
    357.5000,      25.0000,   1.00000,    407.9881
    362.5000,      25.0000,   1.00000,    431.3724
    367.5000,      25.0000,   1.00000,    459.6036
    372.5000,      25.0000,   1.00000,    530.7018
    377.5000,      25.0000,   1.00000,    558.7654
    382.5000,      25.0000,   1.00000,    577.0616
    387.5000,      25.0000,   1.00000,    608.2046
    392.5000,      25.0000,   1.00000,    639.9951
    397.5000,      25.0000,   1.00000,    574.9221
    402.5000,      25.0000,   1.00000,    507.4726
    407.5000,      25.0000,   1.00000,    470.5254
     37.5000,       5.0000,   7.00000,    729.6395
     42.5000,       5.0000,   7.00000,    615.0668
     47.5000,       5.0000,   7.00000,    806.3483
     52.5000,       5.0000,   7.00000,    971.2112
     57.5000,       5.0000,   7.00000,   1282.0627
     62.5000,       5.0000,   7.00000,    710.0206
     67.5000,       5.0000,   7.00000,    542.5704
     72.5000,       5.0000,   7.00000,    561.9006
     77.5000,       5.0000,   7.00000,    582.6302
     82.5000,       5.0000,   7.00000,    709.7367
     87.5000,       5.0000,   7.00000,   1068.3691
     92.5000,       5.0000,   7.00000,   1133.2931
     97.5000,       5.0000,   7.00000,   1137.2274
    102.5000,       5.0000,   7.00000,    925.5069
    107.5000,       5.0000,   7.00000,    693.3811
    112.5000,       5.0000,   7.00000,    576.4875
    117.5000,       5.0000,   7.00000,    621.3114
    122.5000,       5.0000,   7.00000,    827.7262
    127.5000,       5.0000,   7.00000,    899.3080
    132.5000,       5.0000,   7.00000,    799.4504
    137.5000,       5.0000,   7.00000,    828.6584
    142.5000,       5.0000,   7.00000,    966.5495
    147.5000,       5.0000,   7.00000,    676.0636
    152.5000,       5.0000,   7.00000,    555.9257
    157.5000,       5.0000,   7.00000,    626.7661
    162.5000,       5.0000,   7.00000,    613.7441
    167.5000,       5.0000,   7.00000,    630.7158
    172.5000,       5.0000,   7.00000,    488.8524
    177.5000,       5.0000,   7.00000,    706.3654
    182.5000,       5.0000,   7.00000,    736.9872
    187.5000,       5.0000,   7.00000,    604.2751
    192.5000,       5.0000,   7.00000,    477.1692
    197.5000,       5.0000,   7.00000,    749.6173
    202.5000,       5.0000,   7.00000,    615.5790
    207.5000,       5.0000,   7.00000,    315.1980
    212.5000,       5.0000,   7.00000,    368.2680
    217.5000,       5.0000,   7.00000,    389.5172
    222.5000,       5.0000,   7.00000,    443.4148
    227.5000,       5.0000,   7.00000,    372.5124
    232.5000,       5.0000,   7.00000,    347.5373
    237.5000,       5.0000,   7.00000,    455.9760
    242.5000,       5.0000,   7.00000,    414.0998
    247.5000,       5.0000,   7.00000,    401.3174
    252.5000,       5.0000,   7.00000,    354.0101
    257.5000,       5.0000,   7.00000,    390.6921
    262.5000,       5.0000,   7.00000,    361.5225
    267.5000,       5.0000,   7.00000,    482.6640
    272.5000,       5.0000,   7.00000,    443.8211
    277.5000,       5.0000,   7.00000,    422.6602
    282.5000,       5.0000,   7.00000,    474.6229
    287.5000,       5.0000,   7.00000,    402.4819
    292.5000,       5.0000,   7.00000,    438.0372
    297.5000,       5.0000,   7.00000,    441.1644
    302.5000,       5.0000,   7.00000,    377.2451
    307.5000,       5.0000,   7.00000,    420.6822
    312.5000,       5.0000,   7.00000,    472.6810
    317.5000,       5.0000,   7.00000,    440.7635
    322.5000,       5.0000,   7.00000,    479.2541
    327.5000,       5.0000,   7.00000,    492.8937
    332.5000,       5.0000,   7.00000,    507.8472
    337.5000,       5.0000,   7.00000,    496.8538
    342.5000,       5.0000,   7.00000,    432.4499
    347.5000,       5.0000,   7.00000,    359.6646
    352.5000,       5.0000,   7.00000,    391.3400
    357.5000,       5.0000,   7.00000,    455.7285
    362.5000,       5.0000,   7.00000,    491.5361
    367.5000,       5.0000,   7.00000,    408.0913
    372.5000,       5.0000,   7.00000,    469.9864
    377.5000,       5.0000,   7.00000,    516.6028
    382.5000,       5.0000,   7.00000,    772.3406
    387.5000,       5.0000,   7.00000,    614.4838
    392.5000,       5.0000,   7.00000,    501.0970
    397.5000,       5.0000,   7.00000,    548.3985
    402.5000,       5.0000,   7.00000,    542.1772
    407.5000,       5.0000,   7.00000,    474.4612
     42.5000,       5.0000,   8.00000,    638.1077
     47.5000,       5.0000,   8.00000,    792.8079
     52.5000,       5.0000,   8.00000,    873.9170
     57.5000,       5.0000,   8.00000,   1135.7616
     62.5000,       5.0000,   8.00000,    639.1481
     67.5000,       5.0000,   8.00000,    503.0706
     72.5000,       5.0000,   8.00000,    545.2681
     77.5000,       5.0000,   8.00000,    572.7647
     82.5000,       5.0000,   8.00000,    690.1432
     87.5000,       5.0000,   8.00000,    995.1091
     92.5000,       5.0000,   8.00000,   1058.1968
     97.5000,       5.0000,   8.00000,   1035.9574
    102.5000,       5.0000,   8.00000,    905.8368
    107.5000,       5.0000,   8.00000,    710.2808
    112.5000,       5.0000,   8.00000,    589.3920
    117.5000,       5.0000,   8.00000,    615.0706
    122.5000,       5.0000,   8.00000,    789.6512
    127.5000,       5.0000,   8.00000,    797.9571
    132.5000,       5.0000,   8.00000,    742.6443
    137.5000,       5.0000,   8.00000,    741.5226
    142.5000,       5.0000,   8.00000,    870.7548
    147.5000,       5.0000,   8.00000,    625.1091
    152.5000,       5.0000,   8.00000,    537.5851
    157.5000,       5.0000,   8.00000,    547.4591
    162.5000,       5.0000,   8.00000,    511.5022
    167.5000,       5.0000,   8.00000,    578.2218
    172.5000,       5.0000,   8.00000,    458.9600
    177.5000,       5.0000,   8.00000,    665.0282
    182.5000,       5.0000,   8.00000,    657.3987
    187.5000,       5.0000,   8.00000,    579.4788
    192.5000,       5.0000,   8.00000,    466.5509
    197.5000,       5.0000,   8.00000,    708.5815
    202.5000,       5.0000,   8.00000,    592.8292
    207.5000,       5.0000,   8.00000,    301.3374
    212.5000,       5.0000,   8.00000,    373.7627
    217.5000,       5.0000,   8.00000,    371.4167
    222.5000,       5.0000,   8.00000,    434.8134
    227.5000,       5.0000,   8.00000,    361.8883
    232.5000,       5.0000,   8.00000,    342.9095
    237.5000,       5.0000,   8.00000,    423.2556
    242.5000,       5.0000,   8.00000,    401.0622
    247.5000,       5.0000,   8.00000,    426.7946
    252.5000,       5.0000,   8.00000,    362.3887
    257.5000,       5.0000,   8.00000,    396.6815
    262.5000,       5.0000,   8.00000,    367.5038
    267.5000,       5.0000,   8.00000,    497.8922
    272.5000,       5.0000,   8.00000,    452.8251
    277.5000,       5.0000,   8.00000,    426.0971
    282.5000,       5.0000,   8.00000,    481.7104
    287.5000,       5.0000,   8.00000,    404.7747
    292.5000,       5.0000,   8.00000,    444.6598
    297.5000,       5.0000,   8.00000,    444.5265
    302.5000,       5.0000,   8.00000,    389.1951
    307.5000,       5.0000,   8.00000,    426.6972
    312.5000,       5.0000,   8.00000,    481.2570
    317.5000,       5.0000,   8.00000,    443.0381
    322.5000,       5.0000,   8.00000,    467.2423
    327.5000,       5.0000,   8.00000,    499.0966
    332.5000,       5.0000,   8.00000,    498.2626
    337.5000,       5.0000,   8.00000,    481.7299
    342.5000,       5.0000,   8.00000,    390.0273
    347.5000,       5.0000,   8.00000,    334.0681
    352.5000,       5.0000,   8.00000,    380.5822
    357.5000,       5.0000,   8.00000,    452.5863
    362.5000,       5.0000,   8.00000,    486.9517
    367.5000,       5.0000,   8.00000,    405.9196
    372.5000,       5.0000,   8.00000,    475.1569
    377.5000,       5.0000,   8.00000,    524.2827
    382.5000,       5.0000,   8.00000,    805.8651
    387.5000,       5.0000,   8.00000,    635.6243
    392.5000,       5.0000,   8.00000,    498.0721
    397.5000,       5.0000,   8.00000,    530.1561
    402.5000,       5.0000,   8.00000,    528.8373
     52.5000,      35.0000,   1.00000,    636.3102
     57.5000,      35.0000,   1.00000,    577.2600
     62.5000,      35.0000,   1.00000,    558.2081
     67.5000,      35.0000,   1.00000,    599.4774
     72.5000,      35.0000,   1.00000,    663.0406
     77.5000,      35.0000,   1.00000,    646.4296
     82.5000,      35.0000,   1.00000,    692.9703
     87.5000,      35.0000,   1.00000,    733.9672
     92.5000,      35.0000,   1.00000,    728.5106
     97.5000,      35.0000,   1.00000,    733.2011
    102.5000,      35.0000,   1.00000,    784.7744
    107.5000,      35.0000,   1.00000,    823.9708
    112.5000,      35.0000,   1.00000,    860.8663
    117.5000,      35.0000,   1.00000,    777.4619
    122.5000,      35.0000,   1.00000,    730.5649
    127.5000,      35.0000,   1.00000,    714.8130
    132.5000,      35.0000,   1.00000,    671.8218
    137.5000,      35.0000,   1.00000,    646.6173
    142.5000,      35.0000,   1.00000,    663.5963
    147.5000,      35.0000,   1.00000,    626.5565
    152.5000,      35.0000,   1.00000,    599.5422
    157.5000,      35.0000,   1.00000,    572.8833
    162.5000,      35.0000,   1.00000,    529.2838
    167.5000,      35.0000,   1.00000,    516.5533
    172.5000,      35.0000,   1.00000,    511.9377
    177.5000,      35.0000,   1.00000,    524.7795
    182.5000,      35.0000,   1.00000,    579.5016
    187.5000,      35.0000,   1.00000,    572.2280
    192.5000,      35.0000,   1.00000,    562.2746
    197.5000,      35.0000,   1.00000,    540.6265
    202.5000,      35.0000,   1.00000,    489.7900
    207.5000,      35.0000,   1.00000,    458.7877
    212.5000,      35.0000,   1.00000,    461.1323
    217.5000,      35.0000,   1.00000,    398.1267
    222.5000,      35.0000,   1.00000,    364.1548
    227.5000,      35.0000,   1.00000,    369.0963
    232.5000,      35.0000,   1.00000,    380.0026
    237.5000,      35.0000,   1.00000,    387.0392
    242.5000,      35.0000,   1.00000,    381.9052
    247.5000,      35.0000,   1.00000,    382.4385
    252.5000,      35.0000,   1.00000,    438.4425
    257.5000,      35.0000,   1.00000,    450.2841
    262.5000,      35.0000,   1.00000,    437.9443
    267.5000,      35.0000,   1.00000,    446.6633
    272.5000,      35.0000,   1.00000,    449.6268
    277.5000,      35.0000,   1.00000,    456.8248
    282.5000,      35.0000,   1.00000,    462.5782
    287.5000,      35.0000,   1.00000,    436.8461
    292.5000,      35.0000,   1.00000,    436.8392
    297.5000,      35.0000,   1.00000,    448.3098
    302.5000,      35.0000,   1.00000,    441.9238
    307.5000,      35.0000,   1.00000,    443.0308
    312.5000,      35.0000,   1.00000,    439.1291
    317.5000,      35.0000,   1.00000,    440.8807
    322.5000,      35.0000,   1.00000,    455.1335
    327.5000,      35.0000,   1.00000,    447.7865
    332.5000,      35.0000,   1.00000,    396.9616
    337.5000,      35.0000,   1.00000,    386.6444
    342.5000,      35.0000,   1.00000,    390.9922
    347.5000,      35.0000,   1.00000,    400.4306
    352.5000,      35.0000,   1.00000,    394.1139
    357.5000,      35.0000,   1.00000,    395.4064
    362.5000,      35.0000,   1.00000,    422.8221
    367.5000,      35.0000,   1.00000,    503.4615
    372.5000,      35.0000,   1.00000,    555.9541
    377.5000,      35.0000,   1.00000,    579.1428
    382.5000,      35.0000,   1.00000,    595.3826
    387.5000,      35.0000,   1.00000,    615.4442
    392.5000,      35.0000,   1.00000,    609.9332
     52.5000,       5.0000,  10.00000,    790.4382
     57.5000,       5.0000,  10.00000,   1006.0906
     62.5000,       5.0000,  10.00000,    533.4109
     67.5000,       5.0000,  10.00000,    419.3849
     72.5000,       5.0000,  10.00000,    444.8778
     77.5000,       5.0000,  10.00000,    470.4762
     82.5000,       5.0000,  10.00000,    597.4450
     87.5000,       5.0000,  10.00000,    910.8811
     92.5000,       5.0000,  10.00000,    933.3387
     97.5000,       5.0000,  10.00000,    868.4630
    102.5000,       5.0000,  10.00000,    761.5471
    107.5000,       5.0000,  10.00000,    656.6349
    112.5000,       5.0000,  10.00000,    615.1025
    117.5000,       5.0000,  10.00000,    636.8506
    122.5000,       5.0000,  10.00000,    802.0297
    127.5000,       5.0000,  10.00000,    770.8538
    132.5000,       5.0000,  10.00000,    619.0781
    137.5000,       5.0000,  10.00000,    587.3024
    142.5000,       5.0000,  10.00000,    738.4694
    147.5000,       5.0000,  10.00000,    543.2085
    152.5000,       5.0000,  10.00000,    461.9666
    157.5000,       5.0000,  10.00000,    522.1957
    162.5000,       5.0000,  10.00000,    514.2668
    167.5000,       5.0000,  10.00000,    533.0558
    172.5000,       5.0000,  10.00000,    398.0624
    177.5000,       5.0000,  10.00000,    598.5031
    182.5000,       5.0000,  10.00000,    616.0779
    187.5000,       5.0000,  10.00000,    511.7466
    192.5000,       5.0000,  10.00000,    419.2365
    197.5000,       5.0000,  10.00000,    680.8511
    202.5000,       5.0000,  10.00000,    565.1721
    207.5000,       5.0000,  10.00000,    282.5702
    212.5000,       5.0000,  10.00000,    352.0861
    217.5000,       5.0000,  10.00000,    358.4540
    222.5000,       5.0000,  10.00000,    407.1975
    227.5000,       5.0000,  10.00000,    334.9408
    232.5000,       5.0000,  10.00000,    328.5551
    237.5000,       5.0000,  10.00000,    421.3120
    242.5000,       5.0000,  10.00000,    382.3823
    247.5000,       5.0000,  10.00000,    399.0152
    252.5000,       5.0000,  10.00000,    380.1783
    257.5000,       5.0000,  10.00000,    433.1810
    262.5000,       5.0000,  10.00000,    384.4778
    267.5000,       5.0000,  10.00000,    511.0377
    272.5000,       5.0000,  10.00000,    468.6682
    277.5000,       5.0000,  10.00000,    442.2033
    282.5000,       5.0000,  10.00000,    486.9400
    287.5000,       5.0000,  10.00000,    406.4897
    292.5000,       5.0000,  10.00000,    457.1404
    297.5000,       5.0000,  10.00000,    472.6989
    302.5000,       5.0000,  10.00000,    414.3721
    307.5000,       5.0000,  10.00000,    440.1694
    312.5000,       5.0000,  10.00000,    467.5317
    317.5000,       5.0000,  10.00000,    422.6797
    322.5000,       5.0000,  10.00000,    452.0140
    327.5000,       5.0000,  10.00000,    464.8640
    332.5000,       5.0000,  10.00000,    428.4885
    337.5000,       5.0000,  10.00000,    400.2143
    342.5000,       5.0000,  10.00000,    347.4023
    347.5000,       5.0000,  10.00000,    318.9718
    352.5000,       5.0000,  10.00000,    370.3347
    357.5000,       5.0000,  10.00000,    441.9354
    362.5000,       5.0000,  10.00000,    493.4964
    367.5000,       5.0000,  10.00000,    421.8319
    372.5000,       5.0000,  10.00000,    494.7698
    377.5000,       5.0000,  10.00000,    547.1185
    382.5000,       5.0000,  10.00000,    826.4073
    387.5000,       5.0000,  10.00000,    641.5637
    392.5000,       5.0000,  10.00000,    502.0161
     67.5000,      45.0000,   1.00000,    505.3997
     72.5000,      45.0000,   1.00000,    517.5706
     77.5000,      45.0000,   1.00000,    486.6740
     82.5000,      45.0000,   1.00000,    469.2876
     87.5000,      45.0000,   1.00000,    499.2928
     92.5000,      45.0000,   1.00000,    544.9145
     97.5000,      45.0000,   1.00000,    603.7087
    102.5000,      45.0000,   1.00000,    672.8762
    107.5000,      45.0000,   1.00000,    736.2077
    112.5000,      45.0000,   1.00000,    705.3655
    117.5000,      45.0000,   1.00000,    678.8983
    122.5000,      45.0000,   1.00000,    679.5908
    127.5000,      45.0000,   1.00000,    698.2285
    132.5000,      45.0000,   1.00000,    643.3736
    137.5000,      45.0000,   1.00000,    605.9022
    142.5000,      45.0000,   1.00000,    596.8248
    147.5000,      45.0000,   1.00000,    566.6324
    152.5000,      45.0000,   1.00000,    528.7259
    157.5000,      45.0000,   1.00000,    546.3051
    162.5000,      45.0000,   1.00000,    562.9915
    167.5000,      45.0000,   1.00000,    536.2371
    172.5000,      45.0000,   1.00000,    510.8062
    177.5000,      45.0000,   1.00000,    528.0833
    182.5000,      45.0000,   1.00000,    516.5344
    187.5000,      45.0000,   1.00000,    485.3592
    192.5000,      45.0000,   1.00000,    473.1698
    197.5000,      45.0000,   1.00000,    487.3679
    202.5000,      45.0000,   1.00000,    459.1518
    207.5000,      45.0000,   1.00000,    421.9207
    212.5000,      45.0000,   1.00000,    408.7513
    217.5000,      45.0000,   1.00000,    407.8315
    222.5000,      45.0000,   1.00000,    369.1056
    227.5000,      45.0000,   1.00000,    347.3230
    232.5000,      45.0000,   1.00000,    360.3607
    237.5000,      45.0000,   1.00000,    376.7850
    242.5000,      45.0000,   1.00000,    377.2845
    247.5000,      45.0000,   1.00000,    398.7240
    252.5000,      45.0000,   1.00000,    423.5306
    257.5000,      45.0000,   1.00000,    439.0371
    262.5000,      45.0000,   1.00000,    445.3058
    267.5000,      45.0000,   1.00000,    463.9337
    272.5000,      45.0000,   1.00000,    473.2880
    277.5000,      45.0000,   1.00000,    475.1575
    282.5000,      45.0000,   1.00000,    473.8382
    287.5000,      45.0000,   1.00000,    481.0508
    292.5000,      45.0000,   1.00000,    472.9750
    297.5000,      45.0000,   1.00000,    451.5719
    302.5000,      45.0000,   1.00000,    445.5266
    307.5000,      45.0000,   1.00000,    435.4516
    312.5000,      45.0000,   1.00000,    428.2168
    317.5000,      45.0000,   1.00000,    388.8922
    322.5000,      45.0000,   1.00000,    356.8156
    327.5000,      45.0000,   1.00000,    348.4107
    332.5000,      45.0000,   1.00000,    343.2599
    337.5000,      45.0000,   1.00000,    352.9673
    342.5000,      45.0000,   1.00000,    369.8808
    347.5000,      45.0000,   1.00000,    377.7411
    352.5000,      45.0000,   1.00000,    396.8249
    357.5000,      45.0000,   1.00000,    419.2308
    362.5000,      45.0000,   1.00000,    480.8402
    367.5000,      45.0000,   1.00000,    523.6697
    372.5000,      45.0000,   1.00000,    546.0086
    377.5000,      45.0000,   1.00000,    574.0845
     67.5000,      15.0000,   4.00000,    373.6765
     72.5000,      15.0000,   4.00000,    327.7052
     77.5000,      15.0000,   4.00000,    333.9235
     82.5000,      15.0000,   4.00000,    446.7978
     87.5000,      15.0000,   4.00000,    595.7651
     92.5000,      15.0000,   4.00000,    724.1910
     97.5000,      15.0000,   4.00000,    737.9611
    102.5000,      15.0000,   4.00000,    671.1234
    107.5000,      15.0000,   4.00000,    584.7714
    112.5000,      15.0000,   4.00000,    523.6903
    117.5000,      15.0000,   4.00000,    569.6079
    122.5000,      15.0000,   4.00000,    659.8022
    127.5000,      15.0000,   4.00000,    736.2579
    132.5000,      15.0000,   4.00000,    658.5779
    137.5000,      15.0000,   4.00000,    605.4244
    142.5000,      15.0000,   4.00000,    565.9285
    147.5000,      15.0000,   4.00000,    518.5270
    152.5000,      15.0000,   4.00000,    464.0320
    157.5000,      15.0000,   4.00000,    477.9706
    162.5000,      15.0000,   4.00000,    525.1174
    167.5000,      15.0000,   4.00000,    503.1074
    172.5000,      15.0000,   4.00000,    526.8204
    177.5000,      15.0000,   4.00000,    530.7540
    182.5000,      15.0000,   4.00000,    542.6608
    187.5000,      15.0000,   4.00000,    478.0975
    192.5000,      15.0000,   4.00000,    503.1376
    197.5000,      15.0000,   4.00000,    524.1487
    202.5000,      15.0000,   4.00000,    474.9151
    207.5000,      15.0000,   4.00000,    370.6512
    212.5000,      15.0000,   4.00000,    309.7276
    217.5000,      15.0000,   4.00000,    343.0724
    222.5000,      15.0000,   4.00000,    341.0936
    227.5000,      15.0000,   4.00000,    337.8445
    232.5000,      15.0000,   4.00000,    345.1648
    237.5000,      15.0000,   4.00000,    366.6382
    242.5000,      15.0000,   4.00000,    389.2833
    247.5000,      15.0000,   4.00000,    380.2002
    252.5000,      15.0000,   4.00000,    398.4848
    257.5000,      15.0000,   4.00000,    391.2922
    262.5000,      15.0000,   4.00000,    439.2380
    267.5000,      15.0000,   4.00000,    474.8539
    272.5000,      15.0000,   4.00000,    502.3122
    277.5000,      15.0000,   4.00000,    488.6553
    282.5000,      15.0000,   4.00000,    473.1472
    287.5000,      15.0000,   4.00000,    482.5433
    292.5000,      15.0000,   4.00000,    472.0826
    297.5000,      15.0000,   4.00000,    453.8060
    302.5000,      15.0000,   4.00000,    438.6502
    307.5000,      15.0000,   4.00000,    431.7833
    312.5000,      15.0000,   4.00000,    423.4586
    317.5000,      15.0000,   4.00000,    392.0667
    322.5000,      15.0000,   4.00000,    367.4034
    327.5000,      15.0000,   4.00000,    371.9208
    332.5000,      15.0000,   4.00000,    364.3738
    337.5000,      15.0000,   4.00000,    349.6852
    342.5000,      15.0000,   4.00000,    326.0291
    347.5000,      15.0000,   4.00000,    325.1031
    352.5000,      15.0000,   4.00000,    369.1031
    357.5000,      15.0000,   4.00000,    438.7023
    362.5000,      15.0000,   4.00000,    469.2231
    367.5000,      15.0000,   4.00000,    490.9127
    372.5000,      15.0000,   4.00000,    498.5386
    377.5000,      15.0000,   4.00000,    629.6733
     82.5000,      55.0000,   1.00000,    431.7978
     87.5000,      55.0000,   1.00000,    384.3434
     92.5000,      55.0000,   1.00000,    381.9911
     97.5000,      55.0000,   1.00000,    429.2703
    102.5000,      55.0000,   1.00000,    486.6448
    107.5000,      55.0000,   1.00000,    547.3220
    112.5000,      55.0000,   1.00000,    609.6472
    117.5000,      55.0000,   1.00000,    615.8008
    122.5000,      55.0000,   1.00000,    586.0616
    127.5000,      55.0000,   1.00000,    559.0303
    132.5000,      55.0000,   1.00000,    564.1817
    137.5000,      55.0000,   1.00000,    590.3668
    142.5000,      55.0000,   1.00000,    639.4164
    147.5000,      55.0000,   1.00000,    622.7633
    152.5000,      55.0000,   1.00000,    595.2841
    157.5000,      55.0000,   1.00000,    562.1576
    162.5000,      55.0000,   1.00000,    537.8466
    167.5000,      55.0000,   1.00000,    516.0757
    172.5000,      55.0000,   1.00000,    525.0795
    177.5000,      55.0000,   1.00000,    532.8553
    182.5000,      55.0000,   1.00000,    518.8401
    187.5000,      55.0000,   1.00000,    491.8010
    192.5000,      55.0000,   1.00000,    464.7012
    197.5000,      55.0000,   1.00000,    440.1490
    202.5000,      55.0000,   1.00000,    427.3010
    212.5000,      55.0000,   1.00000,    395.7557
    217.5000,      55.0000,   1.00000,    382.0267
    222.5000,      55.0000,   1.00000,    387.7110
    227.5000,      55.0000,   1.00000,    366.0504
    232.5000,      55.0000,   1.00000,    346.7805
    237.5000,      55.0000,   1.00000,    358.0836
    242.5000,      55.0000,   1.00000,    381.4471
    247.5000,      55.0000,   1.00000,    398.2104
    252.5000,      55.0000,   1.00000,    406.7420
    257.5000,      55.0000,   1.00000,    421.0424
    262.5000,      55.0000,   1.00000,    442.8419
    267.5000,      55.0000,   1.00000,    461.6599
    272.5000,      55.0000,   1.00000,    476.0263
    277.5000,      55.0000,   1.00000,    469.9906
    282.5000,      55.0000,   1.00000,    482.9318
    287.5000,      55.0000,   1.00000,    489.9620
    292.5000,      55.0000,   1.00000,    473.1382
    297.5000,      55.0000,   1.00000,    447.6721
    302.5000,      55.0000,   1.00000,    407.4793
    307.5000,      55.0000,   1.00000,    387.1981
    312.5000,      55.0000,   1.00000,    368.9397
    317.5000,      55.0000,   1.00000,    354.8539
    322.5000,      55.0000,   1.00000,    341.7178
    327.5000,      55.0000,   1.00000,    334.3577
    332.5000,      55.0000,   1.00000,    346.2746
    337.5000,      55.0000,   1.00000,    358.3053
    342.5000,      55.0000,   1.00000,    366.0835
    347.5000,      55.0000,   1.00000,    381.8503
    352.5000,      55.0000,   1.00000,    406.5973
    357.5000,      55.0000,   1.00000,    452.2931
    362.5000,      55.0000,   1.00000,    479.0209
     82.5000,      15.0000,   5.00000,    385.9325
     87.5000,      15.0000,   5.00000,    468.8622
     92.5000,      15.0000,   5.00000,    526.6685
     97.5000,      15.0000,   5.00000,    528.4947
    102.5000,      15.0000,   5.00000,    497.3057
    107.5000,      15.0000,   5.00000,    454.0243
    112.5000,      15.0000,   5.00000,    444.2217
    117.5000,      15.0000,   5.00000,    486.1563
    122.5000,      15.0000,   5.00000,    548.7835
    127.5000,      15.0000,   5.00000,    579.5478
    132.5000,      15.0000,   5.00000,    568.7354
    137.5000,      15.0000,   5.00000,    590.6933
    142.5000,      15.0000,   5.00000,    600.4155
    147.5000,      15.0000,   5.00000,    557.1410
    152.5000,      15.0000,   5.00000,    490.4924
    157.5000,      15.0000,   5.00000,    485.8679
    162.5000,      15.0000,   5.00000,    515.8500
    167.5000,      15.0000,   5.00000,    484.2457
    172.5000,      15.0000,   5.00000,    527.0778
    177.5000,      15.0000,   5.00000,    549.2435
    182.5000,      15.0000,   5.00000,    580.4312
    187.5000,      15.0000,   5.00000,    502.0910
    192.5000,      15.0000,   5.00000,    505.5064
    197.5000,      15.0000,   5.00000,    505.7054
    202.5000,      15.0000,   5.00000,    453.4318
    212.5000,      15.0000,   5.00000,    295.2777
    217.5000,      15.0000,   5.00000,    329.9292
    222.5000,      15.0000,   5.00000,    330.5292
    227.5000,      15.0000,   5.00000,    330.7522
    232.5000,      15.0000,   5.00000,    335.0746
    237.5000,      15.0000,   5.00000,    349.7024
    242.5000,      15.0000,   5.00000,    378.4377
    247.5000,      15.0000,   5.00000,    366.8157
    252.5000,      15.0000,   5.00000,    382.4351
    257.5000,      15.0000,   5.00000,    374.2211
    262.5000,      15.0000,   5.00000,    436.0146
    267.5000,      15.0000,   5.00000,    471.3016
    272.5000,      15.0000,   5.00000,    500.4682
    277.5000,      15.0000,   5.00000,    494.7911
    282.5000,      15.0000,   5.00000,    483.1387
    287.5000,      15.0000,   5.00000,    493.5204
    292.5000,      15.0000,   5.00000,    467.2100
    297.5000,      15.0000,   5.00000,    446.0039
    302.5000,      15.0000,   5.00000,    401.7328
    307.5000,      15.0000,   5.00000,    381.4993
    312.5000,      15.0000,   5.00000,    374.2944
    317.5000,      15.0000,   5.00000,    365.1835
    322.5000,      15.0000,   5.00000,    356.0282
    327.5000,      15.0000,   5.00000,    360.2866
    332.5000,      15.0000,   5.00000,    360.5459
    337.5000,      15.0000,   5.00000,    342.5352
    342.5000,      15.0000,   5.00000,    322.8903
    347.5000,      15.0000,   5.00000,    321.9508
    352.5000,      15.0000,   5.00000,    366.7831
    357.5000,      15.0000,   5.00000,    433.4062
    362.5000,      15.0000,   5.00000,    457.0192
     97.5000,      65.0000,   1.00000,    363.5123
    102.5000,      65.0000,   1.00000,    367.8239
    107.5000,      65.0000,   1.00000,    372.5141
    112.5000,      65.0000,   1.00000,    433.4289
    117.5000,      65.0000,   1.00000,    487.0319
    122.5000,      65.0000,   1.00000,    516.4204
    127.5000,      65.0000,   1.00000,    534.4479
    132.5000,      65.0000,   1.00000,    539.7620
    137.5000,      65.0000,   1.00000,    548.4999
    142.5000,      65.0000,   1.00000,    541.3832
    147.5000,      65.0000,   1.00000,    574.3452
    152.5000,      65.0000,   1.00000,    606.4496
    157.5000,      65.0000,   1.00000,    621.0342
    162.5000,      65.0000,   1.00000,    582.4152
    167.5000,      65.0000,   1.00000,    575.7693
    172.5000,      65.0000,   1.00000,    553.3960
    177.5000,      65.0000,   1.00000,    499.5623
    182.5000,      65.0000,   1.00000,    479.0380
    187.5000,      65.0000,   1.00000,    475.5387
    227.5000,      65.0000,   1.00000,    382.7460
    232.5000,      65.0000,   1.00000,    358.5755
    237.5000,      65.0000,   1.00000,    354.5104
    242.5000,      65.0000,   1.00000,    377.1359
    247.5000,      65.0000,   1.00000,    389.7695
    252.5000,      65.0000,   1.00000,    409.6689
    257.5000,      65.0000,   1.00000,    418.8812
    262.5000,      65.0000,   1.00000,    434.2391
    267.5000,      65.0000,   1.00000,    447.3122
    272.5000,      65.0000,   1.00000,    442.1408
    277.5000,      65.0000,   1.00000,    447.3177
    282.5000,      65.0000,   1.00000,    447.8005
    287.5000,      65.0000,   1.00000,    422.9890
    292.5000,      65.0000,   1.00000,    405.4144
    297.5000,      65.0000,   1.00000,    415.9250
    302.5000,      65.0000,   1.00000,    405.0984
    307.5000,      65.0000,   1.00000,    383.6202
    312.5000,      65.0000,   1.00000,    369.2723
    317.5000,      65.0000,   1.00000,    354.9548
    322.5000,      65.0000,   1.00000,    356.4511
    327.5000,      65.0000,   1.00000,    361.7956
    332.5000,      65.0000,   1.00000,    369.0475
    337.5000,      65.0000,   1.00000,    376.2314
    342.5000,      65.0000,   1.00000,    383.5699
    347.5000,      65.0000,   1.00000,    394.6603
    102.5000,      15.0000,   6.00000,    388.8890
    107.5000,      15.0000,   6.00000,    322.4977
    112.5000,      15.0000,   6.00000,    321.5425
    122.5000,      15.0000,   6.00000,    471.4380
    127.5000,      15.0000,   6.00000,    526.7376
    132.5000,      15.0000,   6.00000,    524.3756
    137.5000,      15.0000,   6.00000,    541.4375
    142.5000,      15.0000,   6.00000,    526.9173
    147.5000,      15.0000,   6.00000,    513.4400
    152.5000,      15.0000,   6.00000,    484.0982
    157.5000,      15.0000,   6.00000,    519.3531
    162.5000,      15.0000,   6.00000,    558.3146
    167.5000,      15.0000,   6.00000,    522.3335
    172.5000,      15.0000,   6.00000,    543.0453
    177.5000,      15.0000,   6.00000,    547.9799
    182.5000,      15.0000,   6.00000,    567.1735
    187.5000,      15.0000,   6.00000,    500.9055
    227.5000,      15.0000,   6.00000,    322.4903
    232.5000,      15.0000,   6.00000,    327.1089
    237.5000,      15.0000,   6.00000,    340.6148
    242.5000,      15.0000,   6.00000,    369.7664
    247.5000,      15.0000,   6.00000,    357.8679
    252.5000,      15.0000,   6.00000,    373.5915
    257.5000,      15.0000,   6.00000,    374.5520
    262.5000,      15.0000,   6.00000,    428.8349
    267.5000,      15.0000,   6.00000,    451.7381
    272.5000,      15.0000,   6.00000,    473.0076
    277.5000,      15.0000,   6.00000,    473.2874
    282.5000,      15.0000,   6.00000,    453.9419
    287.5000,      15.0000,   6.00000,    435.3488
    292.5000,      15.0000,   6.00000,    409.8181
    297.5000,      15.0000,   6.00000,    409.4750
    302.5000,      15.0000,   6.00000,    396.7755
    307.5000,      15.0000,   6.00000,    379.8600
    312.5000,      15.0000,   6.00000,    374.8330
    317.5000,      15.0000,   6.00000,    372.7577
    322.5000,      15.0000,   6.00000,    368.5110
    327.5000,      15.0000,   6.00000,    377.8094
    332.5000,      15.0000,   6.00000,    375.6868
    337.5000,      15.0000,   6.00000,    357.8032
    342.5000,      15.0000,   6.00000,    329.6602
    347.5000,      15.0000,   6.00000,    326.2169
    105.0000,      30.0000,   3.00000,    364.7842
    110.0000,      30.0000,   3.00000,    359.1262
    115.0000,      30.0000,   3.00000,    355.5036
    120.0000,      30.0000,   3.00000,    376.2325
    125.0000,      30.0000,   3.00000,    416.3200
    130.0000,      30.0000,   3.00000,    484.2188
    135.0000,      30.0000,   3.00000,    520.4187
    140.0000,      30.0000,   3.00000,    515.5104
    145.0000,      30.0000,   3.00000,    509.3120
    150.0000,      30.0000,   3.00000,    514.1923
    155.0000,      30.0000,   3.00000,    532.4641
    160.0000,      30.0000,   3.00000,    509.5359
    165.0000,      30.0000,   3.00000,    548.1393
    170.0000,      30.0000,   3.00000,    571.9349
    175.0000,      30.0000,   3.00000,    559.3022
    180.0000,      30.0000,   3.00000,    528.6951
    235.0000,      30.0000,   3.00000,    343.7053
    240.0000,      30.0000,   3.00000,    340.6239
    245.0000,      30.0000,   3.00000,    357.9485
    250.0000,      30.0000,   3.00000,    375.2585
    255.0000,      30.0000,   3.00000,    393.4637
    260.0000,      30.0000,   3.00000,    406.0601
    265.0000,      30.0000,   3.00000,    417.5140
    270.0000,      30.0000,   3.00000,    440.8236
    275.0000,      30.0000,   3.00000,    440.8423
    280.0000,      30.0000,   3.00000,    430.3397
    285.0000,      30.0000,   3.00000,    417.3807
    290.0000,      30.0000,   3.00000,    406.7984
    295.0000,      30.0000,   3.00000,    399.3138
    300.0000,      30.0000,   3.00000,    385.8696
    305.0000,      30.0000,   3.00000,    391.0251
    310.0000,      30.0000,   3.00000,    390.2590
    315.0000,      30.0000,   3.00000,    379.8253
    320.0000,      30.0000,   3.00000,    385.6134
    325.0000,      30.0000,   3.00000,    384.6103
    330.0000,      30.0000,   3.00000,    371.6714
    335.0000,      30.0000,   3.00000,    358.6634
    340.0000,      30.0000,   3.00000,    353.5356
    112.5000,      25.0000,   4.00000,    333.6496
    117.5000,      25.0000,   4.00000,    347.5693
    122.5000,      25.0000,   4.00000,    362.8298
    127.5000,      25.0000,   4.00000,    406.5927
    132.5000,      25.0000,   4.00000,    471.9146
    137.5000,      25.0000,   4.00000,    486.1409
    142.5000,      25.0000,   4.00000,    484.5091
    147.5000,      25.0000,   4.00000,    500.3313
    152.5000,      25.0000,   4.00000,    515.4589
    157.5000,      25.0000,   4.00000,    501.8611
    162.5000,      25.0000,   4.00000,    498.4401
    167.5000,      25.0000,   4.00000,    549.6379
    172.5000,      25.0000,   4.00000,    587.7441
    242.5000,      25.0000,   4.00000,    353.0422
    247.5000,      25.0000,   4.00000,    368.6742
    252.5000,      25.0000,   4.00000,    360.4419
    257.5000,      25.0000,   4.00000,    391.9583
    262.5000,      25.0000,   4.00000,    403.3322
    267.5000,      25.0000,   4.00000,    413.6115
    272.5000,      25.0000,   4.00000,    413.4755
    277.5000,      25.0000,   4.00000,    412.9702
    282.5000,      25.0000,   4.00000,    405.5529
    287.5000,      25.0000,   4.00000,    398.9901
    292.5000,      25.0000,   4.00000,    392.9614
    297.5000,      25.0000,   4.00000,    383.0477
    302.5000,      25.0000,   4.00000,    392.2371
    307.5000,      25.0000,   4.00000,    383.4619
    312.5000,      25.0000,   4.00000,    389.3882
    317.5000,      25.0000,   4.00000,    402.8720
    322.5000,      25.0000,   4.00000,    398.0471
    327.5000,      25.0000,   4.00000,    386.6390
    332.5000,      25.0000,   4.00000,    377.2078
   6.46
ITERATION 4
MODEL RESISTIVITY
LAYER 1
87,     2.5000
     10.0000,     628.08
     15.0000,     1570.3
     20.0000,     1739.3
     25.0000,     1868.0
     30.0000,     1822.6
     35.0000,     1394.3
     40.0000,     1125.6
     45.0000,     727.87
     50.0000,     733.46
     55.0000,     728.83
     60.0000,     835.11
     65.0000,     400.51
     70.0000,     286.32
     75.0000,     310.23
     80.0000,     365.28
     85.0000,     585.25
     90.0000,     1081.4
     95.0000,     1139.9
    100.0000,     1105.7
    105.0000,     1003.1
    110.0000,     841.63
    115.0000,     751.05
    120.0000,     912.27
    125.0000,     1469.6
    130.0000,     1758.0
    135.0000,     1815.7
    140.0000,     2433.8
    145.0000,     3991.2
    150.0000,     3627.4
    155.0000,     3664.7
    160.0000,     4927.8
    165.0000,     5038.2
    170.0000,     4242.0
    175.0000,     2500.1
    180.0000,     2960.5
    185.0000,     2094.2
    190.0000,     1702.4
    195.0000,     1179.7
    200.0000,     1346.8
    205.0000,     802.65
    210.0000,     334.02
    215.0000,     436.83
    220.0000,     460.88
    225.0000,     543.24
    230.0000,     433.08
    235.0000,     404.53
    240.0000,     530.08
    245.0000,     474.83
    250.0000,     481.77
    255.0000,     408.91
    260.0000,     450.82
    265.0000,     418.20
    270.0000,     589.70
    275.0000,     524.10
    280.0000,     457.26
    285.0000,     463.67
    290.0000,     340.74
    295.0000,     339.20
    300.0000,     295.98
    305.0000,     215.47
    310.0000,     209.95
    315.0000,     217.67
    320.0000,     187.66
    325.0000,     198.95
    330.0000,     209.12
    335.0000,     213.77
    340.0000,     211.20
    345.0000,     190.90
    350.0000,     185.38
    355.0000,     240.81
    360.0000,     324.06
    365.0000,     398.56
    370.0000,     399.08
    375.0000,     646.46
    380.0000,     1026.3
    385.0000,     2458.8
    390.0000,     2427.6
    395.0000,     1858.4
    400.0000,     1733.2
    405.0000,     1448.6
    410.0000,     1048.3
    415.0000,     678.17
    420.0000,     575.37
    425.0000,     442.31
    430.0000,     502.06
    435.0000,     616.41
           707.0217
LAYER 2
87,     5.2500
     10.0000,     624.88
     15.0000,     1442.4
     20.0000,     1739.7
     25.0000,     1873.9
     30.0000,     1857.3
     35.0000,     1396.3
     40.0000,     1126.6
     45.0000,     724.63
     50.0000,     733.33
     55.0000,     738.51
     60.0000,     850.97
     65.0000,     403.83
     70.0000,     298.08
     75.0000,     311.13
     80.0000,     365.10
     85.0000,     578.88
     90.0000,     1029.4
     95.0000,     1139.2
    100.0000,     1105.7
    105.0000,     1001.1
    110.0000,     834.45
    115.0000,     766.73
    120.0000,     919.74
    125.0000,     1508.5
    130.0000,     1823.2
    135.0000,     1935.4
    140.0000,     2514.7
    145.0000,     3819.6
    150.0000,     3400.2
    155.0000,     3345.6
    160.0000,     4084.3
    165.0000,     4116.9
    170.0000,     3973.1
    175.0000,     2333.9
    180.0000,     2217.9
    185.0000,     1949.7
    190.0000,     1430.3
    195.0000,     1036.6
    200.0000,     1286.6
    205.0000,     840.67
    210.0000,     407.09
    215.0000,     437.10
    220.0000,     460.83
    225.0000,     525.86
    230.0000,     433.03
    235.0000,     404.41
    240.0000,     476.01
    245.0000,     469.35
    250.0000,     467.87
    255.0000,     408.84
    260.0000,     448.03
    265.0000,     426.20
    270.0000,     580.65
    275.0000,     523.68
    280.0000,     456.50
    285.0000,     455.05
    290.0000,     347.69
    295.0000,     340.02
    300.0000,     298.40
    305.0000,     224.12
    310.0000,     219.56
    315.0000,     220.79
    320.0000,     203.25
    325.0000,     205.37
    330.0000,     214.61
    335.0000,     218.14
    340.0000,     217.44
    345.0000,     203.28
    350.0000,     202.27
    355.0000,     250.35
    360.0000,     370.52
    365.0000,     521.91
    370.0000,     542.95
    375.0000,     654.44
    380.0000,     1079.7
    385.0000,     2177.5
    390.0000,     2165.6
    395.0000,     1442.7
    400.0000,     1273.2
    405.0000,     1148.1
    410.0000,     837.34
    415.0000,     566.08
    420.0000,     496.43
    425.0000,     440.75
    430.0000,     491.70
    435.0000,     616.62
           723.5378
LAYER 3
85,     8.2750
     15.0000,     632.64
     20.0000,     1569.4
     25.0000,     1863.0
     30.0000,     1861.7
     35.0000,     1421.2
     40.0000,     1107.0
     45.0000,     722.52
     50.0000,     731.63
     55.0000,     1235.0
     60.0000,     1341.8
     65.0000,     1308.8
     70.0000,     714.67
     75.0000,     646.27
     80.0000,     500.21
     85.0000,     561.35
     90.0000,     889.24
     95.0000,     1042.0
    100.0000,     1029.2
    105.0000,     933.71
    110.0000,     830.73
    115.0000,     825.88
    120.0000,     1039.2
    125.0000,     1732.6
    130.0000,     2484.9
    135.0000,     2677.3
    140.0000,     2539.1
    145.0000,     2523.6
    150.0000,     1841.8
    155.0000,     1741.6
    160.0000,     1738.5
    165.0000,     1738.3
    170.0000,     1738.8
    175.0000,     1303.1
    180.0000,     1304.0
    185.0000,     1385.2
    190.0000,     742.93
    195.0000,     592.00
    200.0000,     1013.8
    205.0000,     972.05
    210.0000,     488.41
    215.0000,     435.96
    220.0000,     433.08
    225.0000,     431.50
    230.0000,     420.64
    235.0000,     400.56
    240.0000,     411.19
    245.0000,     415.29
    250.0000,     414.09
    255.0000,     405.35
    260.0000,     424.92
    265.0000,     425.21
    270.0000,     478.83
    275.0000,     478.02
    280.0000,     454.75
    285.0000,     428.60
    290.0000,     371.28
    295.0000,     370.11
    300.0000,     372.18
    305.0000,     388.78
    310.0000,     406.65
    315.0000,     438.73
    320.0000,     460.47
    325.0000,     464.05
    330.0000,     472.22
    335.0000,     475.14
    340.0000,     475.34
    345.0000,     474.43
    350.0000,     474.49
    355.0000,     504.58
    360.0000,     749.32
    365.0000,     939.18
    370.0000,     938.33
    375.0000,     902.92
    380.0000,     1080.6
    385.0000,     1066.5
    390.0000,     813.04
    395.0000,     643.16
    400.0000,     644.92
    405.0000,     649.59
    410.0000,     636.71
    415.0000,     496.48
    420.0000,     449.47
    425.0000,     439.32
    430.0000,     490.17
           685.1480
LAYER 4
83,    11.6025
     20.0000,     630.84
     25.0000,     1615.1
     30.0000,     1617.9
     35.0000,     1367.3
     40.0000,     953.27
     45.0000,     696.53
     50.0000,     714.28
     55.0000,     1961.6
     60.0000,     2603.9
     65.0000,     2916.1
     70.0000,     1743.7
     75.0000,     1416.8
     80.0000,     885.45
     85.0000,     571.80
     90.0000,     860.29
     95.0000,     1009.3
    100.0000,     1007.3
    105.0000,     898.27
    110.0000,     829.94
    115.0000,     841.19
    120.0000,     1082.5
    125.0000,     1786.4
    130.0000,     2516.8
    135.0000,     2762.4
    140.0000,     2755.7
    145.0000,     2063.1
    150.0000,     1194.3
    155.0000,     1140.0
    160.0000,     1120.2
    165.0000,     1113.4
    170.0000,     1111.1
    175.0000,     1087.2
    180.0000,     1112.7
    185.0000,     1191.3
    190.0000,     470.82
    195.0000,     422.97
    200.0000,     854.99
    205.0000,     980.23
    210.0000,     490.31
    215.0000,     414.37
    220.0000,     386.12
    225.0000,     381.84
    230.0000,     384.65
    235.0000,     384.09
    240.0000,     386.33
    245.0000,     390.76
    250.0000,     392.34
    255.0000,     393.09
    260.0000,     404.77
    265.0000,     406.78
    270.0000,     411.54
    275.0000,     412.22
    280.0000,     414.64
    285.0000,     414.79
    290.0000,     394.46
    295.0000,     417.95
    300.0000,     434.17
    305.0000,     621.04
    310.0000,     680.77
    315.0000,     729.91
    320.0000,     721.88
    325.0000,     699.20
    330.0000,     673.03
    335.0000,     645.49
    340.0000,     636.45
    345.0000,     620.25
    350.0000,     618.12
    355.0000,     615.73
    360.0000,     819.04
    365.0000,     943.99
    370.0000,     966.50
    375.0000,     961.79
    380.0000,     971.49
    385.0000,     536.76
    390.0000,     403.35
    395.0000,     419.32
    400.0000,     481.36
    405.0000,     568.83
    410.0000,     590.66
    415.0000,     493.72
    420.0000,     449.35
    425.0000,     441.85
           498.0302
LAYER 5
79,    15.2628
     30.0000,     524.09
     35.0000,     528.21
     40.0000,     528.87
     45.0000,     656.29
     50.0000,     696.72
     55.0000,     1956.4
     60.0000,     2759.3
     65.0000,     2876.9
     70.0000,     2364.7
     75.0000,     1930.7
     80.0000,     1610.6
     85.0000,     1164.0
     90.0000,     1016.5
     95.0000,     1010.8
    100.0000,     996.13
    105.0000,     862.59
    110.0000,     754.46
    115.0000,     673.63
    120.0000,     651.04
    125.0000,     584.61
    130.0000,     578.66
    135.0000,     570.86
    140.0000,     569.19
    145.0000,     569.54
    150.0000,     670.86
    155.0000,     801.72
    160.0000,     972.86
    165.0000,     1056.6
    170.0000,     1056.1
    175.0000,     1050.1
    180.0000,     1052.0
    185.0000,     1038.3
    190.0000,     462.00
    195.0000,     426.66
    200.0000,     557.27
    205.0000,     612.17
    210.0000,     488.86
    215.0000,     413.35
    220.0000,     361.91
    225.0000,     355.82
    230.0000,     355.85
    235.0000,     356.10
    240.0000,     357.60
    245.0000,     360.65
    250.0000,     361.09
    255.0000,     361.29
    260.0000,     360.72
    265.0000,     359.56
    270.0000,     355.69
    275.0000,     355.38
    280.0000,     360.90
    285.0000,     396.05
    290.0000,     397.78
    295.0000,     448.53
    300.0000,     555.74
    305.0000,     677.89
    310.0000,     733.03
    315.0000,     734.55
    320.0000,     730.56
    325.0000,     699.32
    330.0000,     663.88
    335.0000,     630.50
    340.0000,     609.78
    345.0000,     604.52
    350.0000,     604.79
    355.0000,     608.42
    360.0000,     797.76
    365.0000,     832.89
    370.0000,     780.29
    375.0000,     499.54
    380.0000,     343.81
    385.0000,     320.10
    390.0000,     318.62
    395.0000,     369.32
    400.0000,     424.86
    405.0000,     483.89
    410.0000,     495.42
    415.0000,     493.20
           466.1288
LAYER 6
75,    19.2890
     40.0000,     503.71
     45.0000,     629.89
     50.0000,     687.79
     55.0000,     1790.5
     60.0000,     2469.3
     65.0000,     2312.1
     70.0000,     1954.7
     75.0000,     1882.8
     80.0000,     1604.4
     85.0000,     1298.7
     90.0000,     1096.3
     95.0000,     1014.7
    100.0000,     982.17
    105.0000,     855.18
    110.0000,     725.79
    115.0000,     590.89
    120.0000,     484.93
    125.0000,     437.16
    130.0000,     423.50
    135.0000,     423.27
    140.0000,     432.99
    145.0000,     480.78
    150.0000,     629.76
    155.0000,     693.50
    160.0000,     876.62
    165.0000,     937.88
    170.0000,     935.82
    175.0000,     922.01
    180.0000,     920.17
    185.0000,     784.15
    190.0000,     491.16
    195.0000,     487.46
    200.0000,     495.63
    205.0000,     498.19
    210.0000,     485.24
    215.0000,     414.33
    220.0000,     362.71
    225.0000,     356.02
    230.0000,     355.61
    235.0000,     355.40
    240.0000,     355.27
    245.0000,     355.67
    250.0000,     355.87
    255.0000,     355.79
    260.0000,     355.38
    265.0000,     354.89
    270.0000,     354.30
    275.0000,     354.62
    280.0000,     360.91
    285.0000,     388.52
    290.0000,     398.79
    295.0000,     448.73
    300.0000,     554.30
    305.0000,     657.58
    310.0000,     686.63
    315.0000,     686.24
    320.0000,     682.93
    325.0000,     648.32
    330.0000,     601.74
    335.0000,     570.48
    340.0000,     553.80
    345.0000,     549.13
    350.0000,     549.80
    355.0000,     551.71
    360.0000,     541.37
    365.0000,     529.92
    370.0000,     466.44
    375.0000,     382.98
    380.0000,     343.27
    385.0000,     327.28
    390.0000,     346.47
    395.0000,     376.64
    400.0000,     422.68
    405.0000,     469.86
           491.3052
LAYER 7
71,    23.7179
     50.0000,     631.89
     55.0000,     1061.5
     60.0000,     1554.9
     65.0000,     1675.2
     70.0000,     1686.1
     75.0000,     1684.1
     80.0000,     1585.4
     85.0000,     1296.4
     90.0000,     1097.1
     95.0000,     1013.2
    100.0000,     952.37
    105.0000,     833.60
    110.0000,     693.78
    115.0000,     557.47
    120.0000,     459.73
    125.0000,     418.47
    130.0000,     410.26
    135.0000,     410.16
    140.0000,     422.07
    145.0000,     450.46
    150.0000,     551.85
    155.0000,     633.56
    160.0000,     771.85
    165.0000,     784.19
    170.0000,     765.03
    175.0000,     727.98
    180.0000,     722.47
    185.0000,     647.05
    190.0000,     493.09
    195.0000,     488.18
    200.0000,     486.79
    205.0000,     486.82
    210.0000,     477.28
    215.0000,     418.01
    220.0000,     374.05
    225.0000,     358.85
    230.0000,     355.86
    235.0000,     355.40
    240.0000,     355.08
    245.0000,     354.82
    250.0000,     354.64
    255.0000,     354.55
    260.0000,     354.49
    265.0000,     354.45
    270.0000,     354.46
    275.0000,     355.06
    280.0000,     361.56
    285.0000,     385.97
    290.0000,     399.85
    295.0000,     448.64
    300.0000,     542.82
    305.0000,     606.69
    310.0000,     611.52
    315.0000,     607.75
    320.0000,     605.77
    325.0000,     571.69
    330.0000,     525.53
    335.0000,     491.20
    340.0000,     471.04
    345.0000,     460.68
    350.0000,     458.29
    355.0000,     456.31
    360.0000,     447.77
    365.0000,     432.51
    370.0000,     408.82
    375.0000,     377.97
    380.0000,     361.62
    385.0000,     361.22
    390.0000,     374.85
    395.0000,     383.22
           418.4142
LAYER 8
67,    28.5897
     60.0000,     739.06
     65.0000,     916.30
     70.0000,     974.90
     75.0000,     984.90
     80.0000,     986.05
     85.0000,     984.97
     90.0000,     964.00
     95.0000,     921.31
    100.0000,     856.48
    105.0000,     753.03
    110.0000,     629.74
    115.0000,     520.36
    120.0000,     442.51
    125.0000,     411.58
    130.0000,     408.33
    135.0000,     409.70
    140.0000,     421.52
    145.0000,     439.45
    150.0000,     486.24
    155.0000,     571.77
    160.0000,     657.74
    165.0000,     680.90
    170.0000,     680.92
    175.0000,     671.20
    180.0000,     666.13
    185.0000,     587.56
    190.0000,     493.61
    195.0000,     488.19
    200.0000,     485.80
    205.0000,     482.63
    210.0000,     468.59
    215.0000,     418.81
    220.0000,     383.20
    225.0000,     364.23
    230.0000,     356.98
    235.0000,     355.07
    240.0000,     354.74
    245.0000,     354.54
    250.0000,     354.35
    255.0000,     354.27
    260.0000,     354.29
    265.0000,     354.35
    270.0000,     354.59
    275.0000,     356.22
    280.0000,     363.94
    285.0000,     385.74
    290.0000,     401.51
    295.0000,     444.41
    300.0000,     495.44
    305.0000,     511.89
    310.0000,     511.71
    315.0000,     509.61
    320.0000,     507.42
    325.0000,     490.61
    330.0000,     466.61
    335.0000,     447.87
    340.0000,     436.84
    345.0000,     430.79
    350.0000,     427.86
    355.0000,     425.66
    360.0000,     422.04
    365.0000,     416.42
    370.0000,     406.04
    375.0000,     378.60
    380.0000,     371.33
    385.0000,     370.96
           382.3584
LAYER 9
61,    33.9487
     75.0000,     725.67
     80.0000,     724.08
     85.0000,     718.30
     90.0000,     714.55
     95.0000,     708.91
    100.0000,     667.61
    105.0000,     600.70
    110.0000,     524.83
    115.0000,     457.35
    120.0000,     415.48
    125.0000,     401.10
    130.0000,     401.06
    135.0000,     401.08
    140.0000,     403.92
    145.0000,     409.52
    150.0000,     438.86
    155.0000,     483.87
    160.0000,     522.76
    165.0000,     537.39
    170.0000,     538.38
    175.0000,     536.98
    180.0000,     535.69
    185.0000,     520.45
    190.0000,     492.99
    195.0000,     485.27
    200.0000,     481.06
    205.0000,     473.24
    210.0000,     455.84
    215.0000,     417.33
    220.0000,     385.95
    225.0000,     366.88
    230.0000,     357.76
    235.0000,     354.62
    240.0000,     353.87
    245.0000,     353.75
    250.0000,     353.72
    255.0000,     353.73
    260.0000,     353.75
    265.0000,     353.90
    270.0000,     354.61
    275.0000,     357.46
    280.0000,     366.16
    285.0000,     385.71
    290.0000,     402.53
    295.0000,     432.75
    300.0000,     452.59
    305.0000,     456.70
    310.0000,     456.56
    315.0000,     456.22
    320.0000,     455.06
    325.0000,     449.24
    330.0000,     440.20
    335.0000,     432.31
    340.0000,     427.43
    345.0000,     424.97
    350.0000,     423.54
    355.0000,     422.09
    360.0000,     417.85
    365.0000,     415.42
    370.0000,     406.86
           378.9030
LAYER 10
55,    39.8436
     90.0000,     589.63
     95.0000,     542.58
    100.0000,     502.40
    105.0000,     457.83
    110.0000,     419.90
    115.0000,     387.73
    120.0000,     379.42
    125.0000,     379.31
    130.0000,     379.45
    135.0000,     379.49
    140.0000,     385.24
    145.0000,     404.45
    150.0000,     422.48
    155.0000,     451.86
    160.0000,     480.51
    165.0000,     496.92
    170.0000,     499.74
    175.0000,     498.98
    180.0000,     496.74
    185.0000,     493.52
    190.0000,     488.57
    195.0000,     483.10
    200.0000,     476.50
    205.0000,     466.30
    210.0000,     448.49
    215.0000,     416.09
    220.0000,     386.18
    225.0000,     367.38
    230.0000,     357.84
    235.0000,     354.14
    240.0000,     353.01
    245.0000,     352.80
    250.0000,     352.76
    255.0000,     352.79
    260.0000,     352.92
    265.0000,     353.33
    270.0000,     354.60
    275.0000,     358.20
    280.0000,     367.17
    285.0000,     385.78
    290.0000,     403.53
    295.0000,     422.82
    300.0000,     431.76
    305.0000,     433.59
    310.0000,     433.62
    315.0000,     433.55
    320.0000,     433.28
    325.0000,     432.12
    330.0000,     429.86
    335.0000,     427.44
    340.0000,     425.60
    345.0000,     424.61
    350.0000,     423.57
    355.0000,     422.83
           415.9243
LAYER 11
51,    46.3279
    100.0000,     392.07
    105.0000,     360.31
    110.0000,     346.38
    115.0000,     345.94
    120.0000,     345.54
    125.0000,     345.52
    130.0000,     345.50
    135.0000,     348.70
    140.0000,     360.10
    145.0000,     381.82
    150.0000,     409.59
    155.0000,     441.38
    160.0000,     468.67
    165.0000,     484.36
    170.0000,     488.75
    175.0000,     489.34
    180.0000,     489.76
    185.0000,     489.84
    190.0000,     487.33
    195.0000,     482.49
    200.0000,     475.72
    205.0000,     465.13
    210.0000,     446.87
    215.0000,     415.61
    220.0000,     386.09
    225.0000,     367.38
    230.0000,     357.79
    235.0000,     353.88
    240.0000,     352.59
    245.0000,     352.31
    250.0000,     352.28
    255.0000,     352.31
    260.0000,     352.48
    265.0000,     353.06
    270.0000,     354.63
    275.0000,     358.56
    280.0000,     367.52
    285.0000,     385.80
    290.0000,     403.92
    295.0000,     418.91
    300.0000,     425.07
    305.0000,     426.66
    310.0000,     426.89
    315.0000,     426.93
    320.0000,     426.78
    325.0000,     426.52
    330.0000,     426.25
    335.0000,     425.82
    340.0000,     425.25
    345.0000,     424.74
           423.6979
LAYER 12
47, 
    110.0000,     311.72
    115.0000,     312.78
    120.0000,     314.68
    125.0000,     317.80
    130.0000,     323.20
    135.0000,     333.92
    140.0000,     349.51
    145.0000,     372.29
    150.0000,     401.52
    155.0000,     433.59
    160.0000,     460.89
    165.0000,     477.90
    170.0000,     484.44
    175.0000,     484.83
    180.0000,     485.84
    185.0000,     486.05
    190.0000,     485.91
    195.0000,     482.03
    200.0000,     475.14
    205.0000,     464.29
    210.0000,     446.17
    215.0000,     415.37
    220.0000,     386.02
    225.0000,     367.36
    230.0000,     357.78
    235.0000,     353.83
    240.0000,     352.52
    245.0000,     352.23
    250.0000,     352.21
    255.0000,     352.24
    260.0000,     352.41
    265.0000,     353.02
    270.0000,     354.68
    275.0000,     358.68
    280.0000,     367.65
    285.0000,     385.79
    290.0000,     403.98
    295.0000,     418.35
    300.0000,     424.12
    305.0000,     425.53
    310.0000,     425.78
    315.0000,     425.90
    320.0000,     425.91
    325.0000,     425.81
    330.0000,     425.65
    335.0000,     425.43
           425.0452
CALCULATED APPARENT RESISTIVITY
      7.5000,       5.0000,   1.00000,    694.8112
     12.5000,       5.0000,   1.00000,   1297.2449
     17.5000,       5.0000,   1.00000,   1352.7466
     22.5000,       5.0000,   1.00000,   1523.4962
     27.5000,       5.0000,   1.00000,   1529.7400
     32.5000,       5.0000,   1.00000,   1284.6085
     37.5000,       5.0000,   1.00000,   1118.4482
     42.5000,       5.0000,   1.00000,    823.1241
     47.5000,       5.0000,   1.00000,    840.4287
     52.5000,       5.0000,   1.00000,    665.3203
     57.5000,       5.0000,   1.00000,    754.1035
     62.5000,       5.0000,   1.00000,    466.9804
     67.5000,       5.0000,   1.00000,    404.1032
     72.5000,       5.0000,   1.00000,    409.7094
     77.5000,       5.0000,   1.00000,    466.8217
     82.5000,       5.0000,   1.00000,    603.6398
     87.5000,       5.0000,   1.00000,    868.6616
     92.5000,       5.0000,   1.00000,    933.6967
     97.5000,       5.0000,   1.00000,   1028.1670
    102.5000,       5.0000,   1.00000,    971.1717
    107.5000,       5.0000,   1.00000,    915.0240
    112.5000,       5.0000,   1.00000,    891.0134
    117.5000,       5.0000,   1.00000,   1012.1131
    122.5000,       5.0000,   1.00000,   1362.2487
    127.5000,       5.0000,   1.00000,   1653.2454
    132.5000,       5.0000,   1.00000,   1979.1375
    137.5000,       5.0000,   1.00000,   2249.8157
    142.5000,       5.0000,   1.00000,   3007.7007
    147.5000,       5.0000,   1.00000,   2911.7803
    152.5000,       5.0000,   1.00000,   3195.2512
    157.5000,       5.0000,   1.00000,   3486.0474
    162.5000,       5.0000,   1.00000,   3112.8579
    167.5000,       5.0000,   1.00000,   3255.1096
    172.5000,       5.0000,   1.00000,   2203.9312
    177.5000,       5.0000,   1.00000,   2339.7556
    182.5000,       5.0000,   1.00000,   1566.1124
    187.5000,       5.0000,   1.00000,   1436.6642
    192.5000,       5.0000,   1.00000,    989.8948
    197.5000,       5.0000,   1.00000,    961.4730
    202.5000,       5.0000,   1.00000,    723.0503
    207.5000,       5.0000,   1.00000,    449.2127
    212.5000,       5.0000,   1.00000,    508.7638
    217.5000,       5.0000,   1.00000,    427.8891
    222.5000,       5.0000,   1.00000,    477.8788
    227.5000,       5.0000,   1.00000,    430.3230
    232.5000,       5.0000,   1.00000,    414.8628
    237.5000,       5.0000,   1.00000,    481.2469
    242.5000,       5.0000,   1.00000,    414.5839
    247.5000,       5.0000,   1.00000,    464.8564
    252.5000,       5.0000,   1.00000,    407.4094
    257.5000,       5.0000,   1.00000,    472.1970
    262.5000,       5.0000,   1.00000,    412.8140
    267.5000,       5.0000,   1.00000,    512.1956
    272.5000,       5.0000,   1.00000,    463.6502
    277.5000,       5.0000,   1.00000,    429.8767
    282.5000,       5.0000,   1.00000,    446.9049
    287.5000,       5.0000,   1.00000,    349.8195
    292.5000,       5.0000,   1.00000,    343.8596
    297.5000,       5.0000,   1.00000,    313.8713
    302.5000,       5.0000,   1.00000,    262.4755
    307.5000,       5.0000,   1.00000,    256.7952
    312.5000,       5.0000,   1.00000,    258.4388
    317.5000,       5.0000,   1.00000,    233.4921
    322.5000,       5.0000,   1.00000,    245.6898
    327.5000,       5.0000,   1.00000,    245.8469
    332.5000,       5.0000,   1.00000,    245.6343
    337.5000,       5.0000,   1.00000,    247.9870
    342.5000,       5.0000,   1.00000,    244.4471
    347.5000,       5.0000,   1.00000,    252.2381
    352.5000,       5.0000,   1.00000,    311.8251
    357.5000,       5.0000,   1.00000,    379.4514
    362.5000,       5.0000,   1.00000,    489.2094
    367.5000,       5.0000,   1.00000,    527.7614
    372.5000,       5.0000,   1.00000,    824.2168
    377.5000,       5.0000,   1.00000,    960.7869
    382.5000,       5.0000,   1.00000,   1504.7050
    387.5000,       5.0000,   1.00000,   1444.1705
    392.5000,       5.0000,   1.00000,   1457.5380
    397.5000,       5.0000,   1.00000,   1333.1528
    402.5000,       5.0000,   1.00000,   1061.1547
    407.5000,       5.0000,   1.00000,    878.3296
    412.5000,       5.0000,   1.00000,    653.1520
    417.5000,       5.0000,   1.00000,    595.8007
    422.5000,       5.0000,   1.00000,    496.6246
    427.5000,       5.0000,   1.00000,    554.3367
    432.5000,       5.0000,   1.00000,    604.0535
    437.5000,       5.0000,   1.00000,    673.3592
     12.5000,       5.0000,   2.00000,   1204.8752
     17.5000,       5.0000,   2.00000,   1198.1708
     22.5000,       5.0000,   2.00000,   1088.8315
     27.5000,       5.0000,   2.00000,   1228.9407
     32.5000,       5.0000,   2.00000,   1210.0011
     37.5000,       5.0000,   2.00000,   1091.8284
     42.5000,       5.0000,   2.00000,    842.6553
     47.5000,       5.0000,   2.00000,    804.9911
     52.5000,       5.0000,   2.00000,    787.7112
     57.5000,       5.0000,   2.00000,    943.3617
     62.5000,       5.0000,   2.00000,    563.7361
     67.5000,       5.0000,   2.00000,    470.3390
     72.5000,       5.0000,   2.00000,    550.3176
     77.5000,       5.0000,   2.00000,    547.3837
     82.5000,       5.0000,   2.00000,    631.7462
     87.5000,       5.0000,   2.00000,    877.1415
     92.5000,       5.0000,   2.00000,    894.4702
     97.5000,       5.0000,   2.00000,    915.8832
    102.5000,       5.0000,   2.00000,    950.5916
    107.5000,       5.0000,   2.00000,    927.9160
    112.5000,       5.0000,   2.00000,    901.6010
    117.5000,       5.0000,   2.00000,   1048.1886
    122.5000,       5.0000,   2.00000,   1491.9154
    127.5000,       5.0000,   2.00000,   1701.2452
    132.5000,       5.0000,   2.00000,   1527.5424
    137.5000,       5.0000,   2.00000,   1800.3440
    142.5000,       5.0000,   2.00000,   2576.0469
    147.5000,       5.0000,   2.00000,   2166.4302
    152.5000,       5.0000,   2.00000,   2073.2876
    157.5000,       5.0000,   2.00000,   2361.3943
    162.5000,       5.0000,   2.00000,   2288.4827
    167.5000,       5.0000,   2.00000,   2041.6895
    172.5000,       5.0000,   2.00000,   1463.3604
    177.5000,       5.0000,   2.00000,   1709.6853
    182.5000,       5.0000,   2.00000,   1477.3588
    187.5000,       5.0000,   2.00000,    994.8168
    192.5000,       5.0000,   2.00000,    732.4333
    197.5000,       5.0000,   2.00000,    950.1342
    202.5000,       5.0000,   2.00000,    724.5901
    207.5000,       5.0000,   2.00000,    383.3307
    212.5000,       5.0000,   2.00000,    494.4419
    217.5000,       5.0000,   2.00000,    489.1098
    222.5000,       5.0000,   2.00000,    491.2208
    227.5000,       5.0000,   2.00000,    397.3556
    232.5000,       5.0000,   2.00000,    383.1666
    237.5000,       5.0000,   2.00000,    472.0281
    242.5000,       5.0000,   2.00000,    418.9594
    247.5000,       5.0000,   2.00000,    423.6252
    252.5000,       5.0000,   2.00000,    414.8516
    257.5000,       5.0000,   2.00000,    435.6760
    262.5000,       5.0000,   2.00000,    393.5190
    267.5000,       5.0000,   2.00000,    494.0956
    272.5000,       5.0000,   2.00000,    432.8990
    277.5000,       5.0000,   2.00000,    394.5939
    282.5000,       5.0000,   2.00000,    447.6224
    287.5000,       5.0000,   2.00000,    357.3257
    292.5000,       5.0000,   2.00000,    373.5949
    297.5000,       5.0000,   2.00000,    373.3990
    302.5000,       5.0000,   2.00000,    301.4933
    307.5000,       5.0000,   2.00000,    318.6207
    312.5000,       5.0000,   2.00000,    337.2433
    317.5000,       5.0000,   2.00000,    293.8774
    322.5000,       5.0000,   2.00000,    304.7556
    327.5000,       5.0000,   2.00000,    313.9793
    332.5000,       5.0000,   2.00000,    315.3816
    337.5000,       5.0000,   2.00000,    326.8971
    342.5000,       5.0000,   2.00000,    315.9110
    347.5000,       5.0000,   2.00000,    317.0766
    352.5000,       5.0000,   2.00000,    386.8625
    357.5000,       5.0000,   2.00000,    501.8282
    362.5000,       5.0000,   2.00000,    588.6085
    367.5000,       5.0000,   2.00000,    589.5084
    372.5000,       5.0000,   2.00000,    690.5991
    377.5000,       5.0000,   2.00000,    766.1801
    382.5000,       5.0000,   2.00000,   1170.3649
    387.5000,       5.0000,   2.00000,   1002.2630
    392.5000,       5.0000,   2.00000,    828.5370
    397.5000,       5.0000,   2.00000,    949.6808
    402.5000,       5.0000,   2.00000,    875.4442
    407.5000,       5.0000,   2.00000,    723.1149
    412.5000,       5.0000,   2.00000,    617.1754
    417.5000,       5.0000,   2.00000,    608.2523
    422.5000,       5.0000,   2.00000,    509.8734
    427.5000,       5.0000,   2.00000,    549.7784
    432.5000,       5.0000,   2.00000,    630.5905
     17.5000,       5.0000,   3.00000,   1051.9664
     22.5000,       5.0000,   3.00000,    990.6932
     27.5000,       5.0000,   3.00000,    995.6481
     32.5000,       5.0000,   3.00000,   1036.1298
     37.5000,       5.0000,   3.00000,   1000.0306
     42.5000,       5.0000,   3.00000,    722.0330
     47.5000,       5.0000,   3.00000,    831.3915
     52.5000,       5.0000,   3.00000,    918.9339
     57.5000,       5.0000,   3.00000,   1182.3053
     62.5000,       5.0000,   3.00000,    666.9070
     67.5000,       5.0000,   3.00000,    541.8742
     72.5000,       5.0000,   3.00000,    573.9173
     77.5000,       5.0000,   3.00000,    614.4529
     82.5000,       5.0000,   3.00000,    688.1161
     87.5000,       5.0000,   3.00000,    941.2115
     92.5000,       5.0000,   3.00000,    957.3555
     97.5000,       5.0000,   3.00000,    945.2416
    102.5000,       5.0000,   3.00000,    891.5803
    107.5000,       5.0000,   3.00000,    855.2548
    112.5000,       5.0000,   3.00000,    840.6799
    117.5000,       5.0000,   3.00000,   1039.9286
    122.5000,       5.0000,   3.00000,   1504.9585
    127.5000,       5.0000,   3.00000,   1443.5197
    132.5000,       5.0000,   3.00000,   1238.0079
    137.5000,       5.0000,   3.00000,   1359.2938
    142.5000,       5.0000,   3.00000,   1904.1946
    147.5000,       5.0000,   3.00000,   1642.4510
    152.5000,       5.0000,   3.00000,   1432.5615
    157.5000,       5.0000,   3.00000,   1657.0494
    162.5000,       5.0000,   3.00000,   1629.1035
    167.5000,       5.0000,   3.00000,   1456.2096
    172.5000,       5.0000,   3.00000,    982.0042
    177.5000,       5.0000,   3.00000,   1333.1592
    182.5000,       5.0000,   3.00000,   1154.5015
    187.5000,       5.0000,   3.00000,    888.6631
    192.5000,       5.0000,   3.00000,    624.5855
    197.5000,       5.0000,   3.00000,    891.5015
    202.5000,       5.0000,   3.00000,    710.9614
    207.5000,       5.0000,   3.00000,    352.7195
    212.5000,       5.0000,   3.00000,    422.6902
    217.5000,       5.0000,   3.00000,    490.2778
    222.5000,       5.0000,   3.00000,    525.5693
    227.5000,       5.0000,   3.00000,    391.9408
    232.5000,       5.0000,   3.00000,    364.0005
    237.5000,       5.0000,   3.00000,    453.8141
    242.5000,       5.0000,   3.00000,    415.9158
    247.5000,       5.0000,   3.00000,    435.4615
    252.5000,       5.0000,   3.00000,    369.0410
    257.5000,       5.0000,   3.00000,    411.7829
    262.5000,       5.0000,   3.00000,    375.6499
    267.5000,       5.0000,   3.00000,    473.3568
    272.5000,       5.0000,   3.00000,    425.6261
    277.5000,       5.0000,   3.00000,    395.0006
    282.5000,       5.0000,   3.00000,    419.7900
    287.5000,       5.0000,   3.00000,    373.7973
    292.5000,       5.0000,   3.00000,    406.7281
    297.5000,       5.0000,   3.00000,    396.5847
    302.5000,       5.0000,   3.00000,    347.3671
    307.5000,       5.0000,   3.00000,    361.5729
    312.5000,       5.0000,   3.00000,    387.6230
    317.5000,       5.0000,   3.00000,    348.8078
    322.5000,       5.0000,   3.00000,    356.7253
    327.5000,       5.0000,   3.00000,    373.0157
    332.5000,       5.0000,   3.00000,    394.0502
    337.5000,       5.0000,   3.00000,    397.8890
    342.5000,       5.0000,   3.00000,    370.7146
    347.5000,       5.0000,   3.00000,    357.6481
    352.5000,       5.0000,   3.00000,    454.7970
    357.5000,       5.0000,   3.00000,    575.7587
    362.5000,       5.0000,   3.00000,    656.1194
    367.5000,       5.0000,   3.00000,    492.0055
    372.5000,       5.0000,   3.00000,    543.5647
    377.5000,       5.0000,   3.00000,    638.2822
    382.5000,       5.0000,   3.00000,   1005.4315
    387.5000,       5.0000,   3.00000,    775.1099
    392.5000,       5.0000,   3.00000,    602.4256
    397.5000,       5.0000,   3.00000,    638.2745
    402.5000,       5.0000,   3.00000,    710.6985
    407.5000,       5.0000,   3.00000,    670.0183
    412.5000,       5.0000,   3.00000,    566.5739
    417.5000,       5.0000,   3.00000,    574.5435
    422.5000,       5.0000,   3.00000,    489.2749
    427.5000,       5.0000,   3.00000,    551.0341
     22.5000,      15.0000,   1.00000,   1000.0883
     27.5000,      15.0000,   1.00000,    961.6628
     32.5000,      15.0000,   1.00000,    871.3232
     37.5000,      15.0000,   1.00000,    782.8647
     42.5000,      15.0000,   1.00000,    793.5180
     47.5000,      15.0000,   1.00000,    835.6788
     52.5000,      15.0000,   1.00000,   1046.3391
     57.5000,      15.0000,   1.00000,   1022.5599
     62.5000,      15.0000,   1.00000,    910.7647
     67.5000,      15.0000,   1.00000,    627.6832
     72.5000,      15.0000,   1.00000,    573.4777
     77.5000,      15.0000,   1.00000,    631.0552
     82.5000,      15.0000,   1.00000,    825.5022
     87.5000,      15.0000,   1.00000,    944.3731
     92.5000,      15.0000,   1.00000,   1022.0551
     97.5000,      15.0000,   1.00000,    978.3750
    102.5000,      15.0000,   1.00000,    861.1513
    107.5000,      15.0000,   1.00000,    778.5707
    112.5000,      15.0000,   1.00000,    877.2578
    117.5000,      15.0000,   1.00000,   1148.4003
    122.5000,      15.0000,   1.00000,   1252.0660
    127.5000,      15.0000,   1.00000,   1247.9109
    132.5000,      15.0000,   1.00000,   1218.5765
    137.5000,      15.0000,   1.00000,   1269.3079
    142.5000,      15.0000,   1.00000,   1263.6467
    147.5000,      15.0000,   1.00000,   1347.7318
    152.5000,      15.0000,   1.00000,   1395.8995
    157.5000,      15.0000,   1.00000,   1285.5558
    162.5000,      15.0000,   1.00000,   1226.0027
    167.5000,      15.0000,   1.00000,   1127.9824
    172.5000,      15.0000,   1.00000,   1106.5889
    177.5000,      15.0000,   1.00000,    953.9294
    182.5000,      15.0000,   1.00000,    978.9851
    187.5000,      15.0000,   1.00000,    887.0629
    192.5000,      15.0000,   1.00000,    840.5320
    197.5000,      15.0000,   1.00000,    699.5180
    202.5000,      15.0000,   1.00000,    641.5745
    207.5000,      15.0000,   1.00000,    508.2961
    212.5000,      15.0000,   1.00000,    405.3511
    217.5000,      15.0000,   1.00000,    437.4486
    222.5000,      15.0000,   1.00000,    472.2720
    227.5000,      15.0000,   1.00000,    450.6322
    232.5000,      15.0000,   1.00000,    408.7326
    237.5000,      15.0000,   1.00000,    404.5414
    242.5000,      15.0000,   1.00000,    436.1971
    247.5000,      15.0000,   1.00000,    403.4293
    252.5000,      15.0000,   1.00000,    391.7767
    257.5000,      15.0000,   1.00000,    369.3111
    262.5000,      15.0000,   1.00000,    410.3219
    267.5000,      15.0000,   1.00000,    419.0929
    272.5000,      15.0000,   1.00000,    436.6145
    277.5000,      15.0000,   1.00000,    414.0299
    282.5000,      15.0000,   1.00000,    401.8144
    287.5000,      15.0000,   1.00000,    405.4566
    292.5000,      15.0000,   1.00000,    401.5615
    297.5000,      15.0000,   1.00000,    397.9366
    302.5000,      15.0000,   1.00000,    385.9836
    307.5000,      15.0000,   1.00000,    385.2879
    312.5000,      15.0000,   1.00000,    380.9429
    317.5000,      15.0000,   1.00000,    387.4633
    322.5000,      15.0000,   1.00000,    392.7287
    327.5000,      15.0000,   1.00000,    413.8612
    332.5000,      15.0000,   1.00000,    430.9808
    337.5000,      15.0000,   1.00000,    425.9016
    342.5000,      15.0000,   1.00000,    399.9442
    347.5000,      15.0000,   1.00000,    427.7227
    352.5000,      15.0000,   1.00000,    499.6936
    357.5000,      15.0000,   1.00000,    591.7813
    362.5000,      15.0000,   1.00000,    523.3403
    367.5000,      15.0000,   1.00000,    491.4896
    372.5000,      15.0000,   1.00000,    501.6094
    377.5000,      15.0000,   1.00000,    663.2937
    382.5000,      15.0000,   1.00000,    725.3084
    387.5000,      15.0000,   1.00000,    741.5758
    392.5000,      15.0000,   1.00000,    623.2829
    397.5000,      15.0000,   1.00000,    566.7728
    402.5000,      15.0000,   1.00000,    586.3019
    407.5000,      15.0000,   1.00000,    632.8987
    412.5000,      15.0000,   1.00000,    595.3429
    417.5000,      15.0000,   1.00000,    516.8113
    422.5000,      15.0000,   1.00000,    526.4077
     22.5000,       5.0000,   4.00000,   1008.6277
     27.5000,       5.0000,   4.00000,   1014.8246
     32.5000,       5.0000,   4.00000,    864.5184
     37.5000,       5.0000,   4.00000,    778.6442
     42.5000,       5.0000,   4.00000,    657.1220
     47.5000,       5.0000,   4.00000,    846.7713
     52.5000,       5.0000,   4.00000,   1013.2564
     57.5000,       5.0000,   4.00000,   1366.5765
     62.5000,       5.0000,   4.00000,    779.3344
     67.5000,       5.0000,   4.00000,    568.0662
     72.5000,       5.0000,   4.00000,    578.1923
     77.5000,       5.0000,   4.00000,    593.0784
     82.5000,       5.0000,   4.00000,    750.5532
     87.5000,       5.0000,   4.00000,   1060.3522
     92.5000,       5.0000,   4.00000,   1075.4092
     97.5000,       5.0000,   4.00000,   1028.2880
    102.5000,       5.0000,   4.00000,    869.6601
    107.5000,       5.0000,   4.00000,    748.5263
    112.5000,       5.0000,   4.00000,    765.8608
    117.5000,       5.0000,   4.00000,    961.0701
    122.5000,       5.0000,   4.00000,   1261.9086
    127.5000,       5.0000,   4.00000,   1264.2729
    132.5000,       5.0000,   4.00000,   1100.1169
    137.5000,       5.0000,   4.00000,   1085.6759
    142.5000,       5.0000,   4.00000,   1381.1261
    147.5000,       5.0000,   4.00000,   1174.5802
    152.5000,       5.0000,   4.00000,   1172.0460
    157.5000,       5.0000,   4.00000,   1225.4213
    162.5000,       5.0000,   4.00000,   1114.5669
    167.5000,       5.0000,   4.00000,   1129.9407
    172.5000,       5.0000,   4.00000,    816.1583
    177.5000,       5.0000,   4.00000,   1008.9675
    182.5000,       5.0000,   4.00000,    926.3403
    187.5000,       5.0000,   4.00000,    798.3965
    192.5000,       5.0000,   4.00000,    618.2653
    197.5000,       5.0000,   4.00000,    817.1027
    202.5000,       5.0000,   4.00000,    664.5207
    207.5000,       5.0000,   4.00000,    344.8089
    212.5000,       5.0000,   4.00000,    418.9688
    217.5000,       5.0000,   4.00000,    416.0989
    222.5000,       5.0000,   4.00000,    510.9305
    227.5000,       5.0000,   4.00000,    418.1293
    232.5000,       5.0000,   4.00000,    368.9869
    237.5000,       5.0000,   4.00000,    445.9744
    242.5000,       5.0000,   4.00000,    409.5507
    247.5000,       5.0000,   4.00000,    420.1790
    252.5000,       5.0000,   4.00000,    359.0236
    257.5000,       5.0000,   4.00000,    389.7515
    262.5000,       5.0000,   4.00000,    356.6752
    267.5000,       5.0000,   4.00000,    471.2800
    272.5000,       5.0000,   4.00000,    431.0292
    277.5000,       5.0000,   4.00000,    391.2729
    282.5000,       5.0000,   4.00000,    442.7280
    287.5000,       5.0000,   4.00000,    371.9738
    292.5000,       5.0000,   4.00000,    418.3448
    297.5000,       5.0000,   4.00000,    426.1710
    302.5000,       5.0000,   4.00000,    365.8659
    307.5000,       5.0000,   4.00000,    394.9355
    312.5000,       5.0000,   4.00000,    417.0181
    317.5000,       5.0000,   4.00000,    379.2215
    322.5000,       5.0000,   4.00000,    408.6046
    327.5000,       5.0000,   4.00000,    432.0157
    332.5000,       5.0000,   4.00000,    448.8777
    337.5000,       5.0000,   4.00000,    450.4778
    342.5000,       5.0000,   4.00000,    401.8369
    347.5000,       5.0000,   4.00000,    394.8149
    352.5000,       5.0000,   4.00000,    484.3216
    357.5000,       5.0000,   4.00000,    600.9381
    362.5000,       5.0000,   4.00000,    573.4872
    367.5000,       5.0000,   4.00000,    434.7791
    372.5000,       5.0000,   4.00000,    491.0548
    377.5000,       5.0000,   4.00000,    550.7702
    382.5000,       5.0000,   4.00000,    864.8806
    387.5000,       5.0000,   4.00000,    695.1835
    392.5000,       5.0000,   4.00000,    530.1838
    397.5000,       5.0000,   4.00000,    555.6570
    402.5000,       5.0000,   4.00000,    583.7545
    407.5000,       5.0000,   4.00000,    610.1267
    412.5000,       5.0000,   4.00000,    529.3270
    417.5000,       5.0000,   4.00000,    518.7583
    422.5000,       5.0000,   4.00000,    457.1191
     30.0000,      20.0000,   1.00000,    822.9661
     35.0000,      20.0000,   1.00000,    722.8398
     40.0000,      20.0000,   1.00000,    688.5204
     45.0000,      20.0000,   1.00000,    801.6070
     50.0000,      20.0000,   1.00000,    980.7319
     55.0000,      20.0000,   1.00000,   1037.7230
     60.0000,      20.0000,   1.00000,    971.9175
     65.0000,      20.0000,   1.00000,    862.9122
     70.0000,      20.0000,   1.00000,    631.8938
     75.0000,      20.0000,   1.00000,    596.4114
     80.0000,      20.0000,   1.00000,    740.5110
     85.0000,      20.0000,   1.00000,    911.9138
     90.0000,      20.0000,   1.00000,   1105.1377
     95.0000,      20.0000,   1.00000,   1097.4548
    100.0000,      20.0000,   1.00000,    947.3801
    105.0000,      20.0000,   1.00000,    825.4543
    110.0000,      20.0000,   1.00000,    783.5590
    115.0000,      20.0000,   1.00000,    824.1462
    120.0000,      20.0000,   1.00000,    931.6336
    125.0000,      20.0000,   1.00000,   1014.7368
    130.0000,      20.0000,   1.00000,   1063.5966
    135.0000,      20.0000,   1.00000,   1096.5411
    140.0000,      20.0000,   1.00000,    973.7861
    145.0000,      20.0000,   1.00000,    957.7781
    150.0000,      20.0000,   1.00000,    959.5453
    155.0000,      20.0000,   1.00000,    910.0652
    160.0000,      20.0000,   1.00000,    883.9198
    165.0000,      20.0000,   1.00000,    842.3234
    170.0000,      20.0000,   1.00000,    805.5824
    175.0000,      20.0000,   1.00000,    814.0127
    180.0000,      20.0000,   1.00000,    760.6390
    185.0000,      20.0000,   1.00000,    777.5963
    190.0000,      20.0000,   1.00000,    798.4815
    195.0000,      20.0000,   1.00000,    718.7485
    200.0000,      20.0000,   1.00000,    602.7821
    205.0000,      20.0000,   1.00000,    557.9850
    210.0000,      20.0000,   1.00000,    469.6662
    215.0000,      20.0000,   1.00000,    405.6061
    220.0000,      20.0000,   1.00000,    407.9810
    225.0000,      20.0000,   1.00000,    401.7249
    230.0000,      20.0000,   1.00000,    453.3417
    235.0000,      20.0000,   1.00000,    441.7538
    240.0000,      20.0000,   1.00000,    407.7401
    245.0000,      20.0000,   1.00000,    398.1878
    250.0000,      20.0000,   1.00000,    386.3414
    255.0000,      20.0000,   1.00000,    377.4877
    260.0000,      20.0000,   1.00000,    394.0341
    265.0000,      20.0000,   1.00000,    406.6076
    270.0000,      20.0000,   1.00000,    414.3854
    275.0000,      20.0000,   1.00000,    449.3220
    280.0000,      20.0000,   1.00000,    429.2940
    285.0000,      20.0000,   1.00000,    417.0519
    290.0000,      20.0000,   1.00000,    426.2173
    295.0000,      20.0000,   1.00000,    395.7128
    300.0000,      20.0000,   1.00000,    409.6476
    305.0000,      20.0000,   1.00000,    410.8849
    310.0000,      20.0000,   1.00000,    395.6226
    315.0000,      20.0000,   1.00000,    420.5443
    320.0000,      20.0000,   1.00000,    442.1701
    325.0000,      20.0000,   1.00000,    460.3924
    330.0000,      20.0000,   1.00000,    479.6425
    335.0000,      20.0000,   1.00000,    461.6820
    340.0000,      20.0000,   1.00000,    452.9343
    345.0000,      20.0000,   1.00000,    464.9979
    350.0000,      20.0000,   1.00000,    496.5055
    355.0000,      20.0000,   1.00000,    471.9987
    360.0000,      20.0000,   1.00000,    443.7471
    365.0000,      20.0000,   1.00000,    465.4380
    370.0000,      20.0000,   1.00000,    485.0437
    375.0000,      20.0000,   1.00000,    553.7905
    380.0000,      20.0000,   1.00000,    585.2036
    385.0000,      20.0000,   1.00000,    610.2134
    390.0000,      20.0000,   1.00000,    659.4212
    395.0000,      20.0000,   1.00000,    611.7089
    400.0000,      20.0000,   1.00000,    552.2210
    405.0000,      20.0000,   1.00000,    522.8259
    410.0000,      20.0000,   1.00000,    493.4453
    415.0000,      20.0000,   1.00000,    491.3145
     27.5000,       5.0000,   5.00000,   1019.9291
     32.5000,       5.0000,   5.00000,    781.0977
     37.5000,       5.0000,   5.00000,    665.5209
     42.5000,       5.0000,   5.00000,    611.2577
     47.5000,       5.0000,   5.00000,    842.0665
     52.5000,       5.0000,   5.00000,   1059.8572
     57.5000,       5.0000,   5.00000,   1474.4778
     62.5000,       5.0000,   5.00000,    810.4254
     67.5000,       5.0000,   5.00000,    589.0188
     72.5000,       5.0000,   5.00000,    568.4693
     77.5000,       5.0000,   5.00000,    580.1336
     82.5000,       5.0000,   5.00000,    731.4011
     87.5000,       5.0000,   5.00000,   1177.5729
     92.5000,       5.0000,   5.00000,   1204.5536
     97.5000,       5.0000,   5.00000,   1075.3173
    102.5000,       5.0000,   5.00000,    872.7559
    107.5000,       5.0000,   5.00000,    723.5908
    112.5000,       5.0000,   5.00000,    674.0486
    117.5000,       5.0000,   5.00000,    779.7325
    122.5000,       5.0000,   5.00000,   1080.0535
    127.5000,       5.0000,   5.00000,   1146.5365
    132.5000,       5.0000,   5.00000,    983.6899
    137.5000,       5.0000,   5.00000,    958.8412
    142.5000,       5.0000,   5.00000,   1120.2756
    147.5000,       5.0000,   5.00000,    922.8845
    152.5000,       5.0000,   5.00000,    872.0547
    157.5000,       5.0000,   5.00000,    951.1711
    162.5000,       5.0000,   5.00000,    871.6340
    167.5000,       5.0000,   5.00000,    898.7327
    172.5000,       5.0000,   5.00000,    671.3123
    177.5000,       5.0000,   5.00000,    853.1130
    182.5000,       5.0000,   5.00000,    825.5875
    187.5000,       5.0000,   5.00000,    712.7309
    192.5000,       5.0000,   5.00000,    564.4983
    197.5000,       5.0000,   5.00000,    810.7898
[truncated: 649,410 more chars]
