# Supplementary material for: Electrical resistivity tomography data across the Hockai Fault Zone (Ardenne, Belgium)
Source: Data Brief. 2016 Dec 21;11:1–4. doi: 10.1016/j.dib.2016.12.028 (PMC5220259; doi:10.1016/j.dib.2016.12.028)
Supplement: Supplementary file 2 — Supplementary material [file mmc2.zip › output/INV/20091026-1_combined.INV]

C:\__DATA__\__DATA__\Active Faults\HockaiFZ\Donn�es\ERT\working_dir\20091026-1.DAT
      5.0000
7
1432
1
0
      7.5000,       5.0000,   1.00000,   1312.4750
     12.5000,       5.0000,   1.00000,   1365.7380
     17.5000,       5.0000,   1.00000,   1492.4241
     22.5000,       5.0000,   1.00000,   1418.7313
     27.5000,       5.0000,   1.00000,   1451.6405
     32.5000,       5.0000,   1.00000,   1394.2520
     37.5000,       5.0000,   1.00000,   1431.6589
     42.5000,       5.0000,   1.00000,   1475.9497
     47.5000,       5.0000,   1.00000,   1562.1296
     52.5000,       5.0000,   1.00000,   1622.4508
     57.5000,       5.0000,   1.00000,   1616.8510
     62.5000,       5.0000,   1.00000,   1694.0310
     67.5000,       5.0000,   1.00000,   1671.8817
     72.5000,       5.0000,   1.00000,   1794.3748
     77.5000,       5.0000,   1.00000,   1753.3020
     82.5000,       5.0000,   1.00000,   1872.5614
     87.5000,       5.0000,   1.00000,   1727.9070
     92.5000,       5.0000,   1.00000,   1621.9713
     97.5000,       5.0000,   1.00000,   1482.6592
    102.5000,       5.0000,   1.00000,   1658.6769
    107.5000,       5.0000,   1.00000,   1649.3439
    112.5000,       5.0000,   1.00000,   1847.7408
    117.5000,       5.0000,   1.00000,   1898.0039
    122.5000,       5.0000,   1.00000,   1913.7690
    127.5000,       5.0000,   1.00000,   1806.4939
    132.5000,       5.0000,   1.00000,   1625.8235
    137.5000,       5.0000,   1.00000,   1577.1377
    142.5000,       5.0000,   1.00000,   1377.6270
    147.5000,       5.0000,   1.00000,   1669.5276
    152.5000,       5.0000,   1.00000,   1577.8905
    157.5000,       5.0000,   1.00000,   1655.5382
    162.5000,       5.0000,   1.00000,   1644.2039
    167.5000,       5.0000,   1.00000,   1465.9391
    172.5000,       5.0000,   1.00000,   1320.5316
    177.5000,       5.0000,   1.00000,   1170.3925
    182.5000,       5.0000,   1.00000,   1059.1265
    187.5000,       5.0000,   1.00000,   1092.8242
    192.5000,       5.0000,   1.00000,   1125.7926
    197.5000,       5.0000,   1.00000,   1153.5654
    202.5000,       5.0000,   1.00000,   1236.8524
    207.5000,       5.0000,   1.00000,   1262.3744
    212.5000,       5.0000,   1.00000,   1247.2158
    217.5000,       5.0000,   1.00000,   1296.6465
    222.5000,       5.0000,   1.00000,   1271.5210
    227.5000,       5.0000,   1.00000,   1027.6879
    232.5000,       5.0000,   1.00000,    972.0510
    237.5000,       5.0000,   1.00000,    757.0211
    242.5000,       5.0000,   1.00000,    665.8755
    247.5000,       5.0000,   1.00000,    583.5991
    252.5000,       5.0000,   1.00000,    525.1465
    257.5000,       5.0000,   1.00000,    439.7274
    262.5000,       5.0000,   1.00000,    377.8428
    267.5000,       5.0000,   1.00000,    394.3171
    272.5000,       5.0000,   1.00000,    375.9386
    277.5000,       5.0000,   1.00000,    335.4979
    282.5000,       5.0000,   1.00000,    305.6632
    287.5000,       5.0000,   1.00000,    321.4380
    292.5000,       5.0000,   1.00000,    271.5634
    297.5000,       5.0000,   1.00000,    340.9926
    302.5000,       5.0000,   1.00000,    265.5673
    307.5000,       5.0000,   1.00000,    295.1295
    312.5000,       5.0000,   1.00000,    266.5789
    317.5000,       5.0000,   1.00000,    269.6562
    322.5000,       5.0000,   1.00000,    271.3087
    327.5000,       5.0000,   1.00000,    279.6499
    332.5000,       5.0000,   1.00000,    271.2107
    337.5000,       5.0000,   1.00000,    265.6793
    342.5000,       5.0000,   1.00000,    257.5877
    347.5000,       5.0000,   1.00000,    256.0699
    352.5000,       5.0000,   1.00000,    243.8271
    357.5000,       5.0000,   1.00000,    240.3218
    362.5000,       5.0000,   1.00000,    243.6835
    367.5000,       5.0000,   1.00000,    229.2135
    372.5000,       5.0000,   1.00000,    240.7429
    377.5000,       5.0000,   1.00000,    244.0867
    382.5000,       5.0000,   1.00000,    221.7135
    387.5000,       5.0000,   1.00000,    259.9537
    392.5000,       5.0000,   1.00000,    225.9559
    397.5000,       5.0000,   1.00000,    266.1449
    402.5000,       5.0000,   1.00000,    241.5415
    407.5000,       5.0000,   1.00000,    249.7192
    412.5000,       5.0000,   1.00000,    274.4683
    417.5000,       5.0000,   1.00000,    197.5905
    422.5000,       5.0000,   1.00000,    277.3990
    427.5000,       5.0000,   1.00000,    214.8277
    432.5000,       5.0000,   1.00000,    261.1921
    437.5000,       5.0000,   1.00000,    224.2557
    442.5000,       5.0000,   1.00000,    234.5695
    447.5000,       5.0000,   1.00000,    211.0192
    452.5000,       5.0000,   1.00000,    239.4757
    457.5000,       5.0000,   1.00000,    238.3839
    462.5000,       5.0000,   1.00000,    241.9090
    467.5000,       5.0000,   1.00000,    255.9837
     12.5000,       5.0000,   2.00000,   1098.2535
     17.5000,       5.0000,   2.00000,   1215.0756
     22.5000,       5.0000,   2.00000,   1184.4968
     27.5000,       5.0000,   2.00000,   1226.6079
     32.5000,       5.0000,   2.00000,   1230.6145
     37.5000,       5.0000,   2.00000,   1244.0612
     42.5000,       5.0000,   2.00000,   1271.2158
     47.5000,       5.0000,   2.00000,   1385.0774
     52.5000,       5.0000,   2.00000,   1388.0616
     57.5000,       5.0000,   2.00000,   1431.6708
     62.5000,       5.0000,   2.00000,   1522.7291
     67.5000,       5.0000,   2.00000,   1582.8285
     72.5000,       5.0000,   2.00000,   1613.7283
     77.5000,       5.0000,   2.00000,   1509.5798
     82.5000,       5.0000,   2.00000,   1746.8978
     87.5000,       5.0000,   2.00000,   1790.4475
     92.5000,       5.0000,   2.00000,   1497.4174
     97.5000,       5.0000,   2.00000,   1463.6881
    102.5000,       5.0000,   2.00000,   1554.6157
    107.5000,       5.0000,   2.00000,   1463.2006
    112.5000,       5.0000,   2.00000,   1529.5298
    117.5000,       5.0000,   2.00000,   1560.4176
    122.5000,       5.0000,   2.00000,   1606.4758
    127.5000,       5.0000,   2.00000,   1603.3610
    132.5000,       5.0000,   2.00000,   1551.9167
    137.5000,       5.0000,   2.00000,   1432.7051
    142.5000,       5.0000,   2.00000,   1280.3347
    147.5000,       5.0000,   2.00000,   1504.4794
    152.5000,       5.0000,   2.00000,   1404.2427
    157.5000,       5.0000,   2.00000,   1349.9215
    162.5000,       5.0000,   2.00000,   1245.7019
    167.5000,       5.0000,   2.00000,   1088.7423
    172.5000,       5.0000,   2.00000,    969.6494
    177.5000,       5.0000,   2.00000,    949.5092
    182.5000,       5.0000,   2.00000,    941.5554
    187.5000,       5.0000,   2.00000,   1007.0643
    192.5000,       5.0000,   2.00000,    925.6836
    197.5000,       5.0000,   2.00000,    899.3255
    202.5000,       5.0000,   2.00000,   1028.7975
    207.5000,       5.0000,   2.00000,   1014.8992
    212.5000,       5.0000,   2.00000,    974.2862
    217.5000,       5.0000,   2.00000,   1064.7383
    222.5000,       5.0000,   2.00000,   1028.3695
    227.5000,       5.0000,   2.00000,    874.4297
    232.5000,       5.0000,   2.00000,    873.0149
    237.5000,       5.0000,   2.00000,    771.2444
    242.5000,       5.0000,   2.00000,    675.6206
    247.5000,       5.0000,   2.00000,    639.1390
    252.5000,       5.0000,   2.00000,    615.8660
    257.5000,       5.0000,   2.00000,    495.5486
    262.5000,       5.0000,   2.00000,    411.9922
    267.5000,       5.0000,   2.00000,    471.3484
    272.5000,       5.0000,   2.00000,    490.0648
    277.5000,       5.0000,   2.00000,    394.0397
    282.5000,       5.0000,   2.00000,    366.6056
    287.5000,       5.0000,   2.00000,    377.1394
    292.5000,       5.0000,   2.00000,    334.8856
    297.5000,       5.0000,   2.00000,    395.3356
    302.5000,       5.0000,   2.00000,    330.1656
    307.5000,       5.0000,   2.00000,    340.0009
    312.5000,       5.0000,   2.00000,    324.0516
    317.5000,       5.0000,   2.00000,    303.4152
    322.5000,       5.0000,   2.00000,    322.4496
    327.5000,       5.0000,   2.00000,    318.4311
    332.5000,       5.0000,   2.00000,    300.0387
    337.5000,       5.0000,   2.00000,    292.7507
    342.5000,       5.0000,   2.00000,    281.6225
    347.5000,       5.0000,   2.00000,    286.9191
    352.5000,       5.0000,   2.00000,    268.9785
    357.5000,       5.0000,   2.00000,    270.6727
    362.5000,       5.0000,   2.00000,    267.4091
    367.5000,       5.0000,   2.00000,    252.1436
    372.5000,       5.0000,   2.00000,    267.0584
    377.5000,       5.0000,   2.00000,    261.5478
    382.5000,       5.0000,   2.00000,    247.3047
    387.5000,       5.0000,   2.00000,    277.8864
    392.5000,       5.0000,   2.00000,    261.4913
    397.5000,       5.0000,   2.00000,    279.8689
    402.5000,       5.0000,   2.00000,    255.7816
    407.5000,       5.0000,   2.00000,    275.6245
    412.5000,       5.0000,   2.00000,    291.5231
    417.5000,       5.0000,   2.00000,    213.1593
    422.5000,       5.0000,   2.00000,    268.7169
    427.5000,       5.0000,   2.00000,    250.0600
    432.5000,       5.0000,   2.00000,    255.6984
    437.5000,       5.0000,   2.00000,    246.4843
    442.5000,       5.0000,   2.00000,    239.3450
    447.5000,       5.0000,   2.00000,    222.5160
    452.5000,       5.0000,   2.00000,    265.1443
    457.5000,       5.0000,   2.00000,    253.1125
    462.5000,       5.0000,   2.00000,    266.1429
     17.5000,       5.0000,   3.00000,   1110.9154
     22.5000,       5.0000,   3.00000,   1038.7961
     27.5000,       5.0000,   3.00000,   1089.9193
     32.5000,       5.0000,   3.00000,   1064.1914
     37.5000,       5.0000,   3.00000,   1111.8190
     42.5000,       5.0000,   3.00000,   1137.9750
     47.5000,       5.0000,   3.00000,   1269.6108
     52.5000,       5.0000,   3.00000,   1327.9386
     57.5000,       5.0000,   3.00000,   1342.9188
     62.5000,       5.0000,   3.00000,   1382.8662
     67.5000,       5.0000,   3.00000,   1355.2360
     72.5000,       5.0000,   3.00000,   1307.3468
     77.5000,       5.0000,   3.00000,   1345.3441
     82.5000,       5.0000,   3.00000,   1636.1271
     87.5000,       5.0000,   3.00000,   1647.9449
     92.5000,       5.0000,   3.00000,   1410.1395
     97.5000,       5.0000,   3.00000,   1286.2555
    102.5000,       5.0000,   3.00000,   1367.9335
    107.5000,       5.0000,   3.00000,   1263.5472
    112.5000,       5.0000,   3.00000,   1300.1182
    117.5000,       5.0000,   3.00000,   1341.1117
    122.5000,       5.0000,   3.00000,   1504.4200
    127.5000,       5.0000,   3.00000,   1520.3040
    132.5000,       5.0000,   3.00000,   1267.9226
    137.5000,       5.0000,   3.00000,   1087.6842
    142.5000,       5.0000,   3.00000,    991.8582
    147.5000,       5.0000,   3.00000,   1265.2118
    152.5000,       5.0000,   3.00000,   1212.4243
    157.5000,       5.0000,   3.00000,   1243.4310
    162.5000,       5.0000,   3.00000,   1038.1780
    167.5000,       5.0000,   3.00000,    900.0507
    172.5000,       5.0000,   3.00000,    756.8083
    177.5000,       5.0000,   3.00000,    739.8686
    182.5000,       5.0000,   3.00000,    784.8217
    187.5000,       5.0000,   3.00000,    803.6541
    192.5000,       5.0000,   3.00000,    832.7823
    197.5000,       5.0000,   3.00000,    702.6688
    202.5000,       5.0000,   3.00000,    766.6315
    207.5000,       5.0000,   3.00000,    733.0091
    212.5000,       5.0000,   3.00000,    779.6382
    217.5000,       5.0000,   3.00000,    837.6568
    222.5000,       5.0000,   3.00000,    862.7429
    227.5000,       5.0000,   3.00000,    733.5085
    232.5000,       5.0000,   3.00000,    713.2733
    237.5000,       5.0000,   3.00000,    642.5199
    242.5000,       5.0000,   3.00000,    654.1133
    247.5000,       5.0000,   3.00000,    631.4050
    252.5000,       5.0000,   3.00000,    616.3773
    257.5000,       5.0000,   3.00000,    511.1115
    262.5000,       5.0000,   3.00000,    435.8298
    267.5000,       5.0000,   3.00000,    503.0150
    272.5000,       5.0000,   3.00000,    539.3717
    277.5000,       5.0000,   3.00000,    456.3325
    282.5000,       5.0000,   3.00000,    372.2849
    287.5000,       5.0000,   3.00000,    400.2101
    292.5000,       5.0000,   3.00000,    366.3916
    297.5000,       5.0000,   3.00000,    447.5703
    302.5000,       5.0000,   3.00000,    365.3276
    307.5000,       5.0000,   3.00000,    374.2682
    312.5000,       5.0000,   3.00000,    322.9906
    317.5000,       5.0000,   3.00000,    341.4008
    322.5000,       5.0000,   3.00000,    345.0567
    327.5000,       5.0000,   3.00000,    343.2436
    332.5000,       5.0000,   3.00000,    321.6352
    337.5000,       5.0000,   3.00000,    311.0064
    342.5000,       5.0000,   3.00000,    294.8134
    347.5000,       5.0000,   3.00000,    295.9548
    352.5000,       5.0000,   3.00000,    292.0017
    357.5000,       5.0000,   3.00000,    292.9647
    362.5000,       5.0000,   3.00000,    286.0869
    367.5000,       5.0000,   3.00000,    280.0115
    372.5000,       5.0000,   3.00000,    279.1020
    377.5000,       5.0000,   3.00000,    287.2163
    382.5000,       5.0000,   3.00000,    259.7109
    387.5000,       5.0000,   3.00000,    302.0420
    392.5000,       5.0000,   3.00000,    265.7328
    397.5000,       5.0000,   3.00000,    295.2950
    402.5000,       5.0000,   3.00000,    276.5459
    407.5000,       5.0000,   3.00000,    286.6635
    412.5000,       5.0000,   3.00000,    290.6274
    417.5000,       5.0000,   3.00000,    217.0192
    422.5000,       5.0000,   3.00000,    290.1827
    427.5000,       5.0000,   3.00000,    260.2638
    432.5000,       5.0000,   3.00000,    294.6232
    437.5000,       5.0000,   3.00000,    247.7327
    442.5000,       5.0000,   3.00000,    240.8460
    447.5000,       5.0000,   3.00000,    231.7300
    452.5000,       5.0000,   3.00000,    272.0221
    457.5000,       5.0000,   3.00000,    280.7724
     22.5000,      15.0000,   1.00000,   1019.0128
     27.5000,      15.0000,   1.00000,    983.5715
     32.5000,      15.0000,   1.00000,    997.0298
     37.5000,      15.0000,   1.00000,   1021.6165
     42.5000,      15.0000,   1.00000,   1126.1572
     47.5000,      15.0000,   1.00000,   1227.1074
     52.5000,      15.0000,   1.00000,   1317.7140
     57.5000,      15.0000,   1.00000,   1335.7972
     62.5000,      15.0000,   1.00000,   1272.1194
     67.5000,      15.0000,   1.00000,   1181.2274
     72.5000,      15.0000,   1.00000,   1185.1033
     77.5000,      15.0000,   1.00000,   1331.0060
     82.5000,      15.0000,   1.00000,   1446.6390
     87.5000,      15.0000,   1.00000,   1507.0237
     92.5000,      15.0000,   1.00000,   1416.5477
     97.5000,      15.0000,   1.00000,   1270.6332
    102.5000,      15.0000,   1.00000,   1171.9063
    107.5000,      15.0000,   1.00000,   1197.2301
    112.5000,      15.0000,   1.00000,   1236.7732
    117.5000,      15.0000,   1.00000,   1372.6178
    122.5000,      15.0000,   1.00000,   1466.6604
    127.5000,      15.0000,   1.00000,   1347.7697
    132.5000,      15.0000,   1.00000,   1124.1599
    137.5000,      15.0000,   1.00000,    891.4430
    142.5000,      15.0000,   1.00000,    862.6476
    147.5000,      15.0000,   1.00000,    982.4301
    152.5000,      15.0000,   1.00000,   1200.8682
    157.5000,      15.0000,   1.00000,   1187.3859
    162.5000,      15.0000,   1.00000,   1094.2469
    167.5000,      15.0000,   1.00000,    877.5447
    172.5000,      15.0000,   1.00000,    745.7662
    177.5000,      15.0000,   1.00000,    699.6841
    182.5000,      15.0000,   1.00000,    703.2746
    187.5000,      15.0000,   1.00000,    711.7515
    192.5000,      15.0000,   1.00000,    710.2297
    197.5000,      15.0000,   1.00000,    718.4331
    202.5000,      15.0000,   1.00000,    643.9193
    207.5000,      15.0000,   1.00000,    697.0923
    212.5000,      15.0000,   1.00000,    728.2892
    217.5000,      15.0000,   1.00000,    776.7491
    222.5000,      15.0000,   1.00000,    751.9723
    227.5000,      15.0000,   1.00000,    691.4390
    232.5000,      15.0000,   1.00000,    610.5992
    237.5000,      15.0000,   1.00000,    595.5120
    242.5000,      15.0000,   1.00000,    595.5833
    247.5000,      15.0000,   1.00000,    621.9533
    252.5000,      15.0000,   1.00000,    583.6288
    257.5000,      15.0000,   1.00000,    531.3228
    262.5000,      15.0000,   1.00000,    502.1292
    267.5000,      15.0000,   1.00000,    508.1094
    272.5000,      15.0000,   1.00000,    516.1405
    277.5000,      15.0000,   1.00000,    471.7526
    282.5000,      15.0000,   1.00000,    422.2911
    287.5000,      15.0000,   1.00000,    376.5568
    292.5000,      15.0000,   1.00000,    408.0331
    297.5000,      15.0000,   1.00000,    412.8214
    302.5000,      15.0000,   1.00000,    419.6398
    307.5000,      15.0000,   1.00000,    369.0607
    312.5000,      15.0000,   1.00000,    366.1628
    317.5000,      15.0000,   1.00000,    349.6607
    322.5000,      15.0000,   1.00000,    358.1674
    327.5000,      15.0000,   1.00000,    352.1396
    332.5000,      15.0000,   1.00000,    342.8958
    337.5000,      15.0000,   1.00000,    320.5266
    342.5000,      15.0000,   1.00000,    315.0754
    347.5000,      15.0000,   1.00000,    312.4925
    352.5000,      15.0000,   1.00000,    310.0255
    357.5000,      15.0000,   1.00000,    309.6480
    362.5000,      15.0000,   1.00000,    309.4519
    367.5000,      15.0000,   1.00000,    298.3386
    372.5000,      15.0000,   1.00000,    300.3597
    377.5000,      15.0000,   1.00000,    290.9286
    382.5000,      15.0000,   1.00000,    300.6896
    387.5000,      15.0000,   1.00000,    292.9706
    392.5000,      15.0000,   1.00000,    299.5334
    397.5000,      15.0000,   1.00000,    296.8227
    402.5000,      15.0000,   1.00000,    297.9997
    407.5000,      15.0000,   1.00000,    293.7553
    412.5000,      15.0000,   1.00000,    276.9382
    417.5000,      15.0000,   1.00000,    284.4254
    422.5000,      15.0000,   1.00000,    277.7110
    427.5000,      15.0000,   1.00000,    306.4707
    432.5000,      15.0000,   1.00000,    288.9164
    437.5000,      15.0000,   1.00000,    282.0684
    442.5000,      15.0000,   1.00000,    255.0385
    447.5000,      15.0000,   1.00000,    264.4101
    452.5000,      15.0000,   1.00000,    277.8121
     22.5000,       5.0000,   4.00000,    953.8725
     27.5000,       5.0000,   4.00000,    964.5212
     32.5000,       5.0000,   4.00000,    946.1186
     37.5000,       5.0000,   4.00000,    988.9335
     42.5000,       5.0000,   4.00000,   1061.9324
     47.5000,       5.0000,   4.00000,   1226.4772
     52.5000,       5.0000,   4.00000,   1305.6981
     57.5000,       5.0000,   4.00000,   1283.4259
     62.5000,       5.0000,   4.00000,   1224.2581
     67.5000,       5.0000,   4.00000,   1125.3010
     72.5000,       5.0000,   4.00000,   1179.4362
     77.5000,       5.0000,   4.00000,   1263.8881
     82.5000,       5.0000,   4.00000,   1517.6011
     87.5000,       5.0000,   4.00000,   1532.3436
     92.5000,       5.0000,   4.00000,   1291.7086
     97.5000,       5.0000,   4.00000,   1164.5352
    102.5000,       5.0000,   4.00000,   1176.8998
    107.5000,       5.0000,   4.00000,   1095.6577
    112.5000,       5.0000,   4.00000,   1189.2703
    117.5000,       5.0000,   4.00000,   1267.3359
    122.5000,       5.0000,   4.00000,   1442.5017
    127.5000,       5.0000,   4.00000,   1311.9596
    132.5000,       5.0000,   4.00000,   1013.3676
    137.5000,       5.0000,   4.00000,    785.7584
    142.5000,       5.0000,   4.00000,    711.9283
    147.5000,       5.0000,   4.00000,   1015.5994
    152.5000,       5.0000,   4.00000,   1048.4580
    157.5000,       5.0000,   4.00000,   1102.6327
    162.5000,       5.0000,   4.00000,    947.1131
    167.5000,       5.0000,   4.00000,    754.5908
    172.5000,       5.0000,   4.00000,    620.0947
    177.5000,       5.0000,   4.00000,    586.1711
    182.5000,       5.0000,   4.00000,    572.3401
    187.5000,       5.0000,   4.00000,    578.3794
    192.5000,       5.0000,   4.00000,    569.5813
    197.5000,       5.0000,   4.00000,    637.0212
    202.5000,       5.0000,   4.00000,    536.0823
    207.5000,       5.0000,   4.00000,    570.8356
    212.5000,       5.0000,   4.00000,    580.1683
    217.5000,       5.0000,   4.00000,    676.5568
    222.5000,       5.0000,   4.00000,    700.1151
    227.5000,       5.0000,   4.00000,    590.8871
    232.5000,       5.0000,   4.00000,    567.4898
    237.5000,       5.0000,   4.00000,    547.6902
    242.5000,       5.0000,   4.00000,    533.5468
    247.5000,       5.0000,   4.00000,    549.2775
    252.5000,       5.0000,   4.00000,    574.8567
    257.5000,       5.0000,   4.00000,    495.1850
    262.5000,       5.0000,   4.00000,    441.8813
    267.5000,       5.0000,   4.00000,    509.7442
    272.5000,       5.0000,   4.00000,    549.9689
    277.5000,       5.0000,   4.00000,    452.7386
    282.5000,       5.0000,   4.00000,    395.0344
    287.5000,       5.0000,   4.00000,    390.0968
    292.5000,       5.0000,   4.00000,    358.8322
    297.5000,       5.0000,   4.00000,    470.1437
    302.5000,       5.0000,   4.00000,    381.1836
    307.5000,       5.0000,   4.00000,    371.6828
    312.5000,       5.0000,   4.00000,    357.1974
    317.5000,       5.0000,   4.00000,    348.2014
    322.5000,       5.0000,   4.00000,    354.6809
    327.5000,       5.0000,   4.00000,    354.3837
    332.5000,       5.0000,   4.00000,    329.2383
    337.5000,       5.0000,   4.00000,    319.5388
    342.5000,       5.0000,   4.00000,    307.2237
    347.5000,       5.0000,   4.00000,    308.0630
    352.5000,       5.0000,   4.00000,    296.2845
    357.5000,       5.0000,   4.00000,    305.6087
    362.5000,       5.0000,   4.00000,    312.1576
    367.5000,       5.0000,   4.00000,    278.3782
    372.5000,       5.0000,   4.00000,    296.5929
    377.5000,       5.0000,   4.00000,    290.8663
    382.5000,       5.0000,   4.00000,    273.1943
    387.5000,       5.0000,   4.00000,    309.3532
    392.5000,       5.0000,   4.00000,    280.1958
    397.5000,       5.0000,   4.00000,    318.8749
    402.5000,       5.0000,   4.00000,    282.3557
    407.5000,       5.0000,   4.00000,    279.3537
    412.5000,       5.0000,   4.00000,    292.0156
    417.5000,       5.0000,   4.00000,    231.5596
    422.5000,       5.0000,   4.00000,    311.1272
    427.5000,       5.0000,   4.00000,    281.9197
    432.5000,       5.0000,   4.00000,    282.3532
    437.5000,       5.0000,   4.00000,    241.6257
    442.5000,       5.0000,   4.00000,    247.4315
    447.5000,       5.0000,   4.00000,    236.8701
    452.5000,       5.0000,   4.00000,    290.5096
     30.0000,      20.0000,   1.00000,    892.5843
     35.0000,      20.0000,   1.00000,    915.4114
     40.0000,      20.0000,   1.00000,   1001.1713
     45.0000,      20.0000,   1.00000,   1110.9471
     50.0000,      20.0000,   1.00000,   1208.3899
     55.0000,      20.0000,   1.00000,   1189.9857
     60.0000,      20.0000,   1.00000,   1105.5732
     65.0000,      20.0000,   1.00000,   1067.4647
     70.0000,      20.0000,   1.00000,   1075.8188
     75.0000,      20.0000,   1.00000,   1128.3527
     80.0000,      20.0000,   1.00000,   1236.1470
     85.0000,      20.0000,   1.00000,   1290.3136
     90.0000,      20.0000,   1.00000,   1294.9109
     95.0000,      20.0000,   1.00000,   1199.4969
    100.0000,      20.0000,   1.00000,   1058.5718
    105.0000,      20.0000,   1.00000,   1044.0988
    110.0000,      20.0000,   1.00000,   1115.0845
    115.0000,      20.0000,   1.00000,   1248.4323
    120.0000,      20.0000,   1.00000,   1269.2780
    125.0000,      20.0000,   1.00000,   1150.2920
    130.0000,      20.0000,   1.00000,    962.2544
    135.0000,      20.0000,   1.00000,    783.2366
    140.0000,      20.0000,   1.00000,    698.3803
    145.0000,      20.0000,   1.00000,    713.0118
    150.0000,      20.0000,   1.00000,    845.9158
    155.0000,      20.0000,   1.00000,   1025.6627
    160.0000,      20.0000,   1.00000,   1032.7487
    165.0000,      20.0000,   1.00000,    929.5356
    170.0000,      20.0000,   1.00000,    775.1678
    175.0000,      20.0000,   1.00000,    618.9771
    180.0000,      20.0000,   1.00000,    539.5580
    185.0000,      20.0000,   1.00000,    491.9383
    190.0000,      20.0000,   1.00000,    478.5275
    195.0000,      20.0000,   1.00000,    490.2738
    200.0000,      20.0000,   1.00000,    522.0732
    210.0000,      20.0000,   1.00000,    593.1699
    215.0000,      20.0000,   1.00000,    621.9731
    220.0000,      20.0000,   1.00000,    609.4182
    225.0000,      20.0000,   1.00000,    575.7325
    230.0000,      20.0000,   1.00000,    541.1829
    235.0000,      20.0000,   1.00000,    487.6900
    240.0000,      20.0000,   1.00000,    471.4257
    245.0000,      20.0000,   1.00000,    479.0505
    250.0000,      20.0000,   1.00000,    496.1867
    255.0000,      20.0000,   1.00000,    506.2845
    260.0000,      20.0000,   1.00000,    507.3149
    265.0000,      20.0000,   1.00000,    515.8750
    270.0000,      20.0000,   1.00000,    488.7996
    275.0000,      20.0000,   1.00000,    476.9501
    280.0000,      20.0000,   1.00000,    446.9897
    285.0000,      20.0000,   1.00000,    405.1718
    290.0000,      20.0000,   1.00000,    403.8600
    295.0000,      20.0000,   1.00000,    390.6513
    300.0000,      20.0000,   1.00000,    398.5853
    305.0000,      20.0000,   1.00000,    421.6541
    310.0000,      20.0000,   1.00000,    392.0106
    315.0000,      20.0000,   1.00000,    376.6935
    320.0000,      20.0000,   1.00000,    371.2840
    325.0000,      20.0000,   1.00000,    360.1281
    330.0000,      20.0000,   1.00000,    362.9854
    335.0000,      20.0000,   1.00000,    343.7172
    340.0000,      20.0000,   1.00000,    336.5283
    345.0000,      20.0000,   1.00000,    329.2957
    350.0000,      20.0000,   1.00000,    326.5454
    355.0000,      20.0000,   1.00000,    332.5177
    360.0000,      20.0000,   1.00000,    323.0341
    365.0000,      20.0000,   1.00000,    327.6907
    370.0000,      20.0000,   1.00000,    321.0011
    375.0000,      20.0000,   1.00000,    310.9945
    380.0000,      20.0000,   1.00000,    315.9562
    385.0000,      20.0000,   1.00000,    308.5453
    390.0000,      20.0000,   1.00000,    318.9364
    395.0000,      20.0000,   1.00000,    316.4119
    400.0000,      20.0000,   1.00000,    303.2507
    405.0000,      20.0000,   1.00000,    311.5097
    410.0000,      20.0000,   1.00000,    295.0750
    415.0000,      20.0000,   1.00000,    305.8148
    420.0000,      20.0000,   1.00000,    309.4172
    425.0000,      20.0000,   1.00000,    303.5757
    430.0000,      20.0000,   1.00000,    313.5070
    435.0000,      20.0000,   1.00000,    297.7104
    440.0000,      20.0000,   1.00000,    280.2810
    445.0000,      20.0000,   1.00000,    288.1754
     27.5000,       5.0000,   5.00000,    893.2764
     32.5000,       5.0000,   5.00000,    878.5434
     37.5000,       5.0000,   5.00000,    910.0379
     42.5000,       5.0000,   5.00000,    990.8357
     47.5000,       5.0000,   5.00000,   1201.3318
     52.5000,       5.0000,   5.00000,   1256.5564
     57.5000,       5.0000,   5.00000,   1173.6897
     62.5000,       5.0000,   5.00000,   1078.4646
     67.5000,       5.0000,   5.00000,   1038.6553
     72.5000,       5.0000,   5.00000,   1083.6895
     77.5000,       5.0000,   5.00000,   1153.3000
     82.5000,       5.0000,   5.00000,   1428.8292
     87.5000,       5.0000,   5.00000,   1429.6783
     92.5000,       5.0000,   5.00000,   1189.4426
     97.5000,       5.0000,   5.00000,   1043.5277
    102.5000,       5.0000,   5.00000,   1063.4457
    107.5000,       5.0000,   5.00000,    987.5929
    112.5000,       5.0000,   5.00000,   1142.8375
    117.5000,       5.0000,   5.00000,   1249.6014
    122.5000,       5.0000,   5.00000,   1282.0717
    127.5000,       5.0000,   5.00000,   1108.8218
    132.5000,       5.0000,   5.00000,    818.3897
    137.5000,       5.0000,   5.00000,    598.0765
    142.5000,       5.0000,   5.00000,    565.0135
    147.5000,       5.0000,   5.00000,    810.7519
    152.5000,       5.0000,   5.00000,    855.8473
    157.5000,       5.0000,   5.00000,   1005.4592
    162.5000,       5.0000,   5.00000,    863.3956
    167.5000,       5.0000,   5.00000,    664.4354
    172.5000,       5.0000,   5.00000,    534.5861
    177.5000,       5.0000,   5.00000,    455.9664
    182.5000,       5.0000,   5.00000,    359.4662
    187.5000,       5.0000,   5.00000,    367.5048
    192.5000,       5.0000,   5.00000,    380.5317
    197.5000,       5.0000,   5.00000,    331.0433
    202.5000,       5.0000,   5.00000,    444.6448
    207.5000,       5.0000,   5.00000,    420.2276
    212.5000,       5.0000,   5.00000,    468.6543
    217.5000,       5.0000,   5.00000,    545.8152
    222.5000,       5.0000,   5.00000,    568.7332
    227.5000,       5.0000,   5.00000,    462.6695
    232.5000,       5.0000,   5.00000,    499.9951
    237.5000,       5.0000,   5.00000,    419.8423
    242.5000,       5.0000,   5.00000,    413.8172
    247.5000,       5.0000,   5.00000,    468.2288
    252.5000,       5.0000,   5.00000,    515.2832
    257.5000,       5.0000,   5.00000,    455.7312
    262.5000,       5.0000,   5.00000,    424.7863
    267.5000,       5.0000,   5.00000,    505.8923
    272.5000,       5.0000,   5.00000,    522.0197
    277.5000,       5.0000,   5.00000,    451.3837
    282.5000,       5.0000,   5.00000,    380.8815
    287.5000,       5.0000,   5.00000,    393.3204
    292.5000,       5.0000,   5.00000,    338.0510
    297.5000,       5.0000,   5.00000,    434.4566
    302.5000,       5.0000,   5.00000,    362.7655
    307.5000,       5.0000,   5.00000,    405.0874
    312.5000,       5.0000,   5.00000,    365.8269
    317.5000,       5.0000,   5.00000,    341.4097
    322.5000,       5.0000,   5.00000,    356.5237
    327.5000,       5.0000,   5.00000,    357.7720
    332.5000,       5.0000,   5.00000,    315.3025
    337.5000,       5.0000,   5.00000,    327.3128
    342.5000,       5.0000,   5.00000,    310.9588
    347.5000,       5.0000,   5.00000,    308.8336
    352.5000,       5.0000,   5.00000,    303.8405
    357.5000,       5.0000,   5.00000,    319.8756
    362.5000,       5.0000,   5.00000,    306.4155
    367.5000,       5.0000,   5.00000,    294.5683
    372.5000,       5.0000,   5.00000,    291.4013
    377.5000,       5.0000,   5.00000,    301.2395
    382.5000,       5.0000,   5.00000,    270.5805
    387.5000,       5.0000,   5.00000,    326.6821
    392.5000,       5.0000,   5.00000,    303.0378
    397.5000,       5.0000,   5.00000,    317.1499
    402.5000,       5.0000,   5.00000,    255.2196
    407.5000,       5.0000,   5.00000,    282.8709
    412.5000,       5.0000,   5.00000,    308.3581
    417.5000,       5.0000,   5.00000,    238.3118
    422.5000,       5.0000,   5.00000,    322.1049
    427.5000,       5.0000,   5.00000,    278.6205
    432.5000,       5.0000,   5.00000,    260.2519
    437.5000,       5.0000,   5.00000,    243.6964
    442.5000,       5.0000,   5.00000,    253.0608
    447.5000,       5.0000,   5.00000,    248.8829
     32.5000,       5.0000,   6.00000,    838.0556
     37.5000,       5.0000,   6.00000,    875.4283
     42.5000,       5.0000,   6.00000,    946.2939
     47.5000,       5.0000,   6.00000,   1144.8230
     52.5000,       5.0000,   6.00000,   1178.8613
     57.5000,       5.0000,   6.00000,   1053.6251
     62.5000,       5.0000,   6.00000,   1004.9997
     67.5000,       5.0000,   6.00000,    983.3315
     72.5000,       5.0000,   6.00000,   1008.5028
     77.5000,       5.0000,   6.00000,   1067.4252
     82.5000,       5.0000,   6.00000,   1293.9987
     87.5000,       5.0000,   6.00000,   1328.1646
     92.5000,       5.0000,   6.00000,   1090.2510
     97.5000,       5.0000,   6.00000,    953.7863
    102.5000,       5.0000,   6.00000,    992.5716
    107.5000,       5.0000,   6.00000,    948.9551
    112.5000,       5.0000,   6.00000,   1061.5565
    117.5000,       5.0000,   6.00000,   1080.6785
    122.5000,       5.0000,   6.00000,   1122.4427
    127.5000,       5.0000,   6.00000,    941.3165
    132.5000,       5.0000,   6.00000,    676.9584
    137.5000,       5.0000,   6.00000,    514.0865
    142.5000,       5.0000,   6.00000,    473.2191
    147.5000,       5.0000,   6.00000,    681.4634
    152.5000,       5.0000,   6.00000,    740.5231
    157.5000,       5.0000,   6.00000,    880.6143
    162.5000,       5.0000,   6.00000,    767.8958
    167.5000,       5.0000,   6.00000,    615.6290
    172.5000,       5.0000,   6.00000,    471.3523
    177.5000,       5.0000,   6.00000,    315.1617
    182.5000,       5.0000,   6.00000,    221.3227
    197.5000,       5.0000,   6.00000,    224.8305
    202.5000,       5.0000,   6.00000,    307.9494
    207.5000,       5.0000,   6.00000,    369.6111
    212.5000,       5.0000,   6.00000,    518.2801
    217.5000,       5.0000,   6.00000,    457.1305
    222.5000,       5.0000,   6.00000,    454.2101
    227.5000,       5.0000,   6.00000,    432.0550
    242.5000,       5.0000,   6.00000,    364.3891
    247.5000,       5.0000,   6.00000,    403.3939
    252.5000,       5.0000,   6.00000,    425.3840
    257.5000,       5.0000,   6.00000,    405.7039
    262.5000,       5.0000,   6.00000,    396.5986
    267.5000,       5.0000,   6.00000,    463.7216
    272.5000,       5.0000,   6.00000,    516.3234
    277.5000,       5.0000,   6.00000,    413.5621
    282.5000,       5.0000,   6.00000,    354.3640
    287.5000,       5.0000,   6.00000,    367.1726
    292.5000,       5.0000,   6.00000,    323.3737
    297.5000,       5.0000,   6.00000,    381.5799
    302.5000,       5.0000,   6.00000,    370.1783
    307.5000,       5.0000,   6.00000,    408.4879
    312.5000,       5.0000,   6.00000,    352.5141
    317.5000,       5.0000,   6.00000,    357.1805
    322.5000,       5.0000,   6.00000,    351.3207
    327.5000,       5.0000,   6.00000,    333.3789
    332.5000,       5.0000,   6.00000,    311.6721
    337.5000,       5.0000,   6.00000,    317.1586
    342.5000,       5.0000,   6.00000,    322.4704
    347.5000,       5.0000,   6.00000,    306.1378
    352.5000,       5.0000,   6.00000,    315.1308
    357.5000,       5.0000,   6.00000,    298.3121
    362.5000,       5.0000,   6.00000,    306.1794
    367.5000,       5.0000,   6.00000,    293.0093
    372.5000,       5.0000,   6.00000,    305.4397
    377.5000,       5.0000,   6.00000,    283.6378
    382.5000,       5.0000,   6.00000,    288.4112
    387.5000,       5.0000,   6.00000,    344.0379
    392.5000,       5.0000,   6.00000,    295.1315
    397.5000,       5.0000,   6.00000,    285.1238
    402.5000,       5.0000,   6.00000,    249.0199
    407.5000,       5.0000,   6.00000,    303.1833
    412.5000,       5.0000,   6.00000,    322.6785
    417.5000,       5.0000,   6.00000,    233.5252
    422.5000,       5.0000,   6.00000,    309.6082
    427.5000,       5.0000,   6.00000,    260.4487
    432.5000,       5.0000,   6.00000,    269.0303
    437.5000,       5.0000,   6.00000,    235.3978
    442.5000,       5.0000,   6.00000,    269.1594
     37.5000,      25.0000,   1.00000,    952.9690
     42.5000,      25.0000,   1.00000,   1017.0313
     47.5000,      25.0000,   1.00000,   1027.2955
     52.5000,      25.0000,   1.00000,   1006.4302
     57.5000,      25.0000,   1.00000,   1028.8807
     62.5000,      25.0000,   1.00000,   1014.4553
     67.5000,      25.0000,   1.00000,    995.9479
     72.5000,      25.0000,   1.00000,   1037.4805
     77.5000,      25.0000,   1.00000,   1067.6986
     82.5000,      25.0000,   1.00000,   1074.4952
     87.5000,      25.0000,   1.00000,   1076.6946
     92.5000,      25.0000,   1.00000,   1092.4080
     97.5000,      25.0000,   1.00000,   1043.1080
    102.5000,      25.0000,   1.00000,   1006.4698
    107.5000,      25.0000,   1.00000,   1040.4725
    112.5000,      25.0000,   1.00000,   1063.5969
    117.5000,      25.0000,   1.00000,   1016.6945
    122.5000,      25.0000,   1.00000,    948.3719
    127.5000,      25.0000,   1.00000,    858.4113
    132.5000,      25.0000,   1.00000,    764.2893
    137.5000,      25.0000,   1.00000,    690.2006
    142.5000,      25.0000,   1.00000,    652.1753
    147.5000,      25.0000,   1.00000,    694.0645
    152.5000,      25.0000,   1.00000,    787.3541
    157.5000,      25.0000,   1.00000,    879.5935
    162.5000,      25.0000,   1.00000,    887.4800
    167.5000,      25.0000,   1.00000,    817.2155
    172.5000,      25.0000,   1.00000,    658.5756
    177.5000,      25.0000,   1.00000,    515.9265
    182.5000,      25.0000,   1.00000,    412.0160
    187.5000,      25.0000,   1.00000,    356.5336
    192.5000,      25.0000,   1.00000,    349.6776
    197.5000,      25.0000,   1.00000,    376.6682
    202.5000,      25.0000,   1.00000,    422.1593
    207.5000,      25.0000,   1.00000,    473.4262
    212.5000,      25.0000,   1.00000,    528.0732
    217.5000,      25.0000,   1.00000,    534.9094
    222.5000,      25.0000,   1.00000,    521.2072
    227.5000,      25.0000,   1.00000,    476.4385
    232.5000,      25.0000,   1.00000,    424.9949
    237.5000,      25.0000,   1.00000,    402.4651
    242.5000,      25.0000,   1.00000,    402.9704
    247.5000,      25.0000,   1.00000,    402.2128
    257.5000,      25.0000,   1.00000,    446.4745
    262.5000,      25.0000,   1.00000,    473.2645
    267.5000,      25.0000,   1.00000,    459.2156
    272.5000,      25.0000,   1.00000,    444.2750
    277.5000,      25.0000,   1.00000,    443.3734
    282.5000,      25.0000,   1.00000,    411.0847
    287.5000,      25.0000,   1.00000,    393.1123
    292.5000,      25.0000,   1.00000,    375.4273
    297.5000,      25.0000,   1.00000,    390.2837
    302.5000,      25.0000,   1.00000,    382.6995
    307.5000,      25.0000,   1.00000,    393.1619
    312.5000,      25.0000,   1.00000,    393.0331
    317.5000,      25.0000,   1.00000,    390.9971
    322.5000,      25.0000,   1.00000,    370.9491
    327.5000,      25.0000,   1.00000,    365.8616
    332.5000,      25.0000,   1.00000,    354.4035
    337.5000,      25.0000,   1.00000,    354.2301
    342.5000,      25.0000,   1.00000,    336.1835
    347.5000,      25.0000,   1.00000,    345.9325
    352.5000,      25.0000,   1.00000,    339.3044
    357.5000,      25.0000,   1.00000,    335.8565
    362.5000,      25.0000,   1.00000,    333.3301
    367.5000,      25.0000,   1.00000,    336.3618
    372.5000,      25.0000,   1.00000,    325.6715
    377.5000,      25.0000,   1.00000,    327.0240
    382.5000,      25.0000,   1.00000,    331.4328
    387.5000,      25.0000,   1.00000,    326.3651
    392.5000,      25.0000,   1.00000,    311.5235
    397.5000,      25.0000,   1.00000,    320.9357
    402.5000,      25.0000,   1.00000,    323.2590
    407.5000,      25.0000,   1.00000,    317.1510
    412.5000,      25.0000,   1.00000,    321.1686
    417.5000,      25.0000,   1.00000,    318.1319
    422.5000,      25.0000,   1.00000,    308.8410
    427.5000,      25.0000,   1.00000,    308.9179
    432.5000,      25.0000,   1.00000,    310.0374
    437.5000,      25.0000,   1.00000,    302.0916
     37.5000,       5.0000,   7.00000,    856.4444
     42.5000,       5.0000,   7.00000,    912.2410
     47.5000,       5.0000,   7.00000,   1042.6925
     52.5000,       5.0000,   7.00000,   1031.4171
     57.5000,       5.0000,   7.00000,   1010.2228
     62.5000,       5.0000,   7.00000,    976.1584
     67.5000,       5.0000,   7.00000,    935.3682
     72.5000,       5.0000,   7.00000,    962.3969
     77.5000,       5.0000,   7.00000,    995.0371
     82.5000,       5.0000,   7.00000,   1175.5602
     87.5000,       5.0000,   7.00000,   1176.7529
     92.5000,       5.0000,   7.00000,   1005.4514
     97.5000,       5.0000,   7.00000,    911.8736
    102.5000,       5.0000,   7.00000,    958.7876
    107.5000,       5.0000,   7.00000,    920.9298
    112.5000,       5.0000,   7.00000,    966.4555
    117.5000,       5.0000,   7.00000,    934.7886
    122.5000,       5.0000,   7.00000,    959.6572
    127.5000,       5.0000,   7.00000,    815.4954
    132.5000,       5.0000,   7.00000,    622.3765
    137.5000,       5.0000,   7.00000,    447.8270
    142.5000,       5.0000,   7.00000,    414.7161
    147.5000,       5.0000,   7.00000,    642.3367
    152.5000,       5.0000,   7.00000,    660.6859
    157.5000,       5.0000,   7.00000,    765.3237
    162.5000,       5.0000,   7.00000,    717.7458
    167.5000,       5.0000,   7.00000,    557.4981
    172.5000,       5.0000,   7.00000,    354.3058
    202.5000,       5.0000,   7.00000,    229.2875
    207.5000,       5.0000,   7.00000,    285.6087
    212.5000,       5.0000,   7.00000,    318.1650
    217.5000,       5.0000,   7.00000,    570.6099
    222.5000,       5.0000,   7.00000,    469.8801
    237.5000,       5.0000,   7.00000,    308.8344
    242.5000,       5.0000,   7.00000,    317.6920
    247.5000,       5.0000,   7.00000,    327.1709
    252.5000,       5.0000,   7.00000,    369.0704
    257.5000,       5.0000,   7.00000,    361.4415
    262.5000,       5.0000,   7.00000,    349.3471
    267.5000,       5.0000,   7.00000,    441.5708
    272.5000,       5.0000,   7.00000,    463.0558
    277.5000,       5.0000,   7.00000,    390.9386
    282.5000,       5.0000,   7.00000,    325.2376
    287.5000,       5.0000,   7.00000,    315.8431
    292.5000,       5.0000,   7.00000,    257.8593
    297.5000,       5.0000,   7.00000,    420.3344
    302.5000,       5.0000,   7.00000,    361.8005
    307.5000,       5.0000,   7.00000,    347.9451
    312.5000,       5.0000,   7.00000,    356.4465
    317.5000,       5.0000,   7.00000,    348.1241
    322.5000,       5.0000,   7.00000,    323.9781
    327.5000,       5.0000,   7.00000,    332.9142
    332.5000,       5.0000,   7.00000,    300.7371
    337.5000,       5.0000,   7.00000,    315.2620
    342.5000,       5.0000,   7.00000,    301.7461
    347.5000,       5.0000,   7.00000,    313.7527
    352.5000,       5.0000,   7.00000,    296.5728
    357.5000,       5.0000,   7.00000,    311.2078
    362.5000,       5.0000,   7.00000,    290.8782
    367.5000,       5.0000,   7.00000,    286.4000
    372.5000,       5.0000,   7.00000,    293.5017
    377.5000,       5.0000,   7.00000,    312.6342
    382.5000,       5.0000,   7.00000,    303.1029
    387.5000,       5.0000,   7.00000,    334.3090
    397.5000,       5.0000,   7.00000,    274.5764
    402.5000,       5.0000,   7.00000,    268.2735
    407.5000,       5.0000,   7.00000,    319.6061
    412.5000,       5.0000,   7.00000,    310.6458
    417.5000,       5.0000,   7.00000,    213.6672
    422.5000,       5.0000,   7.00000,    287.5096
    427.5000,       5.0000,   7.00000,    268.4237
    432.5000,       5.0000,   7.00000,    253.1660
    437.5000,       5.0000,   7.00000,    267.9798
     42.5000,       5.0000,   8.00000,    853.7789
     47.5000,       5.0000,   8.00000,    962.3019
     52.5000,       5.0000,   8.00000,    976.2818
     57.5000,       5.0000,   8.00000,    944.8882
     62.5000,       5.0000,   8.00000,    925.0653
     67.5000,       5.0000,   8.00000,    893.9955
     72.5000,       5.0000,   8.00000,    910.8284
     77.5000,       5.0000,   8.00000,    922.3546
     82.5000,       5.0000,   8.00000,   1062.2557
     87.5000,       5.0000,   8.00000,   1058.3181
     92.5000,       5.0000,   8.00000,    918.6409
     97.5000,       5.0000,   8.00000,    877.6860
    102.5000,       5.0000,   8.00000,    934.2911
    107.5000,       5.0000,   8.00000,    840.6732
    112.5000,       5.0000,   8.00000,    850.0948
    117.5000,       5.0000,   8.00000,    798.7148
    122.5000,       5.0000,   8.00000,    805.0221
    127.5000,       5.0000,   8.00000,    729.6956
    132.5000,       5.0000,   8.00000,    562.9872
    137.5000,       5.0000,   8.00000,    399.8018
    142.5000,       5.0000,   8.00000,    412.5276
    147.5000,       5.0000,   8.00000,    613.8548
    152.5000,       5.0000,   8.00000,    594.7867
    157.5000,       5.0000,   8.00000,    728.6454
    162.5000,       5.0000,   8.00000,    655.4692
    167.5000,       5.0000,   8.00000,    429.4823
    172.5000,       5.0000,   8.00000,    272.0451
    197.5000,       5.0000,   8.00000,     66.4497
    202.5000,       5.0000,   8.00000,    157.2222
    207.5000,       5.0000,   8.00000,    213.2789
    212.5000,       5.0000,   8.00000,    244.7119
    217.5000,       5.0000,   8.00000,    411.2841
    222.5000,       5.0000,   8.00000,    570.0078
    232.5000,       5.0000,   8.00000,    255.6853
    237.5000,       5.0000,   8.00000,    246.6746
    252.5000,       5.0000,   8.00000,    335.5382
    257.5000,       5.0000,   8.00000,    300.4139
    262.5000,       5.0000,   8.00000,    319.0960
    267.5000,       5.0000,   8.00000,    371.2245
    272.5000,       5.0000,   8.00000,    408.2594
    277.5000,       5.0000,   8.00000,    342.3724
    282.5000,       5.0000,   8.00000,    270.7856
    287.5000,       5.0000,   8.00000,    250.2058
    292.5000,       5.0000,   8.00000,    297.6437
    297.5000,       5.0000,   8.00000,    412.2062
    302.5000,       5.0000,   8.00000,    317.9377
    307.5000,       5.0000,   8.00000,    347.9218
    312.5000,       5.0000,   8.00000,    310.1295
    317.5000,       5.0000,   8.00000,    306.9776
    322.5000,       5.0000,   8.00000,    331.1884
    327.5000,       5.0000,   8.00000,    325.7940
    332.5000,       5.0000,   8.00000,    282.4845
    337.5000,       5.0000,   8.00000,    298.0971
    342.5000,       5.0000,   8.00000,    315.1754
    347.5000,       5.0000,   8.00000,    273.8083
    352.5000,       5.0000,   8.00000,    301.4058
    357.5000,       5.0000,   8.00000,    298.5594
    362.5000,       5.0000,   8.00000,    302.5732
    367.5000,       5.0000,   8.00000,    262.0608
    372.5000,       5.0000,   8.00000,    308.9496
    377.5000,       5.0000,   8.00000,    326.7625
    382.5000,       5.0000,   8.00000,    277.3473
    397.5000,       5.0000,   8.00000,    304.1572
    402.5000,       5.0000,   8.00000,    283.7379
    407.5000,       5.0000,   8.00000,    294.9201
    422.5000,       5.0000,   8.00000,    353.1755
    432.5000,       5.0000,   8.00000,    288.9281
     52.5000,      35.0000,   1.00000,    859.5050
     57.5000,      35.0000,   1.00000,    866.6899
     62.5000,      35.0000,   1.00000,    878.2581
     67.5000,      35.0000,   1.00000,    883.3347
     72.5000,      35.0000,   1.00000,    878.7296
     77.5000,      35.0000,   1.00000,    838.3384
     82.5000,      35.0000,   1.00000,    826.2433
     87.5000,      35.0000,   1.00000,    847.9092
     92.5000,      35.0000,   1.00000,    874.0413
     97.5000,      35.0000,   1.00000,    867.1616
    102.5000,      35.0000,   1.00000,    832.7902
    107.5000,      35.0000,   1.00000,    771.2880
    112.5000,      35.0000,   1.00000,    718.8970
    117.5000,      35.0000,   1.00000,    687.0103
    122.5000,      35.0000,   1.00000,    641.5425
    127.5000,      35.0000,   1.00000,    635.3285
    132.5000,      35.0000,   1.00000,    639.0756
    137.5000,      35.0000,   1.00000,    652.0564
    142.5000,      35.0000,   1.00000,    669.1173
    147.5000,      35.0000,   1.00000,    680.0733
    152.5000,      35.0000,   1.00000,    691.6986
    157.5000,      35.0000,   1.00000,    706.8730
    162.5000,      35.0000,   1.00000,    714.9180
    167.5000,      35.0000,   1.00000,    656.3112
    172.5000,      35.0000,   1.00000,    577.7377
    177.5000,      35.0000,   1.00000,    504.4456
    182.5000,      35.0000,   1.00000,    408.9595
    187.5000,      35.0000,   1.00000,    359.1454
    192.5000,      35.0000,   1.00000,    323.1293
    197.5000,      35.0000,   1.00000,    296.8584
    202.5000,      35.0000,   1.00000,    305.5104
    207.5000,      35.0000,   1.00000,    345.3500
    212.5000,      35.0000,   1.00000,    345.0950
    217.5000,      35.0000,   1.00000,    372.7583
    222.5000,      35.0000,   1.00000,    405.7568
    227.5000,      35.0000,   1.00000,    404.8391
    232.5000,      35.0000,   1.00000,    444.1640
    237.5000,      35.0000,   1.00000,    363.5066
    242.5000,      35.0000,   1.00000,    346.6399
    247.5000,      35.0000,   1.00000,    332.4919
    252.5000,      35.0000,   1.00000,    349.2337
    257.5000,      35.0000,   1.00000,    353.7971
    262.5000,      35.0000,   1.00000,    355.7984
    267.5000,      35.0000,   1.00000,    345.7383
    272.5000,      35.0000,   1.00000,    340.5785
    277.5000,      35.0000,   1.00000,    345.5996
    282.5000,      35.0000,   1.00000,    374.1175
    287.5000,      35.0000,   1.00000,    374.8666
    292.5000,      35.0000,   1.00000,    352.9926
    297.5000,      35.0000,   1.00000,    351.4808
    302.5000,      35.0000,   1.00000,    353.0620
    307.5000,      35.0000,   1.00000,    355.4478
    312.5000,      35.0000,   1.00000,    371.3989
    317.5000,      35.0000,   1.00000,    359.2621
    322.5000,      35.0000,   1.00000,    364.6995
    327.5000,      35.0000,   1.00000,    367.0297
    332.5000,      35.0000,   1.00000,    372.2658
    337.5000,      35.0000,   1.00000,    354.1994
    342.5000,      35.0000,   1.00000,    352.1882
    347.5000,      35.0000,   1.00000,    337.4854
    352.5000,      35.0000,   1.00000,    347.0977
    357.5000,      35.0000,   1.00000,    343.9490
    362.5000,      35.0000,   1.00000,    344.6911
    367.5000,      35.0000,   1.00000,    346.7370
    372.5000,      35.0000,   1.00000,    345.4956
    377.5000,      35.0000,   1.00000,    321.9364
    382.5000,      35.0000,   1.00000,    324.3360
    387.5000,      35.0000,   1.00000,    334.0801
    392.5000,      35.0000,   1.00000,    340.4536
    397.5000,      35.0000,   1.00000,    339.5106
    402.5000,      35.0000,   1.00000,    328.5180
    407.5000,      35.0000,   1.00000,    313.2950
    412.5000,      35.0000,   1.00000,    322.8519
    417.5000,      35.0000,   1.00000,    320.0361
    422.5000,      35.0000,   1.00000,    323.3928
     52.5000,       5.0000,  10.00000,    912.8068
     57.5000,       5.0000,  10.00000,    863.1034
     62.5000,       5.0000,  10.00000,    774.0281
     67.5000,       5.0000,  10.00000,    798.7265
     72.5000,       5.0000,  10.00000,    797.5391
     77.5000,       5.0000,  10.00000,    799.5008
     82.5000,       5.0000,  10.00000,    936.8099
     87.5000,       5.0000,  10.00000,    955.2228
     92.5000,       5.0000,  10.00000,    820.8079
     97.5000,       5.0000,  10.00000,    746.4333
    102.5000,       5.0000,  10.00000,    761.5447
    107.5000,       5.0000,  10.00000,    660.8950
    112.5000,       5.0000,  10.00000,    653.0599
    117.5000,       5.0000,  10.00000,    636.9631
    122.5000,       5.0000,  10.00000,    660.6650
    127.5000,       5.0000,  10.00000,    578.0011
    132.5000,       5.0000,  10.00000,    483.1057
    137.5000,       5.0000,  10.00000,    390.7015
    142.5000,       5.0000,  10.00000,    366.5671
    147.5000,       5.0000,  10.00000,    592.3406
    152.5000,       5.0000,  10.00000,    585.8907
    157.5000,       5.0000,  10.00000,    622.9796
    162.5000,       5.0000,  10.00000,    494.8006
    167.5000,       5.0000,  10.00000,    295.6857
    187.5000,       5.0000,  10.00000,     57.7684
    202.5000,       5.0000,  10.00000,     74.8180
    207.5000,       5.0000,  10.00000,    192.2874
    252.5000,       5.0000,  10.00000,    319.8558
    267.5000,       5.0000,  10.00000,    223.7696
    282.5000,       5.0000,  10.00000,    246.6290
    287.5000,       5.0000,  10.00000,    290.9881
    297.5000,       5.0000,  10.00000,    339.6704
    302.5000,       5.0000,  10.00000,    270.6053
    307.5000,       5.0000,  10.00000,    273.7413
    317.5000,       5.0000,  10.00000,    259.3854
    322.5000,       5.0000,  10.00000,    258.7230
    327.5000,       5.0000,  10.00000,    273.1117
    332.5000,       5.0000,  10.00000,    287.9562
    337.5000,       5.0000,  10.00000,    261.0307
    347.5000,       5.0000,  10.00000,    238.4375
    362.5000,       5.0000,  10.00000,    319.0483
    367.5000,       5.0000,  10.00000,    318.3912
    372.5000,       5.0000,  10.00000,    297.6759
    422.5000,       5.0000,  10.00000,    316.0697
     67.5000,      45.0000,   1.00000,    769.6989
     72.5000,      45.0000,   1.00000,    765.7755
     77.5000,      45.0000,   1.00000,    753.2563
     82.5000,      45.0000,   1.00000,    719.8402
     87.5000,      45.0000,   1.00000,    701.5031
     92.5000,      45.0000,   1.00000,    651.9970
     97.5000,      45.0000,   1.00000,    605.3086
    102.5000,      45.0000,   1.00000,    589.8984
    107.5000,      45.0000,   1.00000,    563.5779
    112.5000,      45.0000,   1.00000,    530.9146
    117.5000,      45.0000,   1.00000,    527.7376
    122.5000,      45.0000,   1.00000,    536.6611
    127.5000,      45.0000,   1.00000,    551.3084
    132.5000,      45.0000,   1.00000,    579.0575
    137.5000,      45.0000,   1.00000,    595.4645
    142.5000,      45.0000,   1.00000,    627.9216
    147.5000,      45.0000,   1.00000,    622.3218
    152.5000,      45.0000,   1.00000,    610.4090
    157.5000,      45.0000,   1.00000,    603.8462
    162.5000,      45.0000,   1.00000,    621.7868
    167.5000,      45.0000,   1.00000,    625.7816
    172.5000,      45.0000,   1.00000,    586.6516
    177.5000,      45.0000,   1.00000,    534.1292
    182.5000,      45.0000,   1.00000,    463.0265
    187.5000,      45.0000,   1.00000,    391.2097
    192.5000,      45.0000,   1.00000,    365.3751
    197.5000,      45.0000,   1.00000,    321.9002
    202.5000,      45.0000,   1.00000,    291.3300
    207.5000,      45.0000,   1.00000,    316.6358
    212.5000,      45.0000,   1.00000,    311.4317
    217.5000,      45.0000,   1.00000,    312.3558
    222.5000,      45.0000,   1.00000,    321.4828
    227.5000,      45.0000,   1.00000,    341.8872
    232.5000,      45.0000,   1.00000,    353.5796
    237.5000,      45.0000,   1.00000,    365.1062
    242.5000,      45.0000,   1.00000,    339.8189
    247.5000,      45.0000,   1.00000,    406.1784
    252.5000,      45.0000,   1.00000,    324.1438
    257.5000,      45.0000,   1.00000,    303.6708
    262.5000,      45.0000,   1.00000,    282.5558
    267.5000,      45.0000,   1.00000,    305.5077
    272.5000,      45.0000,   1.00000,    302.9218
    277.5000,      45.0000,   1.00000,    293.9693
    282.5000,      45.0000,   1.00000,    312.5520
    287.5000,      45.0000,   1.00000,    317.8664
    292.5000,      45.0000,   1.00000,    309.4489
    297.5000,      45.0000,   1.00000,    319.7746
    302.5000,      45.0000,   1.00000,    325.7845
    307.5000,      45.0000,   1.00000,    332.5612
    312.5000,      45.0000,   1.00000,    337.5904
    317.5000,      45.0000,   1.00000,    352.8560
    322.5000,      45.0000,   1.00000,    340.7647
    327.5000,      45.0000,   1.00000,    350.4038
    332.5000,      45.0000,   1.00000,    334.4873
    337.5000,      45.0000,   1.00000,    346.3110
    342.5000,      45.0000,   1.00000,    350.0739
    347.5000,      45.0000,   1.00000,    356.0214
    352.5000,      45.0000,   1.00000,    351.1885
    357.5000,      45.0000,   1.00000,    342.6284
    362.5000,      45.0000,   1.00000,    316.1009
    367.5000,      45.0000,   1.00000,    319.4337
    372.5000,      45.0000,   1.00000,    334.7013
    377.5000,      45.0000,   1.00000,    343.3506
    382.5000,      45.0000,   1.00000,    334.9599
    387.5000,      45.0000,   1.00000,    328.3347
    392.5000,      45.0000,   1.00000,    316.1757
    397.5000,      45.0000,   1.00000,    313.3010
    402.5000,      45.0000,   1.00000,    315.1735
    407.5000,      45.0000,   1.00000,    326.4443
     67.5000,      15.0000,   4.00000,    701.6933
     72.5000,      15.0000,   4.00000,    697.0566
     77.5000,      15.0000,   4.00000,    747.8991
     82.5000,      15.0000,   4.00000,    765.0621
     87.5000,      15.0000,   4.00000,    758.0475
     92.5000,      15.0000,   4.00000,    647.8358
     97.5000,      15.0000,   4.00000,    559.0780
    102.5000,      15.0000,   4.00000,    513.6082
    107.5000,      15.0000,   4.00000,    496.7120
    112.5000,      15.0000,   4.00000,    483.0340
    117.5000,      15.0000,   4.00000,    535.8165
    122.5000,      15.0000,   4.00000,    578.2847
    127.5000,      15.0000,   4.00000,    561.6403
    132.5000,      15.0000,   4.00000,    498.8413
    137.5000,      15.0000,   4.00000,    431.7986
    142.5000,      15.0000,   4.00000,    455.1139
    147.5000,      15.0000,   4.00000,    524.5461
    152.5000,      15.0000,   4.00000,    655.3259
    157.5000,      15.0000,   4.00000,    661.8775
    162.5000,      15.0000,   4.00000,    657.4337
    167.5000,      15.0000,   4.00000,    546.2721
    172.5000,      15.0000,   4.00000,    440.4903
    177.5000,      15.0000,   4.00000,    374.3721
    182.5000,      15.0000,   4.00000,    327.0220
    187.5000,      15.0000,   4.00000,    262.1325
    192.5000,      15.0000,   4.00000,    269.6076
    197.5000,      15.0000,   4.00000,    148.4862
    202.5000,      15.0000,   4.00000,     68.3150
    207.5000,      15.0000,   4.00000,    200.0323
    212.5000,      15.0000,   4.00000,    245.0933
    217.5000,      15.0000,   4.00000,    270.8633
    222.5000,      15.0000,   4.00000,    284.8579
    227.5000,      15.0000,   4.00000,    302.7303
    232.5000,      15.0000,   4.00000,    258.2023
    237.5000,      15.0000,   4.00000,    296.4513
    242.5000,      15.0000,   4.00000,    252.3071
    252.5000,      15.0000,   4.00000,    256.4060
    257.5000,      15.0000,   4.00000,    221.0330
    262.5000,      15.0000,   4.00000,    195.5586
    267.5000,      15.0000,   4.00000,    305.4304
    272.5000,      15.0000,   4.00000,    315.6929
    277.5000,      15.0000,   4.00000,    200.6876
    282.5000,      15.0000,   4.00000,    248.1738
    287.5000,      15.0000,   4.00000,    235.7604
    292.5000,      15.0000,   4.00000,    248.9742
    297.5000,      15.0000,   4.00000,    272.8543
    302.5000,      15.0000,   4.00000,    308.3432
    307.5000,      15.0000,   4.00000,    291.9958
    312.5000,      15.0000,   4.00000,    301.9231
    317.5000,      15.0000,   4.00000,    316.4978
    322.5000,      15.0000,   4.00000,    304.1936
    327.5000,      15.0000,   4.00000,    322.7884
    332.5000,      15.0000,   4.00000,    285.1595
    337.5000,      15.0000,   4.00000,    272.9732
    342.5000,      15.0000,   4.00000,    292.8347
    347.5000,      15.0000,   4.00000,    327.9657
    352.5000,      15.0000,   4.00000,    335.3243
    357.5000,      15.0000,   4.00000,    327.9305
    362.5000,      15.0000,   4.00000,    263.7592
    367.5000,      15.0000,   4.00000,    253.1716
    372.5000,      15.0000,   4.00000,    287.0618
    377.5000,      15.0000,   4.00000,    297.7824
    382.5000,      15.0000,   4.00000,    298.4312
    402.5000,      15.0000,   4.00000,    293.4939
    407.5000,      15.0000,   4.00000,    309.8059
     82.5000,      55.0000,   1.00000,    543.5668
     87.5000,      55.0000,   1.00000,    501.2792
     92.5000,      55.0000,   1.00000,    491.0783
     97.5000,      55.0000,   1.00000,    474.5565
    102.5000,      55.0000,   1.00000,    483.1443
    107.5000,      55.0000,   1.00000,    479.1774
    112.5000,      55.0000,   1.00000,    456.6345
    117.5000,      55.0000,   1.00000,    445.1310
    122.5000,      55.0000,   1.00000,    447.0055
    127.5000,      55.0000,   1.00000,    474.4257
    132.5000,      55.0000,   1.00000,    509.4311
    137.5000,      55.0000,   1.00000,    539.4669
    142.5000,      55.0000,   1.00000,    557.6888
    147.5000,      55.0000,   1.00000,    547.9240
    152.5000,      55.0000,   1.00000,    549.4061
    157.5000,      55.0000,   1.00000,    539.2489
    162.5000,      55.0000,   1.00000,    543.2595
    167.5000,      55.0000,   1.00000,    573.6876
    172.5000,      55.0000,   1.00000,    605.0312
    177.5000,      55.0000,   1.00000,    564.8818
    182.5000,      55.0000,   1.00000,    505.8791
    187.5000,      55.0000,   1.00000,    435.7149
    192.5000,      55.0000,   1.00000,    397.6361
    197.5000,      55.0000,   1.00000,    374.5535
    202.5000,      55.0000,   1.00000,    350.4028
    207.5000,      55.0000,   1.00000,    338.4368
    212.5000,      55.0000,   1.00000,    335.4285
    217.5000,      55.0000,   1.00000,    322.2633
    222.5000,      55.0000,   1.00000,    322.8519
    227.5000,      55.0000,   1.00000,    317.6207
    232.5000,      55.0000,   1.00000,    318.9284
    242.5000,      55.0000,   1.00000,    319.2891
    247.5000,      55.0000,   1.00000,    270.8886
    252.5000,      55.0000,   1.00000,    314.1332
    257.5000,      55.0000,   1.00000,    309.7303
    262.5000,      55.0000,   1.00000,    275.1608
    267.5000,      55.0000,   1.00000,    290.7018
    272.5000,      55.0000,   1.00000,    290.9852
    277.5000,      55.0000,   1.00000,    284.8821
    282.5000,      55.0000,   1.00000,    285.2090
    287.5000,      55.0000,   1.00000,    293.7097
    292.5000,      55.0000,   1.00000,    284.0784
    297.5000,      55.0000,   1.00000,    279.7381
    302.5000,      55.0000,   1.00000,    306.9403
    307.5000,      55.0000,   1.00000,    305.0658
    312.5000,      55.0000,   1.00000,    316.8360
    317.5000,      55.0000,   1.00000,    319.1682
    322.5000,      55.0000,   1.00000,    332.3889
    327.5000,      55.0000,   1.00000,    324.3492
    332.5000,      55.0000,   1.00000,    340.4200
    337.5000,      55.0000,   1.00000,    347.7218
    342.5000,      55.0000,   1.00000,    340.8232
    347.5000,      55.0000,   1.00000,    311.7138
    352.5000,      55.0000,   1.00000,    309.0328
    357.5000,      55.0000,   1.00000,    314.8961
    362.5000,      55.0000,   1.00000,    334.5349
    367.5000,      55.0000,   1.00000,    333.1290
    372.5000,      55.0000,   1.00000,    315.6590
    377.5000,      55.0000,   1.00000,    303.0823
    382.5000,      55.0000,   1.00000,    311.9595
    387.5000,      55.0000,   1.00000,    312.2042
    392.5000,      55.0000,   1.00000,    312.2151
     82.5000,      15.0000,   5.00000,    595.4425
     87.5000,      15.0000,   5.00000,    555.3270
     92.5000,      15.0000,   5.00000,    491.6728
     97.5000,      15.0000,   5.00000,    442.9007
    107.5000,      15.0000,   5.00000,    421.2300
    112.5000,      15.0000,   5.00000,    420.7084
    117.5000,      15.0000,   5.00000,    464.3673
    122.5000,      15.0000,   5.00000,    490.7974
    127.5000,      15.0000,   5.00000,    483.7777
    132.5000,      15.0000,   5.00000,    445.9424
    137.5000,      15.0000,   5.00000,    392.0519
    142.5000,      15.0000,   5.00000,    408.4565
    147.5000,      15.0000,   5.00000,    489.8894
    152.5000,      15.0000,   5.00000,    583.6943
    157.5000,      15.0000,   5.00000,    628.3412
    162.5000,      15.0000,   5.00000,    640.5886
    167.5000,      15.0000,   5.00000,    581.4435
    172.5000,      15.0000,   5.00000,    500.0546
    177.5000,      15.0000,   5.00000,    457.3857
    182.5000,      15.0000,   5.00000,    319.3334
    187.5000,      15.0000,   5.00000,    175.8394
    192.5000,      15.0000,   5.00000,    234.0248
    197.5000,      15.0000,   5.00000,    220.2812
    202.5000,      15.0000,   5.00000,    181.8500
    207.5000,      15.0000,   5.00000,    211.6757
    212.5000,      15.0000,   5.00000,    257.0279
    217.5000,      15.0000,   5.00000,    285.0952
    222.5000,      15.0000,   5.00000,    324.3282
    227.5000,      15.0000,   5.00000,    283.9037
    232.5000,      15.0000,   5.00000,    235.3799
    252.5000,      15.0000,   5.00000,    237.3756
    257.5000,      15.0000,   5.00000,    249.0115
    262.5000,      15.0000,   5.00000,    177.8833
    267.5000,      15.0000,   5.00000,    282.6852
    272.5000,      15.0000,   5.00000,    239.9446
    287.5000,      15.0000,   5.00000,    189.1255
    292.5000,      15.0000,   5.00000,    205.7782
    297.5000,      15.0000,   5.00000,    217.2134
    302.5000,      15.0000,   5.00000,    281.4145
    307.5000,      15.0000,   5.00000,    227.5569
    312.5000,      15.0000,   5.00000,    267.3259
    317.5000,      15.0000,   5.00000,    253.1910
    322.5000,      15.0000,   5.00000,    281.6482
    327.5000,      15.0000,   5.00000,    263.6700
    332.5000,      15.0000,   5.00000,    307.8744
    337.5000,      15.0000,   5.00000,    306.0243
    342.5000,      15.0000,   5.00000,    294.9136
    357.5000,      15.0000,   5.00000,    269.7334
    362.5000,      15.0000,   5.00000,    291.4094
    392.5000,      15.0000,   5.00000,    297.1635
     97.5000,      65.0000,   1.00000,    427.6872
    102.5000,      65.0000,   1.00000,    419.8826
    107.5000,      65.0000,   1.00000,    413.8801
    112.5000,      65.0000,   1.00000,    415.2686
    117.5000,      65.0000,   1.00000,    418.6347
    122.5000,      65.0000,   1.00000,    412.6325
    127.5000,      65.0000,   1.00000,    422.6917
    132.5000,      65.0000,   1.00000,    445.0240
    137.5000,      65.0000,   1.00000,    456.0491
    142.5000,      65.0000,   1.00000,    475.0405
    147.5000,      65.0000,   1.00000,    502.4165
    152.5000,      65.0000,   1.00000,    516.4298
    157.5000,      65.0000,   1.00000,    515.7601
    162.5000,      65.0000,   1.00000,    509.6028
    167.5000,      65.0000,   1.00000,    504.3743
    172.5000,      65.0000,   1.00000,    501.9222
    177.5000,      65.0000,   1.00000,    519.9882
    182.5000,      65.0000,   1.00000,    515.0131
    187.5000,      65.0000,   1.00000,    504.1183
    192.5000,      65.0000,   1.00000,    467.5379
    197.5000,      65.0000,   1.00000,    426.8130
    202.5000,      65.0000,   1.00000,    395.6685
    207.5000,      65.0000,   1.00000,    377.9201
    212.5000,      65.0000,   1.00000,    348.4252
    217.5000,      65.0000,   1.00000,    334.1223
    257.5000,      65.0000,   1.00000,    270.7341
    262.5000,      65.0000,   1.00000,    255.3298
    267.5000,      65.0000,   1.00000,    265.9428
    272.5000,      65.0000,   1.00000,    277.9468
    277.5000,      65.0000,   1.00000,    280.1621
    287.5000,      65.0000,   1.00000,    297.4474
    292.5000,      65.0000,   1.00000,    293.5056
    297.5000,      65.0000,   1.00000,    287.2460
    302.5000,      65.0000,   1.00000,    274.6496
    307.5000,      65.0000,   1.00000,    287.6840
    312.5000,      65.0000,   1.00000,    281.4501
    317.5000,      65.0000,   1.00000,    303.9126
    322.5000,      65.0000,   1.00000,    319.1107
    327.5000,      65.0000,   1.00000,    320.0381
    332.5000,      65.0000,   1.00000,    300.2032
    337.5000,      65.0000,   1.00000,    306.0572
    342.5000,      65.0000,   1.00000,    310.7389
    347.5000,      65.0000,   1.00000,    318.3122
    352.5000,      65.0000,   1.00000,    311.6246
    357.5000,      65.0000,   1.00000,    301.3919
    362.5000,      65.0000,   1.00000,    257.0467
    367.5000,      65.0000,   1.00000,    294.9524
    372.5000,      65.0000,   1.00000,    298.9919
    377.5000,      65.0000,   1.00000,    307.5028
     97.5000,      15.0000,   6.00000,    399.5724
    102.5000,      15.0000,   6.00000,    371.9463
    107.5000,      15.0000,   6.00000,    371.7595
    112.5000,      15.0000,   6.00000,    369.2871
    117.5000,      15.0000,   6.00000,    420.8768
    122.5000,      15.0000,   6.00000,    438.3117
    127.5000,      15.0000,   6.00000,    421.9179
    132.5000,      15.0000,   6.00000,    373.6396
    137.5000,      15.0000,   6.00000,    337.0451
    142.5000,      15.0000,   6.00000,    375.2549
    147.5000,      15.0000,   6.00000,    453.9012
    152.5000,      15.0000,   6.00000,    573.2437
    157.5000,      15.0000,   6.00000,    620.0735
    162.5000,      15.0000,   6.00000,    648.4710
    167.5000,      15.0000,   6.00000,    535.9282
    172.5000,      15.0000,   6.00000,    428.4348
    177.5000,      15.0000,   6.00000,    429.3120
    182.5000,      15.0000,   6.00000,    401.9697
    187.5000,      15.0000,   6.00000,    364.2694
    192.5000,      15.0000,   6.00000,    289.7953
    197.5000,      15.0000,   6.00000,    260.3787
    202.5000,      15.0000,   6.00000,    221.3446
    207.5000,      15.0000,   6.00000,    260.6735
    212.5000,      15.0000,   6.00000,    273.4109
    217.5000,      15.0000,   6.00000,    287.7351
    267.5000,      15.0000,   6.00000,    206.5093
    272.5000,      15.0000,   6.00000,    220.7394
    297.5000,      15.0000,   6.00000,    205.2293
    307.5000,      15.0000,   6.00000,    218.2121
    312.5000,      15.0000,   6.00000,    199.4868
    317.5000,      15.0000,   6.00000,    261.7796
    322.5000,      15.0000,   6.00000,    293.6649
    327.5000,      15.0000,   6.00000,    265.0228
    342.5000,      15.0000,   6.00000,    209.4737
    105.0000,      30.0000,   3.00000,    377.1884
    110.0000,      30.0000,   3.00000,    379.2096
    115.0000,      30.0000,   3.00000,    382.7807
    120.0000,      30.0000,   3.00000,    370.5656
    125.0000,      30.0000,   3.00000,    374.5059
    130.0000,      30.0000,   3.00000,    371.7017
    135.0000,      30.0000,   3.00000,    382.4601
    140.0000,      30.0000,   3.00000,    394.3616
    145.0000,      30.0000,   3.00000,    415.2333
    150.0000,      30.0000,   3.00000,    461.8327
    155.0000,      30.0000,   3.00000,    545.3519
    160.0000,      30.0000,   3.00000,    560.7331
    165.0000,      30.0000,   3.00000,    557.8355
    170.0000,      30.0000,   3.00000,    550.6628
    175.0000,      30.0000,   3.00000,    494.8138
    180.0000,      30.0000,   3.00000,    436.5870
    185.0000,      30.0000,   3.00000,    391.6828
    190.0000,      30.0000,   3.00000,    360.7103
    195.0000,      30.0000,   3.00000,    329.7792
    200.0000,      30.0000,   3.00000,    317.4833
    205.0000,      30.0000,   3.00000,    306.1999
    210.0000,      30.0000,   3.00000,    307.5474
    265.0000,      30.0000,   3.00000,    227.9136
    270.0000,      30.0000,   3.00000,    215.5728
    275.0000,      30.0000,   3.00000,    244.6772
    280.0000,      30.0000,   3.00000,    265.3642
    290.0000,      30.0000,   3.00000,    233.1210
    295.0000,      30.0000,   3.00000,    241.3245
    300.0000,      30.0000,   3.00000,    251.9533
    305.0000,      30.0000,   3.00000,    242.6798
    310.0000,      30.0000,   3.00000,    293.8396
    315.0000,      30.0000,   3.00000,    298.6774
    320.0000,      30.0000,   3.00000,    282.2408
    325.0000,      30.0000,   3.00000,    211.0642
    330.0000,      30.0000,   3.00000,    220.8335
    335.0000,      30.0000,   3.00000,    248.0842
    340.0000,      30.0000,   3.00000,    253.5010
    345.0000,      30.0000,   3.00000,    214.4813
    350.0000,      30.0000,   3.00000,    233.9733
    355.0000,      30.0000,   3.00000,    221.2044
    360.0000,      30.0000,   3.00000,    206.8354
    365.0000,      30.0000,   3.00000,    251.2043
    370.0000,      30.0000,   3.00000,    249.7238
    112.5000,      25.0000,   4.00000,    372.5244
    122.5000,      25.0000,   4.00000,    354.6606
    127.5000,      25.0000,   4.00000,    355.6063
    137.5000,      25.0000,   4.00000,    355.4834
    142.5000,      25.0000,   4.00000,    364.4860
    147.5000,      25.0000,   4.00000,    458.5221
    152.5000,      25.0000,   4.00000,    484.8762
    157.5000,      25.0000,   4.00000,    533.6214
    162.5000,      25.0000,   4.00000,    551.6168
    167.5000,      25.0000,   4.00000,    561.9570
    172.5000,      25.0000,   4.00000,    510.8817
    177.5000,      25.0000,   4.00000,    459.9091
    182.5000,      25.0000,   4.00000,    410.0866
    187.5000,      25.0000,   4.00000,    365.1555
    192.5000,      25.0000,   4.00000,    354.4839
    197.5000,      25.0000,   4.00000,    310.7051
    202.5000,      25.0000,   4.00000,    299.3068
    272.5000,      25.0000,   4.00000,    244.6178
    287.5000,      25.0000,   4.00000,    186.8567
    292.5000,      25.0000,   4.00000,    214.5978
    297.5000,      25.0000,   4.00000,    210.4367
    302.5000,      25.0000,   4.00000,    276.8174
    307.5000,      25.0000,   4.00000,    299.5057
    312.5000,      25.0000,   4.00000,    263.8651
    317.5000,      25.0000,   4.00000,    199.1065
    327.5000,      25.0000,   4.00000,    218.0953
    362.5000,      25.0000,   4.00000,    237.3753
INVERSION RESULTS
INITIAL RMS ERROR
 57.81
NUMBER OF LAYERS
12
NUMBER OF BLOCKS
920
ITERATION 1
MODEL RESISTIVITY
LAYER 1
93,     2.5000
     10.0000,     1326.0
     15.0000,     1454.0
     20.0000,     1594.8
     25.0000,     1530.4
     30.0000,     1540.4
     35.0000,     1529.6
     40.0000,     1631.9
     45.0000,     1762.9
     50.0000,     2019.7
     55.0000,     2103.2
     60.0000,     1975.8
     65.0000,     1860.5
     70.0000,     1779.6
     75.0000,     1783.4
     80.0000,     1837.4
     85.0000,     2183.1
     90.0000,     2177.5
     95.0000,     1815.4
    100.0000,     1619.5
    105.0000,     1674.3
    110.0000,     1631.3
    115.0000,     1812.5
    120.0000,     1953.2
    125.0000,     2114.0
    130.0000,     1943.4
    135.0000,     1556.7
    140.0000,     1290.7
    145.0000,     1291.2
    150.0000,     1998.8
    155.0000,     2384.6
    160.0000,     2981.0
    165.0000,     2793.7
    170.0000,     2154.2
    175.0000,     1716.3
    180.0000,     1583.5
    185.0000,     1272.6
    190.0000,     1098.5
    195.0000,     1374.2
    200.0000,     983.22
    205.0000,     1059.3
    210.0000,     1302.5
    215.0000,     1533.1
    220.0000,     1779.1
    225.0000,     1698.4
    230.0000,     1305.1
    235.0000,     1079.2
    240.0000,     845.02
    245.0000,     738.57
    250.0000,     673.67
    255.0000,     614.82
    260.0000,     482.43
    265.0000,     425.65
    270.0000,     445.24
    275.0000,     453.22
    280.0000,     360.91
    285.0000,     290.83
    290.0000,     291.75
    295.0000,     264.22
    300.0000,     330.55
    305.0000,     281.97
    310.0000,     300.12
    315.0000,     286.95
    320.0000,     282.63
    325.0000,     289.71
    330.0000,     288.88
    335.0000,     260.91
    340.0000,     251.45
    345.0000,     253.00
    350.0000,     242.41
    355.0000,     245.62
    360.0000,     243.49
    365.0000,     237.32
    370.0000,     225.35
    375.0000,     226.47
    380.0000,     230.91
    385.0000,     218.77
    390.0000,     251.90
    395.0000,     233.78
    400.0000,     241.68
    405.0000,     219.35
    410.0000,     232.89
    415.0000,     237.95
    420.0000,     185.14
    425.0000,     241.81
    430.0000,     227.33
    435.0000,     229.40
    440.0000,     206.42
    445.0000,     208.01
    450.0000,     206.03
    455.0000,     238.07
    460.0000,     238.13
    465.0000,     226.49
           219.2279
LAYER 2
93,     5.2500
     10.0000,     1282.4
     15.0000,     1404.7
     20.0000,     1521.6
     25.0000,     1473.7
     30.0000,     1463.9
     35.0000,     1455.4
     40.0000,     1539.7
     45.0000,     1667.5
     50.0000,     1900.0
     55.0000,     1985.0
     60.0000,     1877.1
     65.0000,     1766.7
     70.0000,     1705.4
     75.0000,     1720.1
     80.0000,     1801.4
     85.0000,     2100.4
     90.0000,     2093.4
     95.0000,     1769.5
    100.0000,     1595.3
    105.0000,     1626.8
    110.0000,     1607.2
    115.0000,     1758.2
    120.0000,     1899.3
    125.0000,     2046.8
    130.0000,     1883.6
    135.0000,     1509.5
    140.0000,     1254.5
    145.0000,     1282.3
    150.0000,     1867.7
    155.0000,     2222.7
    160.0000,     2678.5
    165.0000,     2477.1
    170.0000,     1910.0
    175.0000,     1564.2
    180.0000,     1472.3
    185.0000,     1197.4
    190.0000,     1041.6
    195.0000,     1268.3
    200.0000,     931.11
    205.0000,     969.20
    210.0000,     1208.3
    215.0000,     1468.3
    220.0000,     1732.9
    225.0000,     1676.7
    230.0000,     1318.3
    235.0000,     1071.9
    240.0000,     847.84
    245.0000,     747.91
    250.0000,     689.53
    255.0000,     623.73
    260.0000,     496.36
    265.0000,     441.52
    270.0000,     455.84
    275.0000,     465.49
    280.0000,     378.17
    285.0000,     306.37
    290.0000,     299.74
    295.0000,     279.44
    300.0000,     336.23
    305.0000,     297.11
    310.0000,     307.90
    315.0000,     296.96
    320.0000,     290.22
    325.0000,     294.75
    330.0000,     291.53
    335.0000,     266.17
    340.0000,     258.04
    345.0000,     259.08
    350.0000,     247.52
    355.0000,     251.30
    360.0000,     248.49
    365.0000,     240.78
    370.0000,     229.64
    375.0000,     230.37
    380.0000,     234.75
    385.0000,     227.80
    390.0000,     256.05
    395.0000,     243.43
    400.0000,     244.90
    405.0000,     226.83
    410.0000,     239.02
    415.0000,     240.63
    420.0000,     198.94
    425.0000,     243.35
    430.0000,     235.08
    435.0000,     230.25
    440.0000,     211.84
    445.0000,     212.80
    450.0000,     214.75
    455.0000,     240.94
    460.0000,     240.84
    465.0000,     229.22
           223.6913
LAYER 3
91,     8.2750
     15.0000,     1190.3
     20.0000,     1270.2
     25.0000,     1256.9
     30.0000,     1237.1
     35.0000,     1237.3
     40.0000,     1303.0
     45.0000,     1424.6
     50.0000,     1617.2
     55.0000,     1705.0
     60.0000,     1635.6
     65.0000,     1551.0
     70.0000,     1520.8
     75.0000,     1556.9
     80.0000,     1657.8
     85.0000,     1875.7
     90.0000,     1861.2
     95.0000,     1612.4
    100.0000,     1464.2
    105.0000,     1453.1
    110.0000,     1430.4
    115.0000,     1508.9
    120.0000,     1607.5
    125.0000,     1706.3
    130.0000,     1576.6
    135.0000,     1283.7
    140.0000,     1093.7
    145.0000,     1145.0
    150.0000,     1529.9
    155.0000,     1775.8
    160.0000,     2000.7
    165.0000,     1803.5
    170.0000,     1410.0
    175.0000,     1224.1
    180.0000,     1195.2
    185.0000,     988.27
    190.0000,     851.35
    195.0000,     943.51
    200.0000,     700.04
    205.0000,     681.41
    210.0000,     869.08
    215.0000,     1148.0
    220.0000,     1446.2
    225.0000,     1483.6
    230.0000,     1237.0
    235.0000,     1012.2
    240.0000,     831.27
    245.0000,     763.71
    250.0000,     728.90
    255.0000,     662.64
    260.0000,     546.00
    265.0000,     493.65
    270.0000,     503.06
    275.0000,     516.42
    280.0000,     437.94
    285.0000,     360.02
    290.0000,     340.40
    295.0000,     327.34
    300.0000,     373.84
    305.0000,     346.36
    310.0000,     348.75
    315.0000,     337.91
    320.0000,     324.84
    325.0000,     321.16
    330.0000,     312.26
    335.0000,     289.94
    340.0000,     284.11
    345.0000,     284.52
    350.0000,     272.35
    355.0000,     275.73
    360.0000,     271.40
    365.0000,     260.28
    370.0000,     248.82
    375.0000,     249.26
    380.0000,     255.28
    385.0000,     255.88
    390.0000,     279.08
    395.0000,     269.80
    400.0000,     262.04
    405.0000,     247.03
    410.0000,     257.57
    415.0000,     258.05
    420.0000,     229.45
    425.0000,     259.24
    430.0000,     252.79
    435.0000,     241.06
    440.0000,     227.15
    445.0000,     229.91
    450.0000,     235.70
    455.0000,     253.48
    460.0000,     248.96
           235.3262
LAYER 4
89,    11.6025
     20.0000,     930.13
     25.0000,     963.55
     30.0000,     951.81
     35.0000,     967.85
     40.0000,     1026.9
     45.0000,     1149.3
     50.0000,     1319.0
     55.0000,     1422.7
     60.0000,     1402.4
     65.0000,     1360.1
     70.0000,     1361.9
     75.0000,     1413.9
     80.0000,     1508.8
     85.0000,     1653.0
     90.0000,     1615.0
     95.0000,     1408.0
    100.0000,     1262.4
    105.0000,     1201.5
    110.0000,     1141.3
    115.0000,     1142.8
    120.0000,     1177.7
    125.0000,     1224.8
    130.0000,     1141.9
    135.0000,     959.92
    140.0000,     849.88
    145.0000,     902.00
    150.0000,     1124.3
    155.0000,     1245.4
    160.0000,     1311.9
    165.0000,     1155.5
    170.0000,     930.23
    175.0000,     860.98
    180.0000,     873.19
    185.0000,     725.77
    190.0000,     596.08
    195.0000,     579.71
    200.0000,     409.61
    205.0000,     368.92
    210.0000,     473.98
    215.0000,     684.40
    220.0000,     948.98
    225.0000,     1070.4
    230.0000,     975.36
    235.0000,     843.26
    240.0000,     743.95
    245.0000,     734.38
    250.0000,     742.52
    255.0000,     695.97
    260.0000,     597.09
    265.0000,     550.68
    270.0000,     561.90
    275.0000,     586.22
    280.0000,     522.74
    285.0000,     441.52
    290.0000,     411.73
    295.0000,     402.01
    300.0000,     444.82
    305.0000,     424.25
    310.0000,     421.27
    315.0000,     406.41
    320.0000,     383.09
    325.0000,     367.77
    330.0000,     352.01
    335.0000,     331.23
    340.0000,     327.96
    345.0000,     328.66
    350.0000,     316.11
    355.0000,     318.22
    360.0000,     311.13
    365.0000,     295.29
    370.0000,     281.78
    375.0000,     282.46
    380.0000,     291.78
    385.0000,     298.75
    390.0000,     319.20
    395.0000,     308.20
    400.0000,     292.05
    405.0000,     276.87
    410.0000,     287.08
    415.0000,     289.54
    420.0000,     268.82
    425.0000,     288.47
    430.0000,     278.47
    435.0000,     261.97
    440.0000,     250.50
    445.0000,     255.50
    450.0000,     261.73
    455.0000,     272.34
           257.2662
LAYER 5
85,    15.2628
     30.0000,     504.72
     35.0000,     554.83
     40.0000,     603.14
     45.0000,     726.70
     50.0000,     863.12
     55.0000,     1009.5
     60.0000,     1101.4
     65.0000,     1168.5
     70.0000,     1232.4
     75.0000,     1293.8
     80.0000,     1336.4
     85.0000,     1337.5
     90.0000,     1234.4
     95.0000,     1057.4
    100.0000,     892.93
    105.0000,     761.98
    110.0000,     655.44
    115.0000,     587.53
    120.0000,     554.97
    125.0000,     544.52
    130.0000,     523.33
    135.0000,     490.41
    140.0000,     478.70
    145.0000,     506.29
    150.0000,     553.22
    155.0000,     562.08
    160.0000,     540.33
    165.0000,     485.36
    170.0000,     436.83
    175.0000,     432.01
    180.0000,     429.10
    185.0000,     357.66
    190.0000,     267.36
    195.0000,     197.93
    200.0000,     132.79
    205.0000,     107.96
    210.0000,     123.62
    215.0000,     175.98
    220.0000,     259.46
    225.0000,     340.79
    230.0000,     386.40
    235.0000,     410.05
    240.0000,     440.52
    245.0000,     498.95
    250.0000,     557.09
    255.0000,     572.24
    260.0000,     548.35
    265.0000,     535.78
    270.0000,     553.79
    275.0000,     587.86
    280.0000,     585.16
    285.0000,     554.08
    290.0000,     535.89
    295.0000,     536.58
    300.0000,     561.20
    305.0000,     558.09
    310.0000,     549.89
    315.0000,     527.95
    320.0000,     493.56
    325.0000,     462.70
    330.0000,     439.60
    335.0000,     424.73
    340.0000,     423.20
    345.0000,     423.20
    350.0000,     415.08
    355.0000,     410.50
    360.0000,     397.69
    365.0000,     378.16
    370.0000,     364.33
    375.0000,     365.69
    380.0000,     378.74
    385.0000,     392.93
    390.0000,     403.84
    395.0000,     391.53
    400.0000,     370.91
    405.0000,     357.79
    410.0000,     362.98
    415.0000,     367.41
    420.0000,     359.77
    425.0000,     359.09
    430.0000,     342.40
    435.0000,     325.10
    440.0000,     314.74
    445.0000,     315.54
           308.5171
LAYER 6
81,    19.2890
     40.0000,     409.34
     45.0000,     549.91
     50.0000,     656.34
     55.0000,     816.53
     60.0000,     951.83
     65.0000,     1080.7
     70.0000,     1178.1
     75.0000,     1238.9
     80.0000,     1248.3
     85.0000,     1193.2
     90.0000,     1066.9
     95.0000,     899.79
    100.0000,     737.57
    105.0000,     601.89
    110.0000,     497.82
    115.0000,     428.68
    120.0000,     390.32
    125.0000,     373.50
    130.0000,     365.66
    135.0000,     362.50
    140.0000,     369.13
    145.0000,     386.28
    150.0000,     401.88
    155.0000,     399.71
    160.0000,     383.09
    165.0000,     359.32
    170.0000,     342.03
    175.0000,     336.37
    180.0000,     318.63
    185.0000,     264.44
    190.0000,     195.00
    195.0000,     135.84
    200.0000,      93.29
    205.0000,      74.03
    210.0000,      75.18
    215.0000,      93.10
    220.0000,     124.82
    225.0000,     162.85
    230.0000,     198.76
    235.0000,     233.02
    240.0000,     272.79
    245.0000,     322.24
    250.0000,     369.55
    255.0000,     397.11
    260.0000,     404.99
    265.0000,     411.81
    270.0000,     430.77
    275.0000,     459.98
    280.0000,     481.68
    285.0000,     490.62
    290.0000,     497.47
    295.0000,     508.92
    300.0000,     525.26
    305.0000,     531.14
    310.0000,     528.15
    315.0000,     514.07
    320.0000,     491.14
    325.0000,     468.61
    330.0000,     452.20
    335.0000,     443.60
    340.0000,     442.27
    345.0000,     441.80
    350.0000,     437.40
    355.0000,     431.25
    360.0000,     419.93
    365.0000,     405.95
    370.0000,     397.46
    375.0000,     400.31
    380.0000,     412.48
    385.0000,     426.17
    390.0000,     433.59
    395.0000,     427.19
    400.0000,     414.74
    405.0000,     407.13
    410.0000,     408.94
    415.0000,     411.50
    420.0000,     407.22
    425.0000,     399.23
    430.0000,     382.85
    435.0000,     369.10
           353.1775
LAYER 7
77,    23.7179
     50.0000,     488.72
     55.0000,     677.46
     60.0000,     805.29
     65.0000,     949.94
     70.0000,     1055.1
     75.0000,     1115.0
     80.0000,     1117.3
     85.0000,     1058.2
     90.0000,     945.58
     95.0000,     803.97
    100.0000,     663.61
    105.0000,     544.18
    110.0000,     453.08
    115.0000,     391.43
    120.0000,     355.49
    125.0000,     338.92
    130.0000,     334.86
    135.0000,     338.93
    140.0000,     349.46
    145.0000,     363.21
    150.0000,     373.26
    155.0000,     373.54
    160.0000,     365.60
    165.0000,     354.13
    170.0000,     343.57
    175.0000,     331.46
    180.0000,     304.50
    185.0000,     254.42
    190.0000,     193.74
    195.0000,     139.98
    200.0000,     101.67
    205.0000,      81.25
    210.0000,      75.95
    215.0000,      82.09
    220.0000,      96.69
    225.0000,     116.60
    230.0000,     139.19
    235.0000,     164.19
    240.0000,     192.95
    245.0000,     225.08
    250.0000,     255.27
    255.0000,     277.15
    260.0000,     290.53
    265.0000,     302.02
    270.0000,     317.98
    275.0000,     339.39
    280.0000,     361.44
    285.0000,     380.50
    290.0000,     397.24
    295.0000,     413.15
    300.0000,     427.88
    305.0000,     437.59
    310.0000,     441.21
    315.0000,     438.13
    320.0000,     429.94
    325.0000,     420.81
    330.0000,     414.06
    335.0000,     411.03
    340.0000,     410.88
    345.0000,     410.97
    350.0000,     409.16
    355.0000,     405.37
    360.0000,     399.24
    365.0000,     393.01
    370.0000,     391.04
    375.0000,     396.29
    380.0000,     407.69
    385.0000,     420.61
    390.0000,     429.48
    395.0000,     430.91
    400.0000,     428.64
    405.0000,     427.78
    410.0000,     429.13
    415.0000,     429.76
    420.0000,     426.44
    425.0000,     418.09
           400.0439
LAYER 8
73,    28.5897
     60.0000,     637.87
     65.0000,     801.41
     70.0000,     890.98
     75.0000,     933.91
     80.0000,     945.43
     85.0000,     909.86
     90.0000,     832.88
     95.0000,     729.64
    100.0000,     621.77
    105.0000,     527.16
    110.0000,     453.39
    115.0000,     402.08
    120.0000,     371.22
    125.0000,     356.88
    130.0000,     354.74
    135.0000,     361.02
    140.0000,     372.57
    145.0000,     385.75
    150.0000,     396.10
    155.0000,     400.38
    160.0000,     398.64
    165.0000,     392.42
    170.0000,     381.96
    175.0000,     363.60
    180.0000,     330.61
    185.0000,     281.33
    190.0000,     224.52
    195.0000,     172.48
    200.0000,     133.05
    205.0000,     108.54
    210.0000,      97.11
    215.0000,      95.58
    220.0000,     101.07
    225.0000,     111.32
    230.0000,     124.77
    235.0000,     140.80
    240.0000,     159.11
    245.0000,     178.57
    250.0000,     196.75
    255.0000,     211.39
    260.0000,     222.56
    265.0000,     232.78
    270.0000,     244.84
    275.0000,     259.72
    280.0000,     276.30
    285.0000,     292.98
    290.0000,     308.92
    295.0000,     323.75
    300.0000,     336.92
    305.0000,     347.37
    310.0000,     354.44
    315.0000,     357.94
    320.0000,     358.65
    325.0000,     358.23
    330.0000,     358.09
    335.0000,     358.95
    340.0000,     360.43
    345.0000,     361.67
    350.0000,     361.92
    355.0000,     361.12
    360.0000,     359.72
    365.0000,     359.33
    370.0000,     362.28
    375.0000,     370.03
    380.0000,     382.14
    385.0000,     396.11
    390.0000,     408.20
    395.0000,     415.50
    400.0000,     421.12
    405.0000,     427.16
    410.0000,     429.24
    415.0000,     429.57
           428.3064
LAYER 9
67,    33.9487
     75.0000,     746.76
     80.0000,     773.97
     85.0000,     766.66
     90.0000,     730.27
     95.0000,     665.78
    100.0000,     589.73
    105.0000,     522.14
    110.0000,     468.53
    115.0000,     430.59
    120.0000,     408.02
    125.0000,     398.49
    130.0000,     399.23
    135.0000,     407.34
    140.0000,     419.85
    145.0000,     433.62
    150.0000,     445.40
    155.0000,     452.66
    160.0000,     454.22
    165.0000,     449.45
    170.0000,     436.85
    175.0000,     413.55
    180.0000,     376.83
    185.0000,     327.88
    190.0000,     273.30
    195.0000,     221.85
    200.0000,     180.03
    205.0000,     150.43
    210.0000,     132.32
    215.0000,     123.44
    220.0000,     121.33
    225.0000,     124.01
    230.0000,     130.05
    235.0000,     138.52
    240.0000,     148.64
    245.0000,     159.42
    250.0000,     169.67
    255.0000,     178.59
    260.0000,     186.28
    265.0000,     193.77
    270.0000,     202.26
    275.0000,     212.32
    280.0000,     223.73
    285.0000,     235.88
    290.0000,     248.08
    295.0000,     259.81
    300.0000,     270.57
    305.0000,     279.95
    310.0000,     287.62
    315.0000,     293.47
    320.0000,     297.81
    325.0000,     301.24
    330.0000,     304.28
    335.0000,     307.21
    340.0000,     309.89
    345.0000,     312.12
    350.0000,     313.73
    355.0000,     314.90
    360.0000,     316.16
    365.0000,     318.78
    370.0000,     324.35
    375.0000,     333.87
    380.0000,     347.58
    385.0000,     364.20
    390.0000,     380.42
    395.0000,     389.42
    400.0000,     398.64
           416.8215
LAYER 10
61,    39.8436
     90.0000,     655.83
     95.0000,     599.33
    100.0000,     554.94
    105.0000,     512.63
    110.0000,     480.52
    115.0000,     458.37
    120.0000,     448.13
    125.0000,     447.19
    130.0000,     453.49
    135.0000,     465.12
    140.0000,     479.81
    145.0000,     495.10
    150.0000,     508.40
    155.0000,     517.32
    160.0000,     519.92
    165.0000,     514.48
    170.0000,     499.14
    175.0000,     472.14
    180.0000,     433.01
    185.0000,     384.12
    190.0000,     330.75
    195.0000,     279.32
    200.0000,     235.00
    205.0000,     200.39
    210.0000,     175.63
    215.0000,     159.40
    220.0000,     149.89
    225.0000,     145.41
    230.0000,     144.57
    235.0000,     146.33
    240.0000,     149.82
    245.0000,     154.22
    250.0000,     158.87
    255.0000,     163.38
    260.0000,     167.78
    265.0000,     172.48
    270.0000,     177.96
    275.0000,     184.47
    280.0000,     192.00
    285.0000,     200.27
    290.0000,     208.91
    295.0000,     217.53
    300.0000,     225.79
    305.0000,     233.46
    310.0000,     240.32
    315.0000,     246.30
    320.0000,     251.47
    325.0000,     256.03
    330.0000,     260.13
    335.0000,     263.84
    340.0000,     267.08
    345.0000,     269.78
    350.0000,     271.93
    355.0000,     273.69
    360.0000,     275.51
    365.0000,     278.49
    370.0000,     284.57
    375.0000,     294.61
    380.0000,     310.10
    385.0000,     327.61
           358.7383
LAYER 11
57,    46.3279
    100.0000,     514.44
    105.0000,     484.30
    110.0000,     469.79
    115.0000,     471.47
    120.0000,     479.26
    125.0000,     491.79
    130.0000,     507.08
    135.0000,     525.08
    140.0000,     544.14
    145.0000,     562.48
    150.0000,     578.00
    155.0000,     588.36
    160.0000,     591.27
    165.0000,     584.64
    170.0000,     566.71
    175.0000,     536.57
    180.0000,     494.94
    185.0000,     444.70
    190.0000,     390.46
    195.0000,     337.40
    200.0000,     289.80
    205.0000,     250.12
    210.0000,     219.03
    215.0000,     195.88
    220.0000,     179.44
    225.0000,     168.32
    230.0000,     161.27
    235.0000,     157.23
    240.0000,     155.34
    245.0000,     154.88
    250.0000,     155.33
    255.0000,     156.40
    260.0000,     157.99
    265.0000,     160.22
    270.0000,     163.24
    275.0000,     167.14
    280.0000,     171.88
    285.0000,     177.33
    290.0000,     183.28
    295.0000,     189.45
    300.0000,     195.63
    305.0000,     201.66
    310.0000,     207.37
    315.0000,     212.68
    320.0000,     217.59
    325.0000,     222.14
    330.0000,     226.34
    335.0000,     230.19
    340.0000,     233.54
    345.0000,     236.30
    350.0000,     238.36
    355.0000,     239.63
    360.0000,     240.22
    365.0000,     240.70
    370.0000,     243.07
    375.0000,     252.58
           274.4916
LAYER 12
53, 
    110.0000,     423.76
    115.0000,     466.64
    120.0000,     499.90
    125.0000,     527.59
    130.0000,     552.49
    135.0000,     579.81
    140.0000,     605.51
    145.0000,     629.04
    150.0000,     648.72
    155.0000,     662.14
    160.0000,     666.64
    165.0000,     659.93
    170.0000,     640.25
    175.0000,     606.96
    180.0000,     561.30
    185.0000,     506.64
    190.0000,     447.65
    195.0000,     389.41
    200.0000,     336.10
    205.0000,     290.31
    210.0000,     252.95
    215.0000,     223.69
    220.0000,     201.51
    225.0000,     185.16
    230.0000,     173.41
    235.0000,     165.16
    240.0000,     159.51
    245.0000,     155.74
    250.0000,     153.33
    255.0000,     151.94
    260.0000,     151.43
    265.0000,     151.77
    270.0000,     152.98
    275.0000,     155.07
    280.0000,     157.99
    285.0000,     161.66
    290.0000,     165.90
    295.0000,     170.49
    300.0000,     175.25
    305.0000,     180.09
    310.0000,     184.86
    315.0000,     189.46
    320.0000,     193.85
    325.0000,     198.10
    330.0000,     202.17
    335.0000,     206.01
    340.0000,     209.37
    345.0000,     212.14
    350.0000,     214.03
    355.0000,     214.48
    360.0000,     212.96
    365.0000,     208.54
           199.6524
CALCULATED APPARENT RESISTIVITY
      7.5000,       5.0000,   1.00000,   1276.0984
     12.5000,       5.0000,   1.00000,   1332.8108
     17.5000,       5.0000,   1.00000,   1411.3644
     22.5000,       5.0000,   1.00000,   1386.5377
     27.5000,       5.0000,   1.00000,   1442.5930
     32.5000,       5.0000,   1.00000,   1460.3253
     37.5000,       5.0000,   1.00000,   1547.3495
     42.5000,       5.0000,   1.00000,   1626.5767
     47.5000,       5.0000,   1.00000,   1773.2634
     52.5000,       5.0000,   1.00000,   1804.2698
     57.5000,       5.0000,   1.00000,   1800.0068
     62.5000,       5.0000,   1.00000,   1773.9564
     67.5000,       5.0000,   1.00000,   1726.8376
     72.5000,       5.0000,   1.00000,   1786.0405
     77.5000,       5.0000,   1.00000,   1780.2632
     82.5000,       5.0000,   1.00000,   1900.6786
     87.5000,       5.0000,   1.00000,   1871.8400
     92.5000,       5.0000,   1.00000,   1744.5121
     97.5000,       5.0000,   1.00000,   1637.8137
    102.5000,       5.0000,   1.00000,   1654.4535
    107.5000,       5.0000,   1.00000,   1593.5543
    112.5000,       5.0000,   1.00000,   1723.3079
    117.5000,       5.0000,   1.00000,   1727.1642
    122.5000,       5.0000,   1.00000,   1766.0758
    127.5000,       5.0000,   1.00000,   1653.3328
    132.5000,       5.0000,   1.00000,   1500.1857
    137.5000,       5.0000,   1.00000,   1429.5698
    142.5000,       5.0000,   1.00000,   1397.8152
    147.5000,       5.0000,   1.00000,   1831.8627
    152.5000,       5.0000,   1.00000,   1894.6775
    157.5000,       5.0000,   1.00000,   2174.8428
    162.5000,       5.0000,   1.00000,   2069.2778
    167.5000,       5.0000,   1.00000,   1870.0795
    172.5000,       5.0000,   1.00000,   1561.1731
    177.5000,       5.0000,   1.00000,   1419.9860
    182.5000,       5.0000,   1.00000,   1229.2722
    187.5000,       5.0000,   1.00000,   1012.9094
    192.5000,       5.0000,   1.00000,   1164.1992
    197.5000,       5.0000,   1.00000,    921.2385
    202.5000,       5.0000,   1.00000,   1053.7507
    207.5000,       5.0000,   1.00000,   1166.6063
    212.5000,       5.0000,   1.00000,   1276.1691
    217.5000,       5.0000,   1.00000,   1377.9515
    222.5000,       5.0000,   1.00000,   1365.1927
    227.5000,       5.0000,   1.00000,   1185.7784
    232.5000,       5.0000,   1.00000,   1058.0510
    237.5000,       5.0000,   1.00000,    860.4926
    242.5000,       5.0000,   1.00000,    758.0718
    247.5000,       5.0000,   1.00000,    659.7377
    252.5000,       5.0000,   1.00000,    608.2464
    257.5000,       5.0000,   1.00000,    520.8878
    262.5000,       5.0000,   1.00000,    470.2826
    267.5000,       5.0000,   1.00000,    450.9375
    272.5000,       5.0000,   1.00000,    433.6227
    277.5000,       5.0000,   1.00000,    378.4580
    282.5000,       5.0000,   1.00000,    333.1672
    287.5000,       5.0000,   1.00000,    334.1362
    292.5000,       5.0000,   1.00000,    286.2973
    297.5000,       5.0000,   1.00000,    343.0089
    302.5000,       5.0000,   1.00000,    294.2137
    307.5000,       5.0000,   1.00000,    319.3845
    312.5000,       5.0000,   1.00000,    303.3153
    317.5000,       5.0000,   1.00000,    300.5910
    322.5000,       5.0000,   1.00000,    296.0374
    327.5000,       5.0000,   1.00000,    292.2797
    332.5000,       5.0000,   1.00000,    274.6114
    337.5000,       5.0000,   1.00000,    269.5032
    342.5000,       5.0000,   1.00000,    265.6884
    347.5000,       5.0000,   1.00000,    254.5328
    352.5000,       5.0000,   1.00000,    256.4180
    357.5000,       5.0000,   1.00000,    250.6075
    362.5000,       5.0000,   1.00000,    247.7162
    367.5000,       5.0000,   1.00000,    236.7238
    372.5000,       5.0000,   1.00000,    239.1481
    377.5000,       5.0000,   1.00000,    245.0853
    382.5000,       5.0000,   1.00000,    229.7546
    387.5000,       5.0000,   1.00000,    259.1030
    392.5000,       5.0000,   1.00000,    235.9413
    397.5000,       5.0000,   1.00000,    252.4396
    402.5000,       5.0000,   1.00000,    232.1219
    407.5000,       5.0000,   1.00000,    234.1704
    412.5000,       5.0000,   1.00000,    247.1274
    417.5000,       5.0000,   1.00000,    204.2531
    422.5000,       5.0000,   1.00000,    250.3404
    427.5000,       5.0000,   1.00000,    220.6054
    432.5000,       5.0000,   1.00000,    233.2817
    437.5000,       5.0000,   1.00000,    217.7939
    442.5000,       5.0000,   1.00000,    225.8482
    447.5000,       5.0000,   1.00000,    216.8204
    452.5000,       5.0000,   1.00000,    236.3687
    457.5000,       5.0000,   1.00000,    231.7829
    462.5000,       5.0000,   1.00000,    232.2406
    467.5000,       5.0000,   1.00000,    226.8798
     12.5000,       5.0000,   2.00000,   1178.2139
     17.5000,       5.0000,   2.00000,   1254.6279
     22.5000,       5.0000,   2.00000,   1216.2028
     27.5000,       5.0000,   2.00000,   1264.4982
     32.5000,       5.0000,   2.00000,   1324.4960
     37.5000,       5.0000,   2.00000,   1364.2501
     42.5000,       5.0000,   2.00000,   1419.4384
     47.5000,       5.0000,   2.00000,   1554.1890
     52.5000,       5.0000,   2.00000,   1593.2864
     57.5000,       5.0000,   2.00000,   1592.3495
     62.5000,       5.0000,   2.00000,   1618.3961
     67.5000,       5.0000,   2.00000,   1640.9731
     72.5000,       5.0000,   2.00000,   1641.2914
     77.5000,       5.0000,   2.00000,   1586.7277
     82.5000,       5.0000,   2.00000,   1740.4696
     87.5000,       5.0000,   2.00000,   1748.0947
     92.5000,       5.0000,   2.00000,   1537.8826
     97.5000,       5.0000,   2.00000,   1507.8518
    102.5000,       5.0000,   2.00000,   1571.6698
    107.5000,       5.0000,   2.00000,   1476.4536
    112.5000,       5.0000,   2.00000,   1480.1053
    117.5000,       5.0000,   2.00000,   1454.5356
    122.5000,       5.0000,   2.00000,   1487.2485
    127.5000,       5.0000,   2.00000,   1455.5107
    132.5000,       5.0000,   2.00000,   1378.5636
    137.5000,       5.0000,   2.00000,   1281.6384
    142.5000,       5.0000,   2.00000,   1271.1218
    147.5000,       5.0000,   2.00000,   1551.7426
    152.5000,       5.0000,   2.00000,   1480.9668
    157.5000,       5.0000,   2.00000,   1571.0718
    162.5000,       5.0000,   2.00000,   1589.0775
    167.5000,       5.0000,   2.00000,   1362.3340
    172.5000,       5.0000,   2.00000,   1246.5262
    177.5000,       5.0000,   2.00000,   1273.2698
    182.5000,       5.0000,   2.00000,    995.4283
    187.5000,       5.0000,   2.00000,    853.7705
    192.5000,       5.0000,   2.00000,   1050.5043
    197.5000,       5.0000,   2.00000,    795.4113
    202.5000,       5.0000,   2.00000,    829.4262
    207.5000,       5.0000,   2.00000,    971.1058
    212.5000,       5.0000,   2.00000,    962.2630
    217.5000,       5.0000,   2.00000,   1035.7224
    222.5000,       5.0000,   2.00000,   1039.6136
    227.5000,       5.0000,   2.00000,    945.4297
    232.5000,       5.0000,   2.00000,    919.5760
    237.5000,       5.0000,   2.00000,    807.8799
    242.5000,       5.0000,   2.00000,    709.8665
    247.5000,       5.0000,   2.00000,    662.2766
    252.5000,       5.0000,   2.00000,    631.9068
    257.5000,       5.0000,   2.00000,    528.2708
    262.5000,       5.0000,   2.00000,    458.6599
    267.5000,       5.0000,   2.00000,    474.7797
    272.5000,       5.0000,   2.00000,    482.2149
    277.5000,       5.0000,   2.00000,    400.1997
    282.5000,       5.0000,   2.00000,    361.2141
    287.5000,       5.0000,   2.00000,    359.7175
    292.5000,       5.0000,   2.00000,    323.1181
    297.5000,       5.0000,   2.00000,    379.9525
    302.5000,       5.0000,   2.00000,    328.3229
    307.5000,       5.0000,   2.00000,    333.9200
    312.5000,       5.0000,   2.00000,    331.6526
    317.5000,       5.0000,   2.00000,    315.4774
    322.5000,       5.0000,   2.00000,    319.7074
    327.5000,       5.0000,   2.00000,    316.2123
    332.5000,       5.0000,   2.00000,    291.9274
    337.5000,       5.0000,   2.00000,    290.8756
    342.5000,       5.0000,   2.00000,    289.8639
    347.5000,       5.0000,   2.00000,    272.1085
    352.5000,       5.0000,   2.00000,    273.4645
    357.5000,       5.0000,   2.00000,    274.3736
    362.5000,       5.0000,   2.00000,    266.6043
    367.5000,       5.0000,   2.00000,    252.4228
    372.5000,       5.0000,   2.00000,    264.9706
    377.5000,       5.0000,   2.00000,    263.1866
    382.5000,       5.0000,   2.00000,    246.0834
    387.5000,       5.0000,   2.00000,    275.1028
    392.5000,       5.0000,   2.00000,    259.6851
    397.5000,       5.0000,   2.00000,    263.1404
    402.5000,       5.0000,   2.00000,    240.8143
    407.5000,       5.0000,   2.00000,    262.2435
    412.5000,       5.0000,   2.00000,    267.6923
    417.5000,       5.0000,   2.00000,    214.3339
    422.5000,       5.0000,   2.00000,    264.3807
    427.5000,       5.0000,   2.00000,    247.4799
    432.5000,       5.0000,   2.00000,    238.7828
    437.5000,       5.0000,   2.00000,    236.5578
    442.5000,       5.0000,   2.00000,    237.5936
    447.5000,       5.0000,   2.00000,    229.6560
    452.5000,       5.0000,   2.00000,    250.5953
    457.5000,       5.0000,   2.00000,    248.1151
    462.5000,       5.0000,   2.00000,    238.3726
     17.5000,       5.0000,   3.00000,   1098.7574
     22.5000,       5.0000,   3.00000,   1073.5386
     27.5000,       5.0000,   3.00000,   1103.1667
     32.5000,       5.0000,   3.00000,   1117.9425
     37.5000,       5.0000,   3.00000,   1168.5808
     42.5000,       5.0000,   3.00000,   1224.6803
     47.5000,       5.0000,   3.00000,   1369.3363
     52.5000,       5.0000,   3.00000,   1427.8977
     57.5000,       5.0000,   3.00000,   1425.8303
     62.5000,       5.0000,   3.00000,   1443.7556
     67.5000,       5.0000,   3.00000,   1428.0409
     72.5000,       5.0000,   3.00000,   1415.7692
     77.5000,       5.0000,   3.00000,   1415.1237
     82.5000,       5.0000,   3.00000,   1604.0936
     87.5000,       5.0000,   3.00000,   1583.0957
     92.5000,       5.0000,   3.00000,   1395.7881
     97.5000,       5.0000,   3.00000,   1300.7969
    102.5000,       5.0000,   3.00000,   1368.5916
    107.5000,       5.0000,   3.00000,   1276.0105
    112.5000,       5.0000,   3.00000,   1248.0563
    117.5000,       5.0000,   3.00000,   1221.1025
    122.5000,       5.0000,   3.00000,   1312.9197
    127.5000,       5.0000,   3.00000,   1306.7446
    132.5000,       5.0000,   3.00000,   1159.0723
    137.5000,       5.0000,   3.00000,   1045.7407
    142.5000,       5.0000,   3.00000,    990.6202
    147.5000,       5.0000,   3.00000,   1216.2755
    152.5000,       5.0000,   3.00000,   1196.8663
    157.5000,       5.0000,   3.00000,   1286.2064
    162.5000,       5.0000,   3.00000,   1134.8379
    167.5000,       5.0000,   3.00000,   1007.1036
    172.5000,       5.0000,   3.00000,    942.8624
    177.5000,       5.0000,   3.00000,    941.7356
    182.5000,       5.0000,   3.00000,    825.1661
    187.5000,       5.0000,   3.00000,    718.4362
    192.5000,       5.0000,   3.00000,    859.1296
    197.5000,       5.0000,   3.00000,    653.2049
    202.5000,       5.0000,   3.00000,    645.0764
    207.5000,       5.0000,   3.00000,    674.4470
    212.5000,       5.0000,   3.00000,    746.2806
    217.5000,       5.0000,   3.00000,    773.8497
    222.5000,       5.0000,   3.00000,    777.3939
    227.5000,       5.0000,   3.00000,    717.8308
    232.5000,       5.0000,   3.00000,    709.5093
    237.5000,       5.0000,   3.00000,    656.0093
    242.5000,       5.0000,   3.00000,    645.8041
    247.5000,       5.0000,   3.00000,    634.2037
    252.5000,       5.0000,   3.00000,    615.7897
    257.5000,       5.0000,   3.00000,    496.6399
    262.5000,       5.0000,   3.00000,    442.3775
    267.5000,       5.0000,   3.00000,    480.2576
    272.5000,       5.0000,   3.00000,    511.5821
    277.5000,       5.0000,   3.00000,    437.9180
    282.5000,       5.0000,   3.00000,    361.8124
    287.5000,       5.0000,   3.00000,    369.5238
    292.5000,       5.0000,   3.00000,    343.8000
    297.5000,       5.0000,   3.00000,    417.8977
    302.5000,       5.0000,   3.00000,    353.8319
    307.5000,       5.0000,   3.00000,    361.3585
    312.5000,       5.0000,   3.00000,    334.7984
    317.5000,       5.0000,   3.00000,    337.2630
    322.5000,       5.0000,   3.00000,    337.0763
    327.5000,       5.0000,   3.00000,    336.3371
    332.5000,       5.0000,   3.00000,    312.7725
    337.5000,       5.0000,   3.00000,    307.6231
    342.5000,       5.0000,   3.00000,    305.7731
    347.5000,       5.0000,   3.00000,    290.3573
    352.5000,       5.0000,   3.00000,    293.9625
    357.5000,       5.0000,   3.00000,    293.2252
    362.5000,       5.0000,   3.00000,    285.9987
    367.5000,       5.0000,   3.00000,    274.4424
    372.5000,       5.0000,   3.00000,    278.5388
    377.5000,       5.0000,   3.00000,    282.1919
    382.5000,       5.0000,   3.00000,    262.0280
    387.5000,       5.0000,   3.00000,    296.9585
    392.5000,       5.0000,   3.00000,    274.7989
    397.5000,       5.0000,   3.00000,    275.8109
    402.5000,       5.0000,   3.00000,    259.0620
    407.5000,       5.0000,   3.00000,    277.2858
    412.5000,       5.0000,   3.00000,    284.8297
    417.5000,       5.0000,   3.00000,    228.3077
    422.5000,       5.0000,   3.00000,    282.8528
    427.5000,       5.0000,   3.00000,    262.2988
    432.5000,       5.0000,   3.00000,    266.8220
    437.5000,       5.0000,   3.00000,    239.8265
    442.5000,       5.0000,   3.00000,    248.4061
    447.5000,       5.0000,   3.00000,    241.8466
    452.5000,       5.0000,   3.00000,    270.9936
    457.5000,       5.0000,   3.00000,    264.6149
     22.5000,      15.0000,   1.00000,   1024.7816
     27.5000,      15.0000,   1.00000,   1016.7026
     32.5000,      15.0000,   1.00000,   1022.9106
     37.5000,      15.0000,   1.00000,   1062.2659
     42.5000,      15.0000,   1.00000,   1162.7777
     47.5000,      15.0000,   1.00000,   1251.3052
     52.5000,      15.0000,   1.00000,   1319.0848
     57.5000,      15.0000,   1.00000,   1343.8584
     62.5000,      15.0000,   1.00000,   1299.8730
     67.5000,      15.0000,   1.00000,   1249.8639
     72.5000,      15.0000,   1.00000,   1263.6642
     77.5000,      15.0000,   1.00000,   1362.5657
     82.5000,      15.0000,   1.00000,   1414.3108
     87.5000,      15.0000,   1.00000,   1424.6870
     92.5000,      15.0000,   1.00000,   1336.3633
     97.5000,      15.0000,   1.00000,   1243.7717
    102.5000,      15.0000,   1.00000,   1158.1788
    107.5000,      15.0000,   1.00000,   1152.7427
    112.5000,      15.0000,   1.00000,   1139.3475
    117.5000,      15.0000,   1.00000,   1174.7650
    122.5000,      15.0000,   1.00000,   1214.5195
    127.5000,      15.0000,   1.00000,   1169.7579
    132.5000,      15.0000,   1.00000,   1047.7711
    137.5000,      15.0000,   1.00000,    910.1313
    142.5000,      15.0000,   1.00000,    902.9879
    147.5000,      15.0000,   1.00000,    958.7697
    152.5000,      15.0000,   1.00000,   1100.2601
    157.5000,      15.0000,   1.00000,   1062.9004
    162.5000,      15.0000,   1.00000,    977.2557
    167.5000,      15.0000,   1.00000,    868.2308
    172.5000,      15.0000,   1.00000,    779.7070
    177.5000,      15.0000,   1.00000,    734.1144
    182.5000,      15.0000,   1.00000,    740.6347
    187.5000,      15.0000,   1.00000,    734.9900
    192.5000,      15.0000,   1.00000,    664.9763
    197.5000,      15.0000,   1.00000,    650.8450
    202.5000,      15.0000,   1.00000,    582.0399
    207.5000,      15.0000,   1.00000,    586.3372
    212.5000,      15.0000,   1.00000,    608.2913
    217.5000,      15.0000,   1.00000,    659.1689
    222.5000,      15.0000,   1.00000,    629.5536
    227.5000,      15.0000,   1.00000,    602.9474
    232.5000,      15.0000,   1.00000,    564.6674
    237.5000,      15.0000,   1.00000,    567.7405
    242.5000,      15.0000,   1.00000,    586.0895
    247.5000,      15.0000,   1.00000,    595.6462
    252.5000,      15.0000,   1.00000,    544.5251
    257.5000,      15.0000,   1.00000,    496.4998
    262.5000,      15.0000,   1.00000,    462.2021
    267.5000,      15.0000,   1.00000,    468.2499
    272.5000,      15.0000,   1.00000,    481.5540
    277.5000,      15.0000,   1.00000,    447.3990
    282.5000,      15.0000,   1.00000,    396.1776
    287.5000,      15.0000,   1.00000,    356.2428
    292.5000,      15.0000,   1.00000,    379.5760
    297.5000,      15.0000,   1.00000,    382.9139
    302.5000,      15.0000,   1.00000,    393.8591
    307.5000,      15.0000,   1.00000,    359.0067
    312.5000,      15.0000,   1.00000,    351.3926
    317.5000,      15.0000,   1.00000,    338.5807
    322.5000,      15.0000,   1.00000,    345.6123
    327.5000,      15.0000,   1.00000,    337.3816
    332.5000,      15.0000,   1.00000,    330.5152
    337.5000,      15.0000,   1.00000,    317.7949
    342.5000,      15.0000,   1.00000,    308.2524
    347.5000,      15.0000,   1.00000,    307.0756
    352.5000,      15.0000,   1.00000,    304.4609
    357.5000,      15.0000,   1.00000,    301.2645
    362.5000,      15.0000,   1.00000,    298.0493
    367.5000,      15.0000,   1.00000,    291.1846
    372.5000,      15.0000,   1.00000,    287.6916
    377.5000,      15.0000,   1.00000,    282.7352
    382.5000,      15.0000,   1.00000,    293.3312
    387.5000,      15.0000,   1.00000,    288.2296
    392.5000,      15.0000,   1.00000,    287.8849
    397.5000,      15.0000,   1.00000,    281.9296
    402.5000,      15.0000,   1.00000,    280.9738
    407.5000,      15.0000,   1.00000,    278.8379
    412.5000,      15.0000,   1.00000,    271.7919
    417.5000,      15.0000,   1.00000,    279.0207
    422.5000,      15.0000,   1.00000,    269.1672
    427.5000,      15.0000,   1.00000,    281.7776
    432.5000,      15.0000,   1.00000,    266.0362
    437.5000,      15.0000,   1.00000,    261.0826
    442.5000,      15.0000,   1.00000,    247.1391
    447.5000,      15.0000,   1.00000,    264.6034
    452.5000,      15.0000,   1.00000,    270.6226
     22.5000,       5.0000,   4.00000,    954.4694
     27.5000,       5.0000,   4.00000,    962.4144
     32.5000,       5.0000,   4.00000,    952.2604
     37.5000,       5.0000,   4.00000,    995.3993
     42.5000,       5.0000,   4.00000,   1079.8657
     47.5000,       5.0000,   4.00000,   1235.1649
     52.5000,       5.0000,   4.00000,   1301.4324
     57.5000,       5.0000,   4.00000,   1299.5658
     62.5000,       5.0000,   4.00000,   1251.0699
     67.5000,       5.0000,   4.00000,   1185.6057
     72.5000,       5.0000,   4.00000,   1216.6381
     77.5000,       5.0000,   4.00000,   1264.8254
     82.5000,       5.0000,   4.00000,   1443.2979
     87.5000,       5.0000,   4.00000,   1450.8019
     92.5000,       5.0000,   4.00000,   1249.0204
     97.5000,       5.0000,   4.00000,   1140.0942
    102.5000,       5.0000,   4.00000,   1124.6058
    107.5000,       5.0000,   4.00000,   1050.1597
    112.5000,       5.0000,   4.00000,   1087.2914
    117.5000,       5.0000,   4.00000,   1102.2128
    122.5000,       5.0000,   4.00000,   1200.3833
    127.5000,       5.0000,   4.00000,   1133.9087
    132.5000,       5.0000,   4.00000,    957.3615
    137.5000,       5.0000,   4.00000,    797.8683
    142.5000,       5.0000,   4.00000,    728.3049
    147.5000,       5.0000,   4.00000,    952.7136
    152.5000,       5.0000,   4.00000,   1002.3845
    157.5000,       5.0000,   4.00000,   1066.6742
    162.5000,       5.0000,   4.00000,    934.1796
    167.5000,       5.0000,   4.00000,    769.7148
    172.5000,       5.0000,   4.00000,    670.7195
    177.5000,       5.0000,   4.00000,    702.1918
    182.5000,       5.0000,   4.00000,    653.7466
    187.5000,       5.0000,   4.00000,    590.2900
    192.5000,       5.0000,   4.00000,    708.3497
    197.5000,       5.0000,   4.00000,    500.7902
    202.5000,       5.0000,   4.00000,    485.4926
    207.5000,       5.0000,   4.00000,    514.7121
    212.5000,       5.0000,   4.00000,    538.8359
    217.5000,       5.0000,   4.00000,    630.4111
    222.5000,       5.0000,   4.00000,    618.0211
    227.5000,       5.0000,   4.00000,    546.1871
    232.5000,       5.0000,   4.00000,    530.6418
    237.5000,       5.0000,   4.00000,    511.3108
    242.5000,       5.0000,   4.00000,    548.0895
    247.5000,       5.0000,   4.00000,    571.8016
    252.5000,       5.0000,   4.00000,    551.4528
    257.5000,       5.0000,   4.00000,    464.8243
    262.5000,       5.0000,   4.00000,    427.6980
    267.5000,       5.0000,   4.00000,    469.8728
    272.5000,       5.0000,   4.00000,    519.0744
    277.5000,       5.0000,   4.00000,    440.6653
    282.5000,       5.0000,   4.00000,    373.3708
    287.5000,       5.0000,   4.00000,    368.5794
    292.5000,       5.0000,   4.00000,    342.8503
    297.5000,       5.0000,   4.00000,    437.5211
    302.5000,       5.0000,   4.00000,    374.8884
    307.5000,       5.0000,   4.00000,    375.6183
    312.5000,       5.0000,   4.00000,    354.5003
    317.5000,       5.0000,   4.00000,    340.1709
    322.5000,       5.0000,   4.00000,    352.7144
    327.5000,       5.0000,   4.00000,    350.5411
    332.5000,       5.0000,   4.00000,    327.1109
    337.5000,       5.0000,   4.00000,    321.1697
    342.5000,       5.0000,   4.00000,    318.1003
    347.5000,       5.0000,   4.00000,    305.1049
    352.5000,       5.0000,   4.00000,    311.9238
    357.5000,       5.0000,   4.00000,    309.1068
    362.5000,       5.0000,   4.00000,    305.6395
    367.5000,       5.0000,   4.00000,    287.2676
    372.5000,       5.0000,   4.00000,    293.3600
    377.5000,       5.0000,   4.00000,    294.7271
    382.5000,       5.0000,   4.00000,    279.3475
    387.5000,       5.0000,   4.00000,    315.6179
    392.5000,       5.0000,   4.00000,    284.0569
    397.5000,       5.0000,   4.00000,    297.7943
    402.5000,       5.0000,   4.00000,    270.9996
    407.5000,       5.0000,   4.00000,    286.8618
    412.5000,       5.0000,   4.00000,    300.3163
    417.5000,       5.0000,   4.00000,    241.3347
    422.5000,       5.0000,   4.00000,    304.3511
    427.5000,       5.0000,   4.00000,    279.5349
    432.5000,       5.0000,   4.00000,    276.5903
    437.5000,       5.0000,   4.00000,    256.2725
    442.5000,       5.0000,   4.00000,    254.0358
    447.5000,       5.0000,   4.00000,    255.9909
    452.5000,       5.0000,   4.00000,    287.6952
     30.0000,      20.0000,   1.00000,    870.3600
     35.0000,      20.0000,   1.00000,    902.8927
     40.0000,      20.0000,   1.00000,    974.7000
     45.0000,      20.0000,   1.00000,   1061.2806
     50.0000,      20.0000,   1.00000,   1137.8458
     55.0000,      20.0000,   1.00000,   1140.1573
     60.0000,      20.0000,   1.00000,   1081.8953
     65.0000,      20.0000,   1.00000,   1042.5608
     70.0000,      20.0000,   1.00000,   1038.4231
     75.0000,      20.0000,   1.00000,   1084.7754
     80.0000,      20.0000,   1.00000,   1163.4596
     85.0000,      20.0000,   1.00000,   1184.6058
     90.0000,      20.0000,   1.00000,   1179.4832
     95.0000,      20.0000,   1.00000,   1101.7438
    100.0000,      20.0000,   1.00000,    979.1047
    105.0000,      20.0000,   1.00000,    935.6517
    110.0000,      20.0000,   1.00000,    955.4900
    115.0000,      20.0000,   1.00000,   1035.7306
    120.0000,      20.0000,   1.00000,   1061.4457
    125.0000,      20.0000,   1.00000,    993.5876
    130.0000,      20.0000,   1.00000,    864.9921
    135.0000,      20.0000,   1.00000,    733.8543
    140.0000,      20.0000,   1.00000,    684.4689
    145.0000,      20.0000,   1.00000,    693.5711
    150.0000,      20.0000,   1.00000,    749.5621
    155.0000,      20.0000,   1.00000,    831.9644
    160.0000,      20.0000,   1.00000,    835.3483
    165.0000,      20.0000,   1.00000,    743.1063
    170.0000,      20.0000,   1.00000,    643.3825
    175.0000,      20.0000,   1.00000,    549.1943
    180.0000,      20.0000,   1.00000,    525.7864
    185.0000,      20.0000,   1.00000,    549.1164
    190.0000,      20.0000,   1.00000,    514.5771
    195.0000,      20.0000,   1.00000,    483.4203
    200.0000,      20.0000,   1.00000,    483.6338
    210.0000,      20.0000,   1.00000,    467.5534
    215.0000,      20.0000,   1.00000,    489.7951
    220.0000,      20.0000,   1.00000,    479.7947
    225.0000,      20.0000,   1.00000,    480.3283
    230.0000,      20.0000,   1.00000,    443.3044
    235.0000,      20.0000,   1.00000,    429.3608
    240.0000,      20.0000,   1.00000,    437.4486
    245.0000,      20.0000,   1.00000,    437.6295
    250.0000,      20.0000,   1.00000,    447.4799
    255.0000,      20.0000,   1.00000,    456.3769
    260.0000,      20.0000,   1.00000,    453.8645
    265.0000,      20.0000,   1.00000,    456.9785
    270.0000,      20.0000,   1.00000,    438.2906
    275.0000,      20.0000,   1.00000,    432.3519
    280.0000,      20.0000,   1.00000,    418.3909
    285.0000,      20.0000,   1.00000,    382.2997
    290.0000,      20.0000,   1.00000,    377.0653
    295.0000,      20.0000,   1.00000,    370.1838
    300.0000,      20.0000,   1.00000,    375.0356
    305.0000,      20.0000,   1.00000,    394.0848
    310.0000,      20.0000,   1.00000,    373.1254
    315.0000,      20.0000,   1.00000,    363.3957
    320.0000,      20.0000,   1.00000,    355.6988
    325.0000,      20.0000,   1.00000,    342.6778
    330.0000,      20.0000,   1.00000,    345.4916
    335.0000,      20.0000,   1.00000,    336.0447
    340.0000,      20.0000,   1.00000,    327.3289
    345.0000,      20.0000,   1.00000,    324.0759
    350.0000,      20.0000,   1.00000,    320.8290
    355.0000,      20.0000,   1.00000,    320.6161
    360.0000,      20.0000,   1.00000,    314.8946
    365.0000,      20.0000,   1.00000,    310.4624
    370.0000,      20.0000,   1.00000,    305.3004
    375.0000,      20.0000,   1.00000,    300.8706
    380.0000,      20.0000,   1.00000,    307.4911
    385.0000,      20.0000,   1.00000,    301.5339
    390.0000,      20.0000,   1.00000,    307.6370
    395.0000,      20.0000,   1.00000,    303.4572
    400.0000,      20.0000,   1.00000,    295.2503
    405.0000,      20.0000,   1.00000,    297.2859
    410.0000,      20.0000,   1.00000,    284.0634
    415.0000,      20.0000,   1.00000,    294.8064
    420.0000,      20.0000,   1.00000,    298.4599
    425.0000,      20.0000,   1.00000,    286.3782
    430.0000,      20.0000,   1.00000,    289.4997
    435.0000,      20.0000,   1.00000,    275.6351
    440.0000,      20.0000,   1.00000,    272.5302
    445.0000,      20.0000,   1.00000,    278.8142
     27.5000,       5.0000,   5.00000,    846.1772
     32.5000,       5.0000,   5.00000,    843.4855
     37.5000,       5.0000,   5.00000,    882.6064
     42.5000,       5.0000,   5.00000,    967.6746
     47.5000,       5.0000,   5.00000,   1132.9980
     52.5000,       5.0000,   5.00000,   1199.5260
     57.5000,       5.0000,   5.00000,   1149.2756
     62.5000,       5.0000,   5.00000,   1070.0737
     67.5000,       5.0000,   5.00000,   1025.3074
     72.5000,       5.0000,   5.00000,   1053.2371
     77.5000,       5.0000,   5.00000,   1099.3528
     82.5000,       5.0000,   5.00000,   1296.9087
     87.5000,       5.0000,   5.00000,   1304.5725
     92.5000,       5.0000,   5.00000,   1115.8700
     97.5000,       5.0000,   5.00000,    983.0026
    102.5000,       5.0000,   5.00000,    955.9760
    107.5000,       5.0000,   5.00000,    883.8395
    112.5000,       5.0000,   5.00000,    959.3433
    117.5000,       5.0000,   5.00000,   1032.9539
    122.5000,       5.0000,   5.00000,   1076.6803
    127.5000,       5.0000,   5.00000,    976.4627
    132.5000,       5.0000,   5.00000,    774.4009
    137.5000,       5.0000,   5.00000,    614.9965
    142.5000,       5.0000,   5.00000,    570.4885
    147.5000,       5.0000,   5.00000,    764.7219
    152.5000,       5.0000,   5.00000,    814.9792
    157.5000,       5.0000,   5.00000,    915.0310
    162.5000,       5.0000,   5.00000,    828.1881
    167.5000,       5.0000,   5.00000,    619.4677
    172.5000,       5.0000,   5.00000,    523.0961
    177.5000,       5.0000,   5.00000,    558.9501
    182.5000,       5.0000,   5.00000,    503.9319
    187.5000,       5.0000,   5.00000,    470.2461
    192.5000,       5.0000,   5.00000,    572.7261
    197.5000,       5.0000,   5.00000,    392.0753
    202.5000,       5.0000,   5.00000,    373.0694
    207.5000,       5.0000,   5.00000,    406.1087
    212.5000,       5.0000,   5.00000,    442.2844
    217.5000,       5.0000,   5.00000,    501.3397
    222.5000,       5.0000,   5.00000,    524.1117
    227.5000,       5.0000,   5.00000,    440.2984
    232.5000,       5.0000,   5.00000,    425.6688
    237.5000,       5.0000,   5.00000,    417.4684
    242.5000,       5.0000,   5.00000,    442.3481
    247.5000,       5.0000,   5.00000,    468.2473
    252.5000,       5.0000,   5.00000,    488.7543
    257.5000,       5.0000,   5.00000,    430.3691
    262.5000,       5.0000,   5.00000,    407.2176
    267.5000,       5.0000,   5.00000,    460.1667
    272.5000,       5.0000,   5.00000,    492.4720
    277.5000,       5.0000,   5.00000,    429.0282
    282.5000,       5.0000,   5.00000,    371.3276
    287.5000,       5.0000,   5.00000,    370.3615
    292.5000,       5.0000,   5.00000,    337.9251
    297.5000,       5.0000,   5.00000,    428.8580
    302.5000,       5.0000,   5.00000,    379.1059
    307.5000,       5.0000,   5.00000,    391.2406
    312.5000,       5.0000,   5.00000,    365.6635
    317.5000,       5.0000,   5.00000,    352.7357
    322.5000,       5.0000,   5.00000,    352.8147
    327.5000,       5.0000,   5.00000,    360.8521
    332.5000,       5.0000,   5.00000,    332.5392
    337.5000,       5.0000,   5.00000,    329.9048
    342.5000,       5.0000,   5.00000,    330.6393
    347.5000,       5.0000,   5.00000,    315.2110
    352.5000,       5.0000,   5.00000,    321.9011
    357.5000,       5.0000,   5.00000,    326.3956
    362.5000,       5.0000,   5.00000,    314.4785
    367.5000,       5.0000,   5.00000,    297.7653
    372.5000,       5.0000,   5.00000,    303.9214
    377.5000,       5.0000,   5.00000,    308.7352
    382.5000,       5.0000,   5.00000,    289.6889
    387.5000,       5.0000,   5.00000,    324.8901
    392.5000,       5.0000,   5.00000,    305.1598
    397.5000,       5.0000,   5.00000,    306.3232
    402.5000,       5.0000,   5.00000,    280.3639
    407.5000,       5.0000,   5.00000,    299.2354
    412.5000,       5.0000,   5.00000,    310.6851
    417.5000,       5.0000,   5.00000,    253.3811
    422.5000,       5.0000,   5.00000,    321.2193
    427.5000,       5.0000,   5.00000,    292.6588
    432.5000,       5.0000,   5.00000,    284.9430
    437.5000,       5.0000,   5.00000,    264.2821
    442.5000,       5.0000,   5.00000,    272.2330
    447.5000,       5.0000,   5.00000,    263.3199
     32.5000,       5.0000,   6.00000,    768.2895
     37.5000,       5.0000,   6.00000,    816.2406
     42.5000,       5.0000,   6.00000,    891.1891
     47.5000,       5.0000,   6.00000,   1040.8408
     52.5000,       5.0000,   6.00000,   1072.9224
     57.5000,       5.0000,   6.00000,   1003.3383
     62.5000,       5.0000,   6.00000,    951.0146
     67.5000,       5.0000,   6.00000,    917.9329
     72.5000,       5.0000,   6.00000,    927.8956
     77.5000,       5.0000,   6.00000,    964.4523
     82.5000,       5.0000,   6.00000,   1138.9542
     87.5000,       5.0000,   6.00000,   1156.9420
     92.5000,       5.0000,   6.00000,    977.2956
     97.5000,       5.0000,   6.00000,    861.1506
    102.5000,       5.0000,   6.00000,    849.9924
    107.5000,       5.0000,   6.00000,    802.4206
    112.5000,       5.0000,   6.00000,    866.4427
    117.5000,       5.0000,   6.00000,    910.6736
    122.5000,       5.0000,   6.00000,    962.4335
    127.5000,       5.0000,   6.00000,    833.7814
    132.5000,       5.0000,   6.00000,    638.9697
    137.5000,       5.0000,   6.00000,    518.0854
    142.5000,       5.0000,   6.00000,    480.8144
    147.5000,       5.0000,   6.00000,    633.2408
    152.5000,       5.0000,   6.00000,    679.0396
    157.5000,       5.0000,   6.00000,    798.3368
    162.5000,       5.0000,   6.00000,    707.1243
    167.5000,       5.0000,   6.00000,    560.6103
    172.5000,       5.0000,   6.00000,    471.5803
    177.5000,       5.0000,   6.00000,    464.4618
    182.5000,       5.0000,   6.00000,    413.8844
    197.5000,       5.0000,   6.00000,    321.1662
    202.5000,       5.0000,   6.00000,    305.1172
    207.5000,       5.0000,   6.00000,    334.6270
    212.5000,       5.0000,   6.00000,    379.2290
    217.5000,       5.0000,   6.00000,    434.9443
    222.5000,       5.0000,   6.00000,    432.5507
    227.5000,       5.0000,   6.00000,    394.1351
    242.5000,       5.0000,   6.00000,    358.9292
    247.5000,       5.0000,   6.00000,    384.3632
    252.5000,       5.0000,   6.00000,    423.3495
    257.5000,       5.0000,   6.00000,    392.1616
    262.5000,       5.0000,   6.00000,    384.8298
    267.5000,       5.0000,   6.00000,    429.1808
    272.5000,       5.0000,   6.00000,    469.7570
    277.5000,       5.0000,   6.00000,    406.4707
    282.5000,       5.0000,   6.00000,    355.0194
    287.5000,       5.0000,   6.00000,    365.1957
    292.5000,       5.0000,   6.00000,    334.0732
    297.5000,       5.0000,   6.00000,    415.5657
    302.5000,       5.0000,   6.00000,    368.5978
    307.5000,       5.0000,   6.00000,    394.0833
    312.5000,       5.0000,   6.00000,    374.4646
    317.5000,       5.0000,   6.00000,    360.0124
    322.5000,       5.0000,   6.00000,    361.2644
    327.5000,       5.0000,   6.00000,    354.9219
    332.5000,       5.0000,   6.00000,    336.9866
    337.5000,       5.0000,   6.00000,    334.6333
    342.5000,       5.0000,   6.00000,    337.7730
    347.5000,       5.0000,   6.00000,    322.2491
    352.5000,       5.0000,   6.00000,    331.7524
    357.5000,       5.0000,   6.00000,    329.9245
    362.5000,       5.0000,   6.00000,    323.3495
    367.5000,       5.0000,   6.00000,    303.6010
    372.5000,       5.0000,   6.00000,    313.5639
    377.5000,       5.0000,   6.00000,    317.6805
    382.5000,       5.0000,   6.00000,    294.0242
    387.5000,       5.0000,   6.00000,    341.3876
    392.5000,       5.0000,   6.00000,    311.6598
    397.5000,       5.0000,   6.00000,    316.8956
    402.5000,       5.0000,   6.00000,    287.3568
    407.5000,       5.0000,   6.00000,    309.5232
    412.5000,       5.0000,   6.00000,    323.7974
    417.5000,       5.0000,   6.00000,    260.3028
    422.5000,       5.0000,   6.00000,    330.3546
    427.5000,       5.0000,   6.00000,    299.6196
    432.5000,       5.0000,   6.00000,    296.3824
    437.5000,       5.0000,   6.00000,    273.0052
    442.5000,       5.0000,   6.00000,    280.4833
     37.5000,      25.0000,   1.00000,    870.8691
     42.5000,      25.0000,   1.00000,    934.3961
     47.5000,      25.0000,   1.00000,    947.7619
     52.5000,      25.0000,   1.00000,    934.0280
     57.5000,      25.0000,   1.00000,    933.7729
     62.5000,      25.0000,   1.00000,    921.9119
     67.5000,      25.0000,   1.00000,    901.4300
     72.5000,      25.0000,   1.00000,    925.5761
     77.5000,      25.0000,   1.00000,    945.3652
     82.5000,      25.0000,   1.00000,    945.1775
     87.5000,      25.0000,   1.00000,    941.1131
     92.5000,      25.0000,   1.00000,    945.6921
     97.5000,      25.0000,   1.00000,    902.3696
    102.5000,      25.0000,   1.00000,    860.6203
    107.5000,      25.0000,   1.00000,    867.3043
    112.5000,      25.0000,   1.00000,    882.7784
    117.5000,      25.0000,   1.00000,    865.8347
    122.5000,      25.0000,   1.00000,    822.3267
    127.5000,      25.0000,   1.00000,    745.8260
    132.5000,      25.0000,   1.00000,    664.5952
    137.5000,      25.0000,   1.00000,    617.4068
    142.5000,      25.0000,   1.00000,    577.4288
    147.5000,      25.0000,   1.00000,    583.8688
    152.5000,      25.0000,   1.00000,    623.7365
    157.5000,      25.0000,   1.00000,    636.4367
    162.5000,      25.0000,   1.00000,    642.1098
    167.5000,      25.0000,   1.00000,    631.0662
    172.5000,      25.0000,   1.00000,    547.7260
    177.5000,      25.0000,   1.00000,    456.7010
    182.5000,      25.0000,   1.00000,    414.4681
    187.5000,      25.0000,   1.00000,    388.4984
    192.5000,      25.0000,   1.00000,    364.2204
    197.5000,      25.0000,   1.00000,    371.2243
    202.5000,      25.0000,   1.00000,    395.3655
    207.5000,      25.0000,   1.00000,    381.7407
    212.5000,      25.0000,   1.00000,    396.7343
    217.5000,      25.0000,   1.00000,    398.5804
    222.5000,      25.0000,   1.00000,    397.8877
    227.5000,      25.0000,   1.00000,    394.0515
    232.5000,      25.0000,   1.00000,    389.9719
    237.5000,      25.0000,   1.00000,    354.9029
    242.5000,      25.0000,   1.00000,    345.8938
    247.5000,      25.0000,   1.00000,    347.0361
    257.5000,      25.0000,   1.00000,    397.1118
    262.5000,      25.0000,   1.00000,    415.8096
    267.5000,      25.0000,   1.00000,    404.9098
    272.5000,      25.0000,   1.00000,    393.1898
    277.5000,      25.0000,   1.00000,    391.9627
    282.5000,      25.0000,   1.00000,    379.8868
    287.5000,      25.0000,   1.00000,    373.3091
    292.5000,      25.0000,   1.00000,    362.5156
    297.5000,      25.0000,   1.00000,    364.7445
    302.5000,      25.0000,   1.00000,    362.7898
    307.5000,      25.0000,   1.00000,    376.2507
    312.5000,      25.0000,   1.00000,    374.3171
    317.5000,      25.0000,   1.00000,    372.5010
    322.5000,      25.0000,   1.00000,    355.3004
    327.5000,      25.0000,   1.00000,    345.9873
    332.5000,      25.0000,   1.00000,    339.5942
    337.5000,      25.0000,   1.00000,    340.0020
    342.5000,      25.0000,   1.00000,    331.3798
    347.5000,      25.0000,   1.00000,    334.2643
    352.5000,      25.0000,   1.00000,    328.3407
    357.5000,      25.0000,   1.00000,    321.0997
    362.5000,      25.0000,   1.00000,    319.7016
    367.5000,      25.0000,   1.00000,    321.1599
    372.5000,      25.0000,   1.00000,    312.8089
    377.5000,      25.0000,   1.00000,    312.3081
    382.5000,      25.0000,   1.00000,    318.8109
    387.5000,      25.0000,   1.00000,    315.3793
    392.5000,      25.0000,   1.00000,    309.1544
    397.5000,      25.0000,   1.00000,    313.2001
    402.5000,      25.0000,   1.00000,    311.5076
    407.5000,      25.0000,   1.00000,    299.8788
    412.5000,      25.0000,   1.00000,    305.7510
    417.5000,      25.0000,   1.00000,    306.5316
    422.5000,      25.0000,   1.00000,    299.8244
    427.5000,      25.0000,   1.00000,    290.8979
    432.5000,      25.0000,   1.00000,    297.7430
    437.5000,      25.0000,   1.00000,    289.3410
     37.5000,       5.0000,   7.00000,    764.4592
     42.5000,       5.0000,   7.00000,    836.9036
     47.5000,       5.0000,   7.00000,    937.0629
     52.5000,       5.0000,   7.00000,    941.7226
     57.5000,       5.0000,   7.00000,    905.7937
     62.5000,       5.0000,   7.00000,    869.6049
     67.5000,       5.0000,   7.00000,    833.3265
     72.5000,       5.0000,   7.00000,    845.4323
     77.5000,       5.0000,   7.00000,    863.3972
     82.5000,       5.0000,   7.00000,    997.6521
     87.5000,       5.0000,   7.00000,   1001.0541
     92.5000,       5.0000,   7.00000,    857.3062
     97.5000,       5.0000,   7.00000,    776.8636
    102.5000,       5.0000,   7.00000,    788.9160
    107.5000,       5.0000,   7.00000,    753.1928
    112.5000,       5.0000,   7.00000,    783.9650
    117.5000,       5.0000,   7.00000,    794.3506
    122.5000,       5.0000,   7.00000,    818.5730
    127.5000,       5.0000,   7.00000,    725.1021
    132.5000,       5.0000,   7.00000,    569.4146
    137.5000,       5.0000,   7.00000,    462.1147
    142.5000,       5.0000,   7.00000,    424.4521
    147.5000,       5.0000,   7.00000,    559.1525
    152.5000,       5.0000,   7.00000,    605.3157
    157.5000,       5.0000,   7.00000,    675.1872
    162.5000,       5.0000,   7.00000,    636.3878
    167.5000,       5.0000,   7.00000,    524.3817
    172.5000,       5.0000,   7.00000,    446.4216
    202.5000,       5.0000,   7.00000,    262.6703
    207.5000,       5.0000,   7.00000,    292.2703
    212.5000,       5.0000,   7.00000,    329.3489
    217.5000,       5.0000,   7.00000,    385.0154
    222.5000,       5.0000,   7.00000,    398.5631
    237.5000,       5.0000,   7.00000,    312.3358
    242.5000,       5.0000,   7.00000,    314.6372
    247.5000,       5.0000,   7.00000,    339.6117
    252.5000,       5.0000,   7.00000,    367.5645
    257.5000,       5.0000,   7.00000,    352.1676
    262.5000,       5.0000,   7.00000,    346.9510
    267.5000,       5.0000,   7.00000,    399.5651
    272.5000,       5.0000,   7.00000,    441.6008
    277.5000,       5.0000,   7.00000,    383.4075
    282.5000,       5.0000,   7.00000,    335.7091
    287.5000,       5.0000,   7.00000,    346.1865
    292.5000,       5.0000,   7.00000,    324.2301
    297.5000,       5.0000,   7.00000,    410.0807
    302.5000,       5.0000,   7.00000,    357.9166
    307.5000,       5.0000,   7.00000,    380.1483
    312.5000,       5.0000,   7.00000,    374.3175
    317.5000,       5.0000,   7.00000,    364.8795
    322.5000,       5.0000,   7.00000,    362.7424
    327.5000,       5.0000,   7.00000,    359.1740
    332.5000,       5.0000,   7.00000,    331.8271
    337.5000,       5.0000,   7.00000,    337.6938
    342.5000,       5.0000,   7.00000,    338.4454
    347.5000,       5.0000,   7.00000,    328.4058
    352.5000,       5.0000,   7.00000,    333.0439
    357.5000,       5.0000,   7.00000,    332.8921
    362.5000,       5.0000,   7.00000,    324.6384
    367.5000,       5.0000,   7.00000,    310.7260
    372.5000,       5.0000,   7.00000,    317.9102
    377.5000,       5.0000,   7.00000,    319.1688
    382.5000,       5.0000,   7.00000,    305.9643
    387.5000,       5.0000,   7.00000,    344.7076
    397.5000,       5.0000,   7.00000,    322.8064
    402.5000,       5.0000,   7.00000,    296.6732
    407.5000,       5.0000,   7.00000,    317.5591
    412.5000,       5.0000,   7.00000,    332.8935
    417.5000,       5.0000,   7.00000,    265.3571
    422.5000,       5.0000,   7.00000,    331.6980
    427.5000,       5.0000,   7.00000,    306.5986
    432.5000,       5.0000,   7.00000,    303.8965
    437.5000,       5.0000,   7.00000,    282.6102
     42.5000,       5.0000,   8.00000,    763.8184
     47.5000,       5.0000,   8.00000,    843.0086
     52.5000,       5.0000,   8.00000,    858.7971
     57.5000,       5.0000,   8.00000,    832.6718
     62.5000,       5.0000,   8.00000,    802.3190
     67.5000,       5.0000,   8.00000,    776.4039
     72.5000,       5.0000,   8.00000,    781.5671
     77.5000,       5.0000,   8.00000,    788.3673
     82.5000,       5.0000,   8.00000,    888.4108
     87.5000,       5.0000,   8.00000,    876.3413
     92.5000,       5.0000,   8.00000,    765.7881
     97.5000,       5.0000,   8.00000,    717.0085
    102.5000,       5.0000,   8.00000,    743.9477
    107.5000,       5.0000,   8.00000,    694.0487
    112.5000,       5.0000,   8.00000,    710.9641
    117.5000,       5.0000,   8.00000,    695.4969
    122.5000,       5.0000,   8.00000,    700.2180
    127.5000,       5.0000,   8.00000,    641.3988
    132.5000,       5.0000,   8.00000,    526.3859
    137.5000,       5.0000,   8.00000,    425.6874
    142.5000,       5.0000,   8.00000,    391.8456
    147.5000,       5.0000,   8.00000,    527.8255
    152.5000,       5.0000,   8.00000,    544.1226
    157.5000,       5.0000,   8.00000,    625.9723
    162.5000,       5.0000,   8.00000,    587.5807
    167.5000,       5.0000,   8.00000,    491.9199
    172.5000,       5.0000,   8.00000,    429.6527
    197.5000,       5.0000,   8.00000,    225.0439
    202.5000,       5.0000,   8.00000,    227.8817
    207.5000,       5.0000,   8.00000,    260.6290
    212.5000,       5.0000,   8.00000,    295.4088
    217.5000,       5.0000,   8.00000,    354.3723
    222.5000,       5.0000,   8.00000,    381.3258
    232.5000,       5.0000,   8.00000,    318.3082
    237.5000,       5.0000,   8.00000,    296.1790
    252.5000,       5.0000,   8.00000,    340.4529
    257.5000,       5.0000,   8.00000,    307.0609
    262.5000,       5.0000,   8.00000,    310.9713
    267.5000,       5.0000,   8.00000,    366.5916
    272.5000,       5.0000,   8.00000,    410.4498
    277.5000,       5.0000,   8.00000,    361.5779
    282.5000,       5.0000,   8.00000,    315.3262
    287.5000,       5.0000,   8.00000,    324.7510
    292.5000,       5.0000,   8.00000,    308.3174
    297.5000,       5.0000,   8.00000,    400.2866
    302.5000,       5.0000,   8.00000,    351.0495
    307.5000,       5.0000,   8.00000,    368.8612
    312.5000,       5.0000,   8.00000,    359.8186
    317.5000,       5.0000,   8.00000,    360.0401
    322.5000,       5.0000,   8.00000,    364.3470
    327.5000,       5.0000,   8.00000,    360.7887
    332.5000,       5.0000,   8.00000,    334.7757
    337.5000,       5.0000,   8.00000,    330.0090
    342.5000,       5.0000,   8.00000,    341.2915
    347.5000,       5.0000,   8.00000,    324.1160
    352.5000,       5.0000,   8.00000,    333.4026
    357.5000,       5.0000,   8.00000,    332.6151
    362.5000,       5.0000,   8.00000,    326.8281
    367.5000,       5.0000,   8.00000,    310.5380
    372.5000,       5.0000,   8.00000,    317.8173
    377.5000,       5.0000,   8.00000,    327.3965
    382.5000,       5.0000,   8.00000,    305.8705
    397.5000,       5.0000,   8.00000,    328.4292
    402.5000,       5.0000,   8.00000,    302.1978
    407.5000,       5.0000,   8.00000,    326.0671
    422.5000,       5.0000,   8.00000,    337.4126
    432.5000,       5.0000,   8.00000,    309.8746
     52.5000,      35.0000,   1.00000,    727.1359
     57.5000,      35.0000,   1.00000,    738.5406
     62.5000,      35.0000,   1.00000,    743.3900
     67.5000,      35.0000,   1.00000,    753.6481
     72.5000,      35.0000,   1.00000,    743.9925
     77.5000,      35.0000,   1.00000,    711.5270
     82.5000,      35.0000,   1.00000,    691.9986
     87.5000,      35.0000,   1.00000,    696.3058
     92.5000,      35.0000,   1.00000,    710.3942
     97.5000,      35.0000,   1.00000,    721.7097
    102.5000,      35.0000,   1.00000,    715.5993
    107.5000,      35.0000,   1.00000,    680.6713
    112.5000,      35.0000,   1.00000,    642.0815
    117.5000,      35.0000,   1.00000,    607.1320
    122.5000,      35.0000,   1.00000,    566.4278
    127.5000,      35.0000,   1.00000,    535.4832
    132.5000,      35.0000,   1.00000,    528.3342
    137.5000,      35.0000,   1.00000,    536.9334
    142.5000,      35.0000,   1.00000,    521.2703
    147.5000,      35.0000,   1.00000,    502.3241
    152.5000,      35.0000,   1.00000,    491.2811
    157.5000,      35.0000,   1.00000,    496.5580
    162.5000,      35.0000,   1.00000,    511.4454
    167.5000,      35.0000,   1.00000,    493.7906
    172.5000,      35.0000,   1.00000,    463.1221
    177.5000,      35.0000,   1.00000,    423.9299
    182.5000,      35.0000,   1.00000,    365.1564
    187.5000,      35.0000,   1.00000,    321.7274
    192.5000,      35.0000,   1.00000,    295.4228
    197.5000,      35.0000,   1.00000,    275.1234
    202.5000,      35.0000,   1.00000,    284.3105
    207.5000,      35.0000,   1.00000,    307.0093
    212.5000,      35.0000,   1.00000,    310.1692
    217.5000,      35.0000,   1.00000,    323.5004
    222.5000,      35.0000,   1.00000,    323.6076
    227.5000,      35.0000,   1.00000,    325.8501
    232.5000,      35.0000,   1.00000,    334.2336
    237.5000,      35.0000,   1.00000,    330.2808
    242.5000,      35.0000,   1.00000,    317.6639
    247.5000,      35.0000,   1.00000,    304.1226
    252.5000,      35.0000,   1.00000,    299.0876
    257.5000,      35.0000,   1.00000,    303.8659
    262.5000,      35.0000,   1.00000,    304.8459
    267.5000,      35.0000,   1.00000,    303.4135
    272.5000,      35.0000,   1.00000,    306.3414
    277.5000,      35.0000,   1.00000,    311.2653
    282.5000,      35.0000,   1.00000,    330.0210
    287.5000,      35.0000,   1.00000,    332.3728
    292.5000,      35.0000,   1.00000,    325.4862
    297.5000,      35.0000,   1.00000,    325.9838
    302.5000,      35.0000,   1.00000,    334.1298
    307.5000,      35.0000,   1.00000,    342.3665
    312.5000,      35.0000,   1.00000,    351.0789
    317.5000,      35.0000,   1.00000,    342.0392
    322.5000,      35.0000,   1.00000,    346.4543
    327.5000,      35.0000,   1.00000,    349.6128
    332.5000,      35.0000,   1.00000,    346.8376
    337.5000,      35.0000,   1.00000,    337.4163
    342.5000,      35.0000,   1.00000,    331.3748
    347.5000,      35.0000,   1.00000,    321.0312
    352.5000,      35.0000,   1.00000,    324.4919
    357.5000,      35.0000,   1.00000,    322.0021
    362.5000,      35.0000,   1.00000,    319.5140
    367.5000,      35.0000,   1.00000,    322.2092
    372.5000,      35.0000,   1.00000,    322.9146
    377.5000,      35.0000,   1.00000,    320.6638
    382.5000,      35.0000,   1.00000,    320.3309
    387.5000,      35.0000,   1.00000,    319.3248
    392.5000,      35.0000,   1.00000,    321.5151
    397.5000,      35.0000,   1.00000,    326.0517
    402.5000,      35.0000,   1.00000,    318.4884
    407.5000,      35.0000,   1.00000,    316.5348
    412.5000,      35.0000,   1.00000,    314.5098
    417.5000,      35.0000,   1.00000,    311.1913
    422.5000,      35.0000,   1.00000,    308.5230
     52.5000,       5.0000,  10.00000,    761.3027
     57.5000,       5.0000,  10.00000,    742.0466
     62.5000,       5.0000,  10.00000,    712.5262
     67.5000,       5.0000,  10.00000,    686.1451
     72.5000,       5.0000,  10.00000,    685.5530
     77.5000,       5.0000,  10.00000,    684.8923
     82.5000,       5.0000,  10.00000,    782.7817
     87.5000,       5.0000,  10.00000,    782.5834
     92.5000,       5.0000,  10.00000,    675.8145
     97.5000,       5.0000,  10.00000,    610.2150
    102.5000,       5.0000,  10.00000,    617.2035
    107.5000,       5.0000,  10.00000,    565.4360
    112.5000,       5.0000,  10.00000,    570.0152
    117.5000,       5.0000,  10.00000,    567.9729
    122.5000,       5.0000,  10.00000,    589.4847
    127.5000,       5.0000,  10.00000,    534.4308
    132.5000,       5.0000,  10.00000,    438.4377
    137.5000,       5.0000,  10.00000,    378.9545
    142.5000,       5.0000,  10.00000,    360.7766
    147.5000,       5.0000,  10.00000,    492.4729
    152.5000,       5.0000,  10.00000,    530.2455
    157.5000,       5.0000,  10.00000,    609.3812
    162.5000,       5.0000,  10.00000,    558.1682
    167.5000,       5.0000,  10.00000,    453.1954
    187.5000,       5.0000,  10.00000,    264.0685
    202.5000,       5.0000,  10.00000,    181.2046
    207.5000,       5.0000,  10.00000,    209.8826
    252.5000,       5.0000,  10.00000,    313.3344
    267.5000,       5.0000,  10.00000,    304.6295
    282.5000,       5.0000,  10.00000,    278.3101
    287.5000,       5.0000,  10.00000,    292.2405
    297.5000,       5.0000,  10.00000,    363.7279
    302.5000,       5.0000,  10.00000,    327.1513
    307.5000,       5.0000,  10.00000,    350.9372
    317.5000,       5.0000,  10.00000,    334.5138
    322.5000,       5.0000,  10.00000,    346.6259
    327.5000,       5.0000,  10.00000,    355.6737
    332.5000,       5.0000,  10.00000,    334.6076
    337.5000,       5.0000,  10.00000,    328.0183
    347.5000,       5.0000,  10.00000,    311.5313
    362.5000,       5.0000,  10.00000,    319.8452
    367.5000,       5.0000,  10.00000,    308.6052
    372.5000,       5.0000,  10.00000,    316.2977
    422.5000,       5.0000,  10.00000,    342.4675
     67.5000,      45.0000,   1.00000,    662.5500
     72.5000,      45.0000,   1.00000,    663.8196
     77.5000,      45.0000,   1.00000,    656.7538
     82.5000,      45.0000,   1.00000,    641.5729
     87.5000,      45.0000,   1.00000,    623.2549
     92.5000,      45.0000,   1.00000,    596.4900
     97.5000,      45.0000,   1.00000,    571.7151
    102.5000,      45.0000,   1.00000,    557.3726
    107.5000,      45.0000,   1.00000,    529.2914
    112.5000,      45.0000,   1.00000,    489.2774
    117.5000,      45.0000,   1.00000,    470.0852
    122.5000,      45.0000,   1.00000,    463.6070
    127.5000,      45.0000,   1.00000,    458.0262
    132.5000,      45.0000,   1.00000,    468.2151
    137.5000,      45.0000,   1.00000,    482.8167
    142.5000,      45.0000,   1.00000,    490.1816
    147.5000,      45.0000,   1.00000,    478.7687
    152.5000,      45.0000,   1.00000,    468.2368
    157.5000,      45.0000,   1.00000,    466.6769
    162.5000,      45.0000,   1.00000,    463.8412
    167.5000,      45.0000,   1.00000,    459.1823
    172.5000,      45.0000,   1.00000,    442.7050
    177.5000,      45.0000,   1.00000,    407.2602
    182.5000,      45.0000,   1.00000,    359.7917
    187.5000,      45.0000,   1.00000,    320.4820
    192.5000,      45.0000,   1.00000,    303.6837
    197.5000,      45.0000,   1.00000,    299.9628
    202.5000,      45.0000,   1.00000,    287.7793
    207.5000,      45.0000,   1.00000,    273.0059
    212.5000,      45.0000,   1.00000,    269.2206
    217.5000,      45.0000,   1.00000,    265.6518
    222.5000,      45.0000,   1.00000,    279.9689
    227.5000,      45.0000,   1.00000,    305.1913
    232.5000,      45.0000,   1.00000,    318.5455
    237.5000,      45.0000,   1.00000,    320.6160
    242.5000,      45.0000,   1.00000,    310.2281
    247.5000,      45.0000,   1.00000,    304.1156
    252.5000,      45.0000,   1.00000,    303.0690
    257.5000,      45.0000,   1.00000,    292.5904
    262.5000,      45.0000,   1.00000,    282.0511
    267.5000,      45.0000,   1.00000,    271.7722
    272.5000,      45.0000,   1.00000,    261.1794
    277.5000,      45.0000,   1.00000,    264.0287
    282.5000,      45.0000,   1.00000,    269.7264
    287.5000,      45.0000,   1.00000,    284.0400
    292.5000,      45.0000,   1.00000,    292.6236
    297.5000,      45.0000,   1.00000,    291.0218
    302.5000,      45.0000,   1.00000,    295.9938
    307.5000,      45.0000,   1.00000,    304.6589
    312.5000,      45.0000,   1.00000,    310.7564
    317.5000,      45.0000,   1.00000,    323.8110
    322.5000,      45.0000,   1.00000,    321.9714
    327.5000,      45.0000,   1.00000,    321.1237
    332.5000,      45.0000,   1.00000,    316.8594
    337.5000,      45.0000,   1.00000,    320.5090
    342.5000,      45.0000,   1.00000,    324.0404
    347.5000,      45.0000,   1.00000,    316.9013
    352.5000,      45.0000,   1.00000,    313.4367
    357.5000,      45.0000,   1.00000,    309.7746
    362.5000,      45.0000,   1.00000,    304.8833
    367.5000,      45.0000,   1.00000,    312.0779
    372.5000,      45.0000,   1.00000,    314.3615
    377.5000,      45.0000,   1.00000,    317.5300
    382.5000,      45.0000,   1.00000,    316.1775
    387.5000,      45.0000,   1.00000,    315.1228
    392.5000,      45.0000,   1.00000,    318.4143
    397.5000,      45.0000,   1.00000,    313.4240
    402.5000,      45.0000,   1.00000,    317.0036
    407.5000,      45.0000,   1.00000,    319.5038
     67.5000,      15.0000,   4.00000,    627.2189
     72.5000,      15.0000,   4.00000,    637.6638
     77.5000,      15.0000,   4.00000,    686.8269
     82.5000,      15.0000,   4.00000,    714.9865
     87.5000,      15.0000,   4.00000,    695.9691
     92.5000,      15.0000,   4.00000,    607.4354
     97.5000,      15.0000,   4.00000,    522.1693
    102.5000,      15.0000,   4.00000,    470.6605
    107.5000,      15.0000,   4.00000,    452.6192
    112.5000,      15.0000,   4.00000,    440.1483
    117.5000,      15.0000,   4.00000,    460.7897
    122.5000,      15.0000,   4.00000,    471.4580
    127.5000,      15.0000,   4.00000,    446.3724
    132.5000,      15.0000,   4.00000,    398.4647
    137.5000,      15.0000,   4.00000,    356.0748
    142.5000,      15.0000,   4.00000,    381.2935
    147.5000,      15.0000,   4.00000,    442.5923
    152.5000,      15.0000,   4.00000,    541.4750
    157.5000,      15.0000,   4.00000,    575.8242
    162.5000,      15.0000,   4.00000,    554.3597
    167.5000,      15.0000,   4.00000,    479.3688
    172.5000,      15.0000,   4.00000,    421.4622
    177.5000,      15.0000,   4.00000,    374.3098
    182.5000,      15.0000,   4.00000,    329.9789
    187.5000,      15.0000,   4.00000,    294.7100
    192.5000,      15.0000,   4.00000,    253.4880
    197.5000,      15.0000,   4.00000,    227.4285
    202.5000,      15.0000,   4.00000,    188.4382
    207.5000,      15.0000,   4.00000,    195.4974
    212.5000,      15.0000,   4.00000,    227.3966
    217.5000,      15.0000,   4.00000,    269.9619
    222.5000,      15.0000,   4.00000,    295.6108
    227.5000,      15.0000,   4.00000,    307.9285
    232.5000,      15.0000,   4.00000,    296.0164
    237.5000,      15.0000,   4.00000,    294.9538
    242.5000,      15.0000,   4.00000,    296.4314
    252.5000,      15.0000,   4.00000,    296.8427
    257.5000,      15.0000,   4.00000,    276.8288
    262.5000,      15.0000,   4.00000,    269.1332
    267.5000,      15.0000,   4.00000,    281.5303
    272.5000,      15.0000,   4.00000,    283.4498
    277.5000,      15.0000,   4.00000,    266.8738
    282.5000,      15.0000,   4.00000,    249.7003
    287.5000,      15.0000,   4.00000,    243.3868
    292.5000,      15.0000,   4.00000,    273.0956
    297.5000,      15.0000,   4.00000,    284.5943
    302.5000,      15.0000,   4.00000,    309.1409
    307.5000,      15.0000,   4.00000,    303.6224
    312.5000,      15.0000,   4.00000,    309.7376
    317.5000,      15.0000,   4.00000,    314.5489
    322.5000,      15.0000,   4.00000,    319.4739
    327.5000,      15.0000,   4.00000,    316.5357
    332.5000,      15.0000,   4.00000,    309.8393
    337.5000,      15.0000,   4.00000,    308.8683
    342.5000,      15.0000,   4.00000,    310.8033
    347.5000,      15.0000,   4.00000,    308.9684
    352.5000,      15.0000,   4.00000,    309.0572
    357.5000,      15.0000,   4.00000,    307.3777
    362.5000,      15.0000,   4.00000,    299.1813
    367.5000,      15.0000,   4.00000,    300.2957
    372.5000,      15.0000,   4.00000,    303.1779
    377.5000,      15.0000,   4.00000,    306.6180
    382.5000,      15.0000,   4.00000,    321.0699
    402.5000,      15.0000,   4.00000,    316.2633
    407.5000,      15.0000,   4.00000,    319.5211
     82.5000,      55.0000,   1.00000,    562.7315
     87.5000,      55.0000,   1.00000,    540.0222
     92.5000,      55.0000,   1.00000,    523.0085
     97.5000,      55.0000,   1.00000,    510.5823
    102.5000,      55.0000,   1.00000,    500.3061
    107.5000,      55.0000,   1.00000,    483.4043
    112.5000,      55.0000,   1.00000,    445.1785
    117.5000,      55.0000,   1.00000,    413.9371
    122.5000,      55.0000,   1.00000,    409.6932
    127.5000,      55.0000,   1.00000,    418.8615
    132.5000,      55.0000,   1.00000,    438.5905
    137.5000,      55.0000,   1.00000,    455.6823
    142.5000,      55.0000,   1.00000,    457.2972
    147.5000,      55.0000,   1.00000,    452.4573
    152.5000,      55.0000,   1.00000,    441.0815
    157.5000,      55.0000,   1.00000,    428.7484
    162.5000,      55.0000,   1.00000,    422.6867
    167.5000,      55.0000,   1.00000,    433.9810
    172.5000,      55.0000,   1.00000,    437.4711
    177.5000,      55.0000,   1.00000,    416.0897
    182.5000,      55.0000,   1.00000,    388.4775
    187.5000,      55.0000,   1.00000,    351.4297
    192.5000,      55.0000,   1.00000,    320.2332
    197.5000,      55.0000,   1.00000,    305.5797
    202.5000,      55.0000,   1.00000,    296.7019
    207.5000,      55.0000,   1.00000,    286.1544
    212.5000,      55.0000,   1.00000,    281.0120
    217.5000,      55.0000,   1.00000,    276.3339
    222.5000,      55.0000,   1.00000,    267.4819
    227.5000,      55.0000,   1.00000,    272.4299
    232.5000,      55.0000,   1.00000,    281.1967
    242.5000,      55.0000,   1.00000,    301.0274
    247.5000,      55.0000,   1.00000,    306.8543
    252.5000,      55.0000,   1.00000,    300.8314
    257.5000,      55.0000,   1.00000,    291.8816
    262.5000,      55.0000,   1.00000,    285.3384
    267.5000,      55.0000,   1.00000,    278.0959
    272.5000,      55.0000,   1.00000,    277.3070
    277.5000,      55.0000,   1.00000,    271.7722
    282.5000,      55.0000,   1.00000,    264.8475
    287.5000,      55.0000,   1.00000,    262.8205
    292.5000,      55.0000,   1.00000,    264.4149
    297.5000,      55.0000,   1.00000,    266.9817
    302.5000,      55.0000,   1.00000,    271.5206
    307.5000,      55.0000,   1.00000,    274.5722
    312.5000,      55.0000,   1.00000,    280.9506
    317.5000,      55.0000,   1.00000,    286.3143
    322.5000,      55.0000,   1.00000,    293.7574
    327.5000,      55.0000,   1.00000,    293.2262
    332.5000,      55.0000,   1.00000,    296.0016
    337.5000,      55.0000,   1.00000,    300.9980
    342.5000,      55.0000,   1.00000,    296.8745
    347.5000,      55.0000,   1.00000,    295.4551
    352.5000,      55.0000,   1.00000,    297.0056
    357.5000,      55.0000,   1.00000,    299.5200
    362.5000,      55.0000,   1.00000,    304.3651
    367.5000,      55.0000,   1.00000,    303.8544
    372.5000,      55.0000,   1.00000,    302.1243
    377.5000,      55.0000,   1.00000,    298.1418
    382.5000,      55.0000,   1.00000,    302.5703
    387.5000,      55.0000,   1.00000,    305.0634
    392.5000,      55.0000,   1.00000,    302.1870
     82.5000,      15.0000,   5.00000,    646.6476
     87.5000,      15.0000,   5.00000,    620.7811
     92.5000,      15.0000,   5.00000,    546.8453
     97.5000,      15.0000,   5.00000,    473.1978
    107.5000,      15.0000,   5.00000,    411.7937
    112.5000,      15.0000,   5.00000,    395.8032
    117.5000,      15.0000,   5.00000,    410.2704
    122.5000,      15.0000,   5.00000,    417.6422
    127.5000,      15.0000,   5.00000,    404.9226
    132.5000,      15.0000,   5.00000,    369.1435
    137.5000,      15.0000,   5.00000,    335.9402
    142.5000,      15.0000,   5.00000,    363.5786
    147.5000,      15.0000,   5.00000,    424.8943
    152.5000,      15.0000,   5.00000,    517.6595
    157.5000,      15.0000,   5.00000,    555.1094
    162.5000,      15.0000,   5.00000,    545.7486
    167.5000,      15.0000,   5.00000,    489.5373
    172.5000,      15.0000,   5.00000,    440.5421
    177.5000,      15.0000,   5.00000,    395.8235
    182.5000,      15.0000,   5.00000,    347.8218
    187.5000,      15.0000,   5.00000,    307.1624
    192.5000,      15.0000,   5.00000,    255.1688
    197.5000,      15.0000,   5.00000,    222.9413
    202.5000,      15.0000,   5.00000,    184.5090
    207.5000,      15.0000,   5.00000,    196.5171
    212.5000,      15.0000,   5.00000,    233.6833
    217.5000,      15.0000,   5.00000,    268.2430
    222.5000,      15.0000,   5.00000,    284.5980
    227.5000,      15.0000,   5.00000,    282.1149
    232.5000,      15.0000,   5.00000,    272.7062
    252.5000,      15.0000,   5.00000,    296.0567
    257.5000,      15.0000,   5.00000,    281.0692
    262.5000,      15.0000,   5.00000,    275.4592
    267.5000,      15.0000,   5.00000,    291.1929
    272.5000,      15.0000,   5.00000,    293.4022
    287.5000,      15.0000,   5.00000,    231.4904
    292.5000,      15.0000,   5.00000,    252.1704
    297.5000,      15.0000,   5.00000,    260.0864
    302.5000,      15.0000,   5.00000,    282.9278
    307.5000,      15.0000,   5.00000,    278.5699
    312.5000,      15.0000,   5.00000,    283.6102
    317.5000,      15.0000,   5.00000,    284.4896
    322.5000,      15.0000,   5.00000,    289.8707
    327.5000,      15.0000,   5.00000,    289.4522
    332.5000,      15.0000,   5.00000,    286.5207
    337.5000,      15.0000,   5.00000,    288.2035
    342.5000,      15.0000,   5.00000,    284.8216
    357.5000,      15.0000,   5.00000,    294.5688
    362.5000,      15.0000,   5.00000,    290.9782
    392.5000,      15.0000,   5.00000,    317.1614
     97.5000,      65.0000,   1.00000,    484.8417
    102.5000,      65.0000,   1.00000,    476.3840
    107.5000,      65.0000,   1.00000,    464.2517
    112.5000,      65.0000,   1.00000,    451.9758
    117.5000,      65.0000,   1.00000,    439.4552
    122.5000,      65.0000,   1.00000,    422.7271
    127.5000,      65.0000,   1.00000,    419.5487
    132.5000,      65.0000,   1.00000,    420.3539
    137.5000,      65.0000,   1.00000,    416.8289
    142.5000,      65.0000,   1.00000,    417.9807
    147.5000,      65.0000,   1.00000,    422.4911
    152.5000,      65.0000,   1.00000,    420.6521
    157.5000,      65.0000,   1.00000,    407.9089
    162.5000,      65.0000,   1.00000,    400.1828
    167.5000,      65.0000,   1.00000,    393.3677
    172.5000,      65.0000,   1.00000,    392.7437
    177.5000,      65.0000,   1.00000,    395.9726
    182.5000,      65.0000,   1.00000,    392.8755
    187.5000,      65.0000,   1.00000,    386.3658
    192.5000,      65.0000,   1.00000,    361.5451
    197.5000,      65.0000,   1.00000,    334.9756
    202.5000,      65.0000,   1.00000,    315.3063
    207.5000,      65.0000,   1.00000,    300.1290
    212.5000,      65.0000,   1.00000,    284.3719
    217.5000,      65.0000,   1.00000,    277.7815
    257.5000,      65.0000,   1.00000,    287.6440
    262.5000,      65.0000,   1.00000,    285.5729
    267.5000,      65.0000,   1.00000,    288.4335
    272.5000,      65.0000,   1.00000,    288.1253
    277.5000,      65.0000,   1.00000,    288.4114
    287.5000,      65.0000,   1.00000,    277.5793
    292.5000,      65.0000,   1.00000,    274.2531
    297.5000,      65.0000,   1.00000,    271.2771
    302.5000,      65.0000,   1.00000,    264.2491
    307.5000,      65.0000,   1.00000,    259.0049
    312.5000,      65.0000,   1.00000,    258.3361
    317.5000,      65.0000,   1.00000,    261.4963
    322.5000,      65.0000,   1.00000,    270.5392
    327.5000,      65.0000,   1.00000,    275.5670
    332.5000,      65.0000,   1.00000,    275.1655
    337.5000,      65.0000,   1.00000,    275.7791
    342.5000,      65.0000,   1.00000,    278.0364
    347.5000,      65.0000,   1.00000,    282.0819
    352.5000,      65.0000,   1.00000,    285.3965
    357.5000,      65.0000,   1.00000,    286.8060
    362.5000,      65.0000,   1.00000,    284.4677
    367.5000,      65.0000,   1.00000,    287.8752
    372.5000,      65.0000,   1.00000,    291.2105
    377.5000,      65.0000,   1.00000,    292.9112
     97.5000,      15.0000,   6.00000,    455.8813
    102.5000,      15.0000,   6.00000,    417.7020
    107.5000,      15.0000,   6.00000,    404.9312
    112.5000,      15.0000,   6.00000,    399.4326
    117.5000,      15.0000,   6.00000,    417.4265
    122.5000,      15.0000,   6.00000,    419.8033
    127.5000,      15.0000,   6.00000,    397.8999
    132.5000,      15.0000,   6.00000,    353.1435
    137.5000,      15.0000,   6.00000,    317.2116
    142.5000,      15.0000,   6.00000,    346.0344
    147.5000,      15.0000,   6.00000,    409.7432
    152.5000,      15.0000,   6.00000,    505.1480
    157.5000,      15.0000,   6.00000,    543.3233
    162.5000,      15.0000,   6.00000,    535.9135
    167.5000,      15.0000,   6.00000,    478.1670
    172.5000,      15.0000,   6.00000,    430.4609
    177.5000,      15.0000,   6.00000,    390.0122
    182.5000,      15.0000,   6.00000,    351.3524
    187.5000,      15.0000,   6.00000,    317.7296
    192.5000,      15.0000,   6.00000,    267.4954
    197.5000,      15.0000,   6.00000,    232.6868
    202.5000,      15.0000,   6.00000,    188.5800
    207.5000,      15.0000,   6.00000,    195.8815
    212.5000,      15.0000,   6.00000,    228.2278
    217.5000,      15.0000,   6.00000,    264.5051
    267.5000,      15.0000,   6.00000,    296.0439
    272.5000,      15.0000,   6.00000,    303.8824
    297.5000,      15.0000,   6.00000,    265.0539
    307.5000,      15.0000,   6.00000,    266.3186
    312.5000,      15.0000,   6.00000,    266.6977
    317.5000,      15.0000,   6.00000,    265.9748
    322.5000,      15.0000,   6.00000,    273.7313
    327.5000,      15.0000,   6.00000,    271.5221
    342.5000,      15.0000,   6.00000,    267.0706
    105.0000,      30.0000,   3.00000,    436.0435
    110.0000,      30.0000,   3.00000,    424.5785
    115.0000,      30.0000,   3.00000,    417.1747
    120.0000,      30.0000,   3.00000,    401.2415
    125.0000,      30.0000,   3.00000,    388.0749
    130.0000,      30.0000,   3.00000,    371.8696
    135.0000,      30.0000,   3.00000,    375.4651
    140.0000,      30.0000,   3.00000,    380.0068
    145.0000,      30.0000,   3.00000,    401.5038
    150.0000,      30.0000,   3.00000,    429.6561
    155.0000,      30.0000,   3.00000,    459.1285
    160.0000,      30.0000,   3.00000,    485.6285
    165.0000,      30.0000,   3.00000,    486.2215
    170.0000,      30.0000,   3.00000,    462.9429
    175.0000,      30.0000,   3.00000,    411.8924
    180.0000,      30.0000,   3.00000,    371.5769
    185.0000,      30.0000,   3.00000,    330.4269
    190.0000,      30.0000,   3.00000,    298.1727
    195.0000,      30.0000,   3.00000,    261.6454
    200.0000,      30.0000,   3.00000,    239.8552
    205.0000,      30.0000,   3.00000,    236.9855
    210.0000,      30.0000,   3.00000,    230.5313
    265.0000,      30.0000,   3.00000,    291.7335
    270.0000,      30.0000,   3.00000,    284.5656
    275.0000,      30.0000,   3.00000,    282.3888
    280.0000,      30.0000,   3.00000,    279.6086
    290.0000,      30.0000,   3.00000,    270.5267
    295.0000,      30.0000,   3.00000,    267.7174
    300.0000,      30.0000,   3.00000,    271.3853
    305.0000,      30.0000,   3.00000,    269.8682
    310.0000,      30.0000,   3.00000,    271.2165
    315.0000,      30.0000,   3.00000,    267.3918
    320.0000,      30.0000,   3.00000,    264.2657
    325.0000,      30.0000,   3.00000,    262.7913
    330.0000,      30.0000,   3.00000,    264.3940
    335.0000,      30.0000,   3.00000,    264.8971
    340.0000,      30.0000,   3.00000,    265.4924
    345.0000,      30.0000,   3.00000,    265.6305
    350.0000,      30.0000,   3.00000,    266.4414
    355.0000,      30.0000,   3.00000,    265.7697
    360.0000,      30.0000,   3.00000,    267.3191
    365.0000,      30.0000,   3.00000,    270.5895
    370.0000,      30.0000,   3.00000,    269.7002
    112.5000,      25.0000,   4.00000,    418.7188
    122.5000,      25.0000,   4.00000,    405.0915
    127.5000,      25.0000,   4.00000,    387.4269
    137.5000,      25.0000,   4.00000,    365.7619
    142.5000,      25.0000,   4.00000,    376.0182
    147.5000,      25.0000,   4.00000,    416.6912
    152.5000,      25.0000,   4.00000,    462.0606
    157.5000,      25.0000,   4.00000,    492.4555
    162.5000,      25.0000,   4.00000,    488.9368
    167.5000,      25.0000,   4.00000,    478.3569
    172.5000,      25.0000,   4.00000,    433.5129
    177.5000,      25.0000,   4.00000,    380.4763
    182.5000,      25.0000,   4.00000,    351.5783
    187.5000,      25.0000,   4.00000,    310.5275
    192.5000,      25.0000,   4.00000,    263.7462
    197.5000,      25.0000,   4.00000,    236.4213
    202.5000,      25.0000,   4.00000,    227.5105
    272.5000,      25.0000,   4.00000,    284.9123
    287.5000,      25.0000,   4.00000,    272.9031
    292.5000,      25.0000,   4.00000,    271.0892
    297.5000,      25.0000,   4.00000,    277.4438
    302.5000,      25.0000,   4.00000,    277.9000
    307.5000,      25.0000,   4.00000,    284.4777
    312.5000,      25.0000,   4.00000,    273.3007
    317.5000,      25.0000,   4.00000,    270.8235
    327.5000,      25.0000,   4.00000,    260.8940
    362.5000,      25.0000,   4.00000,    263.1014
  13.75
ITERATION 2
MODEL RESISTIVITY
LAYER 1
93,     2.5000
     10.0000,     1239.7
     15.0000,     1414.9
     20.0000,     1676.9
     25.0000,     1575.7
     30.0000,     1552.7
     35.0000,     1455.9
     40.0000,     1493.2
     45.0000,     1559.3
     50.0000,     1802.3
     55.0000,     1894.5
     60.0000,     1794.5
     65.0000,     1709.3
     70.0000,     1627.8
     75.0000,     1620.8
     80.0000,     1664.7
     85.0000,     2027.2
     90.0000,     1984.8
     95.0000,     1562.8
    100.0000,     1339.0
    105.0000,     1397.3
    110.0000,     1362.4
    115.0000,     1575.4
    120.0000,     1744.8
    125.0000,     1910.3
    130.0000,     1709.6
    135.0000,     1301.4
    140.0000,     1005.7
    145.0000,     977.30
    150.0000,     1723.0
    155.0000,     2296.3
    160.0000,     3271.1
    165.0000,     3194.3
    170.0000,     2412.6
    175.0000,     1696.5
    180.0000,     1364.1
    185.0000,     1026.6
    190.0000,     898.40
    195.0000,     1245.6
    200.0000,     844.43
    205.0000,     1031.5
    210.0000,     1353.2
    215.0000,     1665.8
    220.0000,     2003.5
    225.0000,     1829.0
    230.0000,     1226.9
    235.0000,     945.84
    240.0000,     687.87
    245.0000,     577.50
    250.0000,     531.25
    255.0000,     496.09
    260.0000,     385.88
    265.0000,     348.22
    270.0000,     395.73
    275.0000,     417.46
    280.0000,     320.33
    285.0000,     254.25
    290.0000,     268.39
    295.0000,     244.89
    300.0000,     325.24
    305.0000,     267.05
    310.0000,     290.86
    315.0000,     277.89
    320.0000,     280.41
    325.0000,     297.62
    330.0000,     301.86
    335.0000,     265.21
    340.0000,     251.12
    345.0000,     254.70
    350.0000,     246.23
    355.0000,     252.62
    360.0000,     253.69
    365.0000,     250.52
    370.0000,     237.86
    375.0000,     240.32
    380.0000,     243.58
    385.0000,     224.72
    390.0000,     268.06
    395.0000,     246.14
    400.0000,     264.35
    405.0000,     236.15
    410.0000,     253.01
    415.0000,     258.07
    420.0000,     185.68
    425.0000,     265.15
    430.0000,     251.28
    435.0000,     263.21
    440.0000,     229.78
    445.0000,     227.83
    450.0000,     219.87
    455.0000,     269.46
    460.0000,     273.16
    465.0000,     257.03
           241.8065
LAYER 2
93,     5.2500
     10.0000,     1180.2
     15.0000,     1355.7
     20.0000,     1574.4
     25.0000,     1492.4
     30.0000,     1429.4
     35.0000,     1341.4
     40.0000,     1347.3
     45.0000,     1393.7
     50.0000,     1615.6
     55.0000,     1705.3
     60.0000,     1617.6
     65.0000,     1533.0
     70.0000,     1517.3
     75.0000,     1568.8
     80.0000,     1669.8
     85.0000,     1962.1
     90.0000,     1916.9
     95.0000,     1561.2
    100.0000,     1412.0
    105.0000,     1450.5
    110.0000,     1469.5
    115.0000,     1652.0
    120.0000,     1846.9
    125.0000,     2058.3
    130.0000,     1874.1
    135.0000,     1422.0
    140.0000,     1128.8
    145.0000,     1187.4
    150.0000,     1719.3
    155.0000,     1936.3
    160.0000,     2602.1
    165.0000,     2429.4
    170.0000,     1716.1
    175.0000,     1400.9
    180.0000,     1474.3
    185.0000,     1088.1
    190.0000,     875.80
    195.0000,     1480.1
    200.0000,     846.93
    205.0000,     1059.8
    210.0000,     1444.3
    215.0000,     1630.1
    220.0000,     1899.3
    225.0000,     1769.5
    230.0000,     1271.4
    235.0000,     956.08
    240.0000,     688.15
    245.0000,     601.10
    250.0000,     563.99
    255.0000,     519.44
    260.0000,     415.06
    265.0000,     386.19
    270.0000,     404.04
    275.0000,     436.38
    280.0000,     358.49
    285.0000,     284.39
    290.0000,     283.48
    295.0000,     269.43
    300.0000,     336.07
    305.0000,     291.00
    310.0000,     304.03
    315.0000,     295.06
    320.0000,     289.32
    325.0000,     299.19
    330.0000,     298.96
    335.0000,     268.93
    340.0000,     263.36
    345.0000,     267.88
    350.0000,     248.87
    355.0000,     261.43
    360.0000,     259.43
    365.0000,     251.18
    370.0000,     240.20
    375.0000,     241.01
    380.0000,     246.27
    385.0000,     235.72
    390.0000,     272.73
    395.0000,     257.61
    400.0000,     260.46
    405.0000,     239.88
    410.0000,     256.74
    415.0000,     258.12
    420.0000,     207.80
    425.0000,     264.81
    430.0000,     256.59
    435.0000,     247.64
    440.0000,     227.17
    445.0000,     230.43
    450.0000,     230.79
    455.0000,     270.18
    460.0000,     271.19
    465.0000,     255.79
           242.8348
LAYER 3
91,     8.2750
     15.0000,     1074.5
     20.0000,     1232.5
     25.0000,     1218.9
     30.0000,     1138.9
     35.0000,     1077.1
     40.0000,     1064.8
     45.0000,     1124.2
     50.0000,     1331.7
     55.0000,     1440.0
     60.0000,     1365.6
     65.0000,     1292.0
     70.0000,     1332.9
     75.0000,     1443.7
     80.0000,     1570.0
     85.0000,     1751.7
     90.0000,     1713.6
     95.0000,     1504.2
    100.0000,     1443.9
    105.0000,     1465.4
    110.0000,     1532.1
    115.0000,     1665.4
    120.0000,     1878.1
    125.0000,     2102.5
    130.0000,     1992.5
    135.0000,     1597.5
    140.0000,     1385.3
    145.0000,     1533.2
    150.0000,     1659.5
    155.0000,     1472.5
    160.0000,     1741.9
    165.0000,     1442.4
    170.0000,     888.87
    175.0000,     981.54
    180.0000,     1544.0
    185.0000,     1032.2
    190.0000,     756.97
    195.0000,     1366.8
    200.0000,     650.76
    205.0000,     725.63
    210.0000,     1183.7
    215.0000,     1454.0
    220.0000,     1733.0
    225.0000,     1714.2
    230.0000,     1343.9
    235.0000,     993.13
    240.0000,     729.40
    245.0000,     696.35
    250.0000,     692.42
    255.0000,     633.04
    260.0000,     526.77
    265.0000,     490.89
    270.0000,     464.84
    275.0000,     511.53
    280.0000,     469.79
    285.0000,     372.40
    290.0000,     335.91
    295.0000,     329.68
    300.0000,     382.33
    305.0000,     361.96
    310.0000,     371.23
    315.0000,     364.79
    320.0000,     338.97
    325.0000,     325.11
    330.0000,     311.63
    335.0000,     290.62
    340.0000,     299.90
    345.0000,     305.69
    350.0000,     276.24
    355.0000,     292.73
    360.0000,     286.92
    365.0000,     267.36
    370.0000,     252.79
    375.0000,     252.88
    380.0000,     264.37
    385.0000,     267.90
    390.0000,     298.34
    395.0000,     279.60
    400.0000,     257.18
    405.0000,     239.18
    410.0000,     256.69
    415.0000,     264.73
    420.0000,     243.50
    425.0000,     274.00
    430.0000,     256.42
    435.0000,     229.60
    440.0000,     222.15
    445.0000,     240.45
    450.0000,     253.58
    455.0000,     279.27
    460.0000,     267.64
           247.4027
LAYER 4
89,    11.6025
     20.0000,     790.76
     25.0000,     891.50
     30.0000,     834.32
     35.0000,     825.75
     40.0000,     827.87
     45.0000,     939.52
     50.0000,     1175.2
     55.0000,     1346.0
     60.0000,     1312.3
     65.0000,     1255.8
     70.0000,     1306.0
     75.0000,     1405.2
     80.0000,     1474.4
     85.0000,     1544.3
     90.0000,     1495.6
     95.0000,     1373.0
    100.0000,     1335.9
    105.0000,     1323.5
    110.0000,     1399.0
    115.0000,     1511.9
    120.0000,     1732.3
    125.0000,     1924.4
    130.0000,     1850.4
    135.0000,     1566.2
    140.0000,     1501.6
    145.0000,     1743.4
    150.0000,     1552.4
    155.0000,     1080.2
    160.0000,     1044.2
    165.0000,     712.32
    170.0000,     396.74
    175.0000,     592.63
    180.0000,     1256.0
    185.0000,     711.87
    190.0000,     443.41
    195.0000,     728.84
    200.0000,     314.83
    205.0000,     316.55
    210.0000,     624.63
    215.0000,     965.80
    220.0000,     1282.7
    225.0000,     1376.9
    230.0000,     1181.1
    235.0000,     927.16
    240.0000,     761.78
    245.0000,     835.54
    250.0000,     906.00
    255.0000,     832.23
    260.0000,     690.83
    265.0000,     610.85
    270.0000,     539.37
    275.0000,     606.31
    280.0000,     620.32
    285.0000,     503.44
    290.0000,     422.69
    295.0000,     413.02
    300.0000,     455.69
    305.0000,     460.62
    310.0000,     477.17
    315.0000,     466.43
    320.0000,     409.62
    325.0000,     363.47
    330.0000,     336.03
    335.0000,     324.41
    340.0000,     349.65
    345.0000,     358.41
    350.0000,     322.43
    355.0000,     337.61
    360.0000,     324.73
    365.0000,     290.80
    370.0000,     268.82
    375.0000,     270.05
    380.0000,     291.60
    385.0000,     309.50
    390.0000,     335.13
    395.0000,     302.89
    400.0000,     258.90
    405.0000,     238.89
    410.0000,     258.96
    415.0000,     280.43
    420.0000,     281.27
    425.0000,     291.25
    430.0000,     255.97
    435.0000,     219.36
    440.0000,     218.90
    445.0000,     248.69
    450.0000,     269.68
    455.0000,     283.80
           251.2975
LAYER 5
85,    15.2628
     30.0000,     475.90
     35.0000,     652.97
     40.0000,     731.53
     45.0000,     1029.7
     50.0000,     1379.9
     55.0000,     1771.9
     60.0000,     1867.1
     65.0000,     1818.3
     70.0000,     1750.0
     75.0000,     1660.4
     80.0000,     1517.2
     85.0000,     1358.1
     90.0000,     1200.9
     95.0000,     1040.5
    100.0000,     864.93
    105.0000,     703.45
    110.0000,     625.08
    115.0000,     591.85
    120.0000,     597.82
    125.0000,     586.04
    130.0000,     546.21
    135.0000,     541.45
    140.0000,     687.89
    145.0000,     1035.8
    150.0000,     1206.8
    155.0000,     1030.7
    160.0000,     898.80
    165.0000,     564.16
    170.0000,     343.32
    175.0000,     446.88
    180.0000,     594.80
    185.0000,     248.19
    190.0000,     105.61
    195.0000,      93.62
    200.0000,      70.80
    205.0000,      77.38
    210.0000,     116.08
    215.0000,     232.51
    220.0000,     434.15
    225.0000,     593.76
    230.0000,     618.21
    235.0000,     599.17
    240.0000,     648.30
    245.0000,     835.78
    250.0000,     992.82
    255.0000,     941.23
    260.0000,     769.77
    265.0000,     624.37
    270.0000,     548.69
    275.0000,     616.56
    280.0000,     722.44
    285.0000,     709.09
    290.0000,     633.25
    295.0000,     599.24
    300.0000,     595.95
    305.0000,     606.00
    310.0000,     608.89
    315.0000,     568.19
    320.0000,     483.01
    325.0000,     411.93
    330.0000,     379.64
    335.0000,     384.12
    340.0000,     414.29
    345.0000,     422.09
    350.0000,     395.22
    355.0000,     384.41
    360.0000,     354.45
    365.0000,     312.61
    370.0000,     289.13
    375.0000,     297.06
    380.0000,     333.08
    385.0000,     372.49
    390.0000,     391.90
    395.0000,     359.49
    400.0000,     313.70
    405.0000,     297.63
    410.0000,     319.92
    415.0000,     356.07
    420.0000,     371.02
    425.0000,     342.96
    430.0000,     279.74
    435.0000,     238.56
    440.0000,     229.31
    445.0000,     245.82
           249.9777
LAYER 6
81,    19.2890
     40.0000,     591.99
     45.0000,     1030.8
     50.0000,     1362.5
     55.0000,     1880.8
     60.0000,     2136.4
     65.0000,     2204.3
     70.0000,     2103.0
     75.0000,     1935.6
     80.0000,     1734.5
     85.0000,     1513.7
     90.0000,     1290.6
     95.0000,     1053.4
    100.0000,     802.22
    105.0000,     593.34
    110.0000,     464.83
    115.0000,     386.92
    120.0000,     335.01
    125.0000,     288.28
    130.0000,     255.10
    135.0000,     259.34
    140.0000,     332.33
    145.0000,     489.16
    150.0000,     634.30
    155.0000,     658.19
    160.0000,     603.28
    165.0000,     452.41
    170.0000,     349.53
    175.0000,     376.14
    180.0000,     349.83
    185.0000,     166.84
    190.0000,      80.35
    195.0000,      67.23
    200.0000,      68.30
    205.0000,      65.96
    210.0000,      71.43
    215.0000,      96.59
    220.0000,     154.78
    225.0000,     231.76
    230.0000,     288.00
    235.0000,     332.84
    240.0000,     406.14
    245.0000,     525.42
    250.0000,     617.58
    255.0000,     601.05
    260.0000,     511.75
    265.0000,     430.01
    270.0000,     398.21
    275.0000,     439.97
    280.0000,     521.16
    285.0000,     569.80
    290.0000,     569.71
    295.0000,     559.25
    300.0000,     551.59
    305.0000,     552.59
    310.0000,     546.39
    315.0000,     513.98
    320.0000,     459.93
    325.0000,     414.09
    330.0000,     393.58
    335.0000,     397.51
    340.0000,     411.60
    345.0000,     410.77
    350.0000,     390.50
    355.0000,     368.61
    360.0000,     339.02
    365.0000,     309.25
    370.0000,     296.61
    375.0000,     310.95
    380.0000,     349.92
    385.0000,     395.64
    390.0000,     423.46
    395.0000,     416.23
    400.0000,     395.41
    405.0000,     391.12
    410.0000,     411.12
    415.0000,     435.76
    420.0000,     430.33
    425.0000,     383.19
    430.0000,     311.50
    435.0000,     272.52
           241.2869
LAYER 7
77,    23.7179
     50.0000,     824.42
     55.0000,     1244.8
     60.0000,     1491.5
     65.0000,     1763.9
     70.0000,     1852.8
     75.0000,     1836.4
     80.0000,     1783.3
     85.0000,     1659.2
     90.0000,     1469.8
     95.0000,     1229.3
    100.0000,     961.44
    105.0000,     723.11
    110.0000,     548.69
    115.0000,     425.24
    120.0000,     333.55
    125.0000,     263.59
    130.0000,     219.55
    135.0000,     207.79
    140.0000,     232.93
    145.0000,     291.45
    150.0000,     355.43
    155.0000,     391.52
    160.0000,     394.30
    165.0000,     365.84
    170.0000,     346.53
    175.0000,     353.11
    180.0000,     303.40
    185.0000,     183.98
    190.0000,     108.50
    195.0000,      85.35
    200.0000,      80.03
    205.0000,      73.90
    210.0000,      72.60
    215.0000,      80.88
    220.0000,      99.92
    225.0000,     127.95
    230.0000,     158.82
    235.0000,     192.55
    240.0000,     236.62
    245.0000,     290.41
    250.0000,     329.43
    255.0000,     329.93
    260.0000,     302.18
    265.0000,     274.91
    270.0000,     268.71
    275.0000,     292.93
    280.0000,     338.86
    285.0000,     383.53
    290.0000,     411.83
    295.0000,     427.09
    300.0000,     435.55
    305.0000,     442.47
    310.0000,     443.64
    315.0000,     432.63
    320.0000,     411.85
    325.0000,     392.77
    330.0000,     383.24
    335.0000,     382.81
    340.0000,     383.46
    345.0000,     375.71
    350.0000,     358.60
    355.0000,     338.57
    360.0000,     317.86
    365.0000,     302.61
    370.0000,     301.93
    375.0000,     321.95
    380.0000,     361.48
    385.0000,     409.60
    390.0000,     448.90
    395.0000,     467.66
    400.0000,     474.34
    405.0000,     482.98
    410.0000,     495.54
    415.0000,     495.10
    420.0000,     461.74
    425.0000,     407.56
           311.3491
LAYER 8
73,    28.5897
     60.0000,     685.47
     65.0000,     981.79
     70.0000,     1143.2
     75.0000,     1250.8
     80.0000,     1416.5
     85.0000,     1486.7
     90.0000,     1440.6
     95.0000,     1321.7
    100.0000,     1139.6
    105.0000,     931.03
    110.0000,     735.43
    115.0000,     569.38
    120.0000,     435.30
    125.0000,     334.44
    130.0000,     268.94
    135.0000,     237.35
    140.0000,     235.34
    145.0000,     255.81
    150.0000,     287.45
    155.0000,     319.50
    160.0000,     347.48
    165.0000,     370.50
    170.0000,     393.58
    175.0000,     405.05
    180.0000,     360.01
    185.0000,     261.50
    190.0000,     177.37
    195.0000,     131.83
    200.0000,     109.69
    205.0000,      97.04
    210.0000,      91.00
    215.0000,      91.71
    220.0000,      98.37
    225.0000,     109.44
    230.0000,     123.29
    235.0000,     139.87
    240.0000,     160.05
    245.0000,     181.71
    250.0000,     197.48
    255.0000,     201.44
    260.0000,     196.40
    265.0000,     191.35
    270.0000,     194.47
    275.0000,     210.02
    280.0000,     236.27
    285.0000,     266.43
    290.0000,     293.71
    295.0000,     315.71
    300.0000,     332.84
    305.0000,     346.56
    310.0000,     356.07
    315.0000,     359.57
    320.0000,     357.77
    325.0000,     354.26
    330.0000,     351.54
    335.0000,     349.41
    340.0000,     344.94
    345.0000,     335.87
    350.0000,     322.94
    355.0000,     309.43
    360.0000,     298.51
    365.0000,     294.63
    370.0000,     302.98
    375.0000,     327.18
    380.0000,     366.96
    385.0000,     416.16
    390.0000,     462.49
    395.0000,     495.32
    400.0000,     518.41
    405.0000,     534.09
    410.0000,     537.32
    415.0000,     516.85
           448.7964
LAYER 9
67,    33.9487
     75.0000,     579.87
     80.0000,     858.86
     85.0000,     1014.4
     90.0000,     1079.4
     95.0000,     1130.4
    100.0000,     1104.7
    105.0000,     1007.8
    110.0000,     868.10
    115.0000,     715.24
    120.0000,     572.12
    125.0000,     455.10
    130.0000,     372.39
    135.0000,     323.90
    140.0000,     305.33
    145.0000,     311.04
    150.0000,     335.27
    155.0000,     373.49
    160.0000,     422.55
    165.0000,     477.82
    170.0000,     528.66
    175.0000,     549.22
    180.0000,     506.15
    185.0000,     406.10
    190.0000,     299.68
    195.0000,     220.50
    200.0000,     169.78
    205.0000,     138.99
    210.0000,     121.66
    215.0000,     113.41
    220.0000,     111.13
    225.0000,     112.73
    230.0000,     116.90
    235.0000,     123.08
    240.0000,     130.88
    245.0000,     139.09
    250.0000,     145.57
    255.0000,     148.94
    260.0000,     150.09
    265.0000,     151.85
    270.0000,     157.25
    275.0000,     168.10
    280.0000,     184.26
    285.0000,     203.74
    290.0000,     223.93
    295.0000,     243.05
    300.0000,     260.22
    305.0000,     275.29
    310.0000,     287.81
    315.0000,     297.03
    320.0000,     302.87
    325.0000,     306.10
    330.0000,     307.21
    335.0000,     306.19
    340.0000,     302.43
    345.0000,     296.14
    350.0000,     288.56
    355.0000,     281.89
    360.0000,     278.67
    365.0000,     282.15
    370.0000,     295.86
    375.0000,     322.02
    380.0000,     361.58
    385.0000,     411.76
    390.0000,     460.85
    395.0000,     490.79
    400.0000,     512.85
           535.6743
LAYER 10
61,    39.8436
     90.0000,     602.53
     95.0000,     757.68
    100.0000,     826.35
    105.0000,     844.08
    110.0000,     815.62
    115.0000,     752.77
    120.0000,     670.14
    125.0000,     584.99
    130.0000,     513.79
    135.0000,     466.30
    140.0000,     446.17
    145.0000,     453.63
    150.0000,     487.66
    155.0000,     546.63
    160.0000,     626.60
    165.0000,     716.51
    170.0000,     792.17
    175.0000,     816.39
    180.0000,     759.26
    185.0000,     632.04
    190.0000,     483.25
    195.0000,     355.15
    200.0000,     262.00
    205.0000,     200.37
    210.0000,     162.03
    215.0000,     139.35
    220.0000,     126.65
    225.0000,     120.19
    230.0000,     117.68
    235.0000,     117.79
    240.0000,     119.63
    245.0000,     122.35
    250.0000,     125.17
    255.0000,     127.68
    260.0000,     130.15
    265.0000,     133.49
    270.0000,     138.73
    275.0000,     146.57
    280.0000,     157.11
    285.0000,     169.77
    290.0000,     183.59
    295.0000,     197.70
    300.0000,     211.37
    305.0000,     224.20
    310.0000,     235.74
    315.0000,     245.44
    320.0000,     252.97
    325.0000,     258.34
    330.0000,     261.50
    335.0000,     262.53
    340.0000,     261.50
    345.0000,     259.09
    350.0000,     256.40
    355.0000,     254.95
    360.0000,     256.56
    365.0000,     263.65
    370.0000,     279.91
    375.0000,     305.60
    380.0000,     344.57
    385.0000,     389.46
           464.9325
LAYER 11
57,    46.3279
    100.0000,     521.60
    105.0000,     568.65
    110.0000,     603.20
    115.0000,     662.72
    120.0000,     695.28
    125.0000,     695.07
    130.0000,     676.05
    135.0000,     660.06
    140.0000,     663.13
    145.0000,     695.76
    150.0000,     763.98
    155.0000,     869.31
    160.0000,     1004.8
    165.0000,     1148.0
    170.0000,     1255.4
    175.0000,     1273.1
    180.0000,     1170.2
    185.0000,     970.19
    190.0000,     737.42
    195.0000,     530.56
    200.0000,     375.18
    205.0000,     270.02
    210.0000,     203.17
    215.0000,     162.28
    220.0000,     138.00
    225.0000,     124.11
    230.0000,     116.66
    235.0000,     113.23
    240.0000,     112.31
    245.0000,     112.91
    250.0000,     114.40
    255.0000,     116.47
    260.0000,     119.08
    265.0000,     122.48
    270.0000,     126.98
    275.0000,     132.81
    280.0000,     140.03
    285.0000,     148.50
    290.0000,     157.89
    295.0000,     167.80
    300.0000,     177.81
    305.0000,     187.64
    310.0000,     196.93
    315.0000,     205.25
    320.0000,     212.27
    325.0000,     217.89
    330.0000,     222.00
    335.0000,     224.65
    340.0000,     225.99
    345.0000,     226.61
    350.0000,     227.25
    355.0000,     228.81
    360.0000,     232.49
    365.0000,     239.04
    370.0000,     251.40
    375.0000,     274.74
           323.0719
LAYER 12
53, 
    110.0000,     346.55
    115.0000,     549.52
    120.0000,     707.25
    125.0000,     800.57
    130.0000,     846.92
    135.0000,     880.25
    140.0000,     927.09
    145.0000,     1012.4
    150.0000,     1152.9
    155.0000,     1355.8
    160.0000,     1609.9
    165.0000,     1871.8
    170.0000,     2057.4
    175.0000,     2069.1
    180.0000,     1862.8
    185.0000,     1496.0
    190.0000,     1088.6
    195.0000,     740.89
    200.0000,     490.54
    205.0000,     328.51
    210.0000,     229.75
    215.0000,     171.38
    220.0000,     137.49
    225.0000,     118.27
    230.0000,     107.83
    235.0000,     102.72
    240.0000,     100.82
    245.0000,     100.90
    250.0000,     102.19
    255.0000,     104.29
    260.0000,     107.04
    265.0000,     110.44
    270.0000,     114.57
    275.0000,     119.46
    280.0000,     125.13
    285.0000,     131.60
    290.0000,     138.72
    295.0000,     146.27
    300.0000,     153.99
    305.0000,     161.77
    310.0000,     169.39
    315.0000,     176.41
    320.0000,     182.59
    325.0000,     187.91
    330.0000,     192.28
    335.0000,     195.79
    340.0000,     198.33
    345.0000,     200.49
    350.0000,     202.84
    355.0000,     205.43
    360.0000,     208.40
    365.0000,     211.53
           213.6237
CALCULATED APPARENT RESISTIVITY
      7.5000,       5.0000,   1.00000,   1207.9913
     12.5000,       5.0000,   1.00000,   1280.1599
     17.5000,       5.0000,   1.00000,   1411.9910
     22.5000,       5.0000,   1.00000,   1354.8848
     27.5000,       5.0000,   1.00000,   1408.1339
     32.5000,       5.0000,   1.00000,   1361.8850
     37.5000,       5.0000,   1.00000,   1407.6967
     42.5000,       5.0000,   1.00000,   1439.9729
     47.5000,       5.0000,   1.00000,   1575.8719
     52.5000,       5.0000,   1.00000,   1605.9982
     57.5000,       5.0000,   1.00000,   1610.9736
     62.5000,       5.0000,   1.00000,   1605.8635
     67.5000,       5.0000,   1.00000,   1572.9491
     72.5000,       5.0000,   1.00000,   1644.6433
     77.5000,       5.0000,   1.00000,   1633.2706
     82.5000,       5.0000,   1.00000,   1756.1346
     87.5000,       5.0000,   1.00000,   1707.3134
     92.5000,       5.0000,   1.00000,   1560.9937
     97.5000,       5.0000,   1.00000,   1444.9570
    102.5000,       5.0000,   1.00000,   1484.9189
    107.5000,       5.0000,   1.00000,   1434.9258
    112.5000,       5.0000,   1.00000,   1603.8710
    117.5000,       5.0000,   1.00000,   1631.5968
    122.5000,       5.0000,   1.00000,   1689.3601
    127.5000,       5.0000,   1.00000,   1568.6364
    132.5000,       5.0000,   1.00000,   1398.6011
    137.5000,       5.0000,   1.00000,   1291.4655
    142.5000,       5.0000,   1.00000,   1226.0813
    147.5000,       5.0000,   1.00000,   1703.7804
    152.5000,       5.0000,   1.00000,   1781.3583
    157.5000,       5.0000,   1.00000,   2118.0642
    162.5000,       5.0000,   1.00000,   1993.3607
    167.5000,       5.0000,   1.00000,   1823.5692
    172.5000,       5.0000,   1.00000,   1457.1705
    177.5000,       5.0000,   1.00000,   1286.5789
    182.5000,       5.0000,   1.00000,   1110.0013
    187.5000,       5.0000,   1.00000,    894.6727
    192.5000,       5.0000,   1.00000,   1111.5886
    197.5000,       5.0000,   1.00000,    854.2904
    202.5000,       5.0000,   1.00000,   1095.9567
    207.5000,       5.0000,   1.00000,   1248.0457
    212.5000,       5.0000,   1.00000,   1386.1401
    217.5000,       5.0000,   1.00000,   1492.8495
    222.5000,       5.0000,   1.00000,   1440.8417
    227.5000,       5.0000,   1.00000,   1160.5537
    232.5000,       5.0000,   1.00000,    992.8881
    237.5000,       5.0000,   1.00000,    752.1364
    242.5000,       5.0000,   1.00000,    641.4883
    247.5000,       5.0000,   1.00000,    558.3749
    252.5000,       5.0000,   1.00000,    522.8538
    257.5000,       5.0000,   1.00000,    448.4350
    262.5000,       5.0000,   1.00000,    411.0144
    267.5000,       5.0000,   1.00000,    408.9026
    272.5000,       5.0000,   1.00000,    402.7826
    277.5000,       5.0000,   1.00000,    351.9459
    282.5000,       5.0000,   1.00000,    309.9889
    287.5000,       5.0000,   1.00000,    321.2527
    292.5000,       5.0000,   1.00000,    270.8980
    297.5000,       5.0000,   1.00000,    341.7390
    302.5000,       5.0000,   1.00000,    285.0794
    307.5000,       5.0000,   1.00000,    319.6292
    312.5000,       5.0000,   1.00000,    301.5938
    317.5000,       5.0000,   1.00000,    302.1042
    322.5000,       5.0000,   1.00000,    299.4101
    327.5000,       5.0000,   1.00000,    298.0151
    332.5000,       5.0000,   1.00000,    278.1269
    337.5000,       5.0000,   1.00000,    273.2013
    342.5000,       5.0000,   1.00000,    271.1587
    347.5000,       5.0000,   1.00000,    259.8467
    352.5000,       5.0000,   1.00000,    263.7747
    357.5000,       5.0000,   1.00000,    258.7746
    362.5000,       5.0000,   1.00000,    257.5278
    367.5000,       5.0000,   1.00000,    245.4598
    372.5000,       5.0000,   1.00000,    248.5892
    377.5000,       5.0000,   1.00000,    256.5537
    382.5000,       5.0000,   1.00000,    236.3809
    387.5000,       5.0000,   1.00000,    274.8975
    392.5000,       5.0000,   1.00000,    244.4245
    397.5000,       5.0000,   1.00000,    269.2508
    402.5000,       5.0000,   1.00000,    243.2632
    407.5000,       5.0000,   1.00000,    246.2372
    412.5000,       5.0000,   1.00000,    265.0378
    417.5000,       5.0000,   1.00000,    208.3076
    422.5000,       5.0000,   1.00000,    272.2672
    427.5000,       5.0000,   1.00000,    232.9729
    432.5000,       5.0000,   1.00000,    254.5288
    437.5000,       5.0000,   1.00000,    232.8230
    442.5000,       5.0000,   1.00000,    245.5262
    447.5000,       5.0000,   1.00000,    231.6097
    452.5000,       5.0000,   1.00000,    261.1895
    457.5000,       5.0000,   1.00000,    254.5534
    462.5000,       5.0000,   1.00000,    256.3901
    467.5000,       5.0000,   1.00000,    246.9366
     12.5000,       5.0000,   2.00000,   1114.4503
     17.5000,       5.0000,   2.00000,   1233.9375
     22.5000,       5.0000,   2.00000,   1163.4829
     27.5000,       5.0000,   2.00000,   1199.1486
     32.5000,       5.0000,   2.00000,   1239.2660
     37.5000,       5.0000,   2.00000,   1258.3313
     42.5000,       5.0000,   2.00000,   1290.4641
     47.5000,       5.0000,   2.00000,   1429.6935
     52.5000,       5.0000,   2.00000,   1470.6606
     57.5000,       5.0000,   2.00000,   1466.3794
     62.5000,       5.0000,   2.00000,   1504.8099
     67.5000,       5.0000,   2.00000,   1537.4618
     72.5000,       5.0000,   2.00000,   1537.2072
     77.5000,       5.0000,   2.00000,   1480.6954
     82.5000,       5.0000,   2.00000,   1662.7434
     87.5000,       5.0000,   2.00000,   1668.7294
     92.5000,       5.0000,   2.00000,   1432.7307
     97.5000,       5.0000,   2.00000,   1407.8386
    102.5000,       5.0000,   2.00000,   1509.7466
    107.5000,       5.0000,   2.00000,   1430.5912
    112.5000,       5.0000,   2.00000,   1473.9689
    117.5000,       5.0000,   2.00000,   1477.8759
    122.5000,       5.0000,   2.00000,   1542.7256
    127.5000,       5.0000,   2.00000,   1527.8297
    132.5000,       5.0000,   2.00000,   1442.3552
    137.5000,       5.0000,   2.00000,   1285.4209
    142.5000,       5.0000,   2.00000,   1220.3958
    147.5000,       5.0000,   2.00000,   1531.5721
    152.5000,       5.0000,   2.00000,   1409.5037
    157.5000,       5.0000,   2.00000,   1472.2435
    162.5000,       5.0000,   2.00000,   1467.3699
    167.5000,       5.0000,   2.00000,   1239.7446
    172.5000,       5.0000,   2.00000,   1112.6737
    177.5000,       5.0000,   2.00000,   1145.1586
    182.5000,       5.0000,   2.00000,    893.0513
    187.5000,       5.0000,   2.00000,    796.6257
    192.5000,       5.0000,   2.00000,   1074.9965
    197.5000,       5.0000,   2.00000,    758.9492
    202.5000,       5.0000,   2.00000,    879.7022
    207.5000,       5.0000,   2.00000,   1063.0950
    212.5000,       5.0000,   2.00000,   1015.9201
    217.5000,       5.0000,   2.00000,   1132.5958
    222.5000,       5.0000,   2.00000,   1127.1158
    227.5000,       5.0000,   2.00000,    957.1843
    232.5000,       5.0000,   2.00000,    921.4767
    237.5000,       5.0000,   2.00000,    774.5435
    242.5000,       5.0000,   2.00000,    657.2568
    247.5000,       5.0000,   2.00000,    616.4623
    252.5000,       5.0000,   2.00000,    594.3475
    257.5000,       5.0000,   2.00000,    486.5832
    262.5000,       5.0000,   2.00000,    422.9196
    267.5000,       5.0000,   2.00000,    455.2125
    272.5000,       5.0000,   2.00000,    473.6503
    277.5000,       5.0000,   2.00000,    383.6974
    282.5000,       5.0000,   2.00000,    344.5294
    287.5000,       5.0000,   2.00000,    354.5449
    292.5000,       5.0000,   2.00000,    317.1515
    297.5000,       5.0000,   2.00000,    386.8110
    302.5000,       5.0000,   2.00000,    325.1441
    307.5000,       5.0000,   2.00000,    336.8191
    312.5000,       5.0000,   2.00000,    334.5934
    317.5000,       5.0000,   2.00000,    316.5351
    322.5000,       5.0000,   2.00000,    324.7239
    327.5000,       5.0000,   2.00000,    322.9773
    332.5000,       5.0000,   2.00000,    292.8361
    337.5000,       5.0000,   2.00000,    292.4553
    342.5000,       5.0000,   2.00000,    295.4467
    347.5000,       5.0000,   2.00000,    275.9650
    352.5000,       5.0000,   2.00000,    278.4633
    357.5000,       5.0000,   2.00000,    279.9253
    362.5000,       5.0000,   2.00000,    271.8613
    367.5000,       5.0000,   2.00000,    256.2581
    372.5000,       5.0000,   2.00000,    272.1016
    377.5000,       5.0000,   2.00000,    270.2097
    382.5000,       5.0000,   2.00000,    249.1066
    387.5000,       5.0000,   2.00000,    285.4887
    392.5000,       5.0000,   2.00000,    265.4856
    397.5000,       5.0000,   2.00000,    273.0258
    402.5000,       5.0000,   2.00000,    245.1316
    407.5000,       5.0000,   2.00000,    272.8165
    412.5000,       5.0000,   2.00000,    281.0639
    417.5000,       5.0000,   2.00000,    212.4622
    422.5000,       5.0000,   2.00000,    277.6242
    427.5000,       5.0000,   2.00000,    257.2826
    432.5000,       5.0000,   2.00000,    248.8557
    437.5000,       5.0000,   2.00000,    246.5784
    442.5000,       5.0000,   2.00000,    247.3721
    447.5000,       5.0000,   2.00000,    235.3942
    452.5000,       5.0000,   2.00000,    266.7724
    457.5000,       5.0000,   2.00000,    265.7863
    462.5000,       5.0000,   2.00000,    252.3548
     17.5000,       5.0000,   3.00000,   1092.8785
     22.5000,       5.0000,   3.00000,   1046.3242
     27.5000,       5.0000,   3.00000,   1071.9259
     32.5000,       5.0000,   3.00000,   1067.2676
     37.5000,       5.0000,   3.00000,   1121.7950
     42.5000,       5.0000,   3.00000,   1169.0613
     47.5000,       5.0000,   3.00000,   1339.5649
     52.5000,       5.0000,   3.00000,   1405.7467
     57.5000,       5.0000,   3.00000,   1394.4095
     62.5000,       5.0000,   3.00000,   1408.9366
     67.5000,       5.0000,   3.00000,   1389.1213
     72.5000,       5.0000,   3.00000,   1378.6572
     77.5000,       5.0000,   3.00000,   1383.7421
     82.5000,       5.0000,   3.00000,   1613.3759
     87.5000,       5.0000,   3.00000,   1587.9873
     92.5000,       5.0000,   3.00000,   1371.8354
     97.5000,       5.0000,   3.00000,   1274.4961
    102.5000,       5.0000,   3.00000,   1380.4329
    107.5000,       5.0000,   3.00000,   1296.4552
    112.5000,       5.0000,   3.00000,   1306.7587
    117.5000,       5.0000,   3.00000,   1314.5225
    122.5000,       5.0000,   3.00000,   1472.0836
    127.5000,       5.0000,   3.00000,   1485.6049
    132.5000,       5.0000,   3.00000,   1283.9296
    137.5000,       5.0000,   3.00000,   1101.6361
    142.5000,       5.0000,   3.00000,    992.4853
    147.5000,       5.0000,   3.00000,   1258.0170
    152.5000,       5.0000,   3.00000,   1204.4958
    157.5000,       5.0000,   3.00000,   1303.9259
    162.5000,       5.0000,   3.00000,   1102.3802
    167.5000,       5.0000,   3.00000,    929.8566
    172.5000,       5.0000,   3.00000,    850.7943
    177.5000,       5.0000,   3.00000,    827.8185
    182.5000,       5.0000,   3.00000,    725.1515
    187.5000,       5.0000,   3.00000,    656.5782
    192.5000,       5.0000,   3.00000,    895.2124
    197.5000,       5.0000,   3.00000,    635.2009
    202.5000,       5.0000,   3.00000,    674.4875
    207.5000,       5.0000,   3.00000,    715.5286
    212.5000,       5.0000,   3.00000,    806.7687
    217.5000,       5.0000,   3.00000,    842.6205
    222.5000,       5.0000,   3.00000,    861.6758
    227.5000,       5.0000,   3.00000,    761.7952
    232.5000,       5.0000,   3.00000,    743.1639
    237.5000,       5.0000,   3.00000,    666.1296
    242.5000,       5.0000,   3.00000,    648.6363
    247.5000,       5.0000,   3.00000,    638.6542
    252.5000,       5.0000,   3.00000,    622.3569
    257.5000,       5.0000,   3.00000,    486.9144
    262.5000,       5.0000,   3.00000,    431.6067
    267.5000,       5.0000,   3.00000,    483.5682
    272.5000,       5.0000,   3.00000,    523.6326
    277.5000,       5.0000,   3.00000,    436.3195
    282.5000,       5.0000,   3.00000,    348.9291
    287.5000,       5.0000,   3.00000,    367.5659
    292.5000,       5.0000,   3.00000,    342.4868
    297.5000,       5.0000,   3.00000,    433.6955
    302.5000,       5.0000,   3.00000,    353.1454
    307.5000,       5.0000,   3.00000,    366.0640
    312.5000,       5.0000,   3.00000,    334.5068
    317.5000,       5.0000,   3.00000,    340.2792
    322.5000,       5.0000,   3.00000,    342.2891
    327.5000,       5.0000,   3.00000,    342.6900
    332.5000,       5.0000,   3.00000,    312.2308
    337.5000,       5.0000,   3.00000,    306.2263
    342.5000,       5.0000,   3.00000,    306.8815
    347.5000,       5.0000,   3.00000,    289.7325
    352.5000,       5.0000,   3.00000,    295.3448
    357.5000,       5.0000,   3.00000,    294.8839
    362.5000,       5.0000,   3.00000,    287.2023
    367.5000,       5.0000,   3.00000,    275.1861
    372.5000,       5.0000,   3.00000,    280.3093
    377.5000,       5.0000,   3.00000,    285.2094
    382.5000,       5.0000,   3.00000,    259.5281
    387.5000,       5.0000,   3.00000,    303.5071
    392.5000,       5.0000,   3.00000,    275.9931
    397.5000,       5.0000,   3.00000,    281.0205
    402.5000,       5.0000,   3.00000,    261.2922
    407.5000,       5.0000,   3.00000,    283.4579
    412.5000,       5.0000,   3.00000,    292.5781
    417.5000,       5.0000,   3.00000,    220.3726
    422.5000,       5.0000,   3.00000,    290.3293
    427.5000,       5.0000,   3.00000,    265.7776
    432.5000,       5.0000,   3.00000,    276.2505
    437.5000,       5.0000,   3.00000,    240.2792
    442.5000,       5.0000,   3.00000,    249.3331
    447.5000,       5.0000,   3.00000,    237.3418
    452.5000,       5.0000,   3.00000,    279.5568
    457.5000,       5.0000,   3.00000,    274.2492
     22.5000,      15.0000,   1.00000,   1034.1489
     27.5000,      15.0000,   1.00000,   1016.5172
     32.5000,      15.0000,   1.00000,   1014.6023
     37.5000,      15.0000,   1.00000,   1047.1580
     42.5000,      15.0000,   1.00000,   1166.0111
     47.5000,      15.0000,   1.00000,   1266.4620
     52.5000,      15.0000,   1.00000,   1342.6801
     57.5000,      15.0000,   1.00000,   1362.2200
     62.5000,      15.0000,   1.00000,   1303.0459
     67.5000,      15.0000,   1.00000,   1244.6707
     72.5000,      15.0000,   1.00000,   1267.3623
     77.5000,      15.0000,   1.00000,   1393.7262
     82.5000,      15.0000,   1.00000,   1463.6571
     87.5000,      15.0000,   1.00000,   1478.8760
     92.5000,      15.0000,   1.00000,   1371.3926
     97.5000,      15.0000,   1.00000,   1270.1942
    102.5000,      15.0000,   1.00000,   1184.4323
    107.5000,      15.0000,   1.00000,   1200.9182
    112.5000,      15.0000,   1.00000,   1218.2961
    117.5000,      15.0000,   1.00000,   1309.7449
    122.5000,      15.0000,   1.00000,   1394.5743
    127.5000,      15.0000,   1.00000,   1331.9684
    132.5000,      15.0000,   1.00000,   1150.5911
    137.5000,      15.0000,   1.00000,    939.5368
    142.5000,      15.0000,   1.00000,    896.3472
    147.5000,      15.0000,   1.00000,    965.0185
    152.5000,      15.0000,   1.00000,   1166.8671
    157.5000,      15.0000,   1.00000,   1137.7625
    162.5000,      15.0000,   1.00000,   1034.8805
    167.5000,      15.0000,   1.00000,    880.0146
    172.5000,      15.0000,   1.00000,    722.7188
    177.5000,      15.0000,   1.00000,    643.7938
    182.5000,      15.0000,   1.00000,    655.2518
    187.5000,      15.0000,   1.00000,    684.6363
    192.5000,      15.0000,   1.00000,    634.2653
    197.5000,      15.0000,   1.00000,    669.1136
    202.5000,      15.0000,   1.00000,    594.0953
    207.5000,      15.0000,   1.00000,    606.7618
    212.5000,      15.0000,   1.00000,    645.2932
    217.5000,      15.0000,   1.00000,    724.8435
    222.5000,      15.0000,   1.00000,    684.6963
    227.5000,      15.0000,   1.00000,    657.9948
    232.5000,      15.0000,   1.00000,    600.6546
    237.5000,      15.0000,   1.00000,    594.1641
    242.5000,      15.0000,   1.00000,    607.7748
    247.5000,      15.0000,   1.00000,    619.1694
    252.5000,      15.0000,   1.00000,    562.1740
    257.5000,      15.0000,   1.00000,    509.3836
    262.5000,      15.0000,   1.00000,    472.0543
    267.5000,      15.0000,   1.00000,    483.5761
    272.5000,      15.0000,   1.00000,    498.3773
    277.5000,      15.0000,   1.00000,    453.3593
    282.5000,      15.0000,   1.00000,    394.4132
    287.5000,      15.0000,   1.00000,    350.9290
    292.5000,      15.0000,   1.00000,    383.2118
    297.5000,      15.0000,   1.00000,    388.4928
    302.5000,      15.0000,   1.00000,    401.5112
    307.5000,      15.0000,   1.00000,    358.5773
    312.5000,      15.0000,   1.00000,    352.3236
    317.5000,      15.0000,   1.00000,    339.7802
    322.5000,      15.0000,   1.00000,    350.7392
    327.5000,      15.0000,   1.00000,    340.5930
    332.5000,      15.0000,   1.00000,    331.5641
    337.5000,      15.0000,   1.00000,    315.0374
    342.5000,      15.0000,   1.00000,    303.8776
    347.5000,      15.0000,   1.00000,    304.2278
    352.5000,      15.0000,   1.00000,    302.4980
    357.5000,      15.0000,   1.00000,    300.2283
    362.5000,      15.0000,   1.00000,    298.3022
    367.5000,      15.0000,   1.00000,    290.9943
    372.5000,      15.0000,   1.00000,    287.5125
    377.5000,      15.0000,   1.00000,    280.5783
    382.5000,      15.0000,   1.00000,    293.4340
    387.5000,      15.0000,   1.00000,    287.3272
    392.5000,      15.0000,   1.00000,    288.9930
    397.5000,      15.0000,   1.00000,    284.2199
    402.5000,      15.0000,   1.00000,    284.5049
    407.5000,      15.0000,   1.00000,    281.2636
    412.5000,      15.0000,   1.00000,    270.4436
    417.5000,      15.0000,   1.00000,    278.9106
    422.5000,      15.0000,   1.00000,    267.5117
    427.5000,      15.0000,   1.00000,    287.1307
    432.5000,      15.0000,   1.00000,    268.8881
    437.5000,      15.0000,   1.00000,    262.3570
    442.5000,      15.0000,   1.00000,    241.0505
    447.5000,      15.0000,   1.00000,    262.3279
    452.5000,      15.0000,   1.00000,    270.3025
     22.5000,       5.0000,   4.00000,    974.6053
     27.5000,       5.0000,   4.00000,    985.7015
     32.5000,       5.0000,   4.00000,    955.3625
     37.5000,       5.0000,   4.00000,    996.9187
     42.5000,       5.0000,   4.00000,   1087.2523
     47.5000,       5.0000,   4.00000,   1281.0773
     52.5000,       5.0000,   4.00000,   1361.9249
     57.5000,       5.0000,   4.00000,   1344.1146
     62.5000,       5.0000,   4.00000,   1279.4658
     67.5000,       5.0000,   4.00000,   1204.5602
     72.5000,       5.0000,   4.00000,   1248.9797
     77.5000,       5.0000,   4.00000,   1310.5055
     82.5000,       5.0000,   4.00000,   1531.5841
     87.5000,       5.0000,   4.00000,   1531.9862
     92.5000,       5.0000,   4.00000,   1286.4541
     97.5000,       5.0000,   4.00000,   1167.4504
    102.5000,       5.0000,   4.00000,   1173.1259
    107.5000,       5.0000,   4.00000,   1100.6952
    112.5000,       5.0000,   4.00000,   1184.1935
    117.5000,       5.0000,   4.00000,   1252.7490
    122.5000,       5.0000,   4.00000,   1424.1132
    127.5000,       5.0000,   4.00000,   1332.6678
    132.5000,       5.0000,   4.00000,   1082.6952
    137.5000,       5.0000,   4.00000,    842.8414
    142.5000,       5.0000,   4.00000,    734.2405
    147.5000,       5.0000,   4.00000,   1026.0846
    152.5000,       5.0000,   4.00000,   1080.3839
    157.5000,       5.0000,   4.00000,   1173.5618
    162.5000,       5.0000,   4.00000,    977.2443
    167.5000,       5.0000,   4.00000,    753.3555
    172.5000,       5.0000,   4.00000,    615.5622
    177.5000,       5.0000,   4.00000,    639.6663
    182.5000,       5.0000,   4.00000,    578.0048
    187.5000,       5.0000,   4.00000,    520.9874
    192.5000,       5.0000,   4.00000,    711.4899
    197.5000,       5.0000,   4.00000,    474.9149
    202.5000,       5.0000,   4.00000,    496.4329
    207.5000,       5.0000,   4.00000,    543.5871
    212.5000,       5.0000,   4.00000,    577.8548
    217.5000,       5.0000,   4.00000,    715.8165
    222.5000,       5.0000,   4.00000,    699.4780
    227.5000,       5.0000,   4.00000,    592.2957
    232.5000,       5.0000,   4.00000,    572.0724
    237.5000,       5.0000,   4.00000,    533.4426
    242.5000,       5.0000,   4.00000,    572.0688
    247.5000,       5.0000,   4.00000,    608.1147
    252.5000,       5.0000,   4.00000,    588.0138
    257.5000,       5.0000,   4.00000,    481.6621
    262.5000,       5.0000,   4.00000,    438.3479
    267.5000,       5.0000,   4.00000,    490.3069
    272.5000,       5.0000,   4.00000,    549.5685
    277.5000,       5.0000,   4.00000,    450.2175
    282.5000,       5.0000,   4.00000,    369.1612
    287.5000,       5.0000,   4.00000,    368.7784
    292.5000,       5.0000,   4.00000,    340.2519
    297.5000,       5.0000,   4.00000,    455.3266
    302.5000,       5.0000,   4.00000,    376.0114
    307.5000,       5.0000,   4.00000,    379.9742
    312.5000,       5.0000,   4.00000,    355.5850
    317.5000,       5.0000,   4.00000,    340.6053
    322.5000,       5.0000,   4.00000,    357.1772
    327.5000,       5.0000,   4.00000,    354.4091
    332.5000,       5.0000,   4.00000,    324.4164
    337.5000,       5.0000,   4.00000,    316.9713
    342.5000,       5.0000,   4.00000,    315.0520
    347.5000,       5.0000,   4.00000,    299.6628
    352.5000,       5.0000,   4.00000,    309.5727
    357.5000,       5.0000,   4.00000,    307.1611
    362.5000,       5.0000,   4.00000,    304.3551
    367.5000,       5.0000,   4.00000,    283.7587
    372.5000,       5.0000,   4.00000,    291.2490
    377.5000,       5.0000,   4.00000,    293.1608
    382.5000,       5.0000,   4.00000,    274.2134
    387.5000,       5.0000,   4.00000,    319.7845
    392.5000,       5.0000,   4.00000,    280.8012
    397.5000,       5.0000,   4.00000,    301.7679
    402.5000,       5.0000,   4.00000,    269.1107
    407.5000,       5.0000,   4.00000,    288.0844
    412.5000,       5.0000,   4.00000,    304.5897
    417.5000,       5.0000,   4.00000,    230.3119
    422.5000,       5.0000,   4.00000,    309.8869
    427.5000,       5.0000,   4.00000,    279.8182
    432.5000,       5.0000,   4.00000,    279.1087
    437.5000,       5.0000,   4.00000,    252.0362
    442.5000,       5.0000,   4.00000,    247.3424
    447.5000,       5.0000,   4.00000,    246.1942
    452.5000,       5.0000,   4.00000,    289.2182
     30.0000,      20.0000,   1.00000,    926.0339
     35.0000,      20.0000,   1.00000,    953.9502
     40.0000,      20.0000,   1.00000,   1029.8741
     45.0000,      20.0000,   1.00000,   1125.2024
     50.0000,      20.0000,   1.00000,   1210.5103
     55.0000,      20.0000,   1.00000,   1209.5833
     60.0000,      20.0000,   1.00000,   1145.8970
     65.0000,      20.0000,   1.00000,   1106.7102
     70.0000,      20.0000,   1.00000,   1109.4402
     75.0000,      20.0000,   1.00000,   1173.0763
     80.0000,      20.0000,   1.00000,   1277.4242
     85.0000,      20.0000,   1.00000,   1304.9478
     90.0000,      20.0000,   1.00000,   1290.8062
     95.0000,      20.0000,   1.00000,   1188.5642
    100.0000,      20.0000,   1.00000,   1042.8574
    105.0000,      20.0000,   1.00000,   1008.5422
    110.0000,      20.0000,   1.00000,   1063.5164
    115.0000,      20.0000,   1.00000,   1200.1797
    120.0000,      20.0000,   1.00000,   1242.0698
    125.0000,      20.0000,   1.00000,   1147.7979
    130.0000,      20.0000,   1.00000,    956.1996
    135.0000,      20.0000,   1.00000,    767.2304
    140.0000,      20.0000,   1.00000,    689.5446
    145.0000,      20.0000,   1.00000,    700.4266
    150.0000,      20.0000,   1.00000,    791.8470
    155.0000,      20.0000,   1.00000,    929.5266
    160.0000,      20.0000,   1.00000,    952.3781
    165.0000,      20.0000,   1.00000,    840.0881
    170.0000,      20.0000,   1.00000,    686.7128
    175.0000,      20.0000,   1.00000,    538.7158
    180.0000,      20.0000,   1.00000,    491.3782
    185.0000,      20.0000,   1.00000,    515.5732
    190.0000,      20.0000,   1.00000,    467.7141
    195.0000,      20.0000,   1.00000,    445.0039
    200.0000,      20.0000,   1.00000,    477.9496
    210.0000,      20.0000,   1.00000,    506.1185
    215.0000,      20.0000,   1.00000,    546.2441
    220.0000,      20.0000,   1.00000,    534.6715
    225.0000,      20.0000,   1.00000,    533.3337
    230.0000,      20.0000,   1.00000,    474.1252
    235.0000,      20.0000,   1.00000,    451.2110
    240.0000,      20.0000,   1.00000,    458.1823
    245.0000,      20.0000,   1.00000,    454.8370
    250.0000,      20.0000,   1.00000,    473.8275
    255.0000,      20.0000,   1.00000,    494.0816
    260.0000,      20.0000,   1.00000,    491.0240
    265.0000,      20.0000,   1.00000,    493.5748
    270.0000,      20.0000,   1.00000,    468.6052
    275.0000,      20.0000,   1.00000,    456.7973
    280.0000,      20.0000,   1.00000,    434.8640
    285.0000,      20.0000,   1.00000,    388.0962
    290.0000,      20.0000,   1.00000,    380.6566
    295.0000,      20.0000,   1.00000,    370.4286
    300.0000,      20.0000,   1.00000,    375.2027
    305.0000,      20.0000,   1.00000,    399.2563
    310.0000,      20.0000,   1.00000,    375.1306
    315.0000,      20.0000,   1.00000,    364.7111
    320.0000,      20.0000,   1.00000,    356.5625
    325.0000,      20.0000,   1.00000,    341.4297
    330.0000,      20.0000,   1.00000,    344.4822
    335.0000,      20.0000,   1.00000,    331.8059
    340.0000,      20.0000,   1.00000,    320.7175
    345.0000,      20.0000,   1.00000,    317.6315
    350.0000,      20.0000,   1.00000,    314.9812
    355.0000,      20.0000,   1.00000,    315.9227
    360.0000,      20.0000,   1.00000,    310.9453
    365.0000,      20.0000,   1.00000,    307.2469
    370.0000,      20.0000,   1.00000,    301.6986
    375.0000,      20.0000,   1.00000,    296.5836
    380.0000,      20.0000,   1.00000,    304.9816
    385.0000,      20.0000,   1.00000,    297.6530
    390.0000,      20.0000,   1.00000,    306.2194
    395.0000,      20.0000,   1.00000,    301.5159
    400.0000,      20.0000,   1.00000,    292.2228
    405.0000,      20.0000,   1.00000,    295.4452
    410.0000,      20.0000,   1.00000,    279.3285
    415.0000,      20.0000,   1.00000,    292.6931
    420.0000,      20.0000,   1.00000,    298.2426
    425.0000,      20.0000,   1.00000,    284.0818
    430.0000,      20.0000,   1.00000,    288.8132
    435.0000,      20.0000,   1.00000,    270.9553
    440.0000,      20.0000,   1.00000,    265.8755
    445.0000,      20.0000,   1.00000,    272.6996
     27.5000,       5.0000,   5.00000,    912.8350
     32.5000,       5.0000,   5.00000,    892.0797
     37.5000,       5.0000,   5.00000,    928.2839
     42.5000,       5.0000,   5.00000,   1014.9935
     47.5000,       5.0000,   5.00000,   1228.4341
     52.5000,       5.0000,   5.00000,   1309.8180
     57.5000,       5.0000,   5.00000,   1237.1909
     62.5000,       5.0000,   5.00000,   1142.7826
     67.5000,       5.0000,   5.00000,   1097.2585
     72.5000,       5.0000,   5.00000,   1137.5876
     77.5000,       5.0000,   5.00000,   1196.4542
     82.5000,       5.0000,   5.00000,   1446.8221
     87.5000,       5.0000,   5.00000,   1440.1799
     92.5000,       5.0000,   5.00000,   1194.3083
     97.5000,       5.0000,   5.00000,   1038.5099
    102.5000,       5.0000,   5.00000,   1026.2157
    107.5000,       5.0000,   5.00000,    954.2137
    112.5000,       5.0000,   5.00000,   1085.0947
    117.5000,       5.0000,   5.00000,   1222.4575
    122.5000,       5.0000,   5.00000,   1299.0275
    127.5000,       5.0000,   5.00000,   1153.3907
    132.5000,       5.0000,   5.00000,    863.2495
    137.5000,       5.0000,   5.00000,    637.6277
    142.5000,       5.0000,   5.00000,    579.6525
    147.5000,       5.0000,   5.00000,    843.2042
    152.5000,       5.0000,   5.00000,    909.5991
    157.5000,       5.0000,   5.00000,   1051.2379
    162.5000,       5.0000,   5.00000,    912.9373
    167.5000,       5.0000,   5.00000,    626.7252
    172.5000,       5.0000,   5.00000,    510.1261
    177.5000,       5.0000,   5.00000,    544.4159
    182.5000,       5.0000,   5.00000,    457.2853
    187.5000,       5.0000,   5.00000,    411.0654
    192.5000,       5.0000,   5.00000,    548.9055
    197.5000,       5.0000,   5.00000,    347.5751
    202.5000,       5.0000,   5.00000,    373.5336
    207.5000,       5.0000,   5.00000,    432.7760
    212.5000,       5.0000,   5.00000,    485.7470
    217.5000,       5.0000,   5.00000,    583.0750
    222.5000,       5.0000,   5.00000,    616.0410
    227.5000,       5.0000,   5.00000,    477.3910
    232.5000,       5.0000,   5.00000,    457.9270
    237.5000,       5.0000,   5.00000,    438.3829
    242.5000,       5.0000,   5.00000,    462.3440
    247.5000,       5.0000,   5.00000,    504.1760
    252.5000,       5.0000,   5.00000,    541.1988
    257.5000,       5.0000,   5.00000,    463.1312
    262.5000,       5.0000,   5.00000,    431.4505
    267.5000,       5.0000,   5.00000,    494.3673
    272.5000,       5.0000,   5.00000,    532.0272
    277.5000,       5.0000,   5.00000,    448.6367
    282.5000,       5.0000,   5.00000,    374.0827
    287.5000,       5.0000,   5.00000,    374.8503
    292.5000,       5.0000,   5.00000,    334.6302
    297.5000,       5.0000,   5.00000,    440.9626
    302.5000,       5.0000,   5.00000,    378.5914
    307.5000,       5.0000,   5.00000,    398.2791
    312.5000,       5.0000,   5.00000,    367.5374
    317.5000,       5.0000,   5.00000,    352.5363
    322.5000,       5.0000,   5.00000,    352.6307
    327.5000,       5.0000,   5.00000,    362.4908
    332.5000,       5.0000,   5.00000,    326.0839
    337.5000,       5.0000,   5.00000,    323.1631
    342.5000,       5.0000,   5.00000,    325.8630
    347.5000,       5.0000,   5.00000,    307.1313
    352.5000,       5.0000,   5.00000,    316.3643
    357.5000,       5.0000,   5.00000,    322.7694
    362.5000,       5.0000,   5.00000,    309.4833
    367.5000,       5.0000,   5.00000,    291.3305
    372.5000,       5.0000,   5.00000,    298.5367
    377.5000,       5.0000,   5.00000,    305.5590
    382.5000,       5.0000,   5.00000,    283.1717
    387.5000,       5.0000,   5.00000,    326.9429
    392.5000,       5.0000,   5.00000,    301.8507
    397.5000,       5.0000,   5.00000,    305.7051
    402.5000,       5.0000,   5.00000,    274.3444
    407.5000,       5.0000,   5.00000,    297.2777
    412.5000,       5.0000,   5.00000,    313.0582
    417.5000,       5.0000,   5.00000,    241.9541
    422.5000,       5.0000,   5.00000,    326.9922
    427.5000,       5.0000,   5.00000,    290.3441
    432.5000,       5.0000,   5.00000,    282.1132
    437.5000,       5.0000,   5.00000,    254.8041
    442.5000,       5.0000,   5.00000,    263.9632
    447.5000,       5.0000,   5.00000,    249.6464
     32.5000,       5.0000,   6.00000,    845.1381
     37.5000,       5.0000,   6.00000,    892.5062
     42.5000,       5.0000,   6.00000,    967.0484
     47.5000,       5.0000,   6.00000,   1157.4324
     52.5000,       5.0000,   6.00000,   1199.0292
     57.5000,       5.0000,   6.00000,   1110.3811
     62.5000,       5.0000,   6.00000,   1056.1577
     67.5000,       5.0000,   6.00000,   1025.4735
     72.5000,       5.0000,   6.00000,   1044.9634
     77.5000,       5.0000,   6.00000,   1088.6912
     82.5000,       5.0000,   6.00000,   1313.6794
     87.5000,       5.0000,   6.00000,   1319.4756
     92.5000,       5.0000,   6.00000,   1074.6921
     97.5000,       5.0000,   6.00000,    932.5460
    102.5000,       5.0000,   6.00000,    937.8989
    107.5000,       5.0000,   6.00000,    896.1165
    112.5000,       5.0000,   6.00000,   1011.2167
    117.5000,       5.0000,   6.00000,   1087.3969
    122.5000,       5.0000,   6.00000,   1161.2574
    127.5000,       5.0000,   6.00000,    965.3767
    132.5000,       5.0000,   6.00000,    694.1829
    137.5000,       5.0000,   6.00000,    537.7610
    142.5000,       5.0000,   6.00000,    496.2413
    147.5000,       5.0000,   6.00000,    702.9368
    152.5000,       5.0000,   6.00000,    755.7532
    157.5000,       5.0000,   6.00000,    928.9445
    162.5000,       5.0000,   6.00000,    796.9517
    167.5000,       5.0000,   6.00000,    584.5610
    172.5000,       5.0000,   6.00000,    480.6699
    177.5000,       5.0000,   6.00000,    478.7805
    182.5000,       5.0000,   6.00000,    392.0876
    197.5000,       5.0000,   6.00000,    272.8790
    202.5000,       5.0000,   6.00000,    293.4927
    207.5000,       5.0000,   6.00000,    360.8413
    212.5000,       5.0000,   6.00000,    432.3279
    217.5000,       5.0000,   6.00000,    518.8032
    222.5000,       5.0000,   6.00000,    510.1957
    227.5000,       5.0000,   6.00000,    433.5094
    242.5000,       5.0000,   6.00000,    368.5716
    247.5000,       5.0000,   6.00000,    406.1805
    252.5000,       5.0000,   6.00000,    465.7470
    257.5000,       5.0000,   6.00000,    428.9258
    262.5000,       5.0000,   6.00000,    415.3838
    267.5000,       5.0000,   6.00000,    469.0813
    272.5000,       5.0000,   6.00000,    517.8214
    277.5000,       5.0000,   6.00000,    431.4207
    282.5000,       5.0000,   6.00000,    361.6095
    287.5000,       5.0000,   6.00000,    373.5175
    292.5000,       5.0000,   6.00000,    332.3956
    297.5000,       5.0000,   6.00000,    424.8340
    302.5000,       5.0000,   6.00000,    364.6494
    307.5000,       5.0000,   6.00000,    400.5914
    312.5000,       5.0000,   6.00000,    376.9108
    317.5000,       5.0000,   6.00000,    358.7105
    322.5000,       5.0000,   6.00000,    359.3355
    327.5000,       5.0000,   6.00000,    351.0197
    332.5000,       5.0000,   6.00000,    328.1570
    337.5000,       5.0000,   6.00000,    325.7866
    342.5000,       5.0000,   6.00000,    332.3745
    347.5000,       5.0000,   6.00000,    313.6697
    352.5000,       5.0000,   6.00000,    325.7900
    357.5000,       5.0000,   6.00000,    323.4736
    362.5000,       5.0000,   6.00000,    316.3899
    367.5000,       5.0000,   6.00000,    294.4961
    372.5000,       5.0000,   6.00000,    307.1333
    377.5000,       5.0000,   6.00000,    314.1125
    382.5000,       5.0000,   6.00000,    286.2366
    387.5000,       5.0000,   6.00000,    345.1099
    392.5000,       5.0000,   6.00000,    305.8499
    397.5000,       5.0000,   6.00000,    313.7610
    402.5000,       5.0000,   6.00000,    278.0605
    407.5000,       5.0000,   6.00000,    306.0477
    412.5000,       5.0000,   6.00000,    326.6985
    417.5000,       5.0000,   6.00000,    248.7870
    422.5000,       5.0000,   6.00000,    336.2001
    427.5000,       5.0000,   6.00000,    295.1488
    432.5000,       5.0000,   6.00000,    291.3661
    437.5000,       5.0000,   6.00000,    261.0852
    442.5000,       5.0000,   6.00000,    269.8304
     37.5000,      25.0000,   1.00000,    964.0983
     42.5000,      25.0000,   1.00000,   1028.4231
     47.5000,      25.0000,   1.00000,   1028.5154
     52.5000,      25.0000,   1.00000,   1006.1023
     57.5000,      25.0000,   1.00000,   1020.3425
     62.5000,      25.0000,   1.00000,   1020.7006
     67.5000,      25.0000,   1.00000,   1006.9604
     72.5000,      25.0000,   1.00000,   1045.7313
     77.5000,      25.0000,   1.00000,   1075.6803
     82.5000,      25.0000,   1.00000,   1074.7684
     87.5000,      25.0000,   1.00000,   1066.8849
     92.5000,      25.0000,   1.00000,   1068.5822
     97.5000,      25.0000,   1.00000,   1007.5035
    102.5000,      25.0000,   1.00000,    964.3787
    107.5000,      25.0000,   1.00000,    997.2042
    112.5000,      25.0000,   1.00000,   1031.6282
    117.5000,      25.0000,   1.00000,   1009.8427
    122.5000,      25.0000,   1.00000,    936.0527
    127.5000,      25.0000,   1.00000,    822.9744
    132.5000,      25.0000,   1.00000,    715.5220
    137.5000,      25.0000,   1.00000,    649.8700
    142.5000,      25.0000,   1.00000,    595.8198
    147.5000,      25.0000,   1.00000,    605.7620
    152.5000,      25.0000,   1.00000,    670.8535
    157.5000,      25.0000,   1.00000,    718.2836
    162.5000,      25.0000,   1.00000,    744.6890
    167.5000,      25.0000,   1.00000,    730.4935
    172.5000,      25.0000,   1.00000,    600.2682
    177.5000,      25.0000,   1.00000,    466.8166
    182.5000,      25.0000,   1.00000,    410.9203
    187.5000,      25.0000,   1.00000,    369.2041
    192.5000,      25.0000,   1.00000,    337.9210
    197.5000,      25.0000,   1.00000,    349.6706
    202.5000,      25.0000,   1.00000,    393.6505
    207.5000,      25.0000,   1.00000,    407.9224
    212.5000,      25.0000,   1.00000,    450.6208
    217.5000,      25.0000,   1.00000,    450.8307
    222.5000,      25.0000,   1.00000,    440.8904
    227.5000,      25.0000,   1.00000,    426.2852
    232.5000,      25.0000,   1.00000,    410.9945
    237.5000,      25.0000,   1.00000,    356.9105
    242.5000,      25.0000,   1.00000,    347.8141
    247.5000,      25.0000,   1.00000,    351.7921
    257.5000,      25.0000,   1.00000,    427.6332
    262.5000,      25.0000,   1.00000,    460.3937
    267.5000,      25.0000,   1.00000,    445.5958
    272.5000,      25.0000,   1.00000,    427.2797
    277.5000,      25.0000,   1.00000,    420.1486
    282.5000,      25.0000,   1.00000,    398.3350
    287.5000,      25.0000,   1.00000,    384.2146
    292.5000,      25.0000,   1.00000,    366.5449
    297.5000,      25.0000,   1.00000,    366.8590
    302.5000,      25.0000,   1.00000,    361.7387
    307.5000,      25.0000,   1.00000,    375.7191
    312.5000,      25.0000,   1.00000,    374.0809
    317.5000,      25.0000,   1.00000,    373.4968
    322.5000,      25.0000,   1.00000,    352.3097
    327.5000,      25.0000,   1.00000,    340.9642
    332.5000,      25.0000,   1.00000,    333.0366
    337.5000,      25.0000,   1.00000,    333.6340
    342.5000,      25.0000,   1.00000,    323.5893
    347.5000,      25.0000,   1.00000,    328.4766
    352.5000,      25.0000,   1.00000,    322.5484
    357.5000,      25.0000,   1.00000,    314.6504
    362.5000,      25.0000,   1.00000,    313.7320
    367.5000,      25.0000,   1.00000,    316.9154
    372.5000,      25.0000,   1.00000,    307.9466
    377.5000,      25.0000,   1.00000,    308.0682
    382.5000,      25.0000,   1.00000,    315.6965
    387.5000,      25.0000,   1.00000,    311.0143
    392.5000,      25.0000,   1.00000,    303.3554
    397.5000,      25.0000,   1.00000,    308.0301
    402.5000,      25.0000,   1.00000,    306.8385
    407.5000,      25.0000,   1.00000,    293.9320
    412.5000,      25.0000,   1.00000,    302.2812
    417.5000,      25.0000,   1.00000,    303.9394
    422.5000,      25.0000,   1.00000,    296.6588
    427.5000,      25.0000,   1.00000,    285.8709
    432.5000,      25.0000,   1.00000,    294.2379
    437.5000,      25.0000,   1.00000,    282.1262
     37.5000,       5.0000,   7.00000,    854.6089
     42.5000,       5.0000,   7.00000,    927.6073
     47.5000,       5.0000,   7.00000,   1056.9124
     52.5000,       5.0000,   7.00000,   1064.0995
     57.5000,       5.0000,   7.00000,   1025.2430
     62.5000,       5.0000,   7.00000,    990.5834
     67.5000,       5.0000,   7.00000,    956.6631
     72.5000,       5.0000,   7.00000,    978.3647
     77.5000,       5.0000,   7.00000,    997.9039
     82.5000,       5.0000,   7.00000,   1169.1890
     87.5000,       5.0000,   7.00000,   1158.0425
     92.5000,       5.0000,   7.00000,    960.1776
     97.5000,       5.0000,   7.00000,    860.1516
    102.5000,       5.0000,   7.00000,    893.4655
    107.5000,       5.0000,   7.00000,    862.9073
    112.5000,       5.0000,   7.00000,    922.4167
    117.5000,       5.0000,   7.00000,    946.5966
    122.5000,       5.0000,   7.00000,    968.0260
    127.5000,       5.0000,   7.00000,    822.9156
    132.5000,       5.0000,   7.00000,    618.2010
    137.5000,       5.0000,   7.00000,    484.9614
    142.5000,       5.0000,   7.00000,    441.8986
    147.5000,       5.0000,   7.00000,    620.7381
    152.5000,       5.0000,   7.00000,    670.6335
    157.5000,       5.0000,   7.00000,    781.2114
    162.5000,       5.0000,   7.00000,    718.5859
    167.5000,       5.0000,   7.00000,    551.8287
    172.5000,       5.0000,   7.00000,    465.5892
    202.5000,       5.0000,   7.00000,    249.7961
    207.5000,       5.0000,   7.00000,    315.9545
    212.5000,       5.0000,   7.00000,    381.6121
    217.5000,       5.0000,   7.00000,    465.9564
    222.5000,       5.0000,   7.00000,    474.5056
    237.5000,       5.0000,   7.00000,    310.9196
    242.5000,       5.0000,   7.00000,    313.0890
    247.5000,       5.0000,   7.00000,    349.0921
    252.5000,       5.0000,   7.00000,    388.7774
    257.5000,       5.0000,   7.00000,    375.3700
    262.5000,       5.0000,   7.00000,    374.1816
    267.5000,       5.0000,   7.00000,    440.0726
    272.5000,       5.0000,   7.00000,    491.9435
    277.5000,       5.0000,   7.00000,    411.1883
    282.5000,       5.0000,   7.00000,    344.3463
    287.5000,       5.0000,   7.00000,    355.5797
    292.5000,       5.0000,   7.00000,    324.2200
    297.5000,       5.0000,   7.00000,    422.0267
    302.5000,       5.0000,   7.00000,    353.4530
    307.5000,       5.0000,   7.00000,    381.7902
    312.5000,       5.0000,   7.00000,    374.9273
    317.5000,       5.0000,   7.00000,    363.1384
    322.5000,       5.0000,   7.00000,    358.5228
    327.5000,       5.0000,   7.00000,    353.3519
    332.5000,       5.0000,   7.00000,    319.8499
    337.5000,       5.0000,   7.00000,    328.4769
    342.5000,       5.0000,   7.00000,    332.3626
    347.5000,       5.0000,   7.00000,    320.4745
    352.5000,       5.0000,   7.00000,    326.6374
    357.5000,       5.0000,   7.00000,    325.7974
    362.5000,       5.0000,   7.00000,    315.6963
    367.5000,       5.0000,   7.00000,    301.0210
    372.5000,       5.0000,   7.00000,    310.8407
    377.5000,       5.0000,   7.00000,    314.5331
    382.5000,       5.0000,   7.00000,    299.6605
    387.5000,       5.0000,   7.00000,    346.7076
    397.5000,       5.0000,   7.00000,    318.1079
    402.5000,       5.0000,   7.00000,    286.9461
    407.5000,       5.0000,   7.00000,    313.8304
    412.5000,       5.0000,   7.00000,    336.5961
    417.5000,       5.0000,   7.00000,    253.6333
    422.5000,       5.0000,   7.00000,    335.9691
    427.5000,       5.0000,   7.00000,    301.9470
    432.5000,       5.0000,   7.00000,    298.2821
    437.5000,       5.0000,   7.00000,    270.1462
     42.5000,       5.0000,   8.00000,    850.4903
     47.5000,       5.0000,   8.00000,    959.2349
     52.5000,       5.0000,   8.00000,    986.4078
     57.5000,       5.0000,   8.00000,    953.3584
     62.5000,       5.0000,   8.00000,    924.9814
     67.5000,       5.0000,   8.00000,    901.8111
     72.5000,       5.0000,   8.00000,    914.2346
     77.5000,       5.0000,   8.00000,    918.0840
     82.5000,       5.0000,   8.00000,   1045.6915
     87.5000,       5.0000,   8.00000,   1015.3630
     92.5000,       5.0000,   8.00000,    865.0630
     97.5000,       5.0000,   8.00000,    807.8983
    102.5000,       5.0000,   8.00000,    858.2904
    107.5000,       5.0000,   8.00000,    799.2330
    112.5000,       5.0000,   8.00000,    836.0246
    117.5000,       5.0000,   8.00000,    816.6288
    122.5000,       5.0000,   8.00000,    812.7225
    127.5000,       5.0000,   8.00000,    726.0637
    132.5000,       5.0000,   8.00000,    576.7491
    137.5000,       5.0000,   8.00000,    448.5198
    142.5000,       5.0000,   8.00000,    410.3372
    147.5000,       5.0000,   8.00000,    593.0678
    152.5000,       5.0000,   8.00000,    604.2074
    157.5000,       5.0000,   8.00000,    722.6395
    162.5000,       5.0000,   8.00000,    655.5591
    167.5000,       5.0000,   8.00000,    515.1990
    172.5000,       5.0000,   8.00000,    452.4269
    197.5000,       5.0000,   8.00000,    190.8388
    202.5000,       5.0000,   8.00000,    219.8250
    207.5000,       5.0000,   8.00000,    283.1978
    212.5000,       5.0000,   8.00000,    340.3930
    217.5000,       5.0000,   8.00000,    431.2888
    222.5000,       5.0000,   8.00000,    458.5576
    232.5000,       5.0000,   8.00000,    329.3366
    237.5000,       5.0000,   8.00000,    291.8195
    252.5000,       5.0000,   8.00000,    345.9387
    257.5000,       5.0000,   8.00000,    310.5841
    262.5000,       5.0000,   8.00000,    323.8235
    267.5000,       5.0000,   8.00000,    399.8552
    272.5000,       5.0000,   8.00000,    456.3141
    277.5000,       5.0000,   8.00000,    389.2742
    282.5000,       5.0000,   8.00000,    324.5579
    287.5000,       5.0000,   8.00000,    334.3529
    292.5000,       5.0000,   8.00000,    309.9722
    297.5000,       5.0000,   8.00000,    415.1806
    302.5000,       5.0000,   8.00000,    347.7341
    307.5000,       5.0000,   8.00000,    368.8214
    312.5000,       5.0000,   8.00000,    355.5891
    317.5000,       5.0000,   8.00000,    355.5237
    322.5000,       5.0000,   8.00000,    359.3821
    327.5000,       5.0000,   8.00000,    353.9146
    332.5000,       5.0000,   8.00000,    322.6590
    337.5000,       5.0000,   8.00000,    319.3298
    342.5000,       5.0000,   8.00000,    336.1602
    347.5000,       5.0000,   8.00000,    315.3539
    352.5000,       5.0000,   8.00000,    327.3682
    357.5000,       5.0000,   8.00000,    325.5099
    362.5000,       5.0000,   8.00000,    318.1764
    367.5000,       5.0000,   8.00000,    300.3891
    372.5000,       5.0000,   8.00000,    309.8429
    377.5000,       5.0000,   8.00000,    324.0512
    382.5000,       5.0000,   8.00000,    298.2026
    397.5000,       5.0000,   8.00000,    324.5065
    402.5000,       5.0000,   8.00000,    293.1814
    407.5000,       5.0000,   8.00000,    323.9489
    422.5000,       5.0000,   8.00000,    342.0124
    432.5000,       5.0000,   8.00000,    304.8779
     52.5000,      35.0000,   1.00000,    815.7057
     57.5000,      35.0000,   1.00000,    831.4360
     62.5000,      35.0000,   1.00000,    838.4582
     67.5000,      35.0000,   1.00000,    852.9110
     72.5000,      35.0000,   1.00000,    845.2321
     77.5000,      35.0000,   1.00000,    808.1614
     82.5000,      35.0000,   1.00000,    789.4742
     87.5000,      35.0000,   1.00000,    800.6618
     92.5000,      35.0000,   1.00000,    822.5958
     97.5000,      35.0000,   1.00000,    836.6299
    102.5000,      35.0000,   1.00000,    828.6569
    107.5000,      35.0000,   1.00000,    778.4840
    112.5000,      35.0000,   1.00000,    724.2310
    117.5000,      35.0000,   1.00000,    683.4880
    122.5000,      35.0000,   1.00000,    637.2073
    127.5000,      35.0000,   1.00000,    599.1331
    132.5000,      35.0000,   1.00000,    586.5136
    137.5000,      35.0000,   1.00000,    593.1255
    142.5000,      35.0000,   1.00000,    571.9595
    147.5000,      35.0000,   1.00000,    548.4363
    152.5000,      35.0000,   1.00000,    537.5079
    157.5000,      35.0000,   1.00000,    551.9127
    162.5000,      35.0000,   1.00000,    576.7309
    167.5000,      35.0000,   1.00000,    552.5600
    172.5000,      35.0000,   1.00000,    513.3507
    177.5000,      35.0000,   1.00000,    457.1171
    182.5000,      35.0000,   1.00000,    377.0588
    187.5000,      35.0000,   1.00000,    330.2974
    192.5000,      35.0000,   1.00000,    308.4104
    197.5000,      35.0000,   1.00000,    288.3796
    202.5000,      35.0000,   1.00000,    305.3153
    207.5000,      35.0000,   1.00000,    338.6738
    212.5000,      35.0000,   1.00000,    341.6746
    217.5000,      35.0000,   1.00000,    354.7473
    222.5000,      35.0000,   1.00000,    349.0638
    227.5000,      35.0000,   1.00000,    346.2993
    232.5000,      35.0000,   1.00000,    348.1375
    237.5000,      35.0000,   1.00000,    331.3065
    242.5000,      35.0000,   1.00000,    307.1242
    247.5000,      35.0000,   1.00000,    287.6625
    252.5000,      35.0000,   1.00000,    281.4420
    257.5000,      35.0000,   1.00000,    292.9014
    262.5000,      35.0000,   1.00000,    302.4191
    267.5000,      35.0000,   1.00000,    308.2481
    272.5000,      35.0000,   1.00000,    319.7445
    277.5000,      35.0000,   1.00000,    331.1516
    282.5000,      35.0000,   1.00000,    352.5316
    287.5000,      35.0000,   1.00000,    350.9172
    292.5000,      35.0000,   1.00000,    336.4015
    297.5000,      35.0000,   1.00000,    331.7037
    302.5000,      35.0000,   1.00000,    336.8467
    307.5000,      35.0000,   1.00000,    341.3871
    312.5000,      35.0000,   1.00000,    347.4630
    317.5000,      35.0000,   1.00000,    333.9324
    322.5000,      35.0000,   1.00000,    339.3097
    327.5000,      35.0000,   1.00000,    344.5729
    332.5000,      35.0000,   1.00000,    342.0745
    337.5000,      35.0000,   1.00000,    330.9499
    342.5000,      35.0000,   1.00000,    324.2650
    347.5000,      35.0000,   1.00000,    312.8244
    352.5000,      35.0000,   1.00000,    318.7879
    357.5000,      35.0000,   1.00000,    317.5090
    362.5000,      35.0000,   1.00000,    315.4969
    367.5000,      35.0000,   1.00000,    319.0108
    372.5000,      35.0000,   1.00000,    318.9478
    377.5000,      35.0000,   1.00000,    314.7510
    382.5000,      35.0000,   1.00000,    313.7280
    387.5000,      35.0000,   1.00000,    312.8437
    392.5000,      35.0000,   1.00000,    316.5129
    397.5000,      35.0000,   1.00000,    323.6300
    402.5000,      35.0000,   1.00000,    314.6192
    407.5000,      35.0000,   1.00000,    312.0218
    412.5000,      35.0000,   1.00000,    309.1512
    417.5000,      35.0000,   1.00000,    305.4197
    422.5000,      35.0000,   1.00000,    303.0621
     52.5000,       5.0000,  10.00000,    889.2399
     57.5000,       5.0000,  10.00000,    860.7574
     62.5000,       5.0000,  10.00000,    819.1381
     67.5000,       5.0000,  10.00000,    784.2689
     72.5000,       5.0000,  10.00000,    785.3065
     77.5000,       5.0000,  10.00000,    781.7209
     82.5000,       5.0000,  10.00000,    910.6074
     87.5000,       5.0000,  10.00000,    904.1090
     92.5000,       5.0000,  10.00000,    762.9301
     97.5000,       5.0000,  10.00000,    682.4408
    102.5000,       5.0000,  10.00000,    704.7608
    107.5000,       5.0000,  10.00000,    642.4779
    112.5000,       5.0000,  10.00000,    656.7327
    117.5000,       5.0000,  10.00000,    659.6780
    122.5000,       5.0000,  10.00000,    687.2879
    127.5000,       5.0000,  10.00000,    604.0906
    132.5000,       5.0000,  10.00000,    476.2953
    137.5000,       5.0000,  10.00000,    403.6093
    142.5000,       5.0000,  10.00000,    388.3624
    147.5000,       5.0000,  10.00000,    570.5035
    152.5000,       5.0000,  10.00000,    603.1829
    157.5000,       5.0000,  10.00000,    711.2877
    162.5000,       5.0000,  10.00000,    617.7219
    167.5000,       5.0000,  10.00000,    467.2138
    187.5000,       5.0000,  10.00000,    235.6094
    202.5000,       5.0000,  10.00000,    177.5713
    207.5000,       5.0000,  10.00000,    232.2615
    252.5000,       5.0000,  10.00000,    297.0865
    267.5000,       5.0000,  10.00000,    301.2552
    282.5000,       5.0000,  10.00000,    284.7623
    287.5000,       5.0000,  10.00000,    302.0593
    297.5000,       5.0000,  10.00000,    378.0989
    302.5000,       5.0000,  10.00000,    326.0398
    307.5000,       5.0000,  10.00000,    353.0918
    317.5000,       5.0000,  10.00000,    325.2525
    322.5000,       5.0000,  10.00000,    337.3394
    327.5000,       5.0000,  10.00000,    348.5990
    332.5000,       5.0000,  10.00000,    323.8511
    337.5000,       5.0000,  10.00000,    318.3147
    347.5000,       5.0000,  10.00000,    302.0156
    362.5000,       5.0000,  10.00000,    311.6548
    367.5000,       5.0000,  10.00000,    299.3567
    372.5000,       5.0000,  10.00000,    308.1833
    422.5000,       5.0000,  10.00000,    348.2729
     67.5000,      45.0000,   1.00000,    731.5777
     72.5000,      45.0000,   1.00000,    735.1628
     77.5000,      45.0000,   1.00000,    726.8318
     82.5000,      45.0000,   1.00000,    707.2483
     87.5000,      45.0000,   1.00000,    689.1275
     92.5000,      45.0000,   1.00000,    656.8724
     97.5000,      45.0000,   1.00000,    628.2758
    102.5000,      45.0000,   1.00000,    614.2443
    107.5000,      45.0000,   1.00000,    581.1781
    112.5000,      45.0000,   1.00000,    532.6091
    117.5000,      45.0000,   1.00000,    516.8688
    122.5000,      45.0000,   1.00000,    518.7635
    127.5000,      45.0000,   1.00000,    517.2931
    132.5000,      45.0000,   1.00000,    533.0972
    137.5000,      45.0000,   1.00000,    551.3779
    142.5000,      45.0000,   1.00000,    555.7729
    147.5000,      45.0000,   1.00000,    534.4619
    152.5000,      45.0000,   1.00000,    519.6764
    157.5000,      45.0000,   1.00000,    519.2391
    162.5000,      45.0000,   1.00000,    516.6264
    167.5000,      45.0000,   1.00000,    510.6240
    172.5000,      45.0000,   1.00000,    487.6686
    177.5000,      45.0000,   1.00000,    443.2666
    182.5000,      45.0000,   1.00000,    383.8649
    187.5000,      45.0000,   1.00000,    339.0534
    192.5000,      45.0000,   1.00000,    326.3802
    197.5000,      45.0000,   1.00000,    328.9570
    202.5000,      45.0000,   1.00000,    314.4572
    207.5000,      45.0000,   1.00000,    294.4418
    212.5000,      45.0000,   1.00000,    290.3612
    217.5000,      45.0000,   1.00000,    284.0690
    222.5000,      45.0000,   1.00000,    298.3447
    227.5000,      45.0000,   1.00000,    323.5230
    232.5000,      45.0000,   1.00000,    330.5690
    237.5000,      45.0000,   1.00000,    324.4805
    242.5000,      45.0000,   1.00000,    303.6514
    247.5000,      45.0000,   1.00000,    288.3466
    252.5000,      45.0000,   1.00000,    282.8940
    257.5000,      45.0000,   1.00000,    269.2031
    262.5000,      45.0000,   1.00000,    257.7579
    267.5000,      45.0000,   1.00000,    248.6911
    272.5000,      45.0000,   1.00000,    241.5388
    277.5000,      45.0000,   1.00000,    250.4593
    282.5000,      45.0000,   1.00000,    262.3627
    287.5000,      45.0000,   1.00000,    285.4823
    292.5000,      45.0000,   1.00000,    299.1956
    297.5000,      45.0000,   1.00000,    295.3232
    302.5000,      45.0000,   1.00000,    298.7098
    307.5000,      45.0000,   1.00000,    306.7425
    312.5000,      45.0000,   1.00000,    311.3178
    317.5000,      45.0000,   1.00000,    324.4178
    322.5000,      45.0000,   1.00000,    319.4489
    327.5000,      45.0000,   1.00000,    316.7054
    332.5000,      45.0000,   1.00000,    310.0139
    337.5000,      45.0000,   1.00000,    313.6204
    342.5000,      45.0000,   1.00000,    318.3780
    347.5000,      45.0000,   1.00000,    310.6347
    352.5000,      45.0000,   1.00000,    307.5198
    357.5000,      45.0000,   1.00000,    304.2421
    362.5000,      45.0000,   1.00000,    299.3149
    367.5000,      45.0000,   1.00000,    308.1886
    372.5000,      45.0000,   1.00000,    310.7977
    377.5000,      45.0000,   1.00000,    314.7996
    382.5000,      45.0000,   1.00000,    313.4850
    387.5000,      45.0000,   1.00000,    312.2864
    392.5000,      45.0000,   1.00000,    316.4644
    397.5000,      45.0000,   1.00000,    310.5446
    402.5000,      45.0000,   1.00000,    315.2948
    407.5000,      45.0000,   1.00000,    318.0430
     67.5000,      15.0000,   4.00000,    693.8896
     72.5000,      15.0000,   4.00000,    706.1078
     77.5000,      15.0000,   4.00000,    765.0612
     82.5000,      15.0000,   4.00000,    792.7547
     87.5000,      15.0000,   4.00000,    768.4054
     92.5000,      15.0000,   4.00000,    657.0516
     97.5000,      15.0000,   4.00000,    558.2778
    102.5000,      15.0000,   4.00000,    505.6515
    107.5000,      15.0000,   4.00000,    493.1727
    112.5000,      15.0000,   4.00000,    482.7456
    117.5000,      15.0000,   4.00000,    515.5386
    122.5000,      15.0000,   4.00000,    533.1290
    127.5000,      15.0000,   4.00000,    501.4492
    132.5000,      15.0000,   4.00000,    439.6717
    137.5000,      15.0000,   4.00000,    387.7443
    142.5000,      15.0000,   4.00000,    426.0205
    147.5000,      15.0000,   4.00000,    504.5328
    152.5000,      15.0000,   4.00000,    631.6415
    157.5000,      15.0000,   4.00000,    661.8559
    162.5000,      15.0000,   4.00000,    622.5992
    167.5000,      15.0000,   4.00000,    521.0617
    172.5000,      15.0000,   4.00000,    458.1093
    177.5000,      15.0000,   4.00000,    407.0287
    182.5000,      15.0000,   4.00000,    344.4327
    187.5000,      15.0000,   4.00000,    286.3573
    192.5000,      15.0000,   4.00000,    232.9211
    197.5000,      15.0000,   4.00000,    214.4988
    202.5000,      15.0000,   4.00000,    184.7182
    207.5000,      15.0000,   4.00000,    212.7631
    212.5000,      15.0000,   4.00000,    266.3023
    217.5000,      15.0000,   4.00000,    324.2914
    222.5000,      15.0000,   4.00000,    345.8111
    227.5000,      15.0000,   4.00000,    342.3737
    232.5000,      15.0000,   4.00000,    304.6563
    237.5000,      15.0000,   4.00000,    289.4692
    242.5000,      15.0000,   4.00000,    282.2862
    252.5000,      15.0000,   4.00000,    271.7646
    257.5000,      15.0000,   4.00000,    245.8259
    262.5000,      15.0000,   4.00000,    236.5153
    267.5000,      15.0000,   4.00000,    253.1575
    272.5000,      15.0000,   4.00000,    261.2708
    277.5000,      15.0000,   4.00000,    250.0583
    282.5000,      15.0000,   4.00000,    237.5112
    287.5000,      15.0000,   4.00000,    235.8020
    292.5000,      15.0000,   4.00000,    273.9879
    297.5000,      15.0000,   4.00000,    286.0775
    302.5000,      15.0000,   4.00000,    313.8593
    307.5000,      15.0000,   4.00000,    304.5743
    312.5000,      15.0000,   4.00000,    310.0193
    317.5000,      15.0000,   4.00000,    312.3508
    322.5000,      15.0000,   4.00000,    315.0709
    327.5000,      15.0000,   4.00000,    309.0237
    332.5000,      15.0000,   4.00000,    299.9518
    337.5000,      15.0000,   4.00000,    299.3010
    342.5000,      15.0000,   4.00000,    303.1315
    347.5000,      15.0000,   4.00000,    302.0324
    352.5000,      15.0000,   4.00000,    301.6479
    357.5000,      15.0000,   4.00000,    298.8268
    362.5000,      15.0000,   4.00000,    289.1076
    367.5000,      15.0000,   4.00000,    290.9819
    372.5000,      15.0000,   4.00000,    296.5529
    377.5000,      15.0000,   4.00000,    302.6965
    382.5000,      15.0000,   4.00000,    323.0740
    402.5000,      15.0000,   4.00000,    317.9904
    407.5000,      15.0000,   4.00000,    323.8246
     82.5000,      55.0000,   1.00000,    592.1266
     87.5000,      55.0000,   1.00000,    566.0339
     92.5000,      55.0000,   1.00000,    545.3072
     97.5000,      55.0000,   1.00000,    528.5529
    102.5000,      55.0000,   1.00000,    520.9742
    107.5000,      55.0000,   1.00000,    508.5724
    112.5000,      55.0000,   1.00000,    470.2211
    117.5000,      55.0000,   1.00000,    440.5703
    122.5000,      55.0000,   1.00000,    443.4676
    127.5000,      55.0000,   1.00000,    459.5422
    132.5000,      55.0000,   1.00000,    488.2817
    137.5000,      55.0000,   1.00000,    509.7820
    142.5000,      55.0000,   1.00000,    508.4077
    147.5000,      55.0000,   1.00000,    501.1023
    152.5000,      55.0000,   1.00000,    486.4954
    157.5000,      55.0000,   1.00000,    471.0450
    162.5000,      55.0000,   1.00000,    464.6176
    167.5000,      55.0000,   1.00000,    482.0192
    172.5000,      55.0000,   1.00000,    489.4512
    177.5000,      55.0000,   1.00000,    463.1468
    182.5000,      55.0000,   1.00000,    431.3992
    187.5000,      55.0000,   1.00000,    385.7065
    192.5000,      55.0000,   1.00000,    350.8362
    197.5000,      55.0000,   1.00000,    338.1592
    202.5000,      55.0000,   1.00000,    325.7137
    207.5000,      55.0000,   1.00000,    305.2301
    212.5000,      55.0000,   1.00000,    294.7489
    217.5000,      55.0000,   1.00000,    288.5094
    222.5000,      55.0000,   1.00000,    277.1045
    227.5000,      55.0000,   1.00000,    282.1818
    232.5000,      55.0000,   1.00000,    289.5985
    242.5000,      55.0000,   1.00000,    300.1840
    247.5000,      55.0000,   1.00000,    298.2939
    252.5000,      55.0000,   1.00000,    284.0443
    257.5000,      55.0000,   1.00000,    270.6286
    262.5000,      55.0000,   1.00000,    261.3593
    267.5000,      55.0000,   1.00000,    252.3232
    272.5000,      55.0000,   1.00000,    251.5536
    277.5000,      55.0000,   1.00000,    245.9535
    282.5000,      55.0000,   1.00000,    240.2133
    287.5000,      55.0000,   1.00000,    241.5201
    292.5000,      55.0000,   1.00000,    248.1303
    297.5000,      55.0000,   1.00000,    256.3706
    302.5000,      55.0000,   1.00000,    266.9517
    307.5000,      55.0000,   1.00000,    273.9786
    312.5000,      55.0000,   1.00000,    282.3604
    317.5000,      55.0000,   1.00000,    288.0617
    322.5000,      55.0000,   1.00000,    295.4474
    327.5000,      55.0000,   1.00000,    292.8015
    332.5000,      55.0000,   1.00000,    294.2294
    337.5000,      55.0000,   1.00000,    297.7528
    342.5000,      55.0000,   1.00000,    290.3702
    347.5000,      55.0000,   1.00000,    287.2574
    352.5000,      55.0000,   1.00000,    288.8834
    357.5000,      55.0000,   1.00000,    293.1116
    362.5000,      55.0000,   1.00000,    301.0013
    367.5000,      55.0000,   1.00000,    301.7788
    372.5000,      55.0000,   1.00000,    300.3590
    377.5000,      55.0000,   1.00000,    295.9723
    382.5000,      55.0000,   1.00000,    301.4947
    387.5000,      55.0000,   1.00000,    305.2433
    392.5000,      55.0000,   1.00000,    301.9790
     82.5000,      15.0000,   5.00000,    684.9421
     87.5000,      15.0000,   5.00000,    651.5586
     92.5000,      15.0000,   5.00000,    562.3526
     97.5000,      15.0000,   5.00000,    478.1106
    107.5000,      15.0000,   5.00000,    428.0323
    112.5000,      15.0000,   5.00000,    417.7064
    117.5000,      15.0000,   5.00000,    441.0287
    122.5000,      15.0000,   5.00000,    450.4536
    127.5000,      15.0000,   5.00000,    433.8189
    132.5000,      15.0000,   5.00000,    391.1839
    137.5000,      15.0000,   5.00000,    354.2179
    142.5000,      15.0000,   5.00000,    395.2806
    147.5000,      15.0000,   5.00000,    473.8116
    152.5000,      15.0000,   5.00000,    593.9996
    157.5000,      15.0000,   5.00000,    633.0222
    162.5000,      15.0000,   5.00000,    613.4274
    167.5000,      15.0000,   5.00000,    539.3367
    172.5000,      15.0000,   5.00000,    490.6009
    177.5000,      15.0000,   5.00000,    443.3185
    182.5000,      15.0000,   5.00000,    373.2029
    187.5000,      15.0000,   5.00000,    304.9246
    192.5000,      15.0000,   5.00000,    237.9786
    197.5000,      15.0000,   5.00000,    211.6128
    202.5000,      15.0000,   5.00000,    180.1960
    207.5000,      15.0000,   5.00000,    213.2013
    212.5000,      15.0000,   5.00000,    273.0626
    217.5000,      15.0000,   5.00000,    319.6069
    222.5000,      15.0000,   5.00000,    330.7969
    227.5000,      15.0000,   5.00000,    310.1479
    232.5000,      15.0000,   5.00000,    279.1666
    252.5000,      15.0000,   5.00000,    270.6979
    257.5000,      15.0000,   5.00000,    250.2265
    262.5000,      15.0000,   5.00000,    241.1558
    267.5000,      15.0000,   5.00000,    258.2387
    272.5000,      15.0000,   5.00000,    262.7461
    287.5000,      15.0000,   5.00000,    208.9994
    292.5000,      15.0000,   5.00000,    236.7459
    297.5000,      15.0000,   5.00000,    248.9273
    302.5000,      15.0000,   5.00000,    279.5836
    307.5000,      15.0000,   5.00000,    277.2578
    312.5000,      15.0000,   5.00000,    283.9469
    317.5000,      15.0000,   5.00000,    283.2946
    322.5000,      15.0000,   5.00000,    287.7257
    327.5000,      15.0000,   5.00000,    285.3374
    332.5000,      15.0000,   5.00000,    280.4250
    337.5000,      15.0000,   5.00000,    281.5549
    342.5000,      15.0000,   5.00000,    276.1789
    357.5000,      15.0000,   5.00000,    284.6731
    362.5000,      15.0000,   5.00000,    281.2896
    392.5000,      15.0000,   5.00000,    325.6014
     97.5000,      65.0000,   1.00000,    491.3112
    102.5000,      65.0000,   1.00000,    484.9014
    107.5000,      65.0000,   1.00000,    473.5645
    112.5000,      65.0000,   1.00000,    462.7891
    117.5000,      65.0000,   1.00000,    454.4653
    122.5000,      65.0000,   1.00000,    438.3529
    127.5000,      65.0000,   1.00000,    438.7918
    132.5000,      65.0000,   1.00000,    442.2652
    137.5000,      65.0000,   1.00000,    439.7948
    142.5000,      65.0000,   1.00000,    445.4077
    147.5000,      65.0000,   1.00000,    456.5367
    152.5000,      65.0000,   1.00000,    457.0164
    157.5000,      65.0000,   1.00000,    441.7148
    162.5000,      65.0000,   1.00000,    433.5451
    167.5000,      65.0000,   1.00000,    428.6567
    172.5000,      65.0000,   1.00000,    434.0333
    177.5000,      65.0000,   1.00000,    444.4152
    182.5000,      65.0000,   1.00000,    443.8999
    187.5000,      65.0000,   1.00000,    439.1837
    192.5000,      65.0000,   1.00000,    406.5945
    197.5000,      65.0000,   1.00000,    372.0284
    202.5000,      65.0000,   1.00000,    347.7051
    207.5000,      65.0000,   1.00000,    324.8501
    212.5000,      65.0000,   1.00000,    296.9189
    217.5000,      65.0000,   1.00000,    284.3143
    257.5000,      65.0000,   1.00000,    271.8495
    262.5000,      65.0000,   1.00000,    264.9913
    267.5000,      65.0000,   1.00000,    265.4716
    272.5000,      65.0000,   1.00000,    264.6543
    277.5000,      65.0000,   1.00000,    265.6523
    287.5000,      65.0000,   1.00000,    254.5157
    292.5000,      65.0000,   1.00000,    251.9371
    297.5000,      65.0000,   1.00000,    250.8614
    302.5000,      65.0000,   1.00000,    246.6516
    307.5000,      65.0000,   1.00000,    245.3319
    312.5000,      65.0000,   1.00000,    248.5454
    317.5000,      65.0000,   1.00000,    255.6388
    322.5000,      65.0000,   1.00000,    268.6691
    327.5000,      65.0000,   1.00000,    274.2607
    332.5000,      65.0000,   1.00000,    272.7488
    337.5000,      65.0000,   1.00000,    272.6526
    342.5000,      65.0000,   1.00000,    274.6041
    347.5000,      65.0000,   1.00000,    279.0246
    352.5000,      65.0000,   1.00000,    282.5628
    357.5000,      65.0000,   1.00000,    284.0616
    362.5000,      65.0000,   1.00000,    280.8227
    367.5000,      65.0000,   1.00000,    285.0052
    372.5000,      65.0000,   1.00000,    289.7267
    377.5000,      65.0000,   1.00000,    292.6533
     97.5000,      15.0000,   6.00000,    452.5936
    102.5000,      15.0000,   6.00000,    418.3692
    107.5000,      15.0000,   6.00000,    411.2367
    112.5000,      15.0000,   6.00000,    408.9212
    117.5000,      15.0000,   6.00000,    432.0146
    122.5000,      15.0000,   6.00000,    431.2009
    127.5000,      15.0000,   6.00000,    402.7170
    132.5000,      15.0000,   6.00000,    352.1811
    137.5000,      15.0000,   6.00000,    317.2628
    142.5000,      15.0000,   6.00000,    362.8680
    147.5000,      15.0000,   6.00000,    446.0844
    152.5000,      15.0000,   6.00000,    570.9576
    157.5000,      15.0000,   6.00000,    613.2770
    162.5000,      15.0000,   6.00000,    598.3445
    167.5000,      15.0000,   6.00000,    524.2296
    172.5000,      15.0000,   6.00000,    479.2564
    177.5000,      15.0000,   6.00000,    439.2506
    182.5000,      15.0000,   6.00000,    381.9043
    187.5000,      15.0000,   6.00000,    320.3410
    192.5000,      15.0000,   6.00000,    253.3469
    197.5000,      15.0000,   6.00000,    223.7860
    202.5000,      15.0000,   6.00000,    185.6293
    207.5000,      15.0000,   6.00000,    213.6975
    212.5000,      15.0000,   6.00000,    267.1314
    217.5000,      15.0000,   6.00000,    315.4018
    267.5000,      15.0000,   6.00000,    262.3914
    272.5000,      15.0000,   6.00000,    273.6217
    297.5000,      15.0000,   6.00000,    247.6868
    307.5000,      15.0000,   6.00000,    254.2832
    312.5000,      15.0000,   6.00000,    257.5025
    317.5000,      15.0000,   6.00000,    258.2148
    322.5000,      15.0000,   6.00000,    268.6040
    327.5000,      15.0000,   6.00000,    265.4416
    342.5000,      15.0000,   6.00000,    260.2769
    105.0000,      30.0000,   3.00000,    437.0574
    110.0000,      30.0000,   3.00000,    426.9203
    115.0000,      30.0000,   3.00000,    418.0670
    120.0000,      30.0000,   3.00000,    399.2452
    125.0000,      30.0000,   3.00000,    387.5160
    130.0000,      30.0000,   3.00000,    372.6184
    135.0000,      30.0000,   3.00000,    382.8676
    140.0000,      30.0000,   3.00000,    392.5099
    145.0000,      30.0000,   3.00000,    425.3321
    150.0000,      30.0000,   3.00000,    462.5645
    155.0000,      30.0000,   3.00000,    500.3704
    160.0000,      30.0000,   3.00000,    538.8765
    165.0000,      30.0000,   3.00000,    545.5164
    170.0000,      30.0000,   3.00000,    519.1468
    175.0000,      30.0000,   3.00000,    450.1766
    180.0000,      30.0000,   3.00000,    399.3073
    185.0000,      30.0000,   3.00000,    352.1460
    190.0000,      30.0000,   3.00000,    312.8962
    195.0000,      30.0000,   3.00000,    264.3484
    200.0000,      30.0000,   3.00000,    242.9890
    205.0000,      30.0000,   3.00000,    252.6154
    210.0000,      30.0000,   3.00000,    254.1764
    265.0000,      30.0000,   3.00000,    263.6893
    270.0000,      30.0000,   3.00000,    255.3485
    275.0000,      30.0000,   3.00000,    254.1417
    280.0000,      30.0000,   3.00000,    253.7312
    290.0000,      30.0000,   3.00000,    249.9781
    295.0000,      30.0000,   3.00000,    249.0867
    300.0000,      30.0000,   3.00000,    254.6608
    305.0000,      30.0000,   3.00000,    254.0003
    310.0000,      30.0000,   3.00000,    256.4305
    315.0000,      30.0000,   3.00000,    254.4196
    320.0000,      30.0000,   3.00000,    252.7181
    325.0000,      30.0000,   3.00000,    253.2940
    330.0000,      30.0000,   3.00000,    257.2010
    335.0000,      30.0000,   3.00000,    258.5031
    340.0000,      30.0000,   3.00000,    259.6000
    345.0000,      30.0000,   3.00000,    259.8325
    350.0000,      30.0000,   3.00000,    260.4266
    355.0000,      30.0000,   3.00000,    259.2209
    360.0000,      30.0000,   3.00000,    260.6548
    365.0000,      30.0000,   3.00000,    265.4035
    370.0000,      30.0000,   3.00000,    265.4838
    112.5000,      25.0000,   4.00000,    415.0677
    122.5000,      25.0000,   4.00000,    398.7166
    127.5000,      25.0000,   4.00000,    380.5423
    137.5000,      25.0000,   4.00000,    369.4618
    142.5000,      25.0000,   4.00000,    389.3606
    147.5000,      25.0000,   4.00000,    447.0871
    152.5000,      25.0000,   4.00000,    504.5145
    157.5000,      25.0000,   4.00000,    540.7086
    162.5000,      25.0000,   4.00000,    540.2981
    167.5000,      25.0000,   4.00000,    536.7768
    172.5000,      25.0000,   4.00000,    478.6796
    177.5000,      25.0000,   4.00000,    410.7220
    182.5000,      25.0000,   4.00000,    377.6321
    187.5000,      25.0000,   4.00000,    323.9402
    192.5000,      25.0000,   4.00000,    259.4928
    197.5000,      25.0000,   4.00000,    231.2361
    202.5000,      25.0000,   4.00000,    234.1070
    272.5000,      25.0000,   4.00000,    256.7806
    287.5000,      25.0000,   4.00000,    252.2408
    292.5000,      25.0000,   4.00000,    252.3443
    297.5000,      25.0000,   4.00000,    261.0144
    302.5000,      25.0000,   4.00000,    261.7267
    307.5000,      25.0000,   4.00000,    269.0120
    312.5000,      25.0000,   4.00000,    256.6935
    317.5000,      25.0000,   4.00000,    255.3932
    327.5000,      25.0000,   4.00000,    248.2346
    362.5000,      25.0000,   4.00000,    257.7272
  10.97
ITERATION 3
MODEL RESISTIVITY
LAYER 1
93,     2.5000
     10.0000,     1273.3
     15.0000,     1453.3
     20.0000,     1721.5
     25.0000,     1606.2
     30.0000,     1569.9
     35.0000,     1454.3
     40.0000,     1473.6
     45.0000,     1521.7
     50.0000,     1745.7
     55.0000,     1849.5
     60.0000,     1789.4
     65.0000,     1741.4
     70.0000,     1675.5
     75.0000,     1675.0
     80.0000,     1729.4
     85.0000,     2124.0
     90.0000,     2088.1
     95.0000,     1636.7
    100.0000,     1386.7
    105.0000,     1436.8
    110.0000,     1391.4
    115.0000,     1604.7
    120.0000,     1764.3
    125.0000,     1915.0
    130.0000,     1712.6
    135.0000,     1326.6
    140.0000,     1041.9
    145.0000,     1001.3
    150.0000,     1711.3
    155.0000,     2255.0
    160.0000,     3131.9
    165.0000,     2997.8
    170.0000,     2310.9
    175.0000,     1584.4
    180.0000,     1295.3
    185.0000,     1055.5
    190.0000,     920.01
    195.0000,     1241.5
    200.0000,     832.98
    205.0000,     1006.7
    210.0000,     1336.3
    215.0000,     1676.0
    220.0000,     2044.1
    225.0000,     1883.5
    230.0000,     1275.6
    235.0000,     997.51
    240.0000,     730.74
    245.0000,     614.36
    250.0000,     563.24
    255.0000,     523.00
    260.0000,     401.95
    265.0000,     358.74
    270.0000,     408.56
    275.0000,     428.83
    280.0000,     324.07
    285.0000,     254.44
    290.0000,     266.96
    295.0000,     242.35
    300.0000,     322.21
    305.0000,     263.02
    310.0000,     285.45
    315.0000,     271.66
    320.0000,     275.45
    325.0000,     295.06
    330.0000,     300.30
    335.0000,     261.48
    340.0000,     244.74
    345.0000,     247.64
    350.0000,     240.20
    355.0000,     245.40
    360.0000,     246.30
    365.0000,     243.88
    370.0000,     231.21
    375.0000,     232.84
    380.0000,     234.43
    385.0000,     215.23
    390.0000,     257.87
    395.0000,     238.51
    400.0000,     259.74
    405.0000,     232.93
    410.0000,     249.33
    415.0000,     253.06
    420.0000,     179.61
    425.0000,     256.76
    430.0000,     244.57
    435.0000,     258.78
    440.0000,     224.14
    445.0000,     219.52
    450.0000,     210.56
    455.0000,     259.90
    460.0000,     265.07
    465.0000,     248.57
           230.9675
LAYER 2
93,     5.2500
     10.0000,     1198.8
     15.0000,     1383.8
     20.0000,     1607.3
     25.0000,     1501.4
     30.0000,     1426.2
     35.0000,     1336.9
     40.0000,     1337.7
     45.0000,     1365.3
     50.0000,     1582.4
     55.0000,     1677.9
     60.0000,     1614.2
     65.0000,     1549.0
     70.0000,     1554.6
     75.0000,     1612.8
     80.0000,     1722.7
     85.0000,     2014.5
     90.0000,     1965.2
     95.0000,     1607.4
    100.0000,     1459.2
    105.0000,     1499.6
    110.0000,     1507.3
    115.0000,     1670.3
    120.0000,     1827.3
    125.0000,     2023.2
    130.0000,     1813.8
    135.0000,     1358.8
    140.0000,     1112.1
    145.0000,     1269.2
    150.0000,     1925.2
    155.0000,     1886.8
    160.0000,     2455.5
    165.0000,     2239.5
    170.0000,     1549.2
    175.0000,     1472.5
    180.0000,     1620.1
    185.0000,     1047.0
    190.0000,     928.44
    195.0000,     1562.2
    200.0000,     886.29
    205.0000,     1098.4
    210.0000,     1426.4
    215.0000,     1597.2
    220.0000,     1890.9
    225.0000,     1787.2
    230.0000,     1309.5
    235.0000,     1006.0
    240.0000,     714.81
    245.0000,     632.68
    250.0000,     595.99
    255.0000,     541.57
    260.0000,     429.58
    265.0000,     399.95
    270.0000,     408.28
    275.0000,     444.01
    280.0000,     365.51
    285.0000,     285.77
    290.0000,     284.74
    295.0000,     270.31
    300.0000,     335.42
    305.0000,     288.67
    310.0000,     301.09
    315.0000,     292.86
    320.0000,     285.79
    325.0000,     295.87
    330.0000,     295.85
    335.0000,     265.69
    340.0000,     261.14
    345.0000,     265.84
    350.0000,     242.82
    355.0000,     258.15
    360.0000,     254.66
    365.0000,     245.91
    370.0000,     235.66
    375.0000,     235.08
    380.0000,     240.05
    385.0000,     229.58
    390.0000,     266.72
    395.0000,     254.27
    400.0000,     257.39
    405.0000,     239.61
    410.0000,     257.31
    415.0000,     257.01
    420.0000,     207.16
    425.0000,     262.29
    430.0000,     254.32
    435.0000,     240.20
    440.0000,     221.33
    445.0000,     225.72
    450.0000,     225.65
    455.0000,     264.49
    460.0000,     263.74
    465.0000,     247.79
           232.7147
LAYER 3
91,     8.2750
     15.0000,     1083.5
     20.0000,     1258.0
     25.0000,     1243.4
     30.0000,     1159.7
     35.0000,     1129.6
     40.0000,     1133.0
     45.0000,     1193.9
     50.0000,     1424.4
     55.0000,     1518.6
     60.0000,     1385.2
     65.0000,     1256.8
     70.0000,     1277.5
     75.0000,     1373.9
     80.0000,     1495.0
     85.0000,     1655.6
     90.0000,     1625.9
     95.0000,     1471.8
    100.0000,     1475.7
    105.0000,     1582.5
    110.0000,     1672.8
    115.0000,     1787.7
    120.0000,     1941.2
    125.0000,     2145.9
    130.0000,     1963.4
    135.0000,     1474.5
    140.0000,     1282.5
    145.0000,     1676.5
    150.0000,     2212.4
    155.0000,     1725.2
    160.0000,     2259.2
    165.0000,     1835.1
    170.0000,     862.40
    175.0000,     1383.6
    180.0000,     2071.6
    185.0000,     854.99
    190.0000,     841.98
    195.0000,     1619.4
    200.0000,     819.25
    205.0000,     782.09
    210.0000,     1144.3
    215.0000,     1388.7
    220.0000,     1726.9
    225.0000,     1756.8
    230.0000,     1395.1
    235.0000,     1035.1
    240.0000,     726.47
    245.0000,     710.61
    250.0000,     710.79
    255.0000,     631.91
    260.0000,     526.74
    265.0000,     496.43
    270.0000,     450.95
    275.0000,     506.86
    280.0000,     476.69
    285.0000,     372.77
    290.0000,     339.86
    295.0000,     334.65
    300.0000,     385.50
    305.0000,     364.31
    310.0000,     378.79
    315.0000,     377.88
    320.0000,     344.87
    325.0000,     324.00
    330.0000,     307.82
    335.0000,     289.67
    340.0000,     307.00
    345.0000,     314.28
    350.0000,     274.82
    355.0000,     299.63
    360.0000,     292.17
    365.0000,     268.41
    370.0000,     253.32
    375.0000,     252.14
    380.0000,     266.55
    385.0000,     272.60
    390.0000,     304.87
    395.0000,     285.23
    400.0000,     256.31
    405.0000,     240.29
    410.0000,     260.81
    415.0000,     269.33
    420.0000,     251.91
    425.0000,     284.00
    430.0000,     261.44
    435.0000,     221.62
    440.0000,     217.66
    445.0000,     245.11
    450.0000,     260.97
    455.0000,     284.69
    460.0000,     263.04
           238.4235
LAYER 4
89,    11.6025
     20.0000,     829.23
     25.0000,     986.11
     30.0000,     929.65
     35.0000,     984.84
     40.0000,     1013.6
     45.0000,     1179.3
     50.0000,     1488.7
     55.0000,     1629.6
     60.0000,     1410.3
     65.0000,     1183.3
     70.0000,     1143.3
     75.0000,     1202.1
     80.0000,     1264.8
     85.0000,     1320.1
     90.0000,     1289.9
     95.0000,     1235.9
    100.0000,     1307.5
    105.0000,     1501.8
    110.0000,     1691.3
    115.0000,     1862.8
    120.0000,     2062.7
    125.0000,     2278.5
    130.0000,     2153.8
    135.0000,     1657.7
    140.0000,     1353.8
    145.0000,     1600.1
    150.0000,     1793.8
    155.0000,     1436.7
    160.0000,     2663.9
    165.0000,     1775.3
    170.0000,     393.94
    175.0000,     905.69
    180.0000,     1662.3
    185.0000,     431.09
    190.0000,     460.98
    195.0000,     973.48
    200.0000,     456.83
    205.0000,     337.84
    210.0000,     600.54
    215.0000,     885.69
    220.0000,     1225.3
    225.0000,     1376.4
    230.0000,     1187.7
    235.0000,     922.63
    240.0000,     719.27
    245.0000,     820.23
    250.0000,     890.23
    255.0000,     783.82
    260.0000,     653.63
    265.0000,     589.23
    270.0000,     502.12
    275.0000,     583.71
    280.0000,     620.20
    285.0000,     500.25
    290.0000,     429.65
    295.0000,     419.91
    300.0000,     461.33
    305.0000,     466.48
    310.0000,     496.82
    315.0000,     496.50
    320.0000,     422.73
    325.0000,     359.99
    330.0000,     327.80
    335.0000,     322.98
    340.0000,     363.87
    345.0000,     375.48
    350.0000,     325.45
    355.0000,     353.90
    360.0000,     339.63
    365.0000,     296.14
    370.0000,     271.05
    375.0000,     272.42
    380.0000,     302.30
    385.0000,     327.51
    390.0000,     354.75
    395.0000,     313.36
    400.0000,     254.63
    405.0000,     233.66
    410.0000,     256.63
    415.0000,     281.59
    420.0000,     292.20
    425.0000,     309.54
    430.0000,     265.47
    435.0000,     212.39
    440.0000,     217.49
    445.0000,     263.66
    450.0000,     290.18
    455.0000,     299.80
           244.9501
LAYER 5
85,    15.2628
     30.0000,     581.54
     35.0000,     740.70
     40.0000,     769.08
     45.0000,     1054.4
     50.0000,     1423.7
     55.0000,     1871.7
     60.0000,     1907.9
     65.0000,     1772.3
     70.0000,     1646.0
     75.0000,     1544.8
     80.0000,     1402.1
     85.0000,     1216.1
     90.0000,     1013.0
     95.0000,     809.13
    100.0000,     659.01
    105.0000,     599.44
    110.0000,     556.86
    115.0000,     558.23
    120.0000,     619.19
    125.0000,     758.63
    130.0000,     841.17
    135.0000,     764.40
    140.0000,     619.13
    145.0000,     539.91
    150.0000,     488.45
    155.0000,     397.95
    160.0000,     655.32
    165.0000,     338.32
    170.0000,      78.69
    175.0000,     196.45
    180.0000,     413.49
    185.0000,     121.88
    190.0000,      91.74
    195.0000,      92.08
    200.0000,      67.04
    205.0000,      70.28
    210.0000,     119.20
    215.0000,     263.60
    220.0000,     453.66
    225.0000,     565.54
    230.0000,     547.15
    235.0000,     512.15
    240.0000,     552.19
    245.0000,     761.15
    250.0000,     934.51
    255.0000,     881.26
    260.0000,     728.50
    265.0000,     601.24
    270.0000,     527.60
    275.0000,     607.50
    280.0000,     739.72
    285.0000,     747.61
    290.0000,     685.68
    295.0000,     633.12
    300.0000,     612.09
    305.0000,     608.30
    310.0000,     614.20
    315.0000,     574.88
    320.0000,     474.74
    325.0000,     393.02
    330.0000,     362.03
    335.0000,     377.34
    340.0000,     422.79
    345.0000,     432.40
    350.0000,     396.93
    355.0000,     394.94
    360.0000,     364.17
    365.0000,     312.60
    370.0000,     285.03
    375.0000,     297.09
    380.0000,     347.62
    385.0000,     400.97
    390.0000,     419.36
    395.0000,     367.73
    400.0000,     300.58
    405.0000,     275.55
    410.0000,     295.23
    415.0000,     335.73
    420.0000,     365.75
    425.0000,     352.41
    430.0000,     286.86
    435.0000,     240.02
    440.0000,     242.00
    445.0000,     272.28
           271.7375
LAYER 6
81,    19.2890
     40.0000,     452.16
     45.0000,     670.80
     50.0000,     942.60
     55.0000,     1650.2
     60.0000,     2059.2
     65.0000,     2222.5
     70.0000,     2188.5
     75.0000,     2108.6
     80.0000,     1984.8
     85.0000,     1767.0
     90.0000,     1440.8
     95.0000,     1039.3
    100.0000,     693.37
    105.0000,     472.47
    110.0000,     329.98
    115.0000,     263.65
    120.0000,     259.34
    125.0000,     317.79
    130.0000,     403.27
    135.0000,     454.84
    140.0000,     429.25
    145.0000,     343.27
    150.0000,     262.71
    155.0000,     226.85
    160.0000,     265.46
    165.0000,     165.70
    170.0000,      88.84
    175.0000,     182.86
    180.0000,     298.05
    185.0000,     126.52
    190.0000,      74.85
    195.0000,      63.60
    200.0000,      62.25
    205.0000,      61.78
    210.0000,      71.29
    215.0000,     110.42
    220.0000,     208.30
    225.0000,     290.11
    230.0000,     309.74
    235.0000,     321.98
    240.0000,     380.82
    245.0000,     511.01
    250.0000,     623.31
    255.0000,     618.64
    260.0000,     535.65
    265.0000,     453.90
    270.0000,     416.41
    275.0000,     453.91
    280.0000,     536.49
    285.0000,     593.88
    290.0000,     601.35
    295.0000,     577.83
    300.0000,     553.35
    305.0000,     538.75
    310.0000,     526.24
    315.0000,     492.22
    320.0000,     436.00
    325.0000,     391.85
    330.0000,     378.42
    335.0000,     392.45
    340.0000,     414.22
    345.0000,     411.26
    350.0000,     384.63
    355.0000,     363.54
    360.0000,     332.47
    365.0000,     298.26
    370.0000,     284.68
    375.0000,     304.85
    380.0000,     357.63
    385.0000,     417.94
    390.0000,     448.43
    395.0000,     427.86
    400.0000,     388.25
    405.0000,     370.79
    410.0000,     384.02
    415.0000,     409.74
    420.0000,     414.29
    425.0000,     378.74
    430.0000,     313.86
    435.0000,     278.79
           268.0532
LAYER 7
77,    23.7179
     50.0000,     347.06
     55.0000,     833.30
     60.0000,     1260.8
     65.0000,     1791.2
     70.0000,     2073.7
     75.0000,     2248.4
     80.0000,     2348.1
     85.0000,     2312.0
     90.0000,     2120.6
     95.0000,     1717.3
    100.0000,     1194.2
    105.0000,     747.62
    110.0000,     452.62
    115.0000,     304.96
    120.0000,     257.75
    125.0000,     280.63
    130.0000,     340.77
    135.0000,     395.06
    140.0000,     406.27
    145.0000,     358.16
    150.0000,     297.91
    155.0000,     275.33
    160.0000,     291.70
    165.0000,     258.00
    170.0000,     244.13
    175.0000,     373.30
    180.0000,     409.85
    185.0000,     198.10
    190.0000,     102.64
    195.0000,      78.65
    200.0000,      73.01
    205.0000,      70.32
    210.0000,      72.35
    215.0000,      85.15
    220.0000,     115.86
    225.0000,     158.86
    230.0000,     191.55
    235.0000,     218.02
    240.0000,     259.17
    245.0000,     321.21
    250.0000,     372.82
    255.0000,     379.23
    260.0000,     348.46
    265.0000,     312.97
    270.0000,     297.10
    275.0000,     312.04
    280.0000,     350.26
    285.0000,     391.28
    290.0000,     418.35
    295.0000,     427.98
    300.0000,     428.67
    305.0000,     427.55
    310.0000,     424.26
    315.0000,     412.91
    320.0000,     394.72
    325.0000,     381.21
    330.0000,     379.03
    335.0000,     384.81
    340.0000,     386.60
    345.0000,     373.52
    350.0000,     349.29
    355.0000,     325.46
    360.0000,     302.34
    365.0000,     285.62
    370.0000,     286.55
    375.0000,     313.33
    380.0000,     365.42
    385.0000,     427.79
    390.0000,     474.60
    395.0000,     489.44
    400.0000,     484.22
    405.0000,     479.94
    410.0000,     482.75
    415.0000,     477.05
    420.0000,     442.11
    425.0000,     393.16
           311.9774
LAYER 8
73,    28.5897
     60.0000,     505.45
     65.0000,     1027.6
     70.0000,     1413.3
     75.0000,     1736.6
     80.0000,     2100.2
     85.0000,     2308.4
     90.0000,     2371.6
     95.0000,     2214.3
    100.0000,     1784.9
    105.0000,     1230.3
    110.0000,     764.23
    115.0000,     487.60
    120.0000,     366.17
    125.0000,     341.22
    130.0000,     365.52
    135.0000,     397.33
    140.0000,     407.93
    145.0000,     392.65
    150.0000,     376.52
    155.0000,     392.82
    160.0000,     450.09
    165.0000,     513.33
    170.0000,     603.74
    175.0000,     730.71
    180.0000,     636.55
    185.0000,     350.74
    190.0000,     185.40
    195.0000,     123.94
    200.0000,     102.45
    205.0000,      94.03
    210.0000,      91.58
    215.0000,      95.19
    220.0000,     105.51
    225.0000,     120.82
    230.0000,     137.31
    235.0000,     155.28
    240.0000,     178.44
    245.0000,     206.19
    250.0000,     228.44
    255.0000,     234.97
    260.0000,     227.46
    265.0000,     217.05
    270.0000,     214.14
    275.0000,     223.67
    280.0000,     244.25
    285.0000,     270.22
    290.0000,     295.04
    295.0000,     314.86
    300.0000,     329.71
    305.0000,     341.21
    310.0000,     349.81
    315.0000,     354.48
    320.0000,     355.80
    325.0000,     356.73
    330.0000,     358.07
    335.0000,     357.31
    340.0000,     349.77
    345.0000,     333.96
    350.0000,     313.74
    355.0000,     295.12
    360.0000,     281.52
    365.0000,     277.43
    370.0000,     288.72
    375.0000,     320.02
    380.0000,     371.22
    385.0000,     433.64
    390.0000,     489.58
    395.0000,     524.35
    400.0000,     540.61
    405.0000,     543.85
    410.0000,     537.21
    415.0000,     504.98
           420.6889
LAYER 9
67,    33.9487
     75.0000,     800.76
     80.0000,     1212.7
     85.0000,     1515.3
     90.0000,     1733.4
     95.0000,     1857.0
    100.0000,     1728.8
    105.0000,     1385.2
    110.0000,     972.47
    115.0000,     648.40
    120.0000,     467.03
    125.0000,     392.20
    130.0000,     377.77
    135.0000,     388.30
    140.0000,     402.56
    145.0000,     418.20
    150.0000,     451.14
    155.0000,     525.51
    160.0000,     656.96
    165.0000,     832.34
    170.0000,     1012.8
    175.0000,     1090.5
    180.0000,     906.85
    185.0000,     580.45
    190.0000,     346.56
    195.0000,     227.29
    200.0000,     170.54
    205.0000,     141.80
    210.0000,     126.03
    215.0000,     118.04
    220.0000,     115.60
    225.0000,     117.03
    230.0000,     121.10
    235.0000,     127.68
    240.0000,     136.96
    245.0000,     147.80
    250.0000,     157.04
    255.0000,     161.89
    260.0000,     162.69
    265.0000,     162.87
    270.0000,     166.14
    275.0000,     174.67
    280.0000,     188.56
    285.0000,     206.34
    290.0000,     225.75
    295.0000,     244.85
    300.0000,     262.50
    305.0000,     278.39
    310.0000,     292.25
    315.0000,     303.47
    320.0000,     311.73
    325.0000,     317.13
    330.0000,     318.98
    335.0000,     316.14
    340.0000,     307.69
    345.0000,     294.95
    350.0000,     281.06
    355.0000,     269.80
    360.0000,     264.39
    365.0000,     268.30
    370.0000,     285.37
    375.0000,     318.06
    380.0000,     367.16
    385.0000,     428.29
    390.0000,     485.32
    395.0000,     517.20
    400.0000,     532.29
           531.7711
LAYER 10
61,    39.8436
     90.0000,     759.86
     95.0000,     982.62
    100.0000,     1071.0
    105.0000,     1026.9
    110.0000,     858.21
    115.0000,     635.42
    120.0000,     478.65
    125.0000,     397.31
    130.0000,     370.82
    135.0000,     376.84
    140.0000,     402.90
    145.0000,     449.01
    150.0000,     527.61
    155.0000,     658.58
    160.0000,     854.87
    165.0000,     1095.7
    170.0000,     1303.7
    175.0000,     1354.4
    180.0000,     1170.7
    185.0000,     853.11
    190.0000,     571.47
    195.0000,     385.91
    200.0000,     275.77
    205.0000,     210.15
    210.0000,     169.39
    215.0000,     143.78
    220.0000,     128.42
    225.0000,     120.13
    230.0000,     116.66
    235.0000,     116.57
    240.0000,     118.87
    245.0000,     122.57
    250.0000,     126.50
    255.0000,     129.85
    260.0000,     132.64
    265.0000,     135.86
    270.0000,     140.70
    275.0000,     148.07
    280.0000,     158.23
    285.0000,     170.86
    290.0000,     185.22
    295.0000,     200.46
    300.0000,     215.75
    305.0000,     230.51
    310.0000,     244.17
    315.0000,     255.96
    320.0000,     265.16
    325.0000,     271.23
    330.0000,     273.54
    335.0000,     271.81
    340.0000,     266.34
    345.0000,     258.71
    350.0000,     251.20
    355.0000,     246.31
    360.0000,     246.45
    365.0000,     254.30
    370.0000,     273.77
    375.0000,     304.49
    380.0000,     350.32
    385.0000,     401.78
           483.7478
LAYER 11
57,    46.3279
    100.0000,     564.99
    105.0000,     628.82
    110.0000,     605.32
    115.0000,     520.35
    120.0000,     436.87
    125.0000,     382.50
    130.0000,     368.76
    135.0000,     386.27
    140.0000,     431.18
    145.0000,     508.80
    150.0000,     633.88
    155.0000,     824.61
    160.0000,     1083.4
    165.0000,     1367.9
    170.0000,     1585.8
    175.0000,     1639.6
    180.0000,     1485.8
    185.0000,     1177.5
    190.0000,     841.21
    195.0000,     572.87
    200.0000,     391.26
    205.0000,     276.28
    210.0000,     204.79
    215.0000,     160.87
    220.0000,     134.70
    225.0000,     119.91
    230.0000,     112.21
    235.0000,     108.92
    240.0000,     108.36
    245.0000,     109.49
    250.0000,     111.55
    255.0000,     114.13
    260.0000,     117.14
    265.0000,     120.82
    270.0000,     125.54
    275.0000,     131.62
    280.0000,     139.24
    285.0000,     148.38
    290.0000,     158.82
    295.0000,     170.20
    300.0000,     182.02
    305.0000,     193.89
    310.0000,     205.26
    315.0000,     215.42
    320.0000,     223.66
    325.0000,     229.50
    330.0000,     232.52
    335.0000,     232.73
    340.0000,     230.55
    345.0000,     227.24
    350.0000,     224.35
    355.0000,     223.51
    360.0000,     226.29
    365.0000,     233.55
    370.0000,     248.01
    375.0000,     274.72
           329.0563
LAYER 12
53, 
    110.0000,     459.56
    115.0000,     444.57
    120.0000,     393.89
    125.0000,     365.80
    130.0000,     369.52
    135.0000,     406.45
    140.0000,     476.65
    145.0000,     592.96
    150.0000,     781.90
    155.0000,     1075.0
    160.0000,     1472.9
    165.0000,     1895.9
    170.0000,     2204.0
    175.0000,     2287.9
    180.0000,     2107.6
    185.0000,     1697.7
    190.0000,     1196.2
    195.0000,     773.37
    200.0000,     488.97
    205.0000,     316.83
    210.0000,     216.56
    215.0000,     159.22
    220.0000,     127.18
    225.0000,     109.91
    230.0000,     101.09
    235.0000,      97.16
    240.0000,      96.15
    245.0000,      96.96
    250.0000,      98.89
    255.0000,     101.57
    260.0000,     104.85
    265.0000,     108.77
    270.0000,     113.43
    275.0000,     118.91
    280.0000,     125.29
    285.0000,     132.66
    290.0000,     140.91
    295.0000,     149.87
    300.0000,     159.19
    305.0000,     168.72
    310.0000,     178.10
    315.0000,     186.61
    320.0000,     193.70
    325.0000,     199.12
    330.0000,     202.51
    335.0000,     203.96
    340.0000,     203.54
    345.0000,     202.39
    350.0000,     201.68
    355.0000,     202.40
    360.0000,     204.57
    365.0000,     207.96
           210.7276
CALCULATED APPARENT RESISTIVITY
      7.5000,       5.0000,   1.00000,   1233.4182
     12.5000,       5.0000,   1.00000,   1306.0964
     17.5000,       5.0000,   1.00000,   1439.4777
     22.5000,       5.0000,   1.00000,   1375.0024
     27.5000,       5.0000,   1.00000,   1424.6355
     32.5000,       5.0000,   1.00000,   1369.6932
     37.5000,       5.0000,   1.00000,   1408.9342
     42.5000,       5.0000,   1.00000,   1435.6173
     47.5000,       5.0000,   1.00000,   1567.2350
     52.5000,       5.0000,   1.00000,   1600.3428
     57.5000,       5.0000,   1.00000,   1613.2334
     62.5000,       5.0000,   1.00000,   1618.7841
     67.5000,       5.0000,   1.00000,   1592.9764
     72.5000,       5.0000,   1.00000,   1672.6013
     77.5000,       5.0000,   1.00000,   1665.6566
     82.5000,       5.0000,   1.00000,   1794.4125
     87.5000,       5.0000,   1.00000,   1748.6055
     92.5000,       5.0000,   1.00000,   1605.3119
     97.5000,       5.0000,   1.00000,   1487.0377
    102.5000,       5.0000,   1.00000,   1530.5477
    107.5000,       5.0000,   1.00000,   1472.2596
    112.5000,       5.0000,   1.00000,   1638.1550
    117.5000,       5.0000,   1.00000,   1653.4072
    122.5000,       5.0000,   1.00000,   1701.2043
    127.5000,       5.0000,   1.00000,   1570.4502
    132.5000,       5.0000,   1.00000,   1404.0372
    137.5000,       5.0000,   1.00000,   1316.2196
    142.5000,       5.0000,   1.00000,   1264.6943
    147.5000,       5.0000,   1.00000,   1743.5784
    152.5000,       5.0000,   1.00000,   1802.6110
    157.5000,       5.0000,   1.00000,   2098.8293
    162.5000,       5.0000,   1.00000,   1951.4900
    167.5000,       5.0000,   1.00000,   1820.1035
    172.5000,       5.0000,   1.00000,   1425.1660
    177.5000,       5.0000,   1.00000,   1280.3170
    182.5000,       5.0000,   1.00000,   1148.7819
    187.5000,       5.0000,   1.00000,    909.6911
    192.5000,       5.0000,   1.00000,   1136.8163
    197.5000,       5.0000,   1.00000,    873.7023
    202.5000,       5.0000,   1.00000,   1105.9158
    207.5000,       5.0000,   1.00000,   1251.0159
    212.5000,       5.0000,   1.00000,   1391.0057
    217.5000,       5.0000,   1.00000,   1504.4038
    222.5000,       5.0000,   1.00000,   1464.9230
    227.5000,       5.0000,   1.00000,   1191.6825
    232.5000,       5.0000,   1.00000,   1031.9038
    237.5000,       5.0000,   1.00000,    784.5206
    242.5000,       5.0000,   1.00000,    669.7690
    247.5000,       5.0000,   1.00000,    581.4340
    252.5000,       5.0000,   1.00000,    542.4984
    257.5000,       5.0000,   1.00000,    462.2968
    262.5000,       5.0000,   1.00000,    420.3955
    267.5000,       5.0000,   1.00000,    416.8087
    272.5000,       5.0000,   1.00000,    408.7573
    277.5000,       5.0000,   1.00000,    355.3082
    282.5000,       5.0000,   1.00000,    311.8415
    287.5000,       5.0000,   1.00000,    322.1464
    292.5000,       5.0000,   1.00000,    270.4108
    297.5000,       5.0000,   1.00000,    341.1569
    302.5000,       5.0000,   1.00000,    283.2658
    307.5000,       5.0000,   1.00000,    317.5700
    312.5000,       5.0000,   1.00000,    299.0124
    317.5000,       5.0000,   1.00000,    299.4548
    322.5000,       5.0000,   1.00000,    296.7967
    327.5000,       5.0000,   1.00000,    295.4066
    332.5000,       5.0000,   1.00000,    275.2458
    337.5000,       5.0000,   1.00000,    269.8246
    342.5000,       5.0000,   1.00000,    267.5674
    347.5000,       5.0000,   1.00000,    256.2929
    352.5000,       5.0000,   1.00000,    259.4886
    357.5000,       5.0000,   1.00000,    254.3620
    362.5000,       5.0000,   1.00000,    253.0540
    367.5000,       5.0000,   1.00000,    240.5692
    372.5000,       5.0000,   1.00000,    243.3746
    377.5000,       5.0000,   1.00000,    250.7641
    382.5000,       5.0000,   1.00000,    230.8315
    387.5000,       5.0000,   1.00000,    269.5100
    392.5000,       5.0000,   1.00000,    240.0314
    397.5000,       5.0000,   1.00000,    266.0323
    402.5000,       5.0000,   1.00000,    240.6558
    407.5000,       5.0000,   1.00000,    243.8595
    412.5000,       5.0000,   1.00000,    262.6324
    417.5000,       5.0000,   1.00000,    205.0800
    422.5000,       5.0000,   1.00000,    268.4782
    427.5000,       5.0000,   1.00000,    228.7821
    432.5000,       5.0000,   1.00000,    250.1731
    437.5000,       5.0000,   1.00000,    227.8111
    442.5000,       5.0000,   1.00000,    239.9151
    447.5000,       5.0000,   1.00000,    225.7760
    452.5000,       5.0000,   1.00000,    254.8270
    457.5000,       5.0000,   1.00000,    247.6489
    462.5000,       5.0000,   1.00000,    248.5926
    467.5000,       5.0000,   1.00000,    237.5351
     12.5000,       5.0000,   2.00000,   1129.7676
     17.5000,       5.0000,   2.00000,   1253.6949
     22.5000,       5.0000,   2.00000,   1180.7448
     27.5000,       5.0000,   2.00000,   1218.2238
     32.5000,       5.0000,   2.00000,   1260.6383
     37.5000,       5.0000,   2.00000,   1281.5601
     42.5000,       5.0000,   2.00000,   1311.7963
     47.5000,       5.0000,   2.00000,   1445.2596
     52.5000,       5.0000,   2.00000,   1480.7631
     57.5000,       5.0000,   2.00000,   1475.3635
     62.5000,       5.0000,   2.00000,   1511.0200
     67.5000,       5.0000,   2.00000,   1536.6141
     72.5000,       5.0000,   2.00000,   1529.0863
     77.5000,       5.0000,   2.00000,   1471.7249
     82.5000,       5.0000,   2.00000,   1657.5544
     87.5000,       5.0000,   2.00000,   1675.4346
     92.5000,       5.0000,   2.00000,   1450.4674
     97.5000,       5.0000,   2.00000,   1434.4067
    102.5000,       5.0000,   2.00000,   1547.8320
    107.5000,       5.0000,   2.00000,   1469.6716
    112.5000,       5.0000,   2.00000,   1516.8417
    117.5000,       5.0000,   2.00000,   1516.4404
    122.5000,       5.0000,   2.00000,   1570.1641
    127.5000,       5.0000,   2.00000,   1540.0944
    132.5000,       5.0000,   2.00000,   1457.8036
    137.5000,       5.0000,   2.00000,   1320.0770
    142.5000,       5.0000,   2.00000,   1266.5079
    147.5000,       5.0000,   2.00000,   1591.4912
    152.5000,       5.0000,   2.00000,   1448.7498
    157.5000,       5.0000,   2.00000,   1492.7813
    162.5000,       5.0000,   2.00000,   1518.6207
    167.5000,       5.0000,   2.00000,   1312.0913
    172.5000,       5.0000,   2.00000,   1117.9335
    177.5000,       5.0000,   2.00000,   1140.7095
    182.5000,       5.0000,   2.00000,    942.6002
    187.5000,       5.0000,   2.00000,    832.5259
    192.5000,       5.0000,   2.00000,   1093.8755
    197.5000,       5.0000,   2.00000,    775.9394
    202.5000,       5.0000,   2.00000,    898.3477
    207.5000,       5.0000,   2.00000,   1085.9072
    212.5000,       5.0000,   2.00000,   1037.0033
    217.5000,       5.0000,   2.00000,   1147.8690
    222.5000,       5.0000,   2.00000,   1132.3882
    227.5000,       5.0000,   2.00000,    966.7999
    232.5000,       5.0000,   2.00000,    944.1095
    237.5000,       5.0000,   2.00000,    794.6172
    242.5000,       5.0000,   2.00000,    673.1595
    247.5000,       5.0000,   2.00000,    630.8954
    252.5000,       5.0000,   2.00000,    606.0922
    257.5000,       5.0000,   2.00000,    494.1118
    262.5000,       5.0000,   2.00000,    427.6088
    267.5000,       5.0000,   2.00000,    459.9506
    272.5000,       5.0000,   2.00000,    479.0288
    277.5000,       5.0000,   2.00000,    386.5154
    282.5000,       5.0000,   2.00000,    345.9081
    287.5000,       5.0000,   2.00000,    356.3814
    292.5000,       5.0000,   2.00000,    318.4170
    297.5000,       5.0000,   2.00000,    388.7877
    302.5000,       5.0000,   2.00000,    325.6159
    307.5000,       5.0000,   2.00000,    336.9875
    312.5000,       5.0000,   2.00000,    333.7887
    317.5000,       5.0000,   2.00000,    315.1190
    322.5000,       5.0000,   2.00000,    323.7056
    327.5000,       5.0000,   2.00000,    322.0942
    332.5000,       5.0000,   2.00000,    290.9682
    337.5000,       5.0000,   2.00000,    290.1721
    342.5000,       5.0000,   2.00000,    293.9150
    347.5000,       5.0000,   2.00000,    274.6870
    352.5000,       5.0000,   2.00000,    276.8035
    357.5000,       5.0000,   2.00000,    277.6540
    362.5000,       5.0000,   2.00000,    269.7317
    367.5000,       5.0000,   2.00000,    254.1704
    372.5000,       5.0000,   2.00000,    269.7067
    377.5000,       5.0000,   2.00000,    267.6749
    382.5000,       5.0000,   2.00000,    246.4789
    387.5000,       5.0000,   2.00000,    283.1158
    392.5000,       5.0000,   2.00000,    263.4110
    397.5000,       5.0000,   2.00000,    271.6707
    402.5000,       5.0000,   2.00000,    243.7984
    407.5000,       5.0000,   2.00000,    271.7937
    412.5000,       5.0000,   2.00000,    280.2296
    417.5000,       5.0000,   2.00000,    210.6209
    422.5000,       5.0000,   2.00000,    275.6040
    427.5000,       5.0000,   2.00000,    255.5654
    432.5000,       5.0000,   2.00000,    247.5192
    437.5000,       5.0000,   2.00000,    244.4587
    442.5000,       5.0000,   2.00000,    244.3801
    447.5000,       5.0000,   2.00000,    231.8377
    452.5000,       5.0000,   2.00000,    263.4592
    457.5000,       5.0000,   2.00000,    262.3072
    462.5000,       5.0000,   2.00000,    247.3893
     17.5000,       5.0000,   3.00000,   1101.4498
     22.5000,       5.0000,   3.00000,   1054.8223
     27.5000,       5.0000,   3.00000,   1084.6249
     32.5000,       5.0000,   3.00000,   1085.4181
     37.5000,       5.0000,   3.00000,   1144.3810
     42.5000,       5.0000,   3.00000,   1187.2919
     47.5000,       5.0000,   3.00000,   1351.4438
     52.5000,       5.0000,   3.00000,   1413.2572
     57.5000,       5.0000,   3.00000,   1400.3341
     62.5000,       5.0000,   3.00000,   1409.1353
     67.5000,       5.0000,   3.00000,   1379.7393
     72.5000,       5.0000,   3.00000,   1358.2716
     77.5000,       5.0000,   3.00000,   1359.4624
     82.5000,       5.0000,   3.00000,   1591.7974
     87.5000,       5.0000,   3.00000,   1580.2661
     92.5000,       5.0000,   3.00000,   1380.0248
     97.5000,       5.0000,   3.00000,   1291.5704
    102.5000,       5.0000,   3.00000,   1408.3561
    107.5000,       5.0000,   3.00000,   1327.0920
    112.5000,       5.0000,   3.00000,   1345.1943
    117.5000,       5.0000,   3.00000,   1352.0228
    122.5000,       5.0000,   3.00000,   1506.1693
    127.5000,       5.0000,   3.00000,   1505.7057
    132.5000,       5.0000,   3.00000,   1304.8790
    137.5000,       5.0000,   3.00000,   1140.9657
    142.5000,       5.0000,   3.00000,   1042.9554
    147.5000,       5.0000,   3.00000,   1299.2568
    152.5000,       5.0000,   3.00000,   1206.4473
    157.5000,       5.0000,   3.00000,   1304.8293
    162.5000,       5.0000,   3.00000,   1127.1991
    167.5000,       5.0000,   3.00000,    976.0838
    172.5000,       5.0000,   3.00000,    867.9517
    177.5000,       5.0000,   3.00000,    838.3077
    182.5000,       5.0000,   3.00000,    748.2634
    187.5000,       5.0000,   3.00000,    682.8257
    192.5000,       5.0000,   3.00000,    914.9576
    197.5000,       5.0000,   3.00000,    639.3509
    202.5000,       5.0000,   3.00000,    685.2143
    207.5000,       5.0000,   3.00000,    737.6360
    212.5000,       5.0000,   3.00000,    836.5889
    217.5000,       5.0000,   3.00000,    862.3737
    222.5000,       5.0000,   3.00000,    867.6307
    227.5000,       5.0000,   3.00000,    762.8307
    232.5000,       5.0000,   3.00000,    750.3655
    237.5000,       5.0000,   3.00000,    673.5603
    242.5000,       5.0000,   3.00000,    657.0205
    247.5000,       5.0000,   3.00000,    646.2839
    252.5000,       5.0000,   3.00000,    627.1685
    257.5000,       5.0000,   3.00000,    488.6574
    262.5000,       5.0000,   3.00000,    432.9903
    267.5000,       5.0000,   3.00000,    485.9739
    272.5000,       5.0000,   3.00000,    528.4079
    277.5000,       5.0000,   3.00000,    439.8892
    282.5000,       5.0000,   3.00000,    350.0534
    287.5000,       5.0000,   3.00000,    369.2074
    292.5000,       5.0000,   3.00000,    344.6650
    297.5000,       5.0000,   3.00000,    437.4101
    302.5000,       5.0000,   3.00000,    354.5196
    307.5000,       5.0000,   3.00000,    367.1123
    312.5000,       5.0000,   3.00000,    334.5431
    317.5000,       5.0000,   3.00000,    340.0198
    322.5000,       5.0000,   3.00000,    342.3066
    327.5000,       5.0000,   3.00000,    342.6792
    332.5000,       5.0000,   3.00000,    311.2241
    337.5000,       5.0000,   3.00000,    304.9165
    342.5000,       5.0000,   3.00000,    305.9658
    347.5000,       5.0000,   3.00000,    288.8560
    352.5000,       5.0000,   3.00000,    294.8108
    357.5000,       5.0000,   3.00000,    294.2747
    362.5000,       5.0000,   3.00000,    286.8283
    367.5000,       5.0000,   3.00000,    274.9301
    372.5000,       5.0000,   3.00000,    280.0130
    377.5000,       5.0000,   3.00000,    284.4092
    382.5000,       5.0000,   3.00000,    258.0895
    387.5000,       5.0000,   3.00000,    302.4630
    392.5000,       5.0000,   3.00000,    275.0999
    397.5000,       5.0000,   3.00000,    280.8161
    402.5000,       5.0000,   3.00000,    261.1959
    407.5000,       5.0000,   3.00000,    283.4591
    412.5000,       5.0000,   3.00000,    292.0048
    417.5000,       5.0000,   3.00000,    218.6299
    422.5000,       5.0000,   3.00000,    289.4718
    427.5000,       5.0000,   3.00000,    265.7567
    432.5000,       5.0000,   3.00000,    276.9979
    437.5000,       5.0000,   3.00000,    240.2126
    442.5000,       5.0000,   3.00000,    248.4304
    447.5000,       5.0000,   3.00000,    235.7146
    452.5000,       5.0000,   3.00000,    279.0158
    457.5000,       5.0000,   3.00000,    273.6633
     22.5000,      15.0000,   1.00000,   1033.4989
     27.5000,      15.0000,   1.00000,   1019.7434
     32.5000,      15.0000,   1.00000,   1020.1429
     37.5000,      15.0000,   1.00000,   1052.3633
     42.5000,      15.0000,   1.00000,   1169.1483
     47.5000,      15.0000,   1.00000,   1265.3926
     52.5000,      15.0000,   1.00000,   1341.2823
     57.5000,      15.0000,   1.00000,   1361.9365
     62.5000,      15.0000,   1.00000,   1302.3616
     67.5000,      15.0000,   1.00000,   1238.9448
     72.5000,      15.0000,   1.00000,   1254.7327
     77.5000,      15.0000,   1.00000,   1377.5687
     82.5000,      15.0000,   1.00000,   1452.7843
     87.5000,      15.0000,   1.00000,   1478.4865
     92.5000,      15.0000,   1.00000,   1381.2798
     97.5000,      15.0000,   1.00000,   1289.0143
    102.5000,      15.0000,   1.00000,   1204.0490
    107.5000,      15.0000,   1.00000,   1220.9189
    112.5000,      15.0000,   1.00000,   1239.5248
    117.5000,      15.0000,   1.00000,   1332.4060
    122.5000,      15.0000,   1.00000,   1413.9198
    127.5000,      15.0000,   1.00000,   1352.7365
    132.5000,      15.0000,   1.00000,   1183.4559
    137.5000,      15.0000,   1.00000,    987.3821
    142.5000,      15.0000,   1.00000,    937.9404
    147.5000,      15.0000,   1.00000,    980.3349
    152.5000,      15.0000,   1.00000,   1162.8359
    157.5000,      15.0000,   1.00000,   1115.0907
    162.5000,      15.0000,   1.00000,   1025.6927
    167.5000,      15.0000,   1.00000,    896.4278
    172.5000,      15.0000,   1.00000,    743.2863
    177.5000,      15.0000,   1.00000,    659.8644
    182.5000,      15.0000,   1.00000,    674.7377
    187.5000,      15.0000,   1.00000,    694.9810
    192.5000,      15.0000,   1.00000,    635.8881
    197.5000,      15.0000,   1.00000,    665.8735
    202.5000,      15.0000,   1.00000,    592.5616
    207.5000,      15.0000,   1.00000,    620.1334
    212.5000,      15.0000,   1.00000,    668.0590
    217.5000,      15.0000,   1.00000,    748.5155
    222.5000,      15.0000,   1.00000,    697.8593
    227.5000,      15.0000,   1.00000,    661.6359
    232.5000,      15.0000,   1.00000,    601.0496
    237.5000,      15.0000,   1.00000,    598.4332
    242.5000,      15.0000,   1.00000,    613.4881
    247.5000,      15.0000,   1.00000,    623.9443
    252.5000,      15.0000,   1.00000,    564.8381
    257.5000,      15.0000,   1.00000,    510.1569
    262.5000,      15.0000,   1.00000,    472.1200
    267.5000,      15.0000,   1.00000,    485.8706
    272.5000,      15.0000,   1.00000,    502.0283
    277.5000,      15.0000,   1.00000,    456.2987
    282.5000,      15.0000,   1.00000,    396.6411
    287.5000,      15.0000,   1.00000,    352.3876
    292.5000,      15.0000,   1.00000,    385.1909
    297.5000,      15.0000,   1.00000,    390.9684
    302.5000,      15.0000,   1.00000,    403.9312
    307.5000,      15.0000,   1.00000,    359.5507
    312.5000,      15.0000,   1.00000,    352.9904
    317.5000,      15.0000,   1.00000,    340.3438
    322.5000,      15.0000,   1.00000,    351.3900
    327.5000,      15.0000,   1.00000,    340.8995
    332.5000,      15.0000,   1.00000,    331.3501
    337.5000,      15.0000,   1.00000,    314.0643
    342.5000,      15.0000,   1.00000,    302.5753
    347.5000,      15.0000,   1.00000,    303.2255
    352.5000,      15.0000,   1.00000,    301.7950
    357.5000,      15.0000,   1.00000,    300.2003
    362.5000,      15.0000,   1.00000,    298.7763
    367.5000,      15.0000,   1.00000,    291.5000
    372.5000,      15.0000,   1.00000,    287.6483
    377.5000,      15.0000,   1.00000,    279.9270
    382.5000,      15.0000,   1.00000,    292.2754
    387.5000,      15.0000,   1.00000,    286.1133
    392.5000,      15.0000,   1.00000,    288.4302
    397.5000,      15.0000,   1.00000,    284.4458
    402.5000,      15.0000,   1.00000,    285.2255
    407.5000,      15.0000,   1.00000,    281.5449
    412.5000,      15.0000,   1.00000,    269.7528
    417.5000,      15.0000,   1.00000,    277.9006
    422.5000,      15.0000,   1.00000,    266.8245
    427.5000,      15.0000,   1.00000,    287.5540
    432.5000,      15.0000,   1.00000,    269.7305
    437.5000,      15.0000,   1.00000,    262.8480
    442.5000,      15.0000,   1.00000,    240.6348
    447.5000,      15.0000,   1.00000,    262.0568
    452.5000,      15.0000,   1.00000,    270.3041
     22.5000,       5.0000,   4.00000,    967.4446
     27.5000,       5.0000,   4.00000,    983.4993
     32.5000,       5.0000,   4.00000,    957.5325
     37.5000,       5.0000,   4.00000,   1001.0624
     42.5000,       5.0000,   4.00000,   1090.2123
     47.5000,       5.0000,   4.00000,   1280.8143
     52.5000,       5.0000,   4.00000,   1361.0238
     57.5000,       5.0000,   4.00000,   1343.1626
     62.5000,       5.0000,   4.00000,   1274.9738
     67.5000,       5.0000,   4.00000,   1194.5836
     72.5000,       5.0000,   4.00000,   1230.9856
     77.5000,       5.0000,   4.00000,   1289.7175
     82.5000,       5.0000,   4.00000,   1511.8108
     87.5000,       5.0000,   4.00000,   1523.8280
     92.5000,       5.0000,   4.00000,   1292.5845
     97.5000,       5.0000,   4.00000,   1182.8678
    102.5000,       5.0000,   4.00000,   1197.0111
    107.5000,       5.0000,   4.00000,   1122.5992
    112.5000,       5.0000,   4.00000,   1210.4307
    117.5000,       5.0000,   4.00000,   1279.9761
    122.5000,       5.0000,   4.00000,   1451.4757
    127.5000,       5.0000,   4.00000,   1349.2368
    132.5000,       5.0000,   4.00000,   1102.1958
    137.5000,       5.0000,   4.00000,    879.1231
    142.5000,       5.0000,   4.00000,    766.5378
    147.5000,       5.0000,   4.00000,   1045.9429
    152.5000,       5.0000,   4.00000,   1069.6685
    157.5000,       5.0000,   4.00000,   1139.8525
    162.5000,       5.0000,   4.00000,    958.6643
    167.5000,       5.0000,   4.00000,    764.8452
    172.5000,       5.0000,   4.00000,    624.3401
    177.5000,       5.0000,   4.00000,    641.9828
    182.5000,       5.0000,   4.00000,    585.2277
    187.5000,       5.0000,   4.00000,    521.5228
    192.5000,       5.0000,   4.00000,    714.6262
    197.5000,       5.0000,   4.00000,    479.3188
    202.5000,       5.0000,   4.00000,    499.3289
    207.5000,       5.0000,   4.00000,    553.2394
    212.5000,       5.0000,   4.00000,    594.0975
    217.5000,       5.0000,   4.00000,    735.7465
    222.5000,       5.0000,   4.00000,    710.6567
    227.5000,       5.0000,   4.00000,    594.7682
    232.5000,       5.0000,   4.00000,    573.4932
    237.5000,       5.0000,   4.00000,    534.2910
    242.5000,       5.0000,   4.00000,    575.8921
    247.5000,       5.0000,   4.00000,    612.3567
    252.5000,       5.0000,   4.00000,    588.9592
    257.5000,       5.0000,   4.00000,    480.5566
    262.5000,       5.0000,   4.00000,    437.0833
    267.5000,       5.0000,   4.00000,    490.6241
    272.5000,       5.0000,   4.00000,    553.7752
    277.5000,       5.0000,   4.00000,    453.5561
    282.5000,       5.0000,   4.00000,    370.8659
    287.5000,       5.0000,   4.00000,    370.8623
    292.5000,       5.0000,   4.00000,    342.0805
    297.5000,       5.0000,   4.00000,    459.1139
    302.5000,       5.0000,   4.00000,    377.6534
    307.5000,       5.0000,   4.00000,    381.5394
    312.5000,       5.0000,   4.00000,    356.7953
    317.5000,       5.0000,   4.00000,    341.1657
    322.5000,       5.0000,   4.00000,    357.5525
    327.5000,       5.0000,   4.00000,    354.4651
    332.5000,       5.0000,   4.00000,    323.8537
    337.5000,       5.0000,   4.00000,    316.2897
    342.5000,       5.0000,   4.00000,    314.4271
    347.5000,       5.0000,   4.00000,    298.6500
    352.5000,       5.0000,   4.00000,    309.3452
    357.5000,       5.0000,   4.00000,    307.4240
    362.5000,       5.0000,   4.00000,    305.0933
    367.5000,       5.0000,   4.00000,    284.3199
    372.5000,       5.0000,   4.00000,    291.5143
    377.5000,       5.0000,   4.00000,    292.9205
    382.5000,       5.0000,   4.00000,    273.3363
    387.5000,       5.0000,   4.00000,    319.3761
    392.5000,       5.0000,   4.00000,    280.4562
    397.5000,       5.0000,   4.00000,    302.1405
    402.5000,       5.0000,   4.00000,    269.5220
    407.5000,       5.0000,   4.00000,    288.3665
    412.5000,       5.0000,   4.00000,    304.3304
    417.5000,       5.0000,   4.00000,    229.1797
    422.5000,       5.0000,   4.00000,    310.0811
    427.5000,       5.0000,   4.00000,    280.5399
    432.5000,       5.0000,   4.00000,    280.0493
    437.5000,       5.0000,   4.00000,    252.4642
    442.5000,       5.0000,   4.00000,    247.8743
    447.5000,       5.0000,   4.00000,    246.7678
    452.5000,       5.0000,   4.00000,    290.9974
     30.0000,      20.0000,   1.00000,    909.3763
     35.0000,      20.0000,   1.00000,    938.2175
     40.0000,      20.0000,   1.00000,   1015.5091
     45.0000,      20.0000,   1.00000,   1112.8712
     50.0000,      20.0000,   1.00000,   1200.0950
     55.0000,      20.0000,   1.00000,   1200.8368
     60.0000,      20.0000,   1.00000,   1140.0563
     65.0000,      20.0000,   1.00000,   1101.5734
     70.0000,      20.0000,   1.00000,   1103.2216
     75.0000,      20.0000,   1.00000,   1165.8999
     80.0000,      20.0000,   1.00000,   1273.6724
     85.0000,      20.0000,   1.00000,   1308.1486
     90.0000,      20.0000,   1.00000,   1301.5878
     95.0000,      20.0000,   1.00000,   1205.6104
    100.0000,      20.0000,   1.00000,   1060.4659
    105.0000,      20.0000,   1.00000,   1024.8518
    110.0000,      20.0000,   1.00000,   1077.8700
    115.0000,      20.0000,   1.00000,   1210.3102
    120.0000,      20.0000,   1.00000,   1242.8561
    125.0000,      20.0000,   1.00000,   1151.9424
    130.0000,      20.0000,   1.00000,    978.2430
    135.0000,      20.0000,   1.00000,    795.1291
    140.0000,      20.0000,   1.00000,    708.7017
    145.0000,      20.0000,   1.00000,    711.2361
    150.0000,      20.0000,   1.00000,    791.5884
    155.0000,      20.0000,   1.00000,    914.9554
    160.0000,      20.0000,   1.00000,    929.7678
    165.0000,      20.0000,   1.00000,    822.6732
    170.0000,      20.0000,   1.00000,    682.2534
    175.0000,      20.0000,   1.00000,    541.4775
    180.0000,      20.0000,   1.00000,    493.2602
    185.0000,      20.0000,   1.00000,    515.4962
    190.0000,      20.0000,   1.00000,    457.9208
    195.0000,      20.0000,   1.00000,    426.2156
    200.0000,      20.0000,   1.00000,    466.5672
    210.0000,      20.0000,   1.00000,    506.4432
    215.0000,      20.0000,   1.00000,    552.2429
    220.0000,      20.0000,   1.00000,    545.0039
    225.0000,      20.0000,   1.00000,    545.9584
    230.0000,      20.0000,   1.00000,    482.0695
    235.0000,      20.0000,   1.00000,    455.8359
    240.0000,      20.0000,   1.00000,    461.6988
    245.0000,      20.0000,   1.00000,    457.2517
    250.0000,      20.0000,   1.00000,    475.6839
    255.0000,      20.0000,   1.00000,    494.6161
    260.0000,      20.0000,   1.00000,    489.8794
    265.0000,      20.0000,   1.00000,    492.9045
    270.0000,      20.0000,   1.00000,    468.4364
    275.0000,      20.0000,   1.00000,    457.8738
    280.0000,      20.0000,   1.00000,    437.0099
    285.0000,      20.0000,   1.00000,    390.0909
    290.0000,      20.0000,   1.00000,    382.4954
    295.0000,      20.0000,   1.00000,    371.8730
    300.0000,      20.0000,   1.00000,    376.7162
    305.0000,      20.0000,   1.00000,    401.7749
    310.0000,      20.0000,   1.00000,    377.1699
    315.0000,      20.0000,   1.00000,    366.3613
    320.0000,      20.0000,   1.00000,    357.9997
    325.0000,      20.0000,   1.00000,    342.4117
    330.0000,      20.0000,   1.00000,    344.8919
    335.0000,      20.0000,   1.00000,    331.4216
    340.0000,      20.0000,   1.00000,    319.9548
    345.0000,      20.0000,   1.00000,    317.1447
    350.0000,      20.0000,   1.00000,    314.7530
    355.0000,      20.0000,   1.00000,    315.9569
    360.0000,      20.0000,   1.00000,    311.4453
    365.0000,      20.0000,   1.00000,    307.9684
    370.0000,      20.0000,   1.00000,    302.1010
    375.0000,      20.0000,   1.00000,    296.3470
    380.0000,      20.0000,   1.00000,    304.3567
    385.0000,      20.0000,   1.00000,    296.9872
    390.0000,      20.0000,   1.00000,    305.8984
    395.0000,      20.0000,   1.00000,    301.7947
    400.0000,      20.0000,   1.00000,    292.7459
    405.0000,      20.0000,   1.00000,    296.1198
    410.0000,      20.0000,   1.00000,    279.8347
    415.0000,      20.0000,   1.00000,    293.3362
    420.0000,      20.0000,   1.00000,    298.7851
    425.0000,      20.0000,   1.00000,    284.3439
    430.0000,      20.0000,   1.00000,    289.1114
    435.0000,      20.0000,   1.00000,    271.4437
    440.0000,      20.0000,   1.00000,    266.6869
    445.0000,      20.0000,   1.00000,    274.0342
     27.5000,       5.0000,   5.00000,    892.7404
     32.5000,       5.0000,   5.00000,    876.2692
     37.5000,       5.0000,   5.00000,    915.1284
     42.5000,       5.0000,   5.00000,   1003.8564
     47.5000,       5.0000,   5.00000,   1219.7296
     52.5000,       5.0000,   5.00000,   1303.1204
     57.5000,       5.0000,   5.00000,   1232.7032
     62.5000,       5.0000,   5.00000,   1136.2823
     67.5000,       5.0000,   5.00000,   1087.3818
     72.5000,       5.0000,   5.00000,   1124.1089
     77.5000,       5.0000,   5.00000,   1183.7821
     82.5000,       5.0000,   5.00000,   1435.8287
     87.5000,       5.0000,   5.00000,   1437.8207
     92.5000,       5.0000,   5.00000,   1203.1323
     97.5000,       5.0000,   5.00000,   1054.2963
    102.5000,       5.0000,   5.00000,   1047.9324
    107.5000,       5.0000,   5.00000,    972.9560
    112.5000,       5.0000,   5.00000,   1104.4930
    117.5000,       5.0000,   5.00000,   1240.3761
    122.5000,       5.0000,   5.00000,   1312.7404
    127.5000,       5.0000,   5.00000,   1164.2086
    132.5000,       5.0000,   5.00000,    884.0272
    137.5000,       5.0000,   5.00000,    658.0593
    142.5000,       5.0000,   5.00000,    592.8741
    147.5000,       5.0000,   5.00000,    853.2814
    152.5000,       5.0000,   5.00000,    895.3785
    157.5000,       5.0000,   5.00000,   1010.2663
    162.5000,       5.0000,   5.00000,    879.6147
    167.5000,       5.0000,   5.00000,    617.8771
    172.5000,       5.0000,   5.00000,    506.2383
    177.5000,       5.0000,   5.00000,    534.1312
    182.5000,       5.0000,   5.00000,    448.0415
    187.5000,       5.0000,   5.00000,    402.5124
    192.5000,       5.0000,   5.00000,    533.2482
    197.5000,       5.0000,   5.00000,    345.2827
    202.5000,       5.0000,   5.00000,    375.2550
    207.5000,       5.0000,   5.00000,    431.1557
    212.5000,       5.0000,   5.00000,    488.6897
    217.5000,       5.0000,   5.00000,    593.0884
    222.5000,       5.0000,   5.00000,    627.4924
    227.5000,       5.0000,   5.00000,    482.7626
    232.5000,       5.0000,   5.00000,    461.1759
    237.5000,       5.0000,   5.00000,    438.6162
    242.5000,       5.0000,   5.00000,    464.7551
    247.5000,       5.0000,   5.00000,    507.2678
    252.5000,       5.0000,   5.00000,    541.2605
    257.5000,       5.0000,   5.00000,    461.0416
    262.5000,       5.0000,   5.00000,    429.0147
    267.5000,       5.0000,   5.00000,    492.6095
    272.5000,       5.0000,   5.00000,    534.2895
    277.5000,       5.0000,   5.00000,    451.7826
    282.5000,       5.0000,   5.00000,    375.8362
    287.5000,       5.0000,   5.00000,    377.3645
    292.5000,       5.0000,   5.00000,    336.4578
    297.5000,       5.0000,   5.00000,    443.6761
    302.5000,       5.0000,   5.00000,    380.1446
    307.5000,       5.0000,   5.00000,    400.7805
    312.5000,       5.0000,   5.00000,    369.6660
    317.5000,       5.0000,   5.00000,    353.6496
    322.5000,       5.0000,   5.00000,    353.0997
    327.5000,       5.0000,   5.00000,    362.6241
    332.5000,       5.0000,   5.00000,    325.4213
    337.5000,       5.0000,   5.00000,    322.6730
    342.5000,       5.0000,   5.00000,    325.7255
    347.5000,       5.0000,   5.00000,    306.4310
    352.5000,       5.0000,   5.00000,    316.4115
    357.5000,       5.0000,   5.00000,    323.2675
    362.5000,       5.0000,   5.00000,    310.2762
    367.5000,       5.0000,   5.00000,    291.8752
    372.5000,       5.0000,   5.00000,    298.5982
    377.5000,       5.0000,   5.00000,    305.4001
    382.5000,       5.0000,   5.00000,    282.6931
    387.5000,       5.0000,   5.00000,    327.1430
    392.5000,       5.0000,   5.00000,    301.9164
    397.5000,       5.0000,   5.00000,    306.0953
    402.5000,       5.0000,   5.00000,    274.5034
    407.5000,       5.0000,   5.00000,    297.5808
    412.5000,       5.0000,   5.00000,    313.5300
    417.5000,       5.0000,   5.00000,    241.6318
    422.5000,       5.0000,   5.00000,    328.0952
    427.5000,       5.0000,   5.00000,    291.0744
    432.5000,       5.0000,   5.00000,    282.5287
    437.5000,       5.0000,   5.00000,    255.1802
    442.5000,       5.0000,   5.00000,    265.6242
    447.5000,       5.0000,   5.00000,    251.6354
     32.5000,       5.0000,   6.00000,    817.1904
     37.5000,       5.0000,   6.00000,    870.1499
     42.5000,       5.0000,   6.00000,    950.0871
     47.5000,       5.0000,   6.00000,   1144.3138
     52.5000,       5.0000,   6.00000,   1190.4617
     57.5000,       5.0000,   6.00000,   1104.8926
     62.5000,       5.0000,   6.00000,   1049.6969
     67.5000,       5.0000,   6.00000,   1016.8074
     72.5000,       5.0000,   6.00000,   1034.5726
     77.5000,       5.0000,   6.00000,   1080.3809
     82.5000,       5.0000,   6.00000,   1309.2583
     87.5000,       5.0000,   6.00000,   1324.0354
     92.5000,       5.0000,   6.00000,   1087.1993
     97.5000,       5.0000,   6.00000,    947.5032
    102.5000,       5.0000,   6.00000,    957.6189
    107.5000,       5.0000,   6.00000,    914.2982
    112.5000,       5.0000,   6.00000,   1030.3733
    117.5000,       5.0000,   6.00000,   1097.2994
    122.5000,       5.0000,   6.00000,   1170.4382
    127.5000,       5.0000,   6.00000,    979.8488
    132.5000,       5.0000,   6.00000,    708.6732
    137.5000,       5.0000,   6.00000,    547.1854
    142.5000,       5.0000,   6.00000,    500.9361
    147.5000,       5.0000,   6.00000,    703.8993
    152.5000,       5.0000,   6.00000,    739.3175
    157.5000,       5.0000,   6.00000,    898.3150
    162.5000,       5.0000,   6.00000,    770.9070
    167.5000,       5.0000,   6.00000,    565.4144
    172.5000,       5.0000,   6.00000,    467.9876
    177.5000,       5.0000,   6.00000,    462.0865
    182.5000,       5.0000,   6.00000,    373.7455
    197.5000,       5.0000,   6.00000,    263.8543
    202.5000,       5.0000,   6.00000,    288.8420
    207.5000,       5.0000,   6.00000,    356.0645
    212.5000,       5.0000,   6.00000,    427.8782
    217.5000,       5.0000,   6.00000,    519.6604
    222.5000,       5.0000,   6.00000,    515.4136
    227.5000,       5.0000,   6.00000,    439.9552
    242.5000,       5.0000,   6.00000,    372.2884
    247.5000,       5.0000,   6.00000,    409.7593
    252.5000,       5.0000,   6.00000,    466.9716
    257.5000,       5.0000,   6.00000,    427.3929
    262.5000,       5.0000,   6.00000,    412.6405
    267.5000,       5.0000,   6.00000,    465.9285
    272.5000,       5.0000,   6.00000,    518.3416
    277.5000,       5.0000,   6.00000,    433.5374
    282.5000,       5.0000,   6.00000,    363.1602
    287.5000,       5.0000,   6.00000,    375.9774
    292.5000,       5.0000,   6.00000,    334.4416
    297.5000,       5.0000,   6.00000,    427.6977
    302.5000,       5.0000,   6.00000,    365.9775
    307.5000,       5.0000,   6.00000,    403.4055
    312.5000,       5.0000,   6.00000,    379.5466
    317.5000,       5.0000,   6.00000,    360.1487
    322.5000,       5.0000,   6.00000,    360.0443
    327.5000,       5.0000,   6.00000,    351.0794
    332.5000,       5.0000,   6.00000,    327.4851
    337.5000,       5.0000,   6.00000,    325.4762
    342.5000,       5.0000,   6.00000,    332.7691
    347.5000,       5.0000,   6.00000,    313.6159
    352.5000,       5.0000,   6.00000,    326.3209
    357.5000,       5.0000,   6.00000,    323.7842
    362.5000,       5.0000,   6.00000,    316.6194
    367.5000,       5.0000,   6.00000,    294.4114
    372.5000,       5.0000,   6.00000,    306.9924
    377.5000,       5.0000,   6.00000,    314.0615
    382.5000,       5.0000,   6.00000,    286.0799
    387.5000,       5.0000,   6.00000,    345.9997
    392.5000,       5.0000,   6.00000,    306.2304
    397.5000,       5.0000,   6.00000,    313.9290
    402.5000,       5.0000,   6.00000,    277.8705
    407.5000,       5.0000,   6.00000,    306.4034
    412.5000,       5.0000,   6.00000,    327.5934
    417.5000,       5.0000,   6.00000,    248.8923
    422.5000,       5.0000,   6.00000,    337.5755
    427.5000,       5.0000,   6.00000,    295.8094
    432.5000,       5.0000,   6.00000,    291.5575
    437.5000,       5.0000,   6.00000,    261.7157
    442.5000,       5.0000,   6.00000,    272.0487
     37.5000,      25.0000,   1.00000,    944.3063
     42.5000,      25.0000,   1.00000,   1013.3450
     47.5000,      25.0000,   1.00000,   1016.7227
     52.5000,      25.0000,   1.00000,    996.0382
     57.5000,      25.0000,   1.00000,   1011.8437
     62.5000,      25.0000,   1.00000,   1013.8096
     67.5000,      25.0000,   1.00000,   1001.0990
     72.5000,      25.0000,   1.00000,   1040.3077
     77.5000,      25.0000,   1.00000,   1073.2852
     82.5000,      25.0000,   1.00000,   1079.1292
     87.5000,      25.0000,   1.00000,   1078.0616
     92.5000,      25.0000,   1.00000,   1083.3523
     97.5000,      25.0000,   1.00000,   1022.2101
    102.5000,      25.0000,   1.00000,    979.7072
    107.5000,      25.0000,   1.00000,   1012.5067
    112.5000,      25.0000,   1.00000,   1039.8566
    117.5000,      25.0000,   1.00000,   1010.9904
    122.5000,      25.0000,   1.00000,    938.5667
    127.5000,      25.0000,   1.00000,    828.4640
    132.5000,      25.0000,   1.00000,    724.7907
    137.5000,      25.0000,   1.00000,    659.3889
    142.5000,      25.0000,   1.00000,    600.4451
    147.5000,      25.0000,   1.00000,    601.6124
    152.5000,      25.0000,   1.00000,    662.2260
    157.5000,      25.0000,   1.00000,    715.6390
    162.5000,      25.0000,   1.00000,    736.8204
    167.5000,      25.0000,   1.00000,    714.9789
    172.5000,      25.0000,   1.00000,    587.4571
    177.5000,      25.0000,   1.00000,    457.6745
    182.5000,      25.0000,   1.00000,    402.5591
    187.5000,      25.0000,   1.00000,    356.1266
    192.5000,      25.0000,   1.00000,    321.1053
    197.5000,      25.0000,   1.00000,    329.7297
    202.5000,      25.0000,   1.00000,    374.4757
    207.5000,      25.0000,   1.00000,    399.9728
    212.5000,      25.0000,   1.00000,    447.3467
    217.5000,      25.0000,   1.00000,    448.6228
    222.5000,      25.0000,   1.00000,    443.2166
    227.5000,      25.0000,   1.00000,    433.5395
    232.5000,      25.0000,   1.00000,    421.5899
    237.5000,      25.0000,   1.00000,    365.5810
    242.5000,      25.0000,   1.00000,    353.9961
    247.5000,      25.0000,   1.00000,    355.2519
    257.5000,      25.0000,   1.00000,    428.1823
    262.5000,      25.0000,   1.00000,    459.5006
    267.5000,      25.0000,   1.00000,    444.0600
    272.5000,      25.0000,   1.00000,    425.7384
    277.5000,      25.0000,   1.00000,    419.1609
    282.5000,      25.0000,   1.00000,    398.6843
    287.5000,      25.0000,   1.00000,    385.4352
    292.5000,      25.0000,   1.00000,    367.9790
    297.5000,      25.0000,   1.00000,    369.0176
    302.5000,      25.0000,   1.00000,    363.9605
    307.5000,      25.0000,   1.00000,    377.7314
    312.5000,      25.0000,   1.00000,    376.0650
    317.5000,      25.0000,   1.00000,    375.6630
    322.5000,      25.0000,   1.00000,    353.9592
    327.5000,      25.0000,   1.00000,    342.0209
    332.5000,      25.0000,   1.00000,    333.4592
    337.5000,      25.0000,   1.00000,    333.6248
    342.5000,      25.0000,   1.00000,    323.6438
    347.5000,      25.0000,   1.00000,    328.9556
    352.5000,      25.0000,   1.00000,    323.0972
    357.5000,      25.0000,   1.00000,    314.7781
    362.5000,      25.0000,   1.00000,    313.6378
    367.5000,      25.0000,   1.00000,    316.8793
    372.5000,      25.0000,   1.00000,    307.8072
    377.5000,      25.0000,   1.00000,    307.8837
    382.5000,      25.0000,   1.00000,    315.4762
    387.5000,      25.0000,   1.00000,    310.8618
    392.5000,      25.0000,   1.00000,    303.4315
    397.5000,      25.0000,   1.00000,    308.4476
    402.5000,      25.0000,   1.00000,    307.6097
    407.5000,      25.0000,   1.00000,    294.7643
    412.5000,      25.0000,   1.00000,    303.3287
    417.5000,      25.0000,   1.00000,    304.7488
    422.5000,      25.0000,   1.00000,    297.0833
    427.5000,      25.0000,   1.00000,    286.2441
    432.5000,      25.0000,   1.00000,    295.1862
    437.5000,      25.0000,   1.00000,    283.3419
     37.5000,       5.0000,   7.00000,    830.6799
     42.5000,       5.0000,   7.00000,    910.3796
     47.5000,       5.0000,   7.00000,   1044.8868
     52.5000,       5.0000,   7.00000,   1057.2340
     57.5000,       5.0000,   7.00000,   1021.5590
     62.5000,       5.0000,   7.00000,    986.4183
     67.5000,       5.0000,   7.00000,    950.4053
     72.5000,       5.0000,   7.00000,    970.8438
     77.5000,       5.0000,   7.00000,    993.2198
     82.5000,       5.0000,   7.00000,   1169.7656
     87.5000,       5.0000,   7.00000,   1165.6333
     92.5000,       5.0000,   7.00000,    971.3972
     97.5000,       5.0000,   7.00000,    872.2426
    102.5000,       5.0000,   7.00000,    911.3087
    107.5000,       5.0000,   7.00000,    880.6125
    112.5000,       5.0000,   7.00000,    937.2674
    117.5000,       5.0000,   7.00000,    957.5646
    122.5000,       5.0000,   7.00000,    983.5729
    127.5000,       5.0000,   7.00000,    839.9794
    132.5000,       5.0000,   7.00000,    631.9316
    137.5000,       5.0000,   7.00000,    491.7495
    142.5000,       5.0000,   7.00000,    443.7993
    147.5000,       5.0000,   7.00000,    616.2910
    152.5000,       5.0000,   7.00000,    651.9948
    157.5000,       5.0000,   7.00000,    758.9879
    162.5000,       5.0000,   7.00000,    696.0002
    167.5000,       5.0000,   7.00000,    529.3646
    172.5000,       5.0000,   7.00000,    450.6716
    202.5000,       5.0000,   7.00000,    240.7482
    207.5000,       5.0000,   7.00000,    306.5599
    212.5000,       5.0000,   7.00000,    375.1388
    217.5000,       5.0000,   7.00000,    462.8672
    222.5000,       5.0000,   7.00000,    475.4788
    237.5000,       5.0000,   7.00000,    315.6123
    242.5000,       5.0000,   7.00000,    319.1766
    247.5000,       5.0000,   7.00000,    354.5949
    252.5000,       5.0000,   7.00000,    391.3296
    257.5000,       5.0000,   7.00000,    375.1308
    262.5000,       5.0000,   7.00000,    371.7376
    267.5000,       5.0000,   7.00000,    436.7817
    272.5000,       5.0000,   7.00000,    491.6017
    277.5000,       5.0000,   7.00000,    411.8456
    282.5000,       5.0000,   7.00000,    344.9086
    287.5000,       5.0000,   7.00000,    357.5776
    292.5000,       5.0000,   7.00000,    326.3825
    297.5000,       5.0000,   7.00000,    425.6995
    302.5000,       5.0000,   7.00000,    355.1938
    307.5000,       5.0000,   7.00000,    384.0518
    312.5000,       5.0000,   7.00000,    377.4832
    317.5000,       5.0000,   7.00000,    364.8285
    322.5000,       5.0000,   7.00000,    359.2319
    327.5000,       5.0000,   7.00000,    353.4567
    332.5000,       5.0000,   7.00000,    319.4788
    337.5000,       5.0000,   7.00000,    328.7117
    342.5000,       5.0000,   7.00000,    333.2820
    347.5000,       5.0000,   7.00000,    320.8771
    352.5000,       5.0000,   7.00000,    327.4370
    357.5000,       5.0000,   7.00000,    325.9602
    362.5000,       5.0000,   7.00000,    315.2865
    367.5000,       5.0000,   7.00000,    300.4185
    372.5000,       5.0000,   7.00000,    310.4440
    377.5000,       5.0000,   7.00000,    314.6940
    382.5000,       5.0000,   7.00000,    300.0197
    387.5000,       5.0000,   7.00000,    347.9714
    397.5000,       5.0000,   7.00000,    318.2443
    402.5000,       5.0000,   7.00000,    286.7277
    407.5000,       5.0000,   7.00000,    314.0229
    412.5000,       5.0000,   7.00000,    337.2730
    417.5000,       5.0000,   7.00000,    253.4380
    422.5000,       5.0000,   7.00000,    337.1266
    427.5000,       5.0000,   7.00000,    302.7962
    432.5000,       5.0000,   7.00000,    298.9086
    437.5000,       5.0000,   7.00000,    271.0919
     42.5000,       5.0000,   8.00000,    836.2828
     47.5000,       5.0000,   8.00000,    950.6378
     52.5000,       5.0000,   8.00000,    983.7981
     57.5000,       5.0000,   8.00000,    954.3235
     62.5000,       5.0000,   8.00000,    924.5583
     67.5000,       5.0000,   8.00000,    899.6442
     72.5000,       5.0000,   8.00000,    911.0858
     77.5000,       5.0000,   8.00000,    917.9956
     82.5000,       5.0000,   8.00000,   1048.8518
     87.5000,       5.0000,   8.00000,   1019.7950
     92.5000,       5.0000,   8.00000,    870.2952
     97.5000,       5.0000,   8.00000,    814.8928
    102.5000,       5.0000,   8.00000,    872.1603
    107.5000,       5.0000,   8.00000,    811.6030
    112.5000,       5.0000,   8.00000,    849.6007
    117.5000,       5.0000,   8.00000,    831.3428
    122.5000,       5.0000,   8.00000,    833.8071
    127.5000,       5.0000,   8.00000,    750.5252
    132.5000,       5.0000,   8.00000,    596.3171
    137.5000,       5.0000,   8.00000,    458.9570
    142.5000,       5.0000,   8.00000,    412.9294
    147.5000,       5.0000,   8.00000,    587.1288
    152.5000,       5.0000,   8.00000,    584.7500
    157.5000,       5.0000,   8.00000,    697.0444
    162.5000,       5.0000,   8.00000,    628.9538
    167.5000,       5.0000,   8.00000,    491.0497
    172.5000,       5.0000,   8.00000,    439.9181
    197.5000,       5.0000,   8.00000,    184.7220
    202.5000,       5.0000,   8.00000,    212.1429
    207.5000,       5.0000,   8.00000,    271.2484
    212.5000,       5.0000,   8.00000,    331.3284
    217.5000,       5.0000,   8.00000,    427.9882
    222.5000,       5.0000,   8.00000,    458.3044
    232.5000,       5.0000,   8.00000,    334.0067
    237.5000,       5.0000,   8.00000,    296.8593
    252.5000,       5.0000,   8.00000,    350.0933
    257.5000,       5.0000,   8.00000,    311.1984
    262.5000,       5.0000,   8.00000,    322.4926
    267.5000,       5.0000,   8.00000,    397.1336
    272.5000,       5.0000,   8.00000,    455.6688
    277.5000,       5.0000,   8.00000,    389.2271
    282.5000,       5.0000,   8.00000,    324.0921
    287.5000,       5.0000,   8.00000,    335.6416
    292.5000,       5.0000,   8.00000,    312.0731
    297.5000,       5.0000,   8.00000,    419.1194
    302.5000,       5.0000,   8.00000,    349.7249
    307.5000,       5.0000,   8.00000,    371.2347
    312.5000,       5.0000,   8.00000,    357.6105
    317.5000,       5.0000,   8.00000,    356.9448
    322.5000,       5.0000,   8.00000,    360.1469
    327.5000,       5.0000,   8.00000,    354.1869
    332.5000,       5.0000,   8.00000,    322.7672
    337.5000,       5.0000,   8.00000,    320.2505
    342.5000,       5.0000,   8.00000,    337.6622
    347.5000,       5.0000,   8.00000,    315.8253
    352.5000,       5.0000,   8.00000,    328.1215
    357.5000,       5.0000,   8.00000,    325.5770
    362.5000,       5.0000,   8.00000,    317.6473
    367.5000,       5.0000,   8.00000,    299.5720
    372.5000,       5.0000,   8.00000,    309.3574
    377.5000,       5.0000,   8.00000,    324.5296
    382.5000,       5.0000,   8.00000,    298.8687
    397.5000,       5.0000,   8.00000,    324.8545
    402.5000,       5.0000,   8.00000,    292.8990
    407.5000,       5.0000,   8.00000,    323.7767
    422.5000,       5.0000,   8.00000,    342.9150
    432.5000,       5.0000,   8.00000,    305.9403
     52.5000,      35.0000,   1.00000,    817.0147
     57.5000,      35.0000,   1.00000,    831.8098
     62.5000,      35.0000,   1.00000,    838.2390
     67.5000,      35.0000,   1.00000,    853.7132
     72.5000,      35.0000,   1.00000,    845.9838
     77.5000,      35.0000,   1.00000,    806.3614
     82.5000,      35.0000,   1.00000,    784.3593
     87.5000,      35.0000,   1.00000,    794.6966
     92.5000,      35.0000,   1.00000,    818.2340
     97.5000,      35.0000,   1.00000,    833.8669
    102.5000,      35.0000,   1.00000,    830.4876
    107.5000,      35.0000,   1.00000,    786.2418
    112.5000,      35.0000,   1.00000,    734.9966
    117.5000,      35.0000,   1.00000,    697.1603
    122.5000,      35.0000,   1.00000,    652.3102
    127.5000,      35.0000,   1.00000,    615.2141
    132.5000,      35.0000,   1.00000,    601.5311
    137.5000,      35.0000,   1.00000,    606.0241
    142.5000,      35.0000,   1.00000,    582.2904
    147.5000,      35.0000,   1.00000,    549.9382
    152.5000,      35.0000,   1.00000,    531.4262
    157.5000,      35.0000,   1.00000,    542.9929
    162.5000,      35.0000,   1.00000,    566.1197
    167.5000,      35.0000,   1.00000,    539.3626
    172.5000,      35.0000,   1.00000,    500.7280
    177.5000,      35.0000,   1.00000,    446.3261
    182.5000,      35.0000,   1.00000,    364.8054
    187.5000,      35.0000,   1.00000,    317.5862
    192.5000,      35.0000,   1.00000,    294.5196
    197.5000,      35.0000,   1.00000,    274.6915
    202.5000,      35.0000,   1.00000,    292.8287
    207.5000,      35.0000,   1.00000,    327.8663
    212.5000,      35.0000,   1.00000,    334.3323
    217.5000,      35.0000,   1.00000,    348.7598
    222.5000,      35.0000,   1.00000,    346.3090
    227.5000,      35.0000,   1.00000,    347.8363
    232.5000,      35.0000,   1.00000,    352.5435
    237.5000,      35.0000,   1.00000,    337.4582
    242.5000,      35.0000,   1.00000,    313.8515
    247.5000,      35.0000,   1.00000,    293.9215
    252.5000,      35.0000,   1.00000,    286.0500
    257.5000,      35.0000,   1.00000,    296.4133
    262.5000,      35.0000,   1.00000,    304.0722
    267.5000,      35.0000,   1.00000,    307.9724
    272.5000,      35.0000,   1.00000,    318.3052
    277.5000,      35.0000,   1.00000,    329.1016
    282.5000,      35.0000,   1.00000,    350.5807
    287.5000,      35.0000,   1.00000,    349.7380
    292.5000,      35.0000,   1.00000,    336.1161
    297.5000,      35.0000,   1.00000,    332.5208
    302.5000,      35.0000,   1.00000,    338.5258
    307.5000,      35.0000,   1.00000,    343.3342
    312.5000,      35.0000,   1.00000,    349.4539
    317.5000,      35.0000,   1.00000,    335.4342
    322.5000,      35.0000,   1.00000,    340.9715
    327.5000,      35.0000,   1.00000,    346.6938
    332.5000,      35.0000,   1.00000,    344.0808
    337.5000,      35.0000,   1.00000,    332.4763
    342.5000,      35.0000,   1.00000,    325.2385
    347.5000,      35.0000,   1.00000,    313.3235
    352.5000,      35.0000,   1.00000,    319.2256
    357.5000,      35.0000,   1.00000,    317.9718
    362.5000,      35.0000,   1.00000,    316.0184
    367.5000,      35.0000,   1.00000,    319.6456
    372.5000,      35.0000,   1.00000,    319.3952
    377.5000,      35.0000,   1.00000,    314.7798
    382.5000,      35.0000,   1.00000,    313.6176
    387.5000,      35.0000,   1.00000,    312.9809
    392.5000,      35.0000,   1.00000,    317.0077
    397.5000,      35.0000,   1.00000,    324.3586
    402.5000,      35.0000,   1.00000,    314.9796
    407.5000,      35.0000,   1.00000,    312.0588
    412.5000,      35.0000,   1.00000,    308.8595
    417.5000,      35.0000,   1.00000,    305.2144
    422.5000,      35.0000,   1.00000,    303.3224
     52.5000,       5.0000,  10.00000,    898.8577
     57.5000,       5.0000,  10.00000,    873.2860
     62.5000,       5.0000,  10.00000,    831.3068
     67.5000,       5.0000,  10.00000,    795.4648
     72.5000,       5.0000,  10.00000,    794.3246
     77.5000,       5.0000,  10.00000,    788.0221
     82.5000,       5.0000,  10.00000,    912.1282
     87.5000,       5.0000,  10.00000,    898.9822
     92.5000,       5.0000,  10.00000,    755.3829
     97.5000,       5.0000,  10.00000,    674.8408
    102.5000,       5.0000,  10.00000,    703.9669
    107.5000,       5.0000,  10.00000,    647.4763
    112.5000,       5.0000,  10.00000,    667.3814
    117.5000,       5.0000,  10.00000,    678.3394
    122.5000,       5.0000,  10.00000,    723.0043
    127.5000,       5.0000,  10.00000,    648.0558
    132.5000,       5.0000,  10.00000,    513.5707
    137.5000,       5.0000,  10.00000,    426.7618
    142.5000,       5.0000,  10.00000,    399.8966
    147.5000,       5.0000,  10.00000,    567.3137
    152.5000,       5.0000,  10.00000,    576.1611
    157.5000,       5.0000,  10.00000,    676.2250
    162.5000,       5.0000,  10.00000,    579.4563
    167.5000,       5.0000,  10.00000,    435.0236
    187.5000,       5.0000,  10.00000,    223.8535
    202.5000,       5.0000,  10.00000,    174.3834
    207.5000,       5.0000,  10.00000,    224.7618
    252.5000,       5.0000,  10.00000,    302.8503
    267.5000,       5.0000,  10.00000,    299.9343
    282.5000,       5.0000,  10.00000,    284.3002
    287.5000,       5.0000,  10.00000,    302.5737
    297.5000,       5.0000,  10.00000,    380.3458
    302.5000,       5.0000,  10.00000,    327.4276
    307.5000,       5.0000,  10.00000,    355.4185
    317.5000,       5.0000,  10.00000,    326.2293
    322.5000,       5.0000,  10.00000,    337.7609
    327.5000,       5.0000,  10.00000,    349.3673
    332.5000,       5.0000,  10.00000,    324.7690
    337.5000,       5.0000,  10.00000,    319.9194
    347.5000,       5.0000,  10.00000,    302.5241
    362.5000,       5.0000,  10.00000,    311.5551
    367.5000,       5.0000,  10.00000,    299.2068
    372.5000,       5.0000,  10.00000,    308.2960
    422.5000,       5.0000,  10.00000,    348.7780
     67.5000,      45.0000,   1.00000,    734.7619
     72.5000,      45.0000,   1.00000,    733.1598
     77.5000,      45.0000,   1.00000,    721.1111
     82.5000,      45.0000,   1.00000,    697.9191
     87.5000,      45.0000,   1.00000,    679.1498
     92.5000,      45.0000,   1.00000,    648.9476
     97.5000,      45.0000,   1.00000,    623.5542
    102.5000,      45.0000,   1.00000,    614.7994
    107.5000,      45.0000,   1.00000,    587.0107
    112.5000,      45.0000,   1.00000,    543.4391
    117.5000,      45.0000,   1.00000,    533.8937
    122.5000,      45.0000,   1.00000,    541.0513
    127.5000,      45.0000,   1.00000,    541.9934
    132.5000,      45.0000,   1.00000,    556.7808
    137.5000,      45.0000,   1.00000,    572.7056
    142.5000,      45.0000,   1.00000,    573.4567
    147.5000,      45.0000,   1.00000,    546.6417
    152.5000,      45.0000,   1.00000,    525.6529
    157.5000,      45.0000,   1.00000,    517.3698
    162.5000,      45.0000,   1.00000,    506.8874
    167.5000,      45.0000,   1.00000,    495.5092
    172.5000,      45.0000,   1.00000,    469.6255
    177.5000,      45.0000,   1.00000,    426.1047
    182.5000,      45.0000,   1.00000,    369.1812
    187.5000,      45.0000,   1.00000,    327.0862
    192.5000,      45.0000,   1.00000,    318.1113
    197.5000,      45.0000,   1.00000,    322.4980
    202.5000,      45.0000,   1.00000,    309.4793
    207.5000,      45.0000,   1.00000,    292.5179
    212.5000,      45.0000,   1.00000,    290.6037
    217.5000,      45.0000,   1.00000,    285.3546
    222.5000,      45.0000,   1.00000,    299.4861
    227.5000,      45.0000,   1.00000,    324.5389
    232.5000,      45.0000,   1.00000,    331.2036
    237.5000,      45.0000,   1.00000,    325.9879
    242.5000,      45.0000,   1.00000,    306.1474
    247.5000,      45.0000,   1.00000,    290.6646
    252.5000,      45.0000,   1.00000,    285.0681
    257.5000,      45.0000,   1.00000,    271.2964
    262.5000,      45.0000,   1.00000,    260.0966
    267.5000,      45.0000,   1.00000,    250.6461
    272.5000,      45.0000,   1.00000,    242.4366
    277.5000,      45.0000,   1.00000,    250.1010
    282.5000,      45.0000,   1.00000,    261.2449
    287.5000,      45.0000,   1.00000,    284.0901
    292.5000,      45.0000,   1.00000,    297.8341
    297.5000,      45.0000,   1.00000,    294.0724
    302.5000,      45.0000,   1.00000,    297.8114
    307.5000,      45.0000,   1.00000,    306.6109
    312.5000,      45.0000,   1.00000,    312.3042
    317.5000,      45.0000,   1.00000,    326.3837
    322.5000,      45.0000,   1.00000,    321.4413
    327.5000,      45.0000,   1.00000,    318.4974
    332.5000,      45.0000,   1.00000,    311.3564
    337.5000,      45.0000,   1.00000,    314.5649
    342.5000,      45.0000,   1.00000,    319.3954
    347.5000,      45.0000,   1.00000,    311.7816
    352.5000,      45.0000,   1.00000,    308.9262
    357.5000,      45.0000,   1.00000,    306.0023
    362.5000,      45.0000,   1.00000,    301.0590
    367.5000,      45.0000,   1.00000,    309.8379
    372.5000,      45.0000,   1.00000,    312.2819
    377.5000,      45.0000,   1.00000,    315.9105
    382.5000,      45.0000,   1.00000,    314.0505
    387.5000,      45.0000,   1.00000,    312.1302
    392.5000,      45.0000,   1.00000,    315.8329
    397.5000,      45.0000,   1.00000,    309.8062
    402.5000,      45.0000,   1.00000,    314.9910
    407.5000,      45.0000,   1.00000,    318.0371
     67.5000,      15.0000,   4.00000,    713.9646
     72.5000,      15.0000,   4.00000,    721.9462
     77.5000,      15.0000,   4.00000,    776.4733
     82.5000,      15.0000,   4.00000,    797.0519
     87.5000,      15.0000,   4.00000,    767.4348
     92.5000,      15.0000,   4.00000,    652.8916
     97.5000,      15.0000,   4.00000,    552.7831
    102.5000,      15.0000,   4.00000,    501.5074
    107.5000,      15.0000,   4.00000,    493.0114
    112.5000,      15.0000,   4.00000,    490.0056
    117.5000,      15.0000,   4.00000,    537.6599
    122.5000,      15.0000,   4.00000,    572.1294
    127.5000,      15.0000,   4.00000,    551.0267
    132.5000,      15.0000,   4.00000,    485.9454
    137.5000,      15.0000,   4.00000,    420.7087
    142.5000,      15.0000,   4.00000,    443.2141
    147.5000,      15.0000,   4.00000,    504.6363
    152.5000,      15.0000,   4.00000,    616.4810
    157.5000,      15.0000,   4.00000,    630.3130
    162.5000,      15.0000,   4.00000,    585.2312
    167.5000,      15.0000,   4.00000,    490.5004
    172.5000,      15.0000,   4.00000,    438.4098
    177.5000,      15.0000,   4.00000,    394.3821
    182.5000,      15.0000,   4.00000,    332.5661
    187.5000,      15.0000,   4.00000,    277.2219
    192.5000,      15.0000,   4.00000,    231.0206
    197.5000,      15.0000,   4.00000,    216.9473
    202.5000,      15.0000,   4.00000,    187.1602
    207.5000,      15.0000,   4.00000,    214.4140
    212.5000,      15.0000,   4.00000,    269.1931
    217.5000,      15.0000,   4.00000,    328.8337
    222.5000,      15.0000,   4.00000,    350.2970
    227.5000,      15.0000,   4.00000,    345.5372
    232.5000,      15.0000,   4.00000,    305.5415
    237.5000,      15.0000,   4.00000,    290.7549
    242.5000,      15.0000,   4.00000,    285.1246
    252.5000,      15.0000,   4.00000,    274.7606
    257.5000,      15.0000,   4.00000,    247.4709
    262.5000,      15.0000,   4.00000,    237.4059
    267.5000,      15.0000,   4.00000,    254.3114
    272.5000,      15.0000,   4.00000,    262.4528
    277.5000,      15.0000,   4.00000,    250.6833
    282.5000,      15.0000,   4.00000,    237.5959
    287.5000,      15.0000,   4.00000,    235.5365
    292.5000,      15.0000,   4.00000,    273.7596
    297.5000,      15.0000,   4.00000,    285.5896
    302.5000,      15.0000,   4.00000,    313.6469
    307.5000,      15.0000,   4.00000,    304.6224
    312.5000,      15.0000,   4.00000,    310.8113
    317.5000,      15.0000,   4.00000,    313.3980
    322.5000,      15.0000,   4.00000,    315.9779
    327.5000,      15.0000,   4.00000,    309.7213
    332.5000,      15.0000,   4.00000,    300.6267
    337.5000,      15.0000,   4.00000,    300.1869
    342.5000,      15.0000,   4.00000,    304.4002
    347.5000,      15.0000,   4.00000,    303.5735
    352.5000,      15.0000,   4.00000,    302.9402
    357.5000,      15.0000,   4.00000,    300.0475
    362.5000,      15.0000,   4.00000,    290.0038
    367.5000,      15.0000,   4.00000,    291.8970
    372.5000,      15.0000,   4.00000,    297.9408
    377.5000,      15.0000,   4.00000,    304.4956
    382.5000,      15.0000,   4.00000,    325.3310
    402.5000,      15.0000,   4.00000,    316.4067
    407.5000,      15.0000,   4.00000,    321.9764
     82.5000,      55.0000,   1.00000,    598.8029
     87.5000,      55.0000,   1.00000,    574.5758
     92.5000,      55.0000,   1.00000,    555.5593
     97.5000,      55.0000,   1.00000,    541.5195
    102.5000,      55.0000,   1.00000,    537.3378
    107.5000,      55.0000,   1.00000,    526.4348
    112.5000,      55.0000,   1.00000,    487.8209
    117.5000,      55.0000,   1.00000,    456.6836
    122.5000,      55.0000,   1.00000,    458.0611
    127.5000,      55.0000,   1.00000,    473.4138
    132.5000,      55.0000,   1.00000,    502.7451
    137.5000,      55.0000,   1.00000,    524.9198
    142.5000,      55.0000,   1.00000,    524.1664
    147.5000,      55.0000,   1.00000,    518.1531
    152.5000,      55.0000,   1.00000,    501.4215
    157.5000,      55.0000,   1.00000,    479.7532
    162.5000,      55.0000,   1.00000,    466.4650
    167.5000,      55.0000,   1.00000,    477.9024
    172.5000,      55.0000,   1.00000,    479.2439
    177.5000,      55.0000,   1.00000,    448.0691
    182.5000,      55.0000,   1.00000,    415.5355
    187.5000,      55.0000,   1.00000,    371.6013
    192.5000,      55.0000,   1.00000,    340.6649
    197.5000,      55.0000,   1.00000,    332.6172
    202.5000,      55.0000,   1.00000,    322.7297
    207.5000,      55.0000,   1.00000,    304.7240
    212.5000,      55.0000,   1.00000,    297.8393
    217.5000,      55.0000,   1.00000,    294.0676
    222.5000,      55.0000,   1.00000,    283.7640
    227.5000,      55.0000,   1.00000,    288.2686
    232.5000,      55.0000,   1.00000,    294.0526
    242.5000,      55.0000,   1.00000,    301.8152
    247.5000,      55.0000,   1.00000,    298.7704
    252.5000,      55.0000,   1.00000,    284.1146
    257.5000,      55.0000,   1.00000,    271.0103
    262.5000,      55.0000,   1.00000,    261.7552
    267.5000,      55.0000,   1.00000,    252.5800
    272.5000,      55.0000,   1.00000,    251.5836
    277.5000,      55.0000,   1.00000,    245.7399
    282.5000,      55.0000,   1.00000,    239.6411
    287.5000,      55.0000,   1.00000,    240.6069
    292.5000,      55.0000,   1.00000,    246.8228
    297.5000,      55.0000,   1.00000,    255.0121
    302.5000,      55.0000,   1.00000,    265.8332
    307.5000,      55.0000,   1.00000,    273.0340
    312.5000,      55.0000,   1.00000,    281.6085
    317.5000,      55.0000,   1.00000,    287.5053
    322.5000,      55.0000,   1.00000,    295.1456
    327.5000,      55.0000,   1.00000,    293.0556
    332.5000,      55.0000,   1.00000,    295.1818
    337.5000,      55.0000,   1.00000,    299.0869
    342.5000,      55.0000,   1.00000,    291.7621
    347.5000,      55.0000,   1.00000,    288.6598
    352.5000,      55.0000,   1.00000,    290.5182
    357.5000,      55.0000,   1.00000,    295.2672
    362.5000,      55.0000,   1.00000,    303.5350
    367.5000,      55.0000,   1.00000,    304.0119
    372.5000,      55.0000,   1.00000,    301.7625
    377.5000,      55.0000,   1.00000,    296.5963
    382.5000,      55.0000,   1.00000,    301.5359
    387.5000,      55.0000,   1.00000,    305.0339
    392.5000,      55.0000,   1.00000,    301.6585
     82.5000,      15.0000,   5.00000,    717.4285
     87.5000,      15.0000,   5.00000,    680.0850
     92.5000,      15.0000,   5.00000,    581.0089
     97.5000,      15.0000,   5.00000,    488.5461
    107.5000,      15.0000,   5.00000,    433.7632
    112.5000,      15.0000,   5.00000,    426.8360
    117.5000,      15.0000,   5.00000,    460.5632
    122.5000,      15.0000,   5.00000,    483.5013
    127.5000,      15.0000,   5.00000,    475.6266
    132.5000,      15.0000,   5.00000,    430.7680
    137.5000,      15.0000,   5.00000,    382.4391
    142.5000,      15.0000,   5.00000,    409.2001
    147.5000,      15.0000,   5.00000,    472.3790
    152.5000,      15.0000,   5.00000,    580.3815
    157.5000,      15.0000,   5.00000,    607.3652
    162.5000,      15.0000,   5.00000,    583.8068
    167.5000,      15.0000,   5.00000,    515.5812
    172.5000,      15.0000,   5.00000,    478.0473
    177.5000,      15.0000,   5.00000,    437.6596
    182.5000,      15.0000,   5.00000,    365.9352
    187.5000,      15.0000,   5.00000,    297.8160
    192.5000,      15.0000,   5.00000,    236.6839
    197.5000,      15.0000,   5.00000,    214.0092
    202.5000,      15.0000,   5.00000,    182.7097
    207.5000,      15.0000,   5.00000,    215.9256
    212.5000,      15.0000,   5.00000,    278.9615
    217.5000,      15.0000,   5.00000,    329.5700
    222.5000,      15.0000,   5.00000,    341.9521
    227.5000,      15.0000,   5.00000,    319.1819
    232.5000,      15.0000,   5.00000,    284.2595
    252.5000,      15.0000,   5.00000,    271.6477
    257.5000,      15.0000,   5.00000,    250.4684
    262.5000,      15.0000,   5.00000,    240.6707
    267.5000,      15.0000,   5.00000,    257.7509
    272.5000,      15.0000,   5.00000,    262.5521
    287.5000,      15.0000,   5.00000,    208.5160
    292.5000,      15.0000,   5.00000,    236.0245
    297.5000,      15.0000,   5.00000,    247.8868
    302.5000,      15.0000,   5.00000,    278.7095
    307.5000,      15.0000,   5.00000,    276.3727
    312.5000,      15.0000,   5.00000,    282.9553
    317.5000,      15.0000,   5.00000,    282.0290
    322.5000,      15.0000,   5.00000,    286.4211
    327.5000,      15.0000,   5.00000,    284.7006
    332.5000,      15.0000,   5.00000,    280.8161
    337.5000,      15.0000,   5.00000,    282.7904
    342.5000,      15.0000,   5.00000,    277.6508
    357.5000,      15.0000,   5.00000,    286.0554
    362.5000,      15.0000,   5.00000,    282.5584
    392.5000,      15.0000,   5.00000,    326.5610
     97.5000,      65.0000,   1.00000,    523.2213
    102.5000,      65.0000,   1.00000,    516.1347
    107.5000,      65.0000,   1.00000,    502.3638
    112.5000,      65.0000,   1.00000,    487.9370
    117.5000,      65.0000,   1.00000,    474.2774
    122.5000,      65.0000,   1.00000,    452.3521
    127.5000,      65.0000,   1.00000,    448.7225
    132.5000,      65.0000,   1.00000,    449.2753
    137.5000,      65.0000,   1.00000,    445.6772
    142.5000,      65.0000,   1.00000,    453.6201
    147.5000,      65.0000,   1.00000,    468.1143
    152.5000,      65.0000,   1.00000,    470.2527
    157.5000,      65.0000,   1.00000,    453.6763
    162.5000,      65.0000,   1.00000,    442.0304
    167.5000,      65.0000,   1.00000,    432.6404
    172.5000,      65.0000,   1.00000,    433.9817
    177.5000,      65.0000,   1.00000,    440.6561
    182.5000,      65.0000,   1.00000,    436.2805
    187.5000,      65.0000,   1.00000,    430.7290
    192.5000,      65.0000,   1.00000,    399.2955
    197.5000,      65.0000,   1.00000,    367.3784
    202.5000,      65.0000,   1.00000,    346.0242
    207.5000,      65.0000,   1.00000,    323.8550
    212.5000,      65.0000,   1.00000,    296.9167
    217.5000,      65.0000,   1.00000,    287.3020
    257.5000,      65.0000,   1.00000,    272.4187
    262.5000,      65.0000,   1.00000,    263.8631
    267.5000,      65.0000,   1.00000,    263.5597
    272.5000,      65.0000,   1.00000,    263.1494
    277.5000,      65.0000,   1.00000,    264.4547
    287.5000,      65.0000,   1.00000,    252.9641
    292.5000,      65.0000,   1.00000,    250.3409
    297.5000,      65.0000,   1.00000,    249.1403
    302.5000,      65.0000,   1.00000,    244.8419
    307.5000,      65.0000,   1.00000,    243.4646
    312.5000,      65.0000,   1.00000,    246.8032
    317.5000,      65.0000,   1.00000,    254.2702
    322.5000,      65.0000,   1.00000,    267.7240
    327.5000,      65.0000,   1.00000,    273.5379
    332.5000,      65.0000,   1.00000,    272.2365
    337.5000,      65.0000,   1.00000,    272.6087
    342.5000,      65.0000,   1.00000,    275.3152
    347.5000,      65.0000,   1.00000,    280.3750
    352.5000,      65.0000,   1.00000,    284.1828
    357.5000,      65.0000,   1.00000,    285.5622
    362.5000,      65.0000,   1.00000,    281.9159
    367.5000,      65.0000,   1.00000,    285.7670
    372.5000,      65.0000,   1.00000,    290.4651
    377.5000,      65.0000,   1.00000,    293.1987
     97.5000,      15.0000,   6.00000,    477.1115
    102.5000,      15.0000,   6.00000,    432.9026
    107.5000,      15.0000,   6.00000,    421.2539
    112.5000,      15.0000,   6.00000,    420.3308
    117.5000,      15.0000,   6.00000,    453.7341
    122.5000,      15.0000,   6.00000,    464.7800
    127.5000,      15.0000,   6.00000,    441.4376
    132.5000,      15.0000,   6.00000,    385.0924
    137.5000,      15.0000,   6.00000,    337.4582
    142.5000,      15.0000,   6.00000,    368.6337
    147.5000,      15.0000,   6.00000,    437.6199
    152.5000,      15.0000,   6.00000,    552.2084
    157.5000,      15.0000,   6.00000,    585.9405
    162.5000,      15.0000,   6.00000,    570.3455
    167.5000,      15.0000,   6.00000,    506.0188
    172.5000,      15.0000,   6.00000,    476.1935
    177.5000,      15.0000,   6.00000,    444.6293
    182.5000,      15.0000,   6.00000,    384.2556
    187.5000,      15.0000,   6.00000,    320.4871
    192.5000,      15.0000,   6.00000,    257.5072
    197.5000,      15.0000,   6.00000,    230.1777
    202.5000,      15.0000,   6.00000,    189.6467
    207.5000,      15.0000,   6.00000,    215.8763
    212.5000,      15.0000,   6.00000,    270.5593
    217.5000,      15.0000,   6.00000,    322.5293
    267.5000,      15.0000,   6.00000,    260.0112
    272.5000,      15.0000,   6.00000,    271.9004
    297.5000,      15.0000,   6.00000,    245.8441
    307.5000,      15.0000,   6.00000,    252.0752
    312.5000,      15.0000,   6.00000,    255.3905
    317.5000,      15.0000,   6.00000,    256.2148
    322.5000,      15.0000,   6.00000,    266.7707
    327.5000,      15.0000,   6.00000,    264.0346
    342.5000,      15.0000,   6.00000,    260.9102
    105.0000,      30.0000,   3.00000,    458.2904
    110.0000,      30.0000,   3.00000,    448.1100
    115.0000,      30.0000,   3.00000,    442.3930
    120.0000,      30.0000,   3.00000,    425.2669
    125.0000,      30.0000,   3.00000,    414.1609
    130.0000,      30.0000,   3.00000,    398.0832
    135.0000,      30.0000,   3.00000,    404.0008
    140.0000,      30.0000,   3.00000,    403.8669
    145.0000,      30.0000,   3.00000,    425.3596
    150.0000,      30.0000,   3.00000,    451.9742
    155.0000,      30.0000,   3.00000,    483.1054
    160.0000,      30.0000,   3.00000,    521.8898
    165.0000,      30.0000,   3.00000,    531.8382
    170.0000,      30.0000,   3.00000,    509.3307
    175.0000,      30.0000,   3.00000,    444.3220
    180.0000,      30.0000,   3.00000,    400.6719
    185.0000,      30.0000,   3.00000,    359.6674
    190.0000,      30.0000,   3.00000,    319.5255
    195.0000,      30.0000,   3.00000,    267.9727
    200.0000,      30.0000,   3.00000,    247.9449
    205.0000,      30.0000,   3.00000,    259.3840
    210.0000,      30.0000,   3.00000,    260.7716
    265.0000,      30.0000,   3.00000,    263.2511
    270.0000,      30.0000,   3.00000,    253.5741
    275.0000,      30.0000,   3.00000,    251.8543
    280.0000,      30.0000,   3.00000,    251.7092
    290.0000,      30.0000,   3.00000,    247.8049
    295.0000,      30.0000,   3.00000,    246.6834
    300.0000,      30.0000,   3.00000,    252.3756
    305.0000,      30.0000,   3.00000,    251.6444
    310.0000,      30.0000,   3.00000,    253.9788
    315.0000,      30.0000,   3.00000,    252.0384
    320.0000,      30.0000,   3.00000,    250.6991
    325.0000,      30.0000,   3.00000,    251.7868
    330.0000,      30.0000,   3.00000,    256.1360
    335.0000,      30.0000,   3.00000,    257.7115
    340.0000,      30.0000,   3.00000,    259.1236
    345.0000,      30.0000,   3.00000,    259.5081
    350.0000,      30.0000,   3.00000,    260.1972
    355.0000,      30.0000,   3.00000,    259.0320
    360.0000,      30.0000,   3.00000,    260.5460
    365.0000,      30.0000,   3.00000,    265.7237
    370.0000,      30.0000,   3.00000,    266.0436
    112.5000,      25.0000,   4.00000,    436.2620
    122.5000,      25.0000,   4.00000,    428.6436
    127.5000,      25.0000,   4.00000,    411.6990
    137.5000,      25.0000,   4.00000,    388.3935
    142.5000,      25.0000,   4.00000,    393.7311
    147.5000,      25.0000,   4.00000,    438.9099
    152.5000,      25.0000,   4.00000,    486.0752
    157.5000,      25.0000,   4.00000,    516.6288
    162.5000,      25.0000,   4.00000,    519.7042
    167.5000,      25.0000,   4.00000,    525.0210
    172.5000,      25.0000,   4.00000,    472.6071
    177.5000,      25.0000,   4.00000,    411.9554
    182.5000,      25.0000,   4.00000,    387.6790
    187.5000,      25.0000,   4.00000,    334.2612
    192.5000,      25.0000,   4.00000,    267.1256
    197.5000,      25.0000,   4.00000,    239.6734
    202.5000,      25.0000,   4.00000,    243.4528
    272.5000,      25.0000,   4.00000,    255.5950
    287.5000,      25.0000,   4.00000,    249.5385
    292.5000,      25.0000,   4.00000,    249.5562
    297.5000,      25.0000,   4.00000,    258.1295
    302.5000,      25.0000,   4.00000,    258.8856
    307.5000,      25.0000,   4.00000,    266.2885
    312.5000,      25.0000,   4.00000,    254.0519
    317.5000,      25.0000,   4.00000,    252.9366
    327.5000,      25.0000,   4.00000,    246.4208
    362.5000,      25.0000,   4.00000,    257.1088
  10.88
REFERENCE MODEL USED
CONSTANT REFERENCE MODEL METHOD
Reference resistivity is
474.327
TOPOGRAPHICAL DATA
2
96
      0.0000     565.9300
      5.0000     565.9400
     10.0000     565.9600
     15.0000     565.9600
     20.0000     565.9500
     25.0000     565.9500
     30.0000     565.9000
     35.0000     565.8500
     40.0000     565.8800
     45.0000     565.7400
     50.0000     565.7600
     55.0000     565.7100
     60.0000     565.6600
     65.0000     565.7000
     70.0000     565.7200
     75.0000     565.6900
     80.0000     565.7100
     85.0000     565.6700
     90.0000     565.6300
     95.0000     565.5800
    100.0000     565.5300
    105.0000     565.5500
    110.0000     565.5300
    115.0000     565.5400
    120.0000     565.4700
    125.0000     565.4200
    130.0000     565.3800
    135.0000     565.3100
    140.0000     565.2400
    145.0000     565.1500
    150.0000     565.0700
    155.0000     564.9400
    160.0000     564.9000
    165.0000     564.8000
    170.0000     564.7600
    175.0000     564.7200
    180.0000     564.6600
    185.0000     564.7100
    190.0000     564.6600
    195.0000     564.5700
    200.0000     564.5400
    205.0000     564.4400
    210.0000     564.3800
    215.0000     564.2500
    220.0000     564.1700
    225.0000     564.0000
    230.0000     563.9000
    235.0000     563.7900
    240.0000     563.7200
    245.0000     563.6400
    250.0000     563.5600
    255.0000     563.4700
    260.0000     563.4900
    265.0000     563.4700
    270.0000     563.2600
    275.0000     563.2400
    280.0000     563.1400
    285.0000     563.1500
    290.0000     563.1400
    295.0000     563.0100
    300.0000     562.8300
    305.0000     562.8500
    310.0000     562.8300
    315.0000     562.8100
    320.0000     562.7900
    325.0000     562.7600
    330.0000     562.7100
    335.0000     562.6400
    340.0000     562.6200
    345.0000     562.7300
    350.0000     562.7100
    355.0000     562.7100
    360.0000     562.6400
    365.0000     562.6800
    370.0000     562.6500
    375.0000     562.5600
    380.0000     562.7200
    385.0000     562.7000
    390.0000     562.7600
    395.0000     562.7900
    400.0000     562.8100
    405.0000     562.7700
    410.0000     562.7100
    415.0000     562.6700
    420.0000     562.7100
    425.0000     562.7600
    430.0000     562.9100
    435.0000     562.8800
    440.0000     562.8000
    445.0000     562.7700
    450.0000     562.7500
    455.0000     562.7400
    460.0000     562.8100
    465.0000     562.8600
    470.0000     563.0100
    475.0000     562.9000
1
DAMPED FINITE-ELEMENT METHOD USED FOR TOPOGRAPHIC MODELLING WITH DAMPING FACTOR OF 0.75
       0.00180
     566.13684
      -0.00869
COORDINATES FOR ELECTRODES
       0.00000       -0.20686
       4.99971       -0.15337
       9.99931       -0.08988
      14.99912       -0.04641
      19.99901       -0.01295
      24.99882        0.03053
      29.99882        0.02401
      34.99881        0.01743
      39.99827        0.09093
      44.99734       -0.00562
      49.99694        0.05787
      54.99693        0.05136
      59.99693        0.04478
      64.99622        0.12829
      69.99582        0.19172
      74.99580        0.20522
      79.99540        0.26871
      84.99540        0.27215
      89.99540        0.27564
      94.99539        0.26913
      99.99538        0.26261
     104.99499        0.32604
     109.99493        0.34955
     114.99465        0.40298
     119.99458        0.37644
     124.99458        0.36992
     129.99457        0.37342
     134.99451        0.34688
     139.99443        0.32035
     144.99422        0.27385
     149.99408        0.23730
     154.99333        0.15076
     159.99335        0.15425
     164.99301        0.09769
     169.99303        0.10118
     174.99301        0.10461
     179.99298        0.08809
     184.99211        0.18161
     189.99211        0.17503
     194.99190        0.12853
     199.99188        0.14198
     204.99155        0.08547
     209.99152        0.06894
     214.99077       -0.01760
     219.99063       -0.05415
     224.98903       -0.18068
     229.98871       -0.23718
     234.98827       -0.30376
     239.98820       -0.33030
     244.98807       -0.36679
     249.98793       -0.40333
     254.98772       -0.44989
     259.98730       -0.38640
     264.98727       -0.36295
     269.98447       -0.52947
     274.98444       -0.50601
     279.98410       -0.56252
     284.98383       -0.50904
     289.98373       -0.47557
     294.98300       -0.56212
     299.98114       -0.69866
     304.98074       -0.63523
     309.98068       -0.61171
     314.98065       -0.58826
     319.98059       -0.56481
     324.98059       -0.55130
     329.98059       -0.55782
     334.98050       -0.58435
     339.98047       -0.56090
     344.97809       -0.40746
     349.97806       -0.38394
     354.97787       -0.34047
     359.97781       -0.36701
     364.97711       -0.28356
     369.97708       -0.27005
     374.97687       -0.31661
     379.97272       -0.11319
     384.97266       -0.08968
     389.97159        0.01379
     394.97104        0.08722
     399.97067        0.15072
     404.97067        0.15421
     409.97064        0.13768
     414.97064        0.14112
     419.96994        0.22463
     424.96909        0.31808
     429.96533        0.51149
     434.96530        0.52500
     439.96518        0.48845
     444.96515        0.50196
     449.96512        0.52541
     454.96500        0.55887
     459.96371        0.67235
     464.96286        0.76580
     469.95911        0.95927
     474.95865        0.89276
Shift matrix
  0    0.0000    2.5000    5.2500    8.2750   11.6025   15.2628   19.2890   23.7179   28.5897   33.9487   39.8436   46.3279   53.4607 
  1   -0.2069   -0.1065   -0.0513   -0.0230   -0.0095   -0.0036   -0.0012   -0.0004   -0.0001    0.0000    0.0000    0.0000    0.0000 
  2   -0.1534   -0.0780   -0.0370   -0.0163   -0.0066   -0.0025   -0.0008   -0.0002   -0.0001    0.0000    0.0000    0.0000    0.0000 
  3   -0.0899   -0.0450   -0.0210   -0.0091   -0.0036   -0.0013   -0.0004   -0.0001    0.0000    0.0000    0.0000    0.0000    0.0000 
  4   -0.0464   -0.0230   -0.0106   -0.0045   -0.0018   -0.0006   -0.0002   -0.0001    0.0000    0.0000    0.0000    0.0000    0.0000 
  5   -0.0129   -0.0063   -0.0029   -0.0012   -0.0005   -0.0002   -0.0001    0.0000    0.0000    0.0000    0.0000    0.0000    0.0000 
  6    0.0305    0.0148    0.0067    0.0028    0.0011    0.0004    0.0001    0.0000    0.0000    0.0000    0.0000    0.0000    0.0000 
  7    0.0240    0.0117    0.0053    0.0022    0.0008    0.0003    0.0001    0.0000    0.0000    0.0000    0.0000    0.0000    0.0000 
  8    0.0174    0.0085    0.0038    0.0016    0.0006    0.0002    0.0001    0.0000    0.0000    0.0000    0.0000    0.0000    0.0000 
  9    0.0909    0.0433    0.0191    0.0078    0.0029    0.0010    0.0003    0.0001    0.0000    0.0000    0.0000    0.0000    0.0000 
 10   -0.0056   -0.0027   -0.0013   -0.0005   -0.0002   -0.0001    0.0000    0.0000    0.0000    0.0000    0.0000    0.0000    0.0000 
 11    0.0579    0.0278    0.0124    0.0051    0.0019    0.0007    0.0002    0.0001    0.0000    0.0000    0.0000    0.0000    0.0000 
 12    0.0514    0.0247    0.0111    0.0046    0.0017    0.0006    0.0002    0.0001    0.0000    0.0000    0.0000    0.0000    0.0000 
 13    0.0448    0.0216    0.0097    0.0040    0.0015    0.0005    0.0002    0.0000    0.0000    0.0000    0.0000    0.0000    0.0000 
 14    0.1283    0.0604    0.0264    0.0106    0.0039    0.0013    0.0004    0.0001    0.0000    0.0000    0.0000    0.0000    0.0000 
 15    0.1917    0.0885    0.0378    0.0148    0.0053    0.0017    0.0005    0.0001    0.0000    0.0000    0.0000    0.0000    0.0000 
 16    0.2052    0.0943    0.0401    0.0157    0.0056    0.0018    0.0005    0.0001    0.0000    0.0000    0.0000    0.0000    0.0000 
 17    0.2687    0.1209    0.0503    0.0191    0.0066    0.0021    0.0006    0.0001    0.0000    0.0000    0.0000    0.0000    0.0000 
 18    0.2721    0.1223    0.0508    0.0193    0.0067    0.0021    0.0006    0.0001    0.0000    0.0000    0.0000    0.0000    0.0000 
 19    0.2756    0.1238    0.0513    0.0195    0.0067    0.0021    0.0006    0.0001    0.0000    0.0000    0.0000    0.0000    0.0000 
 20    0.2691    0.1211    0.0503    0.0191    0.0066    0.0021    0.0006    0.0001    0.0000    0.0000    0.0000    0.0000    0.0000 
 21    0.2626    0.1184    0.0493    0.0188    0.0065    0.0020    0.0006    0.0001    0.0000    0.0000    0.0000    0.0000    0.0000 
 22    0.3260    0.1438    0.0585    0.0217    0.0073    0.0022    0.0006    0.0001    0.0000    0.0000    0.0000    0.0000    0.0000 
 23    0.3496    0.1529    0.0616    0.0226    0.0075    0.0022    0.0006    0.0001    0.0000    0.0000    0.0000    0.0000    0.0000 
 24    0.4030    0.1728    0.0681    0.0244    0.0079    0.0023    0.0006    0.0001    0.0000    0.0000    0.0000    0.0000    0.0000 
 25    0.3764    0.1630    0.0649    0.0236    0.0077    0.0023    0.0006    0.0001    0.0000    0.0000    0.0000    0.0000    0.0000 
 26    0.3699    0.1606    0.0641    0.0234    0.0077    0.0023    0.0006    0.0001    0.0000    0.0000    0.0000    0.0000    0.0000 
 27    0.3734    0.1619    0.0646    0.0235    0.0077    0.0023    0.0006    0.0001    0.0000    0.0000    0.0000    0.0000    0.0000 
 28    0.3469    0.1519    0.0612    0.0225    0.0075    0.0022    0.0006    0.0001    0.0000    0.0000    0.0000    0.0000    0.0000 
 29    0.3203    0.1416    0.0577    0.0215    0.0072    0.0022    0.0006    0.0001    0.0000    0.0000    0.0000    0.0000    0.0000 
 30    0.2738    0.1230    0.0510    0.0194    0.0067    0.0021    0.0006    0.0001    0.0000    0.0000    0.0000    0.0000    0.0000 
 31    0.2373    0.1079    0.0454    0.0175    0.0061    0.0019    0.0005    0.0001    0.0000    0.0000    0.0000    0.0000    0.0000 
 32    0.1508    0.0705    0.0305    0.0122    0.0044    0.0015    0.0004    0.0001    0.0000    0.0000    0.0000    0.0000    0.0000 
 33    0.1543    0.0720    0.0312    0.0124    0.0045    0.0015    0.0004    0.0001    0.0000    0.0000    0.0000    0.0000    0.0000 
 34    0.0977    0.0464    0.0205    0.0083    0.0031    0.0010    0.0003    0.0001    0.0000    0.0000    0.0000    0.0000    0.0000 
 35    0.1012    0.0480    0.0212    0.0086    0.0032    0.0011    0.0003    0.0001    0.0000    0.0000    0.0000    0.0000    0.0000 
 36    0.1046    0.0496    0.0218    0.0088    0.0033    0.0011    0.0003    0.0001    0.0000    0.0000    0.0000    0.0000    0.0000 
 37    0.0881    0.0420    0.0186    0.0076    0.0028    0.0010    0.0003    0.0001    0.0000    0.0000    0.0000    0.0000    0.0000 
 38    0.1816    0.0841    0.0361    0.0142    0.0051    0.0017    0.0005    0.0001    0.0000    0.0000    0.0000    0.0000    0.0000 
 39    0.1750    0.0812    0.0349    0.0138    0.0050    0.0016    0.0005    0.0001    0.0000    0.0000    0.0000    0.0000    0.0000 
 40    0.1285    0.0605    0.0264    0.0106    0.0039    0.0013    0.0004    0.0001    0.0000    0.0000    0.0000    0.0000    0.0000 
 41    0.1420    0.0666    0.0289    0.0116    0.0042    0.0014    0.0004    0.0001    0.0000    0.0000    0.0000    0.0000    0.0000 
 42    0.0855    0.0408    0.0180    0.0074    0.0027    0.0009    0.0003    0.0001    0.0000    0.0000    0.0000    0.0000    0.0000 
 43    0.0689    0.0330    0.0147    0.0060    0.0023    0.0008    0.0002    0.0001    0.0000    0.0000    0.0000    0.0000    0.0000 
 44   -0.0176   -0.0086   -0.0039   -0.0017   -0.0006   -0.0002   -0.0001    0.0000    0.0000    0.0000    0.0000    0.0000    0.0000 
 45   -0.0541   -0.0268   -0.0124   -0.0053   -0.0021   -0.0007   -0.0002   -0.0001    0.0000    0.0000    0.0000    0.0000    0.0000 
 46   -0.1807   -0.0924   -0.0442   -0.0197   -0.0081   -0.0030   -0.0010   -0.0003   -0.0001    0.0000    0.0000    0.0000    0.0000 
 47   -0.2372   -0.1230   -0.0597   -0.0270   -0.0112   -0.0043   -0.0015   -0.0005   -0.0001    0.0000    0.0000    0.0000    0.0000 
 48   -0.3038   -0.1599   -0.0789   -0.0363   -0.0154   -0.0060   -0.0021   -0.0007   -0.0002    0.0000    0.0000    0.0000    0.0000 
 49   -0.3303   -0.1748   -0.0868   -0.0402   -0.0172   -0.0068   -0.0024   -0.0008   -0.0002   -0.0001    0.0000    0.0000    0.0000 
 50   -0.3668   -0.1957   -0.0980   -0.0458   -0.0199   -0.0079   -0.0029   -0.0009   -0.0003   -0.0001    0.0000    0.0000    0.0000 
 51   -0.4033   -0.2168   -0.1095   -0.0517   -0.0226   -0.0091   -0.0034   -0.0011   -0.0003   -0.0001    0.0000    0.0000    0.0000 
 52   -0.4499   -0.2441   -0.1246   -0.0595   -0.0264   -0.0108   -0.0040   -0.0014   -0.0004   -0.0001    0.0000    0.0000    0.0000 
 53   -0.3864   -0.2070   -0.1042   -0.0489   -0.0213   -0.0085   -0.0031   -0.0010   -0.0003   -0.0001    0.0000    0.0000    0.0000 
 54   -0.3629   -0.1935   -0.0968   -0.0452   -0.0196   -0.0078   -0.0028   -0.0009   -0.0003   -0.0001    0.0000    0.0000    0.0000 
 55   -0.5295   -0.2918   -0.1515   -0.0737   -0.0333   -0.0139   -0.0053   -0.0019   -0.0006   -0.0002    0.0000    0.0000    0.0000 
 56   -0.5060   -0.2776   -0.1434   -0.0694   -0.0312   -0.0130   -0.0049   -0.0017   -0.0005   -0.0001    0.0000    0.0000    0.0000 
 57   -0.5625   -0.3119   -0.1631   -0.0799   -0.0364   -0.0154   -0.0059   -0.0021   -0.0007   -0.0002    0.0000    0.0000    0.0000 
 58   -0.5090   -0.2794   -0.1445   -0.0699   -0.0315   -0.0131   -0.0050   -0.0017   -0.0005   -0.0001    0.0000    0.0000    0.0000 
 59   -0.4756   -0.2594   -0.1331   -0.0639   -0.0285   -0.0117   -0.0044   -0.0015   -0.0005   -0.0001    0.0000    0.0000    0.0000 
 60   -0.5621   -0.3117   -0.1629   -0.0798   -0.0364   -0.0154   -0.0059   -0.0021   -0.0007   -0.0002    0.0000    0.0000    0.0000 
 61   -0.6987   -0.3969   -0.2131   -0.1075   -0.0506   -0.0221   -0.0089   -0.0033   -0.0011   -0.0003   -0.0001    0.0000    0.0000 
 62   -0.6352   -0.3569   -0.1893   -0.0942   -0.0437   -0.0188   -0.0074   -0.0027   -0.0009   -0.0003   -0.0001    0.0000    0.0000 
 63   -0.6117   -0.3423   -0.1807   -0.0895   -0.0413   -0.0177   -0.0069   -0.0025   -0.0008   -0.0002   -0.0001    0.0000    0.0000 
 64   -0.5883   -0.3277   -0.1722   -0.0849   -0.0390   -0.0165   -0.0064   -0.0023   -0.0007   -0.0002   -0.0001    0.0000    0.0000 
 65   -0.5648   -0.3133   -0.1639   -0.0803   -0.0367   -0.0155   -0.0060   -0.0021   -0.0007   -0.0002    0.0000    0.0000    0.0000 
 66   -0.5513   -0.3051   -0.1591   -0.0778   -0.0354   -0.0149   -0.0057   -0.0020   -0.0006   -0.0002    0.0000    0.0000    0.0000 
 67   -0.5578   -0.3090   -0.1614   -0.0790   -0.0360   -0.0152   -0.0059   -0.0021   -0.0007   -0.0002    0.0000    0.0000    0.0000 
 68   -0.5844   -0.3253   -0.1708   -0.0841   -0.0386   -0.0164   -0.0064   -0.0023   -0.0007   -0.0002   -0.0001    0.0000    0.0000 
 69   -0.5609   -0.3109   -0.1625   -0.0796   -0.0363   -0.0153   -0.0059   -0.0021   -0.0007   -0.0002    0.0000    0.0000    0.0000 
 70   -0.4075   -0.2192   -0.1108   -0.0524   -0.0229   -0.0093   -0.0034   -0.0011   -0.0003   -0.0001    0.0000    0.0000    0.0000 
 71   -0.3839   -0.2056   -0.1034   -0.0485   -0.0211   -0.0085   -0.0031   -0.0010   -0.0003   -0.0001    0.0000    0.0000    0.0000 
 72   -0.3405   -0.1806   -0.0899   -0.0418   -0.0180   -0.0071   -0.0026   -0.0008   -0.0002   -0.0001    0.0000    0.0000    0.0000 
 73   -0.3670   -0.1958   -0.0981   -0.0459   -0.0199   -0.0079   -0.0029   -0.0009   -0.0003   -0.0001    0.0000    0.0000    0.0000 
 74   -0.2836   -0.1486   -0.0730   -0.0334   -0.0141   -0.0055   -0.0019   -0.0006   -0.0002    0.0000    0.0000    0.0000    0.0000 
 75   -0.2701   -0.1411   -0.0691   -0.0315   -0.0133   -0.0051   -0.0018   -0.0006   -0.0002    0.0000    0.0000    0.0000    0.0000 
 76   -0.3166   -0.1671   -0.0827   -0.0382   -0.0163   -0.0064   -0.0023   -0.0007   -0.0002   -0.0001    0.0000    0.0000    0.0000 
 77   -0.1132   -0.0570   -0.0268   -0.0117   -0.0047   -0.0017   -0.0006   -0.0002    0.0000    0.0000    0.0000    0.0000    0.0000 
 78   -0.0897   -0.0449   -0.0209   -0.0091   -0.0036   -0.0013   -0.0004   -0.0001    0.0000    0.0000    0.0000    0.0000    0.0000 
 79    0.0138    0.0067    0.0030    0.0013    0.0005    0.0002    0.0001    0.0000    0.0000    0.0000    0.0000    0.0000    0.0000 
 80    0.0872    0.0416    0.0184    0.0075    0.0028    0.0009    0.0003    0.0001    0.0000    0.0000    0.0000    0.0000    0.0000 
 81    0.1507    0.0705    0.0305    0.0122    0.0044    0.0015    0.0004    0.0001    0.0000    0.0000    0.0000    0.0000    0.0000 
 82    0.1542    0.0720    0.0312    0.0124    0.0045    0.0015    0.0004    0.0001    0.0000    0.0000    0.0000    0.0000    0.0000 
 83    0.1377    0.0646    0.0281    0.0113    0.0041    0.0014    0.0004    0.0001    0.0000    0.0000    0.0000    0.0000    0.0000 
 84    0.1411    0.0662    0.0288    0.0115    0.0042    0.0014    0.0004    0.0001    0.0000    0.0000    0.0000    0.0000    0.0000 
 85    0.2246    0.1026    0.0433    0.0168    0.0059    0.0019    0.0005    0.0001    0.0000    0.0000    0.0000    0.0000    0.0000 
 86    0.3181    0.1407    0.0574    0.0214    0.0072    0.0022    0.0006    0.0001    0.0000    0.0000    0.0000    0.0000    0.0000 
 87    0.5115    0.2100    0.0788    0.0268    0.0082    0.0022    0.0005    0.0001    0.0000    0.0000    0.0000    0.0000    0.0000 
 88    0.5250    0.2143    0.0800    0.0270    0.0082    0.0022    0.0005    0.0001    0.0000    0.0000    0.0000    0.0000    0.0000 
 89    0.4885    0.2024    0.0768    0.0265    0.0082    0.0023    0.0005    0.0001    0.0000    0.0000    0.0000    0.0000    0.0000 
 90    0.5020    0.2069    0.0780    0.0267    0.0082    0.0022    0.0005    0.0001    0.0000    0.0000    0.0000    0.0000    0.0000 
 91    0.5254    0.2144    0.0800    0.0270    0.0082    0.0022    0.0005    0.0001    0.0000    0.0000    0.0000    0.0000    0.0000 
 92    0.5589    0.2248    0.0825    0.0274    0.0082    0.0021    0.0005    0.0001    0.0000    0.0000    0.0000    0.0000    0.0000 
 93    0.6723    0.2564    0.0888    0.0277    0.0077    0.0019    0.0004    0.0001    0.0000    0.0000    0.0000    0.0000    0.0000 
 94    0.7658    0.2782    0.0913    0.0268    0.0070    0.0016    0.0003    0.0001    0.0000    0.0000    0.0000    0.0000    0.0000 
 95    0.9593    0.3096    0.0892    0.0227    0.0050    0.0010    0.0002    0.0000    0.0000    0.0000    0.0000    0.0000    0.0000 
 96    0.8928    0.3010    0.0910    0.0244    0.0057    0.0012    0.0002    0.0000    0.0000    0.0000    0.0000    0.0000    0.0000 
Topography damping parameter
   1.6579
Blocks sensitivity and uncertainity values (with smoothness constrain)
                     Resistivity      
Block No.  Sensitivity  % Uncertainity
     1       0.7185        12.82
     2       1.1055        10.03
     3       1.5237        8.87
     4       1.8474        7.89
     5       2.2340        7.26
     6       2.5793        6.69
     7       2.9814        6.24
     8       3.3789        5.83
     9       3.8278        5.76
    10       4.1519        5.50
    11       4.2496        5.45
    12       4.3251        5.43
    13       4.4445        5.35
    14       4.6729        5.27
    15       4.8616        5.16
    16       5.2922        5.20
    17       5.4009        5.17
    18       5.1374        5.12
    19       5.0646        5.09
    20       5.3090        5.11
    21       5.2775        5.02
    22       5.5317        5.03
    23       5.7142        4.97
    24       6.0370        4.94
    25       5.9460        4.93
    26       5.5055        4.96
    27       5.0992        4.96
    28       4.9238        4.92
    29       5.5690        5.17
    30       5.2877        5.25
    31       5.4505        5.34
    32       5.1370        5.40
    33       4.6318        5.56
    34       4.4966        5.67
    35       4.7382        5.89
    36       4.2329        5.99
    37       3.7369        6.09
    38       4.4173        6.28
    39       3.7165        5.74
    40       4.2605        5.37
    41       4.7150        5.25
    42       4.7838        5.41
    43       5.0580        5.44
    44       5.0304        5.52
    45       4.4060        6.03
    46       4.2237        6.22
    47       4.0719        5.99
    48       4.2002        5.96
    49       4.4700        5.88
    50       4.8013        5.48
    51       4.4541        5.60
    52       4.3598        5.57
    53       4.6559        5.49
    54       4.9043        5.70
    55       4.6991        5.60
    56       4.4713        5.36
    57       4.5043        5.53
    58       4.2576        5.60
    59       5.0089        5.61
    60       4.7584        5.37
    61       4.8908        5.50
    62       4.6877        5.65
    63       4.6846        5.48
    64       4.6633        5.53
    65       4.6022        5.59
    66       4.4446        5.53
    67       4.4545        5.51
    68       4.3262        5.74
    69       4.2483        5.52
    70       4.2108        5.74
    71       4.1585        5.75
    72       4.1949        5.55
    73       4.1089        5.50
    74       4.1072        5.54
    75       3.9720        5.77
    76       3.7710        5.64
    77       3.8574        6.05
    78       3.5077        6.25
    79       3.7850        5.76
    80       3.6465        5.61
    81       3.7115        5.68
    82       3.6155        6.04
    83       3.1841        5.71
    84       3.7390        5.53
    85       3.3332        5.80
    86       3.2069        5.70
    87       2.8528        5.92
    88       2.5462        6.39
    89       2.1585        6.79
    90       1.8701        7.60
    91       1.4664        8.48
    92       1.0662        9.72
    93       0.7771        12.33
    94       0.4911        13.40
    95       0.3833        13.62
    96       0.5062        13.66
    97       0.6087        13.49
    98       0.7372        13.29
    99       0.8463        13.02
   100       1.0007        12.58
   101       1.1560        12.19
   102       1.3443        12.07
   103       1.5025        11.74
   104       1.5185        11.74
   105       1.5602        11.70
   106       1.6200        11.67
   107       1.6726        11.68
   108       1.6980        11.76
   109       1.8851        11.68
   110       1.9097        11.67
   111       1.7917        11.70
   112       1.7480        11.75
   113       1.8083        11.72
   114       1.7507        11.84
   115       1.8064        11.84
   116       1.8193        11.90
   117       1.8950        11.87
   118       1.8840        11.83
   119       1.8031        11.75
   120       1.7371        11.66
   121       1.7311        11.76
   122       2.0832        11.52
   123       1.9206        11.74
   124       1.9530        11.79
   125       1.7720        11.87
   126       1.5877        11.91
   127       1.6525        12.01
   128       1.7084        12.38
   129       1.4460        12.49
   130       1.2494        12.67
   131       1.2841        13.23
   132       1.2253        12.51
   133       1.2498        12.28
   134       1.3406        12.24
   135       1.4327        12.19
   136       1.6689        11.94
   137       1.7703        11.84
   138       1.6019        12.31
   139       1.6731        12.14
   140       1.6442        11.88
   141       1.7505        11.78
   142       1.8731        11.66
   143       2.0678        11.00
   144       1.8357        11.34
   145       1.8223        11.36
   146       2.0248        11.02
   147       2.2038        11.14
   148       2.0137        11.24
   149       1.8766        11.06
   150       1.9798        10.93
   151       1.8144        11.33
   152       2.3257        10.75
   153       2.0426        10.94
   154       2.2218        10.73
   155       2.0924        11.06
   156       2.0742        10.88
   157       2.0388        10.96
   158       2.0040        11.01
   159       1.8544        11.10
   160       1.8694        11.09
   161       1.8286        11.35
   162       1.7684        11.16
   163       1.7254        11.49
   164       1.7121        11.50
   165       1.6860        11.29
   166       1.5746        11.38
   167       1.5712        11.42
   168       1.5436        11.67
   169       1.4496        11.77
   170       1.5318        12.00
   171       1.3072        12.52
   172       1.3905        11.94
   173       1.2558        12.07
   174       1.3094        12.03
   175       1.2846        12.24
   176       1.0742        12.47
   177       1.2834        11.82
   178       1.0310        12.63
   179       1.0021        12.39
   180       0.8631        12.77
   181       0.7828        13.05
   182       0.6794        13.34
   183       0.5881        13.54
   184       0.4600        13.74
   185       0.3401        13.73
   186       0.4554        13.56
   187       0.6499        15.89
   188       0.3202        21.37
   189       0.4073        21.47
   190       0.4991        21.29
   191       0.6030        21.04
   192       0.7199        20.61
   193       0.8409        20.04
   194       0.9546        19.79
   195       1.0610        19.40
   196       1.0879        19.39
   197       1.1111        19.33
   198       1.1418        19.29
   199       1.1458        19.43
   200       1.1454        19.68
   201       1.2109        19.62
   202       1.1987        19.70
   203       1.1389        19.81
   204       1.1171        19.81
   205       1.1150        19.85
   206       1.1022        19.98
   207       1.0970        20.09
   208       1.0717        20.28
   209       1.0463        20.43
   210       1.0529        20.33
   211       1.1272        19.87
   212       1.1677        19.55
   213       1.1174        19.79
   214       1.2787        19.24
   215       1.3082        19.14
   216       1.3256        19.17
   217       1.2143        19.33
   218       1.1645        19.39
   219       1.1788        19.45
   220       1.0631        20.39
   221       1.0978        19.58
   222       1.2694        18.57
   223       0.7287        21.51
   224       1.1939        18.80
   225       1.1221        19.15
   226       1.0186        19.64
   227       1.0576        19.56
   228       1.0032        19.99
   229       1.0072        20.18
   230       0.9997        20.34
   231       1.0049        20.31
   232       1.0576        19.96
   233       1.0693        20.08
   234       1.0803        20.24
   235       1.1360        19.64
   236       1.0761        19.89
   237       1.0814        19.83
   238       1.1480        19.58
   239       1.2532        19.48
   240       1.1870        19.75
   241       1.1255        19.61
   242       1.1827        19.16
   243       1.1721        19.54
   244       1.3641        18.67
   245       1.2630        19.19
   246       1.3098        18.90
   247       1.2805        19.14
   248       1.2818        18.93
   249       1.2916        18.85
   250       1.2692        18.87
   251       1.1873        19.14
   252       1.1837        19.16
   253       1.1703        19.32
   254       1.1059        19.43
   255       1.1010        19.62
   256       1.0973        19.62
   257       1.0771        19.42
   258       1.0304        19.53
   259       1.0032        19.62
   260       0.9867        19.83
   261       0.9300        20.14
   262       0.9464        20.28
   263       0.8666        20.75
   264       0.8848        20.16
   265       0.8466        20.28
   266       0.8496        20.19
   267       0.8019        20.47
   268       0.7195        20.91
   269       0.7807        20.14
   270       0.6946        20.89
   271       0.6385        20.82
   272       0.5603        21.23
   273       0.4892        21.40
   274       0.4187        21.58
   275       0.3518        21.66
   276       0.2727        21.54
   277       0.5389        16.54
   278       0.7583        22.88
   279       0.2985        35.71
   280       0.3751        35.51
   281       0.4671        34.66
   282       0.5625        33.65
   283       0.6562        32.72
   284       0.7306        32.24
   285       0.7986        31.70
   286       0.8095        31.85
   287       0.8148        31.95
   288       0.8300        31.91
   289       0.8431        32.05
   290       0.8570        32.23
   291       0.8781        32.19
   292       0.8731        32.39
   293       0.8733        32.22
   294       0.9074        31.68
   295       0.9487        31.29
   296       0.9678        31.15
   297       0.9834        30.97
   298       0.9627        31.14
   299       0.9299        31.44
   300       0.9628        30.78
   301       1.0970        28.78
   302       1.1127        28.49
   303       0.9163        31.26
   304       0.9024        31.85
   305       0.9891        30.96
   306       1.1118        29.57
   307       1.0377        30.01
   308       0.9469        30.91
   309       0.8969        31.61
   310       0.8372        32.34
   311       0.9079        30.47
   312       1.0411        28.10
   313       0.5321        35.74
   314       0.7303        32.55
   315       0.7379        32.54
   316       0.6612        33.47
   317       0.7772        31.60
   318       0.8411        31.11
   319       0.8892        30.98
   320       0.9585        30.34
   321       1.0153        30.00
   322       1.0422        29.89
   323       0.8684        32.28
   324       0.7456        34.00
   325       0.7431        33.90
   326       0.7822        33.37
   327       0.8055        33.20
   328       0.8312        33.06
   329       0.7841        33.54
   330       0.7635        33.92
   331       0.7530        33.88
   332       0.7687        33.32
   333       0.7870        33.28
   334       0.8279        32.59
   335       0.8144        33.06
   336       0.8158        32.99
   337       0.8179        32.97
   338       0.8388        32.55
   339       0.8567        32.15
   340       0.8478        32.10
   341       0.8184        32.49
   342       0.7994        32.65
   343       0.7783        32.88
   344       0.7479        33.30
   345       0.7476        33.38
   346       0.7451        33.27
   347       0.7442        32.99
   348       0.7342        33.01
   349       0.7123        33.18
   350       0.6847        33.53
   351       0.6518        34.11
   352       0.6403        34.35
   353       0.6211        34.63
   354       0.6312        33.91
   355       0.6301        33.75
   356       0.6100        33.72
   357       0.5638        34.36
   358       0.5337        34.92
   359       0.5472        34.09
   360       0.5068        34.86
   361       0.4587        35.16
   362       0.4057        35.55
   363       0.3475        35.92
   364       0.2911        36.28
   365       0.2397        36.12
   366       0.6138        24.30
   367       1.2022        24.98
   368       0.3533        45.38
   369       0.4193        45.21
   370       0.4593        45.11
   371       0.4926        45.87
   372       0.5237        46.45
   373       0.5447        46.46
   374       0.5583        46.54
   375       0.5736        46.37
   376       0.6009        45.95
   377       0.6367        45.34
   378       0.6751        44.55
   379       0.7044        44.01
   380       0.7320        43.16
   381       0.7744        41.85
   382       0.7980        41.37
   383       0.7803        41.88
   384       0.7339        43.06
   385       0.6617        44.72
   386       0.5846        46.57
   387       0.5593        47.37
   388       0.6166        46.07
   389       0.6619        44.87
   390       0.6550        45.16
   391       0.6791        44.79
   392       0.7040        44.36
   393       0.7568        43.16
   394       0.7696        42.65
   395       0.7658        42.19
   396       0.8622        38.94
   397       0.9965        34.64
   398       0.7024        41.56
   399       0.6449        42.42
   400       0.5929        41.66
   401       0.5703        44.49
   402       0.5517        44.70
   403       0.4525        47.44
   404       0.4085        49.51
   405       0.4554        48.76
   406       0.5465        46.87
   407       0.6679        44.03
   408       0.8027        40.91
   409       0.8629        39.69
   410       0.7620        42.49
   411       0.6814        44.76
   412       0.6869        44.86
   413       0.7365        43.91
   414       0.7750        43.46
   415       0.8009        43.26
   416       0.7212        45.03
   417       0.6680        46.00
   418       0.6745        46.05
   419       0.6817        46.07
   420       0.6598        46.48
   421       0.6328        46.74
   422       0.6193        46.97
   423       0.6037        47.14
   424       0.5998        47.04
   425       0.6146        46.61
   426       0.6264        46.18
   427       0.6215        46.13
   428       0.6030        46.52
   429       0.5764        46.88
   430       0.5565        47.21
   431       0.5499        47.54
   432       0.5471        47.49
   433       0.5475        47.26
   434       0.5548        46.94
   435       0.5569        46.84
   436       0.5374        47.15
   437       0.5021        47.78
   438       0.4674        48.52
   439       0.4478        48.87
   440       0.4365        49.05
   441       0.4378        48.77
   442       0.4328        48.63
   443       0.4151        48.76
   444       0.3897        49.34
   445       0.3739        49.61
   446       0.3723        49.08
   447       0.3511        48.53
   448       0.3276        47.63
   449       0.2976        47.44
   450       0.2592        46.81
   451       0.8759        28.12
   452       1.4887        22.55
   453       0.3110        42.67
   454       0.3705        43.27
   455       0.3966        43.68
   456       0.4486        44.31
   457       0.4773        45.04
   458       0.4890        45.09
   459       0.4913        45.26
   460       0.4906        45.43
   461       0.4967        45.37
   462       0.5176        45.02
   463       0.5531        44.28
   464       0.5997        43.21
   465       0.6500        42.12
   466       0.6894        41.18
   467       0.6987        40.78
   468       0.6746        41.07
   469       0.6137        42.26
   470       0.5641        43.56
   471       0.5490        44.23
   472       0.5313        44.57
   473       0.5311        44.43
   474       0.5618        44.00
   475       0.5846        43.91
   476       0.6377        42.81
   477       0.6412        42.78
   478       0.6081        43.21
   479       0.8039        37.73
   480       0.9986        32.84
   481       0.6779        39.55
   482       0.6003        41.36
   483       0.6098        40.14
   484       0.5597        41.91
   485       0.5517        42.12
   486       0.5033        43.05
   487       0.4392        44.83
   488       0.4015        46.07
   489       0.4044        46.38
   490       0.4421        45.94
   491       0.4949        45.03
   492       0.5110        44.77
   493       0.4726        45.62
   494       0.4490        46.18
   495       0.4676        45.96
   496       0.5168        45.27
   497       0.5716        44.54
   498       0.5985        44.26
   499       0.5560        45.02
   500       0.5212        45.51
   501       0.5330        45.36
   502       0.5526        45.17
   503       0.5496        45.32
   504       0.5331        45.56
   505       0.5138        45.79
   506       0.4983        45.94
   507       0.4954        45.91
   508       0.5063        45.75
   509       0.5141        45.62
   510       0.5076        45.66
   511       0.4875        45.86
   512       0.4624        46.07
   513       0.4457        46.25
   514       0.4400        46.36
   515       0.4339        46.38
   516       0.4339        46.29
   517       0.4403        46.16
   518       0.4391        46.15
   519       0.4180        46.38
   520       0.3859        46.74
   521       0.3569        47.06
   522       0.3357        47.27
   523       0.3219        47.41
   524       0.3145        47.48
   525       0.3067        47.53
   526       0.2937        47.62
   527       0.2803        47.72
   528       0.2690        46.63
   529       0.2581        45.20
   530       0.2439        44.58
   531       0.2304        43.38
   532       1.1094        25.63
   533       1.8098        19.89
   534       0.2646        39.21
   535       0.3211        40.03
   536       0.3550        40.47
   537       0.3902        41.55
   538       0.4145        42.49
   539       0.4141        42.62
   540       0.4052        42.80
   541       0.4007        42.87
   542       0.4069        42.79
   543       0.4238        42.54
   544       0.4513        42.10
   545       0.4854        41.47
   546       0.5168        40.82
   547       0.5327        40.44
   548       0.5302        40.55
   549       0.5314        40.81
   550       0.5350        40.89
   551       0.5279        40.80
   552       0.5369        40.47
   553       0.5627        40.08
   554       0.5874        39.87
   555       0.6102        39.55
   556       0.5662        40.30
   557       0.5305        40.77
   558       0.6679        37.43
   559       0.7637        35.10
   560       0.5470        39.13
   561       0.4533        41.05
   562       0.4816        40.52
   563       0.4819        40.44
   564       0.4739        40.63
   565       0.4540        40.88
   566       0.4236        41.38
   567       0.3951        42.01
   568       0.3640        42.69
   569       0.3376        43.20
   570       0.3238        43.45
   571       0.3159        43.58
   572       0.3020        43.74
   573       0.2971        43.78
   574       0.3144        43.64
   575       0.3524        43.33
[truncated: 106,563 more chars]
