# Supplementary material for: Electrical resistivity tomography data across the Hockai Fault Zone (Ardenne, Belgium)
Source: Data Brief. 2016 Dec 21;11:1–4. doi: 10.1016/j.dib.2016.12.028 (PMC5220259; doi:10.1016/j.dib.2016.12.028)
Supplement: Supplementary file 2 — Supplementary material [file mmc2.zip › output/INV/20091026-1_normal.INV]

C:\__DATA__\__DATA__\Active Faults\HockaiFZ\Donn�es\ERT\working_dir\20091026-1.DAT
      5.0000
7
1432
1
0
      7.5000,       5.0000,   1.00000,   1312.4750
     12.5000,       5.0000,   1.00000,   1365.7380
     17.5000,       5.0000,   1.00000,   1492.4241
     22.5000,       5.0000,   1.00000,   1418.7313
     27.5000,       5.0000,   1.00000,   1451.6405
     32.5000,       5.0000,   1.00000,   1394.2520
     37.5000,       5.0000,   1.00000,   1431.6589
     42.5000,       5.0000,   1.00000,   1475.9497
     47.5000,       5.0000,   1.00000,   1562.1296
     52.5000,       5.0000,   1.00000,   1622.4508
     57.5000,       5.0000,   1.00000,   1616.8510
     62.5000,       5.0000,   1.00000,   1694.0310
     67.5000,       5.0000,   1.00000,   1671.8817
     72.5000,       5.0000,   1.00000,   1794.3748
     77.5000,       5.0000,   1.00000,   1753.3020
     82.5000,       5.0000,   1.00000,   1872.5614
     87.5000,       5.0000,   1.00000,   1727.9070
     92.5000,       5.0000,   1.00000,   1621.9713
     97.5000,       5.0000,   1.00000,   1482.6592
    102.5000,       5.0000,   1.00000,   1658.6769
    107.5000,       5.0000,   1.00000,   1649.3439
    112.5000,       5.0000,   1.00000,   1847.7408
    117.5000,       5.0000,   1.00000,   1898.0039
    122.5000,       5.0000,   1.00000,   1913.7690
    127.5000,       5.0000,   1.00000,   1806.4939
    132.5000,       5.0000,   1.00000,   1625.8235
    137.5000,       5.0000,   1.00000,   1577.1377
    142.5000,       5.0000,   1.00000,   1377.6270
    147.5000,       5.0000,   1.00000,   1669.5276
    152.5000,       5.0000,   1.00000,   1577.8905
    157.5000,       5.0000,   1.00000,   1655.5382
    162.5000,       5.0000,   1.00000,   1644.2039
    167.5000,       5.0000,   1.00000,   1465.9391
    172.5000,       5.0000,   1.00000,   1320.5316
    177.5000,       5.0000,   1.00000,   1170.3925
    182.5000,       5.0000,   1.00000,   1059.1265
    187.5000,       5.0000,   1.00000,   1092.8242
    192.5000,       5.0000,   1.00000,   1125.7926
    197.5000,       5.0000,   1.00000,   1153.5654
    202.5000,       5.0000,   1.00000,   1236.8524
    207.5000,       5.0000,   1.00000,   1262.3744
    212.5000,       5.0000,   1.00000,   1247.2158
    217.5000,       5.0000,   1.00000,   1296.6465
    222.5000,       5.0000,   1.00000,   1271.5210
    227.5000,       5.0000,   1.00000,   1027.6879
    232.5000,       5.0000,   1.00000,    972.0510
    237.5000,       5.0000,   1.00000,    757.0211
    242.5000,       5.0000,   1.00000,    665.8755
    247.5000,       5.0000,   1.00000,    583.5991
    252.5000,       5.0000,   1.00000,    525.1465
    257.5000,       5.0000,   1.00000,    439.7274
    262.5000,       5.0000,   1.00000,    377.8428
    267.5000,       5.0000,   1.00000,    394.3171
    272.5000,       5.0000,   1.00000,    375.9386
    277.5000,       5.0000,   1.00000,    335.4979
    282.5000,       5.0000,   1.00000,    305.6632
    287.5000,       5.0000,   1.00000,    321.4380
    292.5000,       5.0000,   1.00000,    271.5634
    297.5000,       5.0000,   1.00000,    340.9926
    302.5000,       5.0000,   1.00000,    265.5673
    307.5000,       5.0000,   1.00000,    295.1295
    312.5000,       5.0000,   1.00000,    266.5789
    317.5000,       5.0000,   1.00000,    269.6562
    322.5000,       5.0000,   1.00000,    271.3087
    327.5000,       5.0000,   1.00000,    279.6499
    332.5000,       5.0000,   1.00000,    271.2107
    337.5000,       5.0000,   1.00000,    265.6793
    342.5000,       5.0000,   1.00000,    257.5877
    347.5000,       5.0000,   1.00000,    256.0699
    352.5000,       5.0000,   1.00000,    243.8271
    357.5000,       5.0000,   1.00000,    240.3218
    362.5000,       5.0000,   1.00000,    243.6835
    367.5000,       5.0000,   1.00000,    229.2135
    372.5000,       5.0000,   1.00000,    240.7429
    377.5000,       5.0000,   1.00000,    244.0867
    382.5000,       5.0000,   1.00000,    221.7135
    387.5000,       5.0000,   1.00000,    259.9537
    392.5000,       5.0000,   1.00000,    225.9559
    397.5000,       5.0000,   1.00000,    266.1449
    402.5000,       5.0000,   1.00000,    241.5415
    407.5000,       5.0000,   1.00000,    249.7192
    412.5000,       5.0000,   1.00000,    274.4683
    417.5000,       5.0000,   1.00000,    197.5905
    422.5000,       5.0000,   1.00000,    277.3990
    427.5000,       5.0000,   1.00000,    214.8277
    432.5000,       5.0000,   1.00000,    261.1921
    437.5000,       5.0000,   1.00000,    224.2557
    442.5000,       5.0000,   1.00000,    234.5695
    447.5000,       5.0000,   1.00000,    211.0192
    452.5000,       5.0000,   1.00000,    239.4757
    457.5000,       5.0000,   1.00000,    238.3839
    462.5000,       5.0000,   1.00000,    241.9090
    467.5000,       5.0000,   1.00000,    255.9837
     12.5000,       5.0000,   2.00000,   1098.2535
     17.5000,       5.0000,   2.00000,   1215.0756
     22.5000,       5.0000,   2.00000,   1184.4968
     27.5000,       5.0000,   2.00000,   1226.6079
     32.5000,       5.0000,   2.00000,   1230.6145
     37.5000,       5.0000,   2.00000,   1244.0612
     42.5000,       5.0000,   2.00000,   1271.2158
     47.5000,       5.0000,   2.00000,   1385.0774
     52.5000,       5.0000,   2.00000,   1388.0616
     57.5000,       5.0000,   2.00000,   1431.6708
     62.5000,       5.0000,   2.00000,   1522.7291
     67.5000,       5.0000,   2.00000,   1582.8285
     72.5000,       5.0000,   2.00000,   1613.7283
     77.5000,       5.0000,   2.00000,   1509.5798
     82.5000,       5.0000,   2.00000,   1746.8978
     87.5000,       5.0000,   2.00000,   1790.4475
     92.5000,       5.0000,   2.00000,   1497.4174
     97.5000,       5.0000,   2.00000,   1463.6881
    102.5000,       5.0000,   2.00000,   1554.6157
    107.5000,       5.0000,   2.00000,   1463.2006
    112.5000,       5.0000,   2.00000,   1529.5298
    117.5000,       5.0000,   2.00000,   1560.4176
    122.5000,       5.0000,   2.00000,   1606.4758
    127.5000,       5.0000,   2.00000,   1603.3610
    132.5000,       5.0000,   2.00000,   1551.9167
    137.5000,       5.0000,   2.00000,   1432.7051
    142.5000,       5.0000,   2.00000,   1280.3347
    147.5000,       5.0000,   2.00000,   1504.4794
    152.5000,       5.0000,   2.00000,   1404.2427
    157.5000,       5.0000,   2.00000,   1349.9215
    162.5000,       5.0000,   2.00000,   1245.7019
    167.5000,       5.0000,   2.00000,   1088.7423
    172.5000,       5.0000,   2.00000,    969.6494
    177.5000,       5.0000,   2.00000,    949.5092
    182.5000,       5.0000,   2.00000,    941.5554
    187.5000,       5.0000,   2.00000,   1007.0643
    192.5000,       5.0000,   2.00000,    925.6836
    197.5000,       5.0000,   2.00000,    899.3255
    202.5000,       5.0000,   2.00000,   1028.7975
    207.5000,       5.0000,   2.00000,   1014.8992
    212.5000,       5.0000,   2.00000,    974.2862
    217.5000,       5.0000,   2.00000,   1064.7383
    222.5000,       5.0000,   2.00000,   1028.3695
    227.5000,       5.0000,   2.00000,    874.4297
    232.5000,       5.0000,   2.00000,    873.0149
    237.5000,       5.0000,   2.00000,    771.2444
    242.5000,       5.0000,   2.00000,    675.6206
    247.5000,       5.0000,   2.00000,    639.1390
    252.5000,       5.0000,   2.00000,    615.8660
    257.5000,       5.0000,   2.00000,    495.5486
    262.5000,       5.0000,   2.00000,    411.9922
    267.5000,       5.0000,   2.00000,    471.3484
    272.5000,       5.0000,   2.00000,    490.0648
    277.5000,       5.0000,   2.00000,    394.0397
    282.5000,       5.0000,   2.00000,    366.6056
    287.5000,       5.0000,   2.00000,    377.1394
    292.5000,       5.0000,   2.00000,    334.8856
    297.5000,       5.0000,   2.00000,    395.3356
    302.5000,       5.0000,   2.00000,    330.1656
    307.5000,       5.0000,   2.00000,    340.0009
    312.5000,       5.0000,   2.00000,    324.0516
    317.5000,       5.0000,   2.00000,    303.4152
    322.5000,       5.0000,   2.00000,    322.4496
    327.5000,       5.0000,   2.00000,    318.4311
    332.5000,       5.0000,   2.00000,    300.0387
    337.5000,       5.0000,   2.00000,    292.7507
    342.5000,       5.0000,   2.00000,    281.6225
    347.5000,       5.0000,   2.00000,    286.9191
    352.5000,       5.0000,   2.00000,    268.9785
    357.5000,       5.0000,   2.00000,    270.6727
    362.5000,       5.0000,   2.00000,    267.4091
    367.5000,       5.0000,   2.00000,    252.1436
    372.5000,       5.0000,   2.00000,    267.0584
    377.5000,       5.0000,   2.00000,    261.5478
    382.5000,       5.0000,   2.00000,    247.3047
    387.5000,       5.0000,   2.00000,    277.8864
    392.5000,       5.0000,   2.00000,    261.4913
    397.5000,       5.0000,   2.00000,    279.8689
    402.5000,       5.0000,   2.00000,    255.7816
    407.5000,       5.0000,   2.00000,    275.6245
    412.5000,       5.0000,   2.00000,    291.5231
    417.5000,       5.0000,   2.00000,    213.1593
    422.5000,       5.0000,   2.00000,    268.7169
    427.5000,       5.0000,   2.00000,    250.0600
    432.5000,       5.0000,   2.00000,    255.6984
    437.5000,       5.0000,   2.00000,    246.4843
    442.5000,       5.0000,   2.00000,    239.3450
    447.5000,       5.0000,   2.00000,    222.5160
    452.5000,       5.0000,   2.00000,    265.1443
    457.5000,       5.0000,   2.00000,    253.1125
    462.5000,       5.0000,   2.00000,    266.1429
     17.5000,       5.0000,   3.00000,   1110.9154
     22.5000,       5.0000,   3.00000,   1038.7961
     27.5000,       5.0000,   3.00000,   1089.9193
     32.5000,       5.0000,   3.00000,   1064.1914
     37.5000,       5.0000,   3.00000,   1111.8190
     42.5000,       5.0000,   3.00000,   1137.9750
     47.5000,       5.0000,   3.00000,   1269.6108
     52.5000,       5.0000,   3.00000,   1327.9386
     57.5000,       5.0000,   3.00000,   1342.9188
     62.5000,       5.0000,   3.00000,   1382.8662
     67.5000,       5.0000,   3.00000,   1355.2360
     72.5000,       5.0000,   3.00000,   1307.3468
     77.5000,       5.0000,   3.00000,   1345.3441
     82.5000,       5.0000,   3.00000,   1636.1271
     87.5000,       5.0000,   3.00000,   1647.9449
     92.5000,       5.0000,   3.00000,   1410.1395
     97.5000,       5.0000,   3.00000,   1286.2555
    102.5000,       5.0000,   3.00000,   1367.9335
    107.5000,       5.0000,   3.00000,   1263.5472
    112.5000,       5.0000,   3.00000,   1300.1182
    117.5000,       5.0000,   3.00000,   1341.1117
    122.5000,       5.0000,   3.00000,   1504.4200
    127.5000,       5.0000,   3.00000,   1520.3040
    132.5000,       5.0000,   3.00000,   1267.9226
    137.5000,       5.0000,   3.00000,   1087.6842
    142.5000,       5.0000,   3.00000,    991.8582
    147.5000,       5.0000,   3.00000,   1265.2118
    152.5000,       5.0000,   3.00000,   1212.4243
    157.5000,       5.0000,   3.00000,   1243.4310
    162.5000,       5.0000,   3.00000,   1038.1780
    167.5000,       5.0000,   3.00000,    900.0507
    172.5000,       5.0000,   3.00000,    756.8083
    177.5000,       5.0000,   3.00000,    739.8686
    182.5000,       5.0000,   3.00000,    784.8217
    187.5000,       5.0000,   3.00000,    803.6541
    192.5000,       5.0000,   3.00000,    832.7823
    197.5000,       5.0000,   3.00000,    702.6688
    202.5000,       5.0000,   3.00000,    766.6315
    207.5000,       5.0000,   3.00000,    733.0091
    212.5000,       5.0000,   3.00000,    779.6382
    217.5000,       5.0000,   3.00000,    837.6568
    222.5000,       5.0000,   3.00000,    862.7429
    227.5000,       5.0000,   3.00000,    733.5085
    232.5000,       5.0000,   3.00000,    713.2733
    237.5000,       5.0000,   3.00000,    642.5199
    242.5000,       5.0000,   3.00000,    654.1133
    247.5000,       5.0000,   3.00000,    631.4050
    252.5000,       5.0000,   3.00000,    616.3773
    257.5000,       5.0000,   3.00000,    511.1115
    262.5000,       5.0000,   3.00000,    435.8298
    267.5000,       5.0000,   3.00000,    503.0150
    272.5000,       5.0000,   3.00000,    539.3717
    277.5000,       5.0000,   3.00000,    456.3325
    282.5000,       5.0000,   3.00000,    372.2849
    287.5000,       5.0000,   3.00000,    400.2101
    292.5000,       5.0000,   3.00000,    366.3916
    297.5000,       5.0000,   3.00000,    447.5703
    302.5000,       5.0000,   3.00000,    365.3276
    307.5000,       5.0000,   3.00000,    374.2682
    312.5000,       5.0000,   3.00000,    322.9906
    317.5000,       5.0000,   3.00000,    341.4008
    322.5000,       5.0000,   3.00000,    345.0567
    327.5000,       5.0000,   3.00000,    343.2436
    332.5000,       5.0000,   3.00000,    321.6352
    337.5000,       5.0000,   3.00000,    311.0064
    342.5000,       5.0000,   3.00000,    294.8134
    347.5000,       5.0000,   3.00000,    295.9548
    352.5000,       5.0000,   3.00000,    292.0017
    357.5000,       5.0000,   3.00000,    292.9647
    362.5000,       5.0000,   3.00000,    286.0869
    367.5000,       5.0000,   3.00000,    280.0115
    372.5000,       5.0000,   3.00000,    279.1020
    377.5000,       5.0000,   3.00000,    287.2163
    382.5000,       5.0000,   3.00000,    259.7109
    387.5000,       5.0000,   3.00000,    302.0420
    392.5000,       5.0000,   3.00000,    265.7328
    397.5000,       5.0000,   3.00000,    295.2950
    402.5000,       5.0000,   3.00000,    276.5459
    407.5000,       5.0000,   3.00000,    286.6635
    412.5000,       5.0000,   3.00000,    290.6274
    417.5000,       5.0000,   3.00000,    217.0192
    422.5000,       5.0000,   3.00000,    290.1827
    427.5000,       5.0000,   3.00000,    260.2638
    432.5000,       5.0000,   3.00000,    294.6232
    437.5000,       5.0000,   3.00000,    247.7327
    442.5000,       5.0000,   3.00000,    240.8460
    447.5000,       5.0000,   3.00000,    231.7300
    452.5000,       5.0000,   3.00000,    272.0221
    457.5000,       5.0000,   3.00000,    280.7724
     22.5000,      15.0000,   1.00000,   1019.0128
     27.5000,      15.0000,   1.00000,    983.5715
     32.5000,      15.0000,   1.00000,    997.0298
     37.5000,      15.0000,   1.00000,   1021.6165
     42.5000,      15.0000,   1.00000,   1126.1572
     47.5000,      15.0000,   1.00000,   1227.1074
     52.5000,      15.0000,   1.00000,   1317.7140
     57.5000,      15.0000,   1.00000,   1335.7972
     62.5000,      15.0000,   1.00000,   1272.1194
     67.5000,      15.0000,   1.00000,   1181.2274
     72.5000,      15.0000,   1.00000,   1185.1033
     77.5000,      15.0000,   1.00000,   1331.0060
     82.5000,      15.0000,   1.00000,   1446.6390
     87.5000,      15.0000,   1.00000,   1507.0237
     92.5000,      15.0000,   1.00000,   1416.5477
     97.5000,      15.0000,   1.00000,   1270.6332
    102.5000,      15.0000,   1.00000,   1171.9063
    107.5000,      15.0000,   1.00000,   1197.2301
    112.5000,      15.0000,   1.00000,   1236.7732
    117.5000,      15.0000,   1.00000,   1372.6178
    122.5000,      15.0000,   1.00000,   1466.6604
    127.5000,      15.0000,   1.00000,   1347.7697
    132.5000,      15.0000,   1.00000,   1124.1599
    137.5000,      15.0000,   1.00000,    891.4430
    142.5000,      15.0000,   1.00000,    862.6476
    147.5000,      15.0000,   1.00000,    982.4301
    152.5000,      15.0000,   1.00000,   1200.8682
    157.5000,      15.0000,   1.00000,   1187.3859
    162.5000,      15.0000,   1.00000,   1094.2469
    167.5000,      15.0000,   1.00000,    877.5447
    172.5000,      15.0000,   1.00000,    745.7662
    177.5000,      15.0000,   1.00000,    699.6841
    182.5000,      15.0000,   1.00000,    703.2746
    187.5000,      15.0000,   1.00000,    711.7515
    192.5000,      15.0000,   1.00000,    710.2297
    197.5000,      15.0000,   1.00000,    718.4331
    202.5000,      15.0000,   1.00000,    643.9193
    207.5000,      15.0000,   1.00000,    697.0923
    212.5000,      15.0000,   1.00000,    728.2892
    217.5000,      15.0000,   1.00000,    776.7491
    222.5000,      15.0000,   1.00000,    751.9723
    227.5000,      15.0000,   1.00000,    691.4390
    232.5000,      15.0000,   1.00000,    610.5992
    237.5000,      15.0000,   1.00000,    595.5120
    242.5000,      15.0000,   1.00000,    595.5833
    247.5000,      15.0000,   1.00000,    621.9533
    252.5000,      15.0000,   1.00000,    583.6288
    257.5000,      15.0000,   1.00000,    531.3228
    262.5000,      15.0000,   1.00000,    502.1292
    267.5000,      15.0000,   1.00000,    508.1094
    272.5000,      15.0000,   1.00000,    516.1405
    277.5000,      15.0000,   1.00000,    471.7526
    282.5000,      15.0000,   1.00000,    422.2911
    287.5000,      15.0000,   1.00000,    376.5568
    292.5000,      15.0000,   1.00000,    408.0331
    297.5000,      15.0000,   1.00000,    412.8214
    302.5000,      15.0000,   1.00000,    419.6398
    307.5000,      15.0000,   1.00000,    369.0607
    312.5000,      15.0000,   1.00000,    366.1628
    317.5000,      15.0000,   1.00000,    349.6607
    322.5000,      15.0000,   1.00000,    358.1674
    327.5000,      15.0000,   1.00000,    352.1396
    332.5000,      15.0000,   1.00000,    342.8958
    337.5000,      15.0000,   1.00000,    320.5266
    342.5000,      15.0000,   1.00000,    315.0754
    347.5000,      15.0000,   1.00000,    312.4925
    352.5000,      15.0000,   1.00000,    310.0255
    357.5000,      15.0000,   1.00000,    309.6480
    362.5000,      15.0000,   1.00000,    309.4519
    367.5000,      15.0000,   1.00000,    298.3386
    372.5000,      15.0000,   1.00000,    300.3597
    377.5000,      15.0000,   1.00000,    290.9286
    382.5000,      15.0000,   1.00000,    300.6896
    387.5000,      15.0000,   1.00000,    292.9706
    392.5000,      15.0000,   1.00000,    299.5334
    397.5000,      15.0000,   1.00000,    296.8227
    402.5000,      15.0000,   1.00000,    297.9997
    407.5000,      15.0000,   1.00000,    293.7553
    412.5000,      15.0000,   1.00000,    276.9382
    417.5000,      15.0000,   1.00000,    284.4254
    422.5000,      15.0000,   1.00000,    277.7110
    427.5000,      15.0000,   1.00000,    306.4707
    432.5000,      15.0000,   1.00000,    288.9164
    437.5000,      15.0000,   1.00000,    282.0684
    442.5000,      15.0000,   1.00000,    255.0385
    447.5000,      15.0000,   1.00000,    264.4101
    452.5000,      15.0000,   1.00000,    277.8121
     22.5000,       5.0000,   4.00000,    953.8725
     27.5000,       5.0000,   4.00000,    964.5212
     32.5000,       5.0000,   4.00000,    946.1186
     37.5000,       5.0000,   4.00000,    988.9335
     42.5000,       5.0000,   4.00000,   1061.9324
     47.5000,       5.0000,   4.00000,   1226.4772
     52.5000,       5.0000,   4.00000,   1305.6981
     57.5000,       5.0000,   4.00000,   1283.4259
     62.5000,       5.0000,   4.00000,   1224.2581
     67.5000,       5.0000,   4.00000,   1125.3010
     72.5000,       5.0000,   4.00000,   1179.4362
     77.5000,       5.0000,   4.00000,   1263.8881
     82.5000,       5.0000,   4.00000,   1517.6011
     87.5000,       5.0000,   4.00000,   1532.3436
     92.5000,       5.0000,   4.00000,   1291.7086
     97.5000,       5.0000,   4.00000,   1164.5352
    102.5000,       5.0000,   4.00000,   1176.8998
    107.5000,       5.0000,   4.00000,   1095.6577
    112.5000,       5.0000,   4.00000,   1189.2703
    117.5000,       5.0000,   4.00000,   1267.3359
    122.5000,       5.0000,   4.00000,   1442.5017
    127.5000,       5.0000,   4.00000,   1311.9596
    132.5000,       5.0000,   4.00000,   1013.3676
    137.5000,       5.0000,   4.00000,    785.7584
    142.5000,       5.0000,   4.00000,    711.9283
    147.5000,       5.0000,   4.00000,   1015.5994
    152.5000,       5.0000,   4.00000,   1048.4580
    157.5000,       5.0000,   4.00000,   1102.6327
    162.5000,       5.0000,   4.00000,    947.1131
    167.5000,       5.0000,   4.00000,    754.5908
    172.5000,       5.0000,   4.00000,    620.0947
    177.5000,       5.0000,   4.00000,    586.1711
    182.5000,       5.0000,   4.00000,    572.3401
    187.5000,       5.0000,   4.00000,    578.3794
    192.5000,       5.0000,   4.00000,    569.5813
    197.5000,       5.0000,   4.00000,    637.0212
    202.5000,       5.0000,   4.00000,    536.0823
    207.5000,       5.0000,   4.00000,    570.8356
    212.5000,       5.0000,   4.00000,    580.1683
    217.5000,       5.0000,   4.00000,    676.5568
    222.5000,       5.0000,   4.00000,    700.1151
    227.5000,       5.0000,   4.00000,    590.8871
    232.5000,       5.0000,   4.00000,    567.4898
    237.5000,       5.0000,   4.00000,    547.6902
    242.5000,       5.0000,   4.00000,    533.5468
    247.5000,       5.0000,   4.00000,    549.2775
    252.5000,       5.0000,   4.00000,    574.8567
    257.5000,       5.0000,   4.00000,    495.1850
    262.5000,       5.0000,   4.00000,    441.8813
    267.5000,       5.0000,   4.00000,    509.7442
    272.5000,       5.0000,   4.00000,    549.9689
    277.5000,       5.0000,   4.00000,    452.7386
    282.5000,       5.0000,   4.00000,    395.0344
    287.5000,       5.0000,   4.00000,    390.0968
    292.5000,       5.0000,   4.00000,    358.8322
    297.5000,       5.0000,   4.00000,    470.1437
    302.5000,       5.0000,   4.00000,    381.1836
    307.5000,       5.0000,   4.00000,    371.6828
    312.5000,       5.0000,   4.00000,    357.1974
    317.5000,       5.0000,   4.00000,    348.2014
    322.5000,       5.0000,   4.00000,    354.6809
    327.5000,       5.0000,   4.00000,    354.3837
    332.5000,       5.0000,   4.00000,    329.2383
    337.5000,       5.0000,   4.00000,    319.5388
    342.5000,       5.0000,   4.00000,    307.2237
    347.5000,       5.0000,   4.00000,    308.0630
    352.5000,       5.0000,   4.00000,    296.2845
    357.5000,       5.0000,   4.00000,    305.6087
    362.5000,       5.0000,   4.00000,    312.1576
    367.5000,       5.0000,   4.00000,    278.3782
    372.5000,       5.0000,   4.00000,    296.5929
    377.5000,       5.0000,   4.00000,    290.8663
    382.5000,       5.0000,   4.00000,    273.1943
    387.5000,       5.0000,   4.00000,    309.3532
    392.5000,       5.0000,   4.00000,    280.1958
    397.5000,       5.0000,   4.00000,    318.8749
    402.5000,       5.0000,   4.00000,    282.3557
    407.5000,       5.0000,   4.00000,    279.3537
    412.5000,       5.0000,   4.00000,    292.0156
    417.5000,       5.0000,   4.00000,    231.5596
    422.5000,       5.0000,   4.00000,    311.1272
    427.5000,       5.0000,   4.00000,    281.9197
    432.5000,       5.0000,   4.00000,    282.3532
    437.5000,       5.0000,   4.00000,    241.6257
    442.5000,       5.0000,   4.00000,    247.4315
    447.5000,       5.0000,   4.00000,    236.8701
    452.5000,       5.0000,   4.00000,    290.5096
     30.0000,      20.0000,   1.00000,    892.5843
     35.0000,      20.0000,   1.00000,    915.4114
     40.0000,      20.0000,   1.00000,   1001.1713
     45.0000,      20.0000,   1.00000,   1110.9471
     50.0000,      20.0000,   1.00000,   1208.3899
     55.0000,      20.0000,   1.00000,   1189.9857
     60.0000,      20.0000,   1.00000,   1105.5732
     65.0000,      20.0000,   1.00000,   1067.4647
     70.0000,      20.0000,   1.00000,   1075.8188
     75.0000,      20.0000,   1.00000,   1128.3527
     80.0000,      20.0000,   1.00000,   1236.1470
     85.0000,      20.0000,   1.00000,   1290.3136
     90.0000,      20.0000,   1.00000,   1294.9109
     95.0000,      20.0000,   1.00000,   1199.4969
    100.0000,      20.0000,   1.00000,   1058.5718
    105.0000,      20.0000,   1.00000,   1044.0988
    110.0000,      20.0000,   1.00000,   1115.0845
    115.0000,      20.0000,   1.00000,   1248.4323
    120.0000,      20.0000,   1.00000,   1269.2780
    125.0000,      20.0000,   1.00000,   1150.2920
    130.0000,      20.0000,   1.00000,    962.2544
    135.0000,      20.0000,   1.00000,    783.2366
    140.0000,      20.0000,   1.00000,    698.3803
    145.0000,      20.0000,   1.00000,    713.0118
    150.0000,      20.0000,   1.00000,    845.9158
    155.0000,      20.0000,   1.00000,   1025.6627
    160.0000,      20.0000,   1.00000,   1032.7487
    165.0000,      20.0000,   1.00000,    929.5356
    170.0000,      20.0000,   1.00000,    775.1678
    175.0000,      20.0000,   1.00000,    618.9771
    180.0000,      20.0000,   1.00000,    539.5580
    185.0000,      20.0000,   1.00000,    491.9383
    190.0000,      20.0000,   1.00000,    478.5275
    195.0000,      20.0000,   1.00000,    490.2738
    200.0000,      20.0000,   1.00000,    522.0732
    210.0000,      20.0000,   1.00000,    593.1699
    215.0000,      20.0000,   1.00000,    621.9731
    220.0000,      20.0000,   1.00000,    609.4182
    225.0000,      20.0000,   1.00000,    575.7325
    230.0000,      20.0000,   1.00000,    541.1829
    235.0000,      20.0000,   1.00000,    487.6900
    240.0000,      20.0000,   1.00000,    471.4257
    245.0000,      20.0000,   1.00000,    479.0505
    250.0000,      20.0000,   1.00000,    496.1867
    255.0000,      20.0000,   1.00000,    506.2845
    260.0000,      20.0000,   1.00000,    507.3149
    265.0000,      20.0000,   1.00000,    515.8750
    270.0000,      20.0000,   1.00000,    488.7996
    275.0000,      20.0000,   1.00000,    476.9501
    280.0000,      20.0000,   1.00000,    446.9897
    285.0000,      20.0000,   1.00000,    405.1718
    290.0000,      20.0000,   1.00000,    403.8600
    295.0000,      20.0000,   1.00000,    390.6513
    300.0000,      20.0000,   1.00000,    398.5853
    305.0000,      20.0000,   1.00000,    421.6541
    310.0000,      20.0000,   1.00000,    392.0106
    315.0000,      20.0000,   1.00000,    376.6935
    320.0000,      20.0000,   1.00000,    371.2840
    325.0000,      20.0000,   1.00000,    360.1281
    330.0000,      20.0000,   1.00000,    362.9854
    335.0000,      20.0000,   1.00000,    343.7172
    340.0000,      20.0000,   1.00000,    336.5283
    345.0000,      20.0000,   1.00000,    329.2957
    350.0000,      20.0000,   1.00000,    326.5454
    355.0000,      20.0000,   1.00000,    332.5177
    360.0000,      20.0000,   1.00000,    323.0341
    365.0000,      20.0000,   1.00000,    327.6907
    370.0000,      20.0000,   1.00000,    321.0011
    375.0000,      20.0000,   1.00000,    310.9945
    380.0000,      20.0000,   1.00000,    315.9562
    385.0000,      20.0000,   1.00000,    308.5453
    390.0000,      20.0000,   1.00000,    318.9364
    395.0000,      20.0000,   1.00000,    316.4119
    400.0000,      20.0000,   1.00000,    303.2507
    405.0000,      20.0000,   1.00000,    311.5097
    410.0000,      20.0000,   1.00000,    295.0750
    415.0000,      20.0000,   1.00000,    305.8148
    420.0000,      20.0000,   1.00000,    309.4172
    425.0000,      20.0000,   1.00000,    303.5757
    430.0000,      20.0000,   1.00000,    313.5070
    435.0000,      20.0000,   1.00000,    297.7104
    440.0000,      20.0000,   1.00000,    280.2810
    445.0000,      20.0000,   1.00000,    288.1754
     27.5000,       5.0000,   5.00000,    893.2764
     32.5000,       5.0000,   5.00000,    878.5434
     37.5000,       5.0000,   5.00000,    910.0379
     42.5000,       5.0000,   5.00000,    990.8357
     47.5000,       5.0000,   5.00000,   1201.3318
     52.5000,       5.0000,   5.00000,   1256.5564
     57.5000,       5.0000,   5.00000,   1173.6897
     62.5000,       5.0000,   5.00000,   1078.4646
     67.5000,       5.0000,   5.00000,   1038.6553
     72.5000,       5.0000,   5.00000,   1083.6895
     77.5000,       5.0000,   5.00000,   1153.3000
     82.5000,       5.0000,   5.00000,   1428.8292
     87.5000,       5.0000,   5.00000,   1429.6783
     92.5000,       5.0000,   5.00000,   1189.4426
     97.5000,       5.0000,   5.00000,   1043.5277
    102.5000,       5.0000,   5.00000,   1063.4457
    107.5000,       5.0000,   5.00000,    987.5929
    112.5000,       5.0000,   5.00000,   1142.8375
    117.5000,       5.0000,   5.00000,   1249.6014
    122.5000,       5.0000,   5.00000,   1282.0717
    127.5000,       5.0000,   5.00000,   1108.8218
    132.5000,       5.0000,   5.00000,    818.3897
    137.5000,       5.0000,   5.00000,    598.0765
    142.5000,       5.0000,   5.00000,    565.0135
    147.5000,       5.0000,   5.00000,    810.7519
    152.5000,       5.0000,   5.00000,    855.8473
    157.5000,       5.0000,   5.00000,   1005.4592
    162.5000,       5.0000,   5.00000,    863.3956
    167.5000,       5.0000,   5.00000,    664.4354
    172.5000,       5.0000,   5.00000,    534.5861
    177.5000,       5.0000,   5.00000,    455.9664
    182.5000,       5.0000,   5.00000,    359.4662
    187.5000,       5.0000,   5.00000,    367.5048
    192.5000,       5.0000,   5.00000,    380.5317
    197.5000,       5.0000,   5.00000,    331.0433
    202.5000,       5.0000,   5.00000,    444.6448
    207.5000,       5.0000,   5.00000,    420.2276
    212.5000,       5.0000,   5.00000,    468.6543
    217.5000,       5.0000,   5.00000,    545.8152
    222.5000,       5.0000,   5.00000,    568.7332
    227.5000,       5.0000,   5.00000,    462.6695
    232.5000,       5.0000,   5.00000,    499.9951
    237.5000,       5.0000,   5.00000,    419.8423
    242.5000,       5.0000,   5.00000,    413.8172
    247.5000,       5.0000,   5.00000,    468.2288
    252.5000,       5.0000,   5.00000,    515.2832
    257.5000,       5.0000,   5.00000,    455.7312
    262.5000,       5.0000,   5.00000,    424.7863
    267.5000,       5.0000,   5.00000,    505.8923
    272.5000,       5.0000,   5.00000,    522.0197
    277.5000,       5.0000,   5.00000,    451.3837
    282.5000,       5.0000,   5.00000,    380.8815
    287.5000,       5.0000,   5.00000,    393.3204
    292.5000,       5.0000,   5.00000,    338.0510
    297.5000,       5.0000,   5.00000,    434.4566
    302.5000,       5.0000,   5.00000,    362.7655
    307.5000,       5.0000,   5.00000,    405.0874
    312.5000,       5.0000,   5.00000,    365.8269
    317.5000,       5.0000,   5.00000,    341.4097
    322.5000,       5.0000,   5.00000,    356.5237
    327.5000,       5.0000,   5.00000,    357.7720
    332.5000,       5.0000,   5.00000,    315.3025
    337.5000,       5.0000,   5.00000,    327.3128
    342.5000,       5.0000,   5.00000,    310.9588
    347.5000,       5.0000,   5.00000,    308.8336
    352.5000,       5.0000,   5.00000,    303.8405
    357.5000,       5.0000,   5.00000,    319.8756
    362.5000,       5.0000,   5.00000,    306.4155
    367.5000,       5.0000,   5.00000,    294.5683
    372.5000,       5.0000,   5.00000,    291.4013
    377.5000,       5.0000,   5.00000,    301.2395
    382.5000,       5.0000,   5.00000,    270.5805
    387.5000,       5.0000,   5.00000,    326.6821
    392.5000,       5.0000,   5.00000,    303.0378
    397.5000,       5.0000,   5.00000,    317.1499
    402.5000,       5.0000,   5.00000,    255.2196
    407.5000,       5.0000,   5.00000,    282.8709
    412.5000,       5.0000,   5.00000,    308.3581
    417.5000,       5.0000,   5.00000,    238.3118
    422.5000,       5.0000,   5.00000,    322.1049
    427.5000,       5.0000,   5.00000,    278.6205
    432.5000,       5.0000,   5.00000,    260.2519
    437.5000,       5.0000,   5.00000,    243.6964
    442.5000,       5.0000,   5.00000,    253.0608
    447.5000,       5.0000,   5.00000,    248.8829
     32.5000,       5.0000,   6.00000,    838.0556
     37.5000,       5.0000,   6.00000,    875.4283
     42.5000,       5.0000,   6.00000,    946.2939
     47.5000,       5.0000,   6.00000,   1144.8230
     52.5000,       5.0000,   6.00000,   1178.8613
     57.5000,       5.0000,   6.00000,   1053.6251
     62.5000,       5.0000,   6.00000,   1004.9997
     67.5000,       5.0000,   6.00000,    983.3315
     72.5000,       5.0000,   6.00000,   1008.5028
     77.5000,       5.0000,   6.00000,   1067.4252
     82.5000,       5.0000,   6.00000,   1293.9987
     87.5000,       5.0000,   6.00000,   1328.1646
     92.5000,       5.0000,   6.00000,   1090.2510
     97.5000,       5.0000,   6.00000,    953.7863
    102.5000,       5.0000,   6.00000,    992.5716
    107.5000,       5.0000,   6.00000,    948.9551
    112.5000,       5.0000,   6.00000,   1061.5565
    117.5000,       5.0000,   6.00000,   1080.6785
    122.5000,       5.0000,   6.00000,   1122.4427
    127.5000,       5.0000,   6.00000,    941.3165
    132.5000,       5.0000,   6.00000,    676.9584
    137.5000,       5.0000,   6.00000,    514.0865
    142.5000,       5.0000,   6.00000,    473.2191
    147.5000,       5.0000,   6.00000,    681.4634
    152.5000,       5.0000,   6.00000,    740.5231
    157.5000,       5.0000,   6.00000,    880.6143
    162.5000,       5.0000,   6.00000,    767.8958
    167.5000,       5.0000,   6.00000,    615.6290
    172.5000,       5.0000,   6.00000,    471.3523
    177.5000,       5.0000,   6.00000,    315.1617
    182.5000,       5.0000,   6.00000,    221.3227
    197.5000,       5.0000,   6.00000,    224.8305
    202.5000,       5.0000,   6.00000,    307.9494
    207.5000,       5.0000,   6.00000,    369.6111
    212.5000,       5.0000,   6.00000,    518.2801
    217.5000,       5.0000,   6.00000,    457.1305
    222.5000,       5.0000,   6.00000,    454.2101
    227.5000,       5.0000,   6.00000,    432.0550
    242.5000,       5.0000,   6.00000,    364.3891
    247.5000,       5.0000,   6.00000,    403.3939
    252.5000,       5.0000,   6.00000,    425.3840
    257.5000,       5.0000,   6.00000,    405.7039
    262.5000,       5.0000,   6.00000,    396.5986
    267.5000,       5.0000,   6.00000,    463.7216
    272.5000,       5.0000,   6.00000,    516.3234
    277.5000,       5.0000,   6.00000,    413.5621
    282.5000,       5.0000,   6.00000,    354.3640
    287.5000,       5.0000,   6.00000,    367.1726
    292.5000,       5.0000,   6.00000,    323.3737
    297.5000,       5.0000,   6.00000,    381.5799
    302.5000,       5.0000,   6.00000,    370.1783
    307.5000,       5.0000,   6.00000,    408.4879
    312.5000,       5.0000,   6.00000,    352.5141
    317.5000,       5.0000,   6.00000,    357.1805
    322.5000,       5.0000,   6.00000,    351.3207
    327.5000,       5.0000,   6.00000,    333.3789
    332.5000,       5.0000,   6.00000,    311.6721
    337.5000,       5.0000,   6.00000,    317.1586
    342.5000,       5.0000,   6.00000,    322.4704
    347.5000,       5.0000,   6.00000,    306.1378
    352.5000,       5.0000,   6.00000,    315.1308
    357.5000,       5.0000,   6.00000,    298.3121
    362.5000,       5.0000,   6.00000,    306.1794
    367.5000,       5.0000,   6.00000,    293.0093
    372.5000,       5.0000,   6.00000,    305.4397
    377.5000,       5.0000,   6.00000,    283.6378
    382.5000,       5.0000,   6.00000,    288.4112
    387.5000,       5.0000,   6.00000,    344.0379
    392.5000,       5.0000,   6.00000,    295.1315
    397.5000,       5.0000,   6.00000,    285.1238
    402.5000,       5.0000,   6.00000,    249.0199
    407.5000,       5.0000,   6.00000,    303.1833
    412.5000,       5.0000,   6.00000,    322.6785
    417.5000,       5.0000,   6.00000,    233.5252
    422.5000,       5.0000,   6.00000,    309.6082
    427.5000,       5.0000,   6.00000,    260.4487
    432.5000,       5.0000,   6.00000,    269.0303
    437.5000,       5.0000,   6.00000,    235.3978
    442.5000,       5.0000,   6.00000,    269.1594
     37.5000,      25.0000,   1.00000,    952.9690
     42.5000,      25.0000,   1.00000,   1017.0313
     47.5000,      25.0000,   1.00000,   1027.2955
     52.5000,      25.0000,   1.00000,   1006.4302
     57.5000,      25.0000,   1.00000,   1028.8807
     62.5000,      25.0000,   1.00000,   1014.4553
     67.5000,      25.0000,   1.00000,    995.9479
     72.5000,      25.0000,   1.00000,   1037.4805
     77.5000,      25.0000,   1.00000,   1067.6986
     82.5000,      25.0000,   1.00000,   1074.4952
     87.5000,      25.0000,   1.00000,   1076.6946
     92.5000,      25.0000,   1.00000,   1092.4080
     97.5000,      25.0000,   1.00000,   1043.1080
    102.5000,      25.0000,   1.00000,   1006.4698
    107.5000,      25.0000,   1.00000,   1040.4725
    112.5000,      25.0000,   1.00000,   1063.5969
    117.5000,      25.0000,   1.00000,   1016.6945
    122.5000,      25.0000,   1.00000,    948.3719
    127.5000,      25.0000,   1.00000,    858.4113
    132.5000,      25.0000,   1.00000,    764.2893
    137.5000,      25.0000,   1.00000,    690.2006
    142.5000,      25.0000,   1.00000,    652.1753
    147.5000,      25.0000,   1.00000,    694.0645
    152.5000,      25.0000,   1.00000,    787.3541
    157.5000,      25.0000,   1.00000,    879.5935
    162.5000,      25.0000,   1.00000,    887.4800
    167.5000,      25.0000,   1.00000,    817.2155
    172.5000,      25.0000,   1.00000,    658.5756
    177.5000,      25.0000,   1.00000,    515.9265
    182.5000,      25.0000,   1.00000,    412.0160
    187.5000,      25.0000,   1.00000,    356.5336
    192.5000,      25.0000,   1.00000,    349.6776
    197.5000,      25.0000,   1.00000,    376.6682
    202.5000,      25.0000,   1.00000,    422.1593
    207.5000,      25.0000,   1.00000,    473.4262
    212.5000,      25.0000,   1.00000,    528.0732
    217.5000,      25.0000,   1.00000,    534.9094
    222.5000,      25.0000,   1.00000,    521.2072
    227.5000,      25.0000,   1.00000,    476.4385
    232.5000,      25.0000,   1.00000,    424.9949
    237.5000,      25.0000,   1.00000,    402.4651
    242.5000,      25.0000,   1.00000,    402.9704
    247.5000,      25.0000,   1.00000,    402.2128
    257.5000,      25.0000,   1.00000,    446.4745
    262.5000,      25.0000,   1.00000,    473.2645
    267.5000,      25.0000,   1.00000,    459.2156
    272.5000,      25.0000,   1.00000,    444.2750
    277.5000,      25.0000,   1.00000,    443.3734
    282.5000,      25.0000,   1.00000,    411.0847
    287.5000,      25.0000,   1.00000,    393.1123
    292.5000,      25.0000,   1.00000,    375.4273
    297.5000,      25.0000,   1.00000,    390.2837
    302.5000,      25.0000,   1.00000,    382.6995
    307.5000,      25.0000,   1.00000,    393.1619
    312.5000,      25.0000,   1.00000,    393.0331
    317.5000,      25.0000,   1.00000,    390.9971
    322.5000,      25.0000,   1.00000,    370.9491
    327.5000,      25.0000,   1.00000,    365.8616
    332.5000,      25.0000,   1.00000,    354.4035
    337.5000,      25.0000,   1.00000,    354.2301
    342.5000,      25.0000,   1.00000,    336.1835
    347.5000,      25.0000,   1.00000,    345.9325
    352.5000,      25.0000,   1.00000,    339.3044
    357.5000,      25.0000,   1.00000,    335.8565
    362.5000,      25.0000,   1.00000,    333.3301
    367.5000,      25.0000,   1.00000,    336.3618
    372.5000,      25.0000,   1.00000,    325.6715
    377.5000,      25.0000,   1.00000,    327.0240
    382.5000,      25.0000,   1.00000,    331.4328
    387.5000,      25.0000,   1.00000,    326.3651
    392.5000,      25.0000,   1.00000,    311.5235
    397.5000,      25.0000,   1.00000,    320.9357
    402.5000,      25.0000,   1.00000,    323.2590
    407.5000,      25.0000,   1.00000,    317.1510
    412.5000,      25.0000,   1.00000,    321.1686
    417.5000,      25.0000,   1.00000,    318.1319
    422.5000,      25.0000,   1.00000,    308.8410
    427.5000,      25.0000,   1.00000,    308.9179
    432.5000,      25.0000,   1.00000,    310.0374
    437.5000,      25.0000,   1.00000,    302.0916
     37.5000,       5.0000,   7.00000,    856.4444
     42.5000,       5.0000,   7.00000,    912.2410
     47.5000,       5.0000,   7.00000,   1042.6925
     52.5000,       5.0000,   7.00000,   1031.4171
     57.5000,       5.0000,   7.00000,   1010.2228
     62.5000,       5.0000,   7.00000,    976.1584
     67.5000,       5.0000,   7.00000,    935.3682
     72.5000,       5.0000,   7.00000,    962.3969
     77.5000,       5.0000,   7.00000,    995.0371
     82.5000,       5.0000,   7.00000,   1175.5602
     87.5000,       5.0000,   7.00000,   1176.7529
     92.5000,       5.0000,   7.00000,   1005.4514
     97.5000,       5.0000,   7.00000,    911.8736
    102.5000,       5.0000,   7.00000,    958.7876
    107.5000,       5.0000,   7.00000,    920.9298
    112.5000,       5.0000,   7.00000,    966.4555
    117.5000,       5.0000,   7.00000,    934.7886
    122.5000,       5.0000,   7.00000,    959.6572
    127.5000,       5.0000,   7.00000,    815.4954
    132.5000,       5.0000,   7.00000,    622.3765
    137.5000,       5.0000,   7.00000,    447.8270
    142.5000,       5.0000,   7.00000,    414.7161
    147.5000,       5.0000,   7.00000,    642.3367
    152.5000,       5.0000,   7.00000,    660.6859
    157.5000,       5.0000,   7.00000,    765.3237
    162.5000,       5.0000,   7.00000,    717.7458
    167.5000,       5.0000,   7.00000,    557.4981
    172.5000,       5.0000,   7.00000,    354.3058
    202.5000,       5.0000,   7.00000,    229.2875
    207.5000,       5.0000,   7.00000,    285.6087
    212.5000,       5.0000,   7.00000,    318.1650
    217.5000,       5.0000,   7.00000,    570.6099
    222.5000,       5.0000,   7.00000,    469.8801
    237.5000,       5.0000,   7.00000,    308.8344
    242.5000,       5.0000,   7.00000,    317.6920
    247.5000,       5.0000,   7.00000,    327.1709
    252.5000,       5.0000,   7.00000,    369.0704
    257.5000,       5.0000,   7.00000,    361.4415
    262.5000,       5.0000,   7.00000,    349.3471
    267.5000,       5.0000,   7.00000,    441.5708
    272.5000,       5.0000,   7.00000,    463.0558
    277.5000,       5.0000,   7.00000,    390.9386
    282.5000,       5.0000,   7.00000,    325.2376
    287.5000,       5.0000,   7.00000,    315.8431
    292.5000,       5.0000,   7.00000,    257.8593
    297.5000,       5.0000,   7.00000,    420.3344
    302.5000,       5.0000,   7.00000,    361.8005
    307.5000,       5.0000,   7.00000,    347.9451
    312.5000,       5.0000,   7.00000,    356.4465
    317.5000,       5.0000,   7.00000,    348.1241
    322.5000,       5.0000,   7.00000,    323.9781
    327.5000,       5.0000,   7.00000,    332.9142
    332.5000,       5.0000,   7.00000,    300.7371
    337.5000,       5.0000,   7.00000,    315.2620
    342.5000,       5.0000,   7.00000,    301.7461
    347.5000,       5.0000,   7.00000,    313.7527
    352.5000,       5.0000,   7.00000,    296.5728
    357.5000,       5.0000,   7.00000,    311.2078
    362.5000,       5.0000,   7.00000,    290.8782
    367.5000,       5.0000,   7.00000,    286.4000
    372.5000,       5.0000,   7.00000,    293.5017
    377.5000,       5.0000,   7.00000,    312.6342
    382.5000,       5.0000,   7.00000,    303.1029
    387.5000,       5.0000,   7.00000,    334.3090
    397.5000,       5.0000,   7.00000,    274.5764
    402.5000,       5.0000,   7.00000,    268.2735
    407.5000,       5.0000,   7.00000,    319.6061
    412.5000,       5.0000,   7.00000,    310.6458
    417.5000,       5.0000,   7.00000,    213.6672
    422.5000,       5.0000,   7.00000,    287.5096
    427.5000,       5.0000,   7.00000,    268.4237
    432.5000,       5.0000,   7.00000,    253.1660
    437.5000,       5.0000,   7.00000,    267.9798
     42.5000,       5.0000,   8.00000,    853.7789
     47.5000,       5.0000,   8.00000,    962.3019
     52.5000,       5.0000,   8.00000,    976.2818
     57.5000,       5.0000,   8.00000,    944.8882
     62.5000,       5.0000,   8.00000,    925.0653
     67.5000,       5.0000,   8.00000,    893.9955
     72.5000,       5.0000,   8.00000,    910.8284
     77.5000,       5.0000,   8.00000,    922.3546
     82.5000,       5.0000,   8.00000,   1062.2557
     87.5000,       5.0000,   8.00000,   1058.3181
     92.5000,       5.0000,   8.00000,    918.6409
     97.5000,       5.0000,   8.00000,    877.6860
    102.5000,       5.0000,   8.00000,    934.2911
    107.5000,       5.0000,   8.00000,    840.6732
    112.5000,       5.0000,   8.00000,    850.0948
    117.5000,       5.0000,   8.00000,    798.7148
    122.5000,       5.0000,   8.00000,    805.0221
    127.5000,       5.0000,   8.00000,    729.6956
    132.5000,       5.0000,   8.00000,    562.9872
    137.5000,       5.0000,   8.00000,    399.8018
    142.5000,       5.0000,   8.00000,    412.5276
    147.5000,       5.0000,   8.00000,    613.8548
    152.5000,       5.0000,   8.00000,    594.7867
    157.5000,       5.0000,   8.00000,    728.6454
    162.5000,       5.0000,   8.00000,    655.4692
    167.5000,       5.0000,   8.00000,    429.4823
    172.5000,       5.0000,   8.00000,    272.0451
    197.5000,       5.0000,   8.00000,     66.4497
    202.5000,       5.0000,   8.00000,    157.2222
    207.5000,       5.0000,   8.00000,    213.2789
    212.5000,       5.0000,   8.00000,    244.7119
    217.5000,       5.0000,   8.00000,    411.2841
    222.5000,       5.0000,   8.00000,    570.0078
    232.5000,       5.0000,   8.00000,    255.6853
    237.5000,       5.0000,   8.00000,    246.6746
    252.5000,       5.0000,   8.00000,    335.5382
    257.5000,       5.0000,   8.00000,    300.4139
    262.5000,       5.0000,   8.00000,    319.0960
    267.5000,       5.0000,   8.00000,    371.2245
    272.5000,       5.0000,   8.00000,    408.2594
    277.5000,       5.0000,   8.00000,    342.3724
    282.5000,       5.0000,   8.00000,    270.7856
    287.5000,       5.0000,   8.00000,    250.2058
    292.5000,       5.0000,   8.00000,    297.6437
    297.5000,       5.0000,   8.00000,    412.2062
    302.5000,       5.0000,   8.00000,    317.9377
    307.5000,       5.0000,   8.00000,    347.9218
    312.5000,       5.0000,   8.00000,    310.1295
    317.5000,       5.0000,   8.00000,    306.9776
    322.5000,       5.0000,   8.00000,    331.1884
    327.5000,       5.0000,   8.00000,    325.7940
    332.5000,       5.0000,   8.00000,    282.4845
    337.5000,       5.0000,   8.00000,    298.0971
    342.5000,       5.0000,   8.00000,    315.1754
    347.5000,       5.0000,   8.00000,    273.8083
    352.5000,       5.0000,   8.00000,    301.4058
    357.5000,       5.0000,   8.00000,    298.5594
    362.5000,       5.0000,   8.00000,    302.5732
    367.5000,       5.0000,   8.00000,    262.0608
    372.5000,       5.0000,   8.00000,    308.9496
    377.5000,       5.0000,   8.00000,    326.7625
    382.5000,       5.0000,   8.00000,    277.3473
    397.5000,       5.0000,   8.00000,    304.1572
    402.5000,       5.0000,   8.00000,    283.7379
    407.5000,       5.0000,   8.00000,    294.9201
    422.5000,       5.0000,   8.00000,    353.1755
    432.5000,       5.0000,   8.00000,    288.9281
     52.5000,      35.0000,   1.00000,    859.5050
     57.5000,      35.0000,   1.00000,    866.6899
     62.5000,      35.0000,   1.00000,    878.2581
     67.5000,      35.0000,   1.00000,    883.3347
     72.5000,      35.0000,   1.00000,    878.7296
     77.5000,      35.0000,   1.00000,    838.3384
     82.5000,      35.0000,   1.00000,    826.2433
     87.5000,      35.0000,   1.00000,    847.9092
     92.5000,      35.0000,   1.00000,    874.0413
     97.5000,      35.0000,   1.00000,    867.1616
    102.5000,      35.0000,   1.00000,    832.7902
    107.5000,      35.0000,   1.00000,    771.2880
    112.5000,      35.0000,   1.00000,    718.8970
    117.5000,      35.0000,   1.00000,    687.0103
    122.5000,      35.0000,   1.00000,    641.5425
    127.5000,      35.0000,   1.00000,    635.3285
    132.5000,      35.0000,   1.00000,    639.0756
    137.5000,      35.0000,   1.00000,    652.0564
    142.5000,      35.0000,   1.00000,    669.1173
    147.5000,      35.0000,   1.00000,    680.0733
    152.5000,      35.0000,   1.00000,    691.6986
    157.5000,      35.0000,   1.00000,    706.8730
    162.5000,      35.0000,   1.00000,    714.9180
    167.5000,      35.0000,   1.00000,    656.3112
    172.5000,      35.0000,   1.00000,    577.7377
    177.5000,      35.0000,   1.00000,    504.4456
    182.5000,      35.0000,   1.00000,    408.9595
    187.5000,      35.0000,   1.00000,    359.1454
    192.5000,      35.0000,   1.00000,    323.1293
    197.5000,      35.0000,   1.00000,    296.8584
    202.5000,      35.0000,   1.00000,    305.5104
    207.5000,      35.0000,   1.00000,    345.3500
    212.5000,      35.0000,   1.00000,    345.0950
    217.5000,      35.0000,   1.00000,    372.7583
    222.5000,      35.0000,   1.00000,    405.7568
    227.5000,      35.0000,   1.00000,    404.8391
    232.5000,      35.0000,   1.00000,    444.1640
    237.5000,      35.0000,   1.00000,    363.5066
    242.5000,      35.0000,   1.00000,    346.6399
    247.5000,      35.0000,   1.00000,    332.4919
    252.5000,      35.0000,   1.00000,    349.2337
    257.5000,      35.0000,   1.00000,    353.7971
    262.5000,      35.0000,   1.00000,    355.7984
    267.5000,      35.0000,   1.00000,    345.7383
    272.5000,      35.0000,   1.00000,    340.5785
    277.5000,      35.0000,   1.00000,    345.5996
    282.5000,      35.0000,   1.00000,    374.1175
    287.5000,      35.0000,   1.00000,    374.8666
    292.5000,      35.0000,   1.00000,    352.9926
    297.5000,      35.0000,   1.00000,    351.4808
    302.5000,      35.0000,   1.00000,    353.0620
    307.5000,      35.0000,   1.00000,    355.4478
    312.5000,      35.0000,   1.00000,    371.3989
    317.5000,      35.0000,   1.00000,    359.2621
    322.5000,      35.0000,   1.00000,    364.6995
    327.5000,      35.0000,   1.00000,    367.0297
    332.5000,      35.0000,   1.00000,    372.2658
    337.5000,      35.0000,   1.00000,    354.1994
    342.5000,      35.0000,   1.00000,    352.1882
    347.5000,      35.0000,   1.00000,    337.4854
    352.5000,      35.0000,   1.00000,    347.0977
    357.5000,      35.0000,   1.00000,    343.9490
    362.5000,      35.0000,   1.00000,    344.6911
    367.5000,      35.0000,   1.00000,    346.7370
    372.5000,      35.0000,   1.00000,    345.4956
    377.5000,      35.0000,   1.00000,    321.9364
    382.5000,      35.0000,   1.00000,    324.3360
    387.5000,      35.0000,   1.00000,    334.0801
    392.5000,      35.0000,   1.00000,    340.4536
    397.5000,      35.0000,   1.00000,    339.5106
    402.5000,      35.0000,   1.00000,    328.5180
    407.5000,      35.0000,   1.00000,    313.2950
    412.5000,      35.0000,   1.00000,    322.8519
    417.5000,      35.0000,   1.00000,    320.0361
    422.5000,      35.0000,   1.00000,    323.3928
     52.5000,       5.0000,  10.00000,    912.8068
     57.5000,       5.0000,  10.00000,    863.1034
     62.5000,       5.0000,  10.00000,    774.0281
     67.5000,       5.0000,  10.00000,    798.7265
     72.5000,       5.0000,  10.00000,    797.5391
     77.5000,       5.0000,  10.00000,    799.5008
     82.5000,       5.0000,  10.00000,    936.8099
     87.5000,       5.0000,  10.00000,    955.2228
     92.5000,       5.0000,  10.00000,    820.8079
     97.5000,       5.0000,  10.00000,    746.4333
    102.5000,       5.0000,  10.00000,    761.5447
    107.5000,       5.0000,  10.00000,    660.8950
    112.5000,       5.0000,  10.00000,    653.0599
    117.5000,       5.0000,  10.00000,    636.9631
    122.5000,       5.0000,  10.00000,    660.6650
    127.5000,       5.0000,  10.00000,    578.0011
    132.5000,       5.0000,  10.00000,    483.1057
    137.5000,       5.0000,  10.00000,    390.7015
    142.5000,       5.0000,  10.00000,    366.5671
    147.5000,       5.0000,  10.00000,    592.3406
    152.5000,       5.0000,  10.00000,    585.8907
    157.5000,       5.0000,  10.00000,    622.9796
    162.5000,       5.0000,  10.00000,    494.8006
    167.5000,       5.0000,  10.00000,    295.6857
    187.5000,       5.0000,  10.00000,     57.7684
    202.5000,       5.0000,  10.00000,     74.8180
    207.5000,       5.0000,  10.00000,    192.2874
    252.5000,       5.0000,  10.00000,    319.8558
    267.5000,       5.0000,  10.00000,    223.7696
    282.5000,       5.0000,  10.00000,    246.6290
    287.5000,       5.0000,  10.00000,    290.9881
    297.5000,       5.0000,  10.00000,    339.6704
    302.5000,       5.0000,  10.00000,    270.6053
    307.5000,       5.0000,  10.00000,    273.7413
    317.5000,       5.0000,  10.00000,    259.3854
    322.5000,       5.0000,  10.00000,    258.7230
    327.5000,       5.0000,  10.00000,    273.1117
    332.5000,       5.0000,  10.00000,    287.9562
    337.5000,       5.0000,  10.00000,    261.0307
    347.5000,       5.0000,  10.00000,    238.4375
    362.5000,       5.0000,  10.00000,    319.0483
    367.5000,       5.0000,  10.00000,    318.3912
    372.5000,       5.0000,  10.00000,    297.6759
    422.5000,       5.0000,  10.00000,    316.0697
     67.5000,      45.0000,   1.00000,    769.6989
     72.5000,      45.0000,   1.00000,    765.7755
     77.5000,      45.0000,   1.00000,    753.2563
     82.5000,      45.0000,   1.00000,    719.8402
     87.5000,      45.0000,   1.00000,    701.5031
     92.5000,      45.0000,   1.00000,    651.9970
     97.5000,      45.0000,   1.00000,    605.3086
    102.5000,      45.0000,   1.00000,    589.8984
    107.5000,      45.0000,   1.00000,    563.5779
    112.5000,      45.0000,   1.00000,    530.9146
    117.5000,      45.0000,   1.00000,    527.7376
    122.5000,      45.0000,   1.00000,    536.6611
    127.5000,      45.0000,   1.00000,    551.3084
    132.5000,      45.0000,   1.00000,    579.0575
    137.5000,      45.0000,   1.00000,    595.4645
    142.5000,      45.0000,   1.00000,    627.9216
    147.5000,      45.0000,   1.00000,    622.3218
    152.5000,      45.0000,   1.00000,    610.4090
    157.5000,      45.0000,   1.00000,    603.8462
    162.5000,      45.0000,   1.00000,    621.7868
    167.5000,      45.0000,   1.00000,    625.7816
    172.5000,      45.0000,   1.00000,    586.6516
    177.5000,      45.0000,   1.00000,    534.1292
    182.5000,      45.0000,   1.00000,    463.0265
    187.5000,      45.0000,   1.00000,    391.2097
    192.5000,      45.0000,   1.00000,    365.3751
    197.5000,      45.0000,   1.00000,    321.9002
    202.5000,      45.0000,   1.00000,    291.3300
    207.5000,      45.0000,   1.00000,    316.6358
    212.5000,      45.0000,   1.00000,    311.4317
    217.5000,      45.0000,   1.00000,    312.3558
    222.5000,      45.0000,   1.00000,    321.4828
    227.5000,      45.0000,   1.00000,    341.8872
    232.5000,      45.0000,   1.00000,    353.5796
    237.5000,      45.0000,   1.00000,    365.1062
    242.5000,      45.0000,   1.00000,    339.8189
    247.5000,      45.0000,   1.00000,    406.1784
    252.5000,      45.0000,   1.00000,    324.1438
    257.5000,      45.0000,   1.00000,    303.6708
    262.5000,      45.0000,   1.00000,    282.5558
    267.5000,      45.0000,   1.00000,    305.5077
    272.5000,      45.0000,   1.00000,    302.9218
    277.5000,      45.0000,   1.00000,    293.9693
    282.5000,      45.0000,   1.00000,    312.5520
    287.5000,      45.0000,   1.00000,    317.8664
    292.5000,      45.0000,   1.00000,    309.4489
    297.5000,      45.0000,   1.00000,    319.7746
    302.5000,      45.0000,   1.00000,    325.7845
    307.5000,      45.0000,   1.00000,    332.5612
    312.5000,      45.0000,   1.00000,    337.5904
    317.5000,      45.0000,   1.00000,    352.8560
    322.5000,      45.0000,   1.00000,    340.7647
    327.5000,      45.0000,   1.00000,    350.4038
    332.5000,      45.0000,   1.00000,    334.4873
    337.5000,      45.0000,   1.00000,    346.3110
    342.5000,      45.0000,   1.00000,    350.0739
    347.5000,      45.0000,   1.00000,    356.0214
    352.5000,      45.0000,   1.00000,    351.1885
    357.5000,      45.0000,   1.00000,    342.6284
    362.5000,      45.0000,   1.00000,    316.1009
    367.5000,      45.0000,   1.00000,    319.4337
    372.5000,      45.0000,   1.00000,    334.7013
    377.5000,      45.0000,   1.00000,    343.3506
    382.5000,      45.0000,   1.00000,    334.9599
    387.5000,      45.0000,   1.00000,    328.3347
    392.5000,      45.0000,   1.00000,    316.1757
    397.5000,      45.0000,   1.00000,    313.3010
    402.5000,      45.0000,   1.00000,    315.1735
    407.5000,      45.0000,   1.00000,    326.4443
     67.5000,      15.0000,   4.00000,    701.6933
     72.5000,      15.0000,   4.00000,    697.0566
     77.5000,      15.0000,   4.00000,    747.8991
     82.5000,      15.0000,   4.00000,    765.0621
     87.5000,      15.0000,   4.00000,    758.0475
     92.5000,      15.0000,   4.00000,    647.8358
     97.5000,      15.0000,   4.00000,    559.0780
    102.5000,      15.0000,   4.00000,    513.6082
    107.5000,      15.0000,   4.00000,    496.7120
    112.5000,      15.0000,   4.00000,    483.0340
    117.5000,      15.0000,   4.00000,    535.8165
    122.5000,      15.0000,   4.00000,    578.2847
    127.5000,      15.0000,   4.00000,    561.6403
    132.5000,      15.0000,   4.00000,    498.8413
    137.5000,      15.0000,   4.00000,    431.7986
    142.5000,      15.0000,   4.00000,    455.1139
    147.5000,      15.0000,   4.00000,    524.5461
    152.5000,      15.0000,   4.00000,    655.3259
    157.5000,      15.0000,   4.00000,    661.8775
    162.5000,      15.0000,   4.00000,    657.4337
    167.5000,      15.0000,   4.00000,    546.2721
    172.5000,      15.0000,   4.00000,    440.4903
    177.5000,      15.0000,   4.00000,    374.3721
    182.5000,      15.0000,   4.00000,    327.0220
    187.5000,      15.0000,   4.00000,    262.1325
    192.5000,      15.0000,   4.00000,    269.6076
    197.5000,      15.0000,   4.00000,    148.4862
    202.5000,      15.0000,   4.00000,     68.3150
    207.5000,      15.0000,   4.00000,    200.0323
    212.5000,      15.0000,   4.00000,    245.0933
    217.5000,      15.0000,   4.00000,    270.8633
    222.5000,      15.0000,   4.00000,    284.8579
    227.5000,      15.0000,   4.00000,    302.7303
    232.5000,      15.0000,   4.00000,    258.2023
    237.5000,      15.0000,   4.00000,    296.4513
    242.5000,      15.0000,   4.00000,    252.3071
    252.5000,      15.0000,   4.00000,    256.4060
    257.5000,      15.0000,   4.00000,    221.0330
    262.5000,      15.0000,   4.00000,    195.5586
    267.5000,      15.0000,   4.00000,    305.4304
    272.5000,      15.0000,   4.00000,    315.6929
    277.5000,      15.0000,   4.00000,    200.6876
    282.5000,      15.0000,   4.00000,    248.1738
    287.5000,      15.0000,   4.00000,    235.7604
    292.5000,      15.0000,   4.00000,    248.9742
    297.5000,      15.0000,   4.00000,    272.8543
    302.5000,      15.0000,   4.00000,    308.3432
    307.5000,      15.0000,   4.00000,    291.9958
    312.5000,      15.0000,   4.00000,    301.9231
    317.5000,      15.0000,   4.00000,    316.4978
    322.5000,      15.0000,   4.00000,    304.1936
    327.5000,      15.0000,   4.00000,    322.7884
    332.5000,      15.0000,   4.00000,    285.1595
    337.5000,      15.0000,   4.00000,    272.9732
    342.5000,      15.0000,   4.00000,    292.8347
    347.5000,      15.0000,   4.00000,    327.9657
    352.5000,      15.0000,   4.00000,    335.3243
    357.5000,      15.0000,   4.00000,    327.9305
    362.5000,      15.0000,   4.00000,    263.7592
    367.5000,      15.0000,   4.00000,    253.1716
    372.5000,      15.0000,   4.00000,    287.0618
    377.5000,      15.0000,   4.00000,    297.7824
    382.5000,      15.0000,   4.00000,    298.4312
    402.5000,      15.0000,   4.00000,    293.4939
    407.5000,      15.0000,   4.00000,    309.8059
     82.5000,      55.0000,   1.00000,    543.5668
     87.5000,      55.0000,   1.00000,    501.2792
     92.5000,      55.0000,   1.00000,    491.0783
     97.5000,      55.0000,   1.00000,    474.5565
    102.5000,      55.0000,   1.00000,    483.1443
    107.5000,      55.0000,   1.00000,    479.1774
    112.5000,      55.0000,   1.00000,    456.6345
    117.5000,      55.0000,   1.00000,    445.1310
    122.5000,      55.0000,   1.00000,    447.0055
    127.5000,      55.0000,   1.00000,    474.4257
    132.5000,      55.0000,   1.00000,    509.4311
    137.5000,      55.0000,   1.00000,    539.4669
    142.5000,      55.0000,   1.00000,    557.6888
    147.5000,      55.0000,   1.00000,    547.9240
    152.5000,      55.0000,   1.00000,    549.4061
    157.5000,      55.0000,   1.00000,    539.2489
    162.5000,      55.0000,   1.00000,    543.2595
    167.5000,      55.0000,   1.00000,    573.6876
    172.5000,      55.0000,   1.00000,    605.0312
    177.5000,      55.0000,   1.00000,    564.8818
    182.5000,      55.0000,   1.00000,    505.8791
    187.5000,      55.0000,   1.00000,    435.7149
    192.5000,      55.0000,   1.00000,    397.6361
    197.5000,      55.0000,   1.00000,    374.5535
    202.5000,      55.0000,   1.00000,    350.4028
    207.5000,      55.0000,   1.00000,    338.4368
    212.5000,      55.0000,   1.00000,    335.4285
    217.5000,      55.0000,   1.00000,    322.2633
    222.5000,      55.0000,   1.00000,    322.8519
    227.5000,      55.0000,   1.00000,    317.6207
    232.5000,      55.0000,   1.00000,    318.9284
    242.5000,      55.0000,   1.00000,    319.2891
    247.5000,      55.0000,   1.00000,    270.8886
    252.5000,      55.0000,   1.00000,    314.1332
    257.5000,      55.0000,   1.00000,    309.7303
    262.5000,      55.0000,   1.00000,    275.1608
    267.5000,      55.0000,   1.00000,    290.7018
    272.5000,      55.0000,   1.00000,    290.9852
    277.5000,      55.0000,   1.00000,    284.8821
    282.5000,      55.0000,   1.00000,    285.2090
    287.5000,      55.0000,   1.00000,    293.7097
    292.5000,      55.0000,   1.00000,    284.0784
    297.5000,      55.0000,   1.00000,    279.7381
    302.5000,      55.0000,   1.00000,    306.9403
    307.5000,      55.0000,   1.00000,    305.0658
    312.5000,      55.0000,   1.00000,    316.8360
    317.5000,      55.0000,   1.00000,    319.1682
    322.5000,      55.0000,   1.00000,    332.3889
    327.5000,      55.0000,   1.00000,    324.3492
    332.5000,      55.0000,   1.00000,    340.4200
    337.5000,      55.0000,   1.00000,    347.7218
    342.5000,      55.0000,   1.00000,    340.8232
    347.5000,      55.0000,   1.00000,    311.7138
    352.5000,      55.0000,   1.00000,    309.0328
    357.5000,      55.0000,   1.00000,    314.8961
    362.5000,      55.0000,   1.00000,    334.5349
    367.5000,      55.0000,   1.00000,    333.1290
    372.5000,      55.0000,   1.00000,    315.6590
    377.5000,      55.0000,   1.00000,    303.0823
    382.5000,      55.0000,   1.00000,    311.9595
    387.5000,      55.0000,   1.00000,    312.2042
    392.5000,      55.0000,   1.00000,    312.2151
     82.5000,      15.0000,   5.00000,    595.4425
     87.5000,      15.0000,   5.00000,    555.3270
     92.5000,      15.0000,   5.00000,    491.6728
     97.5000,      15.0000,   5.00000,    442.9007
    107.5000,      15.0000,   5.00000,    421.2300
    112.5000,      15.0000,   5.00000,    420.7084
    117.5000,      15.0000,   5.00000,    464.3673
    122.5000,      15.0000,   5.00000,    490.7974
    127.5000,      15.0000,   5.00000,    483.7777
    132.5000,      15.0000,   5.00000,    445.9424
    137.5000,      15.0000,   5.00000,    392.0519
    142.5000,      15.0000,   5.00000,    408.4565
    147.5000,      15.0000,   5.00000,    489.8894
    152.5000,      15.0000,   5.00000,    583.6943
    157.5000,      15.0000,   5.00000,    628.3412
    162.5000,      15.0000,   5.00000,    640.5886
    167.5000,      15.0000,   5.00000,    581.4435
    172.5000,      15.0000,   5.00000,    500.0546
    177.5000,      15.0000,   5.00000,    457.3857
    182.5000,      15.0000,   5.00000,    319.3334
    187.5000,      15.0000,   5.00000,    175.8394
    192.5000,      15.0000,   5.00000,    234.0248
    197.5000,      15.0000,   5.00000,    220.2812
    202.5000,      15.0000,   5.00000,    181.8500
    207.5000,      15.0000,   5.00000,    211.6757
    212.5000,      15.0000,   5.00000,    257.0279
    217.5000,      15.0000,   5.00000,    285.0952
    222.5000,      15.0000,   5.00000,    324.3282
    227.5000,      15.0000,   5.00000,    283.9037
    232.5000,      15.0000,   5.00000,    235.3799
    252.5000,      15.0000,   5.00000,    237.3756
    257.5000,      15.0000,   5.00000,    249.0115
    262.5000,      15.0000,   5.00000,    177.8833
    267.5000,      15.0000,   5.00000,    282.6852
    272.5000,      15.0000,   5.00000,    239.9446
    287.5000,      15.0000,   5.00000,    189.1255
    292.5000,      15.0000,   5.00000,    205.7782
    297.5000,      15.0000,   5.00000,    217.2134
    302.5000,      15.0000,   5.00000,    281.4145
    307.5000,      15.0000,   5.00000,    227.5569
    312.5000,      15.0000,   5.00000,    267.3259
    317.5000,      15.0000,   5.00000,    253.1910
    322.5000,      15.0000,   5.00000,    281.6482
    327.5000,      15.0000,   5.00000,    263.6700
    332.5000,      15.0000,   5.00000,    307.8744
    337.5000,      15.0000,   5.00000,    306.0243
    342.5000,      15.0000,   5.00000,    294.9136
    357.5000,      15.0000,   5.00000,    269.7334
    362.5000,      15.0000,   5.00000,    291.4094
    392.5000,      15.0000,   5.00000,    297.1635
     97.5000,      65.0000,   1.00000,    427.6872
    102.5000,      65.0000,   1.00000,    419.8826
    107.5000,      65.0000,   1.00000,    413.8801
    112.5000,      65.0000,   1.00000,    415.2686
    117.5000,      65.0000,   1.00000,    418.6347
    122.5000,      65.0000,   1.00000,    412.6325
    127.5000,      65.0000,   1.00000,    422.6917
    132.5000,      65.0000,   1.00000,    445.0240
    137.5000,      65.0000,   1.00000,    456.0491
    142.5000,      65.0000,   1.00000,    475.0405
    147.5000,      65.0000,   1.00000,    502.4165
    152.5000,      65.0000,   1.00000,    516.4298
    157.5000,      65.0000,   1.00000,    515.7601
    162.5000,      65.0000,   1.00000,    509.6028
    167.5000,      65.0000,   1.00000,    504.3743
    172.5000,      65.0000,   1.00000,    501.9222
    177.5000,      65.0000,   1.00000,    519.9882
    182.5000,      65.0000,   1.00000,    515.0131
    187.5000,      65.0000,   1.00000,    504.1183
    192.5000,      65.0000,   1.00000,    467.5379
    197.5000,      65.0000,   1.00000,    426.8130
    202.5000,      65.0000,   1.00000,    395.6685
    207.5000,      65.0000,   1.00000,    377.9201
    212.5000,      65.0000,   1.00000,    348.4252
    217.5000,      65.0000,   1.00000,    334.1223
    257.5000,      65.0000,   1.00000,    270.7341
    262.5000,      65.0000,   1.00000,    255.3298
    267.5000,      65.0000,   1.00000,    265.9428
    272.5000,      65.0000,   1.00000,    277.9468
    277.5000,      65.0000,   1.00000,    280.1621
    287.5000,      65.0000,   1.00000,    297.4474
    292.5000,      65.0000,   1.00000,    293.5056
    297.5000,      65.0000,   1.00000,    287.2460
    302.5000,      65.0000,   1.00000,    274.6496
    307.5000,      65.0000,   1.00000,    287.6840
    312.5000,      65.0000,   1.00000,    281.4501
    317.5000,      65.0000,   1.00000,    303.9126
    322.5000,      65.0000,   1.00000,    319.1107
    327.5000,      65.0000,   1.00000,    320.0381
    332.5000,      65.0000,   1.00000,    300.2032
    337.5000,      65.0000,   1.00000,    306.0572
    342.5000,      65.0000,   1.00000,    310.7389
    347.5000,      65.0000,   1.00000,    318.3122
    352.5000,      65.0000,   1.00000,    311.6246
    357.5000,      65.0000,   1.00000,    301.3919
    362.5000,      65.0000,   1.00000,    257.0467
    367.5000,      65.0000,   1.00000,    294.9524
    372.5000,      65.0000,   1.00000,    298.9919
    377.5000,      65.0000,   1.00000,    307.5028
     97.5000,      15.0000,   6.00000,    399.5724
    102.5000,      15.0000,   6.00000,    371.9463
    107.5000,      15.0000,   6.00000,    371.7595
    112.5000,      15.0000,   6.00000,    369.2871
    117.5000,      15.0000,   6.00000,    420.8768
    122.5000,      15.0000,   6.00000,    438.3117
    127.5000,      15.0000,   6.00000,    421.9179
    132.5000,      15.0000,   6.00000,    373.6396
    137.5000,      15.0000,   6.00000,    337.0451
    142.5000,      15.0000,   6.00000,    375.2549
    147.5000,      15.0000,   6.00000,    453.9012
    152.5000,      15.0000,   6.00000,    573.2437
    157.5000,      15.0000,   6.00000,    620.0735
    162.5000,      15.0000,   6.00000,    648.4710
    167.5000,      15.0000,   6.00000,    535.9282
    172.5000,      15.0000,   6.00000,    428.4348
    177.5000,      15.0000,   6.00000,    429.3120
    182.5000,      15.0000,   6.00000,    401.9697
    187.5000,      15.0000,   6.00000,    364.2694
    192.5000,      15.0000,   6.00000,    289.7953
    197.5000,      15.0000,   6.00000,    260.3787
    202.5000,      15.0000,   6.00000,    221.3446
    207.5000,      15.0000,   6.00000,    260.6735
    212.5000,      15.0000,   6.00000,    273.4109
    217.5000,      15.0000,   6.00000,    287.7351
    267.5000,      15.0000,   6.00000,    206.5093
    272.5000,      15.0000,   6.00000,    220.7394
    297.5000,      15.0000,   6.00000,    205.2293
    307.5000,      15.0000,   6.00000,    218.2121
    312.5000,      15.0000,   6.00000,    199.4868
    317.5000,      15.0000,   6.00000,    261.7796
    322.5000,      15.0000,   6.00000,    293.6649
    327.5000,      15.0000,   6.00000,    265.0228
    342.5000,      15.0000,   6.00000,    209.4737
    105.0000,      30.0000,   3.00000,    377.1884
    110.0000,      30.0000,   3.00000,    379.2096
    115.0000,      30.0000,   3.00000,    382.7807
    120.0000,      30.0000,   3.00000,    370.5656
    125.0000,      30.0000,   3.00000,    374.5059
    130.0000,      30.0000,   3.00000,    371.7017
    135.0000,      30.0000,   3.00000,    382.4601
    140.0000,      30.0000,   3.00000,    394.3616
    145.0000,      30.0000,   3.00000,    415.2333
    150.0000,      30.0000,   3.00000,    461.8327
    155.0000,      30.0000,   3.00000,    545.3519
    160.0000,      30.0000,   3.00000,    560.7331
    165.0000,      30.0000,   3.00000,    557.8355
    170.0000,      30.0000,   3.00000,    550.6628
    175.0000,      30.0000,   3.00000,    494.8138
    180.0000,      30.0000,   3.00000,    436.5870
    185.0000,      30.0000,   3.00000,    391.6828
    190.0000,      30.0000,   3.00000,    360.7103
    195.0000,      30.0000,   3.00000,    329.7792
    200.0000,      30.0000,   3.00000,    317.4833
    205.0000,      30.0000,   3.00000,    306.1999
    210.0000,      30.0000,   3.00000,    307.5474
    265.0000,      30.0000,   3.00000,    227.9136
    270.0000,      30.0000,   3.00000,    215.5728
    275.0000,      30.0000,   3.00000,    244.6772
    280.0000,      30.0000,   3.00000,    265.3642
    290.0000,      30.0000,   3.00000,    233.1210
    295.0000,      30.0000,   3.00000,    241.3245
    300.0000,      30.0000,   3.00000,    251.9533
    305.0000,      30.0000,   3.00000,    242.6798
    310.0000,      30.0000,   3.00000,    293.8396
    315.0000,      30.0000,   3.00000,    298.6774
    320.0000,      30.0000,   3.00000,    282.2408
    325.0000,      30.0000,   3.00000,    211.0642
    330.0000,      30.0000,   3.00000,    220.8335
    335.0000,      30.0000,   3.00000,    248.0842
    340.0000,      30.0000,   3.00000,    253.5010
    345.0000,      30.0000,   3.00000,    214.4813
    350.0000,      30.0000,   3.00000,    233.9733
    355.0000,      30.0000,   3.00000,    221.2044
    360.0000,      30.0000,   3.00000,    206.8354
    365.0000,      30.0000,   3.00000,    251.2043
    370.0000,      30.0000,   3.00000,    249.7238
    112.5000,      25.0000,   4.00000,    372.5244
    122.5000,      25.0000,   4.00000,    354.6606
    127.5000,      25.0000,   4.00000,    355.6063
    137.5000,      25.0000,   4.00000,    355.4834
    142.5000,      25.0000,   4.00000,    364.4860
    147.5000,      25.0000,   4.00000,    458.5221
    152.5000,      25.0000,   4.00000,    484.8762
    157.5000,      25.0000,   4.00000,    533.6214
    162.5000,      25.0000,   4.00000,    551.6168
    167.5000,      25.0000,   4.00000,    561.9570
    172.5000,      25.0000,   4.00000,    510.8817
    177.5000,      25.0000,   4.00000,    459.9091
    182.5000,      25.0000,   4.00000,    410.0866
    187.5000,      25.0000,   4.00000,    365.1555
    192.5000,      25.0000,   4.00000,    354.4839
    197.5000,      25.0000,   4.00000,    310.7051
    202.5000,      25.0000,   4.00000,    299.3068
    272.5000,      25.0000,   4.00000,    244.6178
    287.5000,      25.0000,   4.00000,    186.8567
    292.5000,      25.0000,   4.00000,    214.5978
    297.5000,      25.0000,   4.00000,    210.4367
    302.5000,      25.0000,   4.00000,    276.8174
    307.5000,      25.0000,   4.00000,    299.5057
    312.5000,      25.0000,   4.00000,    263.8651
    317.5000,      25.0000,   4.00000,    199.1065
    327.5000,      25.0000,   4.00000,    218.0953
    362.5000,      25.0000,   4.00000,    237.3753
INVERSION RESULTS
INITIAL RMS ERROR
 57.81
NUMBER OF LAYERS
12
NUMBER OF BLOCKS
920
ITERATION 1
MODEL RESISTIVITY
LAYER 1
93,     2.5000
     10.0000,     1339.5
     15.0000,     1468.8
     20.0000,     1611.5
     25.0000,     1546.8
     30.0000,     1557.9
     35.0000,     1547.5
     40.0000,     1651.7
     45.0000,     1784.2
     50.0000,     2043.6
     55.0000,     2126.7
     60.0000,     1995.3
     65.0000,     1876.7
     70.0000,     1793.3
     75.0000,     1796.1
     80.0000,     1850.3
     85.0000,     2200.2
     90.0000,     2195.7
     95.0000,     1830.8
    100.0000,     1634.3
    105.0000,     1691.7
    110.0000,     1649.5
    115.0000,     1834.8
    120.0000,     1978.5
    125.0000,     2142.1
    130.0000,     1968.1
    135.0000,     1574.3
    140.0000,     1303.6
    145.0000,     1303.1
    150.0000,     2019.4
    155.0000,     2409.1
    160.0000,     3013.0
    165.0000,     2822.0
    170.0000,     2173.1
    175.0000,     1729.1
    180.0000,     1594.2
    185.0000,     1281.3
    190.0000,     1107.5
    195.0000,     1388.6
    200.0000,     994.94
    205.0000,     1074.6
    210.0000,     1322.9
    215.0000,     1556.4
    220.0000,     1804.7
    225.0000,     1719.6
    230.0000,     1316.1
    235.0000,     1085.9
    240.0000,     848.35
    245.0000,     739.27
    250.0000,     673.29
    255.0000,     614.33
    260.0000,     481.11
    265.0000,     424.07
    270.0000,     443.69
    275.0000,     451.21
    280.0000,     358.79
    285.0000,     288.86
    290.0000,     289.73
    295.0000,     262.19
    300.0000,     328.34
    305.0000,     279.89
    310.0000,     298.05
    315.0000,     285.04
    320.0000,     280.88
    325.0000,     288.06
    330.0000,     287.31
    335.0000,     259.43
    340.0000,     250.03
    345.0000,     251.60
    350.0000,     241.02
    355.0000,     244.22
    360.0000,     242.12
    365.0000,     235.97
    370.0000,     224.01
    375.0000,     225.11
    380.0000,     229.52
    385.0000,     217.39
    390.0000,     250.46
    395.0000,     232.42
    400.0000,     240.31
    405.0000,     218.04
    410.0000,     231.58
    415.0000,     236.71
    420.0000,     184.02
    425.0000,     240.61
    430.0000,     226.28
    435.0000,     228.36
    440.0000,     205.44
    445.0000,     207.06
    450.0000,     205.07
    455.0000,     237.02
    460.0000,     236.90
    465.0000,     224.99
           217.5762
LAYER 2
93,     5.2500
     10.0000,     1295.0
     15.0000,     1418.7
     20.0000,     1537.0
     25.0000,     1488.8
     30.0000,     1479.5
     35.0000,     1471.2
     40.0000,     1556.9
     45.0000,     1686.1
     50.0000,     1920.8
     55.0000,     2005.3
     60.0000,     1893.8
     65.0000,     1780.0
     70.0000,     1716.5
     75.0000,     1730.4
     80.0000,     1812.0
     85.0000,     2114.7
     90.0000,     2108.8
     95.0000,     1782.5
    100.0000,     1608.0
    105.0000,     1641.9
    110.0000,     1623.7
    115.0000,     1778.4
    120.0000,     1922.7
    125.0000,     2073.1
    130.0000,     1906.8
    135.0000,     1525.7
    140.0000,     1266.0
    145.0000,     1293.4
    150.0000,     1886.1
    155.0000,     2245.0
    160.0000,     2706.6
    165.0000,     2501.3
    170.0000,     1925.7
    175.0000,     1575.3
    180.0000,     1482.0
    185.0000,     1205.3
    190.0000,     1049.7
    195.0000,     1281.5
    200.0000,     941.78
    205.0000,     982.64
    210.0000,     1227.0
    215.0000,     1490.9
    220.0000,     1758.7
    225.0000,     1698.4
    230.0000,     1329.9
    235.0000,     1078.7
    240.0000,     851.21
    245.0000,     748.72
    250.0000,     689.37
    255.0000,     623.46
    260.0000,     495.15
    265.0000,     439.98
    270.0000,     454.33
    275.0000,     463.59
    280.0000,     376.03
    285.0000,     304.31
    290.0000,     297.66
    295.0000,     277.33
    300.0000,     334.03
    305.0000,     294.98
    310.0000,     305.83
    315.0000,     295.04
    320.0000,     288.47
    325.0000,     293.12
    330.0000,     290.00
    335.0000,     264.70
    340.0000,     256.66
    345.0000,     257.75
    350.0000,     246.20
    355.0000,     249.99
    360.0000,     247.22
    365.0000,     239.53
    370.0000,     228.40
    375.0000,     229.11
    380.0000,     233.48
    385.0000,     226.52
    390.0000,     254.77
    395.0000,     242.19
    400.0000,     243.63
    405.0000,     225.58
    410.0000,     237.80
    415.0000,     239.50
    420.0000,     197.84
    425.0000,     242.25
    430.0000,     234.09
    435.0000,     229.25
    440.0000,     210.86
    445.0000,     211.85
    450.0000,     213.78
    455.0000,     239.89
    460.0000,     239.59
    465.0000,     227.70
           222.0445
LAYER 3
91,     8.2750
     15.0000,     1200.5
     20.0000,     1281.9
     25.0000,     1268.8
     30.0000,     1248.8
     35.0000,     1248.9
     40.0000,     1315.4
     45.0000,     1438.5
     50.0000,     1633.1
     55.0000,     1720.8
     60.0000,     1648.2
     65.0000,     1560.4
     70.0000,     1528.4
     75.0000,     1563.9
     80.0000,     1665.4
     85.0000,     1886.3
     90.0000,     1872.4
     95.0000,     1621.6
    100.0000,     1473.4
    105.0000,     1464.2
    110.0000,     1443.0
    115.0000,     1524.3
    120.0000,     1625.9
    125.0000,     1727.4
    130.0000,     1595.1
    135.0000,     1296.3
    140.0000,     1102.3
    145.0000,     1153.6
    150.0000,     1544.1
    155.0000,     1793.0
    160.0000,     2020.9
    165.0000,     1819.9
    170.0000,     1420.2
    175.0000,     1232.2
    180.0000,     1203.6
    185.0000,     995.28
    190.0000,     858.30
    195.0000,     953.86
    200.0000,     707.95
    205.0000,     690.59
    210.0000,     883.30
    215.0000,     1168.7
    220.0000,     1473.2
    225.0000,     1508.6
    230.0000,     1252.3
    235.0000,     1021.3
    240.0000,     836.45
    245.0000,     766.38
    250.0000,     730.76
    255.0000,     664.16
    260.0000,     546.01
    265.0000,     492.96
    270.0000,     502.33
    275.0000,     515.28
    280.0000,     436.10
    285.0000,     357.87
    290.0000,     338.15
    295.0000,     325.02
    300.0000,     371.65
    305.0000,     344.17
    310.0000,     346.65
    315.0000,     335.96
    320.0000,     323.04
    325.0000,     319.51
    330.0000,     310.71
    335.0000,     288.45
    340.0000,     282.75
    345.0000,     283.28
    350.0000,     271.13
    355.0000,     274.58
    360.0000,     270.29
    365.0000,     259.14
    370.0000,     247.64
    375.0000,     248.10
    380.0000,     254.14
    385.0000,     254.74
    390.0000,     278.04
    395.0000,     268.71
    400.0000,     260.84
    405.0000,     245.77
    410.0000,     256.40
    415.0000,     256.99
    420.0000,     228.32
    425.0000,     258.18
    430.0000,     251.77
    435.0000,     239.94
    440.0000,     225.99
    445.0000,     228.77
    450.0000,     234.55
    455.0000,     252.24
    460.0000,     247.54
           233.7591
LAYER 4
89,    11.6025
     20.0000,     935.02
     25.0000,     969.77
     30.0000,     957.70
     35.0000,     973.45
     40.0000,     1033.1
     45.0000,     1157.6
     50.0000,     1330.1
     55.0000,     1435.4
     60.0000,     1413.4
     65.0000,     1369.0
     70.0000,     1369.7
     75.0000,     1421.7
     80.0000,     1517.7
     85.0000,     1664.4
     90.0000,     1625.9
     95.0000,     1415.5
    100.0000,     1268.7
    105.0000,     1208.3
    110.0000,     1148.4
    115.0000,     1151.1
    120.0000,     1187.8
    125.0000,     1236.8
    130.0000,     1152.3
    135.0000,     966.31
    140.0000,     853.67
    145.0000,     906.17
    150.0000,     1132.0
    155.0000,     1254.8
    160.0000,     1322.1
    165.0000,     1162.9
    170.0000,     934.38
    175.0000,     865.28
    180.0000,     879.32
    185.0000,     730.99
    190.0000,     600.57
    195.0000,     585.25
    200.0000,     412.81
    205.0000,     372.31
    210.0000,     480.62
    215.0000,     697.40
    220.0000,     970.38
    225.0000,     1094.1
    230.0000,     992.78
    235.0000,     855.21
    240.0000,     752.30
    245.0000,     741.18
    250.0000,     749.36
    255.0000,     702.35
    260.0000,     600.99
    265.0000,     553.21
    270.0000,     564.31
    275.0000,     588.29
    280.0000,     523.18
    285.0000,     440.66
    290.0000,     410.40
    295.0000,     400.53
    300.0000,     443.87
    305.0000,     423.16
    310.0000,     420.23
    315.0000,     405.38
    320.0000,     382.01
    325.0000,     366.66
    330.0000,     350.85
    335.0000,     330.02
    340.0000,     326.93
    345.0000,     327.81
    350.0000,     315.22
    355.0000,     317.41
    360.0000,     310.28
    365.0000,     294.27
    370.0000,     280.61
    375.0000,     281.32
    380.0000,     290.75
    385.0000,     297.82
    390.0000,     318.48
    395.0000,     307.29
    400.0000,     290.84
    405.0000,     275.47
    410.0000,     285.84
    415.0000,     288.47
    420.0000,     267.58
    425.0000,     287.35
    430.0000,     277.25
    435.0000,     260.52
    440.0000,     248.94
    445.0000,     253.98
    450.0000,     260.28
    455.0000,     270.82
           255.8065
LAYER 5
85,    15.2628
     30.0000,     499.59
     35.0000,     548.67
     40.0000,     597.08
     45.0000,     722.68
     50.0000,     862.70
     55.0000,     1015.0
     60.0000,     1112.1
     65.0000,     1183.7
     70.0000,     1251.6
     75.0000,     1316.0
     80.0000,     1360.1
     85.0000,     1359.9
     90.0000,     1251.0
     95.0000,     1066.1
    100.0000,     895.55
    105.0000,     760.66
    110.0000,     651.62
    115.0000,     582.50
    120.0000,     549.61
    125.0000,     539.26
    130.0000,     518.03
    135.0000,     484.85
    140.0000,     473.02
    145.0000,     500.90
    150.0000,     548.40
    155.0000,     557.43
    160.0000,     535.64
    165.0000,     480.73
    170.0000,     432.85
    175.0000,     429.49
    180.0000,     428.08
    185.0000,     356.58
    190.0000,     265.45
    195.0000,     195.39
    200.0000,     130.06
    205.0000,     105.43
    210.0000,     121.31
    215.0000,     174.38
    220.0000,     259.73
    225.0000,     343.35
    230.0000,     390.20
    235.0000,     414.54
    240.0000,     446.10
    245.0000,     506.80
    250.0000,     567.96
    255.0000,     584.66
    260.0000,     559.94
    265.0000,     546.56
    270.0000,     564.86
    275.0000,     599.49
    280.0000,     595.72
    285.0000,     562.79
    290.0000,     543.60
    295.0000,     544.25
    300.0000,     569.85
    305.0000,     566.62
    310.0000,     557.93
    315.0000,     534.91
    320.0000,     498.99
    325.0000,     466.70
    330.0000,     442.52
    335.0000,     426.98
    340.0000,     425.27
    345.0000,     425.14
    350.0000,     416.62
    355.0000,     411.65
    360.0000,     398.24
    365.0000,     377.99
    370.0000,     363.71
    375.0000,     365.07
    380.0000,     378.50
    385.0000,     393.12
    390.0000,     404.31
    395.0000,     391.59
    400.0000,     370.31
    405.0000,     356.82
    410.0000,     362.17
    415.0000,     366.83
    420.0000,     359.07
    425.0000,     358.28
    430.0000,     341.19
    435.0000,     323.54
    440.0000,     313.14
    445.0000,     314.10
           307.7412
LAYER 6
81,    19.2890
     40.0000,     400.87
     45.0000,     541.76
     50.0000,     650.44
     55.0000,     817.09
     60.0000,     960.37
     65.0000,     1099.1
     70.0000,     1205.1
     75.0000,     1271.6
     80.0000,     1282.4
     85.0000,     1223.4
     90.0000,     1088.3
     95.0000,     910.97
    100.0000,     740.33
    105.0000,     599.05
    110.0000,     491.76
    115.0000,     421.11
    120.0000,     382.22
    125.0000,     365.36
    130.0000,     357.68
    135.0000,     354.75
    140.0000,     361.71
    145.0000,     379.33
    150.0000,     395.50
    155.0000,     393.77
    160.0000,     377.57
    165.0000,     354.37
    170.0000,     337.98
    175.0000,     333.49
    180.0000,     316.50
    185.0000,     261.94
    190.0000,     191.67
    195.0000,     132.09
    200.0000,      89.68
    205.0000,      70.68
    210.0000,      71.86
    215.0000,      89.67
    220.0000,     121.44
    225.0000,     159.86
    230.0000,     196.40
    235.0000,     231.54
    240.0000,     272.62
    245.0000,     324.10
    250.0000,     373.93
    255.0000,     403.53
    260.0000,     412.34
    265.0000,     419.69
    270.0000,     439.50
    275.0000,     469.81
    280.0000,     492.12
    285.0000,     501.16
    290.0000,     508.21
    295.0000,     520.27
    300.0000,     537.53
    305.0000,     543.61
    310.0000,     540.09
    315.0000,     524.68
    320.0000,     499.83
    325.0000,     475.40
    330.0000,     457.41
    335.0000,     447.70
    340.0000,     445.67
    345.0000,     444.59
    350.0000,     439.45
    355.0000,     432.51
    360.0000,     420.31
    365.0000,     405.53
    370.0000,     396.59
    375.0000,     399.50
    380.0000,     412.13
    385.0000,     426.39
    390.0000,     434.15
    395.0000,     427.53
    400.0000,     414.62
    405.0000,     406.76
    410.0000,     408.69
    415.0000,     411.44
    420.0000,     407.12
    425.0000,     398.95
    430.0000,     382.30
    435.0000,     368.40
           352.9438
LAYER 7
77,    23.7179
     50.0000,     480.12
     55.0000,     674.07
     60.0000,     808.42
     65.0000,     963.62
     70.0000,     1078.3
     75.0000,     1145.2
     80.0000,     1149.7
     85.0000,     1087.2
     90.0000,     966.68
     95.0000,     815.57
    100.0000,     666.97
    105.0000,     541.80
    110.0000,     447.33
    115.0000,     384.04
    120.0000,     347.51
    125.0000,     330.93
    130.0000,     327.20
    135.0000,     331.81
    140.0000,     343.08
    145.0000,     357.75
    150.0000,     368.76
    155.0000,     369.89
    160.0000,     362.68
    165.0000,     351.95
    170.0000,     342.20
    175.0000,     330.74
    180.0000,     303.66
    185.0000,     252.44
    190.0000,     190.35
    195.0000,     135.76
    200.0000,      97.30
    205.0000,      77.02
    210.0000,      71.75
    215.0000,      77.74
    220.0000,      92.13
    225.0000,     111.91
    230.0000,     134.52
    235.0000,     159.78
    240.0000,     189.11
    245.0000,     222.21
    250.0000,     253.72
    255.0000,     276.94
    260.0000,     291.37
    265.0000,     303.72
    270.0000,     320.58
    275.0000,     343.01
    280.0000,     366.07
    285.0000,     386.06
    290.0000,     403.74
    295.0000,     420.62
    300.0000,     436.22
    305.0000,     446.36
    310.0000,     449.81
    315.0000,     445.92
    320.0000,     436.44
    325.0000,     425.87
    330.0000,     417.78
    335.0000,     413.64
    340.0000,     412.58
    345.0000,     411.87
    350.0000,     409.27
    355.0000,     404.73
    360.0000,     397.91
    365.0000,     391.18
    370.0000,     389.04
    375.0000,     394.50
    380.0000,     406.43
    385.0000,     419.99
    390.0000,     429.35
    395.0000,     430.93
    400.0000,     428.63
    405.0000,     427.80
    410.0000,     429.31
    415.0000,     430.11
    420.0000,     426.90
    425.0000,     418.53
           400.6195
LAYER 8
73,    28.5897
     60.0000,     633.77
     65.0000,     806.82
     70.0000,     903.54
     75.0000,     951.19
     80.0000,     966.10
     85.0000,     929.90
     90.0000,     848.45
     95.0000,     738.87
    100.0000,     624.84
    105.0000,     525.57
    110.0000,     448.87
    115.0000,     396.07
    120.0000,     364.73
    125.0000,     350.59
    130.0000,     349.14
    135.0000,     356.49
    140.0000,     369.42
    145.0000,     384.17
    150.0000,     396.13
    155.0000,     401.84
    160.0000,     401.26
    165.0000,     395.93
    170.0000,     385.99
    175.0000,     367.46
    180.0000,     333.19
    185.0000,     281.61
    190.0000,     222.33
    195.0000,     168.52
    200.0000,     128.21
    205.0000,     103.39
    210.0000,      91.83
    215.0000,      90.14
    220.0000,      95.42
    225.0000,     105.44
    230.0000,     118.72
    235.0000,     134.70
    240.0000,     153.14
    245.0000,     172.95
    250.0000,     191.70
    255.0000,     207.05
    260.0000,     218.92
    265.0000,     229.82
    270.0000,     242.57
    275.0000,     258.19
    280.0000,     275.57
    285.0000,     293.11
    290.0000,     309.93
    295.0000,     325.61
    300.0000,     339.50
    305.0000,     350.38
    310.0000,     357.51
    315.0000,     360.67
    320.0000,     360.70
    325.0000,     359.41
    330.0000,     358.36
    335.0000,     358.36
    340.0000,     359.08
    345.0000,     359.65
    350.0000,     359.34
    355.0000,     358.11
    360.0000,     356.43
    365.0000,     355.99
    370.0000,     359.12
    375.0000,     367.30
    380.0000,     380.05
    385.0000,     394.74
    390.0000,     407.46
    395.0000,     415.19
    400.0000,     421.14
    405.0000,     427.51
    410.0000,     429.78
    415.0000,     430.31
           429.4551
LAYER 9
67,    33.9487
     75.0000,     748.82
     80.0000,     781.05
     85.0000,     775.23
     90.0000,     737.78
     95.0000,     670.65
    100.0000,     591.19
    105.0000,     520.79
    110.0000,     465.35
    115.0000,     426.58
    120.0000,     404.05
    125.0000,     395.28
    130.0000,     397.39
    135.0000,     407.37
    140.0000,     422.16
    145.0000,     438.42
    150.0000,     452.69
    155.0000,     462.14
    160.0000,     465.37
    165.0000,     461.57
    170.0000,     449.01
    175.0000,     424.48
    180.0000,     385.12
    185.0000,     332.50
    190.0000,     274.11
    195.0000,     219.58
    200.0000,     175.74
    205.0000,     145.01
    210.0000,     126.29
    215.0000,     117.04
    220.0000,     114.65
    225.0000,     117.07
    230.0000,     122.90
    235.0000,     131.23
    240.0000,     141.33
    245.0000,     152.22
    250.0000,     162.73
    255.0000,     172.02
    260.0000,     180.14
    265.0000,     188.10
    270.0000,     197.08
    275.0000,     207.66
    280.0000,     219.64
    285.0000,     232.39
    290.0000,     245.22
    295.0000,     257.54
    300.0000,     268.82
    305.0000,     278.53
    310.0000,     286.31
    315.0000,     292.03
    320.0000,     296.02
    325.0000,     298.95
    330.0000,     301.41
    335.0000,     303.78
    340.0000,     305.96
    345.0000,     307.80
    350.0000,     309.18
    355.0000,     310.31
    360.0000,     311.75
    365.0000,     314.76
    370.0000,     320.89
    375.0000,     331.06
    380.0000,     345.50
    385.0000,     362.92
    390.0000,     379.83
    395.0000,     389.28
    400.0000,     398.95
           417.8634
LAYER 10
61,    39.8436
     90.0000,     655.52
     95.0000,     598.85
    100.0000,     553.64
    105.0000,     510.53
    110.0000,     478.05
    115.0000,     456.22
    120.0000,     447.04
    125.0000,     447.90
    130.0000,     456.64
    135.0000,     471.27
    140.0000,     489.40
    145.0000,     508.33
    150.0000,     525.15
    155.0000,     537.11
    160.0000,     541.90
    165.0000,     537.44
    170.0000,     521.54
    175.0000,     492.23
    180.0000,     449.14
    185.0000,     395.21
    190.0000,     336.64
    195.0000,     280.70
    200.0000,     232.99
    205.0000,     196.10
    210.0000,     169.92
    215.0000,     152.82
    220.0000,     142.75
    225.0000,     137.89
    230.0000,     136.79
    235.0000,     138.40
    240.0000,     141.83
    245.0000,     146.30
    250.0000,     151.10
    255.0000,     155.86
    260.0000,     160.57
    265.0000,     165.63
    270.0000,     171.49
    275.0000,     178.41
    280.0000,     186.37
    285.0000,     195.09
    290.0000,     204.18
    295.0000,     213.21
    300.0000,     221.82
    305.0000,     229.71
    310.0000,     236.67
    315.0000,     242.59
    320.0000,     247.56
    325.0000,     251.81
    330.0000,     255.55
    335.0000,     258.92
    340.0000,     261.90
    345.0000,     264.49
    350.0000,     266.73
    355.0000,     268.83
    360.0000,     271.28
    365.0000,     275.10
    370.0000,     282.15
    375.0000,     293.00
    380.0000,     309.26
    385.0000,     327.50
           359.5396
LAYER 11
57,    46.3279
    100.0000,     510.08
    105.0000,     480.55
    110.0000,     466.77
    115.0000,     470.16
    120.0000,     480.32
    125.0000,     496.15
    130.0000,     515.28
    135.0000,     537.78
    140.0000,     561.70
    145.0000,     585.01
    150.0000,     605.24
    155.0000,     619.59
    160.0000,     625.24
    165.0000,     619.65
    170.0000,     600.68
    175.0000,     567.34
    180.0000,     520.60
    185.0000,     464.06
    190.0000,     403.28
    195.0000,     344.29
    200.0000,     291.90
    205.0000,     248.70
    210.0000,     215.19
    215.0000,     190.45
    220.0000,     172.99
    225.0000,     161.24
    230.0000,     153.81
    235.0000,     149.57
    240.0000,     147.62
    245.0000,     147.21
    250.0000,     147.81
    255.0000,     149.10
    260.0000,     150.98
    265.0000,     153.54
    270.0000,     156.91
    275.0000,     161.17
    280.0000,     166.29
    285.0000,     172.12
    290.0000,     178.43
    295.0000,     184.93
    300.0000,     191.37
    305.0000,     197.57
    310.0000,     203.35
    315.0000,     208.62
    320.0000,     213.38
    325.0000,     217.72
    330.0000,     221.69
    335.0000,     225.34
    340.0000,     228.59
    345.0000,     231.43
    350.0000,     233.84
    355.0000,     235.79
    360.0000,     237.50
    365.0000,     239.32
    370.0000,     243.17
    375.0000,     253.57
           276.2080
LAYER 12
53, 
    110.0000,     418.66
    115.0000,     464.92
    120.0000,     502.18
    125.0000,     534.40
    130.0000,     564.28
    135.0000,     597.79
    140.0000,     629.91
    145.0000,     659.87
    150.0000,     685.60
    155.0000,     704.14
    160.0000,     712.21
    165.0000,     706.94
    170.0000,     686.14
    175.0000,     649.10
    180.0000,     597.41
    185.0000,     535.29
    190.0000,     468.44
    195.0000,     402.91
    200.0000,     343.49
    205.0000,     293.02
    210.0000,     252.30
    215.0000,     220.75
    220.0000,     197.08
    225.0000,     179.80
    230.0000,     167.50
    235.0000,     158.98
    240.0000,     153.24
    245.0000,     149.52
    250.0000,     147.26
    255.0000,     146.12
    260.0000,     145.89
    265.0000,     146.55
    270.0000,     148.12
    275.0000,     150.57
    280.0000,     153.86
    285.0000,     157.89
    290.0000,     162.47
    295.0000,     167.35
    300.0000,     172.34
    305.0000,     177.32
    310.0000,     182.15
    315.0000,     186.70
    320.0000,     190.97
    325.0000,     195.03
    330.0000,     198.89
    335.0000,     202.57
    340.0000,     205.87
    345.0000,     208.79
    350.0000,     211.17
    355.0000,     212.47
    360.0000,     212.35
    365.0000,     209.99
           203.9456
CALCULATED APPARENT RESISTIVITY
      7.5000,       5.0000,   1.00000,   1287.9659
     12.5000,       5.0000,   1.00000,   1345.3031
     17.5000,       5.0000,   1.00000,   1424.9397
     22.5000,       5.0000,   1.00000,   1400.1301
     27.5000,       5.0000,   1.00000,   1457.3555
     32.5000,       5.0000,   1.00000,   1475.6033
     37.5000,       5.0000,   1.00000,   1564.0115
     42.5000,       5.0000,   1.00000,   1643.9851
     47.5000,       5.0000,   1.00000,   1791.7607
     52.5000,       5.0000,   1.00000,   1822.1366
     57.5000,       5.0000,   1.00000,   1816.2958
     62.5000,       5.0000,   1.00000,   1788.4922
     67.5000,       5.0000,   1.00000,   1739.6012
     72.5000,       5.0000,   1.00000,   1798.6261
     77.5000,       5.0000,   1.00000,   1792.4941
     82.5000,       5.0000,   1.00000,   1914.5519
     87.5000,       5.0000,   1.00000,   1886.0933
     92.5000,       5.0000,   1.00000,   1758.4348
     97.5000,       5.0000,   1.00000,   1651.7549
    102.5000,       5.0000,   1.00000,   1670.1573
    107.5000,       5.0000,   1.00000,   1609.7751
    112.5000,       5.0000,   1.00000,   1742.6089
    117.5000,       5.0000,   1.00000,   1747.0826
    122.5000,       5.0000,   1.00000,   1786.6600
    127.5000,       5.0000,   1.00000,   1671.9342
    132.5000,       5.0000,   1.00000,   1516.0234
    137.5000,       5.0000,   1.00000,   1443.5245
    142.5000,       5.0000,   1.00000,   1410.4829
    147.5000,       5.0000,   1.00000,   1849.6028
    152.5000,       5.0000,   1.00000,   1912.2107
    157.5000,       5.0000,   1.00000,   2195.3831
    162.5000,       5.0000,   1.00000,   2087.7642
    167.5000,       5.0000,   1.00000,   1885.5846
    172.5000,       5.0000,   1.00000,   1572.9451
    177.5000,       5.0000,   1.00000,   1430.0876
    182.5000,       5.0000,   1.00000,   1238.3629
    187.5000,       5.0000,   1.00000,   1021.1240
    192.5000,       5.0000,   1.00000,   1175.6180
    197.5000,       5.0000,   1.00000,    931.5536
    202.5000,       5.0000,   1.00000,   1067.7292
    207.5000,       5.0000,   1.00000,   1183.3856
    212.5000,       5.0000,   1.00000,   1294.3293
    217.5000,       5.0000,   1.00000,   1396.3748
    222.5000,       5.0000,   1.00000,   1381.8910
    227.5000,       5.0000,   1.00000,   1197.1357
    232.5000,       5.0000,   1.00000,   1066.0347
    237.5000,       5.0000,   1.00000,    864.7870
    242.5000,       5.0000,   1.00000,    760.0728
    247.5000,       5.0000,   1.00000,    660.3795
    252.5000,       5.0000,   1.00000,    608.4377
    257.5000,       5.0000,   1.00000,    520.1707
    262.5000,       5.0000,   1.00000,    469.2201
    267.5000,       5.0000,   1.00000,    449.7727
    272.5000,       5.0000,   1.00000,    432.1311
    277.5000,       5.0000,   1.00000,    376.7576
    282.5000,       5.0000,   1.00000,    331.3395
    287.5000,       5.0000,   1.00000,    332.2081
    292.5000,       5.0000,   1.00000,    284.4133
    297.5000,       5.0000,   1.00000,    341.0461
    302.5000,       5.0000,   1.00000,    292.3514
    307.5000,       5.0000,   1.00000,    317.5328
    312.5000,       5.0000,   1.00000,    301.5750
    317.5000,       5.0000,   1.00000,    298.9537
    322.5000,       5.0000,   1.00000,    294.5013
    327.5000,       5.0000,   1.00000,    290.8271
    332.5000,       5.0000,   1.00000,    273.2149
    337.5000,       5.0000,   1.00000,    268.1542
    342.5000,       5.0000,   1.00000,    264.3769
    347.5000,       5.0000,   1.00000,    253.2450
    352.5000,       5.0000,   1.00000,    255.1312
    357.5000,       5.0000,   1.00000,    249.3398
    362.5000,       5.0000,   1.00000,    246.4461
    367.5000,       5.0000,   1.00000,    235.4676
    372.5000,       5.0000,   1.00000,    237.8682
    377.5000,       5.0000,   1.00000,    243.7932
    382.5000,       5.0000,   1.00000,    228.4891
    387.5000,       5.0000,   1.00000,    257.7873
    392.5000,       5.0000,   1.00000,    234.6833
    397.5000,       5.0000,   1.00000,    251.1453
    402.5000,       5.0000,   1.00000,    230.8823
    407.5000,       5.0000,   1.00000,    232.9429
    412.5000,       5.0000,   1.00000,    245.9381
    417.5000,       5.0000,   1.00000,    203.1533
    422.5000,       5.0000,   1.00000,    249.1892
    427.5000,       5.0000,   1.00000,    219.5808
    432.5000,       5.0000,   1.00000,    232.2367
    437.5000,       5.0000,   1.00000,    216.7867
    442.5000,       5.0000,   1.00000,    224.8380
    447.5000,       5.0000,   1.00000,    215.7858
    452.5000,       5.0000,   1.00000,    235.2275
    457.5000,       5.0000,   1.00000,    230.5267
    462.5000,       5.0000,   1.00000,    230.8011
    467.5000,       5.0000,   1.00000,    225.3368
     12.5000,       5.0000,   2.00000,   1186.8663
     17.5000,       5.0000,   2.00000,   1264.0394
     22.5000,       5.0000,   2.00000,   1225.5016
     27.5000,       5.0000,   2.00000,   1274.6699
     32.5000,       5.0000,   2.00000,   1335.6407
     37.5000,       5.0000,   2.00000,   1376.0795
     42.5000,       5.0000,   2.00000,   1431.7634
     47.5000,       5.0000,   2.00000,   1567.7280
     52.5000,       5.0000,   2.00000,   1607.0339
     57.5000,       5.0000,   2.00000,   1605.3534
     62.5000,       5.0000,   2.00000,   1630.9778
     67.5000,       5.0000,   2.00000,   1653.1742
     72.5000,       5.0000,   2.00000,   1652.9462
     77.5000,       5.0000,   2.00000,   1597.5181
     82.5000,       5.0000,   2.00000,   1753.1699
     87.5000,       5.0000,   2.00000,   1761.2800
     92.5000,       5.0000,   2.00000,   1549.1930
     97.5000,       5.0000,   2.00000,   1519.5277
    102.5000,       5.0000,   2.00000,   1584.9896
    107.5000,       5.0000,   2.00000,   1489.3822
    112.5000,       5.0000,   2.00000,   1493.6315
    117.5000,       5.0000,   2.00000,   1467.8021
    122.5000,       5.0000,   2.00000,   1500.7509
    127.5000,       5.0000,   2.00000,   1468.6550
    132.5000,       5.0000,   2.00000,   1390.7159
    137.5000,       5.0000,   2.00000,   1292.2675
    142.5000,       5.0000,   2.00000,   1281.1918
    147.5000,       5.0000,   2.00000,   1564.5094
    152.5000,       5.0000,   2.00000,   1491.9425
    157.5000,       5.0000,   2.00000,   1582.6377
    162.5000,       5.0000,   2.00000,   1601.0667
    167.5000,       5.0000,   2.00000,   1371.9930
    172.5000,       5.0000,   2.00000,   1255.0929
    177.5000,       5.0000,   2.00000,   1281.8601
    182.5000,       5.0000,   2.00000,   1002.1782
    187.5000,       5.0000,   2.00000,    860.1683
    192.5000,       5.0000,   2.00000,   1059.7290
    197.5000,       5.0000,   2.00000,    803.0311
    202.5000,       5.0000,   2.00000,    839.1375
    207.5000,       5.0000,   2.00000,    983.4504
    212.5000,       5.0000,   2.00000,    973.4708
    217.5000,       5.0000,   2.00000,   1047.7397
    222.5000,       5.0000,   2.00000,   1051.3529
    227.5000,       5.0000,   2.00000,    954.0766
    232.5000,       5.0000,   2.00000,    927.2907
    237.5000,       5.0000,   2.00000,    813.5353
    242.5000,       5.0000,   2.00000,    712.7690
    247.5000,       5.0000,   2.00000,    664.1560
    252.5000,       5.0000,   2.00000,    633.5931
    257.5000,       5.0000,   2.00000,    528.5384
    262.5000,       5.0000,   2.00000,    458.4360
    267.5000,       5.0000,   2.00000,    474.6617
    272.5000,       5.0000,   2.00000,    481.6847
    277.5000,       5.0000,   2.00000,    399.1780
    282.5000,       5.0000,   2.00000,    359.9887
    287.5000,       5.0000,   2.00000,    358.3969
    292.5000,       5.0000,   2.00000,    321.6690
    297.5000,       5.0000,   2.00000,    378.5776
    302.5000,       5.0000,   2.00000,    326.9164
    307.5000,       5.0000,   2.00000,    332.5708
    312.5000,       5.0000,   2.00000,    330.3207
    317.5000,       5.0000,   2.00000,    314.2175
    322.5000,       5.0000,   2.00000,    318.4991
    327.5000,       5.0000,   2.00000,    315.0364
    332.5000,       5.0000,   2.00000,    290.7393
    337.5000,       5.0000,   2.00000,    289.7055
    342.5000,       5.0000,   2.00000,    288.7259
    347.5000,       5.0000,   2.00000,    270.9652
    352.5000,       5.0000,   2.00000,    272.3042
    357.5000,       5.0000,   2.00000,    273.2110
    362.5000,       5.0000,   2.00000,    265.4370
    367.5000,       5.0000,   2.00000,    251.2530
    372.5000,       5.0000,   2.00000,    263.7614
    377.5000,       5.0000,   2.00000,    261.9876
    382.5000,       5.0000,   2.00000,    244.8986
    387.5000,       5.0000,   2.00000,    273.8988
    392.5000,       5.0000,   2.00000,    258.5137
    397.5000,       5.0000,   2.00000,    261.9571
    402.5000,       5.0000,   2.00000,    239.6451
    407.5000,       5.0000,   2.00000,    261.0628
    412.5000,       5.0000,   2.00000,    266.5820
    417.5000,       5.0000,   2.00000,    213.2527
    422.5000,       5.0000,   2.00000,    263.2455
    427.5000,       5.0000,   2.00000,    246.4627
    432.5000,       5.0000,   2.00000,    237.7458
    437.5000,       5.0000,   2.00000,    235.4918
    442.5000,       5.0000,   2.00000,    236.5280
    447.5000,       5.0000,   2.00000,    228.5619
    452.5000,       5.0000,   2.00000,    249.4455
    457.5000,       5.0000,   2.00000,    246.8861
    462.5000,       5.0000,   2.00000,    236.9778
     17.5000,       5.0000,   3.00000,   1103.7557
     22.5000,       5.0000,   3.00000,   1078.6337
     27.5000,       5.0000,   3.00000,   1108.9783
     32.5000,       5.0000,   3.00000,   1124.3346
     37.5000,       5.0000,   3.00000,   1175.8579
     42.5000,       5.0000,   3.00000,   1232.7673
     47.5000,       5.0000,   3.00000,   1379.1262
     52.5000,       5.0000,   3.00000,   1438.6678
     57.5000,       5.0000,   3.00000,   1436.5070
     62.5000,       5.0000,   3.00000,   1454.5568
     67.5000,       5.0000,   3.00000,   1438.4695
     72.5000,       5.0000,   3.00000,   1425.7617
     77.5000,       5.0000,   3.00000,   1424.9843
     82.5000,       5.0000,   3.00000,   1616.2283
     87.5000,       5.0000,   3.00000,   1595.0824
     92.5000,       5.0000,   3.00000,   1405.7737
     97.5000,       5.0000,   3.00000,   1309.8761
    102.5000,       5.0000,   3.00000,   1378.7167
    107.5000,       5.0000,   3.00000,   1285.0820
    112.5000,       5.0000,   3.00000,   1256.4900
    117.5000,       5.0000,   3.00000,   1228.7623
    122.5000,       5.0000,   3.00000,   1321.3302
    127.5000,       5.0000,   3.00000,   1315.2407
    132.5000,       5.0000,   3.00000,   1166.3300
    137.5000,       5.0000,   3.00000,   1052.0070
    142.5000,       5.0000,   3.00000,    996.1710
    147.5000,       5.0000,   3.00000,   1223.4431
    152.5000,       5.0000,   3.00000,   1203.2074
    157.5000,       5.0000,   3.00000,   1293.2528
    162.5000,       5.0000,   3.00000,   1140.8861
    167.5000,       5.0000,   3.00000,   1012.6080
    172.5000,       5.0000,   3.00000,    947.9194
    177.5000,       5.0000,   3.00000,    946.5914
    182.5000,       5.0000,   3.00000,    829.5295
    187.5000,       5.0000,   3.00000,    722.5740
    192.5000,       5.0000,   3.00000,    865.0125
    197.5000,       5.0000,   3.00000,    658.1902
    202.5000,       5.0000,   3.00000,    650.9643
    207.5000,       5.0000,   3.00000,    680.5994
    212.5000,       5.0000,   3.00000,    752.9631
    217.5000,       5.0000,   3.00000,    780.3601
    222.5000,       5.0000,   3.00000,    783.7908
    227.5000,       5.0000,   3.00000,    723.0475
    232.5000,       5.0000,   3.00000,    714.8890
    237.5000,       5.0000,   3.00000,    660.6809
    242.5000,       5.0000,   3.00000,    649.2260
    247.5000,       5.0000,   3.00000,    636.7415
    252.5000,       5.0000,   3.00000,    618.2239
    257.5000,       5.0000,   3.00000,    497.7362
    262.5000,       5.0000,   3.00000,    442.9236
    267.5000,       5.0000,   3.00000,    481.0002
    272.5000,       5.0000,   3.00000,    512.1852
    277.5000,       5.0000,   3.00000,    437.7730
    282.5000,       5.0000,   3.00000,    361.3208
    287.5000,       5.0000,   3.00000,    368.9875
    292.5000,       5.0000,   3.00000,    343.0349
    297.5000,       5.0000,   3.00000,    417.3195
    302.5000,       5.0000,   3.00000,    353.0504
    307.5000,       5.0000,   3.00000,    360.6070
    312.5000,       5.0000,   3.00000,    334.0264
    317.5000,       5.0000,   3.00000,    336.5042
    322.5000,       5.0000,   3.00000,    336.3320
    327.5000,       5.0000,   3.00000,    335.5515
    332.5000,       5.0000,   3.00000,    311.8776
    337.5000,       5.0000,   3.00000,    306.7078
    342.5000,       5.0000,   3.00000,    304.8527
    347.5000,       5.0000,   3.00000,    289.3851
    352.5000,       5.0000,   3.00000,    292.9478
    357.5000,       5.0000,   3.00000,    292.1976
    362.5000,       5.0000,   3.00000,    284.9492
    367.5000,       5.0000,   3.00000,    273.3611
    372.5000,       5.0000,   3.00000,    277.4279
    377.5000,       5.0000,   3.00000,    281.0720
    382.5000,       5.0000,   3.00000,    260.9191
    387.5000,       5.0000,   3.00000,    295.8647
    392.5000,       5.0000,   3.00000,    273.7402
    397.5000,       5.0000,   3.00000,    274.7269
    402.5000,       5.0000,   3.00000,    257.9625
    407.5000,       5.0000,   3.00000,    276.2033
    412.5000,       5.0000,   3.00000,    283.7997
    417.5000,       5.0000,   3.00000,    227.2639
    422.5000,       5.0000,   3.00000,    281.7746
    427.5000,       5.0000,   3.00000,    261.3236
    432.5000,       5.0000,   3.00000,    265.7976
    437.5000,       5.0000,   3.00000,    238.7801
    442.5000,       5.0000,   3.00000,    247.3347
    447.5000,       5.0000,   3.00000,    240.7983
    452.5000,       5.0000,   3.00000,    269.9277
    457.5000,       5.0000,   3.00000,    263.4624
     22.5000,      15.0000,   1.00000,   1027.9565
     27.5000,      15.0000,   1.00000,   1020.3463
     32.5000,      15.0000,   1.00000,   1027.1837
     37.5000,      15.0000,   1.00000,   1067.4585
     42.5000,      15.0000,   1.00000,   1169.4417
     47.5000,      15.0000,   1.00000,   1259.3065
     52.5000,      15.0000,   1.00000,   1328.0907
     57.5000,      15.0000,   1.00000,   1353.3588
     62.5000,      15.0000,   1.00000,   1308.8390
     67.5000,      15.0000,   1.00000,   1258.1222
     72.5000,      15.0000,   1.00000,   1271.9769
     77.5000,      15.0000,   1.00000,   1371.9904
     82.5000,      15.0000,   1.00000,   1424.3940
     87.5000,      15.0000,   1.00000,   1435.1129
     92.5000,      15.0000,   1.00000,   1345.9813
     97.5000,      15.0000,   1.00000,   1252.4489
    102.5000,      15.0000,   1.00000,   1165.7959
    107.5000,      15.0000,   1.00000,   1159.9186
    112.5000,      15.0000,   1.00000,   1145.6626
    117.5000,      15.0000,   1.00000,   1180.7034
    122.5000,      15.0000,   1.00000,   1220.5022
    127.5000,      15.0000,   1.00000,   1175.4438
    132.5000,      15.0000,   1.00000,   1052.7251
    137.5000,      15.0000,   1.00000,    914.1203
    142.5000,      15.0000,   1.00000,    906.7570
    147.5000,      15.0000,   1.00000,    962.5899
    152.5000,      15.0000,   1.00000,   1105.0509
    157.5000,      15.0000,   1.00000,   1067.4485
    162.5000,      15.0000,   1.00000,    981.4885
    167.5000,      15.0000,   1.00000,    871.9824
    172.5000,      15.0000,   1.00000,    782.9420
    177.5000,      15.0000,   1.00000,    736.9608
    182.5000,      15.0000,   1.00000,    743.7129
    187.5000,      15.0000,   1.00000,    738.5040
    192.5000,      15.0000,   1.00000,    668.5249
    197.5000,      15.0000,   1.00000,    655.0294
    202.5000,      15.0000,   1.00000,    585.9544
    207.5000,      15.0000,   1.00000,    590.1965
    212.5000,      15.0000,   1.00000,    611.8566
    217.5000,      15.0000,   1.00000,    662.6876
    222.5000,      15.0000,   1.00000,    632.5518
    227.5000,      15.0000,   1.00000,    606.2000
    232.5000,      15.0000,   1.00000,    567.8568
    237.5000,      15.0000,   1.00000,    571.0759
    242.5000,      15.0000,   1.00000,    589.3208
    247.5000,      15.0000,   1.00000,    598.4513
    252.5000,      15.0000,   1.00000,    546.4938
    257.5000,      15.0000,   1.00000,    498.0406
    262.5000,      15.0000,   1.00000,    463.2924
    267.5000,      15.0000,   1.00000,    469.1537
    272.5000,      15.0000,   1.00000,    482.3672
    277.5000,      15.0000,   1.00000,    447.9400
    282.5000,      15.0000,   1.00000,    396.2566
    287.5000,      15.0000,   1.00000,    356.0647
    292.5000,      15.0000,   1.00000,    379.4116
    297.5000,      15.0000,   1.00000,    382.6435
    302.5000,      15.0000,   1.00000,    393.5524
    307.5000,      15.0000,   1.00000,    358.5834
    312.5000,      15.0000,   1.00000,    350.9565
    317.5000,      15.0000,   1.00000,    338.1143
    322.5000,      15.0000,   1.00000,    345.1273
    327.5000,      15.0000,   1.00000,    336.8167
    332.5000,      15.0000,   1.00000,    329.8543
    337.5000,      15.0000,   1.00000,    317.0463
    342.5000,      15.0000,   1.00000,    307.4487
    347.5000,      15.0000,   1.00000,    306.2227
    352.5000,      15.0000,   1.00000,    303.5641
    357.5000,      15.0000,   1.00000,    300.3325
    362.5000,      15.0000,   1.00000,    297.0825
    367.5000,      15.0000,   1.00000,    290.1837
    372.5000,      15.0000,   1.00000,    286.6546
    377.5000,      15.0000,   1.00000,    281.6802
    382.5000,      15.0000,   1.00000,    292.2846
    387.5000,      15.0000,   1.00000,    287.2137
    392.5000,      15.0000,   1.00000,    286.8813
    397.5000,      15.0000,   1.00000,    280.9160
    402.5000,      15.0000,   1.00000,    279.9648
    407.5000,      15.0000,   1.00000,    277.8398
    412.5000,      15.0000,   1.00000,    270.7980
    417.5000,      15.0000,   1.00000,    278.0332
    422.5000,      15.0000,   1.00000,    268.1963
    427.5000,      15.0000,   1.00000,    280.8041
    432.5000,      15.0000,   1.00000,    265.0649
    437.5000,      15.0000,   1.00000,    260.0829
    442.5000,      15.0000,   1.00000,    246.1512
    447.5000,      15.0000,   1.00000,    263.6168
    452.5000,      15.0000,   1.00000,    269.6213
     22.5000,       5.0000,   4.00000,    956.1611
     27.5000,       5.0000,   4.00000,    964.7048
     32.5000,       5.0000,   4.00000,    955.0615
     37.5000,       5.0000,   4.00000,    999.2565
     42.5000,       5.0000,   4.00000,   1085.1411
     47.5000,       5.0000,   4.00000,   1242.5471
     52.5000,       5.0000,   4.00000,   1310.2848
     57.5000,       5.0000,   4.00000,   1308.5895
     62.5000,       5.0000,   4.00000,   1259.5415
     67.5000,       5.0000,   4.00000,   1193.3365
     72.5000,       5.0000,   4.00000,   1224.5491
     77.5000,       5.0000,   4.00000,   1273.3486
     82.5000,       5.0000,   4.00000,   1453.9218
     87.5000,       5.0000,   4.00000,   1461.6584
     92.5000,       5.0000,   4.00000,   1257.6349
     97.5000,       5.0000,   4.00000,   1147.4355
    102.5000,       5.0000,   4.00000,   1131.5890
    107.5000,       5.0000,   4.00000,   1055.8851
    112.5000,       5.0000,   4.00000,   1092.5687
    117.5000,       5.0000,   4.00000,   1106.7977
    122.5000,       5.0000,   4.00000,   1205.3860
    127.5000,       5.0000,   4.00000,   1138.3590
    132.5000,       5.0000,   4.00000,    960.6876
    137.5000,       5.0000,   4.00000,    800.1696
    142.5000,       5.0000,   4.00000,    730.0389
    147.5000,       5.0000,   4.00000,    955.8228
    152.5000,       5.0000,   4.00000,   1005.6560
    157.5000,       5.0000,   4.00000,   1070.5636
    162.5000,       5.0000,   4.00000,    937.4221
    167.5000,       5.0000,   4.00000,    772.1655
    172.5000,       5.0000,   4.00000,    672.6851
    177.5000,       5.0000,   4.00000,    704.1172
    182.5000,       5.0000,   4.00000,    655.6868
    187.5000,       5.0000,   4.00000,    592.2714
    192.5000,       5.0000,   4.00000,    711.4175
    197.5000,       5.0000,   4.00000,    503.0946
    202.5000,       5.0000,   4.00000,    487.9934
    207.5000,       5.0000,   4.00000,    517.3854
    212.5000,       5.0000,   4.00000,    541.2758
    217.5000,       5.0000,   4.00000,    633.3333
    222.5000,       5.0000,   4.00000,    620.7800
    227.5000,       5.0000,   4.00000,    548.2888
    232.5000,       5.0000,   4.00000,    533.1829
    237.5000,       5.0000,   4.00000,    514.0759
    242.5000,       5.0000,   4.00000,    550.6677
    247.5000,       5.0000,   4.00000,    574.2718
    252.5000,       5.0000,   4.00000,    553.8458
    257.5000,       5.0000,   4.00000,    466.1534
    262.5000,       5.0000,   4.00000,    428.7104
    267.5000,       5.0000,   4.00000,    471.2149
    272.5000,       5.0000,   4.00000,    520.3462
    277.5000,       5.0000,   4.00000,    441.2591
    282.5000,       5.0000,   4.00000,    373.5201
    287.5000,       5.0000,   4.00000,    368.6304
    292.5000,       5.0000,   4.00000,    342.6843
    297.5000,       5.0000,   4.00000,    437.6981
    302.5000,       5.0000,   4.00000,    374.6960
    307.5000,       5.0000,   4.00000,    375.4292
    312.5000,       5.0000,   4.00000,    354.2355
    317.5000,       5.0000,   4.00000,    339.8632
    322.5000,       5.0000,   4.00000,    352.4029
    327.5000,       5.0000,   4.00000,    350.1352
    332.5000,       5.0000,   4.00000,    326.5171
    337.5000,       5.0000,   4.00000,    320.5016
    342.5000,       5.0000,   4.00000,    317.3901
    347.5000,       5.0000,   4.00000,    304.3040
    352.5000,       5.0000,   4.00000,    311.0729
    357.5000,       5.0000,   4.00000,    308.2237
    362.5000,       5.0000,   4.00000,    304.7031
    367.5000,       5.0000,   4.00000,    286.2836
    372.5000,       5.0000,   4.00000,    292.3298
    377.5000,       5.0000,   4.00000,    293.6944
    382.5000,       5.0000,   4.00000,    278.3232
    387.5000,       5.0000,   4.00000,    314.6444
    392.5000,       5.0000,   4.00000,    283.1038
    397.5000,       5.0000,   4.00000,    296.7977
    402.5000,       5.0000,   4.00000,    269.9937
    407.5000,       5.0000,   4.00000,    285.8661
    412.5000,       5.0000,   4.00000,    299.3855
    417.5000,       5.0000,   4.00000,    240.3638
    422.5000,       5.0000,   4.00000,    303.3660
    427.5000,       5.0000,   4.00000,    278.6366
    432.5000,       5.0000,   4.00000,    275.6258
    437.5000,       5.0000,   4.00000,    255.2781
    442.5000,       5.0000,   4.00000,    253.0742
    447.5000,       5.0000,   4.00000,    255.0489
    452.5000,       5.0000,   4.00000,    286.7663
     30.0000,      20.0000,   1.00000,    871.3019
     35.0000,      20.0000,   1.00000,    904.9886
     40.0000,      20.0000,   1.00000,    978.3980
     45.0000,      20.0000,   1.00000,   1066.6335
     50.0000,      20.0000,   1.00000,   1144.3462
     55.0000,      20.0000,   1.00000,   1146.6210
     60.0000,      20.0000,   1.00000,   1087.5422
     65.0000,      20.0000,   1.00000,   1047.5789
     70.0000,      20.0000,   1.00000,   1043.2739
     75.0000,      20.0000,   1.00000,   1090.0276
     80.0000,      20.0000,   1.00000,   1169.6992
     85.0000,      20.0000,   1.00000,   1191.6362
     90.0000,      20.0000,   1.00000,   1187.1033
     95.0000,      20.0000,   1.00000,   1108.9188
    100.0000,      20.0000,   1.00000,    984.8929
    105.0000,      20.0000,   1.00000,    940.4537
    110.0000,      20.0000,   1.00000,    959.6805
    115.0000,      20.0000,   1.00000,   1039.7804
    120.0000,      20.0000,   1.00000,   1064.9977
    125.0000,      20.0000,   1.00000,    996.1986
    130.0000,      20.0000,   1.00000,    866.5941
    135.0000,      20.0000,   1.00000,    734.6829
    140.0000,      20.0000,   1.00000,    685.0203
    145.0000,      20.0000,   1.00000,    694.1320
    150.0000,      20.0000,   1.00000,    750.4861
    155.0000,      20.0000,   1.00000,    833.5344
    160.0000,      20.0000,   1.00000,    837.1342
    165.0000,      20.0000,   1.00000,    744.4974
    170.0000,      20.0000,   1.00000,    644.2358
    175.0000,      20.0000,   1.00000,    549.5292
    180.0000,      20.0000,   1.00000,    526.1772
    185.0000,      20.0000,   1.00000,    549.8500
    190.0000,      20.0000,   1.00000,    515.5127
    195.0000,      20.0000,   1.00000,    484.5056
    200.0000,      20.0000,   1.00000,    484.9790
    210.0000,      20.0000,   1.00000,    468.2909
    215.0000,      20.0000,   1.00000,    490.2164
    220.0000,      20.0000,   1.00000,    479.8120
    225.0000,      20.0000,   1.00000,    480.3444
    230.0000,      20.0000,   1.00000,    443.4401
    235.0000,      20.0000,   1.00000,    429.8201
    240.0000,      20.0000,   1.00000,    438.3596
    245.0000,      20.0000,   1.00000,    438.7702
    250.0000,      20.0000,   1.00000,    448.7329
    255.0000,      20.0000,   1.00000,    457.7694
    260.0000,      20.0000,   1.00000,    455.2114
    265.0000,      20.0000,   1.00000,    458.1688
    270.0000,      20.0000,   1.00000,    439.3588
    275.0000,      20.0000,   1.00000,    433.3456
    280.0000,      20.0000,   1.00000,    419.1629
    285.0000,      20.0000,   1.00000,    382.7834
    290.0000,      20.0000,   1.00000,    377.3945
    295.0000,      20.0000,   1.00000,    370.3837
    300.0000,      20.0000,   1.00000,    375.2057
    305.0000,      20.0000,   1.00000,    394.2950
    310.0000,      20.0000,   1.00000,    373.2026
    315.0000,      20.0000,   1.00000,    363.4103
    320.0000,      20.0000,   1.00000,    355.6336
    325.0000,      20.0000,   1.00000,    342.4999
    330.0000,      20.0000,   1.00000,    345.2397
    335.0000,      20.0000,   1.00000,    335.6652
    340.0000,      20.0000,   1.00000,    326.8240
    345.0000,      20.0000,   1.00000,    323.4953
    350.0000,      20.0000,   1.00000,    320.1898
    355.0000,      20.0000,   1.00000,    319.9105
    360.0000,      20.0000,   1.00000,    314.1327
    365.0000,      20.0000,   1.00000,    309.6325
    370.0000,      20.0000,   1.00000,    304.4207
    375.0000,      20.0000,   1.00000,    299.9631
    380.0000,      20.0000,   1.00000,    306.5927
    385.0000,      20.0000,   1.00000,    300.6489
    390.0000,      20.0000,   1.00000,    306.7566
    395.0000,      20.0000,   1.00000,    302.5895
    400.0000,      20.0000,   1.00000,    294.3727
    405.0000,      20.0000,   1.00000,    296.4147
    410.0000,      20.0000,   1.00000,    283.1933
    415.0000,      20.0000,   1.00000,    293.9506
    420.0000,      20.0000,   1.00000,    297.6353
    425.0000,      20.0000,   1.00000,    285.5435
    430.0000,      20.0000,   1.00000,    288.6624
    435.0000,      20.0000,   1.00000,    274.8246
    440.0000,      20.0000,   1.00000,    271.7288
    445.0000,      20.0000,   1.00000,    278.0311
     27.5000,       5.0000,   5.00000,    846.0374
     32.5000,       5.0000,   5.00000,    844.0897
     37.5000,       5.0000,   5.00000,    884.4437
     42.5000,       5.0000,   5.00000,    971.1880
     47.5000,       5.0000,   5.00000,   1138.8544
     52.5000,       5.0000,   5.00000,   1206.9235
     57.5000,       5.0000,   5.00000,   1156.2072
     62.5000,       5.0000,   5.00000,   1075.9677
     67.5000,       5.0000,   5.00000,   1030.7269
     72.5000,       5.0000,   5.00000,   1058.8419
     77.5000,       5.0000,   5.00000,   1105.4878
     82.5000,       5.0000,   5.00000,   1305.4777
     87.5000,       5.0000,   5.00000,   1313.6470
     92.5000,       5.0000,   5.00000,   1123.0566
     97.5000,       5.0000,   5.00000,    988.7766
    102.5000,       5.0000,   5.00000,    961.0871
    107.5000,       5.0000,   5.00000,    887.5173
    112.5000,       5.0000,   5.00000,    962.7163
    117.5000,       5.0000,   5.00000,   1035.9745
    122.5000,       5.0000,   5.00000,   1079.3005
    127.5000,       5.0000,   5.00000,    978.1883
    132.5000,       5.0000,   5.00000,    774.9931
    137.5000,       5.0000,   5.00000,    614.8179
    142.5000,       5.0000,   5.00000,    570.1709
    147.5000,       5.0000,   5.00000,    765.2994
    152.5000,       5.0000,   5.00000,    815.9390
    157.5000,       5.0000,   5.00000,    916.7712
    162.5000,       5.0000,   5.00000,    829.6929
    167.5000,       5.0000,   5.00000,    620.0016
    172.5000,       5.0000,   5.00000,    523.2476
    177.5000,       5.0000,   5.00000,    559.0917
    182.5000,       5.0000,   5.00000,    504.0427
    187.5000,       5.0000,   5.00000,    470.6171
    192.5000,       5.0000,   5.00000,    573.6047
    197.5000,       5.0000,   5.00000,    392.4663
    202.5000,       5.0000,   5.00000,    373.5363
    207.5000,       5.0000,   5.00000,    406.4548
    212.5000,       5.0000,   5.00000,    442.3283
    217.5000,       5.0000,   5.00000,    501.5827
    222.5000,       5.0000,   5.00000,    524.5818
    227.5000,       5.0000,   5.00000,    440.0785
    232.5000,       5.0000,   5.00000,    426.0521
    237.5000,       5.0000,   5.00000,    418.4947
    242.5000,       5.0000,   5.00000,    443.3691
    247.5000,       5.0000,   5.00000,    469.5532
    252.5000,       5.0000,   5.00000,    490.7100
    257.5000,       5.0000,   5.00000,    431.5152
    262.5000,       5.0000,   5.00000,    408.2303
    267.5000,       5.0000,   5.00000,    461.7389
    272.5000,       5.0000,   5.00000,    493.9784
    277.5000,       5.0000,   5.00000,    429.8874
    282.5000,       5.0000,   5.00000,    371.8405
    287.5000,       5.0000,   5.00000,    370.7758
    292.5000,       5.0000,   5.00000,    338.0480
    297.5000,       5.0000,   5.00000,    429.4389
    302.5000,       5.0000,   5.00000,    379.3285
    307.5000,       5.0000,   5.00000,    391.5016
    312.5000,       5.0000,   5.00000,    365.7889
    317.5000,       5.0000,   5.00000,    352.7785
    322.5000,       5.0000,   5.00000,    352.7861
    327.5000,       5.0000,   5.00000,    360.7408
    332.5000,       5.0000,   5.00000,    332.1833
    337.5000,       5.0000,   5.00000,    329.4474
    342.5000,       5.0000,   5.00000,    330.1197
    347.5000,       5.0000,   5.00000,    314.5768
    352.5000,       5.0000,   5.00000,    321.2076
    357.5000,       5.0000,   5.00000,    325.6549
    362.5000,       5.0000,   5.00000,    313.6587
    367.5000,       5.0000,   5.00000,    296.8622
    372.5000,       5.0000,   5.00000,    302.9773
    377.5000,       5.0000,   5.00000,    307.8008
    382.5000,       5.0000,   5.00000,    288.7673
    387.5000,       5.0000,   5.00000,    324.0353
    392.5000,       5.0000,   5.00000,    304.3057
    397.5000,       5.0000,   5.00000,    305.4406
    402.5000,       5.0000,   5.00000,    279.4343
    407.5000,       5.0000,   5.00000,    298.3351
    412.5000,       5.0000,   5.00000,    309.8735
    417.5000,       5.0000,   5.00000,    252.4967
    422.5000,       5.0000,   5.00000,    320.3588
    427.5000,       5.0000,   5.00000,    291.8706
    432.5000,       5.0000,   5.00000,    284.0882
    437.5000,       5.0000,   5.00000,    263.4102
    442.5000,       5.0000,   5.00000,    271.4154
    447.5000,       5.0000,   5.00000,    262.5378
     32.5000,       5.0000,   6.00000,    767.6486
     37.5000,       5.0000,   6.00000,    816.9630
     42.5000,       5.0000,   6.00000,    893.6332
     47.5000,       5.0000,   6.00000,   1045.5116
     52.5000,       5.0000,   6.00000,   1078.4354
     57.5000,       5.0000,   6.00000,   1007.9551
     62.5000,       5.0000,   6.00000,    954.9278
     67.5000,       5.0000,   6.00000,    921.4351
     72.5000,       5.0000,   6.00000,    931.3180
     77.5000,       5.0000,   6.00000,    968.2715
     82.5000,       5.0000,   6.00000,   1144.8527
     87.5000,       5.0000,   6.00000,   1163.8284
     92.5000,       5.0000,   6.00000,    982.8892
     97.5000,       5.0000,   6.00000,    865.6350
    102.5000,       5.0000,   6.00000,    853.9656
    107.5000,       5.0000,   6.00000,    805.1957
    112.5000,       5.0000,   6.00000,    868.6981
    117.5000,       5.0000,   6.00000,    912.4129
    122.5000,       5.0000,   6.00000,    963.7767
    127.5000,       5.0000,   6.00000,    833.9474
    132.5000,       5.0000,   6.00000,    638.1260
    137.5000,       5.0000,   6.00000,    516.8602
    142.5000,       5.0000,   6.00000,    479.5592
    147.5000,       5.0000,   6.00000,    632.4750
    152.5000,       5.0000,   6.00000,    678.5446
    157.5000,       5.0000,   6.00000,    798.5681
    162.5000,       5.0000,   6.00000,    707.1342
    167.5000,       5.0000,   6.00000,    560.1877
    172.5000,       5.0000,   6.00000,    470.9146
    177.5000,       5.0000,   6.00000,    463.5966
    182.5000,       5.0000,   6.00000,    413.1483
    197.5000,       5.0000,   6.00000,    320.5251
    202.5000,       5.0000,   6.00000,    304.3471
    207.5000,       5.0000,   6.00000,    333.5588
    212.5000,       5.0000,   6.00000,    377.8952
    217.5000,       5.0000,   6.00000,    433.5928
    222.5000,       5.0000,   6.00000,    431.1064
    227.5000,       5.0000,   6.00000,    392.5555
    242.5000,       5.0000,   6.00000,    358.5580
    247.5000,       5.0000,   6.00000,    384.3934
    252.5000,       5.0000,   6.00000,    424.3167
    257.5000,       5.0000,   6.00000,    392.9533
    262.5000,       5.0000,   6.00000,    385.6298
    267.5000,       5.0000,   6.00000,    430.4950
    272.5000,       5.0000,   6.00000,    471.1600
    277.5000,       5.0000,   6.00000,    407.2526
    282.5000,       5.0000,   6.00000,    355.4513
    287.5000,       5.0000,   6.00000,    365.7502
    292.5000,       5.0000,   6.00000,    334.3113
    297.5000,       5.0000,   6.00000,    416.2052
    302.5000,       5.0000,   6.00000,    368.9488
    307.5000,       5.0000,   6.00000,    394.5695
    312.5000,       5.0000,   6.00000,    374.8182
    317.5000,       5.0000,   6.00000,    360.2543
    322.5000,       5.0000,   6.00000,    361.4376
    327.5000,       5.0000,   6.00000,    354.9375
    332.5000,       5.0000,   6.00000,    336.7871
    337.5000,       5.0000,   6.00000,    334.3235
    342.5000,       5.0000,   6.00000,    337.4113
    347.5000,       5.0000,   6.00000,    321.7583
    352.5000,       5.0000,   6.00000,    331.1911
    357.5000,       5.0000,   6.00000,    329.3048
    362.5000,       5.0000,   6.00000,    322.6316
    367.5000,       5.0000,   6.00000,    302.7849
    372.5000,       5.0000,   6.00000,    312.7115
    377.5000,       5.0000,   6.00000,    316.8524
    382.5000,       5.0000,   6.00000,    293.2007
    387.5000,       5.0000,   6.00000,    340.6550
    392.5000,       5.0000,   6.00000,    310.9236
    397.5000,       5.0000,   6.00000,    316.1080
    402.5000,       5.0000,   6.00000,    286.5174
    407.5000,       5.0000,   6.00000,    308.7301
    412.5000,       5.0000,   6.00000,    323.1100
    417.5000,       5.0000,   6.00000,    259.5115
    422.5000,       5.0000,   6.00000,    329.6263
    427.5000,       5.0000,   6.00000,    298.9725
    432.5000,       5.0000,   6.00000,    295.6916
    437.5000,       5.0000,   6.00000,    272.2940
    442.5000,       5.0000,   6.00000,    279.8283
     37.5000,      25.0000,   1.00000,    872.8420
     42.5000,      25.0000,   1.00000,    937.8881
     47.5000,      25.0000,   1.00000,    951.7090
     52.5000,      25.0000,   1.00000,    937.5328
     57.5000,      25.0000,   1.00000,    936.8259
     62.5000,      25.0000,   1.00000,    924.5564
     67.5000,      25.0000,   1.00000,    903.5817
     72.5000,      25.0000,   1.00000,    927.7670
     77.5000,      25.0000,   1.00000,    947.7427
     82.5000,      25.0000,   1.00000,    948.0005
     87.5000,      25.0000,   1.00000,    944.8379
     92.5000,      25.0000,   1.00000,    950.4752
     97.5000,      25.0000,   1.00000,    907.1979
    102.5000,      25.0000,   1.00000,    864.7460
    107.5000,      25.0000,   1.00000,    870.9005
    112.5000,      25.0000,   1.00000,    885.9103
    117.5000,      25.0000,   1.00000,    868.2169
    122.5000,      25.0000,   1.00000,    823.9579
    127.5000,      25.0000,   1.00000,    746.5208
    132.5000,      25.0000,   1.00000,    664.5104
    137.5000,      25.0000,   1.00000,    616.9242
    142.5000,      25.0000,   1.00000,    576.7435
    147.5000,      25.0000,   1.00000,    583.2299
    152.5000,      25.0000,   1.00000,    623.2684
    157.5000,      25.0000,   1.00000,    636.0126
    162.5000,      25.0000,   1.00000,    641.8409
    167.5000,      25.0000,   1.00000,    630.8420
    172.5000,      25.0000,   1.00000,    547.2640
    177.5000,      25.0000,   1.00000,    456.0767
    182.5000,      25.0000,   1.00000,    413.8487
    187.5000,      25.0000,   1.00000,    387.9985
    192.5000,      25.0000,   1.00000,    363.8612
    197.5000,      25.0000,   1.00000,    370.9856
    202.5000,      25.0000,   1.00000,    395.0869
    207.5000,      25.0000,   1.00000,    381.1947
    212.5000,      25.0000,   1.00000,    395.9043
    217.5000,      25.0000,   1.00000,    397.1298
    222.5000,      25.0000,   1.00000,    396.1959
    227.5000,      25.0000,   1.00000,    392.5034
    232.5000,      25.0000,   1.00000,    388.5936
    237.5000,      25.0000,   1.00000,    353.6362
    242.5000,      25.0000,   1.00000,    345.0932
    247.5000,      25.0000,   1.00000,    346.6275
    257.5000,      25.0000,   1.00000,    397.6172
    262.5000,      25.0000,   1.00000,    416.6218
    267.5000,      25.0000,   1.00000,    405.5660
    272.5000,      25.0000,   1.00000,    393.8033
    277.5000,      25.0000,   1.00000,    392.6074
    282.5000,      25.0000,   1.00000,    380.3592
    287.5000,      25.0000,   1.00000,    373.6234
    292.5000,      25.0000,   1.00000,    362.7711
    297.5000,      25.0000,   1.00000,    364.9392
    302.5000,      25.0000,   1.00000,    362.9442
    307.5000,      25.0000,   1.00000,    376.5095
    312.5000,      25.0000,   1.00000,    374.5602
    317.5000,      25.0000,   1.00000,    372.7068
    322.5000,      25.0000,   1.00000,    355.3740
    327.5000,      25.0000,   1.00000,    345.9577
    332.5000,      25.0000,   1.00000,    339.4529
    337.5000,      25.0000,   1.00000,    339.7933
    342.5000,      25.0000,   1.00000,    331.0547
    347.5000,      25.0000,   1.00000,    333.8706
    352.5000,      25.0000,   1.00000,    327.8716
    357.5000,      25.0000,   1.00000,    320.5385
    362.5000,      25.0000,   1.00000,    319.0736
    367.5000,      25.0000,   1.00000,    320.4821
    372.5000,      25.0000,   1.00000,    312.0849
    377.5000,      25.0000,   1.00000,    311.5667
    382.5000,      25.0000,   1.00000,    318.0714
    387.5000,      25.0000,   1.00000,    314.6488
    392.5000,      25.0000,   1.00000,    308.4122
    397.5000,      25.0000,   1.00000,    312.4673
    402.5000,      25.0000,   1.00000,    310.7911
    407.5000,      25.0000,   1.00000,    299.1519
    412.5000,      25.0000,   1.00000,    305.0264
    417.5000,      25.0000,   1.00000,    305.8443
    422.5000,      25.0000,   1.00000,    299.1621
    427.5000,      25.0000,   1.00000,    290.2576
    432.5000,      25.0000,   1.00000,    297.1597
    437.5000,      25.0000,   1.00000,    288.7849
     37.5000,       5.0000,   7.00000,    764.4748
     42.5000,       5.0000,   7.00000,    838.5335
     47.5000,       5.0000,   7.00000,    940.1607
     52.5000,       5.0000,   7.00000,    945.1125
     57.5000,       5.0000,   7.00000,    908.6597
     62.5000,       5.0000,   7.00000,    872.0112
     67.5000,       5.0000,   7.00000,    835.2734
     72.5000,       5.0000,   7.00000,    847.3015
     77.5000,       5.0000,   7.00000,    865.4424
     82.5000,       5.0000,   7.00000,   1001.1736
     87.5000,       5.0000,   7.00000,   1005.5357
     92.5000,       5.0000,   7.00000,    861.3161
     97.5000,       5.0000,   7.00000,    780.2959
    102.5000,       5.0000,   7.00000,    792.0944
    107.5000,       5.0000,   7.00000,    755.3578
    112.5000,       5.0000,   7.00000,    785.5897
    117.5000,       5.0000,   7.00000,    795.3133
    122.5000,       5.0000,   7.00000,    819.0674
    127.5000,       5.0000,   7.00000,    724.6425
    132.5000,       5.0000,   7.00000,    568.1395
    137.5000,       5.0000,   7.00000,    460.5175
    142.5000,       5.0000,   7.00000,    422.8473
    147.5000,       5.0000,   7.00000,    557.8075
    152.5000,       5.0000,   7.00000,    604.1450
    157.5000,       5.0000,   7.00000,    674.3483
    162.5000,       5.0000,   7.00000,    635.6282
    167.5000,       5.0000,   7.00000,    523.4622
    172.5000,       5.0000,   7.00000,    445.4514
    202.5000,       5.0000,   7.00000,    261.2051
    207.5000,       5.0000,   7.00000,    290.4093
    212.5000,       5.0000,   7.00000,    327.1508
    217.5000,       5.0000,   7.00000,    382.4677
    222.5000,       5.0000,   7.00000,    396.0135
    237.5000,       5.0000,   7.00000,    310.8404
    242.5000,       5.0000,   7.00000,    313.2789
    247.5000,       5.0000,   7.00000,    338.7419
    252.5000,       5.0000,   7.00000,    367.4485
    257.5000,       5.0000,   7.00000,    352.2403
    262.5000,       5.0000,   7.00000,    347.2912
    267.5000,       5.0000,   7.00000,    400.4168
    272.5000,       5.0000,   7.00000,    442.5168
    277.5000,       5.0000,   7.00000,    383.8648
    282.5000,       5.0000,   7.00000,    335.8942
    287.5000,       5.0000,   7.00000,    346.4068
    292.5000,       5.0000,   7.00000,    324.2997
    297.5000,       5.0000,   7.00000,    410.6302
    302.5000,       5.0000,   7.00000,    358.1642
    307.5000,       5.0000,   7.00000,    380.5719
    312.5000,       5.0000,   7.00000,    374.7435
    317.5000,       5.0000,   7.00000,    365.2340
    322.5000,       5.0000,   7.00000,    363.0037
    327.5000,       5.0000,   7.00000,    359.2963
    332.5000,       5.0000,   7.00000,    331.6705
    337.5000,       5.0000,   7.00000,    337.4962
    342.5000,       5.0000,   7.00000,    338.1974
    347.5000,       5.0000,   7.00000,    328.0317
    352.5000,       5.0000,   7.00000,    332.5961
    357.5000,       5.0000,   7.00000,    332.3708
    362.5000,       5.0000,   7.00000,    324.0179
    367.5000,       5.0000,   7.00000,    310.0099
    372.5000,       5.0000,   7.00000,    317.1632
    377.5000,       5.0000,   7.00000,    318.4406
    382.5000,       5.0000,   7.00000,    305.2443
    387.5000,       5.0000,   7.00000,    344.1079
    397.5000,       5.0000,   7.00000,    322.1313
    402.5000,       5.0000,   7.00000,    295.9374
    407.5000,       5.0000,   7.00000,    316.8844
    412.5000,       5.0000,   7.00000,    332.3313
    417.5000,       5.0000,   7.00000,    264.6640
    422.5000,       5.0000,   7.00000,    331.1147
    427.5000,       5.0000,   7.00000,    306.1219
    432.5000,       5.0000,   7.00000,    303.3960
    437.5000,       5.0000,   7.00000,    282.0714
     42.5000,       5.0000,   8.00000,    764.3193
     47.5000,       5.0000,   8.00000,    844.3389
     52.5000,       5.0000,   8.00000,    860.5843
     57.5000,       5.0000,   8.00000,    834.2197
     62.5000,       5.0000,   8.00000,    803.4407
     67.5000,       5.0000,   8.00000,    777.2842
     72.5000,       5.0000,   8.00000,    782.3808
     77.5000,       5.0000,   8.00000,    789.2932
     82.5000,       5.0000,   8.00000,    890.3898
     87.5000,       5.0000,   8.00000,    878.9715
     92.5000,       5.0000,   8.00000,    768.2796
     97.5000,       5.0000,   8.00000,    719.3580
    102.5000,       5.0000,   8.00000,    746.2880
    107.5000,       5.0000,   8.00000,    695.6312
    112.5000,       5.0000,   8.00000,    712.1337
    117.5000,       5.0000,   8.00000,    696.0471
    122.5000,       5.0000,   8.00000,    700.2410
    127.5000,       5.0000,   8.00000,    640.7279
    132.5000,       5.0000,   8.00000,    525.0508
    137.5000,       5.0000,   8.00000,    424.0298
    142.5000,       5.0000,   8.00000,    390.1646
    147.5000,       5.0000,   8.00000,    526.3317
    152.5000,       5.0000,   8.00000,    542.6883
    157.5000,       5.0000,   8.00000,    624.8663
    162.5000,       5.0000,   8.00000,    586.5627
    167.5000,       5.0000,   8.00000,    490.9143
    172.5000,       5.0000,   8.00000,    428.7788
    197.5000,       5.0000,   8.00000,    223.5763
    202.5000,       5.0000,   8.00000,    226.0860
    207.5000,       5.0000,   8.00000,    258.3172
    212.5000,       5.0000,   8.00000,    292.5724
    217.5000,       5.0000,   8.00000,    351.1820
    222.5000,       5.0000,   8.00000,    378.1064
    232.5000,       5.0000,   8.00000,    315.6106
    237.5000,       5.0000,   8.00000,    294.0182
    252.5000,       5.0000,   8.00000,    339.6858
    257.5000,       5.0000,   8.00000,    306.4086
    262.5000,       5.0000,   8.00000,    310.7072
    267.5000,       5.0000,   8.00000,    366.8692
    272.5000,       5.0000,   8.00000,    410.7097
    277.5000,       5.0000,   8.00000,    361.5014
    282.5000,       5.0000,   8.00000,    315.1021
    287.5000,       5.0000,   8.00000,    324.5671
    292.5000,       5.0000,   8.00000,    308.0641
    297.5000,       5.0000,   8.00000,    400.5561
    302.5000,       5.0000,   8.00000,    351.0835
    307.5000,       5.0000,   8.00000,    369.0496
    312.5000,       5.0000,   8.00000,    360.0652
    317.5000,       5.0000,   8.00000,    360.3546
    322.5000,       5.0000,   8.00000,    364.6354
    327.5000,       5.0000,   8.00000,    360.9390
    332.5000,       5.0000,   8.00000,    334.6790
    337.5000,       5.0000,   8.00000,    329.8207
    342.5000,       5.0000,   8.00000,    341.1189
    347.5000,       5.0000,   8.00000,    323.8132
    352.5000,       5.0000,   8.00000,    333.0359
    357.5000,       5.0000,   8.00000,    332.1840
    362.5000,       5.0000,   8.00000,    326.3030
    367.5000,       5.0000,   8.00000,    309.9215
    372.5000,       5.0000,   8.00000,    317.1726
    377.5000,       5.0000,   8.00000,    326.7811
    382.5000,       5.0000,   8.00000,    305.2602
    397.5000,       5.0000,   8.00000,    327.8802
    402.5000,       5.0000,   8.00000,    301.5760
    407.5000,       5.0000,   8.00000,    325.5157
    422.5000,       5.0000,   8.00000,    337.0068
    432.5000,       5.0000,   8.00000,    309.5559
     52.5000,      35.0000,   1.00000,    726.7844
     57.5000,      35.0000,   1.00000,    738.0397
     62.5000,      35.0000,   1.00000,    742.7595
     67.5000,      35.0000,   1.00000,    753.0653
     72.5000,      35.0000,   1.00000,    743.4100
     77.5000,      35.0000,   1.00000,    711.0120
     82.5000,      35.0000,   1.00000,    691.6971
     87.5000,      35.0000,   1.00000,    696.3268
     92.5000,      35.0000,   1.00000,    710.8772
     97.5000,      35.0000,   1.00000,    722.8318
    102.5000,      35.0000,   1.00000,    717.2469
    107.5000,      35.0000,   1.00000,    682.3994
    112.5000,      35.0000,   1.00000,    643.6174
    117.5000,      35.0000,   1.00000,    608.3198
    122.5000,      35.0000,   1.00000,    567.0327
    127.5000,      35.0000,   1.00000,    535.5562
    132.5000,      35.0000,   1.00000,    527.9268
    137.5000,      35.0000,   1.00000,    536.1804
    142.5000,      35.0000,   1.00000,    520.1815
    147.5000,      35.0000,   1.00000,    501.0522
    152.5000,      35.0000,   1.00000,    489.9666
    157.5000,      35.0000,   1.00000,    495.3202
    162.5000,      35.0000,   1.00000,    510.3687
    167.5000,      35.0000,   1.00000,    492.9890
    172.5000,      35.0000,   1.00000,    462.6232
    177.5000,      35.0000,   1.00000,    423.5172
    182.5000,      35.0000,   1.00000,    364.7563
    187.5000,      35.0000,   1.00000,    321.2305
    192.5000,      35.0000,   1.00000,    294.7495
    197.5000,      35.0000,   1.00000,    274.1845
    202.5000,      35.0000,   1.00000,    283.0691
    207.5000,      35.0000,   1.00000,    305.4302
    212.5000,      35.0000,   1.00000,    308.1258
    217.5000,      35.0000,   1.00000,    321.0595
    222.5000,      35.0000,   1.00000,    320.8379
    227.5000,      35.0000,   1.00000,    322.8934
    232.5000,      35.0000,   1.00000,    331.2791
    237.5000,      35.0000,   1.00000,    327.6002
    242.5000,      35.0000,   1.00000,    315.3527
    247.5000,      35.0000,   1.00000,    302.0334
    252.5000,      35.0000,   1.00000,    297.3972
    257.5000,      35.0000,   1.00000,    302.4332
    262.5000,      35.0000,   1.00000,    303.5958
    267.5000,      35.0000,   1.00000,    302.3253
    272.5000,      35.0000,   1.00000,    305.3609
    277.5000,      35.0000,   1.00000,    310.3559
    282.5000,      35.0000,   1.00000,    329.1860
    287.5000,      35.0000,   1.00000,    331.5732
    292.5000,      35.0000,   1.00000,    324.7113
    297.5000,      35.0000,   1.00000,    325.2609
    302.5000,      35.0000,   1.00000,    333.5244
    307.5000,      35.0000,   1.00000,    341.9268
    312.5000,      35.0000,   1.00000,    350.7798
    317.5000,      35.0000,   1.00000,    341.8010
    322.5000,      35.0000,   1.00000,    346.3864
    327.5000,      35.0000,   1.00000,    349.6620
    332.5000,      35.0000,   1.00000,    346.8795
    337.5000,      35.0000,   1.00000,    337.3885
    342.5000,      35.0000,   1.00000,    331.2685
    347.5000,      35.0000,   1.00000,    320.8296
    352.5000,      35.0000,   1.00000,    324.2862
    357.5000,      35.0000,   1.00000,    321.7539
    362.5000,      35.0000,   1.00000,    319.2199
    367.5000,      35.0000,   1.00000,    321.8774
    372.5000,      35.0000,   1.00000,    322.5641
    377.5000,      35.0000,   1.00000,    320.2730
    382.5000,      35.0000,   1.00000,    319.9092
    387.5000,      35.0000,   1.00000,    318.8851
    392.5000,      35.0000,   1.00000,    321.0853
    397.5000,      35.0000,   1.00000,    325.6528
    402.5000,      35.0000,   1.00000,    318.0849
    407.5000,      35.0000,   1.00000,    316.1378
    412.5000,      35.0000,   1.00000,    314.1574
    417.5000,      35.0000,   1.00000,    310.8911
    422.5000,      35.0000,   1.00000,    308.2797
     52.5000,       5.0000,  10.00000,    760.7925
     57.5000,       5.0000,  10.00000,    741.6880
     62.5000,       5.0000,  10.00000,    712.2804
     67.5000,       5.0000,  10.00000,    686.0027
     72.5000,       5.0000,  10.00000,    685.5852
     77.5000,       5.0000,  10.00000,    685.1925
     82.5000,       5.0000,  10.00000,    783.9485
     87.5000,       5.0000,  10.00000,    783.9393
     92.5000,       5.0000,  10.00000,    676.5397
     97.5000,       5.0000,  10.00000,    610.6115
    102.5000,       5.0000,  10.00000,    617.7346
    107.5000,       5.0000,  10.00000,    565.7246
    112.5000,       5.0000,  10.00000,    570.1237
    117.5000,       5.0000,  10.00000,    567.6916
    122.5000,       5.0000,  10.00000,    588.8522
    127.5000,       5.0000,  10.00000,    533.3162
    132.5000,       5.0000,  10.00000,    436.9422
    137.5000,       5.0000,  10.00000,    377.3383
    142.5000,       5.0000,  10.00000,    359.2017
    147.5000,       5.0000,  10.00000,    491.2309
    152.5000,       5.0000,  10.00000,    529.2837
    157.5000,       5.0000,  10.00000,    608.9920
    162.5000,       5.0000,  10.00000,    557.9786
    167.5000,       5.0000,  10.00000,    453.0645
    187.5000,       5.0000,  10.00000,    263.5985
    202.5000,       5.0000,  10.00000,    179.2885
    207.5000,       5.0000,  10.00000,    207.2304
    252.5000,       5.0000,  10.00000,    311.5666
    267.5000,       5.0000,  10.00000,    303.6515
    282.5000,       5.0000,  10.00000,    277.1198
    287.5000,       5.0000,  10.00000,    291.1469
    297.5000,       5.0000,  10.00000,    362.9823
    302.5000,       5.0000,  10.00000,    326.4663
    307.5000,       5.0000,  10.00000,    350.5217
    317.5000,       5.0000,  10.00000,    334.3016
    322.5000,       5.0000,  10.00000,    346.5951
    327.5000,       5.0000,  10.00000,    355.7305
    332.5000,       5.0000,  10.00000,    334.4918
    337.5000,       5.0000,  10.00000,    327.8388
    347.5000,       5.0000,  10.00000,    311.2365
    362.5000,       5.0000,  10.00000,    319.4760
    367.5000,       5.0000,  10.00000,    308.1559
    372.5000,       5.0000,  10.00000,    315.8533
    422.5000,       5.0000,  10.00000,    342.4350
     67.5000,      45.0000,   1.00000,    661.7317
     72.5000,      45.0000,   1.00000,    663.3455
     77.5000,      45.0000,   1.00000,    656.4895
     82.5000,      45.0000,   1.00000,    641.3789
     87.5000,      45.0000,   1.00000,    623.0334
     92.5000,      45.0000,   1.00000,    596.1559
     97.5000,      45.0000,   1.00000,    571.2572
    102.5000,      45.0000,   1.00000,    556.8267
    107.5000,      45.0000,   1.00000,    528.5886
    112.5000,      45.0000,   1.00000,    488.3710
    117.5000,      45.0000,   1.00000,    469.1294
    122.5000,      45.0000,   1.00000,    462.6410
    127.5000,      45.0000,   1.00000,    456.8987
    132.5000,      45.0000,   1.00000,    466.9824
    137.5000,      45.0000,   1.00000,    481.5181
    142.5000,      45.0000,   1.00000,    488.9523
    147.5000,      45.0000,   1.00000,    477.7434
    152.5000,      45.0000,   1.00000,    467.6151
    157.5000,      45.0000,   1.00000,    466.5297
    162.5000,      45.0000,   1.00000,    464.1449
    167.5000,      45.0000,   1.00000,    459.8206
    172.5000,      45.0000,   1.00000,    443.4156
    177.5000,      45.0000,   1.00000,    407.9996
    182.5000,      45.0000,   1.00000,    360.3593
    187.5000,      45.0000,   1.00000,    320.7402
    192.5000,      45.0000,   1.00000,    303.5623
    197.5000,      45.0000,   1.00000,    299.3657
    202.5000,      45.0000,   1.00000,    286.6064
    207.5000,      45.0000,   1.00000,    271.2927
    212.5000,      45.0000,   1.00000,    267.1051
    217.5000,      45.0000,   1.00000,    263.1866
    222.5000,      45.0000,   1.00000,    277.2365
    227.5000,      45.0000,   1.00000,    302.2578
    232.5000,      45.0000,   1.00000,    315.5053
    237.5000,      45.0000,   1.00000,    317.5801
    242.5000,      45.0000,   1.00000,    307.3152
    247.5000,      45.0000,   1.00000,    301.3945
    252.5000,      45.0000,   1.00000,    300.5499
    257.5000,      45.0000,   1.00000,    290.1752
    262.5000,      45.0000,   1.00000,    279.5745
    267.5000,      45.0000,   1.00000,    269.4274
    272.5000,      45.0000,   1.00000,    258.9788
    277.5000,      45.0000,   1.00000,    261.9596
    282.5000,      45.0000,   1.00000,    267.7281
    287.5000,      45.0000,   1.00000,    282.1098
    292.5000,      45.0000,   1.00000,    290.7751
    297.5000,      45.0000,   1.00000,    289.2708
    302.5000,      45.0000,   1.00000,    294.3947
    307.5000,      45.0000,   1.00000,    303.2486
    312.5000,      45.0000,   1.00000,    309.5484
    317.5000,      45.0000,   1.00000,    322.8619
    322.5000,      45.0000,   1.00000,    321.2716
    327.5000,      45.0000,   1.00000,    320.5974
    332.5000,      45.0000,   1.00000,    316.4681
    337.5000,      45.0000,   1.00000,    320.2863
    342.5000,      45.0000,   1.00000,    323.9393
    347.5000,      45.0000,   1.00000,    316.7970
    352.5000,      45.0000,   1.00000,    313.3005
    357.5000,      45.0000,   1.00000,    309.6481
    362.5000,      45.0000,   1.00000,    304.7462
    367.5000,      45.0000,   1.00000,    311.9846
    372.5000,      45.0000,   1.00000,    314.2779
    377.5000,      45.0000,   1.00000,    317.4442
    382.5000,      45.0000,   1.00000,    316.0648
    387.5000,      45.0000,   1.00000,    314.9975
    392.5000,      45.0000,   1.00000,    318.3158
    397.5000,      45.0000,   1.00000,    313.3463
    402.5000,      45.0000,   1.00000,    316.9856
    407.5000,      45.0000,   1.00000,    319.5518
     67.5000,      15.0000,   4.00000,    627.2883
     72.5000,      15.0000,   4.00000,    638.3423
     77.5000,      15.0000,   4.00000,    688.1653
     82.5000,      15.0000,   4.00000,    716.6062
     87.5000,      15.0000,   4.00000,    697.3057
     92.5000,      15.0000,   4.00000,    607.8948
     97.5000,      15.0000,   4.00000,    521.7101
    102.5000,      15.0000,   4.00000,    469.5263
    107.5000,      15.0000,   4.00000,    450.9770
    112.5000,      15.0000,   4.00000,    438.0778
    117.5000,      15.0000,   4.00000,    458.4644
    122.5000,      15.0000,   4.00000,    469.0298
    127.5000,      15.0000,   4.00000,    443.9705
    132.5000,      15.0000,   4.00000,    396.2858
    137.5000,      15.0000,   4.00000,    354.2194
    142.5000,      15.0000,   4.00000,    379.9278
    147.5000,      15.0000,   4.00000,    441.9252
    152.5000,      15.0000,   4.00000,    541.9106
    157.5000,      15.0000,   4.00000,    577.3080
    162.5000,      15.0000,   4.00000,    556.5042
    167.5000,      15.0000,   4.00000,    481.5777
    172.5000,      15.0000,   4.00000,    423.5312
    177.5000,      15.0000,   4.00000,    376.1292
    182.5000,      15.0000,   4.00000,    331.3244
    187.5000,      15.0000,   4.00000,    295.2559
    192.5000,      15.0000,   4.00000,    253.2692
    197.5000,      15.0000,   4.00000,    226.4467
    202.5000,      15.0000,   4.00000,    186.5538
    207.5000,      15.0000,   4.00000,    192.8350
    212.5000,      15.0000,   4.00000,    223.9911
    217.5000,      15.0000,   4.00000,    265.9835
    222.5000,      15.0000,   4.00000,    291.3418
    227.5000,      15.0000,   4.00000,    303.7229
    232.5000,      15.0000,   4.00000,    292.1724
    237.5000,      15.0000,   4.00000,    291.4951
    242.5000,      15.0000,   4.00000,    293.3014
    252.5000,      15.0000,   4.00000,    294.1645
    257.5000,      15.0000,   4.00000,    274.4344
    262.5000,      15.0000,   4.00000,    266.9014
    267.5000,      15.0000,   4.00000,    279.3824
    272.5000,      15.0000,   4.00000,    281.2505
    277.5000,      15.0000,   4.00000,    264.6450
    282.5000,      15.0000,   4.00000,    247.5945
    287.5000,      15.0000,   4.00000,    241.3984
    292.5000,      15.0000,   4.00000,    271.1522
    297.5000,      15.0000,   4.00000,    282.7228
    302.5000,      15.0000,   4.00000,    307.4108
    307.5000,      15.0000,   4.00000,    302.1379
    312.5000,      15.0000,   4.00000,    308.4972
    317.5000,      15.0000,   4.00000,    313.5569
    322.5000,      15.0000,   4.00000,    318.7133
    327.5000,      15.0000,   4.00000,    315.8853
    332.5000,      15.0000,   4.00000,    309.2644
    337.5000,      15.0000,   4.00000,    308.4112
    342.5000,      15.0000,   4.00000,    310.4610
    347.5000,      15.0000,   4.00000,    308.6586
    352.5000,      15.0000,   4.00000,    308.7530
    357.5000,      15.0000,   4.00000,    307.0946
    362.5000,      15.0000,   4.00000,    298.8898
    367.5000,      15.0000,   4.00000,    300.0378
    372.5000,      15.0000,   4.00000,    302.9733
    377.5000,      15.0000,   4.00000,    306.4824
    382.5000,      15.0000,   4.00000,    321.0658
    402.5000,      15.0000,   4.00000,    316.3701
    407.5000,      15.0000,   4.00000,    319.7203
     82.5000,      55.0000,   1.00000,    562.2282
     87.5000,      55.0000,   1.00000,    539.2887
     92.5000,      55.0000,   1.00000,    521.9878
     97.5000,      55.0000,   1.00000,    509.1878
    102.5000,      55.0000,   1.00000,    498.5585
    107.5000,      55.0000,   1.00000,    481.3633
    112.5000,      55.0000,   1.00000,    442.8307
    117.5000,      55.0000,   1.00000,    411.4003
    122.5000,      55.0000,   1.00000,    407.1038
    127.5000,      55.0000,   1.00000,    416.3711
    132.5000,      55.0000,   1.00000,    436.3535
    137.5000,      55.0000,   1.00000,    453.8600
    142.5000,      55.0000,   1.00000,    455.9763
    147.5000,      55.0000,   1.00000,    451.6989
    152.5000,      55.0000,   1.00000,    440.8870
    157.5000,      55.0000,   1.00000,    429.1104
    162.5000,      55.0000,   1.00000,    423.6028
    167.5000,      55.0000,   1.00000,    435.4031
    172.5000,      55.0000,   1.00000,    439.3343
    177.5000,      55.0000,   1.00000,    418.0315
    182.5000,      55.0000,   1.00000,    390.1872
    187.5000,      55.0000,   1.00000,    352.6182
    192.5000,      55.0000,   1.00000,    320.7853
    197.5000,      55.0000,   1.00000,    305.4987
    202.5000,      55.0000,   1.00000,    295.9773
    207.5000,      55.0000,   1.00000,    284.7961
    212.5000,      55.0000,   1.00000,    279.1603
    217.5000,      55.0000,   1.00000,    274.0931
    222.5000,      55.0000,   1.00000,    264.8974
    227.5000,      55.0000,   1.00000,    269.6862
    232.5000,      55.0000,   1.00000,    278.2747
    242.5000,      55.0000,   1.00000,    297.9051
    247.5000,      55.0000,   1.00000,    303.7309
    252.5000,      55.0000,   1.00000,    297.7784
    257.5000,      55.0000,   1.00000,    288.9262
    262.5000,      55.0000,   1.00000,    282.4513
    267.5000,      55.0000,   1.00000,    275.2797
    272.5000,      55.0000,   1.00000,    274.6340
    277.5000,      55.0000,   1.00000,    269.1690
    282.5000,      55.0000,   1.00000,    262.4093
    287.5000,      55.0000,   1.00000,    260.5105
    292.5000,      55.0000,   1.00000,    262.1898
    297.5000,      55.0000,   1.00000,    264.8526
    302.5000,      55.0000,   1.00000,    269.5237
    307.5000,      55.0000,   1.00000,    272.6898
    312.5000,      55.0000,   1.00000,    279.1763
    317.5000,      55.0000,   1.00000,    284.7121
    322.5000,      55.0000,   1.00000,    292.3719
    327.5000,      55.0000,   1.00000,    292.0717
    332.5000,      55.0000,   1.00000,    295.0773
    337.5000,      55.0000,   1.00000,    300.3095
    342.5000,      55.0000,   1.00000,    296.3409
    347.5000,      55.0000,   1.00000,    295.0489
    352.5000,      55.0000,   1.00000,    296.7488
    357.5000,      55.0000,   1.00000,    299.3773
    362.5000,      55.0000,   1.00000,    304.3099
    367.5000,      55.0000,   1.00000,    303.8458
    372.5000,      55.0000,   1.00000,    302.1443
    377.5000,      55.0000,   1.00000,    298.1793
    382.5000,      55.0000,   1.00000,    302.6788
    387.5000,      55.0000,   1.00000,    305.2438
    392.5000,      55.0000,   1.00000,    302.4019
     82.5000,      15.0000,   5.00000,    648.0927
     87.5000,      15.0000,   5.00000,    621.5931
     92.5000,      15.0000,   5.00000,    546.5945
     97.5000,      15.0000,   5.00000,    471.8193
    107.5000,      15.0000,   5.00000,    408.8274
    112.5000,      15.0000,   5.00000,    392.2555
    117.5000,      15.0000,   5.00000,    406.3573
    122.5000,      15.0000,   5.00000,    413.7180
    127.5000,      15.0000,   5.00000,    401.3853
    132.5000,      15.0000,   5.00000,    366.2997
    137.5000,      15.0000,   5.00000,    333.8734
    142.5000,      15.0000,   5.00000,    362.3829
    147.5000,      15.0000,   5.00000,    424.7746
    152.5000,      15.0000,   5.00000,    519.0084
    157.5000,      15.0000,   5.00000,    557.7625
    162.5000,      15.0000,   5.00000,    549.3055
    167.5000,      15.0000,   5.00000,    493.3816
    172.5000,      15.0000,   5.00000,    444.4003
    177.5000,      15.0000,   5.00000,    399.3478
    182.5000,      15.0000,   5.00000,    350.5796
    187.5000,      15.0000,   5.00000,    308.7797
    192.5000,      15.0000,   5.00000,    255.6914
    197.5000,      15.0000,   5.00000,    222.4487
    202.5000,      15.0000,   5.00000,    182.8094
    207.5000,      15.0000,   5.00000,    193.7868
    212.5000,      15.0000,   5.00000,    229.9729
    217.5000,      15.0000,   5.00000,    263.8987
    222.5000,      15.0000,   5.00000,    280.0035
    227.5000,      15.0000,   5.00000,    277.6827
    232.5000,      15.0000,   5.00000,    268.6470
    252.5000,      15.0000,   5.00000,    292.9003
    257.5000,      15.0000,   5.00000,    278.2341
    262.5000,      15.0000,   5.00000,    272.8468
    267.5000,      15.0000,   5.00000,    288.6331
    272.5000,      15.0000,   5.00000,    290.8069
    287.5000,      15.0000,   5.00000,    229.3113
    292.5000,      15.0000,   5.00000,    250.0676
    297.5000,      15.0000,   5.00000,    258.0505
    302.5000,      15.0000,   5.00000,    280.9104
    307.5000,      15.0000,   5.00000,    276.6850
    312.5000,      15.0000,   5.00000,    281.8515
    317.5000,      15.0000,   5.00000,    282.8965
    322.5000,      15.0000,   5.00000,    288.4548
    327.5000,      15.0000,   5.00000,    288.1845
    332.5000,      15.0000,   5.00000,    285.4033
    337.5000,      15.0000,   5.00000,    287.2646
    342.5000,      15.0000,   5.00000,    284.0258
    357.5000,      15.0000,   5.00000,    294.1854
    362.5000,      15.0000,   5.00000,    290.6725
    392.5000,      15.0000,   5.00000,    317.6760
     97.5000,      65.0000,   1.00000,    482.4133
    102.5000,      65.0000,   1.00000,    473.8472
    107.5000,      65.0000,   1.00000,    461.6566
    112.5000,      65.0000,   1.00000,    449.3515
    117.5000,      65.0000,   1.00000,    436.8046
    122.5000,      65.0000,   1.00000,    420.1140
    127.5000,      65.0000,   1.00000,    417.0993
    132.5000,      65.0000,   1.00000,    418.1739
    137.5000,      65.0000,   1.00000,    414.9967
    142.5000,      65.0000,   1.00000,    416.5609
    147.5000,      65.0000,   1.00000,    421.5910
    152.5000,      65.0000,   1.00000,    420.3563
    157.5000,      65.0000,   1.00000,    408.2121
    162.5000,      65.0000,   1.00000,    400.9720
    167.5000,      65.0000,   1.00000,    394.6316
    172.5000,      65.0000,   1.00000,    394.4334
    177.5000,      65.0000,   1.00000,    397.9866
    182.5000,      65.0000,   1.00000,    394.9972
    187.5000,      65.0000,   1.00000,    388.2841
    192.5000,      65.0000,   1.00000,    362.8633
    197.5000,      65.0000,   1.00000,    335.5631
    202.5000,      65.0000,   1.00000,    315.2624
    207.5000,      65.0000,   1.00000,    299.4615
    212.5000,      65.0000,   1.00000,    283.0170
    217.5000,      65.0000,   1.00000,    275.8517
    257.5000,      65.0000,   1.00000,    284.5075
    262.5000,      65.0000,   1.00000,    282.5404
    267.5000,      65.0000,   1.00000,    285.5536
    272.5000,      65.0000,   1.00000,    285.3683
    277.5000,      65.0000,   1.00000,    285.7847
    287.5000,      65.0000,   1.00000,    275.2909
    292.5000,      65.0000,   1.00000,    272.0289
    297.5000,      65.0000,   1.00000,    269.1684
    302.5000,      65.0000,   1.00000,    262.2641
    307.5000,      65.0000,   1.00000,    257.1645
    312.5000,      65.0000,   1.00000,    256.5999
    317.5000,      65.0000,   1.00000,    259.8123
    322.5000,      65.0000,   1.00000,    268.9413
    327.5000,      65.0000,   1.00000,    274.0702
    332.5000,      65.0000,   1.00000,    273.8408
    337.5000,      65.0000,   1.00000,    274.6415
    342.5000,      65.0000,   1.00000,    277.0969
    347.5000,      65.0000,   1.00000,    281.3438
    352.5000,      65.0000,   1.00000,    284.8544
    357.5000,      65.0000,   1.00000,    286.4264
    362.5000,      65.0000,   1.00000,    284.2246
    367.5000,      65.0000,   1.00000,    287.8004
    372.5000,      65.0000,   1.00000,    291.2733
    377.5000,      65.0000,   1.00000,    293.0776
     97.5000,      15.0000,   6.00000,    453.4328
    102.5000,      15.0000,   6.00000,    414.6068
    107.5000,      15.0000,   6.00000,    401.2984
    112.5000,      15.0000,   6.00000,    395.4333
    117.5000,      15.0000,   6.00000,    413.2316
    122.5000,      15.0000,   6.00000,    415.8088
    127.5000,      15.0000,   6.00000,    394.4677
    132.5000,      15.0000,   6.00000,    350.5246
    137.5000,      15.0000,   6.00000,    315.4316
    142.5000,      15.0000,   6.00000,    345.1883
    147.5000,      15.0000,   6.00000,    410.0166
    152.5000,      15.0000,   6.00000,    506.9864
    157.5000,      15.0000,   6.00000,    546.5500
    162.5000,      15.0000,   6.00000,    540.0535
    167.5000,      15.0000,   6.00000,    482.4467
    172.5000,      15.0000,   6.00000,    434.6890
    177.5000,      15.0000,   6.00000,    394.0403
    182.5000,      15.0000,   6.00000,    354.8505
    187.5000,      15.0000,   6.00000,    320.1461
    192.5000,      15.0000,   6.00000,    268.6362
    197.5000,      15.0000,   6.00000,    232.5957
    202.5000,      15.0000,   6.00000,    187.0819
    207.5000,      15.0000,   6.00000,    193.2191
    212.5000,      15.0000,   6.00000,    224.4779
    217.5000,      15.0000,   6.00000,    259.9323
    267.5000,      15.0000,   6.00000,    293.3914
    272.5000,      15.0000,   6.00000,    301.2523
    297.5000,      15.0000,   6.00000,    263.1471
    307.5000,      15.0000,   6.00000,    264.6302
    312.5000,      15.0000,   6.00000,    265.0705
    317.5000,      15.0000,   6.00000,    264.3877
    322.5000,      15.0000,   6.00000,    272.1816
    327.5000,      15.0000,   6.00000,    270.0080
    342.5000,      15.0000,   6.00000,    265.9388
    105.0000,      30.0000,   3.00000,    432.6810
    110.0000,      30.0000,   3.00000,    420.9228
    115.0000,      30.0000,   3.00000,    413.4549
    120.0000,      30.0000,   3.00000,    397.6885
    125.0000,      30.0000,   3.00000,    384.8579
    130.0000,      30.0000,   3.00000,    369.1766
    135.0000,      30.0000,   3.00000,    373.5060
    140.0000,      30.0000,   3.00000,    378.9589
    145.0000,      30.0000,   3.00000,    401.5229
    150.0000,      30.0000,   3.00000,    430.7079
    155.0000,      30.0000,   3.00000,    461.1392
    160.0000,      30.0000,   3.00000,    488.5757
    165.0000,      30.0000,   3.00000,    489.9126
    170.0000,      30.0000,   3.00000,    467.0620
    175.0000,      30.0000,   3.00000,    415.8273
    180.0000,      30.0000,   3.00000,    374.9963
    185.0000,      30.0000,   3.00000,    333.2217
    190.0000,      30.0000,   3.00000,    300.1729
    195.0000,      30.0000,   3.00000,    262.4665
    200.0000,      30.0000,   3.00000,    239.3829
    205.0000,      30.0000,   3.00000,    235.2884
    210.0000,      30.0000,   3.00000,    227.6079
    265.0000,      30.0000,   3.00000,    288.9174
    270.0000,      30.0000,   3.00000,    281.9334
    275.0000,      30.0000,   3.00000,    279.9068
    280.0000,      30.0000,   3.00000,    277.2448
    290.0000,      30.0000,   3.00000,    268.4580
    295.0000,      30.0000,   3.00000,    265.8288
    300.0000,      30.0000,   3.00000,    269.5768
    305.0000,      30.0000,   3.00000,    268.1933
    310.0000,      30.0000,   3.00000,    269.6245
    315.0000,      30.0000,   3.00000,    265.9003
    320.0000,      30.0000,   3.00000,    262.7990
    325.0000,      30.0000,   3.00000,    261.3427
    330.0000,      30.0000,   3.00000,    262.9808
    335.0000,      30.0000,   3.00000,    263.5485
    340.0000,      30.0000,   3.00000,    264.2534
    345.0000,      30.0000,   3.00000,    264.5398
    350.0000,      30.0000,   3.00000,    265.4930
    355.0000,      30.0000,   3.00000,    264.9776
    360.0000,      30.0000,   3.00000,    266.7281
    365.0000,      30.0000,   3.00000,    270.2187
    370.0000,      30.0000,   3.00000,    269.5452
    112.5000,      25.0000,   4.00000,    414.9646
    122.5000,      25.0000,   4.00000,    401.8060
    127.5000,      25.0000,   4.00000,    384.6708
    137.5000,      25.0000,   4.00000,    364.6365
    142.5000,      25.0000,   4.00000,    375.9278
    147.5000,      25.0000,   4.00000,    417.7734
    152.5000,      25.0000,   4.00000,    464.2431
    157.5000,      25.0000,   4.00000,    495.5722
    162.5000,      25.0000,   4.00000,    492.7686
    167.5000,      25.0000,   4.00000,    482.7221
    172.5000,      25.0000,   4.00000,    437.7718
    177.5000,      25.0000,   4.00000,    384.2525
    182.5000,      25.0000,   4.00000,    354.7489
    187.5000,      25.0000,   4.00000,    312.9229
    192.5000,      25.0000,   4.00000,    264.9825
    197.5000,      25.0000,   4.00000,    236.4967
    202.5000,      25.0000,   4.00000,    226.3998
    272.5000,      25.0000,   4.00000,    282.3917
    287.5000,      25.0000,   4.00000,    270.8371
    292.5000,      25.0000,   4.00000,    269.1969
    297.5000,      25.0000,   4.00000,    275.6899
    302.5000,      25.0000,   4.00000,    276.2768
    307.5000,      25.0000,   4.00000,    282.9123
    312.5000,      25.0000,   4.00000,    271.8740
    317.5000,      25.0000,   4.00000,    269.4784
    327.5000,      25.0000,   4.00000,    259.6168
    362.5000,      25.0000,   4.00000,    262.5770
  13.71
ITERATION 2
MODEL RESISTIVITY
LAYER 1
93,     2.5000
     10.0000,     1297.9
     15.0000,     1424.3
     20.0000,     1579.1
     25.0000,     1500.2
     30.0000,     1490.6
     35.0000,     1454.0
     40.0000,     1535.2
     45.0000,     1649.7
     50.0000,     1904.8
     55.0000,     1990.8
     60.0000,     1874.0
     65.0000,     1767.6
     70.0000,     1690.1
     75.0000,     1694.1
     80.0000,     1747.4
     85.0000,     2089.2
     90.0000,     2072.9
     95.0000,     1706.3
    100.0000,     1513.3
    105.0000,     1574.8
    110.0000,     1542.1
    115.0000,     1737.7
    120.0000,     1894.5
    125.0000,     2061.5
    130.0000,     1882.0
    135.0000,     1483.0
    140.0000,     1201.0
    145.0000,     1187.0
    150.0000,     1885.6
    155.0000,     2309.6
    160.0000,     3009.3
    165.0000,     2848.9
    170.0000,     2166.8
    175.0000,     1672.9
    180.0000,     1501.1
    185.0000,     1183.2
    190.0000,     1027.0
    195.0000,     1341.9
    200.0000,     942.23
    205.0000,     1055.0
    210.0000,     1327.3
    215.0000,     1579.7
    220.0000,     1850.9
    225.0000,     1748.0
    230.0000,     1293.6
    235.0000,     1046.0
    240.0000,     801.00
    245.0000,     692.17
    250.0000,     634.17
    255.0000,     583.06
    260.0000,     457.28
    265.0000,     406.69
    270.0000,     435.06
    275.0000,     449.66
    280.0000,     356.48
    285.0000,     285.74
    290.0000,     289.84
    295.0000,     263.45
    300.0000,     334.79
    305.0000,     283.41
    310.0000,     303.69
    315.0000,     290.35
    320.0000,     286.91
    325.0000,     295.67
    330.0000,     295.76
    335.0000,     265.67
    340.0000,     255.95
    345.0000,     258.51
    350.0000,     247.90
    355.0000,     252.13
    360.0000,     250.45
    365.0000,     244.41
    370.0000,     231.76
    375.0000,     233.23
    380.0000,     237.75
    385.0000,     224.10
    390.0000,     260.12
    395.0000,     240.14
    400.0000,     249.90
    405.0000,     225.74
    410.0000,     240.71
    415.0000,     246.21
    420.0000,     188.33
    425.0000,     251.28
    430.0000,     235.58
    435.0000,     238.77
    440.0000,     213.10
    445.0000,     214.16
    450.0000,     211.01
    455.0000,     247.11
    460.0000,     248.30
    465.0000,     236.34
           227.8690
LAYER 2
93,     5.2500
     10.0000,     1253.3
     15.0000,     1373.8
     20.0000,     1503.8
     25.0000,     1443.6
     30.0000,     1413.1
     35.0000,     1378.6
     40.0000,     1440.5
     45.0000,     1550.9
     50.0000,     1786.2
     55.0000,     1877.9
     60.0000,     1781.0
     65.0000,     1680.3
     70.0000,     1629.1
     75.0000,     1651.9
     80.0000,     1737.9
     85.0000,     2033.2
     90.0000,     2015.4
     95.0000,     1690.0
    100.0000,     1525.1
    105.0000,     1563.4
    110.0000,     1559.3
    115.0000,     1727.2
    120.0000,     1891.7
    125.0000,     2055.2
    130.0000,     1879.8
    135.0000,     1480.9
    140.0000,     1210.5
    145.0000,     1236.9
    150.0000,     1805.5
    155.0000,     2128.1
    160.0000,     2638.9
    165.0000,     2438.0
    170.0000,     1836.3
    175.0000,     1499.5
    180.0000,     1432.3
    185.0000,     1136.0
    190.0000,     983.18
    195.0000,     1277.0
    200.0000,     898.73
    205.0000,     983.06
    210.0000,     1260.9
    215.0000,     1522.0
    220.0000,     1796.8
    225.0000,     1719.5
    230.0000,     1310.6
    235.0000,     1041.4
    240.0000,     804.13
    245.0000,     704.13
    250.0000,     652.94
    255.0000,     594.93
    260.0000,     473.89
    265.0000,     425.18
    270.0000,     444.48
    275.0000,     460.93
    280.0000,     375.01
    285.0000,     302.46
    290.0000,     297.66
    295.0000,     279.17
    300.0000,     339.57
    305.0000,     298.93
    310.0000,     311.52
    315.0000,     300.67
    320.0000,     294.20
    325.0000,     299.83
    330.0000,     297.24
    335.0000,     270.25
    340.0000,     262.56
    345.0000,     264.65
    350.0000,     252.28
    355.0000,     257.39
    360.0000,     254.81
    365.0000,     246.84
    370.0000,     235.11
    375.0000,     236.02
    380.0000,     240.60
    385.0000,     232.59
    390.0000,     263.17
    395.0000,     248.91
    400.0000,     251.17
    405.0000,     231.86
    410.0000,     245.34
    415.0000,     247.09
    420.0000,     202.29
    425.0000,     251.00
    430.0000,     241.81
    435.0000,     236.59
    440.0000,     216.39
    445.0000,     217.17
    450.0000,     218.69
    455.0000,     248.31
    460.0000,     249.48
    465.0000,     237.83
           231.1134
LAYER 3
91,     8.2750
     15.0000,     1168.1
     20.0000,     1260.1
     25.0000,     1238.2
     30.0000,     1196.5
     35.0000,     1169.1
     40.0000,     1210.1
     45.0000,     1318.4
     50.0000,     1525.8
     55.0000,     1634.1
     60.0000,     1575.5
     65.0000,     1499.0
     70.0000,     1483.7
     75.0000,     1535.4
     80.0000,     1644.4
     85.0000,     1858.7
     90.0000,     1838.7
     95.0000,     1600.3
    100.0000,     1471.8
    105.0000,     1474.4
    110.0000,     1479.0
    115.0000,     1585.0
    120.0000,     1720.6
    125.0000,     1845.1
    130.0000,     1697.0
    135.0000,     1365.0
    140.0000,     1161.1
    145.0000,     1225.3
    150.0000,     1579.8
    155.0000,     1713.5
    160.0000,     1914.9
    165.0000,     1666.9
    170.0000,     1243.8
    175.0000,     1134.4
    180.0000,     1204.1
    185.0000,     956.98
    190.0000,     811.46
    195.0000,     976.04
    200.0000,     679.84
    205.0000,     698.43
    210.0000,     942.74
    215.0000,     1233.0
    220.0000,     1533.5
    225.0000,     1551.1
    230.0000,     1260.6
    235.0000,     1006.8
    240.0000,     807.14
    245.0000,     739.90
    250.0000,     710.84
    255.0000,     649.08
    260.0000,     534.54
    265.0000,     483.55
    270.0000,     490.19
    275.0000,     509.06
    280.0000,     436.11
    285.0000,     357.22
    290.0000,     336.46
    295.0000,     325.56
    300.0000,     373.31
    305.0000,     347.41
    310.0000,     352.37
    315.0000,     342.16
    320.0000,     328.11
    325.0000,     323.84
    330.0000,     314.66
    335.0000,     291.66
    340.0000,     287.53
    345.0000,     288.98
    350.0000,     275.25
    355.0000,     279.92
    360.0000,     275.45
    365.0000,     263.27
    370.0000,     250.97
    375.0000,     251.52
    380.0000,     258.09
    385.0000,     258.44
    390.0000,     283.08
    395.0000,     271.70
    400.0000,     262.92
    405.0000,     247.00
    410.0000,     258.45
    415.0000,     259.34
    420.0000,     230.33
    425.0000,     261.77
    430.0000,     253.65
    435.0000,     240.03
    440.0000,     225.34
    445.0000,     228.93
    450.0000,     235.60
    455.0000,     256.22
    460.0000,     253.21
           240.0438
LAYER 4
89,    11.6025
     20.0000,     945.75
     25.0000,     976.90
     30.0000,     944.71
     35.0000,     930.23
     40.0000,     963.34
     45.0000,     1077.1
     50.0000,     1272.4
     55.0000,     1412.4
     60.0000,     1404.3
     65.0000,     1363.4
     70.0000,     1372.5
     75.0000,     1432.4
     80.0000,     1524.4
     85.0000,     1655.2
     90.0000,     1616.9
     95.0000,     1433.7
    100.0000,     1314.6
    105.0000,     1272.2
    110.0000,     1246.9
    115.0000,     1280.7
    120.0000,     1353.2
    125.0000,     1418.8
    130.0000,     1313.2
    135.0000,     1096.8
    140.0000,     986.97
    145.0000,     1070.4
    150.0000,     1260.9
    155.0000,     1244.0
    160.0000,     1241.6
    165.0000,     1007.8
    170.0000,     753.85
    175.0000,     765.34
    180.0000,     888.04
    185.0000,     694.03
    190.0000,     551.73
    195.0000,     585.83
    200.0000,     386.86
    205.0000,     372.14
    210.0000,     530.19
    215.0000,     774.42
    220.0000,     1051.3
    225.0000,     1159.4
    230.0000,     1031.0
    235.0000,     873.85
    240.0000,     758.76
    245.0000,     753.08
    250.0000,     766.97
    255.0000,     718.15
    260.0000,     610.28
    265.0000,     553.43
    270.0000,     550.96
    275.0000,     577.99
    280.0000,     524.47
    285.0000,     442.12
    290.0000,     407.17
    295.0000,     398.09
    300.0000,     438.99
    305.0000,     422.87
    310.0000,     424.08
    315.0000,     409.92
    320.0000,     383.79
    325.0000,     365.66
    330.0000,     348.77
    335.0000,     328.53
    340.0000,     328.39
    345.0000,     330.21
    350.0000,     315.48
    355.0000,     318.34
    360.0000,     310.45
    365.0000,     292.74
    370.0000,     278.14
    375.0000,     279.19
    380.0000,     289.84
    385.0000,     297.46
    390.0000,     318.87
    395.0000,     304.89
    400.0000,     286.36
    405.0000,     270.17
    410.0000,     280.98
    415.0000,     284.50
    420.0000,     265.13
    425.0000,     284.34
    430.0000,     271.12
    435.0000,     251.75
    440.0000,     239.96
    445.0000,     246.62
    450.0000,     255.12
    455.0000,     268.30
           255.6381
LAYER 5
85,    15.2628
     30.0000,     607.90
     35.0000,     638.92
     40.0000,     673.72
     45.0000,     800.81
     50.0000,     962.00
     55.0000,     1150.6
     60.0000,     1253.9
     65.0000,     1305.6
     70.0000,     1340.9
     75.0000,     1364.5
     80.0000,     1359.7
     85.0000,     1318.0
     90.0000,     1203.0
     95.0000,     1038.3
    100.0000,     883.95
    105.0000,     759.75
    110.0000,     668.25
    115.0000,     611.42
    120.0000,     584.26
    125.0000,     567.84
    130.0000,     538.00
    135.0000,     511.12
    140.0000,     532.22
    145.0000,     614.09
    150.0000,     691.09
    155.0000,     673.14
    160.0000,     615.02
    165.0000,     500.19
    170.0000,     414.06
    175.0000,     431.47
    180.0000,     455.55
    185.0000,     339.91
    190.0000,     229.88
    195.0000,     169.72
    200.0000,     110.30
    205.0000,      98.68
    210.0000,     135.61
    215.0000,     217.43
    220.0000,     329.98
    225.0000,     423.02
    230.0000,     460.51
    235.0000,     474.40
    240.0000,     504.02
    245.0000,     574.31
    250.0000,     642.74
    255.0000,     651.83
    260.0000,     606.79
    265.0000,     568.76
    270.0000,     565.60
    275.0000,     598.23
    280.0000,     608.00
    285.0000,     580.70
    290.0000,     555.13
    295.0000,     548.24
    300.0000,     563.40
    305.0000,     559.17
    310.0000,     550.71
    315.0000,     524.41
    320.0000,     482.81
    325.0000,     446.12
    330.0000,     421.22
    335.0000,     408.34
    340.0000,     410.17
    345.0000,     410.49
    350.0000,     399.59
    355.0000,     393.04
    360.0000,     377.97
    365.0000,     356.69
    370.0000,     342.95
    375.0000,     346.58
    380.0000,     363.54
    385.0000,     381.43
    390.0000,     394.63
    395.0000,     381.14
    400.0000,     358.73
    405.0000,     344.97
    410.0000,     350.75
    415.0000,     356.71
    420.0000,     349.76
    425.0000,     345.06
    430.0000,     321.91
    435.0000,     300.47
    440.0000,     288.92
    445.0000,     291.57
           289.8734
LAYER 6
81,    19.2890
     40.0000,     553.37
     45.0000,     700.70
     50.0000,     820.00
     55.0000,     1007.8
     60.0000,     1152.6
     65.0000,     1269.5
     70.0000,     1331.6
     75.0000,     1342.4
     80.0000,     1295.7
     85.0000,     1193.9
     90.0000,     1045.3
     95.0000,     874.05
    100.0000,     711.56
    105.0000,     577.71
    110.0000,     479.28
    115.0000,     413.02
    120.0000,     372.00
    125.0000,     347.04
    130.0000,     333.19
    135.0000,     336.12
    140.0000,     366.84
    145.0000,     422.87
    150.0000,     471.49
    155.0000,     476.76
    160.0000,     448.26
    165.0000,     397.32
    170.0000,     362.14
    175.0000,     363.65
    180.0000,     345.51
    185.0000,     258.55
    190.0000,     169.79
    195.0000,     111.37
    200.0000,      74.85
    205.0000,      64.42
    210.0000,      76.88
    215.0000,     109.58
    220.0000,     156.81
    225.0000,     204.49
    230.0000,     242.01
    235.0000,     275.68
    240.0000,     318.37
    245.0000,     375.46
    250.0000,     428.58
    255.0000,     452.56
    260.0000,     447.48
    265.0000,     438.18
    270.0000,     444.93
    275.0000,     472.97
    280.0000,     502.61
    285.0000,     517.47
    290.0000,     522.43
    295.0000,     527.32
    300.0000,     534.71
    305.0000,     534.87
    310.0000,     527.00
    315.0000,     506.29
    320.0000,     476.01
    325.0000,     447.98
    330.0000,     429.34
    335.0000,     421.25
    340.0000,     420.93
    345.0000,     419.42
    350.0000,     412.05
    355.0000,     403.03
    360.0000,     389.49
    365.0000,     374.76
    370.0000,     367.70
    375.0000,     374.34
    380.0000,     392.11
    385.0000,     411.69
    390.0000,     423.65
    395.0000,     419.01
    400.0000,     406.80
    405.0000,     399.37
    410.0000,     401.78
    415.0000,     404.71
    420.0000,     398.47
    425.0000,     384.96
    430.0000,     361.04
    435.0000,     343.12
           324.6252
LAYER 7
77,    23.7179
     50.0000,     671.16
     55.0000,     868.57
     60.0000,     997.38
     65.0000,     1134.8
     70.0000,     1217.8
     75.0000,     1244.5
     80.0000,     1209.3
     85.0000,     1114.3
     90.0000,     976.11
     95.0000,     819.00
    100.0000,     668.25
    105.0000,     541.66
    110.0000,     445.67
    115.0000,     378.08
    120.0000,     333.47
    125.0000,     306.48
    130.0000,     294.96
    135.0000,     300.32
    140.0000,     324.42
    145.0000,     362.31
    150.0000,     397.58
    155.0000,     413.67
    160.0000,     409.98
    165.0000,     394.20
    170.0000,     381.39
    175.0000,     372.76
    180.0000,     337.72
    185.0000,     261.56
    190.0000,     180.95
    195.0000,     121.90
    200.0000,      86.23
    205.0000,      71.90
    210.0000,      74.04
    215.0000,      88.29
    220.0000,     110.27
    225.0000,     134.77
    230.0000,     158.72
    235.0000,     183.86
    240.0000,     213.63
    245.0000,     247.91
    250.0000,     279.22
    255.0000,     298.78
    260.0000,     306.39
    265.0000,     311.06
    270.0000,     322.27
    275.0000,     343.62
    280.0000,     369.81
    285.0000,     393.23
    290.0000,     411.11
    295.0000,     424.68
    300.0000,     434.77
    305.0000,     439.83
    310.0000,     438.75
    315.0000,     430.35
    320.0000,     416.81
    325.0000,     403.45
    330.0000,     394.20
    335.0000,     389.99
    340.0000,     388.84
    345.0000,     387.05
    350.0000,     382.60
    355.0000,     376.41
    360.0000,     368.84
    365.0000,     362.74
    370.0000,     362.89
    375.0000,     372.33
    380.0000,     389.50
    385.0000,     408.65
    390.0000,     422.83
    395.0000,     427.66
    400.0000,     427.16
    405.0000,     427.10
    410.0000,     428.67
    415.0000,     428.20
    420.0000,     421.15
    425.0000,     407.29
           379.7547
LAYER 8
73,    28.5897
     60.0000,     816.53
     65.0000,     969.89
     70.0000,     1049.3
     75.0000,     1082.3
     80.0000,     1079.9
     85.0000,     1024.6
     90.0000,     927.53
     95.0000,     806.02
    100.0000,     681.02
    105.0000,     570.07
    110.0000,     480.55
    115.0000,     413.37
    120.0000,     366.47
    125.0000,     337.18
    130.0000,     324.08
    135.0000,     326.68
    140.0000,     343.93
    145.0000,     371.35
    150.0000,     400.19
    155.0000,     421.78
    160.0000,     433.24
    165.0000,     436.13
    170.0000,     432.87
    175.0000,     417.59
    180.0000,     374.77
    185.0000,     302.94
    190.0000,     225.25
    195.0000,     162.59
    200.0000,     121.14
    205.0000,      99.29
    210.0000,      92.17
    215.0000,      94.87
    220.0000,     103.47
    225.0000,     115.08
    230.0000,     128.35
    235.0000,     143.52
    240.0000,     161.09
    245.0000,     180.15
    250.0000,     197.72
    255.0000,     211.01
    260.0000,     220.11
    265.0000,     228.28
    270.0000,     239.35
    275.0000,     255.12
    280.0000,     274.31
    285.0000,     294.01
    290.0000,     311.86
    295.0000,     326.89
    300.0000,     338.76
    305.0000,     347.09
    310.0000,     351.51
    315.0000,     351.91
    320.0000,     349.40
    325.0000,     346.11
    330.0000,     343.74
    335.0000,     342.85
    340.0000,     342.71
    345.0000,     342.15
    350.0000,     340.57
    355.0000,     338.41
    360.0000,     336.57
    365.0000,     337.04
    370.0000,     342.28
    375.0000,     353.70
    380.0000,     370.50
    385.0000,     389.46
    390.0000,     405.84
    395.0000,     416.31
    400.0000,     423.80
    405.0000,     430.33
    410.0000,     432.22
    415.0000,     430.67
           423.9106
LAYER 9
67,    33.9487
     75.0000,     911.88
     80.0000,     936.10
     85.0000,     922.84
     90.0000,     876.65
     95.0000,     799.83
    100.0000,     706.48
    105.0000,     618.70
    110.0000,     542.67
    115.0000,     480.77
    120.0000,     434.97
    125.0000,     404.93
    130.0000,     390.12
    135.0000,     389.66
    140.0000,     401.85
    145.0000,     423.33
    150.0000,     448.87
    155.0000,     472.95
    160.0000,     491.62
    165.0000,     501.99
    170.0000,     500.18
    175.0000,     479.12
    180.0000,     431.86
    185.0000,     362.15
    190.0000,     286.19
    195.0000,     220.09
    200.0000,     171.37
    205.0000,     140.17
    210.0000,     122.89
    215.0000,     115.25
    220.0000,     113.78
    225.0000,     116.17
    230.0000,     121.21
    235.0000,     128.41
    240.0000,     137.41
    245.0000,     147.39
    250.0000,     157.15
    255.0000,     165.75
    260.0000,     173.32
    265.0000,     181.05
    270.0000,     190.37
    275.0000,     202.07
    280.0000,     215.81
    285.0000,     230.49
    290.0000,     244.83
    295.0000,     257.91
    300.0000,     269.15
    305.0000,     278.26
    310.0000,     285.08
    315.0000,     289.62
    320.0000,     292.38
    325.0000,     294.18
    330.0000,     295.69
    335.0000,     297.24
    340.0000,     298.68
    345.0000,     299.85
    350.0000,     300.73
    355.0000,     301.77
    360.0000,     303.74
    365.0000,     307.95
    370.0000,     315.89
    375.0000,     328.22
    380.0000,     344.94
    385.0000,     364.53
    390.0000,     382.73
    395.0000,     393.34
    400.0000,     403.24
           420.2104
LAYER 10
61,    39.8436
     90.0000,     833.57
     95.0000,     771.61
    100.0000,     715.87
    105.0000,     656.51
    110.0000,     602.74
    115.0000,     552.39
    120.0000,     514.25
    125.0000,     488.00
    130.0000,     474.33
    135.0000,     472.87
    140.0000,     482.40
    145.0000,     500.58
    150.0000,     523.81
    155.0000,     547.63
    160.0000,     567.20
    165.0000,     577.21
    170.0000,     571.60
    175.0000,     544.51
    180.0000,     493.76
    185.0000,     424.89
    190.0000,     350.10
    195.0000,     281.63
    200.0000,     226.60
    205.0000,     186.51
    210.0000,     159.42
    215.0000,     142.20
    220.0000,     132.01
    225.0000,     126.76
    230.0000,     125.08
    235.0000,     126.09
    240.0000,     129.11
    245.0000,     133.46
    250.0000,     138.49
    255.0000,     143.80
    260.0000,     149.37
    265.0000,     155.60
    270.0000,     162.97
    275.0000,     171.74
    280.0000,     181.78
    285.0000,     192.60
    290.0000,     203.57
    295.0000,     214.09
    300.0000,     223.71
    305.0000,     232.17
    310.0000,     239.34
    315.0000,     245.19
    320.0000,     249.90
    325.0000,     253.81
    330.0000,     257.19
    335.0000,     260.24
    340.0000,     263.02
    345.0000,     265.62
    350.0000,     268.20
    355.0000,     271.12
    360.0000,     274.94
    365.0000,     280.52
    370.0000,     289.43
    375.0000,     301.43
    380.0000,     318.07
    385.0000,     336.31
           366.1535
LAYER 11
57,    46.3279
    100.0000,     700.85
    105.0000,     659.39
    110.0000,     628.37
    115.0000,     603.76
    120.0000,     583.25
    125.0000,     566.43
    130.0000,     558.09
    135.0000,     558.82
    140.0000,     568.43
    145.0000,     585.47
    150.0000,     607.15
    155.0000,     629.27
    160.0000,     646.43
    165.0000,     652.43
    170.0000,     641.02
    175.0000,     607.92
    180.0000,     553.36
    185.0000,     483.39
    190.0000,     408.00
    195.0000,     336.98
    200.0000,     276.66
    205.0000,     229.25
    210.0000,     194.01
    215.0000,     168.87
    220.0000,     151.55
    225.0000,     140.14
    230.0000,     133.15
    235.0000,     129.49
    240.0000,     128.34
    245.0000,     129.01
    250.0000,     130.98
    255.0000,     133.93
    260.0000,     137.72
    265.0000,     142.40
    270.0000,     148.07
    275.0000,     154.74
    280.0000,     162.31
    285.0000,     170.52
    290.0000,     179.01
    295.0000,     187.42
    300.0000,     195.42
    305.0000,     202.84
    310.0000,     209.51
    315.0000,     215.40
    320.0000,     220.56
    325.0000,     225.13
    330.0000,     229.27
    335.0000,     233.11
    340.0000,     236.70
    345.0000,     240.19
    350.0000,     243.71
    355.0000,     247.35
    360.0000,     251.49
    365.0000,     256.00
    370.0000,     262.42
    375.0000,     273.32
           293.8289
LAYER 12
53, 
    110.0000,     611.56
    115.0000,     624.45
    120.0000,     625.60
    125.0000,     622.68
    130.0000,     621.77
    135.0000,     626.68
    140.0000,     638.80
    145.0000,     657.49
    150.0000,     680.29
    155.0000,     702.91
    160.0000,     719.50
    165.0000,     723.36
    170.0000,     708.17
    175.0000,     670.26
    180.0000,     610.80
    185.0000,     536.31
    190.0000,     456.34
    195.0000,     380.13
    200.0000,     313.88
    205.0000,     260.17
    210.0000,     218.75
    215.0000,     187.99
    220.0000,     165.81
    225.0000,     150.31
    230.0000,     139.89
    235.0000,     133.32
    240.0000,     129.66
    245.0000,     128.19
    250.0000,     128.34
    255.0000,     129.78
    260.0000,     132.28
    265.0000,     135.77
    270.0000,     140.21
    275.0000,     145.53
    280.0000,     151.62
    285.0000,     158.30
    290.0000,     165.32
    295.0000,     172.37
    300.0000,     179.24
    305.0000,     185.77
    310.0000,     191.84
    315.0000,     197.36
    320.0000,     202.37
    325.0000,     206.99
    330.0000,     211.31
    335.0000,     215.44
    340.0000,     219.39
    345.0000,     223.32
    350.0000,     227.33
    355.0000,     230.77
    360.0000,     233.81
    365.0000,     235.81
           235.5925
CALCULATED APPARENT RESISTIVITY
      7.5000,       5.0000,   1.00000,   1260.2395
     12.5000,       5.0000,   1.00000,   1312.7550
     17.5000,       5.0000,   1.00000,   1396.0055
     22.5000,       5.0000,   1.00000,   1356.8663
     27.5000,       5.0000,   1.00000,   1401.0675
     32.5000,       5.0000,   1.00000,   1398.0554
     37.5000,       5.0000,   1.00000,   1470.3772
     42.5000,       5.0000,   1.00000,   1537.5000
     47.5000,       5.0000,   1.00000,   1684.2772
     52.5000,       5.0000,   1.00000,   1717.4510
     57.5000,       5.0000,   1.00000,   1719.0614
     62.5000,       5.0000,   1.00000,   1699.3977
     67.5000,       5.0000,   1.00000,   1657.2755
     72.5000,       5.0000,   1.00000,   1718.5438
     77.5000,       5.0000,   1.00000,   1712.3446
     82.5000,       5.0000,   1.00000,   1832.8904
     87.5000,       5.0000,   1.00000,   1800.4298
     92.5000,       5.0000,   1.00000,   1671.6090
     97.5000,       5.0000,   1.00000,   1567.9659
    102.5000,       5.0000,   1.00000,   1595.6801
    107.5000,       5.0000,   1.00000,   1544.7164
    112.5000,       5.0000,   1.00000,   1689.6482
    117.5000,       5.0000,   1.00000,   1704.6614
    122.5000,       5.0000,   1.00000,   1749.3966
    127.5000,       5.0000,   1.00000,   1632.6973
    132.5000,       5.0000,   1.00000,   1470.7705
    137.5000,       5.0000,   1.00000,   1384.5297
    142.5000,       5.0000,   1.00000,   1340.8478
    147.5000,       5.0000,   1.00000,   1779.4257
    152.5000,       5.0000,   1.00000,   1840.1951
    157.5000,       5.0000,   1.00000,   2134.7891
    162.5000,       5.0000,   1.00000,   2023.4042
    167.5000,       5.0000,   1.00000,   1826.2657
    172.5000,       5.0000,   1.00000,   1505.1708
    177.5000,       5.0000,   1.00000,   1360.6772
    182.5000,       5.0000,   1.00000,   1174.5417
    187.5000,       5.0000,   1.00000,    961.9023
    192.5000,       5.0000,   1.00000,   1141.3838
    197.5000,       5.0000,   1.00000,    895.0956
    202.5000,       5.0000,   1.00000,   1063.6732
    207.5000,       5.0000,   1.00000,   1193.5287
    212.5000,       5.0000,   1.00000,   1313.8690
    217.5000,       5.0000,   1.00000,   1419.1960
    222.5000,       5.0000,   1.00000,   1396.3212
    227.5000,       5.0000,   1.00000,   1186.8091
    232.5000,       5.0000,   1.00000,   1044.1594
    237.5000,       5.0000,   1.00000,    832.4272
    242.5000,       5.0000,   1.00000,    725.9025
    247.5000,       5.0000,   1.00000,    631.6590
    252.5000,       5.0000,   1.00000,    584.5139
    257.5000,       5.0000,   1.00000,    501.2705
    262.5000,       5.0000,   1.00000,    455.1304
    267.5000,       5.0000,   1.00000,    440.8665
    272.5000,       5.0000,   1.00000,    427.5313
    277.5000,       5.0000,   1.00000,    374.0280
    282.5000,       5.0000,   1.00000,    329.3721
    287.5000,       5.0000,   1.00000,    333.1956
    292.5000,       5.0000,   1.00000,    284.8363
    297.5000,       5.0000,   1.00000,    345.7113
    302.5000,       5.0000,   1.00000,    294.9362
    307.5000,       5.0000,   1.00000,    322.9780
    312.5000,       5.0000,   1.00000,    306.4160
    317.5000,       5.0000,   1.00000,    304.4227
    322.5000,       5.0000,   1.00000,    300.1329
    327.5000,       5.0000,   1.00000,    296.9500
    332.5000,       5.0000,   1.00000,    278.4828
    337.5000,       5.0000,   1.00000,    273.6422
    342.5000,       5.0000,   1.00000,    270.4220
    347.5000,       5.0000,   1.00000,    259.0443
    352.5000,       5.0000,   1.00000,    261.6566
    357.5000,       5.0000,   1.00000,    255.8017
    362.5000,       5.0000,   1.00000,    253.1673
    367.5000,       5.0000,   1.00000,    241.6959
    372.5000,       5.0000,   1.00000,    244.2855
    377.5000,       5.0000,   1.00000,    250.7532
    382.5000,       5.0000,   1.00000,    234.0646
    387.5000,       5.0000,   1.00000,    265.8025
    392.5000,       5.0000,   1.00000,    240.4229
    397.5000,       5.0000,   1.00000,    258.9818
    402.5000,       5.0000,   1.00000,    236.9812
    407.5000,       5.0000,   1.00000,    239.3357
    412.5000,       5.0000,   1.00000,    253.6849
    417.5000,       5.0000,   1.00000,    207.1738
    422.5000,       5.0000,   1.00000,    257.8411
    427.5000,       5.0000,   1.00000,    225.2178
    432.5000,       5.0000,   1.00000,    239.7184
    437.5000,       5.0000,   1.00000,    222.3850
    442.5000,       5.0000,   1.00000,    231.2774
    447.5000,       5.0000,   1.00000,    221.1815
    452.5000,       5.0000,   1.00000,    243.2495
    457.5000,       5.0000,   1.00000,    238.7435
    462.5000,       5.0000,   1.00000,    240.1271
    467.5000,       5.0000,   1.00000,    234.3199
     12.5000,       5.0000,   2.00000,   1180.5980
     17.5000,       5.0000,   2.00000,   1262.7227
     22.5000,       5.0000,   2.00000,   1211.6195
     27.5000,       5.0000,   2.00000,   1246.7324
     32.5000,       5.0000,   2.00000,   1293.2943
     37.5000,       5.0000,   2.00000,   1323.6964
     42.5000,       5.0000,   2.00000,   1372.0035
     47.5000,       5.0000,   2.00000,   1510.4602
     52.5000,       5.0000,   2.00000,   1550.3434
     57.5000,       5.0000,   2.00000,   1549.1101
     62.5000,       5.0000,   2.00000,   1578.0262
     67.5000,       5.0000,   2.00000,   1602.4315
     72.5000,       5.0000,   2.00000,   1602.6754
     77.5000,       5.0000,   2.00000,   1549.3927
     82.5000,       5.0000,   2.00000,   1710.3895
     87.5000,       5.0000,   2.00000,   1717.0516
     92.5000,       5.0000,   2.00000,   1503.0712
     97.5000,       5.0000,   2.00000,   1477.8470
    102.5000,       5.0000,   2.00000,   1555.3510
    107.5000,       5.0000,   2.00000,   1468.2756
    112.5000,       5.0000,   2.00000,   1484.4126
    117.5000,       5.0000,   2.00000,   1468.6041
    122.5000,       5.0000,   2.00000,   1509.9063
    127.5000,       5.0000,   2.00000,   1480.9811
    132.5000,       5.0000,   2.00000,   1398.8289
    137.5000,       5.0000,   2.00000,   1284.0420
    142.5000,       5.0000,   2.00000,   1257.6917
    147.5000,       5.0000,   2.00000,   1537.7621
    152.5000,       5.0000,   2.00000,   1449.4659
    157.5000,       5.0000,   2.00000,   1540.1694
    162.5000,       5.0000,   2.00000,   1548.2045
    167.5000,       5.0000,   2.00000,   1309.6356
    172.5000,       5.0000,   2.00000,   1191.1118
    177.5000,       5.0000,   2.00000,   1222.7850
    182.5000,       5.0000,   2.00000,    949.2193
    187.5000,       5.0000,   2.00000,    822.6772
    192.5000,       5.0000,   2.00000,   1048.8517
    197.5000,       5.0000,   2.00000,    778.5576
    202.5000,       5.0000,   2.00000,    839.8205
    207.5000,       5.0000,   2.00000,   1000.3463
    212.5000,       5.0000,   2.00000,    983.4317
    217.5000,       5.0000,   2.00000,   1068.9738
    222.5000,       5.0000,   2.00000,   1072.6134
    227.5000,       5.0000,   2.00000,    956.2325
    232.5000,       5.0000,   2.00000,    925.1599
    237.5000,       5.0000,   2.00000,    802.5621
    242.5000,       5.0000,   2.00000,    697.0925
    247.5000,       5.0000,   2.00000,    651.0605
    252.5000,       5.0000,   2.00000,    622.2141
    257.5000,       5.0000,   2.00000,    516.8547
    262.5000,       5.0000,   2.00000,    448.5023
    267.5000,       5.0000,   2.00000,    468.9449
    272.5000,       5.0000,   2.00000,    480.2337
    277.5000,       5.0000,   2.00000,    396.7003
    282.5000,       5.0000,   2.00000,    357.2767
    287.5000,       5.0000,   2.00000,    358.6020
    292.5000,       5.0000,   2.00000,    322.4164
    297.5000,       5.0000,   2.00000,    382.5470
    302.5000,       5.0000,   2.00000,    328.5889
    307.5000,       5.0000,   2.00000,    336.0727
    312.5000,       5.0000,   2.00000,    334.1157
    317.5000,       5.0000,   2.00000,    317.3705
    322.5000,       5.0000,   2.00000,    322.5800
    327.5000,       5.0000,   2.00000,    319.5828
    332.5000,       5.0000,   2.00000,    293.7397
    337.5000,       5.0000,   2.00000,    293.1363
    342.5000,       5.0000,   2.00000,    293.1167
    347.5000,       5.0000,   2.00000,    274.6711
    352.5000,       5.0000,   2.00000,    276.4575
    357.5000,       5.0000,   2.00000,    277.6553
    362.5000,       5.0000,   2.00000,    269.7459
    367.5000,       5.0000,   2.00000,    255.0425
    372.5000,       5.0000,   2.00000,    268.5219
    377.5000,       5.0000,   2.00000,    266.6579
    382.5000,       5.0000,   2.00000,    248.5540
    387.5000,       5.0000,   2.00000,    279.5025
    392.5000,       5.0000,   2.00000,    262.6879
    397.5000,       5.0000,   2.00000,    267.1214
    402.5000,       5.0000,   2.00000,    243.1941
    407.5000,       5.0000,   2.00000,    266.2722
    412.5000,       5.0000,   2.00000,    272.1244
    417.5000,       5.0000,   2.00000,    214.8024
    422.5000,       5.0000,   2.00000,    268.8188
    427.5000,       5.0000,   2.00000,    250.5314
    432.5000,       5.0000,   2.00000,    241.5484
    437.5000,       5.0000,   2.00000,    239.2094
    442.5000,       5.0000,   2.00000,    240.1980
    447.5000,       5.0000,   2.00000,    231.4337
    452.5000,       5.0000,   2.00000,    254.7848
    457.5000,       5.0000,   2.00000,    253.0874
    462.5000,       5.0000,   2.00000,    243.2633
     17.5000,       5.0000,   3.00000,   1141.5339
     22.5000,       5.0000,   3.00000,   1104.5066
     27.5000,       5.0000,   3.00000,   1124.2841
     32.5000,       5.0000,   3.00000,   1124.6981
     37.5000,       5.0000,   3.00000,   1170.3237
     42.5000,       5.0000,   3.00000,   1222.7756
     47.5000,       5.0000,   3.00000,   1376.1844
     52.5000,       5.0000,   3.00000,   1434.3251
     57.5000,       5.0000,   3.00000,   1426.7749
     62.5000,       5.0000,   3.00000,   1439.3954
     67.5000,       5.0000,   3.00000,   1420.5775
     72.5000,       5.0000,   3.00000,   1409.0325
     77.5000,       5.0000,   3.00000,   1411.3285
     82.5000,       5.0000,   3.00000,   1611.4730
     87.5000,       5.0000,   3.00000,   1588.1584
     92.5000,       5.0000,   3.00000,   1393.0610
     97.5000,       5.0000,   3.00000,   1299.5646
    102.5000,       5.0000,   3.00000,   1378.9353
    107.5000,       5.0000,   3.00000,   1289.3113
    112.5000,       5.0000,   3.00000,   1271.6664
    117.5000,       5.0000,   3.00000,   1255.4614
    122.5000,       5.0000,   3.00000,   1364.9098
    127.5000,       5.0000,   3.00000,   1363.1469
    132.5000,       5.0000,   3.00000,   1201.2688
    137.5000,       5.0000,   3.00000,   1068.5947
    142.5000,       5.0000,   3.00000,    994.7732
    147.5000,       5.0000,   3.00000,   1223.2819
    152.5000,       5.0000,   3.00000,   1194.7645
    157.5000,       5.0000,   3.00000,   1293.8879
    162.5000,       5.0000,   3.00000,   1126.5704
    167.5000,       5.0000,   3.00000,    979.5973
    172.5000,       5.0000,   3.00000,    906.2392
    177.5000,       5.0000,   3.00000,    900.8379
    182.5000,       5.0000,   3.00000,    788.7915
    187.5000,       5.0000,   3.00000,    693.7906
    192.5000,       5.0000,   3.00000,    864.7589
    197.5000,       5.0000,   3.00000,    644.3793
    202.5000,       5.0000,   3.00000,    652.5839
    207.5000,       5.0000,   3.00000,    688.3151
    212.5000,       5.0000,   3.00000,    768.3510
    217.5000,       5.0000,   3.00000,    800.4479
    222.5000,       5.0000,   3.00000,    808.4489
    227.5000,       5.0000,   3.00000,    736.7339
    232.5000,       5.0000,   3.00000,    723.9549
    237.5000,       5.0000,   3.00000,    663.5002
    242.5000,       5.0000,   3.00000,    650.0849
    247.5000,       5.0000,   3.00000,    638.3743
    252.5000,       5.0000,   3.00000,    619.6791
    257.5000,       5.0000,   3.00000,    494.6256
    262.5000,       5.0000,   3.00000,    438.6563
    267.5000,       5.0000,   3.00000,    480.2305
    272.5000,       5.0000,   3.00000,    514.8754
    277.5000,       5.0000,   3.00000,    437.8520
    282.5000,       5.0000,   3.00000,    358.2312
    287.5000,       5.0000,   3.00000,    368.3768
    292.5000,       5.0000,   3.00000,    343.1855
    297.5000,       5.0000,   3.00000,    421.3476
    302.5000,       5.0000,   3.00000,    353.6247
    307.5000,       5.0000,   3.00000,    362.8403
    312.5000,       5.0000,   3.00000,    335.1436
    317.5000,       5.0000,   3.00000,    338.2736
    322.5000,       5.0000,   3.00000,    338.4387
    327.5000,       5.0000,   3.00000,    338.0952
    332.5000,       5.0000,   3.00000,    312.8668
    337.5000,       5.0000,   3.00000,    307.7570
    342.5000,       5.0000,   3.00000,    306.6798
    347.5000,       5.0000,   3.00000,    290.8010
    352.5000,       5.0000,   3.00000,    294.8961
    357.5000,       5.0000,   3.00000,    294.2451
    362.5000,       5.0000,   3.00000,    286.9842
    367.5000,       5.0000,   3.00000,    275.2501
    372.5000,       5.0000,   3.00000,    279.6935
    377.5000,       5.0000,   3.00000,    283.8443
    382.5000,       5.0000,   3.00000,    262.4626
    387.5000,       5.0000,   3.00000,    299.6790
    392.5000,       5.0000,   3.00000,    275.8279
    397.5000,       5.0000,   3.00000,    277.7699
    402.5000,       5.0000,   3.00000,    260.1542
    407.5000,       5.0000,   3.00000,    279.4350
    412.5000,       5.0000,   3.00000,    287.1458
    417.5000,       5.0000,   3.00000,    226.6820
    422.5000,       5.0000,   3.00000,    285.1452
    427.5000,       5.0000,   3.00000,    263.1564
    432.5000,       5.0000,   3.00000,    268.8230
    437.5000,       5.0000,   3.00000,    239.6172
    442.5000,       5.0000,   3.00000,    248.5257
    447.5000,       5.0000,   3.00000,    240.8227
    452.5000,       5.0000,   3.00000,    272.9950
    457.5000,       5.0000,   3.00000,    267.3470
     22.5000,      15.0000,   1.00000,   1080.3356
     27.5000,      15.0000,   1.00000,   1060.9753
     32.5000,      15.0000,   1.00000,   1057.7565
     37.5000,      15.0000,   1.00000,   1089.9303
     42.5000,      15.0000,   1.00000,   1193.6931
     47.5000,      15.0000,   1.00000,   1285.0913
     52.5000,      15.0000,   1.00000,   1352.9856
     57.5000,      15.0000,   1.00000,   1370.5360
     62.5000,      15.0000,   1.00000,   1316.9011
     67.5000,      15.0000,   1.00000,   1261.5826
     72.5000,      15.0000,   1.00000,   1277.2157
     77.5000,      15.0000,   1.00000,   1383.9617
     82.5000,      15.0000,   1.00000,   1441.0179
     87.5000,      15.0000,   1.00000,   1451.2063
     92.5000,      15.0000,   1.00000,   1355.8289
     97.5000,      15.0000,   1.00000,   1259.6230
    102.5000,      15.0000,   1.00000,   1172.9919
    107.5000,      15.0000,   1.00000,   1172.4031
    112.5000,      15.0000,   1.00000,   1167.2997
    117.5000,      15.0000,   1.00000,   1218.0865
    122.5000,      15.0000,   1.00000,   1271.1624
    127.5000,      15.0000,   1.00000,   1224.4440
    132.5000,      15.0000,   1.00000,   1087.1689
    137.5000,      15.0000,   1.00000,    926.4194
    142.5000,      15.0000,   1.00000,    904.7447
    147.5000,      15.0000,   1.00000,    960.3381
    152.5000,      15.0000,   1.00000,   1118.0299
    157.5000,      15.0000,   1.00000,   1085.5083
    162.5000,      15.0000,   1.00000,    996.7971
    167.5000,      15.0000,   1.00000,    871.6860
    172.5000,      15.0000,   1.00000,    761.1082
    177.5000,      15.0000,   1.00000,    705.4753
    182.5000,      15.0000,   1.00000,    713.7639
    187.5000,      15.0000,   1.00000,    719.8577
    192.5000,      15.0000,   1.00000,    656.3452
    197.5000,      15.0000,   1.00000,    654.8028
    202.5000,      15.0000,   1.00000,    584.9357
    207.5000,      15.0000,   1.00000,    594.1608
    212.5000,      15.0000,   1.00000,    622.2149
    217.5000,      15.0000,   1.00000,    682.5562
    222.5000,      15.0000,   1.00000,    650.5574
    227.5000,      15.0000,   1.00000,    623.2270
    232.5000,      15.0000,   1.00000,    579.2488
    237.5000,      15.0000,   1.00000,    579.1648
    242.5000,      15.0000,   1.00000,    596.4261
    247.5000,      15.0000,   1.00000,    606.2396
    252.5000,      15.0000,   1.00000,    552.1447
    257.5000,      15.0000,   1.00000,    501.1768
    262.5000,      15.0000,   1.00000,    464.8940
    267.5000,      15.0000,   1.00000,    471.8062
    272.5000,      15.0000,   1.00000,    485.8748
    277.5000,      15.0000,   1.00000,    449.3884
    282.5000,      15.0000,   1.00000,    395.7552
    287.5000,      15.0000,   1.00000,    354.4366
    292.5000,      15.0000,   1.00000,    379.7472
    297.5000,      15.0000,   1.00000,    383.7407
    302.5000,      15.0000,   1.00000,    395.4818
    307.5000,      15.0000,   1.00000,    358.8588
    312.5000,      15.0000,   1.00000,    351.5686
    317.5000,      15.0000,   1.00000,    338.6155
    322.5000,      15.0000,   1.00000,    346.3270
    327.5000,      15.0000,   1.00000,    337.5318
    332.5000,      15.0000,   1.00000,    330.3450
    337.5000,      15.0000,   1.00000,    316.9989
    342.5000,      15.0000,   1.00000,    307.2992
    347.5000,      15.0000,   1.00000,    306.5942
    352.5000,      15.0000,   1.00000,    304.1750
    357.5000,      15.0000,   1.00000,    301.0620
    362.5000,      15.0000,   1.00000,    298.0760
    367.5000,      15.0000,   1.00000,    291.1716
    372.5000,      15.0000,   1.00000,    287.8512
    377.5000,      15.0000,   1.00000,    282.6705
    382.5000,      15.0000,   1.00000,    294.0329
    387.5000,      15.0000,   1.00000,    288.5873
    392.5000,      15.0000,   1.00000,    288.5369
    397.5000,      15.0000,   1.00000,    282.6774
    402.5000,      15.0000,   1.00000,    281.9761
    407.5000,      15.0000,   1.00000,    279.5450
    412.5000,      15.0000,   1.00000,    271.6986
    417.5000,      15.0000,   1.00000,    279.2374
    422.5000,      15.0000,   1.00000,    268.8431
    427.5000,      15.0000,   1.00000,    282.9561
    432.5000,      15.0000,   1.00000,    266.4165
    437.5000,      15.0000,   1.00000,    261.0762
    442.5000,      15.0000,   1.00000,    245.4605
    447.5000,      15.0000,   1.00000,    263.9897
    452.5000,      15.0000,   1.00000,    270.7278
     22.5000,       5.0000,   4.00000,   1022.9791
     27.5000,       5.0000,   4.00000,   1021.2507
     32.5000,       5.0000,   4.00000,    996.0856
     37.5000,       5.0000,   4.00000,   1032.1837
     42.5000,       5.0000,   4.00000,   1115.8832
     47.5000,       5.0000,   4.00000,   1284.7526
     52.5000,       5.0000,   4.00000,   1351.7783
     57.5000,       5.0000,   4.00000,   1339.8704
     62.5000,       5.0000,   4.00000,   1279.9971
     67.5000,       5.0000,   4.00000,   1207.3540
     72.5000,       5.0000,   4.00000,   1240.4036
     77.5000,       5.0000,   4.00000,   1292.0490
     82.5000,       5.0000,   4.00000,   1483.5656
     87.5000,       5.0000,   4.00000,   1486.8774
     92.5000,       5.0000,   4.00000,   1270.3308
     97.5000,       5.0000,   4.00000,   1157.1829
    102.5000,       5.0000,   4.00000,   1146.2959
    107.5000,       5.0000,   4.00000,   1071.8789
    112.5000,       5.0000,   4.00000,   1121.5945
    117.5000,       5.0000,   4.00000,   1152.3540
    122.5000,       5.0000,   4.00000,   1270.1953
    127.5000,       5.0000,   4.00000,   1198.5736
    132.5000,       5.0000,   4.00000,   1002.3493
    137.5000,       5.0000,   4.00000,    818.1788
    142.5000,       5.0000,   4.00000,    734.9941
    147.5000,       5.0000,   4.00000,    973.1481
    152.5000,       5.0000,   4.00000,   1024.5729
    157.5000,       5.0000,   4.00000,   1103.3584
    162.5000,       5.0000,   4.00000,    953.0455
    167.5000,       5.0000,   4.00000,    766.9718
    172.5000,       5.0000,   4.00000,    653.2186
    177.5000,       5.0000,   4.00000,    681.9262
    182.5000,       5.0000,   4.00000,    630.0957
    187.5000,       5.0000,   4.00000,    570.2873
    192.5000,       5.0000,   4.00000,    712.2622
    197.5000,       5.0000,   4.00000,    492.5795
    202.5000,       5.0000,   4.00000,    488.8029
    207.5000,       5.0000,   4.00000,    525.7777
    212.5000,       5.0000,   4.00000,    554.6191
    217.5000,       5.0000,   4.00000,    660.8660
    222.5000,       5.0000,   4.00000,    647.6821
    227.5000,       5.0000,   4.00000,    564.4998
    232.5000,       5.0000,   4.00000,    546.5497
    237.5000,       5.0000,   4.00000,    521.9211
    242.5000,       5.0000,   4.00000,    558.6210
    247.5000,       5.0000,   4.00000,    585.7803
    252.5000,       5.0000,   4.00000,    564.3632
    257.5000,       5.0000,   4.00000,    470.6559
    262.5000,       5.0000,   4.00000,    430.4900
    267.5000,       5.0000,   4.00000,    474.7949
    272.5000,       5.0000,   4.00000,    527.1365
    277.5000,       5.0000,   4.00000,    443.6317
    282.5000,       5.0000,   4.00000,    372.0481
    287.5000,       5.0000,   4.00000,    367.8962
    292.5000,       5.0000,   4.00000,    341.6861
    297.5000,       5.0000,   4.00000,    440.9425
    302.5000,       5.0000,   4.00000,    374.6368
    307.5000,       5.0000,   4.00000,    376.3575
    312.5000,       5.0000,   4.00000,    354.3807
    317.5000,       5.0000,   4.00000,    339.7012
    322.5000,       5.0000,   4.00000,    352.9574
    327.5000,       5.0000,   4.00000,    350.6835
    332.5000,       5.0000,   4.00000,    325.6022
    337.5000,       5.0000,   4.00000,    319.5686
    342.5000,       5.0000,   4.00000,    317.0587
    347.5000,       5.0000,   4.00000,    303.6453
    352.5000,       5.0000,   4.00000,    311.1930
    357.5000,       5.0000,   4.00000,    308.3181
    362.5000,       5.0000,   4.00000,    305.0675
    367.5000,       5.0000,   4.00000,    286.1985
    372.5000,       5.0000,   4.00000,    292.8921
    377.5000,       5.0000,   4.00000,    294.5595
    382.5000,       5.0000,   4.00000,    278.4760
    387.5000,       5.0000,   4.00000,    316.9716
    392.5000,       5.0000,   4.00000,    283.2685
    397.5000,       5.0000,   4.00000,    298.9606
    402.5000,       5.0000,   4.00000,    270.5874
    407.5000,       5.0000,   4.00000,    287.2834
    412.5000,       5.0000,   4.00000,    301.2128
    417.5000,       5.0000,   4.00000,    238.3631
    422.5000,       5.0000,   4.00000,    305.7152
    427.5000,       5.0000,   4.00000,    279.3776
    432.5000,       5.0000,   4.00000,    276.9761
    437.5000,       5.0000,   4.00000,    254.8452
    442.5000,       5.0000,   4.00000,    251.8543
    447.5000,       5.0000,   4.00000,    253.2138
    452.5000,       5.0000,   4.00000,    287.7531
     30.0000,      20.0000,   1.00000,    949.1520
     35.0000,      20.0000,   1.00000,    973.7048
     40.0000,      20.0000,   1.00000,   1043.7185
     45.0000,      20.0000,   1.00000,   1131.8074
     50.0000,      20.0000,   1.00000,   1210.4396
     55.0000,      20.0000,   1.00000,   1209.8757
     60.0000,      20.0000,   1.00000,   1144.3512
     65.0000,      20.0000,   1.00000,   1098.6199
     70.0000,      20.0000,   1.00000,   1091.1522
     75.0000,      20.0000,   1.00000,   1139.6437
     80.0000,      20.0000,   1.00000,   1223.5403
     85.0000,      20.0000,   1.00000,   1243.7485
     90.0000,      20.0000,   1.00000,   1232.4171
     95.0000,      20.0000,   1.00000,   1142.5802
    100.0000,      20.0000,   1.00000,   1008.8593
    105.0000,      20.0000,   1.00000,    965.0629
    110.0000,      20.0000,   1.00000,    993.4050
    115.0000,      20.0000,   1.00000,   1088.8376
    120.0000,      20.0000,   1.00000,   1121.3259
    125.0000,      20.0000,   1.00000,   1048.6370
    130.0000,      20.0000,   1.00000,    902.1688
    135.0000,      20.0000,   1.00000,    753.0496
    140.0000,      20.0000,   1.00000,    693.7439
    145.0000,      20.0000,   1.00000,    701.7462
    150.0000,      20.0000,   1.00000,    767.8265
    155.0000,      20.0000,   1.00000,    865.7286
    160.0000,      20.0000,   1.00000,    874.7874
    165.0000,      20.0000,   1.00000,    776.6723
    170.0000,      20.0000,   1.00000,    661.3254
    175.0000,      20.0000,   1.00000,    550.9819
    180.0000,      20.0000,   1.00000,    519.4219
    185.0000,      20.0000,   1.00000,    543.1231
    190.0000,      20.0000,   1.00000,    505.3102
    195.0000,      20.0000,   1.00000,    476.8315
    200.0000,      20.0000,   1.00000,    485.2682
    210.0000,      20.0000,   1.00000,    481.2911
    215.0000,      20.0000,   1.00000,    509.0938
    220.0000,      20.0000,   1.00000,    498.4067
    225.0000,      20.0000,   1.00000,    498.8986
    230.0000,      20.0000,   1.00000,    455.5355
    235.0000,      20.0000,   1.00000,    438.3386
    240.0000,      20.0000,   1.00000,    446.3459
    245.0000,      20.0000,   1.00000,    445.9161
    250.0000,      20.0000,   1.00000,    457.8965
    255.0000,      20.0000,   1.00000,    469.1449
    260.0000,      20.0000,   1.00000,    465.4858
    265.0000,      20.0000,   1.00000,    467.3819
    270.0000,      20.0000,   1.00000,    446.5905
    275.0000,      20.0000,   1.00000,    438.9039
    280.0000,      20.0000,   1.00000,    422.9232
    285.0000,      20.0000,   1.00000,    383.8775
    290.0000,      20.0000,   1.00000,    377.5716
    295.0000,      20.0000,   1.00000,    369.7805
    300.0000,      20.0000,   1.00000,    374.6478
    305.0000,      20.0000,   1.00000,    394.7847
    310.0000,      20.0000,   1.00000,    373.0297
    315.0000,      20.0000,   1.00000,    363.0080
    320.0000,      20.0000,   1.00000,    354.9706
    325.0000,      20.0000,   1.00000,    341.2218
    330.0000,      20.0000,   1.00000,    344.0331
    335.0000,      20.0000,   1.00000,    334.0154
    340.0000,      20.0000,   1.00000,    324.9304
    345.0000,      20.0000,   1.00000,    321.8697
    350.0000,      20.0000,   1.00000,    318.8343
    355.0000,      20.0000,   1.00000,    318.9151
    360.0000,      20.0000,   1.00000,    313.2610
    365.0000,      20.0000,   1.00000,    308.9713
    370.0000,      20.0000,   1.00000,    303.8066
    375.0000,      20.0000,   1.00000,    299.4052
    380.0000,      20.0000,   1.00000,    306.5691
    385.0000,      20.0000,   1.00000,    300.2892
    390.0000,      20.0000,   1.00000,    307.1118
    395.0000,      20.0000,   1.00000,    302.8234
    400.0000,      20.0000,   1.00000,    294.3562
    405.0000,      20.0000,   1.00000,    296.6682
    410.0000,      20.0000,   1.00000,    282.6715
    415.0000,      20.0000,   1.00000,    294.1711
    420.0000,      20.0000,   1.00000,    298.2935
    425.0000,      20.0000,   1.00000,    285.7717
    430.0000,      20.0000,   1.00000,    289.3300
    435.0000,      20.0000,   1.00000,    274.2891
    440.0000,      20.0000,   1.00000,    270.5588
    445.0000,      20.0000,   1.00000,    276.8600
     27.5000,       5.0000,   5.00000,    934.7009
     32.5000,       5.0000,   5.00000,    915.9075
     37.5000,       5.0000,   5.00000,    947.3976
     42.5000,       5.0000,   5.00000,   1030.7168
     47.5000,       5.0000,   5.00000,   1213.9700
     52.5000,       5.0000,   5.00000,   1283.1079
     57.5000,       5.0000,   5.00000,   1220.6467
     62.5000,       5.0000,   5.00000,   1128.8666
     67.5000,       5.0000,   5.00000,   1076.3805
     72.5000,       5.0000,   5.00000,   1103.5785
     77.5000,       5.0000,   5.00000,   1151.8060
     82.5000,       5.0000,   5.00000,   1364.7528
     87.5000,       5.0000,   5.00000,   1364.9551
     92.5000,       5.0000,   5.00000,   1154.3757
     97.5000,       5.0000,   5.00000,   1010.8469
    102.5000,       5.0000,   5.00000,    984.9878
    107.5000,       5.0000,   5.00000,    911.9423
    112.5000,       5.0000,   5.00000,   1002.5622
    117.5000,       5.0000,   5.00000,   1094.7289
    122.5000,       5.0000,   5.00000,   1148.9148
    127.5000,       5.0000,   5.00000,   1037.0817
    132.5000,       5.0000,   5.00000,    809.0103
    137.5000,       5.0000,   5.00000,    629.1483
    142.5000,       5.0000,   5.00000,    579.5583
    147.5000,       5.0000,   5.00000,    791.2397
    152.5000,       5.0000,   5.00000,    846.9509
    157.5000,       5.0000,   5.00000,    964.6929
    162.5000,       5.0000,   5.00000,    862.5092
    167.5000,       5.0000,   5.00000,    627.6979
    172.5000,       5.0000,   5.00000,    522.9401
    177.5000,       5.0000,   5.00000,    557.1604
    182.5000,       5.0000,   5.00000,    492.3900
    187.5000,       5.0000,   5.00000,    456.7531
    192.5000,       5.0000,   5.00000,    573.6002
    197.5000,       5.0000,   5.00000,    381.0829
    202.5000,       5.0000,   5.00000,    374.4865
    207.5000,       5.0000,   5.00000,    416.9074
    212.5000,       5.0000,   5.00000,    459.4952
    217.5000,       5.0000,   5.00000,    529.5833
    222.5000,       5.0000,   5.00000,    555.3689
    227.5000,       5.0000,   5.00000,    455.2549
    232.5000,       5.0000,   5.00000,    438.0932
    237.5000,       5.0000,   5.00000,    426.7203
    242.5000,       5.0000,   5.00000,    451.1660
    247.5000,       5.0000,   5.00000,    481.7013
    252.5000,       5.0000,   5.00000,    505.9702
    257.5000,       5.0000,   5.00000,    441.0048
    262.5000,       5.0000,   5.00000,    414.4268
    267.5000,       5.0000,   5.00000,    469.4103
    272.5000,       5.0000,   5.00000,    503.2464
    277.5000,       5.0000,   5.00000,    434.6324
    282.5000,       5.0000,   5.00000,    371.8810
    287.5000,       5.0000,   5.00000,    370.9836
    292.5000,       5.0000,   5.00000,    336.8200
    297.5000,       5.0000,   5.00000,    431.0768
    302.5000,       5.0000,   5.00000,    378.2573
    307.5000,       5.0000,   5.00000,    392.2629
    312.5000,       5.0000,   5.00000,    365.2995
    317.5000,       5.0000,   5.00000,    351.6678
    322.5000,       5.0000,   5.00000,    351.5930
    327.5000,       5.0000,   5.00000,    359.9770
    332.5000,       5.0000,   5.00000,    329.5674
    337.5000,       5.0000,   5.00000,    327.0489
    342.5000,       5.0000,   5.00000,    328.5190
    347.5000,       5.0000,   5.00000,    312.5146
    352.5000,       5.0000,   5.00000,    319.8056
    357.5000,       5.0000,   5.00000,    324.6870
    362.5000,       5.0000,   5.00000,    312.4534
    367.5000,       5.0000,   5.00000,    295.4949
    372.5000,       5.0000,   5.00000,    302.1617
    377.5000,       5.0000,   5.00000,    307.5973
    382.5000,       5.0000,   5.00000,    287.7993
    387.5000,       5.0000,   5.00000,    325.0128
    392.5000,       5.0000,   5.00000,    303.9499
    397.5000,       5.0000,   5.00000,    306.1086
    402.5000,       5.0000,   5.00000,    278.7996
    407.5000,       5.0000,   5.00000,    298.6430
    412.5000,       5.0000,   5.00000,    310.6544
    417.5000,       5.0000,   5.00000,    249.9530
    422.5000,       5.0000,   5.00000,    322.4130
    427.5000,       5.0000,   5.00000,    291.9915
    432.5000,       5.0000,   5.00000,    284.2803
    437.5000,       5.0000,   5.00000,    261.6235
    442.5000,       5.0000,   5.00000,    269.3999
    447.5000,       5.0000,   5.00000,    259.2041
     32.5000,       5.0000,   6.00000,    860.8968
     37.5000,       5.0000,   6.00000,    901.3101
     42.5000,       5.0000,   6.00000,    974.5565
     47.5000,       5.0000,   6.00000,   1142.0128
     52.5000,       5.0000,   6.00000,   1177.1443
     57.5000,       5.0000,   6.00000,   1097.5153
     62.5000,       5.0000,   6.00000,   1036.0165
     67.5000,       5.0000,   6.00000,    994.6166
     72.5000,       5.0000,   6.00000,   1001.6598
     77.5000,       5.0000,   6.00000,   1036.6171
     82.5000,       5.0000,   6.00000,   1225.2325
     87.5000,       5.0000,   6.00000,   1233.8003
     92.5000,       5.0000,   6.00000,   1027.4923
     97.5000,       5.0000,   6.00000,    898.1805
    102.5000,       5.0000,   6.00000,    888.0521
    107.5000,       5.0000,   6.00000,    840.0767
    112.5000,       5.0000,   6.00000,    917.5818
    117.5000,       5.0000,   6.00000,    972.5816
    122.5000,       5.0000,   6.00000,   1031.2217
    127.5000,       5.0000,   6.00000,    882.5709
    132.5000,       5.0000,   6.00000,    664.4285
    137.5000,       5.0000,   6.00000,    531.8625
    142.5000,       5.0000,   6.00000,    493.0136
    147.5000,       5.0000,   6.00000,    661.4797
    152.5000,       5.0000,   6.00000,    711.4709
    157.5000,       5.0000,   6.00000,    850.3343
    162.5000,       5.0000,   6.00000,    744.7059
    167.5000,       5.0000,   6.00000,    576.9050
    172.5000,       5.0000,   6.00000,    480.4879
    177.5000,       5.0000,   6.00000,    473.2349
    182.5000,       5.0000,   6.00000,    411.8378
    197.5000,       5.0000,   6.00000,    310.4116
    202.5000,       5.0000,   6.00000,    304.4556
    207.5000,       5.0000,   6.00000,    345.4462
    212.5000,       5.0000,   6.00000,    398.8801
    217.5000,       5.0000,   6.00000,    463.6509
    222.5000,       5.0000,   6.00000,    458.8638
    227.5000,       5.0000,   6.00000,    408.9880
    242.5000,       5.0000,   6.00000,    363.2804
    247.5000,       5.0000,   6.00000,    392.5771
    252.5000,       5.0000,   6.00000,    437.4822
    257.5000,       5.0000,   6.00000,    403.9277
    262.5000,       5.0000,   6.00000,    393.8274
    267.5000,       5.0000,   6.00000,    440.3220
    272.5000,       5.0000,   6.00000,    483.0806
    277.5000,       5.0000,   6.00000,    413.5051
    282.5000,       5.0000,   6.00000,    356.7016
    287.5000,       5.0000,   6.00000,    367.1660
    292.5000,       5.0000,   6.00000,    333.7020
    297.5000,       5.0000,   6.00000,    417.3981
    302.5000,       5.0000,   6.00000,    367.0274
    307.5000,       5.0000,   6.00000,    394.9059
    312.5000,       5.0000,   6.00000,    374.1541
    317.5000,       5.0000,   6.00000,    358.6162
    322.5000,       5.0000,   6.00000,    359.5498
    327.5000,       5.0000,   6.00000,    352.7881
    332.5000,       5.0000,   6.00000,    333.3740
    337.5000,       5.0000,   6.00000,    331.0421
    342.5000,       5.0000,   6.00000,    335.1426
    347.5000,       5.0000,   6.00000,    319.0388
    352.5000,       5.0000,   6.00000,    329.2041
    357.5000,       5.0000,   6.00000,    327.2803
    362.5000,       5.0000,   6.00000,    320.7724
    367.5000,       5.0000,   6.00000,    300.5211
    372.5000,       5.0000,   6.00000,    311.2293
    377.5000,       5.0000,   6.00000,    315.9977
    382.5000,       5.0000,   6.00000,    291.4062
    387.5000,       5.0000,   6.00000,    341.5550
    392.5000,       5.0000,   6.00000,    309.6380
    397.5000,       5.0000,   6.00000,    316.0910
    402.5000,       5.0000,   6.00000,    285.0282
    407.5000,       5.0000,   6.00000,    308.5421
    412.5000,       5.0000,   6.00000,    323.8156
    417.5000,       5.0000,   6.00000,    256.8051
    422.5000,       5.0000,   6.00000,    331.7070
    427.5000,       5.0000,   6.00000,    298.5988
    432.5000,       5.0000,   6.00000,    295.3865
    437.5000,       5.0000,   6.00000,    269.8391
    442.5000,       5.0000,   6.00000,    277.1012
     37.5000,      25.0000,   1.00000,    968.2112
     42.5000,      25.0000,   1.00000,   1029.9723
     47.5000,      25.0000,   1.00000,   1039.7581
     52.5000,      25.0000,   1.00000,   1023.9874
     57.5000,      25.0000,   1.00000,   1026.9142
     62.5000,      25.0000,   1.00000,   1014.1265
     67.5000,      25.0000,   1.00000,    989.7233
     72.5000,      25.0000,   1.00000,   1012.6113
     77.5000,      25.0000,   1.00000,   1029.9507
     82.5000,      25.0000,   1.00000,   1023.5451
     87.5000,      25.0000,   1.00000,   1012.3152
     92.5000,      25.0000,   1.00000,   1010.1740
     97.5000,      25.0000,   1.00000,    955.5807
    102.5000,      25.0000,   1.00000,    908.0120
    107.5000,      25.0000,   1.00000,    918.4118
    112.5000,      25.0000,   1.00000,    938.3188
    117.5000,      25.0000,   1.00000,    920.6144
    122.5000,      25.0000,   1.00000,    868.4707
    127.5000,      25.0000,   1.00000,    780.9470
    132.5000,      25.0000,   1.00000,    690.8615
    137.5000,      25.0000,   1.00000,    637.3091
    142.5000,      25.0000,   1.00000,    592.9451
    147.5000,      25.0000,   1.00000,    601.8076
    152.5000,      25.0000,   1.00000,    649.1601
    157.5000,      25.0000,   1.00000,    669.4839
    162.5000,      25.0000,   1.00000,    680.4939
    167.5000,      25.0000,   1.00000,    668.6330
    172.5000,      25.0000,   1.00000,    570.9327
    177.5000,      25.0000,   1.00000,    466.4314
    182.5000,      25.0000,   1.00000,    419.4907
    187.5000,      25.0000,   1.00000,    387.9068
    192.5000,      25.0000,   1.00000,    361.0863
    197.5000,      25.0000,   1.00000,    370.3715
    202.5000,      25.0000,   1.00000,    400.2783
    207.5000,      25.0000,   1.00000,    392.5177
    212.5000,      25.0000,   1.00000,    414.7678
    217.5000,      25.0000,   1.00000,    416.2727
    222.5000,      25.0000,   1.00000,    413.0704
    227.5000,      25.0000,   1.00000,    405.8994
    232.5000,      25.0000,   1.00000,    398.4339
    237.5000,      25.0000,   1.00000,    357.2236
    242.5000,      25.0000,   1.00000,    347.6867
    247.5000,      25.0000,   1.00000,    349.8558
    257.5000,      25.0000,   1.00000,    406.9552
    262.5000,      25.0000,   1.00000,    428.8079
    267.5000,      25.0000,   1.00000,    416.3680
    272.5000,      25.0000,   1.00000,    402.6148
    277.5000,      25.0000,   1.00000,    399.7043
    282.5000,      25.0000,   1.00000,    385.0288
    287.5000,      25.0000,   1.00000,    376.1895
    292.5000,      25.0000,   1.00000,    363.4429
    297.5000,      25.0000,   1.00000,    365.1012
    302.5000,      25.0000,   1.00000,    362.3083
    307.5000,      25.0000,   1.00000,    375.7557
    312.5000,      25.0000,   1.00000,    373.6809
    317.5000,      25.0000,   1.00000,    372.0057
    322.5000,      25.0000,   1.00000,    353.6590
    327.5000,      25.0000,   1.00000,    343.7622
    332.5000,      25.0000,   1.00000,    337.0768
    337.5000,      25.0000,   1.00000,    337.5110
    342.5000,      25.0000,   1.00000,    328.5120
    347.5000,      25.0000,   1.00000,    331.8964
    352.5000,      25.0000,   1.00000,    326.0303
    357.5000,      25.0000,   1.00000,    318.7438
    362.5000,      25.0000,   1.00000,    317.4746
    367.5000,      25.0000,   1.00000,    319.2809
    372.5000,      25.0000,   1.00000,    310.7188
    377.5000,      25.0000,   1.00000,    310.4095
    382.5000,      25.0000,   1.00000,    317.3628
    387.5000,      25.0000,   1.00000,    313.8804
    392.5000,      25.0000,   1.00000,    307.4769
    397.5000,      25.0000,   1.00000,    311.7849
    402.5000,      25.0000,   1.00000,    310.1913
    407.5000,      25.0000,   1.00000,    298.3484
    412.5000,      25.0000,   1.00000,    305.0153
    417.5000,      25.0000,   1.00000,    306.1865
    422.5000,      25.0000,   1.00000,    299.3628
    427.5000,      25.0000,   1.00000,    289.8112
    432.5000,      25.0000,   1.00000,    296.8550
    437.5000,      25.0000,   1.00000,    287.4324
     37.5000,       5.0000,   7.00000,    863.2554
     42.5000,       5.0000,   7.00000,    934.5596
     47.5000,       5.0000,   7.00000,   1051.1600
     52.5000,       5.0000,   7.00000,   1058.5420
     57.5000,       5.0000,   7.00000,   1017.9628
     62.5000,       5.0000,   7.00000,    974.4758
     67.5000,       5.0000,   7.00000,    929.9683
     72.5000,       5.0000,   7.00000,    938.4675
     77.5000,       5.0000,   7.00000,    951.9034
     82.5000,       5.0000,   7.00000,   1095.8835
     87.5000,       5.0000,   7.00000,   1087.2051
     92.5000,       5.0000,   7.00000,    916.9144
     97.5000,       5.0000,   7.00000,    823.9723
    102.5000,       5.0000,   7.00000,    837.9955
    107.5000,       5.0000,   7.00000,    800.5089
    112.5000,       5.0000,   7.00000,    838.7404
    117.5000,       5.0000,   7.00000,    853.8454
    122.5000,       5.0000,   7.00000,    876.6189
    127.5000,       5.0000,   7.00000,    766.3060
    132.5000,       5.0000,   7.00000,    593.9406
    137.5000,       5.0000,   7.00000,    477.6176
    142.5000,       5.0000,   7.00000,    438.7778
    147.5000,       5.0000,   7.00000,    588.9767
    152.5000,       5.0000,   7.00000,    638.5267
    157.5000,       5.0000,   7.00000,    722.8860
    162.5000,       5.0000,   7.00000,    675.1060
    167.5000,       5.0000,   7.00000,    544.0020
    172.5000,       5.0000,   7.00000,    459.7968
    202.5000,       5.0000,   7.00000,    261.9424
    207.5000,       5.0000,   7.00000,    302.6263
    212.5000,       5.0000,   7.00000,    348.7357
    217.5000,       5.0000,   7.00000,    412.8466
    222.5000,       5.0000,   7.00000,    424.5706
    237.5000,       5.0000,   7.00000,    313.0459
    242.5000,       5.0000,   7.00000,    314.2201
    247.5000,       5.0000,   7.00000,    342.9394
    252.5000,       5.0000,   7.00000,    374.8354
    257.5000,       5.0000,   7.00000,    359.6705
    262.5000,       5.0000,   7.00000,    354.7834
    267.5000,       5.0000,   7.00000,    410.6761
    272.5000,       5.0000,   7.00000,    455.5059
    277.5000,       5.0000,   7.00000,    391.3400
    282.5000,       5.0000,   7.00000,    338.0341
    287.5000,       5.0000,   7.00000,    348.4651
    292.5000,       5.0000,   7.00000,    324.4744
    297.5000,       5.0000,   7.00000,    412.8531
    302.5000,       5.0000,   7.00000,    356.4342
    307.5000,       5.0000,   7.00000,    380.0825
    312.5000,       5.0000,   7.00000,    373.7224
    317.5000,       5.0000,   7.00000,    363.5348
    322.5000,       5.0000,   7.00000,    360.7415
    327.5000,       5.0000,   7.00000,    356.8209
    332.5000,       5.0000,   7.00000,    327.6897
    337.5000,       5.0000,   7.00000,    334.0582
    342.5000,       5.0000,   7.00000,    335.5805
    347.5000,       5.0000,   7.00000,    325.2351
    352.5000,       5.0000,   7.00000,    330.2686
    357.5000,       5.0000,   7.00000,    330.1031
    362.5000,       5.0000,   7.00000,    321.6255
    367.5000,       5.0000,   7.00000,    307.5381
    372.5000,       5.0000,   7.00000,    315.3313
    377.5000,       5.0000,   7.00000,    317.0793
    382.5000,       5.0000,   7.00000,    303.6037
    387.5000,       5.0000,   7.00000,    344.4523
    397.5000,       5.0000,   7.00000,    321.7294
    402.5000,       5.0000,   7.00000,    294.3786
    407.5000,       5.0000,   7.00000,    316.7360
    412.5000,       5.0000,   7.00000,    333.3743
    417.5000,       5.0000,   7.00000,    262.0728
    422.5000,       5.0000,   7.00000,    333.0049
    427.5000,       5.0000,   7.00000,    305.7223
    432.5000,       5.0000,   7.00000,    302.9086
    437.5000,       5.0000,   7.00000,    279.4884
     42.5000,       5.0000,   8.00000,    869.2311
     47.5000,       5.0000,   8.00000,    966.6327
     52.5000,       5.0000,   8.00000,    988.4468
     57.5000,       5.0000,   8.00000,    957.0430
     62.5000,       5.0000,   8.00000,    920.6334
     67.5000,       5.0000,   8.00000,    887.1099
     72.5000,       5.0000,   8.00000,    888.5573
     77.5000,       5.0000,   8.00000,    888.9926
     82.5000,       5.0000,   8.00000,    996.9352
     87.5000,       5.0000,   8.00000,    970.2123
     92.5000,       5.0000,   8.00000,    833.9365
     97.5000,       5.0000,   8.00000,    773.9228
    102.5000,       5.0000,   8.00000,    803.1156
    107.5000,       5.0000,   8.00000,    747.0644
    112.5000,       5.0000,   8.00000,    768.2358
    117.5000,       5.0000,   8.00000,    750.8168
    122.5000,       5.0000,   8.00000,    751.9684
    127.5000,       5.0000,   8.00000,    681.6747
    132.5000,       5.0000,   8.00000,    553.0421
    137.5000,       5.0000,   8.00000,    442.8071
    142.5000,       5.0000,   8.00000,    408.5181
    147.5000,       5.0000,   8.00000,    561.6023
    152.5000,       5.0000,   8.00000,    578.3177
    157.5000,       5.0000,   8.00000,    674.9285
    162.5000,       5.0000,   8.00000,    625.6819
    167.5000,       5.0000,   8.00000,    512.3809
    172.5000,       5.0000,   8.00000,    444.9648
    197.5000,       5.0000,   8.00000,    217.5189
    202.5000,       5.0000,   8.00000,    227.9078
    207.5000,       5.0000,   8.00000,    270.4119
    212.5000,       5.0000,   8.00000,    312.9552
    217.5000,       5.0000,   8.00000,    381.3344
    222.5000,       5.0000,   8.00000,    408.0091
    232.5000,       5.0000,   8.00000,    322.9904
    237.5000,       5.0000,   8.00000,    295.2278
    252.5000,       5.0000,   8.00000,    342.0079
    257.5000,       5.0000,   8.00000,    308.2937
    262.5000,       5.0000,   8.00000,    314.3705
    267.5000,       5.0000,   8.00000,    375.3288
    272.5000,       5.0000,   8.00000,    422.8728
    277.5000,       5.0000,   8.00000,    369.4867
    282.5000,       5.0000,   8.00000,    318.0064
    287.5000,       5.0000,   8.00000,    327.1579
    292.5000,       5.0000,   8.00000,    308.9893
    297.5000,       5.0000,   8.00000,    403.9865
    302.5000,       5.0000,   8.00000,    350.2099
    307.5000,       5.0000,   8.00000,    368.8000
    312.5000,       5.0000,   8.00000,    358.5207
    317.5000,       5.0000,   8.00000,    358.4597
    322.5000,       5.0000,   8.00000,    362.5828
    327.5000,       5.0000,   8.00000,    358.5874
    332.5000,       5.0000,   8.00000,    330.8759
    337.5000,       5.0000,   8.00000,    326.3301
    342.5000,       5.0000,   8.00000,    338.8662
    347.5000,       5.0000,   8.00000,    320.9515
    352.5000,       5.0000,   8.00000,    330.9253
    357.5000,       5.0000,   8.00000,    329.9686
    362.5000,       5.0000,   8.00000,    324.0410
    367.5000,       5.0000,   8.00000,    307.3905
    372.5000,       5.0000,   8.00000,    315.2631
    377.5000,       5.0000,   8.00000,    325.8505
    382.5000,       5.0000,   8.00000,    303.4150
    397.5000,       5.0000,   8.00000,    327.7985
    402.5000,       5.0000,   8.00000,    300.3932
    407.5000,       5.0000,   8.00000,    326.0697
    422.5000,       5.0000,   8.00000,    339.1762
    432.5000,       5.0000,   8.00000,    309.3584
     52.5000,      35.0000,   1.00000,    845.5177
     57.5000,      35.0000,   1.00000,    858.8912
     62.5000,      35.0000,   1.00000,    864.7308
     67.5000,      35.0000,   1.00000,    874.3680
     72.5000,      35.0000,   1.00000,    861.5060
     77.5000,      35.0000,   1.00000,    821.7130
     82.5000,      35.0000,   1.00000,    794.9826
     87.5000,      35.0000,   1.00000,    793.3745
     92.5000,      35.0000,   1.00000,    801.2131
     97.5000,      35.0000,   1.00000,    805.6309
    102.5000,      35.0000,   1.00000,    790.8203
    107.5000,      35.0000,   1.00000,    744.7165
    112.5000,      35.0000,   1.00000,    697.2626
    117.5000,      35.0000,   1.00000,    656.8100
    122.5000,      35.0000,   1.00000,    610.9081
    127.5000,      35.0000,   1.00000,    575.4200
    132.5000,      35.0000,   1.00000,    565.7429
    137.5000,      35.0000,   1.00000,    572.7136
    142.5000,      35.0000,   1.00000,    554.4465
    147.5000,      35.0000,   1.00000,    534.2339
    152.5000,      35.0000,   1.00000,    522.9752
    157.5000,      35.0000,   1.00000,    529.9482
    162.5000,      35.0000,   1.00000,    546.4259
    167.5000,      35.0000,   1.00000,    524.9417
    172.5000,      35.0000,   1.00000,    489.2651
    177.5000,      35.0000,   1.00000,    442.2352
    182.5000,      35.0000,   1.00000,    374.9601
    187.5000,      35.0000,   1.00000,    328.8850
    192.5000,      35.0000,   1.00000,    303.0105
    197.5000,      35.0000,   1.00000,    282.7448
    202.5000,      35.0000,   1.00000,    294.3745
    207.5000,      35.0000,   1.00000,    319.9817
    212.5000,      35.0000,   1.00000,    322.4905
    217.5000,      35.0000,   1.00000,    336.0306
    222.5000,      35.0000,   1.00000,    334.1994
    227.5000,      35.0000,   1.00000,    334.2180
    232.5000,      35.0000,   1.00000,    340.0410
    237.5000,      35.0000,   1.00000,    331.5500
    242.5000,      35.0000,   1.00000,    314.4987
    247.5000,      35.0000,   1.00000,    298.5340
    252.5000,      35.0000,   1.00000,    292.6053
    257.5000,      35.0000,   1.00000,    298.9472
    262.5000,      35.0000,   1.00000,    302.6274
    267.5000,      35.0000,   1.00000,    303.7673
    272.5000,      35.0000,   1.00000,    309.3890
    277.5000,      35.0000,   1.00000,    316.3589
    282.5000,      35.0000,   1.00000,    336.0138
    287.5000,      35.0000,   1.00000,    337.5467
    292.5000,      35.0000,   1.00000,    328.6129
    297.5000,      35.0000,   1.00000,    327.6682
    302.5000,      35.0000,   1.00000,    335.2877
    307.5000,      35.0000,   1.00000,    342.9332
    312.5000,      35.0000,   1.00000,    351.0772
    317.5000,      35.0000,   1.00000,    340.7331
    322.5000,      35.0000,   1.00000,    345.1681
    327.5000,      35.0000,   1.00000,    348.5894
    332.5000,      35.0000,   1.00000,    345.7675
    337.5000,      35.0000,   1.00000,    335.9427
    342.5000,      35.0000,   1.00000,    329.7891
    347.5000,      35.0000,   1.00000,    319.1589
    352.5000,      35.0000,   1.00000,    323.0186
    357.5000,      35.0000,   1.00000,    320.6644
    362.5000,      35.0000,   1.00000,    318.2270
    367.5000,      35.0000,   1.00000,    321.1614
    372.5000,      35.0000,   1.00000,    321.8839
    377.5000,      35.0000,   1.00000,    319.4158
    382.5000,      35.0000,   1.00000,    319.1600
    387.5000,      35.0000,   1.00000,    318.2910
    392.5000,      35.0000,   1.00000,    320.9589
    397.5000,      35.0000,   1.00000,    326.2495
    402.5000,      35.0000,   1.00000,    318.5875
    407.5000,      35.0000,   1.00000,    316.8403
    412.5000,      35.0000,   1.00000,    314.8503
    417.5000,      35.0000,   1.00000,    311.4542
    422.5000,      35.0000,   1.00000,    308.6852
     52.5000,       5.0000,  10.00000,    910.5123
     57.5000,       5.0000,  10.00000,    885.3054
     62.5000,       5.0000,  10.00000,    845.5970
     67.5000,       5.0000,  10.00000,    809.0199
     72.5000,       5.0000,  10.00000,    805.3279
     77.5000,       5.0000,  10.00000,    800.2662
     82.5000,       5.0000,  10.00000,    911.6437
     87.5000,       5.0000,  10.00000,    898.8956
     92.5000,       5.0000,  10.00000,    761.4581
     97.5000,       5.0000,  10.00000,    678.8796
    102.5000,       5.0000,  10.00000,    684.5622
    107.5000,       5.0000,  10.00000,    623.1009
    112.5000,       5.0000,  10.00000,    628.1373
    117.5000,       5.0000,  10.00000,    625.6104
    122.5000,       5.0000,  10.00000,    646.7514
    127.5000,       5.0000,  10.00000,    578.5356
    132.5000,       5.0000,  10.00000,    468.0944
    137.5000,       5.0000,  10.00000,    401.6123
    142.5000,       5.0000,  10.00000,    383.9044
    147.5000,       5.0000,  10.00000,    535.8069
    152.5000,       5.0000,  10.00000,    575.8815
    157.5000,       5.0000,  10.00000,    667.9943
    162.5000,       5.0000,  10.00000,    600.2631
    167.5000,       5.0000,  10.00000,    474.4980
    187.5000,       5.0000,  10.00000,    260.1852
    202.5000,       5.0000,  10.00000,    180.8496
    207.5000,       5.0000,  10.00000,    217.9144
    252.5000,       5.0000,  10.00000,    306.6538
    267.5000,       5.0000,  10.00000,    302.3465
    282.5000,       5.0000,  10.00000,    280.0738
    287.5000,       5.0000,  10.00000,    294.8900
    297.5000,       5.0000,  10.00000,    367.6321
    302.5000,       5.0000,  10.00000,    327.3591
    307.5000,       5.0000,  10.00000,    352.3034
    317.5000,       5.0000,  10.00000,    332.9430
    322.5000,       5.0000,  10.00000,    344.9406
    327.5000,       5.0000,  10.00000,    354.3903
    332.5000,       5.0000,  10.00000,    331.8750
    337.5000,       5.0000,  10.00000,    325.4337
    347.5000,       5.0000,  10.00000,    309.2865
    362.5000,       5.0000,  10.00000,    318.0011
    367.5000,       5.0000,  10.00000,    306.6007
    372.5000,       5.0000,  10.00000,    314.8532
    422.5000,       5.0000,  10.00000,    345.6904
     67.5000,      45.0000,   1.00000,    794.0305
     72.5000,      45.0000,   1.00000,    792.7526
     77.5000,      45.0000,   1.00000,    779.8192
     82.5000,      45.0000,   1.00000,    757.7367
     87.5000,      45.0000,   1.00000,    733.4538
     92.5000,      45.0000,   1.00000,    698.4482
     97.5000,      45.0000,   1.00000,    665.1053
    102.5000,      45.0000,   1.00000,    642.7228
    107.5000,      45.0000,   1.00000,    602.9890
    112.5000,      45.0000,   1.00000,    551.2305
    117.5000,      45.0000,   1.00000,    526.5983
    122.5000,      45.0000,   1.00000,    517.8593
    127.5000,      45.0000,   1.00000,    510.2646
    132.5000,      45.0000,   1.00000,    520.4063
    137.5000,      45.0000,   1.00000,    535.2408
    142.5000,      45.0000,   1.00000,    540.5225
    147.5000,      45.0000,   1.00000,    524.1355
    152.5000,      45.0000,   1.00000,    509.7789
    157.5000,      45.0000,   1.00000,    506.2340
    162.5000,      45.0000,   1.00000,    501.4925
    167.5000,      45.0000,   1.00000,    494.4641
    172.5000,      45.0000,   1.00000,    473.4751
    177.5000,      45.0000,   1.00000,    432.1702
    182.5000,      45.0000,   1.00000,    377.2644
    187.5000,      45.0000,   1.00000,    333.2096
    192.5000,      45.0000,   1.00000,    315.5741
    197.5000,      45.0000,   1.00000,    312.5923
    202.5000,      45.0000,   1.00000,    299.2608
    207.5000,      45.0000,   1.00000,    282.5709
    212.5000,      45.0000,   1.00000,    278.0540
    217.5000,      45.0000,   1.00000,    272.8129
    222.5000,      45.0000,   1.00000,    286.9512
    227.5000,      45.0000,   1.00000,    312.2587
    232.5000,      45.0000,   1.00000,    323.8212
    237.5000,      45.0000,   1.00000,    322.9856
    242.5000,      45.0000,   1.00000,    308.4868
    247.5000,      45.0000,   1.00000,    298.5219
    252.5000,      45.0000,   1.00000,    295.2488
    257.5000,      45.0000,   1.00000,    283.3636
    262.5000,      45.0000,   1.00000,    272.3865
    267.5000,      45.0000,   1.00000,    262.6499
    272.5000,      45.0000,   1.00000,    253.5023
    277.5000,      45.0000,   1.00000,    258.6044
    282.5000,      45.0000,   1.00000,    266.7386
    287.5000,      45.0000,   1.00000,    284.2091
    292.5000,      45.0000,   1.00000,    294.9356
    297.5000,      45.0000,   1.00000,    293.2453
    302.5000,      45.0000,   1.00000,    298.0946
    307.5000,      45.0000,   1.00000,    306.7933
    312.5000,      45.0000,   1.00000,    312.5528
    317.5000,      45.0000,   1.00000,    325.7017
    322.5000,      45.0000,   1.00000,    323.2225
    327.5000,      45.0000,   1.00000,    321.9973
    332.5000,      45.0000,   1.00000,    317.0892
    337.5000,      45.0000,   1.00000,    320.6619
    342.5000,      45.0000,   1.00000,    324.4153
    347.5000,      45.0000,   1.00000,    317.1196
    352.5000,      45.0000,   1.00000,    313.7199
    357.5000,      45.0000,   1.00000,    310.1996
    362.5000,      45.0000,   1.00000,    305.3930
    367.5000,      45.0000,   1.00000,    313.0277
    372.5000,      45.0000,   1.00000,    315.4897
    377.5000,      45.0000,   1.00000,    319.1234
    382.5000,      45.0000,   1.00000,    318.0795
    387.5000,      45.0000,   1.00000,    317.3546
    392.5000,      45.0000,   1.00000,    321.0785
    397.5000,      45.0000,   1.00000,    315.8284
    402.5000,      45.0000,   1.00000,    319.7576
    407.5000,      45.0000,   1.00000,    322.3817
     67.5000,      15.0000,   4.00000,    763.5776
     72.5000,      15.0000,   4.00000,    769.8578
     77.5000,      15.0000,   4.00000,    822.4875
     82.5000,      15.0000,   4.00000,    850.0043
     87.5000,      15.0000,   4.00000,    822.6460
     92.5000,      15.0000,   4.00000,    710.9011
     97.5000,      15.0000,   4.00000,    605.1575
    102.5000,      15.0000,   4.00000,    541.8620
    107.5000,      15.0000,   4.00000,    518.4661
    112.5000,      15.0000,   4.00000,    501.2367
    117.5000,      15.0000,   4.00000,    522.8640
    122.5000,      15.0000,   4.00000,    531.7505
    127.5000,      15.0000,   4.00000,    498.9746
    132.5000,      15.0000,   4.00000,    440.4435
    137.5000,      15.0000,   4.00000,    391.0061
    142.5000,      15.0000,   4.00000,    421.7100
    147.5000,      15.0000,   4.00000,    492.6048
    152.5000,      15.0000,   4.00000,    605.7271
    157.5000,      15.0000,   4.00000,    639.4978
    162.5000,      15.0000,   4.00000,    608.5015
    167.5000,      15.0000,   4.00000,    516.4586
    172.5000,      15.0000,   4.00000,    448.2314
    177.5000,      15.0000,   4.00000,    393.9280
    182.5000,      15.0000,   4.00000,    341.3113
    187.5000,      15.0000,   4.00000,    298.0002
    192.5000,      15.0000,   4.00000,    251.2387
    197.5000,      15.0000,   4.00000,    225.4058
    202.5000,      15.0000,   4.00000,    187.4086
    207.5000,      15.0000,   4.00000,    201.1163
    212.5000,      15.0000,   4.00000,    240.3259
    217.5000,      15.0000,   4.00000,    288.3011
    222.5000,      15.0000,   4.00000,    313.0013
    227.5000,      15.0000,   4.00000,    320.0917
    232.5000,      15.0000,   4.00000,    299.3727
    237.5000,      15.0000,   4.00000,    292.4437
    242.5000,      15.0000,   4.00000,    290.0589
    252.5000,      15.0000,   4.00000,    286.5365
    257.5000,      15.0000,   4.00000,    265.1271
    262.5000,      15.0000,   4.00000,    257.1877
    267.5000,      15.0000,   4.00000,    270.9319
    272.5000,      15.0000,   4.00000,    275.0852
    277.5000,      15.0000,   4.00000,    260.8213
    282.5000,      15.0000,   4.00000,    245.7870
    287.5000,      15.0000,   4.00000,    241.4777
    292.5000,      15.0000,   4.00000,    274.0133
    297.5000,      15.0000,   4.00000,    286.1987
    302.5000,      15.0000,   4.00000,    311.9438
    307.5000,      15.0000,   4.00000,    305.6163
    312.5000,      15.0000,   4.00000,    311.6494
    317.5000,      15.0000,   4.00000,    315.9170
    322.5000,      15.0000,   4.00000,    320.4679
    327.5000,      15.0000,   4.00000,    316.7161
    332.5000,      15.0000,   4.00000,    309.2729
    337.5000,      15.0000,   4.00000,    308.2239
    342.5000,      15.0000,   4.00000,    310.6488
    347.5000,      15.0000,   4.00000,    309.1916
    352.5000,      15.0000,   4.00000,    309.4252
    357.5000,      15.0000,   4.00000,    307.7829
    362.5000,      15.0000,   4.00000,    299.4427
    367.5000,      15.0000,   4.00000,    300.8622
    372.5000,      15.0000,   4.00000,    304.4944
    377.5000,      15.0000,   4.00000,    308.7195
    382.5000,      15.0000,   4.00000,    324.8710
    402.5000,      15.0000,   4.00000,    320.7984
    407.5000,      15.0000,   4.00000,    324.3770
     82.5000,      55.0000,   1.00000,    678.3175
     87.5000,      55.0000,   1.00000,    648.4142
     92.5000,      55.0000,   1.00000,    624.9068
     97.5000,      55.0000,   1.00000,    606.8283
    102.5000,      55.0000,   1.00000,    592.2612
    107.5000,      55.0000,   1.00000,    569.7050
    112.5000,      55.0000,   1.00000,    521.1323
    117.5000,      55.0000,   1.00000,    480.3766
    122.5000,      55.0000,   1.00000,    471.9369
    127.5000,      55.0000,   1.00000,    479.2783
    132.5000,      55.0000,   1.00000,    499.3876
    137.5000,      55.0000,   1.00000,    516.2167
    142.5000,      55.0000,   1.00000,    514.6595
    147.5000,      55.0000,   1.00000,    506.0548
    152.5000,      55.0000,   1.00000,    490.3710
    157.5000,      55.0000,   1.00000,    474.2958
    162.5000,      55.0000,   1.00000,    466.1460
    167.5000,      55.0000,   1.00000,    477.6030
    172.5000,      55.0000,   1.00000,    479.9825
    177.5000,      55.0000,   1.00000,    453.5970
    182.5000,      55.0000,   1.00000,    420.5959
    187.5000,      55.0000,   1.00000,    376.2041
    192.5000,      55.0000,   1.00000,    339.8995
    197.5000,      55.0000,   1.00000,    322.8380
    202.5000,      55.0000,   1.00000,    311.0121
    207.5000,      55.0000,   1.00000,    296.2209
    212.5000,      55.0000,   1.00000,    288.3234
    217.5000,      55.0000,   1.00000,    281.9788
    222.5000,      55.0000,   1.00000,    271.2061
    227.5000,      55.0000,   1.00000,    275.9708
    232.5000,      55.0000,   1.00000,    284.3220
    242.5000,      55.0000,   1.00000,    301.2755
    247.5000,      55.0000,   1.00000,    304.2789
    252.5000,      55.0000,   1.00000,    295.1141
    257.5000,      55.0000,   1.00000,    284.2317
    262.5000,      55.0000,   1.00000,    276.4904
    267.5000,      55.0000,   1.00000,    268.6418
    272.5000,      55.0000,   1.00000,    268.0606
    277.5000,      55.0000,   1.00000,    262.8907
    282.5000,      55.0000,   1.00000,    256.8914
    287.5000,      55.0000,   1.00000,    256.4124
    292.5000,      55.0000,   1.00000,    260.0883
    297.5000,      55.0000,   1.00000,    264.9852
    302.5000,      55.0000,   1.00000,    271.8111
    307.5000,      55.0000,   1.00000,    276.4216
    312.5000,      55.0000,   1.00000,    283.7495
    317.5000,      55.0000,   1.00000,    289.5506
    322.5000,      55.0000,   1.00000,    297.1895
    327.5000,      55.0000,   1.00000,    296.2120
    332.5000,      55.0000,   1.00000,    298.8954
    337.5000,      55.0000,   1.00000,    303.7838
    342.5000,      55.0000,   1.00000,    299.0612
    347.5000,      55.0000,   1.00000,    297.3787
    352.5000,      55.0000,   1.00000,    299.0225
    357.5000,      55.0000,   1.00000,    301.9663
    362.5000,      55.0000,   1.00000,    307.7538
    367.5000,      55.0000,   1.00000,    307.8124
    372.5000,      55.0000,   1.00000,    306.5423
    377.5000,      55.0000,   1.00000,    302.7240
    382.5000,      55.0000,   1.00000,    307.5236
    387.5000,      55.0000,   1.00000,    310.3816
    392.5000,      55.0000,   1.00000,    307.3896
     82.5000,      15.0000,   5.00000,    783.0379
     87.5000,      15.0000,   5.00000,    747.3814
     92.5000,      15.0000,   5.00000,    652.1019
     97.5000,      15.0000,   5.00000,    559.3850
    107.5000,      15.0000,   5.00000,    484.4195
    112.5000,      15.0000,   5.00000,    464.0267
    117.5000,      15.0000,   5.00000,    477.8421
    122.5000,      15.0000,   5.00000,    480.9254
    127.5000,      15.0000,   5.00000,    460.2448
    132.5000,      15.0000,   5.00000,    414.4763
    137.5000,      15.0000,   5.00000,    374.9270
    142.5000,      15.0000,   5.00000,    408.9284
    147.5000,      15.0000,   5.00000,    481.6658
    152.5000,      15.0000,   5.00000,    591.3739
    157.5000,      15.0000,   5.00000,    631.2134
    162.5000,      15.0000,   5.00000,    614.4584
    167.5000,      15.0000,   5.00000,    541.7597
    172.5000,      15.0000,   5.00000,    481.7386
    177.5000,      15.0000,   5.00000,    428.0733
    182.5000,      15.0000,   5.00000,    368.7638
    187.5000,      15.0000,   5.00000,    317.0201
    192.5000,      15.0000,   5.00000,    257.0321
    197.5000,      15.0000,   5.00000,    223.1642
    202.5000,      15.0000,   5.00000,    184.0400
    207.5000,      15.0000,   5.00000,    202.2252
    212.5000,      15.0000,   5.00000,    246.7858
    217.5000,      15.0000,   5.00000,    285.5130
    222.5000,      15.0000,   5.00000,    300.1638
    227.5000,      15.0000,   5.00000,    291.4954
    232.5000,      15.0000,   5.00000,    274.6117
    252.5000,      15.0000,   5.00000,    285.8900
    257.5000,      15.0000,   5.00000,    269.7296
    262.5000,      15.0000,   5.00000,    263.5936
    267.5000,      15.0000,   5.00000,    280.0765
    272.5000,      15.0000,   5.00000,    283.4386
    287.5000,      15.0000,   5.00000,    225.5480
    292.5000,      15.0000,   5.00000,    248.7719
    297.5000,      15.0000,   5.00000,    258.4738
    302.5000,      15.0000,   5.00000,    283.9974
    307.5000,      15.0000,   5.00000,    280.7166
    312.5000,      15.0000,   5.00000,    286.6438
    317.5000,      15.0000,   5.00000,    287.4131
    322.5000,      15.0000,   5.00000,    292.7569
    327.5000,      15.0000,   5.00000,    291.8007
    332.5000,      15.0000,   5.00000,    288.4212
    337.5000,      15.0000,   5.00000,    290.1233
    342.5000,      15.0000,   5.00000,    286.6443
    357.5000,      15.0000,   5.00000,    297.3256
    362.5000,      15.0000,   5.00000,    294.0811
    392.5000,      15.0000,   5.00000,    326.1862
     97.5000,      65.0000,   1.00000,    585.1578
    102.5000,      65.0000,   1.00000,    572.0613
    107.5000,      65.0000,   1.00000,    554.4446
    112.5000,      65.0000,   1.00000,    536.7942
    117.5000,      65.0000,   1.00000,    518.0199
    122.5000,      65.0000,   1.00000,    493.9194
    127.5000,      65.0000,   1.00000,    486.9710
    132.5000,      65.0000,   1.00000,    484.7043
    137.5000,      65.0000,   1.00000,    477.4405
    142.5000,      65.0000,   1.00000,    476.6117
    147.5000,      65.0000,   1.00000,    480.3055
    152.5000,      65.0000,   1.00000,    476.5839
    157.5000,      65.0000,   1.00000,    460.2761
    162.5000,      65.0000,   1.00000,    449.9933
    167.5000,      65.0000,   1.00000,    441.6626
    172.5000,      65.0000,   1.00000,    441.1006
    177.5000,      65.0000,   1.00000,    444.5222
    182.5000,      65.0000,   1.00000,    438.5383
    187.5000,      65.0000,   1.00000,    427.8605
    192.5000,      65.0000,   1.00000,    394.9286
    197.5000,      65.0000,   1.00000,    360.7472
    202.5000,      65.0000,   1.00000,    335.7495
    207.5000,      65.0000,   1.00000,    315.5758
    212.5000,      65.0000,   1.00000,    294.1337
    217.5000,      65.0000,   1.00000,    284.1161
    257.5000,      65.0000,   1.00000,    283.2661
    262.5000,      65.0000,   1.00000,    279.5230
    267.5000,      65.0000,   1.00000,    281.5472
    272.5000,      65.0000,   1.00000,    281.0144
    277.5000,      65.0000,   1.00000,    281.5843
    287.5000,      65.0000,   1.00000,    271.4076
    292.5000,      65.0000,   1.00000,    268.6476
    297.5000,      65.0000,   1.00000,    266.6853
    302.5000,      65.0000,   1.00000,    260.9511
    307.5000,      65.0000,   1.00000,    257.3492
    312.5000,      65.0000,   1.00000,    258.3704
    317.5000,      65.0000,   1.00000,    263.2903
    322.5000,      65.0000,   1.00000,    274.0461
    327.5000,      65.0000,   1.00000,    279.8071
    332.5000,      65.0000,   1.00000,    279.5635
    337.5000,      65.0000,   1.00000,    280.2873
    342.5000,      65.0000,   1.00000,    282.6596
    347.5000,      65.0000,   1.00000,    287.0671
    352.5000,      65.0000,   1.00000,    290.7449
    357.5000,      65.0000,   1.00000,    292.5393
    362.5000,      65.0000,   1.00000,    290.2138
    367.5000,      65.0000,   1.00000,    294.0752
    372.5000,      65.0000,   1.00000,    297.8957
    377.5000,      65.0000,   1.00000,    300.0866
     97.5000,      15.0000,   6.00000,    546.9166
    102.5000,      15.0000,   6.00000,    498.2414
    107.5000,      15.0000,   6.00000,    480.6137
    112.5000,      15.0000,   6.00000,    470.6957
    117.5000,      15.0000,   6.00000,    488.4383
    122.5000,      15.0000,   6.00000,    485.7856
    127.5000,      15.0000,   6.00000,    454.7867
    132.5000,      15.0000,   6.00000,    398.6072
    137.5000,      15.0000,   6.00000,    356.1953
    142.5000,      15.0000,   6.00000,    392.4265
    147.5000,      15.0000,   6.00000,    469.9499
    152.5000,      15.0000,   6.00000,    586.1140
    157.5000,      15.0000,   6.00000,    629.6712
    162.5000,      15.0000,   6.00000,    616.3163
    167.5000,      15.0000,   6.00000,    541.2346
    172.5000,      15.0000,   6.00000,    482.2125
    177.5000,      15.0000,   6.00000,    432.8641
    182.5000,      15.0000,   6.00000,    382.4889
    187.5000,      15.0000,   6.00000,    336.0581
    192.5000,      15.0000,   6.00000,    275.3555
    197.5000,      15.0000,   6.00000,    237.2532
    202.5000,      15.0000,   6.00000,    190.8623
    207.5000,      15.0000,   6.00000,    204.0416
    212.5000,      15.0000,   6.00000,    243.4051
    217.5000,      15.0000,   6.00000,    283.7707
    267.5000,      15.0000,   6.00000,    286.5969
    272.5000,      15.0000,   6.00000,    295.9156
    297.5000,      15.0000,   6.00000,    262.4484
    307.5000,      15.0000,   6.00000,    266.0610
    312.5000,      15.0000,   6.00000,    267.8248
    317.5000,      15.0000,   6.00000,    268.1228
    322.5000,      15.0000,   6.00000,    277.1962
    327.5000,      15.0000,   6.00000,    275.0994
    342.5000,      15.0000,   6.00000,    271.2922
    105.0000,      30.0000,   3.00000,    519.8873
    110.0000,      30.0000,   3.00000,    501.2437
    115.0000,      30.0000,   3.00000,    488.0280
    120.0000,      30.0000,   3.00000,    465.3982
    125.0000,      30.0000,   3.00000,    447.8901
    130.0000,      30.0000,   3.00000,    427.0048
    135.0000,      30.0000,   3.00000,    429.6986
    140.0000,      30.0000,   3.00000,    433.7252
    145.0000,      30.0000,   3.00000,    459.9330
    150.0000,      30.0000,   3.00000,    494.0569
    155.0000,      30.0000,   3.00000,    529.3249
    160.0000,      30.0000,   3.00000,    561.1258
    165.0000,      30.0000,   3.00000,    560.7432
    170.0000,      30.0000,   3.00000,    530.6344
    175.0000,      30.0000,   3.00000,    464.3785
    180.0000,      30.0000,   3.00000,    411.8011
    185.0000,      30.0000,   3.00000,    360.8762
    190.0000,      30.0000,   3.00000,    320.5384
    195.0000,      30.0000,   3.00000,    275.7126
    200.0000,      30.0000,   3.00000,    250.7619
    205.0000,      30.0000,   3.00000,    249.3158
    210.0000,      30.0000,   3.00000,    243.1147
    265.0000,      30.0000,   3.00000,    284.3090
    270.0000,      30.0000,   3.00000,    277.2487
    275.0000,      30.0000,   3.00000,    275.7659
    280.0000,      30.0000,   3.00000,    274.0138
    290.0000,      30.0000,   3.00000,    267.0923
    295.0000,      30.0000,   3.00000,    265.1960
    300.0000,      30.0000,   3.00000,    269.6771
    305.0000,      30.0000,   3.00000,    268.7928
    310.0000,      30.0000,   3.00000,    270.9470
    315.0000,      30.0000,   3.00000,    268.1955
    320.0000,      30.0000,   3.00000,    266.0403
    325.0000,      30.0000,   3.00000,    265.6499
    330.0000,      30.0000,   3.00000,    268.4038
    335.0000,      30.0000,   3.00000,    269.6166
    340.0000,      30.0000,   3.00000,    270.8264
    345.0000,      30.0000,   3.00000,    271.4607
    350.0000,      30.0000,   3.00000,    272.7758
    355.0000,      30.0000,   3.00000,    272.4322
    360.0000,      30.0000,   3.00000,    274.3894
    365.0000,      30.0000,   3.00000,    278.3961
    370.0000,      30.0000,   3.00000,    277.9396
    112.5000,      25.0000,   4.00000,    492.8936
    122.5000,      25.0000,   4.00000,    467.9943
    127.5000,      25.0000,   4.00000,    444.3109
    137.5000,      25.0000,   4.00000,    417.6187
    142.5000,      25.0000,   4.00000,    431.1039
    147.5000,      25.0000,   4.00000,    482.0399
    152.5000,      25.0000,   4.00000,    536.9880
    157.5000,      25.0000,   4.00000,    572.8529
    162.5000,      25.0000,   4.00000,    568.0162
    167.5000,      25.0000,   4.00000,    554.2562
    172.5000,      25.0000,   4.00000,    495.2357
    177.5000,      25.0000,   4.00000,    427.4359
    182.5000,      25.0000,   4.00000,    389.9337
    187.5000,      25.0000,   4.00000,    338.4786
    192.5000,      25.0000,   4.00000,    280.3424
    197.5000,      25.0000,   4.00000,    248.1437
    202.5000,      25.0000,   4.00000,    239.4832
    272.5000,      25.0000,   4.00000,    279.3379
    287.5000,      25.0000,   4.00000,    270.5007
    292.5000,      25.0000,   4.00000,    269.4243
    297.5000,      25.0000,   4.00000,    276.7706
    302.5000,      25.0000,   4.00000,    277.6824
    307.5000,      25.0000,   4.00000,    284.7505
    312.5000,      25.0000,   4.00000,    273.6755
    317.5000,      25.0000,   4.00000,    272.0769
    327.5000,      25.0000,   4.00000,    263.8107
    362.5000,      25.0000,   4.00000,    271.7679
  12.40
ITERATION 3
MODEL RESISTIVITY
LAYER 1
93,     2.5000
     10.0000,     1289.7
     15.0000,     1651.1
     20.0000,     2068.6
     25.0000,     1939.9
     30.0000,     1900.3
     35.0000,     1754.8
     40.0000,     1768.1
     45.0000,     1803.7
     50.0000,     2030.9
     55.0000,     2100.7
     60.0000,     1999.1
     65.0000,     1885.8
     70.0000,     1728.3
     75.0000,     1650.3
     80.0000,     1642.1
     85.0000,     1978.7
     90.0000,     1910.8
     95.0000,     1464.7
    100.0000,     1223.5
    105.0000,     1270.6
    110.0000,     1235.7
    115.0000,     1428.5
    120.0000,     1566.1
    125.0000,     1689.9
    130.0000,     1526.2
    135.0000,     1205.2
    140.0000,     956.35
    145.0000,     935.80
    150.0000,     1723.1
    155.0000,     2507.9
    160.0000,     3690.2
    165.0000,     3602.3
    170.0000,     2700.9
    175.0000,     1718.4
    180.0000,     1242.4
    185.0000,     967.69
    190.0000,     870.28
    195.0000,     1141.6
    200.0000,     817.02
    205.0000,     1040.6
    210.0000,     1375.5
    215.0000,     1712.1
    220.0000,     2023.0
    225.0000,     1802.9
    230.0000,     1190.5
    235.0000,     921.05
    240.0000,     682.22
    245.0000,     576.06
    250.0000,     535.17
    255.0000,     502.21
    260.0000,     385.06
    265.0000,     341.07
    270.0000,     392.24
    275.0000,     404.11
    280.0000,     299.38
    285.0000,     238.05
    290.0000,     254.12
    295.0000,     229.77
    300.0000,     303.89
    305.0000,     245.50
    310.0000,     266.93
    315.0000,     254.86
    320.0000,     262.57
    325.0000,     285.52
    330.0000,     292.81
    335.0000,     254.30
    340.0000,     235.21
    345.0000,     237.98
    350.0000,     234.48
    355.0000,     238.37
    360.0000,     240.06
    365.0000,     239.88
    370.0000,     228.76
    375.0000,     231.90
    380.0000,     233.40
    385.0000,     213.47
    390.0000,     255.61
    395.0000,     237.35
    400.0000,     262.29
    405.0000,     235.25
    410.0000,     249.58
    415.0000,     250.93
    420.0000,     176.39
    425.0000,     256.29
    430.0000,     249.06
    435.0000,     269.12
    440.0000,     231.07
    445.0000,     222.08
    450.0000,     210.67
    455.0000,     261.22
    460.0000,     268.48
    465.0000,     253.75
           233.8684
LAYER 2
93,     5.2500
     10.0000,     1061.7
     15.0000,     1468.5
     20.0000,     1848.3
     25.0000,     1693.0
     30.0000,     1567.1
     35.0000,     1443.5
     40.0000,     1422.0
     45.0000,     1408.9
     50.0000,     1632.6
     55.0000,     1675.3
     60.0000,     1609.8
     65.0000,     1535.7
     70.0000,     1551.5
     75.0000,     1616.8
     80.0000,     1738.8
     85.0000,     1987.5
     90.0000,     1895.8
     95.0000,     1527.7
    100.0000,     1404.0
    105.0000,     1396.1
    110.0000,     1426.3
    115.0000,     1552.4
    120.0000,     1695.9
    125.0000,     1920.4
    130.0000,     1753.0
    135.0000,     1314.7
    140.0000,     1071.2
    145.0000,     1236.4
    150.0000,     1785.5
    155.0000,     1737.7
    160.0000,     2432.5
    165.0000,     2332.4
    170.0000,     1620.0
    175.0000,     1351.7
    180.0000,     1560.9
    185.0000,     1049.6
    190.0000,     826.94
    195.0000,     1877.9
    200.0000,     852.34
    205.0000,     1240.7
    210.0000,     1585.7
    215.0000,     1547.9
    220.0000,     1768.8
    225.0000,     1665.6
    230.0000,     1261.9
    235.0000,     966.83
    240.0000,     685.23
    245.0000,     608.28
    250.0000,     569.46
    255.0000,     519.40
    260.0000,     414.96
    265.0000,     397.29
    270.0000,     390.72
    275.0000,     429.95
    280.0000,     357.86
    285.0000,     278.70
    290.0000,     278.27
    295.0000,     266.81
    300.0000,     327.55
    305.0000,     282.05
    310.0000,     288.10
    315.0000,     282.41
    320.0000,     276.00
    325.0000,     288.37
    330.0000,     289.78
    335.0000,     261.11
    340.0000,     257.85
    345.0000,     263.51
    350.0000,     235.01
    355.0000,     254.53
    360.0000,     249.90
    365.0000,     241.55
    370.0000,     234.20
    375.0000,     233.40
    380.0000,     238.53
    385.0000,     228.11
    390.0000,     265.70
    395.0000,     256.68
    400.0000,     258.42
    405.0000,     242.48
    410.0000,     259.77
    415.0000,     256.80
    420.0000,     210.85
    425.0000,     262.44
    430.0000,     259.54
    435.0000,     240.82
    440.0000,     224.89
    445.0000,     229.23
    450.0000,     228.19
    455.0000,     266.35
    460.0000,     265.17
    465.0000,     250.76
           231.7999
LAYER 3
91,     8.2750
     15.0000,     771.47
     20.0000,     1154.2
     25.0000,     1215.8
     30.0000,     1081.7
     35.0000,     1000.5
     40.0000,     971.73
     45.0000,     1008.3
     50.0000,     1270.4
     55.0000,     1338.4
     60.0000,     1203.5
     65.0000,     1106.3
     70.0000,     1200.8
     75.0000,     1383.9
     80.0000,     1579.6
     85.0000,     1709.6
     90.0000,     1694.2
     95.0000,     1623.1
    100.0000,     1690.2
    105.0000,     1667.4
    110.0000,     1782.0
    115.0000,     1817.5
    120.0000,     1994.0
    125.0000,     2314.4
    130.0000,     2124.6
    135.0000,     1526.2
    140.0000,     1319.6
    145.0000,     1721.7
    150.0000,     1848.7
    155.0000,     1219.6
    160.0000,     1698.7
    165.0000,     1464.4
    170.0000,     739.79
    175.0000,     991.86
    180.0000,     2088.3
    185.0000,     927.41
    190.0000,     747.74
    195.0000,     2626.6
    200.0000,     778.28
    205.0000,     899.19
    210.0000,     1400.0
    215.0000,     1366.1
    220.0000,     1568.0
    225.0000,     1626.7
    230.0000,     1397.7
    235.0000,     1046.9
    240.0000,     719.56
    245.0000,     709.93
    250.0000,     705.43
    255.0000,     628.26
    260.0000,     535.98
    265.0000,     531.24
    270.0000,     445.93
    275.0000,     525.64
    280.0000,     520.55
    285.0000,     386.40
    290.0000,     334.70
    295.0000,     338.79
    300.0000,     392.33
    305.0000,     382.56
    310.0000,     388.86
    315.0000,     392.22
    320.0000,     350.68
    325.0000,     324.95
    330.0000,     306.66
    335.0000,     291.08
    340.0000,     317.06
    345.0000,     326.23
    350.0000,     270.65
    355.0000,     307.22
    360.0000,     299.46
    365.0000,     272.10
    370.0000,     258.08
    375.0000,     254.61
    380.0000,     269.73
    385.0000,     278.25
    390.0000,     315.15
    395.0000,     294.56
    400.0000,     253.00
    405.0000,     236.29
    410.0000,     259.40
    415.0000,     271.67
    420.0000,     265.58
    425.0000,     285.28
    430.0000,     257.50
    435.0000,     209.12
    440.0000,     212.97
    445.0000,     251.16
    450.0000,     271.73
    455.0000,     292.00
    460.0000,     261.23
           230.7455
LAYER 4
89,    11.6025
     20.0000,     471.90
     25.0000,     804.89
     30.0000,     734.56
     35.0000,     713.70
     40.0000,     705.28
     45.0000,     860.42
     50.0000,     1276.2
     55.0000,     1527.3
     60.0000,     1291.0
     65.0000,     1073.0
     70.0000,     1093.7
     75.0000,     1218.7
     80.0000,     1322.0
     85.0000,     1358.6
     90.0000,     1462.9
     95.0000,     1674.4
    100.0000,     1897.2
    105.0000,     1923.3
    110.0000,     2195.9
    115.0000,     2317.8
    120.0000,     2690.0
    125.0000,     3118.6
    130.0000,     2733.9
    135.0000,     1821.5
    140.0000,     1542.2
    145.0000,     2008.5
    150.0000,     1787.1
    155.0000,     980.72
    160.0000,     1389.4
    165.0000,     919.33
    170.0000,     302.18
    175.0000,     581.23
    180.0000,     1760.7
    185.0000,     495.45
    190.0000,     408.34
    195.0000,     1628.0
    200.0000,     378.08
    205.0000,     326.94
    210.0000,     692.42
    215.0000,     905.75
    220.0000,     1115.5
    225.0000,     1223.2
    230.0000,     1134.3
    235.0000,     905.20
    240.0000,     706.18
    245.0000,     843.10
    250.0000,     940.45
    255.0000,     827.85
    260.0000,     693.31
    265.0000,     637.19
    270.0000,     489.17
    275.0000,     619.82
    280.0000,     724.35
    285.0000,     531.77
    290.0000,     406.48
    295.0000,     409.83
    300.0000,     460.63
    305.0000,     500.28
    310.0000,     531.13
    315.0000,     537.47
    320.0000,     441.12
    325.0000,     363.23
    330.0000,     326.74
    335.0000,     328.14
    340.0000,     385.91
    345.0000,     400.59
    350.0000,     329.65
    355.0000,     377.55
    360.0000,     365.86
    365.0000,     312.65
    370.0000,     283.25
    375.0000,     280.07
    380.0000,     312.11
    385.0000,     344.09
    390.0000,     378.49
    395.0000,     324.46
    400.0000,     242.48
    405.0000,     218.30
    410.0000,     247.33
    415.0000,     285.56
    420.0000,     315.50
    425.0000,     308.35
    430.0000,     246.30
    435.0000,     185.93
    440.0000,     200.85
    445.0000,     265.11
    450.0000,     305.41
    455.0000,     309.28
           235.4319
LAYER 5
85,    15.2628
     30.0000,     581.93
     35.0000,     759.27
     40.0000,     798.73
     45.0000,     1249.6
     50.0000,     2022.3
     55.0000,     3220.7
     60.0000,     3055.3
     65.0000,     2386.5
     70.0000,     1884.6
     75.0000,     1541.9
     80.0000,     1236.6
     85.0000,     1015.9
     90.0000,     961.65
     95.0000,     943.44
    100.0000,     806.80
    105.0000,     639.92
    110.0000,     585.95
    115.0000,     572.53
    120.0000,     619.04
    125.0000,     657.61
    130.0000,     613.21
    135.0000,     544.90
    140.0000,     630.58
    145.0000,     972.37
    150.0000,     1180.3
    155.0000,     1116.3
    160.0000,     1479.3
    165.0000,     733.21
    170.0000,     225.68
    175.0000,     356.24
    180.0000,     613.16
    185.0000,     139.99
    190.0000,      65.51
    195.0000,      79.17
    200.0000,      26.58
    205.0000,      25.91
    210.0000,      92.22
    215.0000,     288.69
    220.0000,     510.66
    225.0000,     567.76
    230.0000,     511.60
    235.0000,     476.22
    240.0000,     545.49
    245.0000,     835.73
    250.0000,     1099.6
    255.0000,     1012.3
    260.0000,     768.76
    265.0000,     577.99
    270.0000,     469.77
    275.0000,     608.92
    280.0000,     850.17
    285.0000,     813.87
    290.0000,     655.07
    295.0000,     591.39
    300.0000,     577.40
    305.0000,     612.58
    310.0000,     631.53
    315.0000,     590.15
    320.0000,     470.66
    325.0000,     378.56
    330.0000,     349.96
    335.0000,     377.73
    340.0000,     439.51
    345.0000,     451.99
    350.0000,     408.19
    355.0000,     416.05
    360.0000,     384.71
    365.0000,     321.56
    370.0000,     285.17
    375.0000,     293.15
    380.0000,     347.80
    385.0000,     412.07
    390.0000,     434.47
    395.0000,     363.59
    400.0000,     276.25
    405.0000,     250.98
    410.0000,     286.15
    415.0000,     355.27
    420.0000,     405.81
    425.0000,     355.63
    430.0000,     254.54
    435.0000,     198.81
    440.0000,     204.63
    445.0000,     246.68
           270.6682
LAYER 6
81,    19.2890
     40.0000,     776.79
     45.0000,     1054.4
     50.0000,     1401.3
     55.0000,     2355.1
     60.0000,     2811.3
     65.0000,     2851.8
     70.0000,     2514.8
     75.0000,     2091.0
     80.0000,     1642.8
     85.0000,     1251.1
     90.0000,     969.67
     95.0000,     718.88
    100.0000,     480.37
    105.0000,     320.60
    110.0000,     248.54
    115.0000,     224.32
    120.0000,     227.23
    125.0000,     236.40
    130.0000,     241.95
    135.0000,     257.88
    140.0000,     322.33
    145.0000,     455.94
    150.0000,     572.48
    155.0000,     621.08
    160.0000,     649.90
    165.0000,     386.07
    170.0000,     216.27
    175.0000,     304.85
    180.0000,     379.08
    185.0000,     139.39
    190.0000,      56.47
    195.0000,      34.20
    200.0000,      16.77
    205.0000,      18.12
    210.0000,      50.32
    215.0000,     147.47
    220.0000,     260.29
    225.0000,     287.69
    230.0000,     268.03
    235.0000,     277.93
    240.0000,     362.69
    245.0000,     554.11
    250.0000,     731.14
    255.0000,     709.29
    260.0000,     556.24
    265.0000,     424.20
    270.0000,     374.55
    275.0000,     451.86
    280.0000,     603.07
    285.0000,     666.73
    290.0000,     619.73
    295.0000,     562.31
    300.0000,     524.45
    305.0000,     519.67
    310.0000,     514.18
    315.0000,     481.41
    320.0000,     421.77
    325.0000,     377.00
    330.0000,     368.23
    335.0000,     390.44
    340.0000,     418.09
    345.0000,     413.79
    350.0000,     383.12
    355.0000,     362.07
    360.0000,     327.95
    365.0000,     287.57
    370.0000,     269.06
    375.0000,     287.65
    380.0000,     344.45
    385.0000,     413.76
    390.0000,     448.00
    395.0000,     417.09
    400.0000,     367.44
    405.0000,     356.57
    410.0000,     394.78
    415.0000,     455.51
    420.0000,     474.81
    425.0000,     406.58
    430.0000,     303.34
    435.0000,     255.34
           243.4728
LAYER 7
77,    23.7179
     50.0000,     630.81
     55.0000,     917.82
     60.0000,     1159.4
     65.0000,     1548.7
     70.0000,     1762.4
     75.0000,     1828.0
     80.0000,     1740.9
     85.0000,     1478.6
     90.0000,     1131.0
     95.0000,     784.63
    100.0000,     508.75
    105.0000,     338.96
    110.0000,     255.74
    115.0000,     223.57
    120.0000,     217.63
    125.0000,     221.06
    130.0000,     226.22
    135.0000,     235.45
    140.0000,     257.32
    145.0000,     290.23
    150.0000,     313.35
    155.0000,     320.45
    160.0000,     315.02
    165.0000,     268.46
    170.0000,     261.05
    175.0000,     376.00
    180.0000,     449.82
    185.0000,     272.88
    190.0000,     136.47
    195.0000,      74.38
    200.0000,      44.20
    205.0000,      42.41
    210.0000,      68.97
    215.0000,     123.27
    220.0000,     169.44
    225.0000,     176.84
    230.0000,     170.25
    235.0000,     182.90
    240.0000,     232.88
    245.0000,     321.47
    250.0000,     400.27
    255.0000,     405.77
    260.0000,     351.35
    265.0000,     296.75
    270.0000,     279.56
    275.0000,     315.29
    280.0000,     385.58
    285.0000,     439.52
    290.0000,     449.59
    295.0000,     435.15
    300.0000,     418.34
    305.0000,     412.54
    310.0000,     410.57
    315.0000,     402.27
    320.0000,     386.97
    325.0000,     376.72
    330.0000,     378.10
    335.0000,     386.02
    340.0000,     385.83
    345.0000,     367.37
    350.0000,     337.85
    355.0000,     310.55
    360.0000,     284.20
    365.0000,     264.29
    370.0000,     262.99
    375.0000,     289.71
    380.0000,     345.45
    385.0000,     415.21
    390.0000,     468.06
    395.0000,     483.59
    400.0000,     481.83
    405.0000,     494.57
    410.0000,     528.92
    415.0000,     555.50
    420.0000,     533.71
    425.0000,     461.11
           337.9579
LAYER 8
73,    28.5897
     60.0000,     435.52
     65.0000,     671.17
     70.0000,     865.29
     75.0000,     1046.1
     80.0000,     1249.1
     85.0000,     1296.2
     90.0000,     1144.9
     95.0000,     901.99
    100.0000,     667.78
    105.0000,     498.72
    110.0000,     399.71
    115.0000,     352.22
    120.0000,     332.66
    125.0000,     321.86
    130.0000,     308.73
    135.0000,     290.87
    140.0000,     272.59
    145.0000,     257.76
    150.0000,     247.75
    155.0000,     247.42
    160.0000,     262.64
    165.0000,     297.91
    170.0000,     389.63
    175.0000,     575.90
    180.0000,     710.93
    185.0000,     587.61
    190.0000,     378.69
    195.0000,     229.25
    200.0000,     147.41
    205.0000,     119.32
    210.0000,     123.83
    215.0000,     138.82
    220.0000,     143.34
    225.0000,     134.77
    230.0000,     126.98
    235.0000,     131.80
    240.0000,     153.57
    245.0000,     188.29
    250.0000,     219.29
    255.0000,     228.69
    260.0000,     217.81
    265.0000,     204.05
    270.0000,     203.04
    275.0000,     221.80
    280.0000,     255.41
    285.0000,     288.98
    290.0000,     310.38
    295.0000,     320.06
    300.0000,     324.78
    305.0000,     331.23
    310.0000,     339.89
    315.0000,     347.79
    320.0000,     353.39
    325.0000,     358.12
    330.0000,     361.23
    335.0000,     358.92
    340.0000,     346.28
    345.0000,     323.91
    350.0000,     298.05
    355.0000,     275.54
    360.0000,     259.26
    365.0000,     253.30
    370.0000,     263.49
    375.0000,     295.02
    380.0000,     348.75
    385.0000,     416.84
    390.0000,     480.21
    395.0000,     523.93
    400.0000,     557.21
    405.0000,     588.57
    410.0000,     607.77
    415.0000,     602.00
           543.3795
LAYER 9
67,    33.9487
     75.0000,     549.27
     80.0000,     778.20
     85.0000,     916.44
     90.0000,     938.87
     95.0000,     889.44
    100.0000,     782.57
    105.0000,     674.10
    110.0000,     590.45
    115.0000,     536.64
    120.0000,     500.23
    125.0000,     466.17
    130.0000,     424.91
    135.0000,     376.31
    140.0000,     329.03
    145.0000,     293.40
    150.0000,     277.04
    155.0000,     287.09
    160.0000,     333.80
    165.0000,     435.19
    170.0000,     622.82
    175.0000,     897.09
    180.0000,     1103.7
    185.0000,     1042.7
    190.0000,     789.75
    195.0000,     532.49
    200.0000,     354.17
    205.0000,     254.15
    210.0000,     201.26
    215.0000,     167.83
    220.0000,     140.55
    225.0000,     118.60
    230.0000,     105.23
    235.0000,     101.96
    240.0000,     107.84
    245.0000,     119.59
    250.0000,     131.64
    255.0000,     138.99
    260.0000,     141.23
    265.0000,     142.67
    270.0000,     148.46
    275.0000,     161.57
    280.0000,     181.17
    285.0000,     203.17
    290.0000,     223.20
    295.0000,     239.84
    300.0000,     254.15
    305.0000,     268.28
    310.0000,     282.94
    315.0000,     296.94
    320.0000,     308.58
    325.0000,     316.51
    330.0000,     318.66
    335.0000,     313.36
    340.0000,     300.21
    345.0000,     282.26
    350.0000,     264.12
    355.0000,     250.11
    360.0000,     243.15
    365.0000,     246.26
    370.0000,     262.82
    375.0000,     295.09
    380.0000,     344.38
    385.0000,     407.99
    390.0000,     469.76
    395.0000,     511.13
    400.0000,     547.65
           598.2010
LAYER 10
61,    39.8436
     90.0000,     707.98
     95.0000,     749.12
    100.0000,     743.04
    105.0000,     716.48
    110.0000,     682.33
    115.0000,     646.88
    120.0000,     612.61
    125.0000,     572.33
    130.0000,     521.21
    135.0000,     462.94
    140.0000,     409.43
    145.0000,     374.08
    150.0000,     367.72
    155.0000,     401.29
    160.0000,     491.08
    165.0000,     661.01
    170.0000,     929.89
    175.0000,     1257.6
    180.0000,     1485.2
    185.0000,     1446.8
    190.0000,     1175.8
    195.0000,     842.94
    200.0000,     569.88
    205.0000,     384.64
    210.0000,     267.03
    215.0000,     191.62
    220.0000,     142.32
    225.0000,     110.90
    230.0000,      92.61
    235.0000,      84.02
    240.0000,      82.34
    245.0000,      85.09
    250.0000,      89.91
    255.0000,      95.06
    260.0000,     100.02
    265.0000,     105.69
    270.0000,     113.49
    275.0000,     124.47
    280.0000,     138.60
    285.0000,     154.81
    290.0000,     171.60
    295.0000,     188.08
    300.0000,     203.99
    305.0000,     219.64
    310.0000,     234.95
    315.0000,     248.94
    320.0000,     260.16
    325.0000,     267.29
    330.0000,     269.04
    335.0000,     265.10
    340.0000,     256.35
    345.0000,     245.49
    350.0000,     235.68
    355.0000,     229.82
    360.0000,     230.19
    365.0000,     238.89
    370.0000,     258.79
    375.0000,     287.90
    380.0000,     329.71
    385.0000,     379.04
           457.1589
LAYER 11
57,    46.3279
    100.0000,     629.52
    105.0000,     631.14
    110.0000,     629.82
    115.0000,     629.07
    120.0000,     623.57
    125.0000,     605.68
    130.0000,     573.02
    135.0000,     530.29
    140.0000,     491.20
    145.0000,     471.69
    150.0000,     486.40
    155.0000,     550.84
    160.0000,     684.77
    165.0000,     908.47
    170.0000,     1219.3
    175.0000,     1546.5
    180.0000,     1740.1
    185.0000,     1676.4
    190.0000,     1386.8
    195.0000,     1017.1
    200.0000,     691.47
    205.0000,     454.72
    210.0000,     298.95
    215.0000,     201.11
    220.0000,     141.07
    225.0000,     105.05
    230.0000,      84.23
    235.0000,      73.15
    240.0000,      68.42
    245.0000,      67.83
    250.0000,      69.92
    255.0000,      73.72
    260.0000,      78.79
    265.0000,      85.16
    270.0000,      93.13
    275.0000,     102.95
    280.0000,     114.64
    285.0000,     127.86
    290.0000,     142.03
    295.0000,     156.63
    300.0000,     171.24
    305.0000,     185.62
    310.0000,     199.29
    315.0000,     211.39
    320.0000,     220.83
    325.0000,     226.83
    330.0000,     228.82
    335.0000,     227.08
    340.0000,     222.62
    345.0000,     217.50
    350.0000,     213.94
    355.0000,     214.01
    360.0000,     219.58
    365.0000,     230.69
    370.0000,     248.66
    375.0000,     272.48
           311.6446
LAYER 12
53, 
    110.0000,     531.59
    115.0000,     563.40
    120.0000,     587.48
    125.0000,     597.40
    130.0000,     589.71
    135.0000,     565.76
    140.0000,     542.47
    145.0000,     538.30
    150.0000,     571.10
    155.0000,     659.65
    160.0000,     825.30
    165.0000,     1084.3
    170.0000,     1420.1
    175.0000,     1745.0
    180.0000,     1910.1
    185.0000,     1811.1
    190.0000,     1489.2
    195.0000,     1088.5
    200.0000,     733.70
    205.0000,     473.99
    210.0000,     303.70
    215.0000,     198.62
    220.0000,     135.80
    225.0000,      98.96
    230.0000,      77.81
    235.0000,      66.29
    240.0000,      60.83
    245.0000,      59.39
    250.0000,      60.71
    255.0000,      64.03
    260.0000,      68.93
    265.0000,      75.28
    270.0000,      83.09
    275.0000,      92.35
    280.0000,     103.02
    285.0000,     114.90
    290.0000,     127.65
    295.0000,     140.89
    300.0000,     154.19
    305.0000,     167.22
    310.0000,     179.47
    315.0000,     190.12
    320.0000,     198.35
    325.0000,     203.64
    330.0000,     205.78
    335.0000,     205.20
    340.0000,     202.85
    345.0000,     200.50
    350.0000,     200.08
    355.0000,     203.01
    360.0000,     210.40
    365.0000,     223.04
           240.9036
CALCULATED APPARENT RESISTIVITY
      7.5000,       5.0000,   1.00000,   1174.0933
     12.5000,       5.0000,   1.00000,   1348.3381
     17.5000,       5.0000,   1.00000,   1539.8579
     22.5000,       5.0000,   1.00000,   1510.0294
     27.5000,       5.0000,   1.00000,   1585.0413
     32.5000,       5.0000,   1.00000,   1509.7886
     37.5000,       5.0000,   1.00000,   1536.2006
     42.5000,       5.0000,   1.00000,   1547.8790
     47.5000,       5.0000,   1.00000,   1670.9539
     52.5000,       5.0000,   1.00000,   1677.4122
     57.5000,       5.0000,   1.00000,   1674.7832
     62.5000,       5.0000,   1.00000,   1656.0374
     67.5000,       5.0000,   1.00000,   1604.8295
     72.5000,       5.0000,   1.00000,   1663.3018
     77.5000,       5.0000,   1.00000,   1628.3849
     82.5000,       5.0000,   1.00000,   1736.8214
     87.5000,       5.0000,   1.00000,   1674.2504
     92.5000,       5.0000,   1.00000,   1516.2794
     97.5000,       5.0000,   1.00000,   1393.9958
    102.5000,       5.0000,   1.00000,   1431.4036
    107.5000,       5.0000,   1.00000,   1371.2692
    112.5000,       5.0000,   1.00000,   1522.1873
    117.5000,       5.0000,   1.00000,   1540.1350
    122.5000,       5.0000,   1.00000,   1587.5914
    127.5000,       5.0000,   1.00000,   1477.7090
    132.5000,       5.0000,   1.00000,   1333.3134
    137.5000,       5.0000,   1.00000,   1254.1512
    142.5000,       5.0000,   1.00000,   1205.9547
    147.5000,       5.0000,   1.00000,   1693.0302
    152.5000,       5.0000,   1.00000,   1815.0844
    157.5000,       5.0000,   1.00000,   2150.3718
    162.5000,       5.0000,   1.00000,   2009.1962
    167.5000,       5.0000,   1.00000,   1865.7056
    172.5000,       5.0000,   1.00000,   1448.9950
    177.5000,       5.0000,   1.00000,   1240.4066
    182.5000,       5.0000,   1.00000,   1098.2831
    187.5000,       5.0000,   1.00000,    901.5656
    192.5000,       5.0000,   1.00000,   1108.3693
    197.5000,       5.0000,   1.00000,    890.3846
    202.5000,       5.0000,   1.00000,   1146.8881
    207.5000,       5.0000,   1.00000,   1269.0806
    212.5000,       5.0000,   1.00000,   1395.0332
    217.5000,       5.0000,   1.00000,   1474.4164
    222.5000,       5.0000,   1.00000,   1408.9144
    227.5000,       5.0000,   1.00000,   1134.5093
    232.5000,       5.0000,   1.00000,    980.5564
    237.5000,       5.0000,   1.00000,    751.2664
    242.5000,       5.0000,   1.00000,    640.7204
    247.5000,       5.0000,   1.00000,    559.8477
    252.5000,       5.0000,   1.00000,    525.4949
    257.5000,       5.0000,   1.00000,    449.1945
    262.5000,       5.0000,   1.00000,    407.5925
    267.5000,       5.0000,   1.00000,    406.8334
    272.5000,       5.0000,   1.00000,    396.9312
    277.5000,       5.0000,   1.00000,    342.9402
    282.5000,       5.0000,   1.00000,    302.0381
    287.5000,       5.0000,   1.00000,    312.9584
    292.5000,       5.0000,   1.00000,    261.7668
    297.5000,       5.0000,   1.00000,    331.0368
    302.5000,       5.0000,   1.00000,    273.5148
    307.5000,       5.0000,   1.00000,    307.0028
    312.5000,       5.0000,   1.00000,    288.8761
    317.5000,       5.0000,   1.00000,    290.8572
    322.5000,       5.0000,   1.00000,    289.6347
    327.5000,       5.0000,   1.00000,    289.3407
    332.5000,       5.0000,   1.00000,    270.5451
    337.5000,       5.0000,   1.00000,    264.9258
    342.5000,       5.0000,   1.00000,    262.5740
    347.5000,       5.0000,   1.00000,    252.9181
    352.5000,       5.0000,   1.00000,    255.1945
    357.5000,       5.0000,   1.00000,    251.2068
    362.5000,       5.0000,   1.00000,    251.0005
    367.5000,       5.0000,   1.00000,    239.0428
    372.5000,       5.0000,   1.00000,    242.6981
    377.5000,       5.0000,   1.00000,    250.2628
    382.5000,       5.0000,   1.00000,    230.4761
    387.5000,       5.0000,   1.00000,    269.7275
    392.5000,       5.0000,   1.00000,    240.1533
    397.5000,       5.0000,   1.00000,    267.3964
    402.5000,       5.0000,   1.00000,    241.4276
    407.5000,       5.0000,   1.00000,    244.3411
    412.5000,       5.0000,   1.00000,    263.3264
    417.5000,       5.0000,   1.00000,    204.8184
    422.5000,       5.0000,   1.00000,    270.0722
    427.5000,       5.0000,   1.00000,    230.4137
    432.5000,       5.0000,   1.00000,    253.7106
    437.5000,       5.0000,   1.00000,    230.6090
    442.5000,       5.0000,   1.00000,    242.5450
    447.5000,       5.0000,   1.00000,    227.5475
    452.5000,       5.0000,   1.00000,    257.0797
    457.5000,       5.0000,   1.00000,    249.2822
    462.5000,       5.0000,   1.00000,    251.0004
    467.5000,       5.0000,   1.00000,    238.3572
     12.5000,       5.0000,   2.00000,   1070.9685
     17.5000,       5.0000,   2.00000,   1231.9775
     22.5000,       5.0000,   2.00000,   1160.1385
     27.5000,       5.0000,   2.00000,   1222.5157
     32.5000,       5.0000,   2.00000,   1281.7703
     37.5000,       5.0000,   2.00000,   1298.6606
     42.5000,       5.0000,   2.00000,   1325.8247
     47.5000,       5.0000,   2.00000,   1455.2260
     52.5000,       5.0000,   2.00000,   1471.7677
     57.5000,       5.0000,   2.00000,   1467.8635
     62.5000,       5.0000,   2.00000,   1505.1084
     67.5000,       5.0000,   2.00000,   1526.7650
     72.5000,       5.0000,   2.00000,   1517.3877
     77.5000,       5.0000,   2.00000,   1458.9866
     82.5000,       5.0000,   2.00000,   1650.6260
     87.5000,       5.0000,   2.00000,   1666.7052
     92.5000,       5.0000,   2.00000,   1430.5645
     97.5000,       5.0000,   2.00000,   1406.8037
    102.5000,       5.0000,   2.00000,   1518.1506
    107.5000,       5.0000,   2.00000,   1444.0973
    112.5000,       5.0000,   2.00000,   1488.7394
    117.5000,       5.0000,   2.00000,   1482.6095
    122.5000,       5.0000,   2.00000,   1533.2251
    127.5000,       5.0000,   2.00000,   1516.5868
    132.5000,       5.0000,   2.00000,   1444.8361
    137.5000,       5.0000,   2.00000,   1288.2296
    142.5000,       5.0000,   2.00000,   1202.5951
    147.5000,       5.0000,   2.00000,   1514.1846
    152.5000,       5.0000,   2.00000,   1398.0380
    157.5000,       5.0000,   2.00000,   1427.7086
    162.5000,       5.0000,   2.00000,   1425.8883
    167.5000,       5.0000,   2.00000,   1238.6075
    172.5000,       5.0000,   2.00000,   1083.1973
    177.5000,       5.0000,   2.00000,   1090.2356
    182.5000,       5.0000,   2.00000,    908.7422
    187.5000,       5.0000,   2.00000,    840.1685
    192.5000,       5.0000,   2.00000,   1097.2112
    197.5000,       5.0000,   2.00000,    786.1429
    202.5000,       5.0000,   2.00000,    930.7927
    207.5000,       5.0000,   2.00000,   1093.8356
    212.5000,       5.0000,   2.00000,   1025.3171
    217.5000,       5.0000,   2.00000,   1134.6343
    222.5000,       5.0000,   2.00000,   1108.1288
    227.5000,       5.0000,   2.00000,    934.4239
    232.5000,       5.0000,   2.00000,    909.2697
    237.5000,       5.0000,   2.00000,    772.9844
    242.5000,       5.0000,   2.00000,    655.0307
    247.5000,       5.0000,   2.00000,    616.2549
    252.5000,       5.0000,   2.00000,    596.4102
    257.5000,       5.0000,   2.00000,    486.2858
    262.5000,       5.0000,   2.00000,    422.6584
    267.5000,       5.0000,   2.00000,    458.2544
    272.5000,       5.0000,   2.00000,    474.5665
    277.5000,       5.0000,   2.00000,    378.9727
    282.5000,       5.0000,   2.00000,    340.3925
    287.5000,       5.0000,   2.00000,    352.9811
    292.5000,       5.0000,   2.00000,    313.9248
    297.5000,       5.0000,   2.00000,    383.0648
    302.5000,       5.0000,   2.00000,    320.2062
    307.5000,       5.0000,   2.00000,    331.2826
    312.5000,       5.0000,   2.00000,    327.9877
    317.5000,       5.0000,   2.00000,    310.7688
    322.5000,       5.0000,   2.00000,    320.1626
    327.5000,       5.0000,   2.00000,    319.3519
    332.5000,       5.0000,   2.00000,    288.9114
    337.5000,       5.0000,   2.00000,    287.2431
    342.5000,       5.0000,   2.00000,    291.8073
    347.5000,       5.0000,   2.00000,    274.5086
    352.5000,       5.0000,   2.00000,    275.9064
    357.5000,       5.0000,   2.00000,    276.6027
    362.5000,       5.0000,   2.00000,    269.6673
    367.5000,       5.0000,   2.00000,    254.5914
    372.5000,       5.0000,   2.00000,    270.6514
    377.5000,       5.0000,   2.00000,    268.6944
    382.5000,       5.0000,   2.00000,    247.1511
    387.5000,       5.0000,   2.00000,    283.6190
    392.5000,       5.0000,   2.00000,    263.8168
    397.5000,       5.0000,   2.00000,    273.0634
    402.5000,       5.0000,   2.00000,    244.9375
    407.5000,       5.0000,   2.00000,    272.8053
    412.5000,       5.0000,   2.00000,    281.2505
    417.5000,       5.0000,   2.00000,    210.5686
    422.5000,       5.0000,   2.00000,    275.8137
    427.5000,       5.0000,   2.00000,    256.4771
    432.5000,       5.0000,   2.00000,    249.1150
    437.5000,       5.0000,   2.00000,    245.6916
    442.5000,       5.0000,   2.00000,    244.6610
    447.5000,       5.0000,   2.00000,    232.0363
    452.5000,       5.0000,   2.00000,    264.3758
    457.5000,       5.0000,   2.00000,    263.4585
    462.5000,       5.0000,   2.00000,    248.6143
     17.5000,       5.0000,   3.00000,   1049.0846
     22.5000,       5.0000,   3.00000,   1007.5962
     27.5000,       5.0000,   3.00000,   1034.1097
     32.5000,       5.0000,   3.00000,   1051.6104
     37.5000,       5.0000,   3.00000,   1128.4406
     42.5000,       5.0000,   3.00000,   1177.8502
     47.5000,       5.0000,   3.00000,   1346.0006
     52.5000,       5.0000,   3.00000,   1390.1941
     57.5000,       5.0000,   3.00000,   1374.1619
     62.5000,       5.0000,   3.00000,   1386.6946
     67.5000,       5.0000,   3.00000,   1365.1764
     72.5000,       5.0000,   3.00000,   1350.8837
     77.5000,       5.0000,   3.00000,   1359.5101
     82.5000,       5.0000,   3.00000,   1600.0541
     87.5000,       5.0000,   3.00000,   1590.7994
     92.5000,       5.0000,   3.00000,   1385.1051
     97.5000,       5.0000,   3.00000,   1292.7461
    102.5000,       5.0000,   3.00000,   1412.6669
    107.5000,       5.0000,   3.00000,   1343.4795
    112.5000,       5.0000,   3.00000,   1361.2672
    117.5000,       5.0000,   3.00000,   1358.9076
    122.5000,       5.0000,   3.00000,   1511.8483
    127.5000,       5.0000,   3.00000,   1523.3821
    132.5000,       5.0000,   3.00000,   1319.1724
    137.5000,       5.0000,   3.00000,   1125.8091
    142.5000,       5.0000,   3.00000,   1002.4099
    147.5000,       5.0000,   3.00000,   1257.3873
    152.5000,       5.0000,   3.00000,   1179.3340
    157.5000,       5.0000,   3.00000,   1268.0670
    162.5000,       5.0000,   3.00000,   1090.4517
    167.5000,       5.0000,   3.00000,    922.7123
    172.5000,       5.0000,   3.00000,    833.4724
    177.5000,       5.0000,   3.00000,    800.4464
    182.5000,       5.0000,   3.00000,    721.3176
    187.5000,       5.0000,   3.00000,    681.4722
    192.5000,       5.0000,   3.00000,    914.0659
    197.5000,       5.0000,   3.00000,    643.1710
    202.5000,       5.0000,   3.00000,    696.2551
    207.5000,       5.0000,   3.00000,    745.4593
    212.5000,       5.0000,   3.00000,    829.8326
    217.5000,       5.0000,   3.00000,    840.6249
    222.5000,       5.0000,   3.00000,    854.9099
    227.5000,       5.0000,   3.00000,    753.3843
    232.5000,       5.0000,   3.00000,    735.0757
    237.5000,       5.0000,   3.00000,    661.0286
    242.5000,       5.0000,   3.00000,    644.2308
    247.5000,       5.0000,   3.00000,    635.7598
    252.5000,       5.0000,   3.00000,    619.5404
    257.5000,       5.0000,   3.00000,    486.1010
    262.5000,       5.0000,   3.00000,    433.6135
    267.5000,       5.0000,   3.00000,    487.7383
    272.5000,       5.0000,   3.00000,    526.6614
    277.5000,       5.0000,   3.00000,    435.1019
    282.5000,       5.0000,   3.00000,    346.6212
    287.5000,       5.0000,   3.00000,    367.7194
    292.5000,       5.0000,   3.00000,    343.4562
    297.5000,       5.0000,   3.00000,    435.3901
    302.5000,       5.0000,   3.00000,    351.0434
    307.5000,       5.0000,   3.00000,    362.5938
    312.5000,       5.0000,   3.00000,    330.4487
    317.5000,       5.0000,   3.00000,    337.8033
    322.5000,       5.0000,   3.00000,    341.5546
    327.5000,       5.0000,   3.00000,    342.2368
    332.5000,       5.0000,   3.00000,    310.5720
    337.5000,       5.0000,   3.00000,    303.6276
    342.5000,       5.0000,   3.00000,    305.0778
    347.5000,       5.0000,   3.00000,    289.3157
    352.5000,       5.0000,   3.00000,    295.2265
    357.5000,       5.0000,   3.00000,    294.7354
    362.5000,       5.0000,   3.00000,    287.7145
    367.5000,       5.0000,   3.00000,    276.5493
    372.5000,       5.0000,   3.00000,    282.1385
    377.5000,       5.0000,   3.00000,    285.9478
    382.5000,       5.0000,   3.00000,    258.5339
    387.5000,       5.0000,   3.00000,    302.9179
    392.5000,       5.0000,   3.00000,    275.8138
    397.5000,       5.0000,   3.00000,    282.7389
    402.5000,       5.0000,   3.00000,    262.9887
    407.5000,       5.0000,   3.00000,    284.6637
    412.5000,       5.0000,   3.00000,    292.4917
    417.5000,       5.0000,   3.00000,    217.9416
    422.5000,       5.0000,   3.00000,    289.1837
    427.5000,       5.0000,   3.00000,    266.4606
    432.5000,       5.0000,   3.00000,    278.7929
    437.5000,       5.0000,   3.00000,    240.9520
    442.5000,       5.0000,   3.00000,    247.6256
    447.5000,       5.0000,   3.00000,    233.9814
    452.5000,       5.0000,   3.00000,    278.4450
    457.5000,       5.0000,   3.00000,    273.9881
     22.5000,      15.0000,   1.00000,    996.4586
     27.5000,      15.0000,   1.00000,    984.3617
     32.5000,      15.0000,   1.00000,    985.4026
     37.5000,      15.0000,   1.00000,   1033.5258
     42.5000,      15.0000,   1.00000,   1164.8322
     47.5000,      15.0000,   1.00000,   1256.7568
     52.5000,      15.0000,   1.00000,   1322.1030
     57.5000,      15.0000,   1.00000,   1332.7615
     62.5000,      15.0000,   1.00000,   1274.6906
     67.5000,      15.0000,   1.00000,   1221.6420
     72.5000,      15.0000,   1.00000,   1252.2404
     77.5000,      15.0000,   1.00000,   1384.9481
     82.5000,      15.0000,   1.00000,   1464.5602
     87.5000,      15.0000,   1.00000,   1486.3998
     92.5000,      15.0000,   1.00000,   1381.2059
     97.5000,      15.0000,   1.00000,   1286.3931
    102.5000,      15.0000,   1.00000,   1205.9908
    107.5000,      15.0000,   1.00000,   1226.4503
    112.5000,      15.0000,   1.00000,   1249.9885
    117.5000,      15.0000,   1.00000,   1346.4962
    122.5000,      15.0000,   1.00000,   1430.5145
    127.5000,      15.0000,   1.00000,   1367.3601
    132.5000,      15.0000,   1.00000,   1187.8656
    137.5000,      15.0000,   1.00000,    974.2861
    142.5000,      15.0000,   1.00000,    911.2438
    147.5000,      15.0000,   1.00000,    962.2037
    152.5000,      15.0000,   1.00000,   1157.1418
    157.5000,      15.0000,   1.00000,   1124.1272
    162.5000,      15.0000,   1.00000,   1028.3248
    167.5000,      15.0000,   1.00000,    887.8973
    172.5000,      15.0000,   1.00000,    719.3260
    177.5000,      15.0000,   1.00000,    630.0774
    182.5000,      15.0000,   1.00000,    649.8192
    187.5000,      15.0000,   1.00000,    677.9766
    192.5000,      15.0000,   1.00000,    621.2402
    197.5000,      15.0000,   1.00000,    667.9241
    202.5000,      15.0000,   1.00000,    597.8198
    207.5000,      15.0000,   1.00000,    614.3050
    212.5000,      15.0000,   1.00000,    662.6376
    217.5000,      15.0000,   1.00000,    737.6133
    222.5000,      15.0000,   1.00000,    683.8189
    227.5000,      15.0000,   1.00000,    656.9222
    232.5000,      15.0000,   1.00000,    598.1948
    237.5000,      15.0000,   1.00000,    590.8308
    242.5000,      15.0000,   1.00000,    602.7217
    247.5000,      15.0000,   1.00000,    612.6733
    252.5000,      15.0000,   1.00000,    558.1011
    257.5000,      15.0000,   1.00000,    507.3716
    262.5000,      15.0000,   1.00000,    472.9293
    267.5000,      15.0000,   1.00000,    487.3521
    272.5000,      15.0000,   1.00000,    500.8872
    277.5000,      15.0000,   1.00000,    452.6823
    282.5000,      15.0000,   1.00000,    393.6317
    287.5000,      15.0000,   1.00000,    350.9525
    292.5000,      15.0000,   1.00000,    384.8746
    297.5000,      15.0000,   1.00000,    390.1817
    302.5000,      15.0000,   1.00000,    401.1340
    307.5000,      15.0000,   1.00000,    355.5150
    312.5000,      15.0000,   1.00000,    349.2723
    317.5000,      15.0000,   1.00000,    338.3221
    322.5000,      15.0000,   1.00000,    351.2192
    327.5000,      15.0000,   1.00000,    341.2759
    332.5000,      15.0000,   1.00000,    331.2578
    337.5000,      15.0000,   1.00000,    313.1998
    342.5000,      15.0000,   1.00000,    301.6050
    347.5000,      15.0000,   1.00000,    302.7082
    352.5000,      15.0000,   1.00000,    301.6859
    357.5000,      15.0000,   1.00000,    300.6528
    362.5000,      15.0000,   1.00000,    300.0480
    367.5000,      15.0000,   1.00000,    293.2273
    372.5000,      15.0000,   1.00000,    289.5269
    377.5000,      15.0000,   1.00000,    281.1027
    382.5000,      15.0000,   1.00000,    292.7917
    387.5000,      15.0000,   1.00000,    286.5570
    392.5000,      15.0000,   1.00000,    289.7070
    397.5000,      15.0000,   1.00000,    286.5350
    402.5000,      15.0000,   1.00000,    287.3961
    407.5000,      15.0000,   1.00000,    282.7926
    412.5000,      15.0000,   1.00000,    269.6532
    417.5000,      15.0000,   1.00000,    277.2478
    422.5000,      15.0000,   1.00000,    266.8086
    427.5000,      15.0000,   1.00000,    289.0930
    432.5000,      15.0000,   1.00000,    271.8498
    437.5000,      15.0000,   1.00000,    264.2216
    442.5000,      15.0000,   1.00000,    240.0840
    447.5000,      15.0000,   1.00000,    260.6007
    452.5000,      15.0000,   1.00000,    269.0006
     22.5000,       5.0000,   4.00000,    945.9025
     27.5000,       5.0000,   4.00000,    956.8564
     32.5000,       5.0000,   4.00000,    924.6982
     37.5000,       5.0000,   4.00000,    977.9745
     42.5000,       5.0000,   4.00000,   1081.9583
     47.5000,       5.0000,   4.00000,   1284.6060
     52.5000,       5.0000,   4.00000,   1344.3845
     57.5000,       5.0000,   4.00000,   1314.1268
     62.5000,       5.0000,   4.00000,   1243.5283
     67.5000,       5.0000,   4.00000,   1175.1058
     72.5000,       5.0000,   4.00000,   1231.4382
     77.5000,       5.0000,   4.00000,   1297.3196
     82.5000,       5.0000,   4.00000,   1521.9174
     87.5000,       5.0000,   4.00000,   1532.7329
     92.5000,       5.0000,   4.00000,   1298.4882
     97.5000,       5.0000,   4.00000,   1189.0981
    102.5000,       5.0000,   4.00000,   1202.3712
    107.5000,       5.0000,   4.00000,   1133.4496
    112.5000,       5.0000,   4.00000,   1225.6025
    117.5000,       5.0000,   4.00000,   1299.4409
    122.5000,       5.0000,   4.00000,   1475.7533
    127.5000,       5.0000,   4.00000,   1375.2443
    132.5000,       5.0000,   4.00000,   1119.7617
    137.5000,       5.0000,   4.00000,    877.5690
    142.5000,       5.0000,   4.00000,    754.7750
    147.5000,       5.0000,   4.00000,   1045.1694
    152.5000,       5.0000,   4.00000,   1073.0203
    157.5000,       5.0000,   4.00000,   1148.9651
    162.5000,       5.0000,   4.00000,    968.0667
    167.5000,       5.0000,   4.00000,    755.6746
    172.5000,       5.0000,   4.00000,    613.1385
    177.5000,       5.0000,   4.00000,    622.0579
    182.5000,       5.0000,   4.00000,    565.3419
    187.5000,       5.0000,   4.00000,    513.2879
    192.5000,       5.0000,   4.00000,    696.0449
    197.5000,       5.0000,   4.00000,    476.6586
    202.5000,       5.0000,   4.00000,    508.8929
    207.5000,       5.0000,   4.00000,    556.3251
    212.5000,       5.0000,   4.00000,    589.6529
    217.5000,       5.0000,   4.00000,    715.2147
    222.5000,       5.0000,   4.00000,    690.5449
    227.5000,       5.0000,   4.00000,    591.7365
    232.5000,       5.0000,   4.00000,    571.6494
    237.5000,       5.0000,   4.00000,    531.5010
    242.5000,       5.0000,   4.00000,    566.8779
    247.5000,       5.0000,   4.00000,    602.6027
    252.5000,       5.0000,   4.00000,    584.4556
    257.5000,       5.0000,   4.00000,    480.0349
    262.5000,       5.0000,   4.00000,    439.2408
    267.5000,       5.0000,   4.00000,    493.4052
    272.5000,       5.0000,   4.00000,    553.6761
    277.5000,       5.0000,   4.00000,    450.6182
    282.5000,       5.0000,   4.00000,    368.8455
    287.5000,       5.0000,   4.00000,    369.7800
    292.5000,       5.0000,   4.00000,    341.3181
    297.5000,       5.0000,   4.00000,    458.9023
    302.5000,       5.0000,   4.00000,    375.6143
    307.5000,       5.0000,   4.00000,    377.8275
    312.5000,       5.0000,   4.00000,    353.1633
    317.5000,       5.0000,   4.00000,    339.5533
    322.5000,       5.0000,   4.00000,    357.5780
    327.5000,       5.0000,   4.00000,    354.8763
    332.5000,       5.0000,   4.00000,    324.3909
    337.5000,       5.0000,   4.00000,    315.8072
    342.5000,       5.0000,   4.00000,    313.6703
    347.5000,       5.0000,   4.00000,    298.5459
    352.5000,       5.0000,   4.00000,    309.2129
    357.5000,       5.0000,   4.00000,    308.0956
    362.5000,       5.0000,   4.00000,    306.6846
    367.5000,       5.0000,   4.00000,    286.1315
    372.5000,       5.0000,   4.00000,    293.5015
    377.5000,       5.0000,   4.00000,    294.1244
    382.5000,       5.0000,   4.00000,    273.8513
    387.5000,       5.0000,   4.00000,    320.4296
    392.5000,       5.0000,   4.00000,    281.7162
    397.5000,       5.0000,   4.00000,    304.1330
    402.5000,       5.0000,   4.00000,    270.9276
    407.5000,       5.0000,   4.00000,    289.2701
    412.5000,       5.0000,   4.00000,    305.1146
    417.5000,       5.0000,   4.00000,    229.2618
    422.5000,       5.0000,   4.00000,    310.5993
    427.5000,       5.0000,   4.00000,    281.3165
    432.5000,       5.0000,   4.00000,    281.2715
    437.5000,       5.0000,   4.00000,    253.0122
    442.5000,       5.0000,   4.00000,    247.4215
    447.5000,       5.0000,   4.00000,    245.5359
    452.5000,       5.0000,   4.00000,    290.2167
     30.0000,      20.0000,   1.00000,    908.6574
     35.0000,      20.0000,   1.00000,    933.0375
     40.0000,      20.0000,   1.00000,   1004.8324
     45.0000,      20.0000,   1.00000,   1095.2607
     50.0000,      20.0000,   1.00000,   1175.4625
     55.0000,      20.0000,   1.00000,   1170.4857
     60.0000,      20.0000,   1.00000,   1109.3137
     65.0000,      20.0000,   1.00000,   1077.1792
     70.0000,      20.0000,   1.00000,   1087.6426
     75.0000,      20.0000,   1.00000,   1165.5073
     80.0000,      20.0000,   1.00000,   1289.6276
     85.0000,      20.0000,   1.00000,   1323.8495
     90.0000,      20.0000,   1.00000,   1307.0052
     95.0000,      20.0000,   1.00000,   1199.3799
    100.0000,      20.0000,   1.00000,   1047.2799
    105.0000,      20.0000,   1.00000,   1008.7484
    110.0000,      20.0000,   1.00000,   1064.3767
    115.0000,      20.0000,   1.00000,   1205.8925
    120.0000,      20.0000,   1.00000,   1243.4291
    125.0000,      20.0000,   1.00000,   1152.9006
    130.0000,      20.0000,   1.00000,    977.6599
    135.0000,      20.0000,   1.00000,    793.6208
    140.0000,      20.0000,   1.00000,    707.2198
    145.0000,      20.0000,   1.00000,    712.4899
    150.0000,      20.0000,   1.00000,    806.1872
    155.0000,      20.0000,   1.00000,    944.8148
    160.0000,      20.0000,   1.00000,    960.0403
    165.0000,      20.0000,   1.00000,    848.3597
    170.0000,      20.0000,   1.00000,    694.7366
    175.0000,      20.0000,   1.00000,    538.3989
    180.0000,      20.0000,   1.00000,    481.7689
    185.0000,      20.0000,   1.00000,    493.5277
    190.0000,      20.0000,   1.00000,    438.9572
    195.0000,      20.0000,   1.00000,    419.8029
    200.0000,      20.0000,   1.00000,    464.8378
    210.0000,      20.0000,   1.00000,    503.1236
    215.0000,      20.0000,   1.00000,    545.9739
    220.0000,      20.0000,   1.00000,    540.2385
    225.0000,      20.0000,   1.00000,    534.9998
    230.0000,      20.0000,   1.00000,    472.1089
    235.0000,      20.0000,   1.00000,    453.0342
    240.0000,      20.0000,   1.00000,    459.0544
    245.0000,      20.0000,   1.00000,    452.6332
    250.0000,      20.0000,   1.00000,    469.0646
    255.0000,      20.0000,   1.00000,    489.2320
    260.0000,      20.0000,   1.00000,    487.9396
    265.0000,      20.0000,   1.00000,    493.1097
    270.0000,      20.0000,   1.00000,    468.8951
    275.0000,      20.0000,   1.00000,    456.8795
    280.0000,      20.0000,   1.00000,    434.5125
    285.0000,      20.0000,   1.00000,    388.1749
    290.0000,      20.0000,   1.00000,    381.4214
    295.0000,      20.0000,   1.00000,    370.1943
    300.0000,      20.0000,   1.00000,    374.4190
    305.0000,      20.0000,   1.00000,    399.6950
    310.0000,      20.0000,   1.00000,    374.9171
    315.0000,      20.0000,   1.00000,    364.1375
    320.0000,      20.0000,   1.00000,    356.6060
    325.0000,      20.0000,   1.00000,    342.4153
    330.0000,      20.0000,   1.00000,    345.3547
    335.0000,      20.0000,   1.00000,    331.2287
    340.0000,      20.0000,   1.00000,    319.1324
    345.0000,      20.0000,   1.00000,    315.8141
    350.0000,      20.0000,   1.00000,    313.5294
    355.0000,      20.0000,   1.00000,    315.3583
    360.0000,      20.0000,   1.00000,    311.6492
    365.0000,      20.0000,   1.00000,    309.1791
    370.0000,      20.0000,   1.00000,    303.5347
    375.0000,      20.0000,   1.00000,    297.6559
    380.0000,      20.0000,   1.00000,    305.9110
    385.0000,      20.0000,   1.00000,    298.5684
    390.0000,      20.0000,   1.00000,    307.4950
    395.0000,      20.0000,   1.00000,    303.3332
    400.0000,      20.0000,   1.00000,    294.1181
    405.0000,      20.0000,   1.00000,    297.4544
    410.0000,      20.0000,   1.00000,    280.9432
    415.0000,      20.0000,   1.00000,    294.4775
    420.0000,      20.0000,   1.00000,    300.2241
    425.0000,      20.0000,   1.00000,    286.0493
    430.0000,      20.0000,   1.00000,    291.1980
    435.0000,      20.0000,   1.00000,    272.9874
    440.0000,      20.0000,   1.00000,    267.7964
    445.0000,      20.0000,   1.00000,    274.8570
     27.5000,       5.0000,   5.00000,    900.4499
     32.5000,       5.0000,   5.00000,    870.3419
     37.5000,       5.0000,   5.00000,    900.8531
     42.5000,       5.0000,   5.00000,    996.5037
     47.5000,       5.0000,   5.00000,   1223.0906
     52.5000,       5.0000,   5.00000,   1285.5532
     57.5000,       5.0000,   5.00000,   1202.5737
     62.5000,       5.0000,   5.00000,   1103.8041
     67.5000,       5.0000,   5.00000,   1063.5016
     72.5000,       5.0000,   5.00000,   1115.5680
     77.5000,       5.0000,   5.00000,   1187.5696
     82.5000,       5.0000,   5.00000,   1443.4995
     87.5000,       5.0000,   5.00000,   1442.0485
     92.5000,       5.0000,   5.00000,   1204.2985
     97.5000,       5.0000,   5.00000,   1052.3315
    102.5000,       5.0000,   5.00000,   1036.5697
    107.5000,       5.0000,   5.00000,    962.9128
    112.5000,       5.0000,   5.00000,   1101.3126
    117.5000,       5.0000,   5.00000,   1250.1188
    122.5000,       5.0000,   5.00000,   1325.4102
    127.5000,       5.0000,   5.00000,   1177.0132
    132.5000,       5.0000,   5.00000,    894.7694
    137.5000,       5.0000,   5.00000,    660.9382
    142.5000,       5.0000,   5.00000,    596.6191
    147.5000,       5.0000,   5.00000,    873.0856
    152.5000,       5.0000,   5.00000,    921.3491
    157.5000,       5.0000,   5.00000,   1039.6326
    162.5000,       5.0000,   5.00000,    909.1106
    167.5000,       5.0000,   5.00000,    630.2299
    172.5000,       5.0000,   5.00000,    511.3060
    177.5000,       5.0000,   5.00000,    532.1076
    182.5000,       5.0000,   5.00000,    436.9398
    187.5000,       5.0000,   5.00000,    389.0293
    192.5000,       5.0000,   5.00000,    514.3545
    197.5000,       5.0000,   5.00000,    338.2400
    202.5000,       5.0000,   5.00000,    380.4636
    207.5000,       5.0000,   5.00000,    436.5406
    212.5000,       5.0000,   5.00000,    482.8673
    217.5000,       5.0000,   5.00000,    579.3919
    222.5000,       5.0000,   5.00000,    610.1208
    227.5000,       5.0000,   5.00000,    474.1450
    232.5000,       5.0000,   5.00000,    459.0856
    237.5000,       5.0000,   5.00000,    439.6232
    242.5000,       5.0000,   5.00000,    460.3120
    247.5000,       5.0000,   5.00000,    500.2377
    252.5000,       5.0000,   5.00000,    536.6778
    257.5000,       5.0000,   5.00000,    460.2819
    262.5000,       5.0000,   5.00000,    430.0827
    267.5000,       5.0000,   5.00000,    495.1507
    272.5000,       5.0000,   5.00000,    534.8831
    277.5000,       5.0000,   5.00000,    449.5556
    282.5000,       5.0000,   5.00000,    374.1612
    287.5000,       5.0000,   5.00000,    376.5038
    292.5000,       5.0000,   5.00000,    334.7118
    297.5000,       5.0000,   5.00000,    441.9974
    302.5000,       5.0000,   5.00000,    378.5942
    307.5000,       5.0000,   5.00000,    398.2033
    312.5000,       5.0000,   5.00000,    366.7801
    317.5000,       5.0000,   5.00000,    351.9914
    322.5000,       5.0000,   5.00000,    352.5229
    327.5000,       5.0000,   5.00000,    363.0569
    332.5000,       5.0000,   5.00000,    326.1561
    337.5000,       5.0000,   5.00000,    322.2888
    342.5000,       5.0000,   5.00000,    324.7269
    347.5000,       5.0000,   5.00000,    305.5729
    352.5000,       5.0000,   5.00000,    315.4996
    357.5000,       5.0000,   5.00000,    323.3153
    362.5000,       5.0000,   5.00000,    311.5088
    367.5000,       5.0000,   5.00000,    293.4288
    372.5000,       5.0000,   5.00000,    299.9424
    377.5000,       5.0000,   5.00000,    306.5569
    382.5000,       5.0000,   5.00000,    283.8675
    387.5000,       5.0000,   5.00000,    329.1080
    392.5000,       5.0000,   5.00000,    303.4682
    397.5000,       5.0000,   5.00000,    307.4222
    402.5000,       5.0000,   5.00000,    275.1521
    407.5000,       5.0000,   5.00000,    298.3890
    412.5000,       5.0000,   5.00000,    315.7415
    417.5000,       5.0000,   5.00000,    243.3886
    422.5000,       5.0000,   5.00000,    330.1129
    427.5000,       5.0000,   5.00000,    292.2255
    432.5000,       5.0000,   5.00000,    283.2569
    437.5000,       5.0000,   5.00000,    255.4435
    442.5000,       5.0000,   5.00000,    266.1997
    447.5000,       5.0000,   5.00000,    252.2333
     32.5000,       5.0000,   6.00000,    831.4916
     37.5000,       5.0000,   6.00000,    872.4975
     42.5000,       5.0000,   6.00000,    943.7937
     47.5000,       5.0000,   6.00000,   1139.2456
     52.5000,       5.0000,   6.00000,   1166.1749
     57.5000,       5.0000,   6.00000,   1075.4573
     62.5000,       5.0000,   6.00000,   1017.5012
     67.5000,       5.0000,   6.00000,    988.1299
     72.5000,       5.0000,   6.00000,   1017.0480
     77.5000,       5.0000,   6.00000,   1072.9044
     82.5000,       5.0000,   6.00000,   1311.2557
     87.5000,       5.0000,   6.00000,   1325.6211
     92.5000,       5.0000,   6.00000,   1081.9329
     97.5000,       5.0000,   6.00000,    933.7265
    102.5000,       5.0000,   6.00000,    930.7784
    107.5000,       5.0000,   6.00000,    890.7225
    112.5000,       5.0000,   6.00000,   1009.9102
    117.5000,       5.0000,   6.00000,   1078.4735
    122.5000,       5.0000,   6.00000,   1152.7877
    127.5000,       5.0000,   6.00000,    970.0750
    132.5000,       5.0000,   6.00000,    704.2889
    137.5000,       5.0000,   6.00000,    546.7242
    142.5000,       5.0000,   6.00000,    507.4570
    147.5000,       5.0000,   6.00000,    728.4546
    152.5000,       5.0000,   6.00000,    769.4951
    157.5000,       5.0000,   6.00000,    934.3355
    162.5000,       5.0000,   6.00000,    806.2699
    167.5000,       5.0000,   6.00000,    583.5754
    172.5000,       5.0000,   6.00000,    478.8004
    177.5000,       5.0000,   6.00000,    469.2494
    182.5000,       5.0000,   6.00000,    370.3087
    197.5000,       5.0000,   6.00000,    255.3870
    202.5000,       5.0000,   6.00000,    287.8610
    207.5000,       5.0000,   6.00000,    359.7888
    212.5000,       5.0000,   6.00000,    426.7658
    217.5000,       5.0000,   6.00000,    510.1201
    222.5000,       5.0000,   6.00000,    505.2013
    227.5000,       5.0000,   6.00000,    431.1930
    242.5000,       5.0000,   6.00000,    369.9275
    247.5000,       5.0000,   6.00000,    406.0145
    252.5000,       5.0000,   6.00000,    462.1873
    257.5000,       5.0000,   6.00000,    423.9740
    262.5000,       5.0000,   6.00000,    412.2869
    267.5000,       5.0000,   6.00000,    467.0595
    272.5000,       5.0000,   6.00000,    518.7947
    277.5000,       5.0000,   6.00000,    431.6958
    282.5000,       5.0000,   6.00000,    361.3463
    287.5000,       5.0000,   6.00000,    374.0157
    292.5000,       5.0000,   6.00000,    331.4525
    297.5000,       5.0000,   6.00000,    424.3986
    302.5000,       5.0000,   6.00000,    363.3999
    307.5000,       5.0000,   6.00000,    401.2489
    312.5000,       5.0000,   6.00000,    377.1896
    317.5000,       5.0000,   6.00000,    358.5298
    322.5000,       5.0000,   6.00000,    359.1520
    327.5000,       5.0000,   6.00000,    350.5984
    332.5000,       5.0000,   6.00000,    327.5236
    337.5000,       5.0000,   6.00000,    324.7236
    342.5000,       5.0000,   6.00000,    331.4602
    347.5000,       5.0000,   6.00000,    312.3864
    352.5000,       5.0000,   6.00000,    324.9620
    357.5000,       5.0000,   6.00000,    323.0246
    362.5000,       5.0000,   6.00000,    316.8151
    367.5000,       5.0000,   6.00000,    295.2469
    372.5000,       5.0000,   6.00000,    308.3818
    377.5000,       5.0000,   6.00000,    315.6849
    382.5000,       5.0000,   6.00000,    287.8619
    387.5000,       5.0000,   6.00000,    348.5573
    392.5000,       5.0000,   6.00000,    307.6040
    397.5000,       5.0000,   6.00000,    314.6488
    402.5000,       5.0000,   6.00000,    278.1938
    407.5000,       5.0000,   6.00000,    307.9584
    412.5000,       5.0000,   6.00000,    331.5195
    417.5000,       5.0000,   6.00000,    252.1136
    422.5000,       5.0000,   6.00000,    341.3220
    427.5000,       5.0000,   6.00000,    297.7062
    432.5000,       5.0000,   6.00000,    292.1560
    437.5000,       5.0000,   6.00000,    262.2987
    442.5000,       5.0000,   6.00000,    273.6090
     37.5000,      25.0000,   1.00000,    952.8841
     42.5000,      25.0000,   1.00000,   1000.4916
     47.5000,      25.0000,   1.00000,    980.6151
     52.5000,      25.0000,   1.00000,    954.1918
     57.5000,      25.0000,   1.00000,    977.1642
     62.5000,      25.0000,   1.00000,    985.6670
     67.5000,      25.0000,   1.00000,    980.6296
     72.5000,      25.0000,   1.00000,   1027.9309
     77.5000,      25.0000,   1.00000,   1073.4614
     82.5000,      25.0000,   1.00000,   1090.5253
     87.5000,      25.0000,   1.00000,   1091.2993
     92.5000,      25.0000,   1.00000,   1083.1309
     97.5000,      25.0000,   1.00000,   1006.1402
    102.5000,      25.0000,   1.00000,    956.9401
    107.5000,      25.0000,   1.00000,    988.3594
    112.5000,      25.0000,   1.00000,   1008.0670
    117.5000,      25.0000,   1.00000,    973.2657
    122.5000,      25.0000,   1.00000,    901.6458
    127.5000,      25.0000,   1.00000,    800.0190
    132.5000,      25.0000,   1.00000,    708.7515
    137.5000,      25.0000,   1.00000,    653.7389
    142.5000,      25.0000,   1.00000,    602.4110
    147.5000,      25.0000,   1.00000,    612.0331
    152.5000,      25.0000,   1.00000,    684.8039
    157.5000,      25.0000,   1.00000,    747.3531
    162.5000,      25.0000,   1.00000,    768.6469
    167.5000,      25.0000,   1.00000,    740.1167
    172.5000,      25.0000,   1.00000,    601.0238
    177.5000,      25.0000,   1.00000,    459.5382
    182.5000,      25.0000,   1.00000,    395.2306
    187.5000,      25.0000,   1.00000,    347.5094
    192.5000,      25.0000,   1.00000,    314.8227
    197.5000,      25.0000,   1.00000,    325.1582
    202.5000,      25.0000,   1.00000,    371.0056
    207.5000,      25.0000,   1.00000,    396.7786
    212.5000,      25.0000,   1.00000,    446.0382
    217.5000,      25.0000,   1.00000,    448.2845
    222.5000,      25.0000,   1.00000,    438.9614
    227.5000,      25.0000,   1.00000,    426.4419
    232.5000,      25.0000,   1.00000,    409.9868
    237.5000,      25.0000,   1.00000,    355.9677
    242.5000,      25.0000,   1.00000,    349.0559
    247.5000,      25.0000,   1.00000,    352.0202
    257.5000,      25.0000,   1.00000,    423.1041
    262.5000,      25.0000,   1.00000,    456.4187
    267.5000,      25.0000,   1.00000,    442.5021
    272.5000,      25.0000,   1.00000,    424.0532
    277.5000,      25.0000,   1.00000,    417.1197
    282.5000,      25.0000,   1.00000,    395.7521
    287.5000,      25.0000,   1.00000,    382.5260
    292.5000,      25.0000,   1.00000,    365.2797
    297.5000,      25.0000,   1.00000,    365.8018
    302.5000,      25.0000,   1.00000,    360.1856
    307.5000,      25.0000,   1.00000,    374.4700
    312.5000,      25.0000,   1.00000,    374.1361
    317.5000,      25.0000,   1.00000,    374.3974
    322.5000,      25.0000,   1.00000,    353.0186
    327.5000,      25.0000,   1.00000,    341.1630
    332.5000,      25.0000,   1.00000,    332.3067
    337.5000,      25.0000,   1.00000,    332.3769
    342.5000,      25.0000,   1.00000,    322.3276
    347.5000,      25.0000,   1.00000,    327.5538
    352.5000,      25.0000,   1.00000,    321.8666
    357.5000,      25.0000,   1.00000,    313.7791
    362.5000,      25.0000,   1.00000,    313.1245
    367.5000,      25.0000,   1.00000,    317.5439
    372.5000,      25.0000,   1.00000,    309.6363
    377.5000,      25.0000,   1.00000,    310.3558
    382.5000,      25.0000,   1.00000,    317.7110
    387.5000,      25.0000,   1.00000,    312.5143
    392.5000,      25.0000,   1.00000,    304.7242
    397.5000,      25.0000,   1.00000,    309.8377
    402.5000,      25.0000,   1.00000,    309.6351
    407.5000,      25.0000,   1.00000,    297.0758
    412.5000,      25.0000,   1.00000,    305.6501
    417.5000,      25.0000,   1.00000,    307.2017
    422.5000,      25.0000,   1.00000,    299.8486
    427.5000,      25.0000,   1.00000,    289.0454
    432.5000,      25.0000,   1.00000,    298.0806
    437.5000,      25.0000,   1.00000,    285.6903
     37.5000,       5.0000,   7.00000,    839.8357
     42.5000,       5.0000,   7.00000,    909.1100
     47.5000,       5.0000,   7.00000,   1034.5111
     52.5000,       5.0000,   7.00000,   1026.1124
     57.5000,       5.0000,   7.00000,    988.0078
     62.5000,       5.0000,   7.00000,    950.1870
     67.5000,       5.0000,   7.00000,    918.9437
     72.5000,       5.0000,   7.00000,    947.2504
     77.5000,       5.0000,   7.00000,    976.8542
     82.5000,       5.0000,   7.00000,   1159.7131
     87.5000,       5.0000,   7.00000,   1161.3726
     92.5000,       5.0000,   7.00000,    961.0897
     97.5000,       5.0000,   7.00000,    854.1781
    102.5000,       5.0000,   7.00000,    879.9099
    107.5000,       5.0000,   7.00000,    850.3422
    112.5000,       5.0000,   7.00000,    899.5557
    117.5000,       5.0000,   7.00000,    913.7072
    122.5000,       5.0000,   7.00000,    934.0588
    127.5000,       5.0000,   7.00000,    801.2275
    132.5000,       5.0000,   7.00000,    610.0634
    137.5000,       5.0000,   7.00000,    482.5607
    142.5000,       5.0000,   7.00000,    445.0728
    147.5000,       5.0000,   7.00000,    634.4200
    152.5000,       5.0000,   7.00000,    678.2142
    157.5000,       5.0000,   7.00000,    793.9658
    162.5000,       5.0000,   7.00000,    733.2604
    167.5000,       5.0000,   7.00000,    550.6125
    172.5000,       5.0000,   7.00000,    462.6261
    202.5000,       5.0000,   7.00000,    236.2126
    207.5000,       5.0000,   7.00000,    307.9325
    212.5000,       5.0000,   7.00000,    375.9089
    217.5000,       5.0000,   7.00000,    459.2181
    222.5000,       5.0000,   7.00000,    468.5406
    237.5000,       5.0000,   7.00000,    308.5468
    242.5000,       5.0000,   7.00000,    313.8072
    247.5000,       5.0000,   7.00000,    350.0109
    252.5000,       5.0000,   7.00000,    386.5714
    257.5000,       5.0000,   7.00000,    370.9025
    262.5000,       5.0000,   7.00000,    369.2396
    267.5000,       5.0000,   7.00000,    435.9492
    272.5000,       5.0000,   7.00000,    490.1454
    277.5000,       5.0000,   7.00000,    409.1445
    282.5000,       5.0000,   7.00000,    342.2081
    287.5000,       5.0000,   7.00000,    354.4230
    292.5000,       5.0000,   7.00000,    322.5029
    297.5000,       5.0000,   7.00000,    421.0968
    302.5000,       5.0000,   7.00000,    351.2153
    307.5000,       5.0000,   7.00000,    380.0767
    312.5000,       5.0000,   7.00000,    374.7741
    317.5000,       5.0000,   7.00000,    363.5424
    322.5000,       5.0000,   7.00000,    358.0457
    327.5000,       5.0000,   7.00000,    352.1025
    332.5000,       5.0000,   7.00000,    318.5320
    337.5000,       5.0000,   7.00000,    327.2819
    342.5000,       5.0000,   7.00000,    331.7247
    347.5000,       5.0000,   7.00000,    319.5365
    352.5000,       5.0000,   7.00000,    325.8086
    357.5000,       5.0000,   7.00000,    324.6017
    362.5000,       5.0000,   7.00000,    314.6686
    367.5000,       5.0000,   7.00000,    300.8223
    372.5000,       5.0000,   7.00000,    312.0553
    377.5000,       5.0000,   7.00000,    316.8883
    382.5000,       5.0000,   7.00000,    302.1221
    387.5000,       5.0000,   7.00000,    350.3728
    397.5000,       5.0000,   7.00000,    318.9704
    402.5000,       5.0000,   7.00000,    287.5782
    407.5000,       5.0000,   7.00000,    316.7050
    412.5000,       5.0000,   7.00000,    342.7151
    417.5000,       5.0000,   7.00000,    257.7990
    422.5000,       5.0000,   7.00000,    342.1432
    427.5000,       5.0000,   7.00000,    305.5643
    432.5000,       5.0000,   7.00000,    300.2120
    437.5000,       5.0000,   7.00000,    272.2609
     42.5000,       5.0000,   8.00000,    835.8272
     47.5000,       5.0000,   8.00000,    946.5774
     52.5000,       5.0000,   8.00000,    953.7122
     57.5000,       5.0000,   8.00000,    912.9168
     62.5000,       5.0000,   8.00000,    883.2794
     67.5000,       5.0000,   8.00000,    864.4061
     72.5000,       5.0000,   8.00000,    885.0957
     77.5000,       5.0000,   8.00000,    897.5171
     82.5000,       5.0000,   8.00000,   1029.8884
     87.5000,       5.0000,   8.00000,   1004.1056
     92.5000,       5.0000,   8.00000,    858.3111
     97.5000,       5.0000,   8.00000,    800.3145
    102.5000,       5.0000,   8.00000,    843.8212
    107.5000,       5.0000,   8.00000,    775.5501
    112.5000,       5.0000,   8.00000,    800.1265
    117.5000,       5.0000,   8.00000,    771.1580
    122.5000,       5.0000,   8.00000,    762.1698
    127.5000,       5.0000,   8.00000,    687.6614
    132.5000,       5.0000,   8.00000,    556.1360
    137.5000,       5.0000,   8.00000,    437.0126
    142.5000,       5.0000,   8.00000,    405.0355
    147.5000,       5.0000,   8.00000,    596.4806
    152.5000,       5.0000,   8.00000,    603.7798
    157.5000,       5.0000,   8.00000,    728.9576
    162.5000,       5.0000,   8.00000,    667.8771
    167.5000,       5.0000,   8.00000,    515.0483
    172.5000,       5.0000,   8.00000,    453.1887
    197.5000,       5.0000,   8.00000,    171.0041
    202.5000,       5.0000,   8.00000,    204.1899
    207.5000,       5.0000,   8.00000,    270.8665
    212.5000,       5.0000,   8.00000,    331.9413
    217.5000,       5.0000,   8.00000,    426.9833
    222.5000,       5.0000,   8.00000,    454.6806
    232.5000,       5.0000,   8.00000,    326.0374
    237.5000,       5.0000,   8.00000,    288.7914
    252.5000,       5.0000,   8.00000,    343.4784
    257.5000,       5.0000,   8.00000,    306.5742
    262.5000,       5.0000,   8.00000,    318.8722
    267.5000,       5.0000,   8.00000,    394.2029
    272.5000,       5.0000,   8.00000,    452.5598
    277.5000,       5.0000,   8.00000,    384.5943
    282.5000,       5.0000,   8.00000,    319.9770
    287.5000,       5.0000,   8.00000,    331.1120
    292.5000,       5.0000,   8.00000,    307.1553
    297.5000,       5.0000,   8.00000,    413.3168
    302.5000,       5.0000,   8.00000,    344.6583
    307.5000,       5.0000,   8.00000,    365.5789
    312.5000,       5.0000,   8.00000,    353.1547
    317.5000,       5.0000,   8.00000,    354.8772
    322.5000,       5.0000,   8.00000,    358.6295
    327.5000,       5.0000,   8.00000,    352.3136
    332.5000,       5.0000,   8.00000,    321.1907
    337.5000,       5.0000,   8.00000,    318.2745
    342.5000,       5.0000,   8.00000,    335.7690
    347.5000,       5.0000,   8.00000,    314.2792
    352.5000,       5.0000,   8.00000,    326.3350
    357.5000,       5.0000,   8.00000,    324.0829
    362.5000,       5.0000,   8.00000,    317.0073
    367.5000,       5.0000,   8.00000,    300.0433
    372.5000,       5.0000,   8.00000,    310.9506
    377.5000,       5.0000,   8.00000,    326.7809
    382.5000,       5.0000,   8.00000,    300.8562
    397.5000,       5.0000,   8.00000,    326.3174
    402.5000,       5.0000,   8.00000,    294.6458
    407.5000,       5.0000,   8.00000,    327.6135
    422.5000,       5.0000,   8.00000,    348.9504
    432.5000,       5.0000,   8.00000,    308.1466
     52.5000,      35.0000,   1.00000,    790.7737
     57.5000,      35.0000,   1.00000,    801.7393
     62.5000,      35.0000,   1.00000,    806.6226
     67.5000,      35.0000,   1.00000,    828.0134
     72.5000,      35.0000,   1.00000,    834.3438
     77.5000,      35.0000,   1.00000,    803.8086
     82.5000,      35.0000,   1.00000,    785.5757
     87.5000,      35.0000,   1.00000,    796.8016
     92.5000,      35.0000,   1.00000,    819.3155
     97.5000,      35.0000,   1.00000,    829.2864
    102.5000,      35.0000,   1.00000,    815.5001
    107.5000,      35.0000,   1.00000,    754.5482
    112.5000,      35.0000,   1.00000,    685.9091
    117.5000,      35.0000,   1.00000,    635.9031
    122.5000,      35.0000,   1.00000,    588.5067
    127.5000,      35.0000,   1.00000,    552.6365
    132.5000,      35.0000,   1.00000,    545.3849
    137.5000,      35.0000,   1.00000,    561.7512
    142.5000,      35.0000,   1.00000,    556.1057
    147.5000,      35.0000,   1.00000,    541.2889
    152.5000,      35.0000,   1.00000,    536.1423
    157.5000,      35.0000,   1.00000,    558.4727
    162.5000,      35.0000,   1.00000,    589.0604
    167.5000,      35.0000,   1.00000,    562.8751
    172.5000,      35.0000,   1.00000,    520.3978
    177.5000,      35.0000,   1.00000,    456.7095
    182.5000,      35.0000,   1.00000,    366.4663
    187.5000,      35.0000,   1.00000,    315.9320
    192.5000,      35.0000,   1.00000,    292.5237
    197.5000,      35.0000,   1.00000,    270.1519
    202.5000,      35.0000,   1.00000,    285.2722
    207.5000,      35.0000,   1.00000,    319.5752
    212.5000,      35.0000,   1.00000,    327.5171
    217.5000,      35.0000,   1.00000,    343.7159
    222.5000,      35.0000,   1.00000,    343.7738
    227.5000,      35.0000,   1.00000,    345.7845
    232.5000,      35.0000,   1.00000,    348.0254
    237.5000,      35.0000,   1.00000,    329.3206
    242.5000,      35.0000,   1.00000,    303.8791
    247.5000,      35.0000,   1.00000,    282.0154
    252.5000,      35.0000,   1.00000,    275.2574
    257.5000,      35.0000,   1.00000,    288.8132
    262.5000,      35.0000,   1.00000,    298.7498
    267.5000,      35.0000,   1.00000,    302.7332
    272.5000,      35.0000,   1.00000,    312.1620
    277.5000,      35.0000,   1.00000,    322.4763
    282.5000,      35.0000,   1.00000,    343.6857
    287.5000,      35.0000,   1.00000,    342.7028
    292.5000,      35.0000,   1.00000,    329.7496
    297.5000,      35.0000,   1.00000,    326.4525
    302.5000,      35.0000,   1.00000,    332.3143
    307.5000,      35.0000,   1.00000,    336.9555
    312.5000,      35.0000,   1.00000,    343.3654
    317.5000,      35.0000,   1.00000,    330.2660
    322.5000,      35.0000,   1.00000,    336.9846
    327.5000,      35.0000,   1.00000,    344.2166
    332.5000,      35.0000,   1.00000,    342.2293
    337.5000,      35.0000,   1.00000,    330.4689
    342.5000,      35.0000,   1.00000,    323.0309
    347.5000,      35.0000,   1.00000,    311.4060
    352.5000,      35.0000,   1.00000,    318.1265
    357.5000,      35.0000,   1.00000,    318.0031
    362.5000,      35.0000,   1.00000,    316.8837
    367.5000,      35.0000,   1.00000,    320.9395
    372.5000,      35.0000,   1.00000,    320.9558
    377.5000,      35.0000,   1.00000,    316.3358
    382.5000,      35.0000,   1.00000,    315.4378
    387.5000,      35.0000,   1.00000,    315.5083
    392.5000,      35.0000,   1.00000,    320.4509
    397.5000,      35.0000,   1.00000,    328.7830
    402.5000,      35.0000,   1.00000,    319.5010
    407.5000,      35.0000,   1.00000,    316.4033
    412.5000,      35.0000,   1.00000,    312.6502
    417.5000,      35.0000,   1.00000,    308.9373
    422.5000,      35.0000,   1.00000,    307.5444
     52.5000,       5.0000,  10.00000,    886.5756
     57.5000,       5.0000,  10.00000,    845.3000
     62.5000,       5.0000,  10.00000,    789.0871
     67.5000,       5.0000,  10.00000,    755.1968
     72.5000,       5.0000,  10.00000,    765.6607
     77.5000,       5.0000,  10.00000,    765.1639
     82.5000,       5.0000,  10.00000,    885.8635
     87.5000,       5.0000,  10.00000,    875.1510
     92.5000,       5.0000,  10.00000,    740.1064
     97.5000,       5.0000,  10.00000,    661.3597
    102.5000,       5.0000,  10.00000,    678.3703
    107.5000,       5.0000,  10.00000,    611.2202
    112.5000,       5.0000,  10.00000,    612.7881
    117.5000,       5.0000,  10.00000,    609.0765
    122.5000,       5.0000,  10.00000,    638.6678
    127.5000,       5.0000,  10.00000,    565.8897
    132.5000,       5.0000,  10.00000,    448.7144
    137.5000,       5.0000,  10.00000,    383.3825
    142.5000,       5.0000,  10.00000,    375.6932
    147.5000,       5.0000,  10.00000,    560.1385
    152.5000,       5.0000,  10.00000,    585.2348
    157.5000,       5.0000,  10.00000,    704.2239
    162.5000,       5.0000,  10.00000,    618.3145
    167.5000,       5.0000,  10.00000,    462.9329
    187.5000,       5.0000,  10.00000,    211.9911
    202.5000,       5.0000,  10.00000,    160.4269
    207.5000,       5.0000,  10.00000,    218.3614
    252.5000,       5.0000,  10.00000,    288.8633
    267.5000,       5.0000,  10.00000,    294.4534
    282.5000,       5.0000,  10.00000,    277.1863
    287.5000,       5.0000,  10.00000,    294.7982
    297.5000,       5.0000,  10.00000,    371.4478
    302.5000,       5.0000,  10.00000,    320.0353
    307.5000,       5.0000,  10.00000,    347.4255
    317.5000,       5.0000,  10.00000,    320.2330
    322.5000,       5.0000,  10.00000,    333.2241
    327.5000,       5.0000,  10.00000,    346.3967
    332.5000,       5.0000,  10.00000,    323.0807
    337.5000,       5.0000,  10.00000,    317.8318
    347.5000,       5.0000,  10.00000,    300.4540
    362.5000,       5.0000,  10.00000,    311.8417
    367.5000,       5.0000,  10.00000,    299.9599
    372.5000,       5.0000,  10.00000,    309.3587
    422.5000,       5.0000,  10.00000,    357.0115
     67.5000,      45.0000,   1.00000,    737.5245
     72.5000,      45.0000,   1.00000,    732.7208
     77.5000,      45.0000,   1.00000,    714.6362
     82.5000,      45.0000,   1.00000,    689.3810
     87.5000,      45.0000,   1.00000,    671.8633
     92.5000,      45.0000,   1.00000,    640.0301
     97.5000,      45.0000,   1.00000,    607.7620
    102.5000,      45.0000,   1.00000,    589.7275
    107.5000,      45.0000,   1.00000,    553.9700
    112.5000,      45.0000,   1.00000,    505.1221
    117.5000,      45.0000,   1.00000,    490.5515
    122.5000,      45.0000,   1.00000,    491.5937
    127.5000,      45.0000,   1.00000,    490.0073
    132.5000,      45.0000,   1.00000,    504.9265
    137.5000,      45.0000,   1.00000,    527.8151
    142.5000,      45.0000,   1.00000,    539.5399
    147.5000,      45.0000,   1.00000,    525.0820
    152.5000,      45.0000,   1.00000,    515.5189
    157.5000,      45.0000,   1.00000,    517.7771
    162.5000,      45.0000,   1.00000,    515.1848
    167.5000,      45.0000,   1.00000,    508.4980
    172.5000,      45.0000,   1.00000,    483.1924
    177.5000,      45.0000,   1.00000,    438.8812
    182.5000,      45.0000,   1.00000,    379.3709
    187.5000,      45.0000,   1.00000,    332.1032
    192.5000,      45.0000,   1.00000,    317.3732
    197.5000,      45.0000,   1.00000,    316.1135
    202.5000,      45.0000,   1.00000,    297.8140
    207.5000,      45.0000,   1.00000,    278.4432
    212.5000,      45.0000,   1.00000,    276.6299
    217.5000,      45.0000,   1.00000,    273.0044
    222.5000,      45.0000,   1.00000,    288.6616
    227.5000,      45.0000,   1.00000,    316.5239
    232.5000,      45.0000,   1.00000,    325.4148
    237.5000,      45.0000,   1.00000,    320.2016
    242.5000,      45.0000,   1.00000,    299.0885
    247.5000,      45.0000,   1.00000,    282.0685
    252.5000,      45.0000,   1.00000,    274.9746
    257.5000,      45.0000,   1.00000,    259.9703
    262.5000,      45.0000,   1.00000,    247.1797
    267.5000,      45.0000,   1.00000,    237.8433
    272.5000,      45.0000,   1.00000,    231.5187
    277.5000,      45.0000,   1.00000,    240.8980
    282.5000,      45.0000,   1.00000,    252.4414
    287.5000,      45.0000,   1.00000,    274.4211
    292.5000,      45.0000,   1.00000,    287.3673
    297.5000,      45.0000,   1.00000,    284.0409
    302.5000,      45.0000,   1.00000,    288.1907
    307.5000,      45.0000,   1.00000,    297.5143
    312.5000,      45.0000,   1.00000,    303.9440
    317.5000,      45.0000,   1.00000,    318.6510
    322.5000,      45.0000,   1.00000,    314.5929
    327.5000,      45.0000,   1.00000,    312.5269
    332.5000,      45.0000,   1.00000,    306.5921
    337.5000,      45.0000,   1.00000,    311.3893
    342.5000,      45.0000,   1.00000,    317.9832
    347.5000,      45.0000,   1.00000,    311.2611
    352.5000,      45.0000,   1.00000,    308.8614
    357.5000,      45.0000,   1.00000,    306.1983
    362.5000,      45.0000,   1.00000,    301.7072
    367.5000,      45.0000,   1.00000,    311.3525
    372.5000,      45.0000,   1.00000,    314.6281
    377.5000,      45.0000,   1.00000,    319.0344
    382.5000,      45.0000,   1.00000,    317.7699
    387.5000,      45.0000,   1.00000,    316.5024
    392.5000,      45.0000,   1.00000,    321.1046
    397.5000,      45.0000,   1.00000,    315.3375
    402.5000,      45.0000,   1.00000,    321.1266
    407.5000,      45.0000,   1.00000,    324.2171
     67.5000,      15.0000,   4.00000,    706.2646
     72.5000,      15.0000,   4.00000,    705.3441
     77.5000,      15.0000,   4.00000,    747.4213
     82.5000,      15.0000,   4.00000,    763.0848
     87.5000,      15.0000,   4.00000,    736.7037
     92.5000,      15.0000,   4.00000,    627.6995
     97.5000,      15.0000,   4.00000,    528.1987
    102.5000,      15.0000,   4.00000,    474.0191
    107.5000,      15.0000,   4.00000,    459.1066
    112.5000,      15.0000,   4.00000,    448.9512
    117.5000,      15.0000,   4.00000,    483.8841
    122.5000,      15.0000,   4.00000,    506.1267
    127.5000,      15.0000,   4.00000,    481.3524
    132.5000,      15.0000,   4.00000,    424.8433
    137.5000,      15.0000,   4.00000,    377.2689
    142.5000,      15.0000,   4.00000,    418.4732
    147.5000,      15.0000,   4.00000,    495.1378
    152.5000,      15.0000,   4.00000,    620.8642
    157.5000,      15.0000,   4.00000,    649.3400
    162.5000,      15.0000,   4.00000,    613.5936
    167.5000,      15.0000,   4.00000,    521.3697
    172.5000,      15.0000,   4.00000,    466.1722
    177.5000,      15.0000,   4.00000,    415.3198
    182.5000,      15.0000,   4.00000,    341.7340
    187.5000,      15.0000,   4.00000,    268.8981
    192.5000,      15.0000,   4.00000,    210.4007
    197.5000,      15.0000,   4.00000,    192.2925
    202.5000,      15.0000,   4.00000,    167.3927
    207.5000,      15.0000,   4.00000,    199.7901
    212.5000,      15.0000,   4.00000,    259.3708
    217.5000,      15.0000,   4.00000,    321.2243
    222.5000,      15.0000,   4.00000,    343.6844
    227.5000,      15.0000,   4.00000,    338.5794
    232.5000,      15.0000,   4.00000,    297.8152
    237.5000,      15.0000,   4.00000,    280.2656
    242.5000,      15.0000,   4.00000,    272.6586
    252.5000,      15.0000,   4.00000,    260.0364
    257.5000,      15.0000,   4.00000,    233.3175
    262.5000,      15.0000,   4.00000,    223.8847
    267.5000,      15.0000,   4.00000,    241.7829
    272.5000,      15.0000,   4.00000,    251.1194
    277.5000,      15.0000,   4.00000,    240.6462
    282.5000,      15.0000,   4.00000,    227.8735
    287.5000,      15.0000,   4.00000,    225.5993
    292.5000,      15.0000,   4.00000,    262.4551
    297.5000,      15.0000,   4.00000,    274.1185
    302.5000,      15.0000,   4.00000,    301.5634
    307.5000,      15.0000,   4.00000,    293.6798
    312.5000,      15.0000,   4.00000,    300.7395
    317.5000,      15.0000,   4.00000,    304.7193
    322.5000,      15.0000,   4.00000,    308.7524
    327.5000,      15.0000,   4.00000,    303.9996
    332.5000,      15.0000,   4.00000,    296.2019
    337.5000,      15.0000,   4.00000,    297.1107
    342.5000,      15.0000,   4.00000,    302.6926
    347.5000,      15.0000,   4.00000,    302.5813
    352.5000,      15.0000,   4.00000,    302.1081
    357.5000,      15.0000,   4.00000,    299.2831
    362.5000,      15.0000,   4.00000,    289.7540
    367.5000,      15.0000,   4.00000,    292.6449
    372.5000,      15.0000,   4.00000,    299.9475
    377.5000,      15.0000,   4.00000,    307.5462
    382.5000,      15.0000,   4.00000,    329.5800
    402.5000,      15.0000,   4.00000,    322.5774
    407.5000,      15.0000,   4.00000,    330.7907
     82.5000,      55.0000,   1.00000,    593.9794
     87.5000,      55.0000,   1.00000,    558.7687
     92.5000,      55.0000,   1.00000,    528.9509
     97.5000,      55.0000,   1.00000,    507.8723
    102.5000,      55.0000,   1.00000,    500.2125
    107.5000,      55.0000,   1.00000,    488.5085
    112.5000,      55.0000,   1.00000,    451.4420
    117.5000,      55.0000,   1.00000,    422.2862
    122.5000,      55.0000,   1.00000,    426.1296
    127.5000,      55.0000,   1.00000,    443.7766
    132.5000,      55.0000,   1.00000,    477.0893
    137.5000,      55.0000,   1.00000,    501.6893
    142.5000,      55.0000,   1.00000,    502.9991
    147.5000,      55.0000,   1.00000,    500.7813
    152.5000,      55.0000,   1.00000,    491.7299
    157.5000,      55.0000,   1.00000,    477.8240
    162.5000,      55.0000,   1.00000,    470.0216
    167.5000,      55.0000,   1.00000,    484.0242
    172.5000,      55.0000,   1.00000,    488.0946
    177.5000,      55.0000,   1.00000,    459.6965
    182.5000,      55.0000,   1.00000,    428.4272
    187.5000,      55.0000,   1.00000,    382.6992
    192.5000,      55.0000,   1.00000,    347.1090
    197.5000,      55.0000,   1.00000,    333.9050
    202.5000,      55.0000,   1.00000,    318.4312
    207.5000,      55.0000,   1.00000,    293.3359
    212.5000,      55.0000,   1.00000,    281.3229
    217.5000,      55.0000,   1.00000,    276.0836
    222.5000,      55.0000,   1.00000,    266.8601
    227.5000,      55.0000,   1.00000,    272.9050
    232.5000,      55.0000,   1.00000,    281.1617
    242.5000,      55.0000,   1.00000,    292.1775
    247.5000,      55.0000,   1.00000,    289.4789
    252.5000,      55.0000,   1.00000,    273.5851
    257.5000,      55.0000,   1.00000,    258.9993
    262.5000,      55.0000,   1.00000,    248.6214
    267.5000,      55.0000,   1.00000,    238.7040
    272.5000,      55.0000,   1.00000,    237.3237
    277.5000,      55.0000,   1.00000,    231.1060
    282.5000,      55.0000,   1.00000,    225.5783
    287.5000,      55.0000,   1.00000,    227.6479
    292.5000,      55.0000,   1.00000,    235.0772
    297.5000,      55.0000,   1.00000,    244.1014
    302.5000,      55.0000,   1.00000,    255.4007
    307.5000,      55.0000,   1.00000,    262.9830
    312.5000,      55.0000,   1.00000,    271.9579
    317.5000,      55.0000,   1.00000,    278.3773
    322.5000,      55.0000,   1.00000,    287.0476
    327.5000,      55.0000,   1.00000,    286.4465
    332.5000,      55.0000,   1.00000,    289.5581
    337.5000,      55.0000,   1.00000,    294.4089
    342.5000,      55.0000,   1.00000,    287.9696
    347.5000,      55.0000,   1.00000,    285.8444
    352.5000,      55.0000,   1.00000,    289.1935
    357.5000,      55.0000,   1.00000,    295.8158
    362.5000,      55.0000,   1.00000,    305.5716
    367.5000,      55.0000,   1.00000,    306.8781
    372.5000,      55.0000,   1.00000,    305.1215
    377.5000,      55.0000,   1.00000,    300.5217
    382.5000,      55.0000,   1.00000,    306.4412
    387.5000,      55.0000,   1.00000,    311.3413
    392.5000,      55.0000,   1.00000,    308.4928
     82.5000,      15.0000,   5.00000,    685.7620
     87.5000,      15.0000,   5.00000,    639.8004
     92.5000,      15.0000,   5.00000,    539.3932
     97.5000,      15.0000,   5.00000,    449.9935
    107.5000,      15.0000,   5.00000,    397.9489
    112.5000,      15.0000,   5.00000,    390.3466
    117.5000,      15.0000,   5.00000,    417.4084
    122.5000,      15.0000,   5.00000,    433.7583
    127.5000,      15.0000,   5.00000,    424.4274
    132.5000,      15.0000,   5.00000,    387.2036
    137.5000,      15.0000,   5.00000,    352.6605
    142.5000,      15.0000,   5.00000,    395.5647
    147.5000,      15.0000,   5.00000,    472.4388
    152.5000,      15.0000,   5.00000,    595.0964
    157.5000,      15.0000,   5.00000,    636.6663
    162.5000,      15.0000,   5.00000,    621.9061
    167.5000,      15.0000,   5.00000,    555.6132
    172.5000,      15.0000,   5.00000,    515.8586
    177.5000,      15.0000,   5.00000,    468.3384
    182.5000,      15.0000,   5.00000,    382.1636
    187.5000,      15.0000,   5.00000,    293.2270
    192.5000,      15.0000,   5.00000,    218.7068
    197.5000,      15.0000,   5.00000,    191.5520
    202.5000,      15.0000,   5.00000,    164.0167
    207.5000,      15.0000,   5.00000,    202.0082
    212.5000,      15.0000,   5.00000,    269.2291
    217.5000,      15.0000,   5.00000,    320.3911
    222.5000,      15.0000,   5.00000,    331.3533
    227.5000,      15.0000,   5.00000,    305.7846
    232.5000,      15.0000,   5.00000,    269.3188
    252.5000,      15.0000,   5.00000,    253.1165
    257.5000,      15.0000,   5.00000,    233.6093
    262.5000,      15.0000,   5.00000,    225.1281
    267.5000,      15.0000,   5.00000,    242.5646
    272.5000,      15.0000,   5.00000,    247.3527
    287.5000,      15.0000,   5.00000,    195.7135
    292.5000,      15.0000,   5.00000,    223.3129
    297.5000,      15.0000,   5.00000,    235.9899
    302.5000,      15.0000,   5.00000,    266.2300
    307.5000,      15.0000,   5.00000,    264.4579
    312.5000,      15.0000,   5.00000,    271.5927
    317.5000,      15.0000,   5.00000,    272.0859
    322.5000,      15.0000,   5.00000,    278.3505
    327.5000,      15.0000,   5.00000,    278.5550
    332.5000,      15.0000,   5.00000,    275.9835
    337.5000,      15.0000,   5.00000,    278.6895
    342.5000,      15.0000,   5.00000,    273.7774
    357.5000,      15.0000,   5.00000,    285.2142
    362.5000,      15.0000,   5.00000,    283.0943
    392.5000,      15.0000,   5.00000,    333.1058
     97.5000,      65.0000,   1.00000,    491.7174
    102.5000,      65.0000,   1.00000,    479.0078
    107.5000,      65.0000,   1.00000,    461.4552
    112.5000,      65.0000,   1.00000,    448.3964
    117.5000,      65.0000,   1.00000,    440.4840
    122.5000,      65.0000,   1.00000,    424.9779
    127.5000,      65.0000,   1.00000,    426.9362
    132.5000,      65.0000,   1.00000,    431.9927
    137.5000,      65.0000,   1.00000,    432.6295
    142.5000,      65.0000,   1.00000,    444.6816
    147.5000,      65.0000,   1.00000,    464.2877
    152.5000,      65.0000,   1.00000,    470.2624
    157.5000,      65.0000,   1.00000,    457.7013
    162.5000,      65.0000,   1.00000,    449.9601
    167.5000,      65.0000,   1.00000,    444.3366
    172.5000,      65.0000,   1.00000,    448.6493
    177.5000,      65.0000,   1.00000,    457.2187
    182.5000,      65.0000,   1.00000,    453.3578
    187.5000,      65.0000,   1.00000,    447.1228
    192.5000,      65.0000,   1.00000,    412.8369
    197.5000,      65.0000,   1.00000,    375.7711
    202.5000,      65.0000,   1.00000,    349.2217
    207.5000,      65.0000,   1.00000,    321.8918
    212.5000,      65.0000,   1.00000,    288.8080
    217.5000,      65.0000,   1.00000,    274.2021
    257.5000,      65.0000,   1.00000,    257.4084
    262.5000,      65.0000,   1.00000,    248.4568
    267.5000,      65.0000,   1.00000,    247.8748
    272.5000,      65.0000,   1.00000,    247.4368
    277.5000,      65.0000,   1.00000,    248.8649
    287.5000,      65.0000,   1.00000,    238.3610
    292.5000,      65.0000,   1.00000,    235.8598
    297.5000,      65.0000,   1.00000,    235.5100
    302.5000,      65.0000,   1.00000,    233.0989
    307.5000,      65.0000,   1.00000,    233.9019
    312.5000,      65.0000,   1.00000,    238.5408
    317.5000,      65.0000,   1.00000,    246.2199
    322.5000,      65.0000,   1.00000,    259.6030
    327.5000,      65.0000,   1.00000,    265.5178
    332.5000,      65.0000,   1.00000,    265.0418
    337.5000,      65.0000,   1.00000,    266.5837
    342.5000,      65.0000,   1.00000,    270.8536
    347.5000,      65.0000,   1.00000,    277.4501
    352.5000,      65.0000,   1.00000,    282.5704
    357.5000,      65.0000,   1.00000,    285.2972
    362.5000,      65.0000,   1.00000,    282.7780
    367.5000,      65.0000,   1.00000,    287.7851
    372.5000,      65.0000,   1.00000,    294.0359
    377.5000,      65.0000,   1.00000,    298.2549
     97.5000,      15.0000,   6.00000,    440.9113
    102.5000,      15.0000,   6.00000,    398.2882
    107.5000,      15.0000,   6.00000,    384.7544
    112.5000,      15.0000,   6.00000,    383.1147
    117.5000,      15.0000,   6.00000,    411.4804
    122.5000,      15.0000,   6.00000,    417.8662
    127.5000,      15.0000,   6.00000,    394.6040
    132.5000,      15.0000,   6.00000,    346.4245
    137.5000,      15.0000,   6.00000,    313.0866
    142.5000,      15.0000,   6.00000,    361.2246
    147.5000,      15.0000,   6.00000,    446.9886
    152.5000,      15.0000,   6.00000,    580.9885
    157.5000,      15.0000,   6.00000,    632.1609
    162.5000,      15.0000,   6.00000,    626.5316
    167.5000,      15.0000,   6.00000,    563.3727
    172.5000,      15.0000,   6.00000,    530.8154
    177.5000,      15.0000,   6.00000,    490.4610
    182.5000,      15.0000,   6.00000,    411.5067
    187.5000,      15.0000,   6.00000,    321.9366
    192.5000,      15.0000,   6.00000,    241.6261
    197.5000,      15.0000,   6.00000,    208.5051
    202.5000,      15.0000,   6.00000,    172.5368
    207.5000,      15.0000,   6.00000,    206.8951
    212.5000,      15.0000,   6.00000,    269.5844
    217.5000,      15.0000,   6.00000,    323.0717
    267.5000,      15.0000,   6.00000,    241.3163
    272.5000,      15.0000,   6.00000,    253.8646
    297.5000,      15.0000,   6.00000,    231.5876
    307.5000,      15.0000,   6.00000,    240.9175
    312.5000,      15.0000,   6.00000,    245.5195
    317.5000,      15.0000,   6.00000,    247.4132
    322.5000,      15.0000,   6.00000,    258.7602
    327.5000,      15.0000,   6.00000,    257.1384
    342.5000,      15.0000,   6.00000,    256.7397
    105.0000,      30.0000,   3.00000,    423.6839
    110.0000,      30.0000,   3.00000,    409.6479
    115.0000,      30.0000,   3.00000,    398.1896
    120.0000,      30.0000,   3.00000,    380.4340
    125.0000,      30.0000,   3.00000,    372.2570
    130.0000,      30.0000,   3.00000,    362.3598
    135.0000,      30.0000,   3.00000,    376.7633
    140.0000,      30.0000,   3.00000,    388.3878
    145.0000,      30.0000,   3.00000,    426.1653
    150.0000,      30.0000,   3.00000,    470.7817
    155.0000,      30.0000,   3.00000,    517.5256
    160.0000,      30.0000,   3.00000,    568.8576
    165.0000,      30.0000,   3.00000,    587.9545
    170.0000,      30.0000,   3.00000,    567.4120
    175.0000,      30.0000,   3.00000,    494.2716
    180.0000,      30.0000,   3.00000,    436.6521
    185.0000,      30.0000,   3.00000,    381.8102
    190.0000,      30.0000,   3.00000,    327.6034
    195.0000,      30.0000,   3.00000,    263.3817
    200.0000,      30.0000,   3.00000,    237.4963
    205.0000,      30.0000,   3.00000,    249.6541
    210.0000,      30.0000,   3.00000,    254.0949
    265.0000,      30.0000,   3.00000,    241.8716
    270.0000,      30.0000,   3.00000,    234.3878
    275.0000,      30.0000,   3.00000,    233.8444
    280.0000,      30.0000,   3.00000,    234.5347
    290.0000,      30.0000,   3.00000,    232.8074
    295.0000,      30.0000,   3.00000,    232.5194
    300.0000,      30.0000,   3.00000,    238.4405
    305.0000,      30.0000,   3.00000,    238.8796
    310.0000,      30.0000,   3.00000,    242.4275
    315.0000,      30.0000,   3.00000,    242.5469
    320.0000,      30.0000,   3.00000,    242.4986
    325.0000,      30.0000,   3.00000,    244.6098
    330.0000,      30.0000,   3.00000,    249.6827
    335.0000,      30.0000,   3.00000,    252.1850
    340.0000,      30.0000,   3.00000,    254.4854
    345.0000,      30.0000,   3.00000,    255.8438
    350.0000,      30.0000,   3.00000,    257.1641
    355.0000,      30.0000,   3.00000,    256.7462
    360.0000,      30.0000,   3.00000,    259.2943
    365.0000,      30.0000,   3.00000,    265.9688
    370.0000,      30.0000,   3.00000,    267.8999
    112.5000,      25.0000,   4.00000,    397.9240
    122.5000,      25.0000,   4.00000,    381.9010
    127.5000,      25.0000,   4.00000,    367.3216
    137.5000,      25.0000,   4.00000,    365.0640
    142.5000,      25.0000,   4.00000,    386.5602
    147.5000,      25.0000,   4.00000,    450.5942
    152.5000,      25.0000,   4.00000,    516.8039
    157.5000,      25.0000,   4.00000,    562.7764
    162.5000,      25.0000,   4.00000,    578.5317
    167.5000,      25.0000,   4.00000,    593.8929
    172.5000,      25.0000,   4.00000,    538.5192
    177.5000,      25.0000,   4.00000,    464.2328
    182.5000,      25.0000,   4.00000,    424.3712
    187.5000,      25.0000,   4.00000,    353.6169
    192.5000,      25.0000,   4.00000,    267.4961
    197.5000,      25.0000,   4.00000,    229.7300
    202.5000,      25.0000,   4.00000,    232.9312
    272.5000,      25.0000,   4.00000,    235.3287
    287.5000,      25.0000,   4.00000,    233.4831
    292.5000,      25.0000,   4.00000,    234.6381
    297.5000,      25.0000,   4.00000,    243.7695
    302.5000,      25.0000,   4.00000,    245.2711
    307.5000,      25.0000,   4.00000,    252.8650
    312.5000,      25.0000,   4.00000,    242.2763
    317.5000,      25.0000,   4.00000,    242.6803
    327.5000,      25.0000,   4.00000,    240.4077
    362.5000,      25.0000,   4.00000,    256.5384
  10.80
ITERATION 4
MODEL RESISTIVITY
LAYER 1
93,     2.5000
     10.0000,     1258.9
     15.0000,     1599.7
     20.0000,     1999.5
     25.0000,     1863.2
     30.0000,     1815.8
     35.0000,     1675.4
     40.0000,     1698.7
     45.0000,     1751.7
     50.0000,     2000.0
     55.0000,     2102.1
     60.0000,     2022.5
     65.0000,     1917.3
     70.0000,     1753.6
     75.0000,     1666.1
     80.0000,     1654.6
     85.0000,     1996.5
     90.0000,     1934.3
     95.0000,     1490.6
    100.0000,     1254.9
    105.0000,     1315.7
    110.0000,     1292.5
    115.0000,     1510.1
    120.0000,     1667.3
    125.0000,     1800.1
    130.0000,     1613.7
    135.0000,     1258.5
    140.0000,     986.03
    145.0000,     952.81
    150.0000,     1731.6
    155.0000,     2508.5
    160.0000,     3679.5
    165.0000,     3539.9
    170.0000,     2617.0
    175.0000,     1652.7
    180.0000,     1205.9
    185.0000,     951.93
    190.0000,     865.38
    195.0000,     1155.7
    200.0000,     825.02
    205.0000,     1040.8
    210.0000,     1359.1
    215.0000,     1676.5
    220.0000,     1980.0
    225.0000,     1768.2
    230.0000,     1171.0
    235.0000,     913.51
    240.0000,     682.92
    245.0000,     583.03
    250.0000,     546.16
    255.0000,     514.61
    260.0000,     394.61
    265.0000,     349.19
    270.0000,     401.13
    275.0000,     413.02
    280.0000,     305.71
    285.0000,     242.86
    290.0000,     259.15
    295.0000,     234.11
    300.0000,     308.94
    305.0000,     249.42
    310.0000,     270.94
    315.0000,     258.37
    320.0000,     265.62
    325.0000,     288.39
    330.0000,     295.30
    335.0000,     255.96
    340.0000,     236.42
    345.0000,     238.92
    350.0000,     234.92
    355.0000,     238.53
    360.0000,     239.68
    365.0000,     238.94
    370.0000,     227.48
    375.0000,     230.43
    380.0000,     231.88
    385.0000,     212.19
    390.0000,     254.44
    395.0000,     236.56
    400.0000,     261.83
    405.0000,     234.96
    410.0000,     249.01
    415.0000,     249.87
    420.0000,     175.23
    425.0000,     254.46
    430.0000,     247.94
    435.0000,     268.57
    440.0000,     230.78
    445.0000,     221.78
    450.0000,     210.42
    455.0000,     260.90
    460.0000,     267.87
    465.0000,     252.38
           231.6936
LAYER 2
93,     5.2500
     10.0000,     1075.2
     15.0000,     1451.2
     20.0000,     1809.2
     25.0000,     1648.6
     30.0000,     1525.4
     35.0000,     1407.9
     40.0000,     1394.5
     45.0000,     1392.3
     50.0000,     1623.1
     55.0000,     1686.2
     60.0000,     1630.3
     65.0000,     1558.5
     70.0000,     1570.7
     75.0000,     1630.5
     80.0000,     1750.2
     85.0000,     2002.4
     90.0000,     1912.8
     95.0000,     1543.6
    100.0000,     1423.4
    105.0000,     1428.9
    110.0000,     1464.2
    115.0000,     1603.0
    120.0000,     1753.8
    125.0000,     1992.9
    130.0000,     1814.1
    135.0000,     1352.0
    140.0000,     1093.8
    145.0000,     1249.6
    150.0000,     1787.0
    155.0000,     1727.1
    160.0000,     2419.5
    165.0000,     2303.9
    170.0000,     1603.7
    175.0000,     1335.7
    180.0000,     1536.7
    185.0000,     1044.5
    190.0000,     835.51
    195.0000,     1913.8
    200.0000,     859.77
    205.0000,     1238.3
    210.0000,     1567.3
    215.0000,     1521.5
    220.0000,     1742.3
    225.0000,     1645.5
    230.0000,     1246.8
    235.0000,     960.21
    240.0000,     683.84
    245.0000,     611.49
    250.0000,     575.52
    255.0000,     526.86
    260.0000,     421.05
    265.0000,     403.25
    270.0000,     395.92
    275.0000,     436.56
    280.0000,     363.59
    285.0000,     282.37
    290.0000,     282.15
    295.0000,     270.07
    300.0000,     332.51
    305.0000,     285.17
    310.0000,     291.61
    315.0000,     285.33
    320.0000,     278.29
    325.0000,     290.51
    330.0000,     291.66
    335.0000,     262.25
    340.0000,     258.85
    345.0000,     264.50
    350.0000,     235.45
    355.0000,     255.11
    360.0000,     250.16
    365.0000,     241.48
    370.0000,     234.04
    375.0000,     233.18
    380.0000,     238.22
    385.0000,     228.02
    390.0000,     265.72
    395.0000,     257.04
    400.0000,     259.03
    405.0000,     243.00
    410.0000,     259.89
    415.0000,     256.63
    420.0000,     210.12
    425.0000,     261.67
    430.0000,     259.00
    435.0000,     240.88
    440.0000,     224.89
    445.0000,     229.58
    450.0000,     228.43
    455.0000,     267.00
    460.0000,     265.12
    465.0000,     249.86
           230.1277
LAYER 3
91,     8.2750
     15.0000,     821.00
     20.0000,     1174.4
     25.0000,     1209.1
     30.0000,     1075.6
     35.0000,     997.12
     40.0000,     967.91
     45.0000,     1000.6
     50.0000,     1253.8
     55.0000,     1331.7
     60.0000,     1202.3
     65.0000,     1106.5
     70.0000,     1203.4
     75.0000,     1387.6
     80.0000,     1581.6
     85.0000,     1707.6
     90.0000,     1687.3
     95.0000,     1612.7
    100.0000,     1682.5
    105.0000,     1670.4
    110.0000,     1773.3
    115.0000,     1800.3
    120.0000,     1967.8
    125.0000,     2305.6
    130.0000,     2122.0
    135.0000,     1520.8
    140.0000,     1317.0
    145.0000,     1720.9
    150.0000,     1836.7
    155.0000,     1192.9
    160.0000,     1676.4
    165.0000,     1459.6
    170.0000,     754.26
    175.0000,     1023.8
    180.0000,     2122.9
    185.0000,     950.57
    190.0000,     794.91
    195.0000,     2820.2
    200.0000,     809.52
    205.0000,     914.58
    210.0000,     1412.7
    215.0000,     1371.6
    220.0000,     1577.6
    225.0000,     1634.4
    230.0000,     1394.6
    235.0000,     1036.6
    240.0000,     707.66
    245.0000,     698.85
    250.0000,     695.90
    255.0000,     622.04
    260.0000,     532.91
    265.0000,     531.04
    270.0000,     444.14
    275.0000,     528.43
    280.0000,     526.71
    285.0000,     388.36
    290.0000,     336.01
    295.0000,     340.34
    300.0000,     397.99
    305.0000,     386.10
    310.0000,     393.49
    315.0000,     396.54
    320.0000,     353.30
    325.0000,     327.05
    330.0000,     308.43
    335.0000,     292.23
    340.0000,     318.93
    345.0000,     328.46
    350.0000,     271.60
    355.0000,     309.58
    360.0000,     301.92
    365.0000,     273.98
    370.0000,     260.02
    375.0000,     256.35
    380.0000,     271.43
    385.0000,     280.68
    390.0000,     317.62
    395.0000,     297.39
    400.0000,     254.80
    405.0000,     237.75
    410.0000,     260.77
    415.0000,     273.52
    420.0000,     268.08
    425.0000,     288.21
    430.0000,     259.75
    435.0000,     210.69
    440.0000,     214.93
    445.0000,     255.00
    450.0000,     276.01
    455.0000,     296.36
    460.0000,     262.54
           229.9969
LAYER 4
89,    11.6025
     20.0000,     519.44
     25.0000,     812.00
     30.0000,     736.87
     35.0000,     715.54
     40.0000,     702.92
     45.0000,     842.80
     50.0000,     1231.8
     55.0000,     1474.3
     60.0000,     1245.4
     65.0000,     1035.9
     70.0000,     1066.1
     75.0000,     1198.0
     80.0000,     1300.8
     85.0000,     1329.0
     90.0000,     1424.9
     95.0000,     1634.1
    100.0000,     1863.8
    105.0000,     1890.8
    110.0000,     2120.5
    115.0000,     2198.8
    120.0000,     2535.2
    125.0000,     2990.7
    130.0000,     2644.4
    135.0000,     1760.9
    140.0000,     1510.5
    145.0000,     2013.7
    150.0000,     1794.1
    155.0000,     959.93
    160.0000,     1391.7
    165.0000,     936.77
    170.0000,     312.73
    175.0000,     615.38
    180.0000,     1840.9
    185.0000,     517.85
    190.0000,     455.80
    195.0000,     1875.2
    200.0000,     407.12
    205.0000,     337.02
    210.0000,     714.09
    215.0000,     937.98
    220.0000,     1163.4
    225.0000,     1272.4
    230.0000,     1165.9
    235.0000,     910.99
    240.0000,     697.91
    245.0000,     831.70
    250.0000,     925.82
    255.0000,     812.09
    260.0000,     681.42
    265.0000,     629.56
    270.0000,     478.11
    275.0000,     617.21
    280.0000,     733.59
    285.0000,     532.22
    290.0000,     403.50
    295.0000,     407.98
    300.0000,     465.68
    305.0000,     504.58
    310.0000,     538.30
    315.0000,     545.21
    320.0000,     444.16
    325.0000,     364.33
    330.0000,     327.62
    335.0000,     329.44
    340.0000,     390.51
    345.0000,     406.46
    350.0000,     332.38
    355.0000,     383.94
    360.0000,     372.56
    365.0000,     316.95
    370.0000,     286.67
    375.0000,     282.69
    380.0000,     315.12
    385.0000,     349.03
    390.0000,     382.75
    395.0000,     327.30
    400.0000,     241.95
    405.0000,     217.43
    410.0000,     247.41
    415.0000,     288.69
    420.0000,     323.41
    425.0000,     315.92
    430.0000,     249.70
    435.0000,     186.76
    440.0000,     203.04
    445.0000,     271.91
    450.0000,     314.58
    455.0000,     317.07
           236.1966
LAYER 5
85,    15.2628
     30.0000,     592.93
     35.0000,     767.32
     40.0000,     809.88
     45.0000,     1256.8
     50.0000,     2023.2
     55.0000,     3188.7
     60.0000,     2981.9
     65.0000,     2296.6
     70.0000,     1809.7
     75.0000,     1480.6
     80.0000,     1180.2
     85.0000,     961.15
     90.0000,     912.08
     95.0000,     908.63
    100.0000,     788.23
    105.0000,     625.67
    110.0000,     568.22
    115.0000,     554.67
    120.0000,     609.25
    125.0000,     662.53
    130.0000,     617.78
    135.0000,     540.31
    140.0000,     631.63
    145.0000,     1016.5
    150.0000,     1270.3
    155.0000,     1200.0
    160.0000,     1612.8
    165.0000,     767.16
    170.0000,     217.91
    175.0000,     331.10
    180.0000,     550.44
    185.0000,     122.18
    190.0000,      60.15
    195.0000,      75.64
    200.0000,      24.08
    205.0000,      22.82
    210.0000,      84.75
    215.0000,     280.92
    220.0000,     513.44
    225.0000,     573.36
    230.0000,     515.70
    235.0000,     483.05
    240.0000,     566.66
    245.0000,     895.91
    250.0000,     1184.9
    255.0000,     1062.0
    260.0000,     777.82
    265.0000,     566.19
    270.0000,     448.90
    275.0000,     592.88
    280.0000,     848.63
    285.0000,     804.66
    290.0000,     634.27
    295.0000,     568.04
    300.0000,     558.01
    305.0000,     593.62
    310.0000,     615.60
    315.0000,     575.57
    320.0000,     454.73
    325.0000,     363.99
    330.0000,     338.72
    335.0000,     371.13
    340.0000,     439.91
    345.0000,     455.95
    350.0000,     410.49
    355.0000,     420.37
    360.0000,     387.63
    365.0000,     320.17
    370.0000,     281.32
    375.0000,     288.52
    380.0000,     344.80
    385.0000,     412.18
    390.0000,     432.12
    395.0000,     355.77
    400.0000,     264.64
    405.0000,     240.01
    410.0000,     278.77
    415.0000,     356.36
    420.0000,     416.03
    425.0000,     360.29
    430.0000,     249.00
    435.0000,     190.78
    440.0000,     198.32
    445.0000,     243.43
           271.5634
LAYER 6
81,    19.2890
     40.0000,     817.37
     45.0000,     1134.6
     50.0000,     1513.6
     55.0000,     2492.5
     60.0000,     2917.1
     65.0000,     2890.0
     70.0000,     2514.4
     75.0000,     2071.1
     80.0000,     1610.5
     85.0000,     1215.8
     90.0000,     941.80
     95.0000,     702.37
    100.0000,     470.43
    105.0000,     312.50
    110.0000,     241.69
    115.0000,     220.33
    120.0000,     228.21
    125.0000,     241.76
    130.0000,     246.09
    135.0000,     257.53
    140.0000,     322.76
    145.0000,     471.31
    150.0000,     609.22
    155.0000,     664.37
    160.0000,     686.30
    165.0000,     380.24
    170.0000,     192.61
    175.0000,     255.43
    180.0000,     307.19
    185.0000,     111.19
    190.0000,      46.36
    195.0000,      28.86
    200.0000,      13.94
    205.0000,      15.00
    210.0000,      43.23
    215.0000,     133.06
    220.0000,     241.89
    225.0000,     270.09
    230.0000,     255.68
    235.0000,     275.67
    240.0000,     381.93
    245.0000,     616.91
    250.0000,     828.67
    255.0000,     782.94
    260.0000,     584.60
    265.0000,     425.00
    270.0000,     364.64
    275.0000,     443.29
    280.0000,     601.91
    285.0000,     662.45
    290.0000,     603.86
    295.0000,     539.27
    300.0000,     499.73
    305.0000,     494.24
    310.0000,     489.98
    315.0000,     458.82
    320.0000,     400.41
    325.0000,     358.03
    330.0000,     352.95
    335.0000,     379.82
    340.0000,     412.15
    345.0000,     409.27
    350.0000,     376.89
    355.0000,     354.52
    360.0000,     318.33
    365.0000,     275.66
    370.0000,     255.92
    375.0000,     274.31
    380.0000,     332.65
    385.0000,     404.79
    390.0000,     438.63
    395.0000,     404.20
    400.0000,     351.84
    405.0000,     342.37
    410.0000,     386.22
    415.0000,     455.52
    420.0000,     477.92
    425.0000,     401.08
    430.0000,     288.85
    435.0000,     240.05
           233.0773
LAYER 7
77,    23.7179
     50.0000,     725.00
     55.0000,     1031.8
     60.0000,     1277.7
     65.0000,     1654.5
     70.0000,     1849.8
     75.0000,     1897.0
     80.0000,     1791.6
     85.0000,     1512.9
     90.0000,     1153.6
     95.0000,     797.73
    100.0000,     513.67
    105.0000,     339.39
    110.0000,     255.58
    115.0000,     225.46
    120.0000,     222.80
    125.0000,     227.90
    130.0000,     230.53
    135.0000,     234.68
    140.0000,     253.35
    145.0000,     287.08
    150.0000,     312.02
    155.0000,     317.17
    160.0000,     304.41
    165.0000,     245.92
    170.0000,     225.12
    175.0000,     315.10
    180.0000,     377.11
    185.0000,     232.39
    190.0000,     119.63
    195.0000,      66.58
    200.0000,      39.46
    205.0000,      37.61
    210.0000,      61.40
    215.0000,     110.57
    220.0000,     152.21
    225.0000,     159.18
    230.0000,     156.36
    235.0000,     176.14
    240.0000,     239.45
    245.0000,     350.40
    250.0000,     447.50
    255.0000,     447.56
    260.0000,     373.42
    265.0000,     303.35
    270.0000,     279.32
    275.0000,     315.36
    280.0000,     389.53
    285.0000,     444.01
    290.0000,     449.09
    295.0000,     428.91
    300.0000,     408.61
    305.0000,     401.37
    310.0000,     399.61
    315.0000,     392.11
    320.0000,     377.53
    325.0000,     368.59
    330.0000,     372.09
    335.0000,     382.04
    340.0000,     382.25
    345.0000,     361.48
    350.0000,     328.29
    355.0000,     297.89
    360.0000,     269.24
    365.0000,     247.91
    370.0000,     246.10
    375.0000,     273.33
    380.0000,     331.36
    385.0000,     405.14
    390.0000,     461.02
    395.0000,     476.91
    400.0000,     474.59
    405.0000,     489.15
    410.0000,     528.39
    415.0000,     557.26
    420.0000,     529.43
    425.0000,     448.42
           319.0269
LAYER 8
73,    28.5897
     60.0000,     517.71
     65.0000,     757.49
     70.0000,     955.05
     75.0000,     1141.1
     80.0000,     1348.9
     85.0000,     1393.5
     90.0000,     1227.7
     95.0000,     963.16
    100.0000,     707.90
    105.0000,     524.83
    110.0000,     419.46
    115.0000,     370.57
    120.0000,     350.92
    125.0000,     337.35
    130.0000,     316.93
    135.0000,     289.67
    140.0000,     263.89
    145.0000,     244.74
    150.0000,     232.18
    155.0000,     229.13
    160.0000,     240.05
    165.0000,     268.34
    170.0000,     349.52
    175.0000,     527.20
    180.0000,     677.02
    185.0000,     584.83
    190.0000,     391.09
    195.0000,     240.94
    200.0000,     153.84
    205.0000,     121.65
    210.0000,     122.50
    215.0000,     132.92
    220.0000,     133.10
    225.0000,     122.84
    230.0000,     116.27
    235.0000,     124.46
    240.0000,     152.00
    245.0000,     194.80
    250.0000,     232.45
    255.0000,     242.23
    260.0000,     226.69
    265.0000,     208.12
    270.0000,     204.87
    275.0000,     224.45
    280.0000,     260.90
    285.0000,     297.00
    290.0000,     318.90
    295.0000,     327.72
    300.0000,     331.66
    305.0000,     338.27
    310.0000,     348.04
    315.0000,     357.38
    320.0000,     364.10
    325.0000,     369.51
    330.0000,     372.45
    335.0000,     368.31
    340.0000,     351.59
    345.0000,     323.57
    350.0000,     292.11
    355.0000,     265.31
    360.0000,     246.28
    365.0000,     238.96
    370.0000,     249.10
    375.0000,     282.09
    380.0000,     339.45
    385.0000,     413.28
    390.0000,     482.46
    395.0000,     530.14
    400.0000,     565.03
    405.0000,     596.37
    410.0000,     615.89
    415.0000,     604.83
           530.4796
LAYER 9
67,    33.9487
     75.0000,     638.69
     80.0000,     881.49
     85.0000,     1028.7
     90.0000,     1050.5
     95.0000,     992.00
    100.0000,     868.85
    105.0000,     744.75
    110.0000,     649.65
    115.0000,     587.73
    120.0000,     543.07
    125.0000,     497.04
    130.0000,     439.97
    135.0000,     375.51
    140.0000,     316.47
    145.0000,     274.04
    150.0000,     254.14
    155.0000,     261.96
    160.0000,     307.11
    165.0000,     409.63
    170.0000,     610.15
    175.0000,     930.31
    180.0000,     1221.4
    185.0000,     1224.2
    190.0000,     965.83
    195.0000,     660.27
    200.0000,     432.67
    205.0000,     298.88
    210.0000,     224.53
    215.0000,     176.57
    220.0000,     139.93
    225.0000,     113.29
    230.0000,      98.55
    235.0000,      95.77
    240.0000,     103.21
    245.0000,     117.13
    250.0000,     131.07
    255.0000,     139.19
    260.0000,     141.15
    265.0000,     142.19
    270.0000,     148.35
    275.0000,     163.09
    280.0000,     185.55
    285.0000,     211.02
    290.0000,     234.40
    295.0000,     254.01
    300.0000,     271.11
    305.0000,     288.23
    310.0000,     306.08
    315.0000,     322.97
    320.0000,     336.47
    325.0000,     344.58
    330.0000,     344.63
    335.0000,     334.71
    340.0000,     314.94
    345.0000,     289.73
    350.0000,     265.14
    355.0000,     246.33
    360.0000,     236.38
    365.0000,     238.25
    370.0000,     255.23
    375.0000,     289.73
    380.0000,     343.31
    385.0000,     413.04
    390.0000,     480.24
    395.0000,     525.09
    400.0000,     561.50
           604.6807
LAYER 10
61,    39.8436
     90.0000,     821.47
     95.0000,     864.54
    100.0000,     854.70
    105.0000,     820.14
    110.0000,     776.06
    115.0000,     727.67
    120.0000,     677.50
    125.0000,     616.83
    130.0000,     543.01
    135.0000,     464.11
    140.0000,     395.84
    145.0000,     352.09
    150.0000,     342.16
    155.0000,     376.27
    160.0000,     473.63
    165.0000,     668.83
    170.0000,     1003.7
    175.0000,     1462.8
    180.0000,     1861.2
    185.0000,     1928.9
    190.0000,     1629.7
    195.0000,     1179.5
    200.0000,     781.18
    205.0000,     503.63
    210.0000,     328.21
    215.0000,     219.31
    220.0000,     151.94
    225.0000,     111.64
    230.0000,      89.43
    235.0000,      79.31
    240.0000,      77.19
    245.0000,      79.98
    250.0000,      85.04
    255.0000,      90.49
    260.0000,      95.86
    265.0000,     102.19
    270.0000,     111.22
    275.0000,     124.22
    280.0000,     141.32
    285.0000,     161.38
    290.0000,     182.63
    295.0000,     203.92
    300.0000,     224.78
    305.0000,     245.39
    310.0000,     265.36
    315.0000,     283.14
    320.0000,     296.47
    325.0000,     303.40
    330.0000,     302.25
    335.0000,     292.98
    340.0000,     277.38
    345.0000,     259.47
    350.0000,     243.54
    355.0000,     233.15
    360.0000,     230.76
    365.0000,     238.51
    370.0000,     259.20
    375.0000,     290.47
    380.0000,     335.61
    385.0000,     388.64
           469.4228
LAYER 11
57,    46.3279
    100.0000,     744.94
    105.0000,     741.36
    110.0000,     733.12
    115.0000,     720.10
    120.0000,     697.94
    125.0000,     656.94
    130.0000,     599.84
    135.0000,     534.94
    140.0000,     480.00
    145.0000,     451.88
    150.0000,     464.97
    155.0000,     536.73
    160.0000,     695.16
    165.0000,     979.72
    170.0000,     1416.2
    175.0000,     1945.0
    180.0000,     2357.6
    185.0000,     2409.1
    190.0000,     2063.4
    195.0000,     1522.6
    200.0000,     1011.7
    205.0000,     634.33
    210.0000,     390.54
    215.0000,     243.73
    220.0000,     158.52
    225.0000,     110.24
    230.0000,      83.63
    235.0000,      69.80
    240.0000,      63.71
    245.0000,      62.42
    250.0000,      64.19
    255.0000,      67.98
    260.0000,      73.37
    265.0000,      80.50
    270.0000,      89.80
    275.0000,     101.72
    280.0000,     116.38
    285.0000,     133.50
    290.0000,     152.41
    295.0000,     172.40
    300.0000,     192.72
    305.0000,     212.77
    310.0000,     231.60
    315.0000,     247.65
    320.0000,     259.14
    325.0000,     264.79
    330.0000,     263.95
    335.0000,     257.34
    340.0000,     246.85
    345.0000,     235.63
    350.0000,     226.80
    355.0000,     223.03
    360.0000,     226.28
    365.0000,     236.71
    370.0000,     255.20
    375.0000,     280.33
           321.2076
LAYER 12
53, 
    110.0000,     636.99
    115.0000,     656.20
    120.0000,     663.40
    125.0000,     651.99
    130.0000,     621.34
    135.0000,     573.77
    140.0000,     534.01
    145.0000,     521.49
    150.0000,     554.73
    155.0000,     656.39
    160.0000,     859.56
    165.0000,     1203.8
    170.0000,     1700.7
    175.0000,     2261.7
    180.0000,     2661.5
    185.0000,     2670.1
    190.0000,     2269.2
    195.0000,     1667.9
    200.0000,     1099.9
    205.0000,     678.72
    210.0000,     408.06
    215.0000,     247.89
    220.0000,     157.08
    225.0000,     106.62
    230.0000,      78.91
    235.0000,      64.15
    240.0000,      57.01
    245.0000,      54.63
    250.0000,      55.44
    255.0000,      58.61
    260.0000,      63.75
    265.0000,      70.80
    270.0000,      79.91
    275.0000,      91.24
    280.0000,     104.85
    285.0000,     120.62
    290.0000,     138.15
    295.0000,     156.88
    300.0000,     176.04
    305.0000,     194.87
    310.0000,     212.29
    315.0000,     226.82
    320.0000,     236.98
    325.0000,     241.92
    330.0000,     241.42
    335.0000,     236.41
    340.0000,     228.63
    345.0000,     220.80
    350.0000,     215.55
    355.0000,     215.34
    360.0000,     220.80
    365.0000,     232.69
           250.6366
CALCULATED APPARENT RESISTIVITY
      7.5000,       5.0000,   1.00000,   1172.7542
     12.5000,       5.0000,   1.00000,   1333.6359
     17.5000,       5.0000,   1.00000,   1515.5731
     22.5000,       5.0000,   1.00000,   1474.9872
     27.5000,       5.0000,   1.00000,   1543.2539
     32.5000,       5.0000,   1.00000,   1469.5538
     37.5000,       5.0000,   1.00000,   1500.9669
     42.5000,       5.0000,   1.00000,   1521.9972
     47.5000,       5.0000,   1.00000,   1655.7615
     52.5000,       5.0000,   1.00000,   1676.6503
     57.5000,       5.0000,   1.00000,   1683.1921
     62.5000,       5.0000,   1.00000,   1670.8660
     67.5000,       5.0000,   1.00000,   1619.7959
     72.5000,       5.0000,   1.00000,   1676.3734
     77.5000,       5.0000,   1.00000,   1640.1919
     82.5000,       5.0000,   1.00000,   1750.0359
     87.5000,       5.0000,   1.00000,   1689.8927
     92.5000,       5.0000,   1.00000,   1535.9497
     97.5000,       5.0000,   1.00000,   1418.9984
    102.5000,       5.0000,   1.00000,   1466.3687
    107.5000,       5.0000,   1.00000,   1413.2368
    112.5000,       5.0000,   1.00000,   1577.9510
    117.5000,       5.0000,   1.00000,   1600.8806
    122.5000,       5.0000,   1.00000,   1649.6287
    127.5000,       5.0000,   1.00000,   1530.9635
    132.5000,       5.0000,   1.00000,   1374.0106
    137.5000,       5.0000,   1.00000,   1282.2551
    142.5000,       5.0000,   1.00000,   1222.6533
    147.5000,       5.0000,   1.00000,   1699.6975
    152.5000,       5.0000,   1.00000,   1810.1377
    157.5000,       5.0000,   1.00000,   2137.7634
    162.5000,       5.0000,   1.00000,   1986.2540
    167.5000,       5.0000,   1.00000,   1840.8152
    172.5000,       5.0000,   1.00000,   1425.1804
    177.5000,       5.0000,   1.00000,   1226.2112
    182.5000,       5.0000,   1.00000,   1094.3466
    187.5000,       5.0000,   1.00000,    901.8050
    192.5000,       5.0000,   1.00000,   1122.4835
    197.5000,       5.0000,   1.00000,    896.2651
    202.5000,       5.0000,   1.00000,   1149.5907
    207.5000,       5.0000,   1.00000,   1262.8379
    212.5000,       5.0000,   1.00000,   1380.5996
    217.5000,       5.0000,   1.00000,   1457.8540
    222.5000,       5.0000,   1.00000,   1393.5021
    227.5000,       5.0000,   1.00000,   1123.3031
    232.5000,       5.0000,   1.00000,    975.2865
    237.5000,       5.0000,   1.00000,    750.4824
    242.5000,       5.0000,   1.00000,    643.9335
    247.5000,       5.0000,   1.00000,    565.1432
    252.5000,       5.0000,   1.00000,    532.2975
    257.5000,       5.0000,   1.00000,    455.8560
    262.5000,       5.0000,   1.00000,    413.9269
    267.5000,       5.0000,   1.00000,    412.9648
    272.5000,       5.0000,   1.00000,    402.8203
    277.5000,       5.0000,   1.00000,    348.0768
    282.5000,       5.0000,   1.00000,    306.4864
    287.5000,       5.0000,   1.00000,    317.4073
    292.5000,       5.0000,   1.00000,    265.3618
    297.5000,       5.0000,   1.00000,    335.2909
    302.5000,       5.0000,   1.00000,    276.9103
    307.5000,       5.0000,   1.00000,    310.5846
    312.5000,       5.0000,   1.00000,    291.9441
    317.5000,       5.0000,   1.00000,    293.4911
    322.5000,       5.0000,   1.00000,    291.8802
    327.5000,       5.0000,   1.00000,    291.2402
    332.5000,       5.0000,   1.00000,    271.9970
    337.5000,       5.0000,   1.00000,    266.1276
    342.5000,       5.0000,   1.00000,    263.6188
    347.5000,       5.0000,   1.00000,    253.5765
    352.5000,       5.0000,   1.00000,    255.7248
    357.5000,       5.0000,   1.00000,    251.3855
    362.5000,       5.0000,   1.00000,    250.8857
    367.5000,       5.0000,   1.00000,    238.7025
    372.5000,       5.0000,   1.00000,    242.2307
    377.5000,       5.0000,   1.00000,    249.7309
    382.5000,       5.0000,   1.00000,    230.0216
    387.5000,       5.0000,   1.00000,    269.3986
    392.5000,       5.0000,   1.00000,    239.9628
    397.5000,       5.0000,   1.00000,    267.3399
    402.5000,       5.0000,   1.00000,    241.3569
    407.5000,       5.0000,   1.00000,    244.1418
    412.5000,       5.0000,   1.00000,    262.9174
    417.5000,       5.0000,   1.00000,    204.3000
    422.5000,       5.0000,   1.00000,    269.3674
    427.5000,       5.0000,   1.00000,    230.0719
    432.5000,       5.0000,   1.00000,    253.5269
    437.5000,       5.0000,   1.00000,    230.6237
    442.5000,       5.0000,   1.00000,    242.6782
    447.5000,       5.0000,   1.00000,    227.6607
    452.5000,       5.0000,   1.00000,    257.0402
    457.5000,       5.0000,   1.00000,    248.8374
    462.5000,       5.0000,   1.00000,    250.0254
    467.5000,       5.0000,   1.00000,    236.7547
     12.5000,       5.0000,   2.00000,   1085.0953
     17.5000,       5.0000,   2.00000,   1242.8428
     22.5000,       5.0000,   2.00000,   1162.5552
     27.5000,       5.0000,   2.00000,   1216.5681
     32.5000,       5.0000,   2.00000,   1270.0417
     37.5000,       5.0000,   2.00000,   1287.5281
     42.5000,       5.0000,   2.00000,   1316.1102
     47.5000,       5.0000,   2.00000,   1447.8962
     52.5000,       5.0000,   2.00000,   1471.6002
     57.5000,       5.0000,   2.00000,   1471.1736
     62.5000,       5.0000,   2.00000,   1510.8131
     67.5000,       5.0000,   2.00000,   1532.9686
     72.5000,       5.0000,   2.00000,   1521.6573
     77.5000,       5.0000,   2.00000,   1463.4208
     82.5000,       5.0000,   2.00000,   1657.3303
     87.5000,       5.0000,   2.00000,   1675.2186
     92.5000,       5.0000,   2.00000,   1439.8143
     97.5000,       5.0000,   2.00000,   1419.3851
    102.5000,       5.0000,   2.00000,   1536.3516
    107.5000,       5.0000,   2.00000,   1465.1981
    112.5000,       5.0000,   2.00000,   1514.7665
    117.5000,       5.0000,   2.00000,   1510.3779
    122.5000,       5.0000,   2.00000,   1561.2406
    127.5000,       5.0000,   2.00000,   1542.5184
    132.5000,       5.0000,   2.00000,   1467.0281
    137.5000,       5.0000,   2.00000,   1305.9771
    142.5000,       5.0000,   2.00000,   1213.9841
    147.5000,       5.0000,   2.00000,   1515.5469
    152.5000,       5.0000,   2.00000,   1396.6042
    157.5000,       5.0000,   2.00000,   1430.5367
    162.5000,       5.0000,   2.00000,   1424.3544
    167.5000,       5.0000,   2.00000,   1236.4111
    172.5000,       5.0000,   2.00000,   1080.6799
    177.5000,       5.0000,   2.00000,   1093.0033
    182.5000,       5.0000,   2.00000,    913.2672
    187.5000,       5.0000,   2.00000,    844.4792
    192.5000,       5.0000,   2.00000,   1114.9462
    197.5000,       5.0000,   2.00000,    795.2003
    202.5000,       5.0000,   2.00000,    936.9122
    207.5000,       5.0000,   2.00000,   1098.5474
    212.5000,       5.0000,   2.00000,   1024.2225
    217.5000,       5.0000,   2.00000,   1133.2002
    222.5000,       5.0000,   2.00000,   1106.5532
    227.5000,       5.0000,   2.00000,    931.6342
    232.5000,       5.0000,   2.00000,    908.4695
    237.5000,       5.0000,   2.00000,    773.1055
    242.5000,       5.0000,   2.00000,    656.4983
    247.5000,       5.0000,   2.00000,    619.2451
    252.5000,       5.0000,   2.00000,    600.5080
    257.5000,       5.0000,   2.00000,    490.2965
    262.5000,       5.0000,   2.00000,    426.6100
    267.5000,       5.0000,   2.00000,    462.4241
    272.5000,       5.0000,   2.00000,    479.0732
    277.5000,       5.0000,   2.00000,    382.6450
    282.5000,       5.0000,   2.00000,    343.5718
    287.5000,       5.0000,   2.00000,    356.4417
    292.5000,       5.0000,   2.00000,    316.9799
    297.5000,       5.0000,   2.00000,    386.4720
    302.5000,       5.0000,   2.00000,    322.8263
    307.5000,       5.0000,   2.00000,    333.9240
    312.5000,       5.0000,   2.00000,    330.4844
    317.5000,       5.0000,   2.00000,    312.6325
    322.5000,       5.0000,   2.00000,    321.9175
    327.5000,       5.0000,   2.00000,    320.9220
    332.5000,       5.0000,   2.00000,    290.0117
    337.5000,       5.0000,   2.00000,    288.3376
    342.5000,       5.0000,   2.00000,    292.9122
    347.5000,       5.0000,   2.00000,    275.2448
    352.5000,       5.0000,   2.00000,    276.6903
    357.5000,       5.0000,   2.00000,    277.1692
    362.5000,       5.0000,   2.00000,    269.9326
    367.5000,       5.0000,   2.00000,    254.7491
    372.5000,       5.0000,   2.00000,    270.7305
    377.5000,       5.0000,   2.00000,    268.6487
    382.5000,       5.0000,   2.00000,    247.0706
    387.5000,       5.0000,   2.00000,    283.5526
    392.5000,       5.0000,   2.00000,    263.7766
    397.5000,       5.0000,   2.00000,    273.1303
    402.5000,       5.0000,   2.00000,    245.0240
    407.5000,       5.0000,   2.00000,    272.8675
    412.5000,       5.0000,   2.00000,    281.3278
    417.5000,       5.0000,   2.00000,    210.4269
    422.5000,       5.0000,   2.00000,    275.6347
    427.5000,       5.0000,   2.00000,    256.6663
    432.5000,       5.0000,   2.00000,    249.5408
    437.5000,       5.0000,   2.00000,    246.0433
    442.5000,       5.0000,   2.00000,    244.8965
    447.5000,       5.0000,   2.00000,    232.1454
    452.5000,       5.0000,   2.00000,    264.4787
    457.5000,       5.0000,   2.00000,    263.3599
    462.5000,       5.0000,   2.00000,    247.9059
     17.5000,       5.0000,   3.00000,   1081.0355
     22.5000,       5.0000,   3.00000,   1029.2627
     27.5000,       5.0000,   3.00000,   1049.1112
     32.5000,       5.0000,   3.00000,   1059.7936
     37.5000,       5.0000,   3.00000,   1132.4873
     42.5000,       5.0000,   3.00000,   1178.6360
     47.5000,       5.0000,   3.00000,   1346.2610
     52.5000,       5.0000,   3.00000,   1396.1389
     57.5000,       5.0000,   3.00000,   1382.1570
     62.5000,       5.0000,   3.00000,   1393.7435
     67.5000,       5.0000,   3.00000,   1368.4404
     72.5000,       5.0000,   3.00000,   1351.1251
     77.5000,       5.0000,   3.00000,   1359.3284
     82.5000,       5.0000,   3.00000,   1601.7957
     87.5000,       5.0000,   3.00000,   1593.1100
     92.5000,       5.0000,   3.00000,   1386.7301
     97.5000,       5.0000,   3.00000,   1294.2932
    102.5000,       5.0000,   3.00000,   1416.3781
    107.5000,       5.0000,   3.00000,   1347.9158
    112.5000,       5.0000,   3.00000,   1367.5651
    117.5000,       5.0000,   3.00000,   1367.1111
    122.5000,       5.0000,   3.00000,   1522.9658
    127.5000,       5.0000,   3.00000,   1533.1780
    132.5000,       5.0000,   3.00000,   1326.4098
    137.5000,       5.0000,   3.00000,   1132.7155
    142.5000,       5.0000,   3.00000,   1006.1985
    147.5000,       5.0000,   3.00000,   1256.1091
    152.5000,       5.0000,   3.00000,   1178.6344
    157.5000,       5.0000,   3.00000,   1275.7275
    162.5000,       5.0000,   3.00000,   1099.7141
    167.5000,       5.0000,   3.00000,    930.8187
    172.5000,       5.0000,   3.00000,    837.8242
    177.5000,       5.0000,   3.00000,    800.5256
    182.5000,       5.0000,   3.00000,    725.3785
    187.5000,       5.0000,   3.00000,    687.7546
    192.5000,       5.0000,   3.00000,    931.6013
    197.5000,       5.0000,   3.00000,    654.1483
    202.5000,       5.0000,   3.00000,    706.0640
    207.5000,       5.0000,   3.00000,    751.3860
    212.5000,       5.0000,   3.00000,    834.1402
    217.5000,       5.0000,   3.00000,    844.7657
    222.5000,       5.0000,   3.00000,    859.5397
    227.5000,       5.0000,   3.00000,    756.0468
    232.5000,       5.0000,   3.00000,    737.8047
    237.5000,       5.0000,   3.00000,    662.8609
    242.5000,       5.0000,   3.00000,    646.6041
    247.5000,       5.0000,   3.00000,    638.6876
    252.5000,       5.0000,   3.00000,    622.9796
    257.5000,       5.0000,   3.00000,    489.0017
    262.5000,       5.0000,   3.00000,    436.4132
    267.5000,       5.0000,   3.00000,    490.5935
    272.5000,       5.0000,   3.00000,    530.0292
    277.5000,       5.0000,   3.00000,    438.0946
    282.5000,       5.0000,   3.00000,    348.5739
    287.5000,       5.0000,   3.00000,    369.8041
    292.5000,       5.0000,   3.00000,    345.5663
    297.5000,       5.0000,   3.00000,    437.9630
    302.5000,       5.0000,   3.00000,    352.8113
    307.5000,       5.0000,   3.00000,    364.3388
    312.5000,       5.0000,   3.00000,    331.8931
    317.5000,       5.0000,   3.00000,    339.0429
    322.5000,       5.0000,   3.00000,    342.6744
    327.5000,       5.0000,   3.00000,    343.2995
    332.5000,       5.0000,   3.00000,    311.3865
    337.5000,       5.0000,   3.00000,    304.4473
    342.5000,       5.0000,   3.00000,    305.9192
    347.5000,       5.0000,   3.00000,    289.8554
    352.5000,       5.0000,   3.00000,    295.8910
    357.5000,       5.0000,   3.00000,    295.2368
    362.5000,       5.0000,   3.00000,    287.9897
    367.5000,       5.0000,   3.00000,    276.6757
    372.5000,       5.0000,   3.00000,    282.1969
    377.5000,       5.0000,   3.00000,    285.8319
    382.5000,       5.0000,   3.00000,    258.2882
    387.5000,       5.0000,   3.00000,    302.6167
    392.5000,       5.0000,   3.00000,    275.6033
    397.5000,       5.0000,   3.00000,    282.6854
    402.5000,       5.0000,   3.00000,    263.0451
    407.5000,       5.0000,   3.00000,    284.7238
    412.5000,       5.0000,   3.00000,    292.4657
    417.5000,       5.0000,   3.00000,    217.6879
    422.5000,       5.0000,   3.00000,    288.9329
    427.5000,       5.0000,   3.00000,    266.6755
    432.5000,       5.0000,   3.00000,    279.3297
    437.5000,       5.0000,   3.00000,    241.1770
    442.5000,       5.0000,   3.00000,    247.5031
    447.5000,       5.0000,   3.00000,    233.7490
    452.5000,       5.0000,   3.00000,    278.3936
    457.5000,       5.0000,   3.00000,    273.7350
     22.5000,      15.0000,   1.00000,   1028.3190
     27.5000,      15.0000,   1.00000,   1008.1885
     32.5000,      15.0000,   1.00000,   1003.0355
     37.5000,      15.0000,   1.00000,   1045.0098
     42.5000,      15.0000,   1.00000,   1173.3152
     47.5000,      15.0000,   1.00000,   1266.6184
     52.5000,      15.0000,   1.00000,   1334.9270
     57.5000,      15.0000,   1.00000,   1347.5897
     62.5000,      15.0000,   1.00000,   1287.4042
     67.5000,      15.0000,   1.00000,   1229.4475
     72.5000,      15.0000,   1.00000,   1255.3639
     77.5000,      15.0000,   1.00000,   1386.3409
[truncated: 202,826 more chars]
