# Supplementary material for: Electrical resistivity tomography data across the Hockai Fault Zone (Ardenne, Belgium)
Source: Data Brief. 2016 Dec 21;11:1–4. doi: 10.1016/j.dib.2016.12.028 (PMC5220259; doi:10.1016/j.dib.2016.12.028)
Supplement: Supplementary file 2 — Supplementary material [file mmc2.zip › output/INV/20091026-1_robust.INV]

C:\__DATA__\__DATA__\Active Faults\HockaiFZ\Donn�es\ERT\working_dir\20091026-1.DAT
      5.0000
7
1432
1
0
      7.5000,       5.0000,   1.00000,   1312.4750
     12.5000,       5.0000,   1.00000,   1365.7380
     17.5000,       5.0000,   1.00000,   1492.4241
     22.5000,       5.0000,   1.00000,   1418.7313
     27.5000,       5.0000,   1.00000,   1451.6405
     32.5000,       5.0000,   1.00000,   1394.2520
     37.5000,       5.0000,   1.00000,   1431.6589
     42.5000,       5.0000,   1.00000,   1475.9497
     47.5000,       5.0000,   1.00000,   1562.1296
     52.5000,       5.0000,   1.00000,   1622.4508
     57.5000,       5.0000,   1.00000,   1616.8510
     62.5000,       5.0000,   1.00000,   1694.0310
     67.5000,       5.0000,   1.00000,   1671.8817
     72.5000,       5.0000,   1.00000,   1794.3748
     77.5000,       5.0000,   1.00000,   1753.3020
     82.5000,       5.0000,   1.00000,   1872.5614
     87.5000,       5.0000,   1.00000,   1727.9070
     92.5000,       5.0000,   1.00000,   1621.9713
     97.5000,       5.0000,   1.00000,   1482.6592
    102.5000,       5.0000,   1.00000,   1658.6769
    107.5000,       5.0000,   1.00000,   1649.3439
    112.5000,       5.0000,   1.00000,   1847.7408
    117.5000,       5.0000,   1.00000,   1898.0039
    122.5000,       5.0000,   1.00000,   1913.7690
    127.5000,       5.0000,   1.00000,   1806.4939
    132.5000,       5.0000,   1.00000,   1625.8235
    137.5000,       5.0000,   1.00000,   1577.1377
    142.5000,       5.0000,   1.00000,   1377.6270
    147.5000,       5.0000,   1.00000,   1669.5276
    152.5000,       5.0000,   1.00000,   1577.8905
    157.5000,       5.0000,   1.00000,   1655.5382
    162.5000,       5.0000,   1.00000,   1644.2039
    167.5000,       5.0000,   1.00000,   1465.9391
    172.5000,       5.0000,   1.00000,   1320.5316
    177.5000,       5.0000,   1.00000,   1170.3925
    182.5000,       5.0000,   1.00000,   1059.1265
    187.5000,       5.0000,   1.00000,   1092.8242
    192.5000,       5.0000,   1.00000,   1125.7926
    197.5000,       5.0000,   1.00000,   1153.5654
    202.5000,       5.0000,   1.00000,   1236.8524
    207.5000,       5.0000,   1.00000,   1262.3744
    212.5000,       5.0000,   1.00000,   1247.2158
    217.5000,       5.0000,   1.00000,   1296.6465
    222.5000,       5.0000,   1.00000,   1271.5210
    227.5000,       5.0000,   1.00000,   1027.6879
    232.5000,       5.0000,   1.00000,    972.0510
    237.5000,       5.0000,   1.00000,    757.0211
    242.5000,       5.0000,   1.00000,    665.8755
    247.5000,       5.0000,   1.00000,    583.5991
    252.5000,       5.0000,   1.00000,    525.1465
    257.5000,       5.0000,   1.00000,    439.7274
    262.5000,       5.0000,   1.00000,    377.8428
    267.5000,       5.0000,   1.00000,    394.3171
    272.5000,       5.0000,   1.00000,    375.9386
    277.5000,       5.0000,   1.00000,    335.4979
    282.5000,       5.0000,   1.00000,    305.6632
    287.5000,       5.0000,   1.00000,    321.4380
    292.5000,       5.0000,   1.00000,    271.5634
    297.5000,       5.0000,   1.00000,    340.9926
    302.5000,       5.0000,   1.00000,    265.5673
    307.5000,       5.0000,   1.00000,    295.1295
    312.5000,       5.0000,   1.00000,    266.5789
    317.5000,       5.0000,   1.00000,    269.6562
    322.5000,       5.0000,   1.00000,    271.3087
    327.5000,       5.0000,   1.00000,    279.6499
    332.5000,       5.0000,   1.00000,    271.2107
    337.5000,       5.0000,   1.00000,    265.6793
    342.5000,       5.0000,   1.00000,    257.5877
    347.5000,       5.0000,   1.00000,    256.0699
    352.5000,       5.0000,   1.00000,    243.8271
    357.5000,       5.0000,   1.00000,    240.3218
    362.5000,       5.0000,   1.00000,    243.6835
    367.5000,       5.0000,   1.00000,    229.2135
    372.5000,       5.0000,   1.00000,    240.7429
    377.5000,       5.0000,   1.00000,    244.0867
    382.5000,       5.0000,   1.00000,    221.7135
    387.5000,       5.0000,   1.00000,    259.9537
    392.5000,       5.0000,   1.00000,    225.9559
    397.5000,       5.0000,   1.00000,    266.1449
    402.5000,       5.0000,   1.00000,    241.5415
    407.5000,       5.0000,   1.00000,    249.7192
    412.5000,       5.0000,   1.00000,    274.4683
    417.5000,       5.0000,   1.00000,    197.5905
    422.5000,       5.0000,   1.00000,    277.3990
    427.5000,       5.0000,   1.00000,    214.8277
    432.5000,       5.0000,   1.00000,    261.1921
    437.5000,       5.0000,   1.00000,    224.2557
    442.5000,       5.0000,   1.00000,    234.5695
    447.5000,       5.0000,   1.00000,    211.0192
    452.5000,       5.0000,   1.00000,    239.4757
    457.5000,       5.0000,   1.00000,    238.3839
    462.5000,       5.0000,   1.00000,    241.9090
    467.5000,       5.0000,   1.00000,    255.9837
     12.5000,       5.0000,   2.00000,   1098.2535
     17.5000,       5.0000,   2.00000,   1215.0756
     22.5000,       5.0000,   2.00000,   1184.4968
     27.5000,       5.0000,   2.00000,   1226.6079
     32.5000,       5.0000,   2.00000,   1230.6145
     37.5000,       5.0000,   2.00000,   1244.0612
     42.5000,       5.0000,   2.00000,   1271.2158
     47.5000,       5.0000,   2.00000,   1385.0774
     52.5000,       5.0000,   2.00000,   1388.0616
     57.5000,       5.0000,   2.00000,   1431.6708
     62.5000,       5.0000,   2.00000,   1522.7291
     67.5000,       5.0000,   2.00000,   1582.8285
     72.5000,       5.0000,   2.00000,   1613.7283
     77.5000,       5.0000,   2.00000,   1509.5798
     82.5000,       5.0000,   2.00000,   1746.8978
     87.5000,       5.0000,   2.00000,   1790.4475
     92.5000,       5.0000,   2.00000,   1497.4174
     97.5000,       5.0000,   2.00000,   1463.6881
    102.5000,       5.0000,   2.00000,   1554.6157
    107.5000,       5.0000,   2.00000,   1463.2006
    112.5000,       5.0000,   2.00000,   1529.5298
    117.5000,       5.0000,   2.00000,   1560.4176
    122.5000,       5.0000,   2.00000,   1606.4758
    127.5000,       5.0000,   2.00000,   1603.3610
    132.5000,       5.0000,   2.00000,   1551.9167
    137.5000,       5.0000,   2.00000,   1432.7051
    142.5000,       5.0000,   2.00000,   1280.3347
    147.5000,       5.0000,   2.00000,   1504.4794
    152.5000,       5.0000,   2.00000,   1404.2427
    157.5000,       5.0000,   2.00000,   1349.9215
    162.5000,       5.0000,   2.00000,   1245.7019
    167.5000,       5.0000,   2.00000,   1088.7423
    172.5000,       5.0000,   2.00000,    969.6494
    177.5000,       5.0000,   2.00000,    949.5092
    182.5000,       5.0000,   2.00000,    941.5554
    187.5000,       5.0000,   2.00000,   1007.0643
    192.5000,       5.0000,   2.00000,    925.6836
    197.5000,       5.0000,   2.00000,    899.3255
    202.5000,       5.0000,   2.00000,   1028.7975
    207.5000,       5.0000,   2.00000,   1014.8992
    212.5000,       5.0000,   2.00000,    974.2862
    217.5000,       5.0000,   2.00000,   1064.7383
    222.5000,       5.0000,   2.00000,   1028.3695
    227.5000,       5.0000,   2.00000,    874.4297
    232.5000,       5.0000,   2.00000,    873.0149
    237.5000,       5.0000,   2.00000,    771.2444
    242.5000,       5.0000,   2.00000,    675.6206
    247.5000,       5.0000,   2.00000,    639.1390
    252.5000,       5.0000,   2.00000,    615.8660
    257.5000,       5.0000,   2.00000,    495.5486
    262.5000,       5.0000,   2.00000,    411.9922
    267.5000,       5.0000,   2.00000,    471.3484
    272.5000,       5.0000,   2.00000,    490.0648
    277.5000,       5.0000,   2.00000,    394.0397
    282.5000,       5.0000,   2.00000,    366.6056
    287.5000,       5.0000,   2.00000,    377.1394
    292.5000,       5.0000,   2.00000,    334.8856
    297.5000,       5.0000,   2.00000,    395.3356
    302.5000,       5.0000,   2.00000,    330.1656
    307.5000,       5.0000,   2.00000,    340.0009
    312.5000,       5.0000,   2.00000,    324.0516
    317.5000,       5.0000,   2.00000,    303.4152
    322.5000,       5.0000,   2.00000,    322.4496
    327.5000,       5.0000,   2.00000,    318.4311
    332.5000,       5.0000,   2.00000,    300.0387
    337.5000,       5.0000,   2.00000,    292.7507
    342.5000,       5.0000,   2.00000,    281.6225
    347.5000,       5.0000,   2.00000,    286.9191
    352.5000,       5.0000,   2.00000,    268.9785
    357.5000,       5.0000,   2.00000,    270.6727
    362.5000,       5.0000,   2.00000,    267.4091
    367.5000,       5.0000,   2.00000,    252.1436
    372.5000,       5.0000,   2.00000,    267.0584
    377.5000,       5.0000,   2.00000,    261.5478
    382.5000,       5.0000,   2.00000,    247.3047
    387.5000,       5.0000,   2.00000,    277.8864
    392.5000,       5.0000,   2.00000,    261.4913
    397.5000,       5.0000,   2.00000,    279.8689
    402.5000,       5.0000,   2.00000,    255.7816
    407.5000,       5.0000,   2.00000,    275.6245
    412.5000,       5.0000,   2.00000,    291.5231
    417.5000,       5.0000,   2.00000,    213.1593
    422.5000,       5.0000,   2.00000,    268.7169
    427.5000,       5.0000,   2.00000,    250.0600
    432.5000,       5.0000,   2.00000,    255.6984
    437.5000,       5.0000,   2.00000,    246.4843
    442.5000,       5.0000,   2.00000,    239.3450
    447.5000,       5.0000,   2.00000,    222.5160
    452.5000,       5.0000,   2.00000,    265.1443
    457.5000,       5.0000,   2.00000,    253.1125
    462.5000,       5.0000,   2.00000,    266.1429
     17.5000,       5.0000,   3.00000,   1110.9154
     22.5000,       5.0000,   3.00000,   1038.7961
     27.5000,       5.0000,   3.00000,   1089.9193
     32.5000,       5.0000,   3.00000,   1064.1914
     37.5000,       5.0000,   3.00000,   1111.8190
     42.5000,       5.0000,   3.00000,   1137.9750
     47.5000,       5.0000,   3.00000,   1269.6108
     52.5000,       5.0000,   3.00000,   1327.9386
     57.5000,       5.0000,   3.00000,   1342.9188
     62.5000,       5.0000,   3.00000,   1382.8662
     67.5000,       5.0000,   3.00000,   1355.2360
     72.5000,       5.0000,   3.00000,   1307.3468
     77.5000,       5.0000,   3.00000,   1345.3441
     82.5000,       5.0000,   3.00000,   1636.1271
     87.5000,       5.0000,   3.00000,   1647.9449
     92.5000,       5.0000,   3.00000,   1410.1395
     97.5000,       5.0000,   3.00000,   1286.2555
    102.5000,       5.0000,   3.00000,   1367.9335
    107.5000,       5.0000,   3.00000,   1263.5472
    112.5000,       5.0000,   3.00000,   1300.1182
    117.5000,       5.0000,   3.00000,   1341.1117
    122.5000,       5.0000,   3.00000,   1504.4200
    127.5000,       5.0000,   3.00000,   1520.3040
    132.5000,       5.0000,   3.00000,   1267.9226
    137.5000,       5.0000,   3.00000,   1087.6842
    142.5000,       5.0000,   3.00000,    991.8582
    147.5000,       5.0000,   3.00000,   1265.2118
    152.5000,       5.0000,   3.00000,   1212.4243
    157.5000,       5.0000,   3.00000,   1243.4310
    162.5000,       5.0000,   3.00000,   1038.1780
    167.5000,       5.0000,   3.00000,    900.0507
    172.5000,       5.0000,   3.00000,    756.8083
    177.5000,       5.0000,   3.00000,    739.8686
    182.5000,       5.0000,   3.00000,    784.8217
    187.5000,       5.0000,   3.00000,    803.6541
    192.5000,       5.0000,   3.00000,    832.7823
    197.5000,       5.0000,   3.00000,    702.6688
    202.5000,       5.0000,   3.00000,    766.6315
    207.5000,       5.0000,   3.00000,    733.0091
    212.5000,       5.0000,   3.00000,    779.6382
    217.5000,       5.0000,   3.00000,    837.6568
    222.5000,       5.0000,   3.00000,    862.7429
    227.5000,       5.0000,   3.00000,    733.5085
    232.5000,       5.0000,   3.00000,    713.2733
    237.5000,       5.0000,   3.00000,    642.5199
    242.5000,       5.0000,   3.00000,    654.1133
    247.5000,       5.0000,   3.00000,    631.4050
    252.5000,       5.0000,   3.00000,    616.3773
    257.5000,       5.0000,   3.00000,    511.1115
    262.5000,       5.0000,   3.00000,    435.8298
    267.5000,       5.0000,   3.00000,    503.0150
    272.5000,       5.0000,   3.00000,    539.3717
    277.5000,       5.0000,   3.00000,    456.3325
    282.5000,       5.0000,   3.00000,    372.2849
    287.5000,       5.0000,   3.00000,    400.2101
    292.5000,       5.0000,   3.00000,    366.3916
    297.5000,       5.0000,   3.00000,    447.5703
    302.5000,       5.0000,   3.00000,    365.3276
    307.5000,       5.0000,   3.00000,    374.2682
    312.5000,       5.0000,   3.00000,    322.9906
    317.5000,       5.0000,   3.00000,    341.4008
    322.5000,       5.0000,   3.00000,    345.0567
    327.5000,       5.0000,   3.00000,    343.2436
    332.5000,       5.0000,   3.00000,    321.6352
    337.5000,       5.0000,   3.00000,    311.0064
    342.5000,       5.0000,   3.00000,    294.8134
    347.5000,       5.0000,   3.00000,    295.9548
    352.5000,       5.0000,   3.00000,    292.0017
    357.5000,       5.0000,   3.00000,    292.9647
    362.5000,       5.0000,   3.00000,    286.0869
    367.5000,       5.0000,   3.00000,    280.0115
    372.5000,       5.0000,   3.00000,    279.1020
    377.5000,       5.0000,   3.00000,    287.2163
    382.5000,       5.0000,   3.00000,    259.7109
    387.5000,       5.0000,   3.00000,    302.0420
    392.5000,       5.0000,   3.00000,    265.7328
    397.5000,       5.0000,   3.00000,    295.2950
    402.5000,       5.0000,   3.00000,    276.5459
    407.5000,       5.0000,   3.00000,    286.6635
    412.5000,       5.0000,   3.00000,    290.6274
    417.5000,       5.0000,   3.00000,    217.0192
    422.5000,       5.0000,   3.00000,    290.1827
    427.5000,       5.0000,   3.00000,    260.2638
    432.5000,       5.0000,   3.00000,    294.6232
    437.5000,       5.0000,   3.00000,    247.7327
    442.5000,       5.0000,   3.00000,    240.8460
    447.5000,       5.0000,   3.00000,    231.7300
    452.5000,       5.0000,   3.00000,    272.0221
    457.5000,       5.0000,   3.00000,    280.7724
     22.5000,      15.0000,   1.00000,   1019.0128
     27.5000,      15.0000,   1.00000,    983.5715
     32.5000,      15.0000,   1.00000,    997.0298
     37.5000,      15.0000,   1.00000,   1021.6165
     42.5000,      15.0000,   1.00000,   1126.1572
     47.5000,      15.0000,   1.00000,   1227.1074
     52.5000,      15.0000,   1.00000,   1317.7140
     57.5000,      15.0000,   1.00000,   1335.7972
     62.5000,      15.0000,   1.00000,   1272.1194
     67.5000,      15.0000,   1.00000,   1181.2274
     72.5000,      15.0000,   1.00000,   1185.1033
     77.5000,      15.0000,   1.00000,   1331.0060
     82.5000,      15.0000,   1.00000,   1446.6390
     87.5000,      15.0000,   1.00000,   1507.0237
     92.5000,      15.0000,   1.00000,   1416.5477
     97.5000,      15.0000,   1.00000,   1270.6332
    102.5000,      15.0000,   1.00000,   1171.9063
    107.5000,      15.0000,   1.00000,   1197.2301
    112.5000,      15.0000,   1.00000,   1236.7732
    117.5000,      15.0000,   1.00000,   1372.6178
    122.5000,      15.0000,   1.00000,   1466.6604
    127.5000,      15.0000,   1.00000,   1347.7697
    132.5000,      15.0000,   1.00000,   1124.1599
    137.5000,      15.0000,   1.00000,    891.4430
    142.5000,      15.0000,   1.00000,    862.6476
    147.5000,      15.0000,   1.00000,    982.4301
    152.5000,      15.0000,   1.00000,   1200.8682
    157.5000,      15.0000,   1.00000,   1187.3859
    162.5000,      15.0000,   1.00000,   1094.2469
    167.5000,      15.0000,   1.00000,    877.5447
    172.5000,      15.0000,   1.00000,    745.7662
    177.5000,      15.0000,   1.00000,    699.6841
    182.5000,      15.0000,   1.00000,    703.2746
    187.5000,      15.0000,   1.00000,    711.7515
    192.5000,      15.0000,   1.00000,    710.2297
    197.5000,      15.0000,   1.00000,    718.4331
    202.5000,      15.0000,   1.00000,    643.9193
    207.5000,      15.0000,   1.00000,    697.0923
    212.5000,      15.0000,   1.00000,    728.2892
    217.5000,      15.0000,   1.00000,    776.7491
    222.5000,      15.0000,   1.00000,    751.9723
    227.5000,      15.0000,   1.00000,    691.4390
    232.5000,      15.0000,   1.00000,    610.5992
    237.5000,      15.0000,   1.00000,    595.5120
    242.5000,      15.0000,   1.00000,    595.5833
    247.5000,      15.0000,   1.00000,    621.9533
    252.5000,      15.0000,   1.00000,    583.6288
    257.5000,      15.0000,   1.00000,    531.3228
    262.5000,      15.0000,   1.00000,    502.1292
    267.5000,      15.0000,   1.00000,    508.1094
    272.5000,      15.0000,   1.00000,    516.1405
    277.5000,      15.0000,   1.00000,    471.7526
    282.5000,      15.0000,   1.00000,    422.2911
    287.5000,      15.0000,   1.00000,    376.5568
    292.5000,      15.0000,   1.00000,    408.0331
    297.5000,      15.0000,   1.00000,    412.8214
    302.5000,      15.0000,   1.00000,    419.6398
    307.5000,      15.0000,   1.00000,    369.0607
    312.5000,      15.0000,   1.00000,    366.1628
    317.5000,      15.0000,   1.00000,    349.6607
    322.5000,      15.0000,   1.00000,    358.1674
    327.5000,      15.0000,   1.00000,    352.1396
    332.5000,      15.0000,   1.00000,    342.8958
    337.5000,      15.0000,   1.00000,    320.5266
    342.5000,      15.0000,   1.00000,    315.0754
    347.5000,      15.0000,   1.00000,    312.4925
    352.5000,      15.0000,   1.00000,    310.0255
    357.5000,      15.0000,   1.00000,    309.6480
    362.5000,      15.0000,   1.00000,    309.4519
    367.5000,      15.0000,   1.00000,    298.3386
    372.5000,      15.0000,   1.00000,    300.3597
    377.5000,      15.0000,   1.00000,    290.9286
    382.5000,      15.0000,   1.00000,    300.6896
    387.5000,      15.0000,   1.00000,    292.9706
    392.5000,      15.0000,   1.00000,    299.5334
    397.5000,      15.0000,   1.00000,    296.8227
    402.5000,      15.0000,   1.00000,    297.9997
    407.5000,      15.0000,   1.00000,    293.7553
    412.5000,      15.0000,   1.00000,    276.9382
    417.5000,      15.0000,   1.00000,    284.4254
    422.5000,      15.0000,   1.00000,    277.7110
    427.5000,      15.0000,   1.00000,    306.4707
    432.5000,      15.0000,   1.00000,    288.9164
    437.5000,      15.0000,   1.00000,    282.0684
    442.5000,      15.0000,   1.00000,    255.0385
    447.5000,      15.0000,   1.00000,    264.4101
    452.5000,      15.0000,   1.00000,    277.8121
     22.5000,       5.0000,   4.00000,    953.8725
     27.5000,       5.0000,   4.00000,    964.5212
     32.5000,       5.0000,   4.00000,    946.1186
     37.5000,       5.0000,   4.00000,    988.9335
     42.5000,       5.0000,   4.00000,   1061.9324
     47.5000,       5.0000,   4.00000,   1226.4772
     52.5000,       5.0000,   4.00000,   1305.6981
     57.5000,       5.0000,   4.00000,   1283.4259
     62.5000,       5.0000,   4.00000,   1224.2581
     67.5000,       5.0000,   4.00000,   1125.3010
     72.5000,       5.0000,   4.00000,   1179.4362
     77.5000,       5.0000,   4.00000,   1263.8881
     82.5000,       5.0000,   4.00000,   1517.6011
     87.5000,       5.0000,   4.00000,   1532.3436
     92.5000,       5.0000,   4.00000,   1291.7086
     97.5000,       5.0000,   4.00000,   1164.5352
    102.5000,       5.0000,   4.00000,   1176.8998
    107.5000,       5.0000,   4.00000,   1095.6577
    112.5000,       5.0000,   4.00000,   1189.2703
    117.5000,       5.0000,   4.00000,   1267.3359
    122.5000,       5.0000,   4.00000,   1442.5017
    127.5000,       5.0000,   4.00000,   1311.9596
    132.5000,       5.0000,   4.00000,   1013.3676
    137.5000,       5.0000,   4.00000,    785.7584
    142.5000,       5.0000,   4.00000,    711.9283
    147.5000,       5.0000,   4.00000,   1015.5994
    152.5000,       5.0000,   4.00000,   1048.4580
    157.5000,       5.0000,   4.00000,   1102.6327
    162.5000,       5.0000,   4.00000,    947.1131
    167.5000,       5.0000,   4.00000,    754.5908
    172.5000,       5.0000,   4.00000,    620.0947
    177.5000,       5.0000,   4.00000,    586.1711
    182.5000,       5.0000,   4.00000,    572.3401
    187.5000,       5.0000,   4.00000,    578.3794
    192.5000,       5.0000,   4.00000,    569.5813
    197.5000,       5.0000,   4.00000,    637.0212
    202.5000,       5.0000,   4.00000,    536.0823
    207.5000,       5.0000,   4.00000,    570.8356
    212.5000,       5.0000,   4.00000,    580.1683
    217.5000,       5.0000,   4.00000,    676.5568
    222.5000,       5.0000,   4.00000,    700.1151
    227.5000,       5.0000,   4.00000,    590.8871
    232.5000,       5.0000,   4.00000,    567.4898
    237.5000,       5.0000,   4.00000,    547.6902
    242.5000,       5.0000,   4.00000,    533.5468
    247.5000,       5.0000,   4.00000,    549.2775
    252.5000,       5.0000,   4.00000,    574.8567
    257.5000,       5.0000,   4.00000,    495.1850
    262.5000,       5.0000,   4.00000,    441.8813
    267.5000,       5.0000,   4.00000,    509.7442
    272.5000,       5.0000,   4.00000,    549.9689
    277.5000,       5.0000,   4.00000,    452.7386
    282.5000,       5.0000,   4.00000,    395.0344
    287.5000,       5.0000,   4.00000,    390.0968
    292.5000,       5.0000,   4.00000,    358.8322
    297.5000,       5.0000,   4.00000,    470.1437
    302.5000,       5.0000,   4.00000,    381.1836
    307.5000,       5.0000,   4.00000,    371.6828
    312.5000,       5.0000,   4.00000,    357.1974
    317.5000,       5.0000,   4.00000,    348.2014
    322.5000,       5.0000,   4.00000,    354.6809
    327.5000,       5.0000,   4.00000,    354.3837
    332.5000,       5.0000,   4.00000,    329.2383
    337.5000,       5.0000,   4.00000,    319.5388
    342.5000,       5.0000,   4.00000,    307.2237
    347.5000,       5.0000,   4.00000,    308.0630
    352.5000,       5.0000,   4.00000,    296.2845
    357.5000,       5.0000,   4.00000,    305.6087
    362.5000,       5.0000,   4.00000,    312.1576
    367.5000,       5.0000,   4.00000,    278.3782
    372.5000,       5.0000,   4.00000,    296.5929
    377.5000,       5.0000,   4.00000,    290.8663
    382.5000,       5.0000,   4.00000,    273.1943
    387.5000,       5.0000,   4.00000,    309.3532
    392.5000,       5.0000,   4.00000,    280.1958
    397.5000,       5.0000,   4.00000,    318.8749
    402.5000,       5.0000,   4.00000,    282.3557
    407.5000,       5.0000,   4.00000,    279.3537
    412.5000,       5.0000,   4.00000,    292.0156
    417.5000,       5.0000,   4.00000,    231.5596
    422.5000,       5.0000,   4.00000,    311.1272
    427.5000,       5.0000,   4.00000,    281.9197
    432.5000,       5.0000,   4.00000,    282.3532
    437.5000,       5.0000,   4.00000,    241.6257
    442.5000,       5.0000,   4.00000,    247.4315
    447.5000,       5.0000,   4.00000,    236.8701
    452.5000,       5.0000,   4.00000,    290.5096
     30.0000,      20.0000,   1.00000,    892.5843
     35.0000,      20.0000,   1.00000,    915.4114
     40.0000,      20.0000,   1.00000,   1001.1713
     45.0000,      20.0000,   1.00000,   1110.9471
     50.0000,      20.0000,   1.00000,   1208.3899
     55.0000,      20.0000,   1.00000,   1189.9857
     60.0000,      20.0000,   1.00000,   1105.5732
     65.0000,      20.0000,   1.00000,   1067.4647
     70.0000,      20.0000,   1.00000,   1075.8188
     75.0000,      20.0000,   1.00000,   1128.3527
     80.0000,      20.0000,   1.00000,   1236.1470
     85.0000,      20.0000,   1.00000,   1290.3136
     90.0000,      20.0000,   1.00000,   1294.9109
     95.0000,      20.0000,   1.00000,   1199.4969
    100.0000,      20.0000,   1.00000,   1058.5718
    105.0000,      20.0000,   1.00000,   1044.0988
    110.0000,      20.0000,   1.00000,   1115.0845
    115.0000,      20.0000,   1.00000,   1248.4323
    120.0000,      20.0000,   1.00000,   1269.2780
    125.0000,      20.0000,   1.00000,   1150.2920
    130.0000,      20.0000,   1.00000,    962.2544
    135.0000,      20.0000,   1.00000,    783.2366
    140.0000,      20.0000,   1.00000,    698.3803
    145.0000,      20.0000,   1.00000,    713.0118
    150.0000,      20.0000,   1.00000,    845.9158
    155.0000,      20.0000,   1.00000,   1025.6627
    160.0000,      20.0000,   1.00000,   1032.7487
    165.0000,      20.0000,   1.00000,    929.5356
    170.0000,      20.0000,   1.00000,    775.1678
    175.0000,      20.0000,   1.00000,    618.9771
    180.0000,      20.0000,   1.00000,    539.5580
    185.0000,      20.0000,   1.00000,    491.9383
    190.0000,      20.0000,   1.00000,    478.5275
    195.0000,      20.0000,   1.00000,    490.2738
    200.0000,      20.0000,   1.00000,    522.0732
    210.0000,      20.0000,   1.00000,    593.1699
    215.0000,      20.0000,   1.00000,    621.9731
    220.0000,      20.0000,   1.00000,    609.4182
    225.0000,      20.0000,   1.00000,    575.7325
    230.0000,      20.0000,   1.00000,    541.1829
    235.0000,      20.0000,   1.00000,    487.6900
    240.0000,      20.0000,   1.00000,    471.4257
    245.0000,      20.0000,   1.00000,    479.0505
    250.0000,      20.0000,   1.00000,    496.1867
    255.0000,      20.0000,   1.00000,    506.2845
    260.0000,      20.0000,   1.00000,    507.3149
    265.0000,      20.0000,   1.00000,    515.8750
    270.0000,      20.0000,   1.00000,    488.7996
    275.0000,      20.0000,   1.00000,    476.9501
    280.0000,      20.0000,   1.00000,    446.9897
    285.0000,      20.0000,   1.00000,    405.1718
    290.0000,      20.0000,   1.00000,    403.8600
    295.0000,      20.0000,   1.00000,    390.6513
    300.0000,      20.0000,   1.00000,    398.5853
    305.0000,      20.0000,   1.00000,    421.6541
    310.0000,      20.0000,   1.00000,    392.0106
    315.0000,      20.0000,   1.00000,    376.6935
    320.0000,      20.0000,   1.00000,    371.2840
    325.0000,      20.0000,   1.00000,    360.1281
    330.0000,      20.0000,   1.00000,    362.9854
    335.0000,      20.0000,   1.00000,    343.7172
    340.0000,      20.0000,   1.00000,    336.5283
    345.0000,      20.0000,   1.00000,    329.2957
    350.0000,      20.0000,   1.00000,    326.5454
    355.0000,      20.0000,   1.00000,    332.5177
    360.0000,      20.0000,   1.00000,    323.0341
    365.0000,      20.0000,   1.00000,    327.6907
    370.0000,      20.0000,   1.00000,    321.0011
    375.0000,      20.0000,   1.00000,    310.9945
    380.0000,      20.0000,   1.00000,    315.9562
    385.0000,      20.0000,   1.00000,    308.5453
    390.0000,      20.0000,   1.00000,    318.9364
    395.0000,      20.0000,   1.00000,    316.4119
    400.0000,      20.0000,   1.00000,    303.2507
    405.0000,      20.0000,   1.00000,    311.5097
    410.0000,      20.0000,   1.00000,    295.0750
    415.0000,      20.0000,   1.00000,    305.8148
    420.0000,      20.0000,   1.00000,    309.4172
    425.0000,      20.0000,   1.00000,    303.5757
    430.0000,      20.0000,   1.00000,    313.5070
    435.0000,      20.0000,   1.00000,    297.7104
    440.0000,      20.0000,   1.00000,    280.2810
    445.0000,      20.0000,   1.00000,    288.1754
     27.5000,       5.0000,   5.00000,    893.2764
     32.5000,       5.0000,   5.00000,    878.5434
     37.5000,       5.0000,   5.00000,    910.0379
     42.5000,       5.0000,   5.00000,    990.8357
     47.5000,       5.0000,   5.00000,   1201.3318
     52.5000,       5.0000,   5.00000,   1256.5564
     57.5000,       5.0000,   5.00000,   1173.6897
     62.5000,       5.0000,   5.00000,   1078.4646
     67.5000,       5.0000,   5.00000,   1038.6553
     72.5000,       5.0000,   5.00000,   1083.6895
     77.5000,       5.0000,   5.00000,   1153.3000
     82.5000,       5.0000,   5.00000,   1428.8292
     87.5000,       5.0000,   5.00000,   1429.6783
     92.5000,       5.0000,   5.00000,   1189.4426
     97.5000,       5.0000,   5.00000,   1043.5277
    102.5000,       5.0000,   5.00000,   1063.4457
    107.5000,       5.0000,   5.00000,    987.5929
    112.5000,       5.0000,   5.00000,   1142.8375
    117.5000,       5.0000,   5.00000,   1249.6014
    122.5000,       5.0000,   5.00000,   1282.0717
    127.5000,       5.0000,   5.00000,   1108.8218
    132.5000,       5.0000,   5.00000,    818.3897
    137.5000,       5.0000,   5.00000,    598.0765
    142.5000,       5.0000,   5.00000,    565.0135
    147.5000,       5.0000,   5.00000,    810.7519
    152.5000,       5.0000,   5.00000,    855.8473
    157.5000,       5.0000,   5.00000,   1005.4592
    162.5000,       5.0000,   5.00000,    863.3956
    167.5000,       5.0000,   5.00000,    664.4354
    172.5000,       5.0000,   5.00000,    534.5861
    177.5000,       5.0000,   5.00000,    455.9664
    182.5000,       5.0000,   5.00000,    359.4662
    187.5000,       5.0000,   5.00000,    367.5048
    192.5000,       5.0000,   5.00000,    380.5317
    197.5000,       5.0000,   5.00000,    331.0433
    202.5000,       5.0000,   5.00000,    444.6448
    207.5000,       5.0000,   5.00000,    420.2276
    212.5000,       5.0000,   5.00000,    468.6543
    217.5000,       5.0000,   5.00000,    545.8152
    222.5000,       5.0000,   5.00000,    568.7332
    227.5000,       5.0000,   5.00000,    462.6695
    232.5000,       5.0000,   5.00000,    499.9951
    237.5000,       5.0000,   5.00000,    419.8423
    242.5000,       5.0000,   5.00000,    413.8172
    247.5000,       5.0000,   5.00000,    468.2288
    252.5000,       5.0000,   5.00000,    515.2832
    257.5000,       5.0000,   5.00000,    455.7312
    262.5000,       5.0000,   5.00000,    424.7863
    267.5000,       5.0000,   5.00000,    505.8923
    272.5000,       5.0000,   5.00000,    522.0197
    277.5000,       5.0000,   5.00000,    451.3837
    282.5000,       5.0000,   5.00000,    380.8815
    287.5000,       5.0000,   5.00000,    393.3204
    292.5000,       5.0000,   5.00000,    338.0510
    297.5000,       5.0000,   5.00000,    434.4566
    302.5000,       5.0000,   5.00000,    362.7655
    307.5000,       5.0000,   5.00000,    405.0874
    312.5000,       5.0000,   5.00000,    365.8269
    317.5000,       5.0000,   5.00000,    341.4097
    322.5000,       5.0000,   5.00000,    356.5237
    327.5000,       5.0000,   5.00000,    357.7720
    332.5000,       5.0000,   5.00000,    315.3025
    337.5000,       5.0000,   5.00000,    327.3128
    342.5000,       5.0000,   5.00000,    310.9588
    347.5000,       5.0000,   5.00000,    308.8336
    352.5000,       5.0000,   5.00000,    303.8405
    357.5000,       5.0000,   5.00000,    319.8756
    362.5000,       5.0000,   5.00000,    306.4155
    367.5000,       5.0000,   5.00000,    294.5683
    372.5000,       5.0000,   5.00000,    291.4013
    377.5000,       5.0000,   5.00000,    301.2395
    382.5000,       5.0000,   5.00000,    270.5805
    387.5000,       5.0000,   5.00000,    326.6821
    392.5000,       5.0000,   5.00000,    303.0378
    397.5000,       5.0000,   5.00000,    317.1499
    402.5000,       5.0000,   5.00000,    255.2196
    407.5000,       5.0000,   5.00000,    282.8709
    412.5000,       5.0000,   5.00000,    308.3581
    417.5000,       5.0000,   5.00000,    238.3118
    422.5000,       5.0000,   5.00000,    322.1049
    427.5000,       5.0000,   5.00000,    278.6205
    432.5000,       5.0000,   5.00000,    260.2519
    437.5000,       5.0000,   5.00000,    243.6964
    442.5000,       5.0000,   5.00000,    253.0608
    447.5000,       5.0000,   5.00000,    248.8829
     32.5000,       5.0000,   6.00000,    838.0556
     37.5000,       5.0000,   6.00000,    875.4283
     42.5000,       5.0000,   6.00000,    946.2939
     47.5000,       5.0000,   6.00000,   1144.8230
     52.5000,       5.0000,   6.00000,   1178.8613
     57.5000,       5.0000,   6.00000,   1053.6251
     62.5000,       5.0000,   6.00000,   1004.9997
     67.5000,       5.0000,   6.00000,    983.3315
     72.5000,       5.0000,   6.00000,   1008.5028
     77.5000,       5.0000,   6.00000,   1067.4252
     82.5000,       5.0000,   6.00000,   1293.9987
     87.5000,       5.0000,   6.00000,   1328.1646
     92.5000,       5.0000,   6.00000,   1090.2510
     97.5000,       5.0000,   6.00000,    953.7863
    102.5000,       5.0000,   6.00000,    992.5716
    107.5000,       5.0000,   6.00000,    948.9551
    112.5000,       5.0000,   6.00000,   1061.5565
    117.5000,       5.0000,   6.00000,   1080.6785
    122.5000,       5.0000,   6.00000,   1122.4427
    127.5000,       5.0000,   6.00000,    941.3165
    132.5000,       5.0000,   6.00000,    676.9584
    137.5000,       5.0000,   6.00000,    514.0865
    142.5000,       5.0000,   6.00000,    473.2191
    147.5000,       5.0000,   6.00000,    681.4634
    152.5000,       5.0000,   6.00000,    740.5231
    157.5000,       5.0000,   6.00000,    880.6143
    162.5000,       5.0000,   6.00000,    767.8958
    167.5000,       5.0000,   6.00000,    615.6290
    172.5000,       5.0000,   6.00000,    471.3523
    177.5000,       5.0000,   6.00000,    315.1617
    182.5000,       5.0000,   6.00000,    221.3227
    197.5000,       5.0000,   6.00000,    224.8305
    202.5000,       5.0000,   6.00000,    307.9494
    207.5000,       5.0000,   6.00000,    369.6111
    212.5000,       5.0000,   6.00000,    518.2801
    217.5000,       5.0000,   6.00000,    457.1305
    222.5000,       5.0000,   6.00000,    454.2101
    227.5000,       5.0000,   6.00000,    432.0550
    242.5000,       5.0000,   6.00000,    364.3891
    247.5000,       5.0000,   6.00000,    403.3939
    252.5000,       5.0000,   6.00000,    425.3840
    257.5000,       5.0000,   6.00000,    405.7039
    262.5000,       5.0000,   6.00000,    396.5986
    267.5000,       5.0000,   6.00000,    463.7216
    272.5000,       5.0000,   6.00000,    516.3234
    277.5000,       5.0000,   6.00000,    413.5621
    282.5000,       5.0000,   6.00000,    354.3640
    287.5000,       5.0000,   6.00000,    367.1726
    292.5000,       5.0000,   6.00000,    323.3737
    297.5000,       5.0000,   6.00000,    381.5799
    302.5000,       5.0000,   6.00000,    370.1783
    307.5000,       5.0000,   6.00000,    408.4879
    312.5000,       5.0000,   6.00000,    352.5141
    317.5000,       5.0000,   6.00000,    357.1805
    322.5000,       5.0000,   6.00000,    351.3207
    327.5000,       5.0000,   6.00000,    333.3789
    332.5000,       5.0000,   6.00000,    311.6721
    337.5000,       5.0000,   6.00000,    317.1586
    342.5000,       5.0000,   6.00000,    322.4704
    347.5000,       5.0000,   6.00000,    306.1378
    352.5000,       5.0000,   6.00000,    315.1308
    357.5000,       5.0000,   6.00000,    298.3121
    362.5000,       5.0000,   6.00000,    306.1794
    367.5000,       5.0000,   6.00000,    293.0093
    372.5000,       5.0000,   6.00000,    305.4397
    377.5000,       5.0000,   6.00000,    283.6378
    382.5000,       5.0000,   6.00000,    288.4112
    387.5000,       5.0000,   6.00000,    344.0379
    392.5000,       5.0000,   6.00000,    295.1315
    397.5000,       5.0000,   6.00000,    285.1238
    402.5000,       5.0000,   6.00000,    249.0199
    407.5000,       5.0000,   6.00000,    303.1833
    412.5000,       5.0000,   6.00000,    322.6785
    417.5000,       5.0000,   6.00000,    233.5252
    422.5000,       5.0000,   6.00000,    309.6082
    427.5000,       5.0000,   6.00000,    260.4487
    432.5000,       5.0000,   6.00000,    269.0303
    437.5000,       5.0000,   6.00000,    235.3978
    442.5000,       5.0000,   6.00000,    269.1594
     37.5000,      25.0000,   1.00000,    952.9690
     42.5000,      25.0000,   1.00000,   1017.0313
     47.5000,      25.0000,   1.00000,   1027.2955
     52.5000,      25.0000,   1.00000,   1006.4302
     57.5000,      25.0000,   1.00000,   1028.8807
     62.5000,      25.0000,   1.00000,   1014.4553
     67.5000,      25.0000,   1.00000,    995.9479
     72.5000,      25.0000,   1.00000,   1037.4805
     77.5000,      25.0000,   1.00000,   1067.6986
     82.5000,      25.0000,   1.00000,   1074.4952
     87.5000,      25.0000,   1.00000,   1076.6946
     92.5000,      25.0000,   1.00000,   1092.4080
     97.5000,      25.0000,   1.00000,   1043.1080
    102.5000,      25.0000,   1.00000,   1006.4698
    107.5000,      25.0000,   1.00000,   1040.4725
    112.5000,      25.0000,   1.00000,   1063.5969
    117.5000,      25.0000,   1.00000,   1016.6945
    122.5000,      25.0000,   1.00000,    948.3719
    127.5000,      25.0000,   1.00000,    858.4113
    132.5000,      25.0000,   1.00000,    764.2893
    137.5000,      25.0000,   1.00000,    690.2006
    142.5000,      25.0000,   1.00000,    652.1753
    147.5000,      25.0000,   1.00000,    694.0645
    152.5000,      25.0000,   1.00000,    787.3541
    157.5000,      25.0000,   1.00000,    879.5935
    162.5000,      25.0000,   1.00000,    887.4800
    167.5000,      25.0000,   1.00000,    817.2155
    172.5000,      25.0000,   1.00000,    658.5756
    177.5000,      25.0000,   1.00000,    515.9265
    182.5000,      25.0000,   1.00000,    412.0160
    187.5000,      25.0000,   1.00000,    356.5336
    192.5000,      25.0000,   1.00000,    349.6776
    197.5000,      25.0000,   1.00000,    376.6682
    202.5000,      25.0000,   1.00000,    422.1593
    207.5000,      25.0000,   1.00000,    473.4262
    212.5000,      25.0000,   1.00000,    528.0732
    217.5000,      25.0000,   1.00000,    534.9094
    222.5000,      25.0000,   1.00000,    521.2072
    227.5000,      25.0000,   1.00000,    476.4385
    232.5000,      25.0000,   1.00000,    424.9949
    237.5000,      25.0000,   1.00000,    402.4651
    242.5000,      25.0000,   1.00000,    402.9704
    247.5000,      25.0000,   1.00000,    402.2128
    257.5000,      25.0000,   1.00000,    446.4745
    262.5000,      25.0000,   1.00000,    473.2645
    267.5000,      25.0000,   1.00000,    459.2156
    272.5000,      25.0000,   1.00000,    444.2750
    277.5000,      25.0000,   1.00000,    443.3734
    282.5000,      25.0000,   1.00000,    411.0847
    287.5000,      25.0000,   1.00000,    393.1123
    292.5000,      25.0000,   1.00000,    375.4273
    297.5000,      25.0000,   1.00000,    390.2837
    302.5000,      25.0000,   1.00000,    382.6995
    307.5000,      25.0000,   1.00000,    393.1619
    312.5000,      25.0000,   1.00000,    393.0331
    317.5000,      25.0000,   1.00000,    390.9971
    322.5000,      25.0000,   1.00000,    370.9491
    327.5000,      25.0000,   1.00000,    365.8616
    332.5000,      25.0000,   1.00000,    354.4035
    337.5000,      25.0000,   1.00000,    354.2301
    342.5000,      25.0000,   1.00000,    336.1835
    347.5000,      25.0000,   1.00000,    345.9325
    352.5000,      25.0000,   1.00000,    339.3044
    357.5000,      25.0000,   1.00000,    335.8565
    362.5000,      25.0000,   1.00000,    333.3301
    367.5000,      25.0000,   1.00000,    336.3618
    372.5000,      25.0000,   1.00000,    325.6715
    377.5000,      25.0000,   1.00000,    327.0240
    382.5000,      25.0000,   1.00000,    331.4328
    387.5000,      25.0000,   1.00000,    326.3651
    392.5000,      25.0000,   1.00000,    311.5235
    397.5000,      25.0000,   1.00000,    320.9357
    402.5000,      25.0000,   1.00000,    323.2590
    407.5000,      25.0000,   1.00000,    317.1510
    412.5000,      25.0000,   1.00000,    321.1686
    417.5000,      25.0000,   1.00000,    318.1319
    422.5000,      25.0000,   1.00000,    308.8410
    427.5000,      25.0000,   1.00000,    308.9179
    432.5000,      25.0000,   1.00000,    310.0374
    437.5000,      25.0000,   1.00000,    302.0916
     37.5000,       5.0000,   7.00000,    856.4444
     42.5000,       5.0000,   7.00000,    912.2410
     47.5000,       5.0000,   7.00000,   1042.6925
     52.5000,       5.0000,   7.00000,   1031.4171
     57.5000,       5.0000,   7.00000,   1010.2228
     62.5000,       5.0000,   7.00000,    976.1584
     67.5000,       5.0000,   7.00000,    935.3682
     72.5000,       5.0000,   7.00000,    962.3969
     77.5000,       5.0000,   7.00000,    995.0371
     82.5000,       5.0000,   7.00000,   1175.5602
     87.5000,       5.0000,   7.00000,   1176.7529
     92.5000,       5.0000,   7.00000,   1005.4514
     97.5000,       5.0000,   7.00000,    911.8736
    102.5000,       5.0000,   7.00000,    958.7876
    107.5000,       5.0000,   7.00000,    920.9298
    112.5000,       5.0000,   7.00000,    966.4555
    117.5000,       5.0000,   7.00000,    934.7886
    122.5000,       5.0000,   7.00000,    959.6572
    127.5000,       5.0000,   7.00000,    815.4954
    132.5000,       5.0000,   7.00000,    622.3765
    137.5000,       5.0000,   7.00000,    447.8270
    142.5000,       5.0000,   7.00000,    414.7161
    147.5000,       5.0000,   7.00000,    642.3367
    152.5000,       5.0000,   7.00000,    660.6859
    157.5000,       5.0000,   7.00000,    765.3237
    162.5000,       5.0000,   7.00000,    717.7458
    167.5000,       5.0000,   7.00000,    557.4981
    172.5000,       5.0000,   7.00000,    354.3058
    202.5000,       5.0000,   7.00000,    229.2875
    207.5000,       5.0000,   7.00000,    285.6087
    212.5000,       5.0000,   7.00000,    318.1650
    217.5000,       5.0000,   7.00000,    570.6099
    222.5000,       5.0000,   7.00000,    469.8801
    237.5000,       5.0000,   7.00000,    308.8344
    242.5000,       5.0000,   7.00000,    317.6920
    247.5000,       5.0000,   7.00000,    327.1709
    252.5000,       5.0000,   7.00000,    369.0704
    257.5000,       5.0000,   7.00000,    361.4415
    262.5000,       5.0000,   7.00000,    349.3471
    267.5000,       5.0000,   7.00000,    441.5708
    272.5000,       5.0000,   7.00000,    463.0558
    277.5000,       5.0000,   7.00000,    390.9386
    282.5000,       5.0000,   7.00000,    325.2376
    287.5000,       5.0000,   7.00000,    315.8431
    292.5000,       5.0000,   7.00000,    257.8593
    297.5000,       5.0000,   7.00000,    420.3344
    302.5000,       5.0000,   7.00000,    361.8005
    307.5000,       5.0000,   7.00000,    347.9451
    312.5000,       5.0000,   7.00000,    356.4465
    317.5000,       5.0000,   7.00000,    348.1241
    322.5000,       5.0000,   7.00000,    323.9781
    327.5000,       5.0000,   7.00000,    332.9142
    332.5000,       5.0000,   7.00000,    300.7371
    337.5000,       5.0000,   7.00000,    315.2620
    342.5000,       5.0000,   7.00000,    301.7461
    347.5000,       5.0000,   7.00000,    313.7527
    352.5000,       5.0000,   7.00000,    296.5728
    357.5000,       5.0000,   7.00000,    311.2078
    362.5000,       5.0000,   7.00000,    290.8782
    367.5000,       5.0000,   7.00000,    286.4000
    372.5000,       5.0000,   7.00000,    293.5017
    377.5000,       5.0000,   7.00000,    312.6342
    382.5000,       5.0000,   7.00000,    303.1029
    387.5000,       5.0000,   7.00000,    334.3090
    397.5000,       5.0000,   7.00000,    274.5764
    402.5000,       5.0000,   7.00000,    268.2735
    407.5000,       5.0000,   7.00000,    319.6061
    412.5000,       5.0000,   7.00000,    310.6458
    417.5000,       5.0000,   7.00000,    213.6672
    422.5000,       5.0000,   7.00000,    287.5096
    427.5000,       5.0000,   7.00000,    268.4237
    432.5000,       5.0000,   7.00000,    253.1660
    437.5000,       5.0000,   7.00000,    267.9798
     42.5000,       5.0000,   8.00000,    853.7789
     47.5000,       5.0000,   8.00000,    962.3019
     52.5000,       5.0000,   8.00000,    976.2818
     57.5000,       5.0000,   8.00000,    944.8882
     62.5000,       5.0000,   8.00000,    925.0653
     67.5000,       5.0000,   8.00000,    893.9955
     72.5000,       5.0000,   8.00000,    910.8284
     77.5000,       5.0000,   8.00000,    922.3546
     82.5000,       5.0000,   8.00000,   1062.2557
     87.5000,       5.0000,   8.00000,   1058.3181
     92.5000,       5.0000,   8.00000,    918.6409
     97.5000,       5.0000,   8.00000,    877.6860
    102.5000,       5.0000,   8.00000,    934.2911
    107.5000,       5.0000,   8.00000,    840.6732
    112.5000,       5.0000,   8.00000,    850.0948
    117.5000,       5.0000,   8.00000,    798.7148
    122.5000,       5.0000,   8.00000,    805.0221
    127.5000,       5.0000,   8.00000,    729.6956
    132.5000,       5.0000,   8.00000,    562.9872
    137.5000,       5.0000,   8.00000,    399.8018
    142.5000,       5.0000,   8.00000,    412.5276
    147.5000,       5.0000,   8.00000,    613.8548
    152.5000,       5.0000,   8.00000,    594.7867
    157.5000,       5.0000,   8.00000,    728.6454
    162.5000,       5.0000,   8.00000,    655.4692
    167.5000,       5.0000,   8.00000,    429.4823
    172.5000,       5.0000,   8.00000,    272.0451
    197.5000,       5.0000,   8.00000,     66.4497
    202.5000,       5.0000,   8.00000,    157.2222
    207.5000,       5.0000,   8.00000,    213.2789
    212.5000,       5.0000,   8.00000,    244.7119
    217.5000,       5.0000,   8.00000,    411.2841
    222.5000,       5.0000,   8.00000,    570.0078
    232.5000,       5.0000,   8.00000,    255.6853
    237.5000,       5.0000,   8.00000,    246.6746
    252.5000,       5.0000,   8.00000,    335.5382
    257.5000,       5.0000,   8.00000,    300.4139
    262.5000,       5.0000,   8.00000,    319.0960
    267.5000,       5.0000,   8.00000,    371.2245
    272.5000,       5.0000,   8.00000,    408.2594
    277.5000,       5.0000,   8.00000,    342.3724
    282.5000,       5.0000,   8.00000,    270.7856
    287.5000,       5.0000,   8.00000,    250.2058
    292.5000,       5.0000,   8.00000,    297.6437
    297.5000,       5.0000,   8.00000,    412.2062
    302.5000,       5.0000,   8.00000,    317.9377
    307.5000,       5.0000,   8.00000,    347.9218
    312.5000,       5.0000,   8.00000,    310.1295
    317.5000,       5.0000,   8.00000,    306.9776
    322.5000,       5.0000,   8.00000,    331.1884
    327.5000,       5.0000,   8.00000,    325.7940
    332.5000,       5.0000,   8.00000,    282.4845
    337.5000,       5.0000,   8.00000,    298.0971
    342.5000,       5.0000,   8.00000,    315.1754
    347.5000,       5.0000,   8.00000,    273.8083
    352.5000,       5.0000,   8.00000,    301.4058
    357.5000,       5.0000,   8.00000,    298.5594
    362.5000,       5.0000,   8.00000,    302.5732
    367.5000,       5.0000,   8.00000,    262.0608
    372.5000,       5.0000,   8.00000,    308.9496
    377.5000,       5.0000,   8.00000,    326.7625
    382.5000,       5.0000,   8.00000,    277.3473
    397.5000,       5.0000,   8.00000,    304.1572
    402.5000,       5.0000,   8.00000,    283.7379
    407.5000,       5.0000,   8.00000,    294.9201
    422.5000,       5.0000,   8.00000,    353.1755
    432.5000,       5.0000,   8.00000,    288.9281
     52.5000,      35.0000,   1.00000,    859.5050
     57.5000,      35.0000,   1.00000,    866.6899
     62.5000,      35.0000,   1.00000,    878.2581
     67.5000,      35.0000,   1.00000,    883.3347
     72.5000,      35.0000,   1.00000,    878.7296
     77.5000,      35.0000,   1.00000,    838.3384
     82.5000,      35.0000,   1.00000,    826.2433
     87.5000,      35.0000,   1.00000,    847.9092
     92.5000,      35.0000,   1.00000,    874.0413
     97.5000,      35.0000,   1.00000,    867.1616
    102.5000,      35.0000,   1.00000,    832.7902
    107.5000,      35.0000,   1.00000,    771.2880
    112.5000,      35.0000,   1.00000,    718.8970
    117.5000,      35.0000,   1.00000,    687.0103
    122.5000,      35.0000,   1.00000,    641.5425
    127.5000,      35.0000,   1.00000,    635.3285
    132.5000,      35.0000,   1.00000,    639.0756
    137.5000,      35.0000,   1.00000,    652.0564
    142.5000,      35.0000,   1.00000,    669.1173
    147.5000,      35.0000,   1.00000,    680.0733
    152.5000,      35.0000,   1.00000,    691.6986
    157.5000,      35.0000,   1.00000,    706.8730
    162.5000,      35.0000,   1.00000,    714.9180
    167.5000,      35.0000,   1.00000,    656.3112
    172.5000,      35.0000,   1.00000,    577.7377
    177.5000,      35.0000,   1.00000,    504.4456
    182.5000,      35.0000,   1.00000,    408.9595
    187.5000,      35.0000,   1.00000,    359.1454
    192.5000,      35.0000,   1.00000,    323.1293
    197.5000,      35.0000,   1.00000,    296.8584
    202.5000,      35.0000,   1.00000,    305.5104
    207.5000,      35.0000,   1.00000,    345.3500
    212.5000,      35.0000,   1.00000,    345.0950
    217.5000,      35.0000,   1.00000,    372.7583
    222.5000,      35.0000,   1.00000,    405.7568
    227.5000,      35.0000,   1.00000,    404.8391
    232.5000,      35.0000,   1.00000,    444.1640
    237.5000,      35.0000,   1.00000,    363.5066
    242.5000,      35.0000,   1.00000,    346.6399
    247.5000,      35.0000,   1.00000,    332.4919
    252.5000,      35.0000,   1.00000,    349.2337
    257.5000,      35.0000,   1.00000,    353.7971
    262.5000,      35.0000,   1.00000,    355.7984
    267.5000,      35.0000,   1.00000,    345.7383
    272.5000,      35.0000,   1.00000,    340.5785
    277.5000,      35.0000,   1.00000,    345.5996
    282.5000,      35.0000,   1.00000,    374.1175
    287.5000,      35.0000,   1.00000,    374.8666
    292.5000,      35.0000,   1.00000,    352.9926
    297.5000,      35.0000,   1.00000,    351.4808
    302.5000,      35.0000,   1.00000,    353.0620
    307.5000,      35.0000,   1.00000,    355.4478
    312.5000,      35.0000,   1.00000,    371.3989
    317.5000,      35.0000,   1.00000,    359.2621
    322.5000,      35.0000,   1.00000,    364.6995
    327.5000,      35.0000,   1.00000,    367.0297
    332.5000,      35.0000,   1.00000,    372.2658
    337.5000,      35.0000,   1.00000,    354.1994
    342.5000,      35.0000,   1.00000,    352.1882
    347.5000,      35.0000,   1.00000,    337.4854
    352.5000,      35.0000,   1.00000,    347.0977
    357.5000,      35.0000,   1.00000,    343.9490
    362.5000,      35.0000,   1.00000,    344.6911
    367.5000,      35.0000,   1.00000,    346.7370
    372.5000,      35.0000,   1.00000,    345.4956
    377.5000,      35.0000,   1.00000,    321.9364
    382.5000,      35.0000,   1.00000,    324.3360
    387.5000,      35.0000,   1.00000,    334.0801
    392.5000,      35.0000,   1.00000,    340.4536
    397.5000,      35.0000,   1.00000,    339.5106
    402.5000,      35.0000,   1.00000,    328.5180
    407.5000,      35.0000,   1.00000,    313.2950
    412.5000,      35.0000,   1.00000,    322.8519
    417.5000,      35.0000,   1.00000,    320.0361
    422.5000,      35.0000,   1.00000,    323.3928
     52.5000,       5.0000,  10.00000,    912.8068
     57.5000,       5.0000,  10.00000,    863.1034
     62.5000,       5.0000,  10.00000,    774.0281
     67.5000,       5.0000,  10.00000,    798.7265
     72.5000,       5.0000,  10.00000,    797.5391
     77.5000,       5.0000,  10.00000,    799.5008
     82.5000,       5.0000,  10.00000,    936.8099
     87.5000,       5.0000,  10.00000,    955.2228
     92.5000,       5.0000,  10.00000,    820.8079
     97.5000,       5.0000,  10.00000,    746.4333
    102.5000,       5.0000,  10.00000,    761.5447
    107.5000,       5.0000,  10.00000,    660.8950
    112.5000,       5.0000,  10.00000,    653.0599
    117.5000,       5.0000,  10.00000,    636.9631
    122.5000,       5.0000,  10.00000,    660.6650
    127.5000,       5.0000,  10.00000,    578.0011
    132.5000,       5.0000,  10.00000,    483.1057
    137.5000,       5.0000,  10.00000,    390.7015
    142.5000,       5.0000,  10.00000,    366.5671
    147.5000,       5.0000,  10.00000,    592.3406
    152.5000,       5.0000,  10.00000,    585.8907
    157.5000,       5.0000,  10.00000,    622.9796
    162.5000,       5.0000,  10.00000,    494.8006
    167.5000,       5.0000,  10.00000,    295.6857
    187.5000,       5.0000,  10.00000,     57.7684
    202.5000,       5.0000,  10.00000,     74.8180
    207.5000,       5.0000,  10.00000,    192.2874
    252.5000,       5.0000,  10.00000,    319.8558
    267.5000,       5.0000,  10.00000,    223.7696
    282.5000,       5.0000,  10.00000,    246.6290
    287.5000,       5.0000,  10.00000,    290.9881
    297.5000,       5.0000,  10.00000,    339.6704
    302.5000,       5.0000,  10.00000,    270.6053
    307.5000,       5.0000,  10.00000,    273.7413
    317.5000,       5.0000,  10.00000,    259.3854
    322.5000,       5.0000,  10.00000,    258.7230
    327.5000,       5.0000,  10.00000,    273.1117
    332.5000,       5.0000,  10.00000,    287.9562
    337.5000,       5.0000,  10.00000,    261.0307
    347.5000,       5.0000,  10.00000,    238.4375
    362.5000,       5.0000,  10.00000,    319.0483
    367.5000,       5.0000,  10.00000,    318.3912
    372.5000,       5.0000,  10.00000,    297.6759
    422.5000,       5.0000,  10.00000,    316.0697
     67.5000,      45.0000,   1.00000,    769.6989
     72.5000,      45.0000,   1.00000,    765.7755
     77.5000,      45.0000,   1.00000,    753.2563
     82.5000,      45.0000,   1.00000,    719.8402
     87.5000,      45.0000,   1.00000,    701.5031
     92.5000,      45.0000,   1.00000,    651.9970
     97.5000,      45.0000,   1.00000,    605.3086
    102.5000,      45.0000,   1.00000,    589.8984
    107.5000,      45.0000,   1.00000,    563.5779
    112.5000,      45.0000,   1.00000,    530.9146
    117.5000,      45.0000,   1.00000,    527.7376
    122.5000,      45.0000,   1.00000,    536.6611
    127.5000,      45.0000,   1.00000,    551.3084
    132.5000,      45.0000,   1.00000,    579.0575
    137.5000,      45.0000,   1.00000,    595.4645
    142.5000,      45.0000,   1.00000,    627.9216
    147.5000,      45.0000,   1.00000,    622.3218
    152.5000,      45.0000,   1.00000,    610.4090
    157.5000,      45.0000,   1.00000,    603.8462
    162.5000,      45.0000,   1.00000,    621.7868
    167.5000,      45.0000,   1.00000,    625.7816
    172.5000,      45.0000,   1.00000,    586.6516
    177.5000,      45.0000,   1.00000,    534.1292
    182.5000,      45.0000,   1.00000,    463.0265
    187.5000,      45.0000,   1.00000,    391.2097
    192.5000,      45.0000,   1.00000,    365.3751
    197.5000,      45.0000,   1.00000,    321.9002
    202.5000,      45.0000,   1.00000,    291.3300
    207.5000,      45.0000,   1.00000,    316.6358
    212.5000,      45.0000,   1.00000,    311.4317
    217.5000,      45.0000,   1.00000,    312.3558
    222.5000,      45.0000,   1.00000,    321.4828
    227.5000,      45.0000,   1.00000,    341.8872
    232.5000,      45.0000,   1.00000,    353.5796
    237.5000,      45.0000,   1.00000,    365.1062
    242.5000,      45.0000,   1.00000,    339.8189
    247.5000,      45.0000,   1.00000,    406.1784
    252.5000,      45.0000,   1.00000,    324.1438
    257.5000,      45.0000,   1.00000,    303.6708
    262.5000,      45.0000,   1.00000,    282.5558
    267.5000,      45.0000,   1.00000,    305.5077
    272.5000,      45.0000,   1.00000,    302.9218
    277.5000,      45.0000,   1.00000,    293.9693
    282.5000,      45.0000,   1.00000,    312.5520
    287.5000,      45.0000,   1.00000,    317.8664
    292.5000,      45.0000,   1.00000,    309.4489
    297.5000,      45.0000,   1.00000,    319.7746
    302.5000,      45.0000,   1.00000,    325.7845
    307.5000,      45.0000,   1.00000,    332.5612
    312.5000,      45.0000,   1.00000,    337.5904
    317.5000,      45.0000,   1.00000,    352.8560
    322.5000,      45.0000,   1.00000,    340.7647
    327.5000,      45.0000,   1.00000,    350.4038
    332.5000,      45.0000,   1.00000,    334.4873
    337.5000,      45.0000,   1.00000,    346.3110
    342.5000,      45.0000,   1.00000,    350.0739
    347.5000,      45.0000,   1.00000,    356.0214
    352.5000,      45.0000,   1.00000,    351.1885
    357.5000,      45.0000,   1.00000,    342.6284
    362.5000,      45.0000,   1.00000,    316.1009
    367.5000,      45.0000,   1.00000,    319.4337
    372.5000,      45.0000,   1.00000,    334.7013
    377.5000,      45.0000,   1.00000,    343.3506
    382.5000,      45.0000,   1.00000,    334.9599
    387.5000,      45.0000,   1.00000,    328.3347
    392.5000,      45.0000,   1.00000,    316.1757
    397.5000,      45.0000,   1.00000,    313.3010
    402.5000,      45.0000,   1.00000,    315.1735
    407.5000,      45.0000,   1.00000,    326.4443
     67.5000,      15.0000,   4.00000,    701.6933
     72.5000,      15.0000,   4.00000,    697.0566
     77.5000,      15.0000,   4.00000,    747.8991
     82.5000,      15.0000,   4.00000,    765.0621
     87.5000,      15.0000,   4.00000,    758.0475
     92.5000,      15.0000,   4.00000,    647.8358
     97.5000,      15.0000,   4.00000,    559.0780
    102.5000,      15.0000,   4.00000,    513.6082
    107.5000,      15.0000,   4.00000,    496.7120
    112.5000,      15.0000,   4.00000,    483.0340
    117.5000,      15.0000,   4.00000,    535.8165
    122.5000,      15.0000,   4.00000,    578.2847
    127.5000,      15.0000,   4.00000,    561.6403
    132.5000,      15.0000,   4.00000,    498.8413
    137.5000,      15.0000,   4.00000,    431.7986
    142.5000,      15.0000,   4.00000,    455.1139
    147.5000,      15.0000,   4.00000,    524.5461
    152.5000,      15.0000,   4.00000,    655.3259
    157.5000,      15.0000,   4.00000,    661.8775
    162.5000,      15.0000,   4.00000,    657.4337
    167.5000,      15.0000,   4.00000,    546.2721
    172.5000,      15.0000,   4.00000,    440.4903
    177.5000,      15.0000,   4.00000,    374.3721
    182.5000,      15.0000,   4.00000,    327.0220
    187.5000,      15.0000,   4.00000,    262.1325
    192.5000,      15.0000,   4.00000,    269.6076
    197.5000,      15.0000,   4.00000,    148.4862
    202.5000,      15.0000,   4.00000,     68.3150
    207.5000,      15.0000,   4.00000,    200.0323
    212.5000,      15.0000,   4.00000,    245.0933
    217.5000,      15.0000,   4.00000,    270.8633
    222.5000,      15.0000,   4.00000,    284.8579
    227.5000,      15.0000,   4.00000,    302.7303
    232.5000,      15.0000,   4.00000,    258.2023
    237.5000,      15.0000,   4.00000,    296.4513
    242.5000,      15.0000,   4.00000,    252.3071
    252.5000,      15.0000,   4.00000,    256.4060
    257.5000,      15.0000,   4.00000,    221.0330
    262.5000,      15.0000,   4.00000,    195.5586
    267.5000,      15.0000,   4.00000,    305.4304
    272.5000,      15.0000,   4.00000,    315.6929
    277.5000,      15.0000,   4.00000,    200.6876
    282.5000,      15.0000,   4.00000,    248.1738
    287.5000,      15.0000,   4.00000,    235.7604
    292.5000,      15.0000,   4.00000,    248.9742
    297.5000,      15.0000,   4.00000,    272.8543
    302.5000,      15.0000,   4.00000,    308.3432
    307.5000,      15.0000,   4.00000,    291.9958
    312.5000,      15.0000,   4.00000,    301.9231
    317.5000,      15.0000,   4.00000,    316.4978
    322.5000,      15.0000,   4.00000,    304.1936
    327.5000,      15.0000,   4.00000,    322.7884
    332.5000,      15.0000,   4.00000,    285.1595
    337.5000,      15.0000,   4.00000,    272.9732
    342.5000,      15.0000,   4.00000,    292.8347
    347.5000,      15.0000,   4.00000,    327.9657
    352.5000,      15.0000,   4.00000,    335.3243
    357.5000,      15.0000,   4.00000,    327.9305
    362.5000,      15.0000,   4.00000,    263.7592
    367.5000,      15.0000,   4.00000,    253.1716
    372.5000,      15.0000,   4.00000,    287.0618
    377.5000,      15.0000,   4.00000,    297.7824
    382.5000,      15.0000,   4.00000,    298.4312
    402.5000,      15.0000,   4.00000,    293.4939
    407.5000,      15.0000,   4.00000,    309.8059
     82.5000,      55.0000,   1.00000,    543.5668
     87.5000,      55.0000,   1.00000,    501.2792
     92.5000,      55.0000,   1.00000,    491.0783
     97.5000,      55.0000,   1.00000,    474.5565
    102.5000,      55.0000,   1.00000,    483.1443
    107.5000,      55.0000,   1.00000,    479.1774
    112.5000,      55.0000,   1.00000,    456.6345
    117.5000,      55.0000,   1.00000,    445.1310
    122.5000,      55.0000,   1.00000,    447.0055
    127.5000,      55.0000,   1.00000,    474.4257
    132.5000,      55.0000,   1.00000,    509.4311
    137.5000,      55.0000,   1.00000,    539.4669
    142.5000,      55.0000,   1.00000,    557.6888
    147.5000,      55.0000,   1.00000,    547.9240
    152.5000,      55.0000,   1.00000,    549.4061
    157.5000,      55.0000,   1.00000,    539.2489
    162.5000,      55.0000,   1.00000,    543.2595
    167.5000,      55.0000,   1.00000,    573.6876
    172.5000,      55.0000,   1.00000,    605.0312
    177.5000,      55.0000,   1.00000,    564.8818
    182.5000,      55.0000,   1.00000,    505.8791
    187.5000,      55.0000,   1.00000,    435.7149
    192.5000,      55.0000,   1.00000,    397.6361
    197.5000,      55.0000,   1.00000,    374.5535
    202.5000,      55.0000,   1.00000,    350.4028
    207.5000,      55.0000,   1.00000,    338.4368
    212.5000,      55.0000,   1.00000,    335.4285
    217.5000,      55.0000,   1.00000,    322.2633
    222.5000,      55.0000,   1.00000,    322.8519
    227.5000,      55.0000,   1.00000,    317.6207
    232.5000,      55.0000,   1.00000,    318.9284
    242.5000,      55.0000,   1.00000,    319.2891
    247.5000,      55.0000,   1.00000,    270.8886
    252.5000,      55.0000,   1.00000,    314.1332
    257.5000,      55.0000,   1.00000,    309.7303
    262.5000,      55.0000,   1.00000,    275.1608
    267.5000,      55.0000,   1.00000,    290.7018
    272.5000,      55.0000,   1.00000,    290.9852
    277.5000,      55.0000,   1.00000,    284.8821
    282.5000,      55.0000,   1.00000,    285.2090
    287.5000,      55.0000,   1.00000,    293.7097
    292.5000,      55.0000,   1.00000,    284.0784
    297.5000,      55.0000,   1.00000,    279.7381
    302.5000,      55.0000,   1.00000,    306.9403
    307.5000,      55.0000,   1.00000,    305.0658
    312.5000,      55.0000,   1.00000,    316.8360
    317.5000,      55.0000,   1.00000,    319.1682
    322.5000,      55.0000,   1.00000,    332.3889
    327.5000,      55.0000,   1.00000,    324.3492
    332.5000,      55.0000,   1.00000,    340.4200
    337.5000,      55.0000,   1.00000,    347.7218
    342.5000,      55.0000,   1.00000,    340.8232
    347.5000,      55.0000,   1.00000,    311.7138
    352.5000,      55.0000,   1.00000,    309.0328
    357.5000,      55.0000,   1.00000,    314.8961
    362.5000,      55.0000,   1.00000,    334.5349
    367.5000,      55.0000,   1.00000,    333.1290
    372.5000,      55.0000,   1.00000,    315.6590
    377.5000,      55.0000,   1.00000,    303.0823
    382.5000,      55.0000,   1.00000,    311.9595
    387.5000,      55.0000,   1.00000,    312.2042
    392.5000,      55.0000,   1.00000,    312.2151
     82.5000,      15.0000,   5.00000,    595.4425
     87.5000,      15.0000,   5.00000,    555.3270
     92.5000,      15.0000,   5.00000,    491.6728
     97.5000,      15.0000,   5.00000,    442.9007
    107.5000,      15.0000,   5.00000,    421.2300
    112.5000,      15.0000,   5.00000,    420.7084
    117.5000,      15.0000,   5.00000,    464.3673
    122.5000,      15.0000,   5.00000,    490.7974
    127.5000,      15.0000,   5.00000,    483.7777
    132.5000,      15.0000,   5.00000,    445.9424
    137.5000,      15.0000,   5.00000,    392.0519
    142.5000,      15.0000,   5.00000,    408.4565
    147.5000,      15.0000,   5.00000,    489.8894
    152.5000,      15.0000,   5.00000,    583.6943
    157.5000,      15.0000,   5.00000,    628.3412
    162.5000,      15.0000,   5.00000,    640.5886
    167.5000,      15.0000,   5.00000,    581.4435
    172.5000,      15.0000,   5.00000,    500.0546
    177.5000,      15.0000,   5.00000,    457.3857
    182.5000,      15.0000,   5.00000,    319.3334
    187.5000,      15.0000,   5.00000,    175.8394
    192.5000,      15.0000,   5.00000,    234.0248
    197.5000,      15.0000,   5.00000,    220.2812
    202.5000,      15.0000,   5.00000,    181.8500
    207.5000,      15.0000,   5.00000,    211.6757
    212.5000,      15.0000,   5.00000,    257.0279
    217.5000,      15.0000,   5.00000,    285.0952
    222.5000,      15.0000,   5.00000,    324.3282
    227.5000,      15.0000,   5.00000,    283.9037
    232.5000,      15.0000,   5.00000,    235.3799
    252.5000,      15.0000,   5.00000,    237.3756
    257.5000,      15.0000,   5.00000,    249.0115
    262.5000,      15.0000,   5.00000,    177.8833
    267.5000,      15.0000,   5.00000,    282.6852
    272.5000,      15.0000,   5.00000,    239.9446
    287.5000,      15.0000,   5.00000,    189.1255
    292.5000,      15.0000,   5.00000,    205.7782
    297.5000,      15.0000,   5.00000,    217.2134
    302.5000,      15.0000,   5.00000,    281.4145
    307.5000,      15.0000,   5.00000,    227.5569
    312.5000,      15.0000,   5.00000,    267.3259
    317.5000,      15.0000,   5.00000,    253.1910
    322.5000,      15.0000,   5.00000,    281.6482
    327.5000,      15.0000,   5.00000,    263.6700
    332.5000,      15.0000,   5.00000,    307.8744
    337.5000,      15.0000,   5.00000,    306.0243
    342.5000,      15.0000,   5.00000,    294.9136
    357.5000,      15.0000,   5.00000,    269.7334
    362.5000,      15.0000,   5.00000,    291.4094
    392.5000,      15.0000,   5.00000,    297.1635
     97.5000,      65.0000,   1.00000,    427.6872
    102.5000,      65.0000,   1.00000,    419.8826
    107.5000,      65.0000,   1.00000,    413.8801
    112.5000,      65.0000,   1.00000,    415.2686
    117.5000,      65.0000,   1.00000,    418.6347
    122.5000,      65.0000,   1.00000,    412.6325
    127.5000,      65.0000,   1.00000,    422.6917
    132.5000,      65.0000,   1.00000,    445.0240
    137.5000,      65.0000,   1.00000,    456.0491
    142.5000,      65.0000,   1.00000,    475.0405
    147.5000,      65.0000,   1.00000,    502.4165
    152.5000,      65.0000,   1.00000,    516.4298
    157.5000,      65.0000,   1.00000,    515.7601
    162.5000,      65.0000,   1.00000,    509.6028
    167.5000,      65.0000,   1.00000,    504.3743
    172.5000,      65.0000,   1.00000,    501.9222
    177.5000,      65.0000,   1.00000,    519.9882
    182.5000,      65.0000,   1.00000,    515.0131
    187.5000,      65.0000,   1.00000,    504.1183
    192.5000,      65.0000,   1.00000,    467.5379
    197.5000,      65.0000,   1.00000,    426.8130
    202.5000,      65.0000,   1.00000,    395.6685
    207.5000,      65.0000,   1.00000,    377.9201
    212.5000,      65.0000,   1.00000,    348.4252
    217.5000,      65.0000,   1.00000,    334.1223
    257.5000,      65.0000,   1.00000,    270.7341
    262.5000,      65.0000,   1.00000,    255.3298
    267.5000,      65.0000,   1.00000,    265.9428
    272.5000,      65.0000,   1.00000,    277.9468
    277.5000,      65.0000,   1.00000,    280.1621
    287.5000,      65.0000,   1.00000,    297.4474
    292.5000,      65.0000,   1.00000,    293.5056
    297.5000,      65.0000,   1.00000,    287.2460
    302.5000,      65.0000,   1.00000,    274.6496
    307.5000,      65.0000,   1.00000,    287.6840
    312.5000,      65.0000,   1.00000,    281.4501
    317.5000,      65.0000,   1.00000,    303.9126
    322.5000,      65.0000,   1.00000,    319.1107
    327.5000,      65.0000,   1.00000,    320.0381
    332.5000,      65.0000,   1.00000,    300.2032
    337.5000,      65.0000,   1.00000,    306.0572
    342.5000,      65.0000,   1.00000,    310.7389
    347.5000,      65.0000,   1.00000,    318.3122
    352.5000,      65.0000,   1.00000,    311.6246
    357.5000,      65.0000,   1.00000,    301.3919
    362.5000,      65.0000,   1.00000,    257.0467
    367.5000,      65.0000,   1.00000,    294.9524
    372.5000,      65.0000,   1.00000,    298.9919
    377.5000,      65.0000,   1.00000,    307.5028
     97.5000,      15.0000,   6.00000,    399.5724
    102.5000,      15.0000,   6.00000,    371.9463
    107.5000,      15.0000,   6.00000,    371.7595
    112.5000,      15.0000,   6.00000,    369.2871
    117.5000,      15.0000,   6.00000,    420.8768
    122.5000,      15.0000,   6.00000,    438.3117
    127.5000,      15.0000,   6.00000,    421.9179
    132.5000,      15.0000,   6.00000,    373.6396
    137.5000,      15.0000,   6.00000,    337.0451
    142.5000,      15.0000,   6.00000,    375.2549
    147.5000,      15.0000,   6.00000,    453.9012
    152.5000,      15.0000,   6.00000,    573.2437
    157.5000,      15.0000,   6.00000,    620.0735
    162.5000,      15.0000,   6.00000,    648.4710
    167.5000,      15.0000,   6.00000,    535.9282
    172.5000,      15.0000,   6.00000,    428.4348
    177.5000,      15.0000,   6.00000,    429.3120
    182.5000,      15.0000,   6.00000,    401.9697
    187.5000,      15.0000,   6.00000,    364.2694
    192.5000,      15.0000,   6.00000,    289.7953
    197.5000,      15.0000,   6.00000,    260.3787
    202.5000,      15.0000,   6.00000,    221.3446
    207.5000,      15.0000,   6.00000,    260.6735
    212.5000,      15.0000,   6.00000,    273.4109
    217.5000,      15.0000,   6.00000,    287.7351
    267.5000,      15.0000,   6.00000,    206.5093
    272.5000,      15.0000,   6.00000,    220.7394
    297.5000,      15.0000,   6.00000,    205.2293
    307.5000,      15.0000,   6.00000,    218.2121
    312.5000,      15.0000,   6.00000,    199.4868
    317.5000,      15.0000,   6.00000,    261.7796
    322.5000,      15.0000,   6.00000,    293.6649
    327.5000,      15.0000,   6.00000,    265.0228
    342.5000,      15.0000,   6.00000,    209.4737
    105.0000,      30.0000,   3.00000,    377.1884
    110.0000,      30.0000,   3.00000,    379.2096
    115.0000,      30.0000,   3.00000,    382.7807
    120.0000,      30.0000,   3.00000,    370.5656
    125.0000,      30.0000,   3.00000,    374.5059
    130.0000,      30.0000,   3.00000,    371.7017
    135.0000,      30.0000,   3.00000,    382.4601
    140.0000,      30.0000,   3.00000,    394.3616
    145.0000,      30.0000,   3.00000,    415.2333
    150.0000,      30.0000,   3.00000,    461.8327
    155.0000,      30.0000,   3.00000,    545.3519
    160.0000,      30.0000,   3.00000,    560.7331
    165.0000,      30.0000,   3.00000,    557.8355
    170.0000,      30.0000,   3.00000,    550.6628
    175.0000,      30.0000,   3.00000,    494.8138
    180.0000,      30.0000,   3.00000,    436.5870
    185.0000,      30.0000,   3.00000,    391.6828
    190.0000,      30.0000,   3.00000,    360.7103
    195.0000,      30.0000,   3.00000,    329.7792
    200.0000,      30.0000,   3.00000,    317.4833
    205.0000,      30.0000,   3.00000,    306.1999
    210.0000,      30.0000,   3.00000,    307.5474
    265.0000,      30.0000,   3.00000,    227.9136
    270.0000,      30.0000,   3.00000,    215.5728
    275.0000,      30.0000,   3.00000,    244.6772
    280.0000,      30.0000,   3.00000,    265.3642
    290.0000,      30.0000,   3.00000,    233.1210
    295.0000,      30.0000,   3.00000,    241.3245
    300.0000,      30.0000,   3.00000,    251.9533
    305.0000,      30.0000,   3.00000,    242.6798
    310.0000,      30.0000,   3.00000,    293.8396
    315.0000,      30.0000,   3.00000,    298.6774
    320.0000,      30.0000,   3.00000,    282.2408
    325.0000,      30.0000,   3.00000,    211.0642
    330.0000,      30.0000,   3.00000,    220.8335
    335.0000,      30.0000,   3.00000,    248.0842
    340.0000,      30.0000,   3.00000,    253.5010
    345.0000,      30.0000,   3.00000,    214.4813
    350.0000,      30.0000,   3.00000,    233.9733
    355.0000,      30.0000,   3.00000,    221.2044
    360.0000,      30.0000,   3.00000,    206.8354
    365.0000,      30.0000,   3.00000,    251.2043
    370.0000,      30.0000,   3.00000,    249.7238
    112.5000,      25.0000,   4.00000,    372.5244
    122.5000,      25.0000,   4.00000,    354.6606
    127.5000,      25.0000,   4.00000,    355.6063
    137.5000,      25.0000,   4.00000,    355.4834
    142.5000,      25.0000,   4.00000,    364.4860
    147.5000,      25.0000,   4.00000,    458.5221
    152.5000,      25.0000,   4.00000,    484.8762
    157.5000,      25.0000,   4.00000,    533.6214
    162.5000,      25.0000,   4.00000,    551.6168
    167.5000,      25.0000,   4.00000,    561.9570
    172.5000,      25.0000,   4.00000,    510.8817
    177.5000,      25.0000,   4.00000,    459.9091
    182.5000,      25.0000,   4.00000,    410.0866
    187.5000,      25.0000,   4.00000,    365.1555
    192.5000,      25.0000,   4.00000,    354.4839
    197.5000,      25.0000,   4.00000,    310.7051
    202.5000,      25.0000,   4.00000,    299.3068
    272.5000,      25.0000,   4.00000,    244.6178
    287.5000,      25.0000,   4.00000,    186.8567
    292.5000,      25.0000,   4.00000,    214.5978
    297.5000,      25.0000,   4.00000,    210.4367
    302.5000,      25.0000,   4.00000,    276.8174
    307.5000,      25.0000,   4.00000,    299.5057
    312.5000,      25.0000,   4.00000,    263.8651
    317.5000,      25.0000,   4.00000,    199.1065
    327.5000,      25.0000,   4.00000,    218.0953
    362.5000,      25.0000,   4.00000,    237.3753
INVERSION RESULTS
INITIAL RMS ERROR
 57.81
NUMBER OF LAYERS
12
NUMBER OF BLOCKS
920
ITERATION 1
MODEL RESISTIVITY
LAYER 1
93,     2.5000
     10.0000,     1339.5
     15.0000,     1468.8
     20.0000,     1611.5
     25.0000,     1546.8
     30.0000,     1557.9
     35.0000,     1547.5
     40.0000,     1651.7
     45.0000,     1784.2
     50.0000,     2043.6
     55.0000,     2126.7
     60.0000,     1995.3
     65.0000,     1876.7
     70.0000,     1793.3
     75.0000,     1796.1
     80.0000,     1850.3
     85.0000,     2200.2
     90.0000,     2195.7
     95.0000,     1830.8
    100.0000,     1634.3
    105.0000,     1691.7
    110.0000,     1649.5
    115.0000,     1834.8
    120.0000,     1978.5
    125.0000,     2142.1
    130.0000,     1968.1
    135.0000,     1574.3
    140.0000,     1303.6
    145.0000,     1303.1
    150.0000,     2019.4
    155.0000,     2409.1
    160.0000,     3013.0
    165.0000,     2822.0
    170.0000,     2173.1
    175.0000,     1729.1
    180.0000,     1594.2
    185.0000,     1281.3
    190.0000,     1107.5
    195.0000,     1388.6
    200.0000,     994.94
    205.0000,     1074.6
    210.0000,     1322.9
    215.0000,     1556.4
    220.0000,     1804.7
    225.0000,     1719.6
    230.0000,     1316.1
    235.0000,     1085.9
    240.0000,     848.35
    245.0000,     739.27
    250.0000,     673.29
    255.0000,     614.33
    260.0000,     481.11
    265.0000,     424.07
    270.0000,     443.69
    275.0000,     451.21
    280.0000,     358.79
    285.0000,     288.86
    290.0000,     289.73
    295.0000,     262.19
    300.0000,     328.34
    305.0000,     279.89
    310.0000,     298.05
    315.0000,     285.04
    320.0000,     280.88
    325.0000,     288.06
    330.0000,     287.31
    335.0000,     259.43
    340.0000,     250.03
    345.0000,     251.60
    350.0000,     241.02
    355.0000,     244.22
    360.0000,     242.12
    365.0000,     235.97
    370.0000,     224.01
    375.0000,     225.11
    380.0000,     229.52
    385.0000,     217.39
    390.0000,     250.46
    395.0000,     232.42
    400.0000,     240.31
    405.0000,     218.04
    410.0000,     231.58
    415.0000,     236.71
    420.0000,     184.02
    425.0000,     240.61
    430.0000,     226.28
    435.0000,     228.36
    440.0000,     205.44
    445.0000,     207.06
    450.0000,     205.07
    455.0000,     237.02
    460.0000,     236.90
    465.0000,     224.99
           217.5762
LAYER 2
93,     5.2500
     10.0000,     1295.0
     15.0000,     1418.7
     20.0000,     1537.0
     25.0000,     1488.8
     30.0000,     1479.5
     35.0000,     1471.2
     40.0000,     1556.9
     45.0000,     1686.1
     50.0000,     1920.8
     55.0000,     2005.3
     60.0000,     1893.8
     65.0000,     1780.0
     70.0000,     1716.5
     75.0000,     1730.4
     80.0000,     1812.0
     85.0000,     2114.7
     90.0000,     2108.8
     95.0000,     1782.5
    100.0000,     1608.0
    105.0000,     1641.9
    110.0000,     1623.7
    115.0000,     1778.4
    120.0000,     1922.7
    125.0000,     2073.1
    130.0000,     1906.8
    135.0000,     1525.7
    140.0000,     1266.0
    145.0000,     1293.4
    150.0000,     1886.1
    155.0000,     2245.0
    160.0000,     2706.6
    165.0000,     2501.3
    170.0000,     1925.7
    175.0000,     1575.3
    180.0000,     1482.0
    185.0000,     1205.3
    190.0000,     1049.7
    195.0000,     1281.5
    200.0000,     941.78
    205.0000,     982.64
    210.0000,     1227.0
    215.0000,     1490.9
    220.0000,     1758.7
    225.0000,     1698.4
    230.0000,     1329.9
    235.0000,     1078.7
    240.0000,     851.21
    245.0000,     748.72
    250.0000,     689.37
    255.0000,     623.46
    260.0000,     495.15
    265.0000,     439.98
    270.0000,     454.33
    275.0000,     463.59
    280.0000,     376.03
    285.0000,     304.31
    290.0000,     297.66
    295.0000,     277.33
    300.0000,     334.03
    305.0000,     294.98
    310.0000,     305.83
    315.0000,     295.04
    320.0000,     288.47
    325.0000,     293.12
    330.0000,     290.00
    335.0000,     264.70
    340.0000,     256.66
    345.0000,     257.75
    350.0000,     246.20
    355.0000,     249.99
    360.0000,     247.22
    365.0000,     239.53
    370.0000,     228.40
    375.0000,     229.11
    380.0000,     233.48
    385.0000,     226.52
    390.0000,     254.77
    395.0000,     242.19
    400.0000,     243.63
    405.0000,     225.58
    410.0000,     237.80
    415.0000,     239.50
    420.0000,     197.84
    425.0000,     242.25
    430.0000,     234.09
    435.0000,     229.25
    440.0000,     210.86
    445.0000,     211.85
    450.0000,     213.78
    455.0000,     239.89
    460.0000,     239.59
    465.0000,     227.70
           222.0445
LAYER 3
91,     8.2750
     15.0000,     1200.5
     20.0000,     1281.9
     25.0000,     1268.8
     30.0000,     1248.8
     35.0000,     1248.9
     40.0000,     1315.4
     45.0000,     1438.5
     50.0000,     1633.1
     55.0000,     1720.8
     60.0000,     1648.2
     65.0000,     1560.4
     70.0000,     1528.4
     75.0000,     1563.9
     80.0000,     1665.4
     85.0000,     1886.3
     90.0000,     1872.4
     95.0000,     1621.6
    100.0000,     1473.4
    105.0000,     1464.2
    110.0000,     1443.0
    115.0000,     1524.3
    120.0000,     1625.9
    125.0000,     1727.4
    130.0000,     1595.1
    135.0000,     1296.3
    140.0000,     1102.3
    145.0000,     1153.6
    150.0000,     1544.1
    155.0000,     1793.0
    160.0000,     2020.9
    165.0000,     1819.9
    170.0000,     1420.2
    175.0000,     1232.2
    180.0000,     1203.6
    185.0000,     995.28
    190.0000,     858.30
    195.0000,     953.86
    200.0000,     707.95
    205.0000,     690.59
    210.0000,     883.30
    215.0000,     1168.7
    220.0000,     1473.2
    225.0000,     1508.6
    230.0000,     1252.3
    235.0000,     1021.3
    240.0000,     836.45
    245.0000,     766.38
    250.0000,     730.76
    255.0000,     664.16
    260.0000,     546.01
    265.0000,     492.96
    270.0000,     502.33
    275.0000,     515.28
    280.0000,     436.10
    285.0000,     357.87
    290.0000,     338.15
    295.0000,     325.02
    300.0000,     371.65
    305.0000,     344.17
    310.0000,     346.65
    315.0000,     335.96
    320.0000,     323.04
    325.0000,     319.51
    330.0000,     310.71
    335.0000,     288.45
    340.0000,     282.75
    345.0000,     283.28
    350.0000,     271.13
    355.0000,     274.58
    360.0000,     270.29
    365.0000,     259.14
    370.0000,     247.64
    375.0000,     248.10
    380.0000,     254.14
    385.0000,     254.74
    390.0000,     278.04
    395.0000,     268.71
    400.0000,     260.84
    405.0000,     245.77
    410.0000,     256.40
    415.0000,     256.99
    420.0000,     228.32
    425.0000,     258.18
    430.0000,     251.77
    435.0000,     239.94
    440.0000,     225.99
    445.0000,     228.77
    450.0000,     234.55
    455.0000,     252.24
    460.0000,     247.54
           233.7591
LAYER 4
89,    11.6025
     20.0000,     935.02
     25.0000,     969.77
     30.0000,     957.70
     35.0000,     973.45
     40.0000,     1033.1
     45.0000,     1157.6
     50.0000,     1330.1
     55.0000,     1435.4
     60.0000,     1413.4
     65.0000,     1369.0
     70.0000,     1369.7
     75.0000,     1421.7
     80.0000,     1517.7
     85.0000,     1664.4
     90.0000,     1625.9
     95.0000,     1415.5
    100.0000,     1268.7
    105.0000,     1208.3
    110.0000,     1148.4
    115.0000,     1151.1
    120.0000,     1187.8
    125.0000,     1236.8
    130.0000,     1152.3
    135.0000,     966.31
    140.0000,     853.67
    145.0000,     906.17
    150.0000,     1132.0
    155.0000,     1254.8
    160.0000,     1322.1
    165.0000,     1162.9
    170.0000,     934.38
    175.0000,     865.28
    180.0000,     879.32
    185.0000,     730.99
    190.0000,     600.57
    195.0000,     585.25
    200.0000,     412.81
    205.0000,     372.31
    210.0000,     480.62
    215.0000,     697.40
    220.0000,     970.38
    225.0000,     1094.1
    230.0000,     992.78
    235.0000,     855.21
    240.0000,     752.30
    245.0000,     741.18
    250.0000,     749.36
    255.0000,     702.35
    260.0000,     600.99
    265.0000,     553.21
    270.0000,     564.31
    275.0000,     588.29
    280.0000,     523.18
    285.0000,     440.66
    290.0000,     410.40
    295.0000,     400.53
    300.0000,     443.87
    305.0000,     423.16
    310.0000,     420.23
    315.0000,     405.38
    320.0000,     382.01
    325.0000,     366.66
    330.0000,     350.85
    335.0000,     330.02
    340.0000,     326.93
    345.0000,     327.81
    350.0000,     315.22
    355.0000,     317.41
    360.0000,     310.28
    365.0000,     294.27
    370.0000,     280.61
    375.0000,     281.32
    380.0000,     290.75
    385.0000,     297.82
    390.0000,     318.48
    395.0000,     307.29
    400.0000,     290.84
    405.0000,     275.47
    410.0000,     285.84
    415.0000,     288.47
    420.0000,     267.58
    425.0000,     287.35
    430.0000,     277.25
    435.0000,     260.52
    440.0000,     248.94
    445.0000,     253.98
    450.0000,     260.28
    455.0000,     270.82
           255.8065
LAYER 5
85,    15.2628
     30.0000,     499.59
     35.0000,     548.67
     40.0000,     597.08
     45.0000,     722.68
     50.0000,     862.70
     55.0000,     1015.0
     60.0000,     1112.1
     65.0000,     1183.7
     70.0000,     1251.6
     75.0000,     1316.0
     80.0000,     1360.1
     85.0000,     1359.9
     90.0000,     1251.0
     95.0000,     1066.1
    100.0000,     895.55
    105.0000,     760.66
    110.0000,     651.62
    115.0000,     582.50
    120.0000,     549.61
    125.0000,     539.26
    130.0000,     518.03
    135.0000,     484.85
    140.0000,     473.02
    145.0000,     500.90
    150.0000,     548.40
    155.0000,     557.43
    160.0000,     535.64
    165.0000,     480.73
    170.0000,     432.85
    175.0000,     429.49
    180.0000,     428.08
    185.0000,     356.58
    190.0000,     265.45
    195.0000,     195.39
    200.0000,     130.06
    205.0000,     105.43
    210.0000,     121.31
    215.0000,     174.38
    220.0000,     259.73
    225.0000,     343.35
    230.0000,     390.20
    235.0000,     414.54
    240.0000,     446.10
    245.0000,     506.80
    250.0000,     567.96
    255.0000,     584.66
    260.0000,     559.94
    265.0000,     546.56
    270.0000,     564.86
    275.0000,     599.49
    280.0000,     595.72
    285.0000,     562.79
    290.0000,     543.60
    295.0000,     544.25
    300.0000,     569.85
    305.0000,     566.62
    310.0000,     557.93
    315.0000,     534.91
    320.0000,     498.99
    325.0000,     466.70
    330.0000,     442.52
    335.0000,     426.98
    340.0000,     425.27
    345.0000,     425.14
    350.0000,     416.62
    355.0000,     411.65
    360.0000,     398.24
    365.0000,     377.99
    370.0000,     363.71
    375.0000,     365.07
    380.0000,     378.50
    385.0000,     393.12
    390.0000,     404.31
    395.0000,     391.59
    400.0000,     370.31
    405.0000,     356.82
    410.0000,     362.17
    415.0000,     366.83
    420.0000,     359.07
    425.0000,     358.28
    430.0000,     341.19
    435.0000,     323.54
    440.0000,     313.14
    445.0000,     314.10
           307.7412
LAYER 6
81,    19.2890
     40.0000,     400.87
     45.0000,     541.76
     50.0000,     650.44
     55.0000,     817.09
     60.0000,     960.37
     65.0000,     1099.1
     70.0000,     1205.1
     75.0000,     1271.6
     80.0000,     1282.4
     85.0000,     1223.4
     90.0000,     1088.3
     95.0000,     910.97
    100.0000,     740.33
    105.0000,     599.05
    110.0000,     491.76
    115.0000,     421.11
    120.0000,     382.22
    125.0000,     365.36
    130.0000,     357.68
    135.0000,     354.75
    140.0000,     361.71
    145.0000,     379.33
    150.0000,     395.50
    155.0000,     393.77
    160.0000,     377.57
    165.0000,     354.37
    170.0000,     337.98
    175.0000,     333.49
    180.0000,     316.50
    185.0000,     261.94
    190.0000,     191.67
    195.0000,     132.09
    200.0000,      89.68
    205.0000,      70.68
    210.0000,      71.86
    215.0000,      89.67
    220.0000,     121.44
    225.0000,     159.86
    230.0000,     196.40
    235.0000,     231.54
    240.0000,     272.62
    245.0000,     324.10
    250.0000,     373.93
    255.0000,     403.53
    260.0000,     412.34
    265.0000,     419.69
    270.0000,     439.50
    275.0000,     469.81
    280.0000,     492.12
    285.0000,     501.16
    290.0000,     508.21
    295.0000,     520.27
    300.0000,     537.53
    305.0000,     543.61
    310.0000,     540.09
    315.0000,     524.68
    320.0000,     499.83
    325.0000,     475.40
    330.0000,     457.41
    335.0000,     447.70
    340.0000,     445.67
    345.0000,     444.59
    350.0000,     439.45
    355.0000,     432.51
    360.0000,     420.31
    365.0000,     405.53
    370.0000,     396.59
    375.0000,     399.50
    380.0000,     412.13
    385.0000,     426.39
    390.0000,     434.15
    395.0000,     427.53
    400.0000,     414.62
    405.0000,     406.76
    410.0000,     408.69
    415.0000,     411.44
    420.0000,     407.12
    425.0000,     398.95
    430.0000,     382.30
    435.0000,     368.40
           352.9438
LAYER 7
77,    23.7179
     50.0000,     480.12
     55.0000,     674.07
     60.0000,     808.42
     65.0000,     963.62
     70.0000,     1078.3
     75.0000,     1145.2
     80.0000,     1149.7
     85.0000,     1087.2
     90.0000,     966.68
     95.0000,     815.57
    100.0000,     666.97
    105.0000,     541.80
    110.0000,     447.33
    115.0000,     384.04
    120.0000,     347.51
    125.0000,     330.93
    130.0000,     327.20
    135.0000,     331.81
    140.0000,     343.08
    145.0000,     357.75
    150.0000,     368.76
    155.0000,     369.89
    160.0000,     362.68
    165.0000,     351.95
    170.0000,     342.20
    175.0000,     330.74
    180.0000,     303.66
    185.0000,     252.44
    190.0000,     190.35
    195.0000,     135.76
    200.0000,      97.30
    205.0000,      77.02
    210.0000,      71.75
    215.0000,      77.74
    220.0000,      92.13
    225.0000,     111.91
    230.0000,     134.52
    235.0000,     159.78
    240.0000,     189.11
    245.0000,     222.21
    250.0000,     253.72
    255.0000,     276.94
    260.0000,     291.37
    265.0000,     303.72
    270.0000,     320.58
    275.0000,     343.01
    280.0000,     366.07
    285.0000,     386.06
    290.0000,     403.74
    295.0000,     420.62
    300.0000,     436.22
    305.0000,     446.36
    310.0000,     449.81
    315.0000,     445.92
    320.0000,     436.44
    325.0000,     425.87
    330.0000,     417.78
    335.0000,     413.64
    340.0000,     412.58
    345.0000,     411.87
    350.0000,     409.27
    355.0000,     404.73
    360.0000,     397.91
    365.0000,     391.18
    370.0000,     389.04
    375.0000,     394.50
    380.0000,     406.43
    385.0000,     419.99
    390.0000,     429.35
    395.0000,     430.93
    400.0000,     428.63
    405.0000,     427.80
    410.0000,     429.31
    415.0000,     430.11
    420.0000,     426.90
    425.0000,     418.53
           400.6195
LAYER 8
73,    28.5897
     60.0000,     633.77
     65.0000,     806.82
     70.0000,     903.54
     75.0000,     951.19
     80.0000,     966.10
     85.0000,     929.90
     90.0000,     848.45
     95.0000,     738.87
    100.0000,     624.84
    105.0000,     525.57
    110.0000,     448.87
    115.0000,     396.07
    120.0000,     364.73
    125.0000,     350.59
    130.0000,     349.14
    135.0000,     356.49
    140.0000,     369.42
    145.0000,     384.17
    150.0000,     396.13
    155.0000,     401.84
    160.0000,     401.26
    165.0000,     395.93
    170.0000,     385.99
    175.0000,     367.46
    180.0000,     333.19
    185.0000,     281.61
    190.0000,     222.33
    195.0000,     168.52
    200.0000,     128.21
    205.0000,     103.39
    210.0000,      91.83
    215.0000,      90.14
    220.0000,      95.42
    225.0000,     105.44
    230.0000,     118.72
    235.0000,     134.70
    240.0000,     153.14
    245.0000,     172.95
    250.0000,     191.70
    255.0000,     207.05
    260.0000,     218.92
    265.0000,     229.82
    270.0000,     242.57
    275.0000,     258.19
    280.0000,     275.57
    285.0000,     293.11
    290.0000,     309.93
    295.0000,     325.61
    300.0000,     339.50
    305.0000,     350.38
    310.0000,     357.51
    315.0000,     360.67
    320.0000,     360.70
    325.0000,     359.41
    330.0000,     358.36
    335.0000,     358.36
    340.0000,     359.08
    345.0000,     359.65
    350.0000,     359.34
    355.0000,     358.11
    360.0000,     356.43
    365.0000,     355.99
    370.0000,     359.12
    375.0000,     367.30
    380.0000,     380.05
    385.0000,     394.74
    390.0000,     407.46
    395.0000,     415.19
    400.0000,     421.14
    405.0000,     427.51
    410.0000,     429.78
    415.0000,     430.31
           429.4551
LAYER 9
67,    33.9487
     75.0000,     748.82
     80.0000,     781.05
     85.0000,     775.23
     90.0000,     737.78
     95.0000,     670.65
    100.0000,     591.19
    105.0000,     520.79
    110.0000,     465.35
    115.0000,     426.58
    120.0000,     404.05
    125.0000,     395.28
    130.0000,     397.39
    135.0000,     407.37
    140.0000,     422.16
    145.0000,     438.42
    150.0000,     452.69
    155.0000,     462.14
    160.0000,     465.37
    165.0000,     461.57
    170.0000,     449.01
    175.0000,     424.48
    180.0000,     385.12
    185.0000,     332.50
    190.0000,     274.11
    195.0000,     219.58
    200.0000,     175.74
    205.0000,     145.01
    210.0000,     126.29
    215.0000,     117.04
    220.0000,     114.65
    225.0000,     117.07
    230.0000,     122.90
    235.0000,     131.23
    240.0000,     141.33
    245.0000,     152.22
    250.0000,     162.73
    255.0000,     172.02
    260.0000,     180.14
    265.0000,     188.10
    270.0000,     197.08
    275.0000,     207.66
    280.0000,     219.64
    285.0000,     232.39
    290.0000,     245.22
    295.0000,     257.54
    300.0000,     268.82
    305.0000,     278.53
    310.0000,     286.31
    315.0000,     292.03
    320.0000,     296.02
    325.0000,     298.95
    330.0000,     301.41
    335.0000,     303.78
    340.0000,     305.96
    345.0000,     307.80
    350.0000,     309.18
    355.0000,     310.31
    360.0000,     311.75
    365.0000,     314.76
    370.0000,     320.89
    375.0000,     331.06
    380.0000,     345.50
    385.0000,     362.92
    390.0000,     379.83
    395.0000,     389.28
    400.0000,     398.95
           417.8634
LAYER 10
61,    39.8436
     90.0000,     655.52
     95.0000,     598.85
    100.0000,     553.64
    105.0000,     510.53
    110.0000,     478.05
    115.0000,     456.22
    120.0000,     447.04
    125.0000,     447.90
    130.0000,     456.64
    135.0000,     471.27
    140.0000,     489.40
    145.0000,     508.33
    150.0000,     525.15
    155.0000,     537.11
    160.0000,     541.90
    165.0000,     537.44
    170.0000,     521.54
    175.0000,     492.23
    180.0000,     449.14
    185.0000,     395.21
    190.0000,     336.64
    195.0000,     280.70
    200.0000,     232.99
    205.0000,     196.10
    210.0000,     169.92
    215.0000,     152.82
    220.0000,     142.75
    225.0000,     137.89
    230.0000,     136.79
    235.0000,     138.40
    240.0000,     141.83
    245.0000,     146.30
    250.0000,     151.10
    255.0000,     155.86
    260.0000,     160.57
    265.0000,     165.63
    270.0000,     171.49
    275.0000,     178.41
    280.0000,     186.37
    285.0000,     195.09
    290.0000,     204.18
    295.0000,     213.21
    300.0000,     221.82
    305.0000,     229.71
    310.0000,     236.67
    315.0000,     242.59
    320.0000,     247.56
    325.0000,     251.81
    330.0000,     255.55
    335.0000,     258.92
    340.0000,     261.90
    345.0000,     264.49
    350.0000,     266.73
    355.0000,     268.83
    360.0000,     271.28
    365.0000,     275.10
    370.0000,     282.15
    375.0000,     293.00
    380.0000,     309.26
    385.0000,     327.50
           359.5396
LAYER 11
57,    46.3279
    100.0000,     510.08
    105.0000,     480.55
    110.0000,     466.77
    115.0000,     470.16
    120.0000,     480.32
    125.0000,     496.15
    130.0000,     515.28
    135.0000,     537.78
    140.0000,     561.70
    145.0000,     585.01
    150.0000,     605.24
    155.0000,     619.59
    160.0000,     625.24
    165.0000,     619.65
    170.0000,     600.68
    175.0000,     567.34
    180.0000,     520.60
    185.0000,     464.06
    190.0000,     403.28
    195.0000,     344.29
    200.0000,     291.90
    205.0000,     248.70
    210.0000,     215.19
    215.0000,     190.45
    220.0000,     172.99
    225.0000,     161.24
    230.0000,     153.81
    235.0000,     149.57
    240.0000,     147.62
    245.0000,     147.21
    250.0000,     147.81
    255.0000,     149.10
    260.0000,     150.98
    265.0000,     153.54
    270.0000,     156.91
    275.0000,     161.17
    280.0000,     166.29
    285.0000,     172.12
    290.0000,     178.43
    295.0000,     184.93
    300.0000,     191.37
    305.0000,     197.57
    310.0000,     203.35
    315.0000,     208.62
    320.0000,     213.38
    325.0000,     217.72
    330.0000,     221.69
    335.0000,     225.34
    340.0000,     228.59
    345.0000,     231.43
    350.0000,     233.84
    355.0000,     235.79
    360.0000,     237.50
    365.0000,     239.32
    370.0000,     243.17
    375.0000,     253.57
           276.2080
LAYER 12
53, 
    110.0000,     418.66
    115.0000,     464.92
    120.0000,     502.18
    125.0000,     534.40
    130.0000,     564.28
    135.0000,     597.79
    140.0000,     629.91
    145.0000,     659.87
    150.0000,     685.60
    155.0000,     704.14
    160.0000,     712.21
    165.0000,     706.94
    170.0000,     686.14
    175.0000,     649.10
    180.0000,     597.41
    185.0000,     535.29
    190.0000,     468.44
    195.0000,     402.91
    200.0000,     343.49
    205.0000,     293.02
    210.0000,     252.30
    215.0000,     220.75
    220.0000,     197.08
    225.0000,     179.80
    230.0000,     167.50
    235.0000,     158.98
    240.0000,     153.24
    245.0000,     149.52
    250.0000,     147.26
    255.0000,     146.12
    260.0000,     145.89
    265.0000,     146.55
    270.0000,     148.12
    275.0000,     150.57
    280.0000,     153.86
    285.0000,     157.89
    290.0000,     162.47
    295.0000,     167.35
    300.0000,     172.34
    305.0000,     177.32
    310.0000,     182.15
    315.0000,     186.70
    320.0000,     190.97
    325.0000,     195.03
    330.0000,     198.89
    335.0000,     202.57
    340.0000,     205.87
    345.0000,     208.79
    350.0000,     211.17
    355.0000,     212.47
    360.0000,     212.35
    365.0000,     209.99
           203.9456
CALCULATED APPARENT RESISTIVITY
      7.5000,       5.0000,   1.00000,   1287.9659
     12.5000,       5.0000,   1.00000,   1345.3031
     17.5000,       5.0000,   1.00000,   1424.9397
     22.5000,       5.0000,   1.00000,   1400.1301
     27.5000,       5.0000,   1.00000,   1457.3555
     32.5000,       5.0000,   1.00000,   1475.6033
     37.5000,       5.0000,   1.00000,   1564.0115
     42.5000,       5.0000,   1.00000,   1643.9851
     47.5000,       5.0000,   1.00000,   1791.7607
     52.5000,       5.0000,   1.00000,   1822.1366
     57.5000,       5.0000,   1.00000,   1816.2958
     62.5000,       5.0000,   1.00000,   1788.4922
     67.5000,       5.0000,   1.00000,   1739.6012
     72.5000,       5.0000,   1.00000,   1798.6261
     77.5000,       5.0000,   1.00000,   1792.4941
     82.5000,       5.0000,   1.00000,   1914.5519
     87.5000,       5.0000,   1.00000,   1886.0933
     92.5000,       5.0000,   1.00000,   1758.4348
     97.5000,       5.0000,   1.00000,   1651.7549
    102.5000,       5.0000,   1.00000,   1670.1573
    107.5000,       5.0000,   1.00000,   1609.7751
    112.5000,       5.0000,   1.00000,   1742.6089
    117.5000,       5.0000,   1.00000,   1747.0826
    122.5000,       5.0000,   1.00000,   1786.6600
    127.5000,       5.0000,   1.00000,   1671.9342
    132.5000,       5.0000,   1.00000,   1516.0234
    137.5000,       5.0000,   1.00000,   1443.5245
    142.5000,       5.0000,   1.00000,   1410.4829
    147.5000,       5.0000,   1.00000,   1849.6028
    152.5000,       5.0000,   1.00000,   1912.2107
    157.5000,       5.0000,   1.00000,   2195.3831
    162.5000,       5.0000,   1.00000,   2087.7642
    167.5000,       5.0000,   1.00000,   1885.5846
    172.5000,       5.0000,   1.00000,   1572.9451
    177.5000,       5.0000,   1.00000,   1430.0876
    182.5000,       5.0000,   1.00000,   1238.3629
    187.5000,       5.0000,   1.00000,   1021.1240
    192.5000,       5.0000,   1.00000,   1175.6180
    197.5000,       5.0000,   1.00000,    931.5536
    202.5000,       5.0000,   1.00000,   1067.7292
    207.5000,       5.0000,   1.00000,   1183.3856
    212.5000,       5.0000,   1.00000,   1294.3293
    217.5000,       5.0000,   1.00000,   1396.3748
    222.5000,       5.0000,   1.00000,   1381.8910
    227.5000,       5.0000,   1.00000,   1197.1357
    232.5000,       5.0000,   1.00000,   1066.0347
    237.5000,       5.0000,   1.00000,    864.7870
    242.5000,       5.0000,   1.00000,    760.0728
    247.5000,       5.0000,   1.00000,    660.3795
    252.5000,       5.0000,   1.00000,    608.4377
    257.5000,       5.0000,   1.00000,    520.1707
    262.5000,       5.0000,   1.00000,    469.2201
    267.5000,       5.0000,   1.00000,    449.7727
    272.5000,       5.0000,   1.00000,    432.1311
    277.5000,       5.0000,   1.00000,    376.7576
    282.5000,       5.0000,   1.00000,    331.3395
    287.5000,       5.0000,   1.00000,    332.2081
    292.5000,       5.0000,   1.00000,    284.4133
    297.5000,       5.0000,   1.00000,    341.0461
    302.5000,       5.0000,   1.00000,    292.3514
    307.5000,       5.0000,   1.00000,    317.5328
    312.5000,       5.0000,   1.00000,    301.5750
    317.5000,       5.0000,   1.00000,    298.9537
    322.5000,       5.0000,   1.00000,    294.5013
    327.5000,       5.0000,   1.00000,    290.8271
    332.5000,       5.0000,   1.00000,    273.2149
    337.5000,       5.0000,   1.00000,    268.1542
    342.5000,       5.0000,   1.00000,    264.3769
    347.5000,       5.0000,   1.00000,    253.2450
    352.5000,       5.0000,   1.00000,    255.1312
    357.5000,       5.0000,   1.00000,    249.3398
    362.5000,       5.0000,   1.00000,    246.4461
    367.5000,       5.0000,   1.00000,    235.4676
    372.5000,       5.0000,   1.00000,    237.8682
    377.5000,       5.0000,   1.00000,    243.7932
    382.5000,       5.0000,   1.00000,    228.4891
    387.5000,       5.0000,   1.00000,    257.7873
    392.5000,       5.0000,   1.00000,    234.6833
    397.5000,       5.0000,   1.00000,    251.1453
    402.5000,       5.0000,   1.00000,    230.8823
    407.5000,       5.0000,   1.00000,    232.9429
    412.5000,       5.0000,   1.00000,    245.9381
    417.5000,       5.0000,   1.00000,    203.1533
    422.5000,       5.0000,   1.00000,    249.1892
    427.5000,       5.0000,   1.00000,    219.5808
    432.5000,       5.0000,   1.00000,    232.2367
    437.5000,       5.0000,   1.00000,    216.7867
    442.5000,       5.0000,   1.00000,    224.8380
    447.5000,       5.0000,   1.00000,    215.7858
    452.5000,       5.0000,   1.00000,    235.2275
    457.5000,       5.0000,   1.00000,    230.5267
    462.5000,       5.0000,   1.00000,    230.8011
    467.5000,       5.0000,   1.00000,    225.3368
     12.5000,       5.0000,   2.00000,   1186.8663
     17.5000,       5.0000,   2.00000,   1264.0394
     22.5000,       5.0000,   2.00000,   1225.5016
     27.5000,       5.0000,   2.00000,   1274.6699
     32.5000,       5.0000,   2.00000,   1335.6407
     37.5000,       5.0000,   2.00000,   1376.0795
     42.5000,       5.0000,   2.00000,   1431.7634
     47.5000,       5.0000,   2.00000,   1567.7280
     52.5000,       5.0000,   2.00000,   1607.0339
     57.5000,       5.0000,   2.00000,   1605.3534
     62.5000,       5.0000,   2.00000,   1630.9778
     67.5000,       5.0000,   2.00000,   1653.1742
     72.5000,       5.0000,   2.00000,   1652.9462
     77.5000,       5.0000,   2.00000,   1597.5181
     82.5000,       5.0000,   2.00000,   1753.1699
     87.5000,       5.0000,   2.00000,   1761.2800
     92.5000,       5.0000,   2.00000,   1549.1930
     97.5000,       5.0000,   2.00000,   1519.5277
    102.5000,       5.0000,   2.00000,   1584.9896
    107.5000,       5.0000,   2.00000,   1489.3822
    112.5000,       5.0000,   2.00000,   1493.6315
    117.5000,       5.0000,   2.00000,   1467.8021
    122.5000,       5.0000,   2.00000,   1500.7509
    127.5000,       5.0000,   2.00000,   1468.6550
    132.5000,       5.0000,   2.00000,   1390.7159
    137.5000,       5.0000,   2.00000,   1292.2675
    142.5000,       5.0000,   2.00000,   1281.1918
    147.5000,       5.0000,   2.00000,   1564.5094
    152.5000,       5.0000,   2.00000,   1491.9425
    157.5000,       5.0000,   2.00000,   1582.6377
    162.5000,       5.0000,   2.00000,   1601.0667
    167.5000,       5.0000,   2.00000,   1371.9930
    172.5000,       5.0000,   2.00000,   1255.0929
    177.5000,       5.0000,   2.00000,   1281.8601
    182.5000,       5.0000,   2.00000,   1002.1782
    187.5000,       5.0000,   2.00000,    860.1683
    192.5000,       5.0000,   2.00000,   1059.7290
    197.5000,       5.0000,   2.00000,    803.0311
    202.5000,       5.0000,   2.00000,    839.1375
    207.5000,       5.0000,   2.00000,    983.4504
    212.5000,       5.0000,   2.00000,    973.4708
    217.5000,       5.0000,   2.00000,   1047.7397
    222.5000,       5.0000,   2.00000,   1051.3529
    227.5000,       5.0000,   2.00000,    954.0766
    232.5000,       5.0000,   2.00000,    927.2907
    237.5000,       5.0000,   2.00000,    813.5353
    242.5000,       5.0000,   2.00000,    712.7690
    247.5000,       5.0000,   2.00000,    664.1560
    252.5000,       5.0000,   2.00000,    633.5931
    257.5000,       5.0000,   2.00000,    528.5384
    262.5000,       5.0000,   2.00000,    458.4360
    267.5000,       5.0000,   2.00000,    474.6617
    272.5000,       5.0000,   2.00000,    481.6847
    277.5000,       5.0000,   2.00000,    399.1780
    282.5000,       5.0000,   2.00000,    359.9887
    287.5000,       5.0000,   2.00000,    358.3969
    292.5000,       5.0000,   2.00000,    321.6690
    297.5000,       5.0000,   2.00000,    378.5776
    302.5000,       5.0000,   2.00000,    326.9164
    307.5000,       5.0000,   2.00000,    332.5708
    312.5000,       5.0000,   2.00000,    330.3207
    317.5000,       5.0000,   2.00000,    314.2175
    322.5000,       5.0000,   2.00000,    318.4991
    327.5000,       5.0000,   2.00000,    315.0364
    332.5000,       5.0000,   2.00000,    290.7393
    337.5000,       5.0000,   2.00000,    289.7055
    342.5000,       5.0000,   2.00000,    288.7259
    347.5000,       5.0000,   2.00000,    270.9652
    352.5000,       5.0000,   2.00000,    272.3042
    357.5000,       5.0000,   2.00000,    273.2110
    362.5000,       5.0000,   2.00000,    265.4370
    367.5000,       5.0000,   2.00000,    251.2530
    372.5000,       5.0000,   2.00000,    263.7614
    377.5000,       5.0000,   2.00000,    261.9876
    382.5000,       5.0000,   2.00000,    244.8986
    387.5000,       5.0000,   2.00000,    273.8988
    392.5000,       5.0000,   2.00000,    258.5137
    397.5000,       5.0000,   2.00000,    261.9571
    402.5000,       5.0000,   2.00000,    239.6451
    407.5000,       5.0000,   2.00000,    261.0628
    412.5000,       5.0000,   2.00000,    266.5820
    417.5000,       5.0000,   2.00000,    213.2527
    422.5000,       5.0000,   2.00000,    263.2455
    427.5000,       5.0000,   2.00000,    246.4627
    432.5000,       5.0000,   2.00000,    237.7458
    437.5000,       5.0000,   2.00000,    235.4918
    442.5000,       5.0000,   2.00000,    236.5280
    447.5000,       5.0000,   2.00000,    228.5619
    452.5000,       5.0000,   2.00000,    249.4455
    457.5000,       5.0000,   2.00000,    246.8861
    462.5000,       5.0000,   2.00000,    236.9778
     17.5000,       5.0000,   3.00000,   1103.7557
     22.5000,       5.0000,   3.00000,   1078.6337
     27.5000,       5.0000,   3.00000,   1108.9783
     32.5000,       5.0000,   3.00000,   1124.3346
     37.5000,       5.0000,   3.00000,   1175.8579
     42.5000,       5.0000,   3.00000,   1232.7673
     47.5000,       5.0000,   3.00000,   1379.1262
     52.5000,       5.0000,   3.00000,   1438.6678
     57.5000,       5.0000,   3.00000,   1436.5070
     62.5000,       5.0000,   3.00000,   1454.5568
     67.5000,       5.0000,   3.00000,   1438.4695
     72.5000,       5.0000,   3.00000,   1425.7617
     77.5000,       5.0000,   3.00000,   1424.9843
     82.5000,       5.0000,   3.00000,   1616.2283
     87.5000,       5.0000,   3.00000,   1595.0824
     92.5000,       5.0000,   3.00000,   1405.7737
     97.5000,       5.0000,   3.00000,   1309.8761
    102.5000,       5.0000,   3.00000,   1378.7167
    107.5000,       5.0000,   3.00000,   1285.0820
    112.5000,       5.0000,   3.00000,   1256.4900
    117.5000,       5.0000,   3.00000,   1228.7623
    122.5000,       5.0000,   3.00000,   1321.3302
    127.5000,       5.0000,   3.00000,   1315.2407
    132.5000,       5.0000,   3.00000,   1166.3300
    137.5000,       5.0000,   3.00000,   1052.0070
    142.5000,       5.0000,   3.00000,    996.1710
    147.5000,       5.0000,   3.00000,   1223.4431
    152.5000,       5.0000,   3.00000,   1203.2074
    157.5000,       5.0000,   3.00000,   1293.2528
    162.5000,       5.0000,   3.00000,   1140.8861
    167.5000,       5.0000,   3.00000,   1012.6080
    172.5000,       5.0000,   3.00000,    947.9194
    177.5000,       5.0000,   3.00000,    946.5914
    182.5000,       5.0000,   3.00000,    829.5295
    187.5000,       5.0000,   3.00000,    722.5740
    192.5000,       5.0000,   3.00000,    865.0125
    197.5000,       5.0000,   3.00000,    658.1902
    202.5000,       5.0000,   3.00000,    650.9643
    207.5000,       5.0000,   3.00000,    680.5994
    212.5000,       5.0000,   3.00000,    752.9631
    217.5000,       5.0000,   3.00000,    780.3601
    222.5000,       5.0000,   3.00000,    783.7908
    227.5000,       5.0000,   3.00000,    723.0475
    232.5000,       5.0000,   3.00000,    714.8890
    237.5000,       5.0000,   3.00000,    660.6809
    242.5000,       5.0000,   3.00000,    649.2260
    247.5000,       5.0000,   3.00000,    636.7415
    252.5000,       5.0000,   3.00000,    618.2239
    257.5000,       5.0000,   3.00000,    497.7362
    262.5000,       5.0000,   3.00000,    442.9236
    267.5000,       5.0000,   3.00000,    481.0002
    272.5000,       5.0000,   3.00000,    512.1852
    277.5000,       5.0000,   3.00000,    437.7730
    282.5000,       5.0000,   3.00000,    361.3208
    287.5000,       5.0000,   3.00000,    368.9875
    292.5000,       5.0000,   3.00000,    343.0349
    297.5000,       5.0000,   3.00000,    417.3195
    302.5000,       5.0000,   3.00000,    353.0504
    307.5000,       5.0000,   3.00000,    360.6070
    312.5000,       5.0000,   3.00000,    334.0264
    317.5000,       5.0000,   3.00000,    336.5042
    322.5000,       5.0000,   3.00000,    336.3320
    327.5000,       5.0000,   3.00000,    335.5515
    332.5000,       5.0000,   3.00000,    311.8776
    337.5000,       5.0000,   3.00000,    306.7078
    342.5000,       5.0000,   3.00000,    304.8527
    347.5000,       5.0000,   3.00000,    289.3851
    352.5000,       5.0000,   3.00000,    292.9478
    357.5000,       5.0000,   3.00000,    292.1976
    362.5000,       5.0000,   3.00000,    284.9492
    367.5000,       5.0000,   3.00000,    273.3611
    372.5000,       5.0000,   3.00000,    277.4279
    377.5000,       5.0000,   3.00000,    281.0720
    382.5000,       5.0000,   3.00000,    260.9191
    387.5000,       5.0000,   3.00000,    295.8647
    392.5000,       5.0000,   3.00000,    273.7402
    397.5000,       5.0000,   3.00000,    274.7269
    402.5000,       5.0000,   3.00000,    257.9625
    407.5000,       5.0000,   3.00000,    276.2033
    412.5000,       5.0000,   3.00000,    283.7997
    417.5000,       5.0000,   3.00000,    227.2639
    422.5000,       5.0000,   3.00000,    281.7746
    427.5000,       5.0000,   3.00000,    261.3236
    432.5000,       5.0000,   3.00000,    265.7976
    437.5000,       5.0000,   3.00000,    238.7801
    442.5000,       5.0000,   3.00000,    247.3347
    447.5000,       5.0000,   3.00000,    240.7983
    452.5000,       5.0000,   3.00000,    269.9277
    457.5000,       5.0000,   3.00000,    263.4624
     22.5000,      15.0000,   1.00000,   1027.9565
     27.5000,      15.0000,   1.00000,   1020.3463
     32.5000,      15.0000,   1.00000,   1027.1837
     37.5000,      15.0000,   1.00000,   1067.4585
     42.5000,      15.0000,   1.00000,   1169.4417
     47.5000,      15.0000,   1.00000,   1259.3065
     52.5000,      15.0000,   1.00000,   1328.0907
     57.5000,      15.0000,   1.00000,   1353.3588
     62.5000,      15.0000,   1.00000,   1308.8390
     67.5000,      15.0000,   1.00000,   1258.1222
     72.5000,      15.0000,   1.00000,   1271.9769
     77.5000,      15.0000,   1.00000,   1371.9904
     82.5000,      15.0000,   1.00000,   1424.3940
     87.5000,      15.0000,   1.00000,   1435.1129
     92.5000,      15.0000,   1.00000,   1345.9813
     97.5000,      15.0000,   1.00000,   1252.4489
    102.5000,      15.0000,   1.00000,   1165.7959
    107.5000,      15.0000,   1.00000,   1159.9186
    112.5000,      15.0000,   1.00000,   1145.6626
    117.5000,      15.0000,   1.00000,   1180.7034
    122.5000,      15.0000,   1.00000,   1220.5022
    127.5000,      15.0000,   1.00000,   1175.4438
    132.5000,      15.0000,   1.00000,   1052.7251
    137.5000,      15.0000,   1.00000,    914.1203
    142.5000,      15.0000,   1.00000,    906.7570
    147.5000,      15.0000,   1.00000,    962.5899
    152.5000,      15.0000,   1.00000,   1105.0509
    157.5000,      15.0000,   1.00000,   1067.4485
    162.5000,      15.0000,   1.00000,    981.4885
    167.5000,      15.0000,   1.00000,    871.9824
    172.5000,      15.0000,   1.00000,    782.9420
    177.5000,      15.0000,   1.00000,    736.9608
    182.5000,      15.0000,   1.00000,    743.7129
    187.5000,      15.0000,   1.00000,    738.5040
    192.5000,      15.0000,   1.00000,    668.5249
    197.5000,      15.0000,   1.00000,    655.0294
    202.5000,      15.0000,   1.00000,    585.9544
    207.5000,      15.0000,   1.00000,    590.1965
    212.5000,      15.0000,   1.00000,    611.8566
    217.5000,      15.0000,   1.00000,    662.6876
    222.5000,      15.0000,   1.00000,    632.5518
    227.5000,      15.0000,   1.00000,    606.2000
    232.5000,      15.0000,   1.00000,    567.8568
    237.5000,      15.0000,   1.00000,    571.0759
    242.5000,      15.0000,   1.00000,    589.3208
    247.5000,      15.0000,   1.00000,    598.4513
    252.5000,      15.0000,   1.00000,    546.4938
    257.5000,      15.0000,   1.00000,    498.0406
    262.5000,      15.0000,   1.00000,    463.2924
    267.5000,      15.0000,   1.00000,    469.1537
    272.5000,      15.0000,   1.00000,    482.3672
    277.5000,      15.0000,   1.00000,    447.9400
    282.5000,      15.0000,   1.00000,    396.2566
    287.5000,      15.0000,   1.00000,    356.0647
    292.5000,      15.0000,   1.00000,    379.4116
    297.5000,      15.0000,   1.00000,    382.6435
    302.5000,      15.0000,   1.00000,    393.5524
    307.5000,      15.0000,   1.00000,    358.5834
    312.5000,      15.0000,   1.00000,    350.9565
    317.5000,      15.0000,   1.00000,    338.1143
    322.5000,      15.0000,   1.00000,    345.1273
    327.5000,      15.0000,   1.00000,    336.8167
    332.5000,      15.0000,   1.00000,    329.8543
    337.5000,      15.0000,   1.00000,    317.0463
    342.5000,      15.0000,   1.00000,    307.4487
    347.5000,      15.0000,   1.00000,    306.2227
    352.5000,      15.0000,   1.00000,    303.5641
    357.5000,      15.0000,   1.00000,    300.3325
    362.5000,      15.0000,   1.00000,    297.0825
    367.5000,      15.0000,   1.00000,    290.1837
    372.5000,      15.0000,   1.00000,    286.6546
    377.5000,      15.0000,   1.00000,    281.6802
    382.5000,      15.0000,   1.00000,    292.2846
    387.5000,      15.0000,   1.00000,    287.2137
    392.5000,      15.0000,   1.00000,    286.8813
    397.5000,      15.0000,   1.00000,    280.9160
    402.5000,      15.0000,   1.00000,    279.9648
    407.5000,      15.0000,   1.00000,    277.8398
    412.5000,      15.0000,   1.00000,    270.7980
    417.5000,      15.0000,   1.00000,    278.0332
    422.5000,      15.0000,   1.00000,    268.1963
    427.5000,      15.0000,   1.00000,    280.8041
    432.5000,      15.0000,   1.00000,    265.0649
    437.5000,      15.0000,   1.00000,    260.0829
    442.5000,      15.0000,   1.00000,    246.1512
    447.5000,      15.0000,   1.00000,    263.6168
    452.5000,      15.0000,   1.00000,    269.6213
     22.5000,       5.0000,   4.00000,    956.1611
     27.5000,       5.0000,   4.00000,    964.7048
     32.5000,       5.0000,   4.00000,    955.0615
     37.5000,       5.0000,   4.00000,    999.2565
     42.5000,       5.0000,   4.00000,   1085.1411
     47.5000,       5.0000,   4.00000,   1242.5471
     52.5000,       5.0000,   4.00000,   1310.2848
     57.5000,       5.0000,   4.00000,   1308.5895
     62.5000,       5.0000,   4.00000,   1259.5415
     67.5000,       5.0000,   4.00000,   1193.3365
     72.5000,       5.0000,   4.00000,   1224.5491
     77.5000,       5.0000,   4.00000,   1273.3486
     82.5000,       5.0000,   4.00000,   1453.9218
     87.5000,       5.0000,   4.00000,   1461.6584
     92.5000,       5.0000,   4.00000,   1257.6349
     97.5000,       5.0000,   4.00000,   1147.4355
    102.5000,       5.0000,   4.00000,   1131.5890
    107.5000,       5.0000,   4.00000,   1055.8851
    112.5000,       5.0000,   4.00000,   1092.5687
    117.5000,       5.0000,   4.00000,   1106.7977
    122.5000,       5.0000,   4.00000,   1205.3860
    127.5000,       5.0000,   4.00000,   1138.3590
    132.5000,       5.0000,   4.00000,    960.6876
    137.5000,       5.0000,   4.00000,    800.1696
    142.5000,       5.0000,   4.00000,    730.0389
    147.5000,       5.0000,   4.00000,    955.8228
    152.5000,       5.0000,   4.00000,   1005.6560
    157.5000,       5.0000,   4.00000,   1070.5636
    162.5000,       5.0000,   4.00000,    937.4221
    167.5000,       5.0000,   4.00000,    772.1655
    172.5000,       5.0000,   4.00000,    672.6851
    177.5000,       5.0000,   4.00000,    704.1172
    182.5000,       5.0000,   4.00000,    655.6868
    187.5000,       5.0000,   4.00000,    592.2714
    192.5000,       5.0000,   4.00000,    711.4175
    197.5000,       5.0000,   4.00000,    503.0946
    202.5000,       5.0000,   4.00000,    487.9934
    207.5000,       5.0000,   4.00000,    517.3854
    212.5000,       5.0000,   4.00000,    541.2758
    217.5000,       5.0000,   4.00000,    633.3333
    222.5000,       5.0000,   4.00000,    620.7800
    227.5000,       5.0000,   4.00000,    548.2888
    232.5000,       5.0000,   4.00000,    533.1829
    237.5000,       5.0000,   4.00000,    514.0759
    242.5000,       5.0000,   4.00000,    550.6677
    247.5000,       5.0000,   4.00000,    574.2718
    252.5000,       5.0000,   4.00000,    553.8458
    257.5000,       5.0000,   4.00000,    466.1534
    262.5000,       5.0000,   4.00000,    428.7104
    267.5000,       5.0000,   4.00000,    471.2149
    272.5000,       5.0000,   4.00000,    520.3462
    277.5000,       5.0000,   4.00000,    441.2591
    282.5000,       5.0000,   4.00000,    373.5201
    287.5000,       5.0000,   4.00000,    368.6304
    292.5000,       5.0000,   4.00000,    342.6843
    297.5000,       5.0000,   4.00000,    437.6981
    302.5000,       5.0000,   4.00000,    374.6960
    307.5000,       5.0000,   4.00000,    375.4292
    312.5000,       5.0000,   4.00000,    354.2355
    317.5000,       5.0000,   4.00000,    339.8632
    322.5000,       5.0000,   4.00000,    352.4029
    327.5000,       5.0000,   4.00000,    350.1352
    332.5000,       5.0000,   4.00000,    326.5171
    337.5000,       5.0000,   4.00000,    320.5016
    342.5000,       5.0000,   4.00000,    317.3901
    347.5000,       5.0000,   4.00000,    304.3040
    352.5000,       5.0000,   4.00000,    311.0729
    357.5000,       5.0000,   4.00000,    308.2237
    362.5000,       5.0000,   4.00000,    304.7031
    367.5000,       5.0000,   4.00000,    286.2836
    372.5000,       5.0000,   4.00000,    292.3298
    377.5000,       5.0000,   4.00000,    293.6944
    382.5000,       5.0000,   4.00000,    278.3232
    387.5000,       5.0000,   4.00000,    314.6444
    392.5000,       5.0000,   4.00000,    283.1038
    397.5000,       5.0000,   4.00000,    296.7977
    402.5000,       5.0000,   4.00000,    269.9937
    407.5000,       5.0000,   4.00000,    285.8661
    412.5000,       5.0000,   4.00000,    299.3855
    417.5000,       5.0000,   4.00000,    240.3638
    422.5000,       5.0000,   4.00000,    303.3660
    427.5000,       5.0000,   4.00000,    278.6366
    432.5000,       5.0000,   4.00000,    275.6258
    437.5000,       5.0000,   4.00000,    255.2781
    442.5000,       5.0000,   4.00000,    253.0742
    447.5000,       5.0000,   4.00000,    255.0489
    452.5000,       5.0000,   4.00000,    286.7663
     30.0000,      20.0000,   1.00000,    871.3019
     35.0000,      20.0000,   1.00000,    904.9886
     40.0000,      20.0000,   1.00000,    978.3980
     45.0000,      20.0000,   1.00000,   1066.6335
     50.0000,      20.0000,   1.00000,   1144.3462
     55.0000,      20.0000,   1.00000,   1146.6210
     60.0000,      20.0000,   1.00000,   1087.5422
     65.0000,      20.0000,   1.00000,   1047.5789
     70.0000,      20.0000,   1.00000,   1043.2739
     75.0000,      20.0000,   1.00000,   1090.0276
     80.0000,      20.0000,   1.00000,   1169.6992
     85.0000,      20.0000,   1.00000,   1191.6362
     90.0000,      20.0000,   1.00000,   1187.1033
     95.0000,      20.0000,   1.00000,   1108.9188
    100.0000,      20.0000,   1.00000,    984.8929
    105.0000,      20.0000,   1.00000,    940.4537
    110.0000,      20.0000,   1.00000,    959.6805
    115.0000,      20.0000,   1.00000,   1039.7804
    120.0000,      20.0000,   1.00000,   1064.9977
    125.0000,      20.0000,   1.00000,    996.1986
    130.0000,      20.0000,   1.00000,    866.5941
    135.0000,      20.0000,   1.00000,    734.6829
    140.0000,      20.0000,   1.00000,    685.0203
    145.0000,      20.0000,   1.00000,    694.1320
    150.0000,      20.0000,   1.00000,    750.4861
    155.0000,      20.0000,   1.00000,    833.5344
    160.0000,      20.0000,   1.00000,    837.1342
    165.0000,      20.0000,   1.00000,    744.4974
    170.0000,      20.0000,   1.00000,    644.2358
    175.0000,      20.0000,   1.00000,    549.5292
    180.0000,      20.0000,   1.00000,    526.1772
    185.0000,      20.0000,   1.00000,    549.8500
    190.0000,      20.0000,   1.00000,    515.5127
    195.0000,      20.0000,   1.00000,    484.5056
    200.0000,      20.0000,   1.00000,    484.9790
    210.0000,      20.0000,   1.00000,    468.2909
    215.0000,      20.0000,   1.00000,    490.2164
    220.0000,      20.0000,   1.00000,    479.8120
    225.0000,      20.0000,   1.00000,    480.3444
    230.0000,      20.0000,   1.00000,    443.4401
    235.0000,      20.0000,   1.00000,    429.8201
    240.0000,      20.0000,   1.00000,    438.3596
    245.0000,      20.0000,   1.00000,    438.7702
    250.0000,      20.0000,   1.00000,    448.7329
    255.0000,      20.0000,   1.00000,    457.7694
    260.0000,      20.0000,   1.00000,    455.2114
    265.0000,      20.0000,   1.00000,    458.1688
    270.0000,      20.0000,   1.00000,    439.3588
    275.0000,      20.0000,   1.00000,    433.3456
    280.0000,      20.0000,   1.00000,    419.1629
    285.0000,      20.0000,   1.00000,    382.7834
    290.0000,      20.0000,   1.00000,    377.3945
    295.0000,      20.0000,   1.00000,    370.3837
    300.0000,      20.0000,   1.00000,    375.2057
    305.0000,      20.0000,   1.00000,    394.2950
    310.0000,      20.0000,   1.00000,    373.2026
    315.0000,      20.0000,   1.00000,    363.4103
    320.0000,      20.0000,   1.00000,    355.6336
    325.0000,      20.0000,   1.00000,    342.4999
    330.0000,      20.0000,   1.00000,    345.2397
    335.0000,      20.0000,   1.00000,    335.6652
    340.0000,      20.0000,   1.00000,    326.8240
    345.0000,      20.0000,   1.00000,    323.4953
    350.0000,      20.0000,   1.00000,    320.1898
    355.0000,      20.0000,   1.00000,    319.9105
    360.0000,      20.0000,   1.00000,    314.1327
    365.0000,      20.0000,   1.00000,    309.6325
    370.0000,      20.0000,   1.00000,    304.4207
    375.0000,      20.0000,   1.00000,    299.9631
    380.0000,      20.0000,   1.00000,    306.5927
    385.0000,      20.0000,   1.00000,    300.6489
    390.0000,      20.0000,   1.00000,    306.7566
    395.0000,      20.0000,   1.00000,    302.5895
    400.0000,      20.0000,   1.00000,    294.3727
    405.0000,      20.0000,   1.00000,    296.4147
    410.0000,      20.0000,   1.00000,    283.1933
    415.0000,      20.0000,   1.00000,    293.9506
    420.0000,      20.0000,   1.00000,    297.6353
    425.0000,      20.0000,   1.00000,    285.5435
    430.0000,      20.0000,   1.00000,    288.6624
    435.0000,      20.0000,   1.00000,    274.8246
    440.0000,      20.0000,   1.00000,    271.7288
    445.0000,      20.0000,   1.00000,    278.0311
     27.5000,       5.0000,   5.00000,    846.0374
     32.5000,       5.0000,   5.00000,    844.0897
     37.5000,       5.0000,   5.00000,    884.4437
     42.5000,       5.0000,   5.00000,    971.1880
     47.5000,       5.0000,   5.00000,   1138.8544
     52.5000,       5.0000,   5.00000,   1206.9235
     57.5000,       5.0000,   5.00000,   1156.2072
     62.5000,       5.0000,   5.00000,   1075.9677
     67.5000,       5.0000,   5.00000,   1030.7269
     72.5000,       5.0000,   5.00000,   1058.8419
     77.5000,       5.0000,   5.00000,   1105.4878
     82.5000,       5.0000,   5.00000,   1305.4777
     87.5000,       5.0000,   5.00000,   1313.6470
     92.5000,       5.0000,   5.00000,   1123.0566
     97.5000,       5.0000,   5.00000,    988.7766
    102.5000,       5.0000,   5.00000,    961.0871
    107.5000,       5.0000,   5.00000,    887.5173
    112.5000,       5.0000,   5.00000,    962.7163
    117.5000,       5.0000,   5.00000,   1035.9745
    122.5000,       5.0000,   5.00000,   1079.3005
    127.5000,       5.0000,   5.00000,    978.1883
    132.5000,       5.0000,   5.00000,    774.9931
    137.5000,       5.0000,   5.00000,    614.8179
    142.5000,       5.0000,   5.00000,    570.1709
    147.5000,       5.0000,   5.00000,    765.2994
    152.5000,       5.0000,   5.00000,    815.9390
    157.5000,       5.0000,   5.00000,    916.7712
    162.5000,       5.0000,   5.00000,    829.6929
    167.5000,       5.0000,   5.00000,    620.0016
    172.5000,       5.0000,   5.00000,    523.2476
    177.5000,       5.0000,   5.00000,    559.0917
    182.5000,       5.0000,   5.00000,    504.0427
    187.5000,       5.0000,   5.00000,    470.6171
    192.5000,       5.0000,   5.00000,    573.6047
    197.5000,       5.0000,   5.00000,    392.4663
    202.5000,       5.0000,   5.00000,    373.5363
    207.5000,       5.0000,   5.00000,    406.4548
    212.5000,       5.0000,   5.00000,    442.3283
    217.5000,       5.0000,   5.00000,    501.5827
    222.5000,       5.0000,   5.00000,    524.5818
    227.5000,       5.0000,   5.00000,    440.0785
    232.5000,       5.0000,   5.00000,    426.0521
    237.5000,       5.0000,   5.00000,    418.4947
    242.5000,       5.0000,   5.00000,    443.3691
    247.5000,       5.0000,   5.00000,    469.5532
    252.5000,       5.0000,   5.00000,    490.7100
    257.5000,       5.0000,   5.00000,    431.5152
    262.5000,       5.0000,   5.00000,    408.2303
    267.5000,       5.0000,   5.00000,    461.7389
    272.5000,       5.0000,   5.00000,    493.9784
    277.5000,       5.0000,   5.00000,    429.8874
    282.5000,       5.0000,   5.00000,    371.8405
    287.5000,       5.0000,   5.00000,    370.7758
    292.5000,       5.0000,   5.00000,    338.0480
    297.5000,       5.0000,   5.00000,    429.4389
    302.5000,       5.0000,   5.00000,    379.3285
    307.5000,       5.0000,   5.00000,    391.5016
    312.5000,       5.0000,   5.00000,    365.7889
    317.5000,       5.0000,   5.00000,    352.7785
    322.5000,       5.0000,   5.00000,    352.7861
    327.5000,       5.0000,   5.00000,    360.7408
    332.5000,       5.0000,   5.00000,    332.1833
    337.5000,       5.0000,   5.00000,    329.4474
    342.5000,       5.0000,   5.00000,    330.1197
    347.5000,       5.0000,   5.00000,    314.5768
    352.5000,       5.0000,   5.00000,    321.2076
    357.5000,       5.0000,   5.00000,    325.6549
    362.5000,       5.0000,   5.00000,    313.6587
    367.5000,       5.0000,   5.00000,    296.8622
    372.5000,       5.0000,   5.00000,    302.9773
    377.5000,       5.0000,   5.00000,    307.8008
    382.5000,       5.0000,   5.00000,    288.7673
    387.5000,       5.0000,   5.00000,    324.0353
    392.5000,       5.0000,   5.00000,    304.3057
    397.5000,       5.0000,   5.00000,    305.4406
    402.5000,       5.0000,   5.00000,    279.4343
    407.5000,       5.0000,   5.00000,    298.3351
    412.5000,       5.0000,   5.00000,    309.8735
    417.5000,       5.0000,   5.00000,    252.4967
    422.5000,       5.0000,   5.00000,    320.3588
    427.5000,       5.0000,   5.00000,    291.8706
    432.5000,       5.0000,   5.00000,    284.0882
    437.5000,       5.0000,   5.00000,    263.4102
    442.5000,       5.0000,   5.00000,    271.4154
    447.5000,       5.0000,   5.00000,    262.5378
     32.5000,       5.0000,   6.00000,    767.6486
     37.5000,       5.0000,   6.00000,    816.9630
     42.5000,       5.0000,   6.00000,    893.6332
     47.5000,       5.0000,   6.00000,   1045.5116
     52.5000,       5.0000,   6.00000,   1078.4354
     57.5000,       5.0000,   6.00000,   1007.9551
     62.5000,       5.0000,   6.00000,    954.9278
     67.5000,       5.0000,   6.00000,    921.4351
     72.5000,       5.0000,   6.00000,    931.3180
     77.5000,       5.0000,   6.00000,    968.2715
     82.5000,       5.0000,   6.00000,   1144.8527
     87.5000,       5.0000,   6.00000,   1163.8284
     92.5000,       5.0000,   6.00000,    982.8892
     97.5000,       5.0000,   6.00000,    865.6350
    102.5000,       5.0000,   6.00000,    853.9656
    107.5000,       5.0000,   6.00000,    805.1957
    112.5000,       5.0000,   6.00000,    868.6981
    117.5000,       5.0000,   6.00000,    912.4129
    122.5000,       5.0000,   6.00000,    963.7767
    127.5000,       5.0000,   6.00000,    833.9474
    132.5000,       5.0000,   6.00000,    638.1260
    137.5000,       5.0000,   6.00000,    516.8602
    142.5000,       5.0000,   6.00000,    479.5592
    147.5000,       5.0000,   6.00000,    632.4750
    152.5000,       5.0000,   6.00000,    678.5446
    157.5000,       5.0000,   6.00000,    798.5681
    162.5000,       5.0000,   6.00000,    707.1342
    167.5000,       5.0000,   6.00000,    560.1877
    172.5000,       5.0000,   6.00000,    470.9146
    177.5000,       5.0000,   6.00000,    463.5966
    182.5000,       5.0000,   6.00000,    413.1483
    197.5000,       5.0000,   6.00000,    320.5251
    202.5000,       5.0000,   6.00000,    304.3471
    207.5000,       5.0000,   6.00000,    333.5588
    212.5000,       5.0000,   6.00000,    377.8952
    217.5000,       5.0000,   6.00000,    433.5928
    222.5000,       5.0000,   6.00000,    431.1064
    227.5000,       5.0000,   6.00000,    392.5555
    242.5000,       5.0000,   6.00000,    358.5580
    247.5000,       5.0000,   6.00000,    384.3934
    252.5000,       5.0000,   6.00000,    424.3167
    257.5000,       5.0000,   6.00000,    392.9533
    262.5000,       5.0000,   6.00000,    385.6298
    267.5000,       5.0000,   6.00000,    430.4950
    272.5000,       5.0000,   6.00000,    471.1600
    277.5000,       5.0000,   6.00000,    407.2526
    282.5000,       5.0000,   6.00000,    355.4513
    287.5000,       5.0000,   6.00000,    365.7502
    292.5000,       5.0000,   6.00000,    334.3113
    297.5000,       5.0000,   6.00000,    416.2052
    302.5000,       5.0000,   6.00000,    368.9488
    307.5000,       5.0000,   6.00000,    394.5695
    312.5000,       5.0000,   6.00000,    374.8182
    317.5000,       5.0000,   6.00000,    360.2543
    322.5000,       5.0000,   6.00000,    361.4376
    327.5000,       5.0000,   6.00000,    354.9375
    332.5000,       5.0000,   6.00000,    336.7871
    337.5000,       5.0000,   6.00000,    334.3235
    342.5000,       5.0000,   6.00000,    337.4113
    347.5000,       5.0000,   6.00000,    321.7583
    352.5000,       5.0000,   6.00000,    331.1911
    357.5000,       5.0000,   6.00000,    329.3048
    362.5000,       5.0000,   6.00000,    322.6316
    367.5000,       5.0000,   6.00000,    302.7849
    372.5000,       5.0000,   6.00000,    312.7115
    377.5000,       5.0000,   6.00000,    316.8524
    382.5000,       5.0000,   6.00000,    293.2007
    387.5000,       5.0000,   6.00000,    340.6550
    392.5000,       5.0000,   6.00000,    310.9236
    397.5000,       5.0000,   6.00000,    316.1080
    402.5000,       5.0000,   6.00000,    286.5174
    407.5000,       5.0000,   6.00000,    308.7301
    412.5000,       5.0000,   6.00000,    323.1100
    417.5000,       5.0000,   6.00000,    259.5115
    422.5000,       5.0000,   6.00000,    329.6263
    427.5000,       5.0000,   6.00000,    298.9725
    432.5000,       5.0000,   6.00000,    295.6916
    437.5000,       5.0000,   6.00000,    272.2940
    442.5000,       5.0000,   6.00000,    279.8283
     37.5000,      25.0000,   1.00000,    872.8420
     42.5000,      25.0000,   1.00000,    937.8881
     47.5000,      25.0000,   1.00000,    951.7090
     52.5000,      25.0000,   1.00000,    937.5328
     57.5000,      25.0000,   1.00000,    936.8259
     62.5000,      25.0000,   1.00000,    924.5564
     67.5000,      25.0000,   1.00000,    903.5817
     72.5000,      25.0000,   1.00000,    927.7670
     77.5000,      25.0000,   1.00000,    947.7427
     82.5000,      25.0000,   1.00000,    948.0005
     87.5000,      25.0000,   1.00000,    944.8379
     92.5000,      25.0000,   1.00000,    950.4752
     97.5000,      25.0000,   1.00000,    907.1979
    102.5000,      25.0000,   1.00000,    864.7460
    107.5000,      25.0000,   1.00000,    870.9005
    112.5000,      25.0000,   1.00000,    885.9103
    117.5000,      25.0000,   1.00000,    868.2169
    122.5000,      25.0000,   1.00000,    823.9579
    127.5000,      25.0000,   1.00000,    746.5208
    132.5000,      25.0000,   1.00000,    664.5104
    137.5000,      25.0000,   1.00000,    616.9242
    142.5000,      25.0000,   1.00000,    576.7435
    147.5000,      25.0000,   1.00000,    583.2299
    152.5000,      25.0000,   1.00000,    623.2684
    157.5000,      25.0000,   1.00000,    636.0126
    162.5000,      25.0000,   1.00000,    641.8409
    167.5000,      25.0000,   1.00000,    630.8420
    172.5000,      25.0000,   1.00000,    547.2640
    177.5000,      25.0000,   1.00000,    456.0767
    182.5000,      25.0000,   1.00000,    413.8487
    187.5000,      25.0000,   1.00000,    387.9985
    192.5000,      25.0000,   1.00000,    363.8612
    197.5000,      25.0000,   1.00000,    370.9856
    202.5000,      25.0000,   1.00000,    395.0869
    207.5000,      25.0000,   1.00000,    381.1947
    212.5000,      25.0000,   1.00000,    395.9043
    217.5000,      25.0000,   1.00000,    397.1298
    222.5000,      25.0000,   1.00000,    396.1959
    227.5000,      25.0000,   1.00000,    392.5034
    232.5000,      25.0000,   1.00000,    388.5936
    237.5000,      25.0000,   1.00000,    353.6362
    242.5000,      25.0000,   1.00000,    345.0932
    247.5000,      25.0000,   1.00000,    346.6275
    257.5000,      25.0000,   1.00000,    397.6172
    262.5000,      25.0000,   1.00000,    416.6218
    267.5000,      25.0000,   1.00000,    405.5660
    272.5000,      25.0000,   1.00000,    393.8033
    277.5000,      25.0000,   1.00000,    392.6074
    282.5000,      25.0000,   1.00000,    380.3592
    287.5000,      25.0000,   1.00000,    373.6234
    292.5000,      25.0000,   1.00000,    362.7711
    297.5000,      25.0000,   1.00000,    364.9392
    302.5000,      25.0000,   1.00000,    362.9442
    307.5000,      25.0000,   1.00000,    376.5095
    312.5000,      25.0000,   1.00000,    374.5602
    317.5000,      25.0000,   1.00000,    372.7068
    322.5000,      25.0000,   1.00000,    355.3740
    327.5000,      25.0000,   1.00000,    345.9577
    332.5000,      25.0000,   1.00000,    339.4529
    337.5000,      25.0000,   1.00000,    339.7933
    342.5000,      25.0000,   1.00000,    331.0547
    347.5000,      25.0000,   1.00000,    333.8706
    352.5000,      25.0000,   1.00000,    327.8716
    357.5000,      25.0000,   1.00000,    320.5385
    362.5000,      25.0000,   1.00000,    319.0736
    367.5000,      25.0000,   1.00000,    320.4821
    372.5000,      25.0000,   1.00000,    312.0849
    377.5000,      25.0000,   1.00000,    311.5667
    382.5000,      25.0000,   1.00000,    318.0714
    387.5000,      25.0000,   1.00000,    314.6488
    392.5000,      25.0000,   1.00000,    308.4122
    397.5000,      25.0000,   1.00000,    312.4673
    402.5000,      25.0000,   1.00000,    310.7911
    407.5000,      25.0000,   1.00000,    299.1519
    412.5000,      25.0000,   1.00000,    305.0264
    417.5000,      25.0000,   1.00000,    305.8443
    422.5000,      25.0000,   1.00000,    299.1621
    427.5000,      25.0000,   1.00000,    290.2576
    432.5000,      25.0000,   1.00000,    297.1597
    437.5000,      25.0000,   1.00000,    288.7849
     37.5000,       5.0000,   7.00000,    764.4748
     42.5000,       5.0000,   7.00000,    838.5335
     47.5000,       5.0000,   7.00000,    940.1607
     52.5000,       5.0000,   7.00000,    945.1125
     57.5000,       5.0000,   7.00000,    908.6597
     62.5000,       5.0000,   7.00000,    872.0112
     67.5000,       5.0000,   7.00000,    835.2734
     72.5000,       5.0000,   7.00000,    847.3015
     77.5000,       5.0000,   7.00000,    865.4424
     82.5000,       5.0000,   7.00000,   1001.1736
     87.5000,       5.0000,   7.00000,   1005.5357
     92.5000,       5.0000,   7.00000,    861.3161
     97.5000,       5.0000,   7.00000,    780.2959
    102.5000,       5.0000,   7.00000,    792.0944
    107.5000,       5.0000,   7.00000,    755.3578
    112.5000,       5.0000,   7.00000,    785.5897
    117.5000,       5.0000,   7.00000,    795.3133
    122.5000,       5.0000,   7.00000,    819.0674
    127.5000,       5.0000,   7.00000,    724.6425
    132.5000,       5.0000,   7.00000,    568.1395
    137.5000,       5.0000,   7.00000,    460.5175
    142.5000,       5.0000,   7.00000,    422.8473
    147.5000,       5.0000,   7.00000,    557.8075
    152.5000,       5.0000,   7.00000,    604.1450
    157.5000,       5.0000,   7.00000,    674.3483
    162.5000,       5.0000,   7.00000,    635.6282
    167.5000,       5.0000,   7.00000,    523.4622
    172.5000,       5.0000,   7.00000,    445.4514
    202.5000,       5.0000,   7.00000,    261.2051
    207.5000,       5.0000,   7.00000,    290.4093
    212.5000,       5.0000,   7.00000,    327.1508
    217.5000,       5.0000,   7.00000,    382.4677
    222.5000,       5.0000,   7.00000,    396.0135
    237.5000,       5.0000,   7.00000,    310.8404
    242.5000,       5.0000,   7.00000,    313.2789
    247.5000,       5.0000,   7.00000,    338.7419
    252.5000,       5.0000,   7.00000,    367.4485
    257.5000,       5.0000,   7.00000,    352.2403
    262.5000,       5.0000,   7.00000,    347.2912
    267.5000,       5.0000,   7.00000,    400.4168
    272.5000,       5.0000,   7.00000,    442.5168
    277.5000,       5.0000,   7.00000,    383.8648
    282.5000,       5.0000,   7.00000,    335.8942
    287.5000,       5.0000,   7.00000,    346.4068
    292.5000,       5.0000,   7.00000,    324.2997
    297.5000,       5.0000,   7.00000,    410.6302
    302.5000,       5.0000,   7.00000,    358.1642
    307.5000,       5.0000,   7.00000,    380.5719
    312.5000,       5.0000,   7.00000,    374.7435
    317.5000,       5.0000,   7.00000,    365.2340
    322.5000,       5.0000,   7.00000,    363.0037
    327.5000,       5.0000,   7.00000,    359.2963
    332.5000,       5.0000,   7.00000,    331.6705
    337.5000,       5.0000,   7.00000,    337.4962
    342.5000,       5.0000,   7.00000,    338.1974
    347.5000,       5.0000,   7.00000,    328.0317
    352.5000,       5.0000,   7.00000,    332.5961
    357.5000,       5.0000,   7.00000,    332.3708
    362.5000,       5.0000,   7.00000,    324.0179
    367.5000,       5.0000,   7.00000,    310.0099
    372.5000,       5.0000,   7.00000,    317.1632
    377.5000,       5.0000,   7.00000,    318.4406
    382.5000,       5.0000,   7.00000,    305.2443
    387.5000,       5.0000,   7.00000,    344.1079
    397.5000,       5.0000,   7.00000,    322.1313
    402.5000,       5.0000,   7.00000,    295.9374
    407.5000,       5.0000,   7.00000,    316.8844
    412.5000,       5.0000,   7.00000,    332.3313
    417.5000,       5.0000,   7.00000,    264.6640
    422.5000,       5.0000,   7.00000,    331.1147
    427.5000,       5.0000,   7.00000,    306.1219
    432.5000,       5.0000,   7.00000,    303.3960
    437.5000,       5.0000,   7.00000,    282.0714
     42.5000,       5.0000,   8.00000,    764.3193
     47.5000,       5.0000,   8.00000,    844.3389
     52.5000,       5.0000,   8.00000,    860.5843
     57.5000,       5.0000,   8.00000,    834.2197
     62.5000,       5.0000,   8.00000,    803.4407
     67.5000,       5.0000,   8.00000,    777.2842
     72.5000,       5.0000,   8.00000,    782.3808
     77.5000,       5.0000,   8.00000,    789.2932
     82.5000,       5.0000,   8.00000,    890.3898
     87.5000,       5.0000,   8.00000,    878.9715
     92.5000,       5.0000,   8.00000,    768.2796
     97.5000,       5.0000,   8.00000,    719.3580
    102.5000,       5.0000,   8.00000,    746.2880
    107.5000,       5.0000,   8.00000,    695.6312
    112.5000,       5.0000,   8.00000,    712.1337
    117.5000,       5.0000,   8.00000,    696.0471
    122.5000,       5.0000,   8.00000,    700.2410
    127.5000,       5.0000,   8.00000,    640.7279
    132.5000,       5.0000,   8.00000,    525.0508
    137.5000,       5.0000,   8.00000,    424.0298
    142.5000,       5.0000,   8.00000,    390.1646
    147.5000,       5.0000,   8.00000,    526.3317
    152.5000,       5.0000,   8.00000,    542.6883
    157.5000,       5.0000,   8.00000,    624.8663
    162.5000,       5.0000,   8.00000,    586.5627
    167.5000,       5.0000,   8.00000,    490.9143
    172.5000,       5.0000,   8.00000,    428.7788
    197.5000,       5.0000,   8.00000,    223.5763
    202.5000,       5.0000,   8.00000,    226.0860
    207.5000,       5.0000,   8.00000,    258.3172
    212.5000,       5.0000,   8.00000,    292.5724
    217.5000,       5.0000,   8.00000,    351.1820
    222.5000,       5.0000,   8.00000,    378.1064
    232.5000,       5.0000,   8.00000,    315.6106
    237.5000,       5.0000,   8.00000,    294.0182
    252.5000,       5.0000,   8.00000,    339.6858
    257.5000,       5.0000,   8.00000,    306.4086
    262.5000,       5.0000,   8.00000,    310.7072
    267.5000,       5.0000,   8.00000,    366.8692
    272.5000,       5.0000,   8.00000,    410.7097
    277.5000,       5.0000,   8.00000,    361.5014
    282.5000,       5.0000,   8.00000,    315.1021
    287.5000,       5.0000,   8.00000,    324.5671
    292.5000,       5.0000,   8.00000,    308.0641
    297.5000,       5.0000,   8.00000,    400.5561
    302.5000,       5.0000,   8.00000,    351.0835
    307.5000,       5.0000,   8.00000,    369.0496
    312.5000,       5.0000,   8.00000,    360.0652
    317.5000,       5.0000,   8.00000,    360.3546
    322.5000,       5.0000,   8.00000,    364.6354
    327.5000,       5.0000,   8.00000,    360.9390
    332.5000,       5.0000,   8.00000,    334.6790
    337.5000,       5.0000,   8.00000,    329.8207
    342.5000,       5.0000,   8.00000,    341.1189
    347.5000,       5.0000,   8.00000,    323.8132
    352.5000,       5.0000,   8.00000,    333.0359
    357.5000,       5.0000,   8.00000,    332.1840
    362.5000,       5.0000,   8.00000,    326.3030
    367.5000,       5.0000,   8.00000,    309.9215
    372.5000,       5.0000,   8.00000,    317.1726
    377.5000,       5.0000,   8.00000,    326.7811
    382.5000,       5.0000,   8.00000,    305.2602
    397.5000,       5.0000,   8.00000,    327.8802
    402.5000,       5.0000,   8.00000,    301.5760
    407.5000,       5.0000,   8.00000,    325.5157
    422.5000,       5.0000,   8.00000,    337.0068
    432.5000,       5.0000,   8.00000,    309.5559
     52.5000,      35.0000,   1.00000,    726.7844
     57.5000,      35.0000,   1.00000,    738.0397
     62.5000,      35.0000,   1.00000,    742.7595
     67.5000,      35.0000,   1.00000,    753.0653
     72.5000,      35.0000,   1.00000,    743.4100
     77.5000,      35.0000,   1.00000,    711.0120
     82.5000,      35.0000,   1.00000,    691.6971
     87.5000,      35.0000,   1.00000,    696.3268
     92.5000,      35.0000,   1.00000,    710.8772
     97.5000,      35.0000,   1.00000,    722.8318
    102.5000,      35.0000,   1.00000,    717.2469
    107.5000,      35.0000,   1.00000,    682.3994
    112.5000,      35.0000,   1.00000,    643.6174
    117.5000,      35.0000,   1.00000,    608.3198
    122.5000,      35.0000,   1.00000,    567.0327
    127.5000,      35.0000,   1.00000,    535.5562
    132.5000,      35.0000,   1.00000,    527.9268
    137.5000,      35.0000,   1.00000,    536.1804
    142.5000,      35.0000,   1.00000,    520.1815
    147.5000,      35.0000,   1.00000,    501.0522
    152.5000,      35.0000,   1.00000,    489.9666
    157.5000,      35.0000,   1.00000,    495.3202
    162.5000,      35.0000,   1.00000,    510.3687
    167.5000,      35.0000,   1.00000,    492.9890
    172.5000,      35.0000,   1.00000,    462.6232
    177.5000,      35.0000,   1.00000,    423.5172
    182.5000,      35.0000,   1.00000,    364.7563
    187.5000,      35.0000,   1.00000,    321.2305
    192.5000,      35.0000,   1.00000,    294.7495
    197.5000,      35.0000,   1.00000,    274.1845
    202.5000,      35.0000,   1.00000,    283.0691
    207.5000,      35.0000,   1.00000,    305.4302
    212.5000,      35.0000,   1.00000,    308.1258
    217.5000,      35.0000,   1.00000,    321.0595
    222.5000,      35.0000,   1.00000,    320.8379
    227.5000,      35.0000,   1.00000,    322.8934
    232.5000,      35.0000,   1.00000,    331.2791
    237.5000,      35.0000,   1.00000,    327.6002
    242.5000,      35.0000,   1.00000,    315.3527
    247.5000,      35.0000,   1.00000,    302.0334
    252.5000,      35.0000,   1.00000,    297.3972
    257.5000,      35.0000,   1.00000,    302.4332
    262.5000,      35.0000,   1.00000,    303.5958
    267.5000,      35.0000,   1.00000,    302.3253
    272.5000,      35.0000,   1.00000,    305.3609
    277.5000,      35.0000,   1.00000,    310.3559
    282.5000,      35.0000,   1.00000,    329.1860
    287.5000,      35.0000,   1.00000,    331.5732
    292.5000,      35.0000,   1.00000,    324.7113
    297.5000,      35.0000,   1.00000,    325.2609
    302.5000,      35.0000,   1.00000,    333.5244
    307.5000,      35.0000,   1.00000,    341.9268
    312.5000,      35.0000,   1.00000,    350.7798
    317.5000,      35.0000,   1.00000,    341.8010
    322.5000,      35.0000,   1.00000,    346.3864
    327.5000,      35.0000,   1.00000,    349.6620
    332.5000,      35.0000,   1.00000,    346.8795
    337.5000,      35.0000,   1.00000,    337.3885
    342.5000,      35.0000,   1.00000,    331.2685
    347.5000,      35.0000,   1.00000,    320.8296
    352.5000,      35.0000,   1.00000,    324.2862
    357.5000,      35.0000,   1.00000,    321.7539
    362.5000,      35.0000,   1.00000,    319.2199
    367.5000,      35.0000,   1.00000,    321.8774
    372.5000,      35.0000,   1.00000,    322.5641
    377.5000,      35.0000,   1.00000,    320.2730
    382.5000,      35.0000,   1.00000,    319.9092
    387.5000,      35.0000,   1.00000,    318.8851
    392.5000,      35.0000,   1.00000,    321.0853
    397.5000,      35.0000,   1.00000,    325.6528
    402.5000,      35.0000,   1.00000,    318.0849
    407.5000,      35.0000,   1.00000,    316.1378
    412.5000,      35.0000,   1.00000,    314.1574
    417.5000,      35.0000,   1.00000,    310.8911
    422.5000,      35.0000,   1.00000,    308.2797
     52.5000,       5.0000,  10.00000,    760.7925
     57.5000,       5.0000,  10.00000,    741.6880
     62.5000,       5.0000,  10.00000,    712.2804
     67.5000,       5.0000,  10.00000,    686.0027
     72.5000,       5.0000,  10.00000,    685.5852
     77.5000,       5.0000,  10.00000,    685.1925
     82.5000,       5.0000,  10.00000,    783.9485
     87.5000,       5.0000,  10.00000,    783.9393
     92.5000,       5.0000,  10.00000,    676.5397
     97.5000,       5.0000,  10.00000,    610.6115
    102.5000,       5.0000,  10.00000,    617.7346
    107.5000,       5.0000,  10.00000,    565.7246
    112.5000,       5.0000,  10.00000,    570.1237
    117.5000,       5.0000,  10.00000,    567.6916
    122.5000,       5.0000,  10.00000,    588.8522
    127.5000,       5.0000,  10.00000,    533.3162
    132.5000,       5.0000,  10.00000,    436.9422
    137.5000,       5.0000,  10.00000,    377.3383
    142.5000,       5.0000,  10.00000,    359.2017
    147.5000,       5.0000,  10.00000,    491.2309
    152.5000,       5.0000,  10.00000,    529.2837
    157.5000,       5.0000,  10.00000,    608.9920
    162.5000,       5.0000,  10.00000,    557.9786
    167.5000,       5.0000,  10.00000,    453.0645
    187.5000,       5.0000,  10.00000,    263.5985
    202.5000,       5.0000,  10.00000,    179.2885
    207.5000,       5.0000,  10.00000,    207.2304
    252.5000,       5.0000,  10.00000,    311.5666
    267.5000,       5.0000,  10.00000,    303.6515
    282.5000,       5.0000,  10.00000,    277.1198
    287.5000,       5.0000,  10.00000,    291.1469
    297.5000,       5.0000,  10.00000,    362.9823
    302.5000,       5.0000,  10.00000,    326.4663
    307.5000,       5.0000,  10.00000,    350.5217
    317.5000,       5.0000,  10.00000,    334.3016
    322.5000,       5.0000,  10.00000,    346.5951
    327.5000,       5.0000,  10.00000,    355.7305
    332.5000,       5.0000,  10.00000,    334.4918
    337.5000,       5.0000,  10.00000,    327.8388
    347.5000,       5.0000,  10.00000,    311.2365
    362.5000,       5.0000,  10.00000,    319.4760
    367.5000,       5.0000,  10.00000,    308.1559
    372.5000,       5.0000,  10.00000,    315.8533
    422.5000,       5.0000,  10.00000,    342.4350
     67.5000,      45.0000,   1.00000,    661.7317
     72.5000,      45.0000,   1.00000,    663.3455
     77.5000,      45.0000,   1.00000,    656.4895
     82.5000,      45.0000,   1.00000,    641.3789
     87.5000,      45.0000,   1.00000,    623.0334
     92.5000,      45.0000,   1.00000,    596.1559
     97.5000,      45.0000,   1.00000,    571.2572
    102.5000,      45.0000,   1.00000,    556.8267
    107.5000,      45.0000,   1.00000,    528.5886
    112.5000,      45.0000,   1.00000,    488.3710
    117.5000,      45.0000,   1.00000,    469.1294
    122.5000,      45.0000,   1.00000,    462.6410
    127.5000,      45.0000,   1.00000,    456.8987
    132.5000,      45.0000,   1.00000,    466.9824
    137.5000,      45.0000,   1.00000,    481.5181
    142.5000,      45.0000,   1.00000,    488.9523
    147.5000,      45.0000,   1.00000,    477.7434
    152.5000,      45.0000,   1.00000,    467.6151
    157.5000,      45.0000,   1.00000,    466.5297
    162.5000,      45.0000,   1.00000,    464.1449
    167.5000,      45.0000,   1.00000,    459.8206
    172.5000,      45.0000,   1.00000,    443.4156
    177.5000,      45.0000,   1.00000,    407.9996
    182.5000,      45.0000,   1.00000,    360.3593
    187.5000,      45.0000,   1.00000,    320.7402
    192.5000,      45.0000,   1.00000,    303.5623
    197.5000,      45.0000,   1.00000,    299.3657
    202.5000,      45.0000,   1.00000,    286.6064
    207.5000,      45.0000,   1.00000,    271.2927
    212.5000,      45.0000,   1.00000,    267.1051
    217.5000,      45.0000,   1.00000,    263.1866
    222.5000,      45.0000,   1.00000,    277.2365
    227.5000,      45.0000,   1.00000,    302.2578
    232.5000,      45.0000,   1.00000,    315.5053
    237.5000,      45.0000,   1.00000,    317.5801
    242.5000,      45.0000,   1.00000,    307.3152
    247.5000,      45.0000,   1.00000,    301.3945
    252.5000,      45.0000,   1.00000,    300.5499
    257.5000,      45.0000,   1.00000,    290.1752
    262.5000,      45.0000,   1.00000,    279.5745
    267.5000,      45.0000,   1.00000,    269.4274
    272.5000,      45.0000,   1.00000,    258.9788
    277.5000,      45.0000,   1.00000,    261.9596
    282.5000,      45.0000,   1.00000,    267.7281
    287.5000,      45.0000,   1.00000,    282.1098
    292.5000,      45.0000,   1.00000,    290.7751
    297.5000,      45.0000,   1.00000,    289.2708
    302.5000,      45.0000,   1.00000,    294.3947
    307.5000,      45.0000,   1.00000,    303.2486
    312.5000,      45.0000,   1.00000,    309.5484
    317.5000,      45.0000,   1.00000,    322.8619
    322.5000,      45.0000,   1.00000,    321.2716
    327.5000,      45.0000,   1.00000,    320.5974
    332.5000,      45.0000,   1.00000,    316.4681
    337.5000,      45.0000,   1.00000,    320.2863
    342.5000,      45.0000,   1.00000,    323.9393
    347.5000,      45.0000,   1.00000,    316.7970
    352.5000,      45.0000,   1.00000,    313.3005
    357.5000,      45.0000,   1.00000,    309.6481
    362.5000,      45.0000,   1.00000,    304.7462
    367.5000,      45.0000,   1.00000,    311.9846
    372.5000,      45.0000,   1.00000,    314.2779
    377.5000,      45.0000,   1.00000,    317.4442
    382.5000,      45.0000,   1.00000,    316.0648
    387.5000,      45.0000,   1.00000,    314.9975
    392.5000,      45.0000,   1.00000,    318.3158
    397.5000,      45.0000,   1.00000,    313.3463
    402.5000,      45.0000,   1.00000,    316.9856
    407.5000,      45.0000,   1.00000,    319.5518
     67.5000,      15.0000,   4.00000,    627.2883
     72.5000,      15.0000,   4.00000,    638.3423
     77.5000,      15.0000,   4.00000,    688.1653
     82.5000,      15.0000,   4.00000,    716.6062
     87.5000,      15.0000,   4.00000,    697.3057
     92.5000,      15.0000,   4.00000,    607.8948
     97.5000,      15.0000,   4.00000,    521.7101
    102.5000,      15.0000,   4.00000,    469.5263
    107.5000,      15.0000,   4.00000,    450.9770
    112.5000,      15.0000,   4.00000,    438.0778
    117.5000,      15.0000,   4.00000,    458.4644
    122.5000,      15.0000,   4.00000,    469.0298
    127.5000,      15.0000,   4.00000,    443.9705
    132.5000,      15.0000,   4.00000,    396.2858
    137.5000,      15.0000,   4.00000,    354.2194
    142.5000,      15.0000,   4.00000,    379.9278
    147.5000,      15.0000,   4.00000,    441.9252
    152.5000,      15.0000,   4.00000,    541.9106
    157.5000,      15.0000,   4.00000,    577.3080
    162.5000,      15.0000,   4.00000,    556.5042
    167.5000,      15.0000,   4.00000,    481.5777
    172.5000,      15.0000,   4.00000,    423.5312
    177.5000,      15.0000,   4.00000,    376.1292
    182.5000,      15.0000,   4.00000,    331.3244
    187.5000,      15.0000,   4.00000,    295.2559
    192.5000,      15.0000,   4.00000,    253.2692
    197.5000,      15.0000,   4.00000,    226.4467
    202.5000,      15.0000,   4.00000,    186.5538
    207.5000,      15.0000,   4.00000,    192.8350
    212.5000,      15.0000,   4.00000,    223.9911
    217.5000,      15.0000,   4.00000,    265.9835
    222.5000,      15.0000,   4.00000,    291.3418
    227.5000,      15.0000,   4.00000,    303.7229
    232.5000,      15.0000,   4.00000,    292.1724
    237.5000,      15.0000,   4.00000,    291.4951
    242.5000,      15.0000,   4.00000,    293.3014
    252.5000,      15.0000,   4.00000,    294.1645
    257.5000,      15.0000,   4.00000,    274.4344
    262.5000,      15.0000,   4.00000,    266.9014
    267.5000,      15.0000,   4.00000,    279.3824
    272.5000,      15.0000,   4.00000,    281.2505
    277.5000,      15.0000,   4.00000,    264.6450
    282.5000,      15.0000,   4.00000,    247.5945
    287.5000,      15.0000,   4.00000,    241.3984
    292.5000,      15.0000,   4.00000,    271.1522
    297.5000,      15.0000,   4.00000,    282.7228
    302.5000,      15.0000,   4.00000,    307.4108
    307.5000,      15.0000,   4.00000,    302.1379
    312.5000,      15.0000,   4.00000,    308.4972
    317.5000,      15.0000,   4.00000,    313.5569
    322.5000,      15.0000,   4.00000,    318.7133
    327.5000,      15.0000,   4.00000,    315.8853
    332.5000,      15.0000,   4.00000,    309.2644
    337.5000,      15.0000,   4.00000,    308.4112
    342.5000,      15.0000,   4.00000,    310.4610
    347.5000,      15.0000,   4.00000,    308.6586
    352.5000,      15.0000,   4.00000,    308.7530
    357.5000,      15.0000,   4.00000,    307.0946
    362.5000,      15.0000,   4.00000,    298.8898
    367.5000,      15.0000,   4.00000,    300.0378
    372.5000,      15.0000,   4.00000,    302.9733
    377.5000,      15.0000,   4.00000,    306.4824
    382.5000,      15.0000,   4.00000,    321.0658
    402.5000,      15.0000,   4.00000,    316.3701
    407.5000,      15.0000,   4.00000,    319.7203
     82.5000,      55.0000,   1.00000,    562.2282
     87.5000,      55.0000,   1.00000,    539.2887
     92.5000,      55.0000,   1.00000,    521.9878
     97.5000,      55.0000,   1.00000,    509.1878
    102.5000,      55.0000,   1.00000,    498.5585
    107.5000,      55.0000,   1.00000,    481.3633
    112.5000,      55.0000,   1.00000,    442.8307
    117.5000,      55.0000,   1.00000,    411.4003
    122.5000,      55.0000,   1.00000,    407.1038
    127.5000,      55.0000,   1.00000,    416.3711
    132.5000,      55.0000,   1.00000,    436.3535
    137.5000,      55.0000,   1.00000,    453.8600
    142.5000,      55.0000,   1.00000,    455.9763
    147.5000,      55.0000,   1.00000,    451.6989
    152.5000,      55.0000,   1.00000,    440.8870
    157.5000,      55.0000,   1.00000,    429.1104
    162.5000,      55.0000,   1.00000,    423.6028
    167.5000,      55.0000,   1.00000,    435.4031
    172.5000,      55.0000,   1.00000,    439.3343
    177.5000,      55.0000,   1.00000,    418.0315
    182.5000,      55.0000,   1.00000,    390.1872
    187.5000,      55.0000,   1.00000,    352.6182
    192.5000,      55.0000,   1.00000,    320.7853
    197.5000,      55.0000,   1.00000,    305.4987
    202.5000,      55.0000,   1.00000,    295.9773
    207.5000,      55.0000,   1.00000,    284.7961
    212.5000,      55.0000,   1.00000,    279.1603
    217.5000,      55.0000,   1.00000,    274.0931
    222.5000,      55.0000,   1.00000,    264.8974
    227.5000,      55.0000,   1.00000,    269.6862
    232.5000,      55.0000,   1.00000,    278.2747
    242.5000,      55.0000,   1.00000,    297.9051
    247.5000,      55.0000,   1.00000,    303.7309
    252.5000,      55.0000,   1.00000,    297.7784
    257.5000,      55.0000,   1.00000,    288.9262
    262.5000,      55.0000,   1.00000,    282.4513
    267.5000,      55.0000,   1.00000,    275.2797
    272.5000,      55.0000,   1.00000,    274.6340
    277.5000,      55.0000,   1.00000,    269.1690
    282.5000,      55.0000,   1.00000,    262.4093
    287.5000,      55.0000,   1.00000,    260.5105
    292.5000,      55.0000,   1.00000,    262.1898
    297.5000,      55.0000,   1.00000,    264.8526
    302.5000,      55.0000,   1.00000,    269.5237
    307.5000,      55.0000,   1.00000,    272.6898
    312.5000,      55.0000,   1.00000,    279.1763
    317.5000,      55.0000,   1.00000,    284.7121
    322.5000,      55.0000,   1.00000,    292.3719
    327.5000,      55.0000,   1.00000,    292.0717
    332.5000,      55.0000,   1.00000,    295.0773
    337.5000,      55.0000,   1.00000,    300.3095
    342.5000,      55.0000,   1.00000,    296.3409
    347.5000,      55.0000,   1.00000,    295.0489
    352.5000,      55.0000,   1.00000,    296.7488
    357.5000,      55.0000,   1.00000,    299.3773
    362.5000,      55.0000,   1.00000,    304.3099
    367.5000,      55.0000,   1.00000,    303.8458
    372.5000,      55.0000,   1.00000,    302.1443
    377.5000,      55.0000,   1.00000,    298.1793
    382.5000,      55.0000,   1.00000,    302.6788
    387.5000,      55.0000,   1.00000,    305.2438
    392.5000,      55.0000,   1.00000,    302.4019
     82.5000,      15.0000,   5.00000,    648.0927
     87.5000,      15.0000,   5.00000,    621.5931
     92.5000,      15.0000,   5.00000,    546.5945
     97.5000,      15.0000,   5.00000,    471.8193
    107.5000,      15.0000,   5.00000,    408.8274
    112.5000,      15.0000,   5.00000,    392.2555
    117.5000,      15.0000,   5.00000,    406.3573
    122.5000,      15.0000,   5.00000,    413.7180
    127.5000,      15.0000,   5.00000,    401.3853
    132.5000,      15.0000,   5.00000,    366.2997
    137.5000,      15.0000,   5.00000,    333.8734
    142.5000,      15.0000,   5.00000,    362.3829
    147.5000,      15.0000,   5.00000,    424.7746
    152.5000,      15.0000,   5.00000,    519.0084
    157.5000,      15.0000,   5.00000,    557.7625
    162.5000,      15.0000,   5.00000,    549.3055
    167.5000,      15.0000,   5.00000,    493.3816
    172.5000,      15.0000,   5.00000,    444.4003
    177.5000,      15.0000,   5.00000,    399.3478
    182.5000,      15.0000,   5.00000,    350.5796
    187.5000,      15.0000,   5.00000,    308.7797
    192.5000,      15.0000,   5.00000,    255.6914
    197.5000,      15.0000,   5.00000,    222.4487
    202.5000,      15.0000,   5.00000,    182.8094
    207.5000,      15.0000,   5.00000,    193.7868
    212.5000,      15.0000,   5.00000,    229.9729
    217.5000,      15.0000,   5.00000,    263.8987
    222.5000,      15.0000,   5.00000,    280.0035
    227.5000,      15.0000,   5.00000,    277.6827
    232.5000,      15.0000,   5.00000,    268.6470
    252.5000,      15.0000,   5.00000,    292.9003
    257.5000,      15.0000,   5.00000,    278.2341
    262.5000,      15.0000,   5.00000,    272.8468
    267.5000,      15.0000,   5.00000,    288.6331
    272.5000,      15.0000,   5.00000,    290.8069
    287.5000,      15.0000,   5.00000,    229.3113
    292.5000,      15.0000,   5.00000,    250.0676
    297.5000,      15.0000,   5.00000,    258.0505
    302.5000,      15.0000,   5.00000,    280.9104
    307.5000,      15.0000,   5.00000,    276.6850
    312.5000,      15.0000,   5.00000,    281.8515
    317.5000,      15.0000,   5.00000,    282.8965
    322.5000,      15.0000,   5.00000,    288.4548
    327.5000,      15.0000,   5.00000,    288.1845
    332.5000,      15.0000,   5.00000,    285.4033
    337.5000,      15.0000,   5.00000,    287.2646
    342.5000,      15.0000,   5.00000,    284.0258
    357.5000,      15.0000,   5.00000,    294.1854
    362.5000,      15.0000,   5.00000,    290.6725
    392.5000,      15.0000,   5.00000,    317.6760
     97.5000,      65.0000,   1.00000,    482.4133
    102.5000,      65.0000,   1.00000,    473.8472
    107.5000,      65.0000,   1.00000,    461.6566
    112.5000,      65.0000,   1.00000,    449.3515
    117.5000,      65.0000,   1.00000,    436.8046
    122.5000,      65.0000,   1.00000,    420.1140
    127.5000,      65.0000,   1.00000,    417.0993
    132.5000,      65.0000,   1.00000,    418.1739
    137.5000,      65.0000,   1.00000,    414.9967
    142.5000,      65.0000,   1.00000,    416.5609
    147.5000,      65.0000,   1.00000,    421.5910
    152.5000,      65.0000,   1.00000,    420.3563
    157.5000,      65.0000,   1.00000,    408.2121
    162.5000,      65.0000,   1.00000,    400.9720
    167.5000,      65.0000,   1.00000,    394.6316
    172.5000,      65.0000,   1.00000,    394.4334
    177.5000,      65.0000,   1.00000,    397.9866
    182.5000,      65.0000,   1.00000,    394.9972
    187.5000,      65.0000,   1.00000,    388.2841
    192.5000,      65.0000,   1.00000,    362.8633
    197.5000,      65.0000,   1.00000,    335.5631
    202.5000,      65.0000,   1.00000,    315.2624
    207.5000,      65.0000,   1.00000,    299.4615
    212.5000,      65.0000,   1.00000,    283.0170
    217.5000,      65.0000,   1.00000,    275.8517
    257.5000,      65.0000,   1.00000,    284.5075
    262.5000,      65.0000,   1.00000,    282.5404
    267.5000,      65.0000,   1.00000,    285.5536
    272.5000,      65.0000,   1.00000,    285.3683
    277.5000,      65.0000,   1.00000,    285.7847
    287.5000,      65.0000,   1.00000,    275.2909
    292.5000,      65.0000,   1.00000,    272.0289
    297.5000,      65.0000,   1.00000,    269.1684
    302.5000,      65.0000,   1.00000,    262.2641
    307.5000,      65.0000,   1.00000,    257.1645
    312.5000,      65.0000,   1.00000,    256.5999
    317.5000,      65.0000,   1.00000,    259.8123
    322.5000,      65.0000,   1.00000,    268.9413
    327.5000,      65.0000,   1.00000,    274.0702
    332.5000,      65.0000,   1.00000,    273.8408
    337.5000,      65.0000,   1.00000,    274.6415
    342.5000,      65.0000,   1.00000,    277.0969
    347.5000,      65.0000,   1.00000,    281.3438
    352.5000,      65.0000,   1.00000,    284.8544
    357.5000,      65.0000,   1.00000,    286.4264
    362.5000,      65.0000,   1.00000,    284.2246
    367.5000,      65.0000,   1.00000,    287.8004
    372.5000,      65.0000,   1.00000,    291.2733
    377.5000,      65.0000,   1.00000,    293.0776
     97.5000,      15.0000,   6.00000,    453.4328
    102.5000,      15.0000,   6.00000,    414.6068
    107.5000,      15.0000,   6.00000,    401.2984
    112.5000,      15.0000,   6.00000,    395.4333
    117.5000,      15.0000,   6.00000,    413.2316
    122.5000,      15.0000,   6.00000,    415.8088
    127.5000,      15.0000,   6.00000,    394.4677
    132.5000,      15.0000,   6.00000,    350.5246
    137.5000,      15.0000,   6.00000,    315.4316
    142.5000,      15.0000,   6.00000,    345.1883
    147.5000,      15.0000,   6.00000,    410.0166
    152.5000,      15.0000,   6.00000,    506.9864
    157.5000,      15.0000,   6.00000,    546.5500
    162.5000,      15.0000,   6.00000,    540.0535
    167.5000,      15.0000,   6.00000,    482.4467
    172.5000,      15.0000,   6.00000,    434.6890
    177.5000,      15.0000,   6.00000,    394.0403
    182.5000,      15.0000,   6.00000,    354.8505
    187.5000,      15.0000,   6.00000,    320.1461
    192.5000,      15.0000,   6.00000,    268.6362
    197.5000,      15.0000,   6.00000,    232.5957
    202.5000,      15.0000,   6.00000,    187.0819
    207.5000,      15.0000,   6.00000,    193.2191
    212.5000,      15.0000,   6.00000,    224.4779
    217.5000,      15.0000,   6.00000,    259.9323
    267.5000,      15.0000,   6.00000,    293.3914
    272.5000,      15.0000,   6.00000,    301.2523
    297.5000,      15.0000,   6.00000,    263.1471
    307.5000,      15.0000,   6.00000,    264.6302
    312.5000,      15.0000,   6.00000,    265.0705
    317.5000,      15.0000,   6.00000,    264.3877
    322.5000,      15.0000,   6.00000,    272.1816
    327.5000,      15.0000,   6.00000,    270.0080
    342.5000,      15.0000,   6.00000,    265.9388
    105.0000,      30.0000,   3.00000,    432.6810
    110.0000,      30.0000,   3.00000,    420.9228
    115.0000,      30.0000,   3.00000,    413.4549
    120.0000,      30.0000,   3.00000,    397.6885
    125.0000,      30.0000,   3.00000,    384.8579
    130.0000,      30.0000,   3.00000,    369.1766
    135.0000,      30.0000,   3.00000,    373.5060
    140.0000,      30.0000,   3.00000,    378.9589
    145.0000,      30.0000,   3.00000,    401.5229
    150.0000,      30.0000,   3.00000,    430.7079
    155.0000,      30.0000,   3.00000,    461.1392
    160.0000,      30.0000,   3.00000,    488.5757
    165.0000,      30.0000,   3.00000,    489.9126
    170.0000,      30.0000,   3.00000,    467.0620
    175.0000,      30.0000,   3.00000,    415.8273
    180.0000,      30.0000,   3.00000,    374.9963
    185.0000,      30.0000,   3.00000,    333.2217
    190.0000,      30.0000,   3.00000,    300.1729
    195.0000,      30.0000,   3.00000,    262.4665
    200.0000,      30.0000,   3.00000,    239.3829
    205.0000,      30.0000,   3.00000,    235.2884
    210.0000,      30.0000,   3.00000,    227.6079
    265.0000,      30.0000,   3.00000,    288.9174
    270.0000,      30.0000,   3.00000,    281.9334
    275.0000,      30.0000,   3.00000,    279.9068
    280.0000,      30.0000,   3.00000,    277.2448
    290.0000,      30.0000,   3.00000,    268.4580
    295.0000,      30.0000,   3.00000,    265.8288
    300.0000,      30.0000,   3.00000,    269.5768
    305.0000,      30.0000,   3.00000,    268.1933
    310.0000,      30.0000,   3.00000,    269.6245
    315.0000,      30.0000,   3.00000,    265.9003
    320.0000,      30.0000,   3.00000,    262.7990
    325.0000,      30.0000,   3.00000,    261.3427
    330.0000,      30.0000,   3.00000,    262.9808
    335.0000,      30.0000,   3.00000,    263.5485
    340.0000,      30.0000,   3.00000,    264.2534
    345.0000,      30.0000,   3.00000,    264.5398
    350.0000,      30.0000,   3.00000,    265.4930
    355.0000,      30.0000,   3.00000,    264.9776
    360.0000,      30.0000,   3.00000,    266.7281
    365.0000,      30.0000,   3.00000,    270.2187
    370.0000,      30.0000,   3.00000,    269.5452
    112.5000,      25.0000,   4.00000,    414.9646
    122.5000,      25.0000,   4.00000,    401.8060
    127.5000,      25.0000,   4.00000,    384.6708
    137.5000,      25.0000,   4.00000,    364.6365
    142.5000,      25.0000,   4.00000,    375.9278
    147.5000,      25.0000,   4.00000,    417.7734
    152.5000,      25.0000,   4.00000,    464.2431
    157.5000,      25.0000,   4.00000,    495.5722
    162.5000,      25.0000,   4.00000,    492.7686
    167.5000,      25.0000,   4.00000,    482.7221
    172.5000,      25.0000,   4.00000,    437.7718
    177.5000,      25.0000,   4.00000,    384.2525
    182.5000,      25.0000,   4.00000,    354.7489
    187.5000,      25.0000,   4.00000,    312.9229
    192.5000,      25.0000,   4.00000,    264.9825
    197.5000,      25.0000,   4.00000,    236.4967
    202.5000,      25.0000,   4.00000,    226.3998
    272.5000,      25.0000,   4.00000,    282.3917
    287.5000,      25.0000,   4.00000,    270.8371
    292.5000,      25.0000,   4.00000,    269.1969
    297.5000,      25.0000,   4.00000,    275.6899
    302.5000,      25.0000,   4.00000,    276.2768
    307.5000,      25.0000,   4.00000,    282.9123
    312.5000,      25.0000,   4.00000,    271.8740
    317.5000,      25.0000,   4.00000,    269.4784
    327.5000,      25.0000,   4.00000,    259.6168
    362.5000,      25.0000,   4.00000,    262.5770
  13.71
ITERATION 2
MODEL RESISTIVITY
LAYER 1
93,     2.5000
     10.0000,     1259.8
     15.0000,     1364.0
     20.0000,     1492.1
     25.0000,     1423.7
     30.0000,     1414.6
     35.0000,     1392.8
     40.0000,     1440.8
     45.0000,     1534.0
     50.0000,     1789.7
     55.0000,     1863.8
     60.0000,     1757.1
     65.0000,     1659.6
     70.0000,     1599.2
     75.0000,     1602.1
     80.0000,     1655.6
     85.0000,     1989.2
     90.0000,     1982.8
     95.0000,     1604.6
    100.0000,     1423.3
    105.0000,     1471.8
    110.0000,     1455.8
    115.0000,     1651.1
    120.0000,     1810.9
    125.0000,     1969.0
    130.0000,     1792.3
    135.0000,     1390.6
    140.0000,     1122.3
    145.0000,     1122.8
    150.0000,     1868.2
    155.0000,     2372.6
    160.0000,     3316.7
    165.0000,     3192.5
    170.0000,     2344.7
    175.0000,     1700.6
    180.0000,     1480.4
    185.0000,     1118.3
    190.0000,     958.20
    195.0000,     1330.2
    200.0000,     907.12
    205.0000,     1050.9
    210.0000,     1369.9
    215.0000,     1644.4
    220.0000,     1926.6
    225.0000,     1812.5
    230.0000,     1281.7
    235.0000,     1013.3
    240.0000,     760.26
    245.0000,     661.24
    250.0000,     610.98
    255.0000,     566.85
    260.0000,     441.39
    265.0000,     397.34
    270.0000,     430.49
    275.0000,     447.45
    280.0000,     356.72
    285.0000,     285.33
    290.0000,     287.11
    295.0000,     263.59
    300.0000,     344.25
    305.0000,     291.31
    310.0000,     313.45
    315.0000,     302.10
    320.0000,     300.03
    325.0000,     307.28
    330.0000,     307.30
    335.0000,     276.19
    340.0000,     268.07
    345.0000,     269.27
    350.0000,     259.66
    355.0000,     262.25
    360.0000,     260.90
    365.0000,     254.76
    370.0000,     242.00
    375.0000,     242.82
    380.0000,     246.93
    385.0000,     234.93
    390.0000,     273.61
    395.0000,     252.88
    400.0000,     260.66
    405.0000,     235.92
    410.0000,     251.22
    415.0000,     255.05
    420.0000,     190.07
    425.0000,     260.58
    430.0000,     244.65
    435.0000,     245.39
    440.0000,     218.57
    445.0000,     218.91
    450.0000,     217.01
    455.0000,     255.94
    460.0000,     255.97
    465.0000,     248.36
           244.0563
LAYER 2
93,     5.2500
     10.0000,     1236.3
     15.0000,     1345.2
     20.0000,     1439.2
     25.0000,     1388.9
     30.0000,     1372.6
     35.0000,     1357.7
     40.0000,     1371.0
     45.0000,     1457.0
     50.0000,     1695.6
     55.0000,     1762.7
     60.0000,     1692.5
     65.0000,     1604.0
     70.0000,     1572.1
     75.0000,     1583.0
     80.0000,     1656.6
     85.0000,     1951.1
     90.0000,     1946.6
     95.0000,     1595.9
    100.0000,     1438.3
    105.0000,     1470.0
    110.0000,     1469.3
    115.0000,     1659.8
    120.0000,     1828.1
    125.0000,     1975.1
    130.0000,     1816.4
    135.0000,     1402.0
    140.0000,     1140.4
    145.0000,     1135.4
    150.0000,     1847.7
    155.0000,     2200.6
    160.0000,     2767.7
    165.0000,     2602.6
    170.0000,     1864.8
    175.0000,     1519.9
    180.0000,     1442.6
    185.0000,     1102.5
    190.0000,     950.80
    195.0000,     1317.9
    200.0000,     920.48
    205.0000,     1018.6
    210.0000,     1372.4
    215.0000,     1626.4
    220.0000,     1888.6
    225.0000,     1803.6
    230.0000,     1286.6
    235.0000,     1011.9
    240.0000,     760.83
    245.0000,     669.19
    250.0000,     623.29
    255.0000,     572.57
    260.0000,     450.62
    265.0000,     413.17
    270.0000,     434.99
    275.0000,     450.68
    280.0000,     370.64
    285.0000,     295.96
    290.0000,     293.59
    295.0000,     279.88
    300.0000,     344.63
    305.0000,     305.55
    310.0000,     315.97
    315.0000,     307.82
    320.0000,     304.20
    325.0000,     308.46
    330.0000,     307.78
    335.0000,     278.23
    340.0000,     271.39
    345.0000,     271.63
    350.0000,     262.07
    355.0000,     264.11
    360.0000,     262.55
    365.0000,     255.33
    370.0000,     243.80
    375.0000,     244.16
    380.0000,     247.56
    385.0000,     241.98
    390.0000,     273.02
    395.0000,     259.64
    400.0000,     260.48
    405.0000,     241.45
    410.0000,     253.29
    415.0000,     254.83
    420.0000,     207.76
    425.0000,     260.00
    430.0000,     248.74
    435.0000,     245.14
    440.0000,     221.13
    445.0000,     221.08
    450.0000,     221.94
    455.0000,     255.72
    460.0000,     255.82
    465.0000,     248.86
           245.5171
LAYER 3
91,     8.2750
     15.0000,     1158.5
     20.0000,     1182.7
     25.0000,     1171.7
     30.0000,     1146.5
     35.0000,     1144.7
     40.0000,     1133.2
     45.0000,     1206.1
     50.0000,     1416.1
     55.0000,     1502.8
     60.0000,     1496.7
     65.0000,     1469.6
     70.0000,     1472.6
     75.0000,     1508.0
     80.0000,     1607.7
     85.0000,     1787.1
     90.0000,     1781.2
     95.0000,     1556.9
    100.0000,     1484.7
    105.0000,     1493.2
    110.0000,     1520.0
    115.0000,     1663.6
    120.0000,     1824.2
    125.0000,     1922.9
    130.0000,     1824.6
    135.0000,     1451.4
    140.0000,     1270.5
    145.0000,     1296.2
    150.0000,     1723.2
    155.0000,     1717.8
    160.0000,     1703.2
    165.0000,     1448.6
    170.0000,     1030.5
    175.0000,     1081.7
    180.0000,     1115.8
    185.0000,     938.39
    190.0000,     833.35
    195.0000,     984.99
    200.0000,     729.63
    205.0000,     739.42
    210.0000,     1072.4
    215.0000,     1410.5
    220.0000,     1678.0
    225.0000,     1670.4
    230.0000,     1288.6
    235.0000,     1006.3
    240.0000,     763.52
    245.0000,     697.71
    250.0000,     684.01
    255.0000,     627.29
    260.0000,     521.74
    265.0000,     487.30
    270.0000,     489.20
    275.0000,     496.73
    280.0000,     444.69
    285.0000,     364.31
    290.0000,     348.03
    295.0000,     343.58
    300.0000,     371.82
    305.0000,     358.44
    310.0000,     358.30
    315.0000,     349.08
    320.0000,     334.22
    325.0000,     330.39
    330.0000,     321.55
    335.0000,     296.41
    340.0000,     291.90
    345.0000,     291.68
    350.0000,     281.77
    355.0000,     281.65
    360.0000,     278.39
    365.0000,     267.14
    370.0000,     257.64
    375.0000,     257.81
    380.0000,     262.79
    385.0000,     263.32
    390.0000,     281.27
    395.0000,     275.10
    400.0000,     268.48
    405.0000,     256.23
    410.0000,     261.10
    415.0000,     261.29
    420.0000,     243.12
    425.0000,     261.50
    430.0000,     255.46
    435.0000,     244.64
    440.0000,     230.06
    445.0000,     230.86
    450.0000,     235.32
    455.0000,     255.61
    460.0000,     255.92
           249.6403
LAYER 4
89,    11.6025
     20.0000,     898.27
     25.0000,     907.13
     30.0000,     900.53
     35.0000,     897.25
     40.0000,     901.64
     45.0000,     992.23
     50.0000,     1207.8
     55.0000,     1361.0
     60.0000,     1382.3
     65.0000,     1405.2
     70.0000,     1408.5
     75.0000,     1451.1
     80.0000,     1526.1
     85.0000,     1616.3
     90.0000,     1596.2
     95.0000,     1437.0
    100.0000,     1380.8
    105.0000,     1394.3
    110.0000,     1458.5
    115.0000,     1468.6
    120.0000,     1547.7
    125.0000,     1598.3
    130.0000,     1540.6
    135.0000,     1316.7
    140.0000,     1254.5
    145.0000,     1311.7
    150.0000,     1412.6
    155.0000,     1199.0
    160.0000,     1060.1
    165.0000,     764.08
    170.0000,     574.34
    175.0000,     661.79
    180.0000,     695.78
    185.0000,     627.78
    190.0000,     512.33
    195.0000,     511.43
    200.0000,     343.72
    205.0000,     340.08
    210.0000,     516.11
    215.0000,     862.95
    220.0000,     1194.8
    225.0000,     1266.4
    230.0000,     1155.2
    235.0000,     952.82
    240.0000,     758.29
    245.0000,     726.87
    250.0000,     715.21
    255.0000,     678.52
    260.0000,     601.92
    265.0000,     575.62
    270.0000,     567.86
    275.0000,     566.27
    280.0000,     536.31
    285.0000,     464.03
    290.0000,     435.62
    295.0000,     430.78
    300.0000,     438.44
    305.0000,     433.43
    310.0000,     431.73
    315.0000,     417.14
    320.0000,     387.06
    325.0000,     367.90
    330.0000,     350.25
    335.0000,     329.29
    340.0000,     327.12
    345.0000,     326.70
    350.0000,     316.58
    355.0000,     315.63
    360.0000,     309.13
    365.0000,     293.16
    370.0000,     283.47
    375.0000,     283.74
    380.0000,     291.08
    385.0000,     296.37
    390.0000,     306.51
    395.0000,     300.27
    400.0000,     286.82
    405.0000,     276.32
    410.0000,     278.69
    415.0000,     279.53
    420.0000,     273.25
    425.0000,     275.67
    430.0000,     266.99
    435.0000,     251.37
    440.0000,     242.79
    445.0000,     244.90
    450.0000,     249.93
    455.0000,     259.67
           257.0807
LAYER 5
85,    15.2628
     30.0000,     704.86
     35.0000,     729.17
     40.0000,     755.65
     45.0000,     892.78
     50.0000,     1072.4
     55.0000,     1284.2
     60.0000,     1373.9
     65.0000,     1404.7
     70.0000,     1406.9
     75.0000,     1401.4
     80.0000,     1389.1
     85.0000,     1385.1
     90.0000,     1241.7
     95.0000,     1033.6
    100.0000,     853.23
    105.0000,     710.31
    110.0000,     600.05
    115.0000,     524.64
    120.0000,     491.72
    125.0000,     483.42
    130.0000,     476.74
    135.0000,     492.88
    140.0000,     513.62
    145.0000,     591.89
    150.0000,     680.38
    155.0000,     681.92
    160.0000,     651.74
    165.0000,     537.90
    170.0000,     457.43
    175.0000,     454.88
    180.0000,     453.33
    185.0000,     320.72
    190.0000,     178.23
    195.0000,     109.41
    200.0000,      69.67
    205.0000,      72.53
    210.0000,      93.39
    215.0000,     187.43
    220.0000,     353.89
    225.0000,     496.55
    230.0000,     563.11
    235.0000,     595.12
    240.0000,     634.51
    245.0000,     696.75
    250.0000,     706.24
    255.0000,     686.04
    260.0000,     621.90
    265.0000,     585.20
    270.0000,     569.04
    275.0000,     572.58
    280.0000,     572.04
    285.0000,     552.64
    290.0000,     535.63
    295.0000,     534.51
    300.0000,     522.16
    305.0000,     519.11
    310.0000,     511.28
    315.0000,     488.38
    320.0000,     451.96
    325.0000,     422.71
    330.0000,     401.26
    335.0000,     389.67
    340.0000,     388.42
    345.0000,     387.90
    350.0000,     381.93
    355.0000,     378.20
    360.0000,     368.80
    365.0000,     356.30
    370.0000,     350.49
    375.0000,     350.88
    380.0000,     357.82
    385.0000,     365.22
    390.0000,     368.32
    395.0000,     363.87
    400.0000,     352.49
    405.0000,     345.30
    410.0000,     344.74
    415.0000,     344.30
    420.0000,     339.38
    425.0000,     338.18
    430.0000,     318.13
    435.0000,     299.09
    440.0000,     289.00
    445.0000,     288.39
           283.1094
LAYER 6
81,    19.2890
     40.0000,     765.02
     45.0000,     921.83
     50.0000,     1034.5
     55.0000,     1232.7
     60.0000,     1344.1
     65.0000,     1393.9
     70.0000,     1396.7
     75.0000,     1378.3
     80.0000,     1369.9
     85.0000,     1304.1
     90.0000,     1140.9
     95.0000,     933.86
    100.0000,     747.03
    105.0000,     603.12
    110.0000,     493.93
    115.0000,     411.99
    120.0000,     370.70
    125.0000,     359.54
    130.0000,     361.13
    135.0000,     365.53
    140.0000,     384.76
    145.0000,     436.28
    150.0000,     479.41
    155.0000,     481.89
    160.0000,     483.33
    165.0000,     467.11
    170.0000,     454.55
    175.0000,     450.07
    180.0000,     424.69
    185.0000,     316.13
    190.0000,     190.20
    195.0000,     109.75
    200.0000,      73.32
    205.0000,      76.69
    210.0000,      80.24
    215.0000,     107.09
    220.0000,     161.70
    225.0000,     219.80
    230.0000,     267.83
    235.0000,     313.61
    240.0000,     370.57
    245.0000,     437.46
    250.0000,     480.54
    255.0000,     488.81
    260.0000,     486.22
    265.0000,     483.07
    270.0000,     480.73
    275.0000,     490.75
    280.0000,     504.97
    285.0000,     510.47
    290.0000,     512.86
    295.0000,     513.93
    300.0000,     507.22
    305.0000,     504.31
    310.0000,     500.50
    315.0000,     482.43
    320.0000,     451.72
    325.0000,     423.21
    330.0000,     402.48
    335.0000,     392.87
    340.0000,     391.03
    345.0000,     389.97
    350.0000,     385.91
    355.0000,     381.02
    360.0000,     373.07
    365.0000,     365.09
    370.0000,     362.26
    375.0000,     363.10
    380.0000,     369.29
    385.0000,     376.84
    390.0000,     380.31
    395.0000,     379.80
    400.0000,     376.48
    405.0000,     373.69
    410.0000,     373.43
    415.0000,     372.94
    420.0000,     370.23
    425.0000,     363.87
    430.0000,     347.67
    435.0000,     333.57
           316.8805
LAYER 7
77,    23.7179
     50.0000,     920.15
     55.0000,     1127.3
     60.0000,     1238.9
     65.0000,     1306.8
     70.0000,     1325.6
     75.0000,     1313.5
     80.0000,     1310.7
     85.0000,     1241.6
     90.0000,     1095.3
     95.0000,     910.61
    100.0000,     740.74
    105.0000,     615.22
    110.0000,     515.84
    115.0000,     424.67
    120.0000,     377.68
    125.0000,     362.23
    130.0000,     361.02
    135.0000,     365.07
    140.0000,     384.82
    145.0000,     423.14
    150.0000,     454.57
    155.0000,     457.77
    160.0000,     465.36
    165.0000,     465.04
    170.0000,     457.61
    175.0000,     450.47
    180.0000,     421.63
    185.0000,     320.40
    190.0000,     191.79
    195.0000,     114.37
    200.0000,      81.94
    205.0000,      79.51
    210.0000,      80.59
    215.0000,      96.72
    220.0000,     120.22
    225.0000,     141.36
    230.0000,     163.14
    235.0000,     186.80
    240.0000,     217.11
    245.0000,     251.63
    250.0000,     280.19
    255.0000,     297.00
    260.0000,     305.74
    265.0000,     312.74
    270.0000,     323.20
    275.0000,     340.53
    280.0000,     361.89
    285.0000,     381.10
    290.0000,     396.11
    295.0000,     406.68
    300.0000,     412.19
    305.0000,     413.54
    310.0000,     413.02
    315.0000,     409.96
    320.0000,     400.44
    325.0000,     388.89
    330.0000,     380.01
    335.0000,     375.70
    340.0000,     374.53
    345.0000,     373.70
    350.0000,     371.53
    355.0000,     368.18
    360.0000,     363.79
    365.0000,     360.32
    370.0000,     359.76
    375.0000,     361.59
    380.0000,     367.75
    385.0000,     375.33
    390.0000,     379.86
    395.0000,     380.59
    400.0000,     380.65
    405.0000,     380.64
    410.0000,     380.76
    415.0000,     380.69
    420.0000,     379.33
    425.0000,     374.24
           358.6072
LAYER 8
73,    28.5897
     60.0000,     1081.5
     65.0000,     1144.0
     70.0000,     1185.4
     75.0000,     1192.1
     80.0000,     1188.8
     85.0000,     1152.2
     90.0000,     1049.8
     95.0000,     899.59
    100.0000,     747.02
    105.0000,     628.90
    110.0000,     519.25
    115.0000,     443.04
    120.0000,     401.05
    125.0000,     386.58
    130.0000,     385.81
    135.0000,     389.70
    140.0000,     405.44
    145.0000,     431.89
    150.0000,     455.65
    155.0000,     466.11
    160.0000,     467.23
    165.0000,     471.36
    170.0000,     474.00
    175.0000,     469.46
    180.0000,     438.55
    185.0000,     353.66
    190.0000,     243.65
    195.0000,     164.06
    200.0000,     123.01
    205.0000,     109.14
    210.0000,     108.08
    215.0000,     109.52
    220.0000,     119.20
    225.0000,     131.95
    230.0000,     139.39
    235.0000,     146.26
    240.0000,     158.46
    245.0000,     173.54
    250.0000,     187.57
    255.0000,     198.55
    260.0000,     206.98
    265.0000,     215.03
    270.0000,     225.28
    275.0000,     239.30
    280.0000,     256.52
    285.0000,     274.72
    290.0000,     291.91
    295.0000,     306.93
    300.0000,     319.10
    305.0000,     327.93
    310.0000,     333.32
    315.0000,     335.51
    320.0000,     335.75
    325.0000,     336.00
    330.0000,     336.17
    335.0000,     336.32
    340.0000,     336.70
    345.0000,     337.02
    350.0000,     337.13
    355.0000,     337.29
    360.0000,     337.56
    365.0000,     337.78
    370.0000,     339.93
    375.0000,     345.67
    380.0000,     354.69
    385.0000,     364.76
    390.0000,     372.55
    395.0000,     376.44
    400.0000,     378.87
    405.0000,     380.62
    410.0000,     380.85
    415.0000,     380.75
           380.2118
LAYER 9
67,    33.9487
     75.0000,     1068.1
     80.0000,     1049.6
     85.0000,     1042.6
     90.0000,     989.94
     95.0000,     878.75
    100.0000,     746.69
    105.0000,     634.82
    110.0000,     557.65
    115.0000,     499.86
    120.0000,     465.72
    125.0000,     453.96
    130.0000,     452.53
    135.0000,     451.36
    140.0000,     457.80
    145.0000,     471.78
    150.0000,     487.24
    155.0000,     497.96
    160.0000,     501.53
    165.0000,     503.74
    170.0000,     506.91
    175.0000,     502.13
    180.0000,     472.90
    185.0000,     404.71
    190.0000,     313.29
    195.0000,     233.43
    200.0000,     180.04
    205.0000,     150.11
    210.0000,     135.72
    215.0000,     130.74
    220.0000,     130.50
    225.0000,     132.25
    230.0000,     136.84
    235.0000,     141.15
    240.0000,     142.47
    245.0000,     148.10
    250.0000,     154.33
    255.0000,     160.25
    260.0000,     165.86
    265.0000,     171.90
    270.0000,     179.43
    275.0000,     189.22
    280.0000,     201.27
    285.0000,     214.85
    290.0000,     228.92
    295.0000,     242.54
    300.0000,     255.01
    305.0000,     265.78
    310.0000,     274.48
    315.0000,     281.00
    320.0000,     285.65
    325.0000,     289.14
    330.0000,     292.06
    335.0000,     294.82
    340.0000,     297.32
    345.0000,     299.40
    350.0000,     300.96
    355.0000,     302.24
    360.0000,     303.81
    365.0000,     306.84
    370.0000,     312.64
    375.0000,     321.72
    380.0000,     334.01
    385.0000,     348.08
    390.0000,     360.39
    395.0000,     365.91
    400.0000,     370.71
           378.7816
LAYER 10
61,    39.8436
     90.0000,     937.20
     95.0000,     822.39
    100.0000,     733.19
    105.0000,     642.83
    110.0000,     588.00
    115.0000,     557.75
    120.0000,     537.60
    125.0000,     535.93
    130.0000,     527.10
    135.0000,     520.26
    140.0000,     520.95
    145.0000,     527.76
    150.0000,     537.17
    155.0000,     544.94
    160.0000,     548.02
    165.0000,     548.91
    170.0000,     548.71
    175.0000,     539.30
    180.0000,     509.14
    185.0000,     450.12
    190.0000,     371.04
    195.0000,     293.27
    200.0000,     231.64
    205.0000,     189.17
    210.0000,     162.72
    215.0000,     147.95
    220.0000,     141.04
    225.0000,     138.91
    230.0000,     138.82
    235.0000,     139.73
    240.0000,     141.92
    245.0000,     142.79
    250.0000,     144.91
    255.0000,     147.65
    260.0000,     150.82
    265.0000,     154.71
    270.0000,     159.82
    275.0000,     166.55
    280.0000,     174.96
    285.0000,     184.79
    290.0000,     195.48
    295.0000,     206.40
    300.0000,     217.00
    305.0000,     226.83
    310.0000,     235.55
    315.0000,     242.99
    320.0000,     249.21
    325.0000,     254.50
    330.0000,     259.10
    335.0000,     263.17
    340.0000,     266.69
    345.0000,     269.66
    350.0000,     272.16
    355.0000,     274.42
    360.0000,     276.95
    365.0000,     280.76
    370.0000,     287.64
    375.0000,     297.41
    380.0000,     311.61
    385.0000,     326.45
           351.9532
LAYER 11
57,    46.3279
    100.0000,     707.12
    105.0000,     638.07
    110.0000,     602.93
    115.0000,     596.62
    120.0000,     586.37
    125.0000,     578.57
    130.0000,     573.31
    135.0000,     570.92
    140.0000,     572.62
    145.0000,     577.82
    150.0000,     584.42
    155.0000,     589.72
    160.0000,     591.69
    165.0000,     591.36
    170.0000,     587.42
    175.0000,     573.09
    180.0000,     539.77
    185.0000,     483.02
    190.0000,     409.15
    195.0000,     332.51
    200.0000,     266.66
    205.0000,     217.09
    210.0000,     183.18
    215.0000,     161.83
    220.0000,     149.60
    225.0000,     143.58
    230.0000,     141.43
    235.0000,     141.38
    240.0000,     142.08
    245.0000,     142.39
    250.0000,     143.02
    255.0000,     144.16
    260.0000,     145.71
    265.0000,     148.01
    270.0000,     151.45
    275.0000,     156.27
    280.0000,     162.54
    285.0000,     170.10
    290.0000,     178.57
    295.0000,     187.51
    300.0000,     196.47
    305.0000,     205.14
    310.0000,     213.22
    315.0000,     220.52
    320.0000,     227.04
    325.0000,     232.89
    330.0000,     238.15
    335.0000,     242.89
    340.0000,     247.01
    345.0000,     250.53
    350.0000,     253.43
    355.0000,     255.74
    360.0000,     257.75
    365.0000,     259.75
    370.0000,     263.76
    375.0000,     273.33
           292.4519
LAYER 12
53, 
    110.0000,     631.35
    115.0000,     601.96
    120.0000,     599.44
    125.0000,     598.55
    130.0000,     598.65
    135.0000,     600.50
    140.0000,     604.84
    145.0000,     611.18
    150.0000,     617.97
    155.0000,     623.10
    160.0000,     625.06
    165.0000,     624.33
    170.0000,     618.66
    175.0000,     601.47
    180.0000,     565.36
    185.0000,     507.27
    190.0000,     433.10
    195.0000,     354.02
    200.0000,     284.60
    205.0000,     230.98
    210.0000,     193.28
    215.0000,     168.74
    220.0000,     153.98
    225.0000,     146.03
    230.0000,     142.47
    235.0000,     141.48
    240.0000,     141.72
    245.0000,     142.32
    250.0000,     143.02
    255.0000,     143.83
    260.0000,     144.09
    265.0000,     145.10
    270.0000,     147.53
    275.0000,     151.44
    280.0000,     156.77
    285.0000,     163.36
    290.0000,     170.87
    295.0000,     178.87
    300.0000,     187.00
    305.0000,     195.02
    310.0000,     202.64
    315.0000,     209.66
    320.0000,     216.07
    325.0000,     221.99
    330.0000,     227.42
    335.0000,     232.43
    340.0000,     236.76
    345.0000,     240.43
    350.0000,     243.29
    355.0000,     244.65
    360.0000,     244.78
    365.0000,     245.75
           247.4771
CALCULATED APPARENT RESISTIVITY
      7.5000,       5.0000,   1.00000,   1233.4478
     12.5000,       5.0000,   1.00000,   1275.5342
     17.5000,       5.0000,   1.00000,   1345.0571
     22.5000,       5.0000,   1.00000,   1310.7117
     27.5000,       5.0000,   1.00000,   1342.4271
     32.5000,       5.0000,   1.00000,   1346.9850
     37.5000,       5.0000,   1.00000,   1397.8154
     42.5000,       5.0000,   1.00000,   1452.5924
     47.5000,       5.0000,   1.00000,   1597.5179
     52.5000,       5.0000,   1.00000,   1622.8635
     57.5000,       5.0000,   1.00000,   1634.9265
     62.5000,       5.0000,   1.00000,   1618.4028
     67.5000,       5.0000,   1.00000,   1588.6552
     72.5000,       5.0000,   1.00000,   1645.3010
     77.5000,       5.0000,   1.00000,   1641.3771
     82.5000,       5.0000,   1.00000,   1754.2877
     87.5000,       5.0000,   1.00000,   1730.7932
     92.5000,       5.0000,   1.00000,   1589.6218
     97.5000,       5.0000,   1.00000,   1500.1838
    102.5000,       5.0000,   1.00000,   1520.4143
    107.5000,       5.0000,   1.00000,   1485.3711
    112.5000,       5.0000,   1.00000,   1630.0897
    117.5000,       5.0000,   1.00000,   1654.1368
    122.5000,       5.0000,   1.00000,   1696.6589
    127.5000,       5.0000,   1.00000,   1587.1833
    132.5000,       5.0000,   1.00000,   1418.7317
    137.5000,       5.0000,   1.00000,   1337.3220
    142.5000,       5.0000,   1.00000,   1304.4850
    147.5000,       5.0000,   1.00000,   1796.0189
    152.5000,       5.0000,   1.00000,   1865.2838
    157.5000,       5.0000,   1.00000,   2215.7363
    162.5000,       5.0000,   1.00000,   2083.6311
    167.5000,       5.0000,   1.00000,   1873.8245
    172.5000,       5.0000,   1.00000,   1500.0493
    177.5000,       5.0000,   1.00000,   1347.7367
    182.5000,       5.0000,   1.00000,   1142.8735
    187.5000,       5.0000,   1.00000,    921.8998
    192.5000,       5.0000,   1.00000,   1144.1575
    197.5000,       5.0000,   1.00000,    882.5905
    202.5000,       5.0000,   1.00000,   1090.7999
    207.5000,       5.0000,   1.00000,   1245.8425
    212.5000,       5.0000,   1.00000,   1374.5563
    217.5000,       5.0000,   1.00000,   1474.0336
    222.5000,       5.0000,   1.00000,   1447.0793
    227.5000,       5.0000,   1.00000,   1190.1941
    232.5000,       5.0000,   1.00000,   1034.4613
    237.5000,       5.0000,   1.00000,    805.0522
    242.5000,       5.0000,   1.00000,    700.4423
    247.5000,       5.0000,   1.00000,    608.1819
    252.5000,       5.0000,   1.00000,    567.4213
    257.5000,       5.0000,   1.00000,    485.2657
    262.5000,       5.0000,   1.00000,    445.5062
    267.5000,       5.0000,   1.00000,    434.5120
    272.5000,       5.0000,   1.00000,    422.6693
    277.5000,       5.0000,   1.00000,    371.9240
    282.5000,       5.0000,   1.00000,    328.5921
    287.5000,       5.0000,   1.00000,    333.1245
    292.5000,       5.0000,   1.00000,    286.1479
    297.5000,       5.0000,   1.00000,    352.0942
    302.5000,       5.0000,   1.00000,    300.0860
    307.5000,       5.0000,   1.00000,    330.4470
    312.5000,       5.0000,   1.00000,    314.5538
    317.5000,       5.0000,   1.00000,    313.8309
    322.5000,       5.0000,   1.00000,    308.6392
    327.5000,       5.0000,   1.00000,    306.2729
    332.5000,       5.0000,   1.00000,    286.4285
    337.5000,       5.0000,   1.00000,    282.9227
    342.5000,       5.0000,   1.00000,    277.8494
    347.5000,       5.0000,   1.00000,    267.9933
    352.5000,       5.0000,   1.00000,    269.1549
    357.5000,       5.0000,   1.00000,    264.0396
    362.5000,       5.0000,   1.00000,    261.2150
    367.5000,       5.0000,   1.00000,    249.9059
    372.5000,       5.0000,   1.00000,    252.5881
    377.5000,       5.0000,   1.00000,    258.7420
    382.5000,       5.0000,   1.00000,    242.6196
    387.5000,       5.0000,   1.00000,    275.0284
    392.5000,       5.0000,   1.00000,    249.7527
    397.5000,       5.0000,   1.00000,    267.8187
    402.5000,       5.0000,   1.00000,    245.5421
    407.5000,       5.0000,   1.00000,    246.5635
    412.5000,       5.0000,   1.00000,    261.9936
    417.5000,       5.0000,   1.00000,    210.3029
    422.5000,       5.0000,   1.00000,    265.8727
    427.5000,       5.0000,   1.00000,    230.9399
    432.5000,       5.0000,   1.00000,    245.3319
    437.5000,       5.0000,   1.00000,    227.7971
    442.5000,       5.0000,   1.00000,    235.9553
    447.5000,       5.0000,   1.00000,    226.0113
    452.5000,       5.0000,   1.00000,    250.5303
    457.5000,       5.0000,   1.00000,    245.9586
    462.5000,       5.0000,   1.00000,    250.8139
    467.5000,       5.0000,   1.00000,    247.3302
     12.5000,       5.0000,   2.00000,   1171.6664
     17.5000,       5.0000,   2.00000,   1242.1144
     22.5000,       5.0000,   2.00000,   1191.7728
     27.5000,       5.0000,   2.00000,   1220.5809
     32.5000,       5.0000,   2.00000,   1271.7264
     37.5000,       5.0000,   2.00000,   1278.0520
     42.5000,       5.0000,   2.00000,   1317.6564
     47.5000,       5.0000,   2.00000,   1469.0663
     52.5000,       5.0000,   2.00000,   1500.3401
     57.5000,       5.0000,   2.00000,   1499.4825
     62.5000,       5.0000,   2.00000,   1530.9244
     67.5000,       5.0000,   2.00000,   1562.6278
     72.5000,       5.0000,   2.00000,   1559.4017
     77.5000,       5.0000,   2.00000,   1502.1401
     82.5000,       5.0000,   2.00000,   1666.9579
     87.5000,       5.0000,   2.00000,   1680.9263
     92.5000,       5.0000,   2.00000,   1457.3975
     97.5000,       5.0000,   2.00000,   1442.0537
    102.5000,       5.0000,   2.00000,   1518.8889
    107.5000,       5.0000,   2.00000,   1444.0721
    112.5000,       5.0000,   2.00000,   1471.2776
    117.5000,       5.0000,   2.00000,   1461.0745
    122.5000,       5.0000,   2.00000,   1510.2201
    127.5000,       5.0000,   2.00000,   1490.3687
    132.5000,       5.0000,   2.00000,   1400.1432
    137.5000,       5.0000,   2.00000,   1279.1497
    142.5000,       5.0000,   2.00000,   1250.8882
    147.5000,       5.0000,   2.00000,   1550.8319
    152.5000,       5.0000,   2.00000,   1433.7067
    157.5000,       5.0000,   2.00000,   1534.8234
    162.5000,       5.0000,   2.00000,   1546.5638
    167.5000,       5.0000,   2.00000,   1270.3142
    172.5000,       5.0000,   2.00000,   1144.9424
    177.5000,       5.0000,   2.00000,   1200.3816
    182.5000,       5.0000,   2.00000,    915.6904
    187.5000,       5.0000,   2.00000,    794.5259
    192.5000,       5.0000,   2.00000,   1068.9316
    197.5000,       5.0000,   2.00000,    774.8447
    202.5000,       5.0000,   2.00000,    857.6030
    207.5000,       5.0000,   2.00000,   1055.2330
    212.5000,       5.0000,   2.00000,   1020.6714
    217.5000,       5.0000,   2.00000,   1108.6786
    222.5000,       5.0000,   2.00000,   1123.4241
    227.5000,       5.0000,   2.00000,    973.1643
    232.5000,       5.0000,   2.00000,    931.6683
    237.5000,       5.0000,   2.00000,    795.4808
    242.5000,       5.0000,   2.00000,    686.4813
    247.5000,       5.0000,   2.00000,    640.4484
    252.5000,       5.0000,   2.00000,    611.8646
    257.5000,       5.0000,   2.00000,    503.2386
    262.5000,       5.0000,   2.00000,    441.2542
    267.5000,       5.0000,   2.00000,    464.9449
    272.5000,       5.0000,   2.00000,    475.9037
    277.5000,       5.0000,   2.00000,    396.7968
    282.5000,       5.0000,   2.00000,    358.0856
    287.5000,       5.0000,   2.00000,    357.7552
    292.5000,       5.0000,   2.00000,    323.8790
    297.5000,       5.0000,   2.00000,    389.3539
    302.5000,       5.0000,   2.00000,    332.8742
    307.5000,       5.0000,   2.00000,    339.3326
    312.5000,       5.0000,   2.00000,    339.8309
    317.5000,       5.0000,   2.00000,    323.9136
    322.5000,       5.0000,   2.00000,    327.7115
    327.5000,       5.0000,   2.00000,    324.9752
    332.5000,       5.0000,   2.00000,    298.9340
    337.5000,       5.0000,   2.00000,    299.2271
    342.5000,       5.0000,   2.00000,    297.7330
    347.5000,       5.0000,   2.00000,    280.7957
    352.5000,       5.0000,   2.00000,    281.2504
    357.5000,       5.0000,   2.00000,    282.9692
    362.5000,       5.0000,   2.00000,    275.6508
    367.5000,       5.0000,   2.00000,    261.3165
    372.5000,       5.0000,   2.00000,    274.5643
    377.5000,       5.0000,   2.00000,    271.5708
    382.5000,       5.0000,   2.00000,    254.2954
    387.5000,       5.0000,   2.00000,    285.7550
    392.5000,       5.0000,   2.00000,    268.9562
    397.5000,       5.0000,   2.00000,    271.9618
    402.5000,       5.0000,   2.00000,    248.3204
    407.5000,       5.0000,   2.00000,    273.0351
    412.5000,       5.0000,   2.00000,    277.9826
    417.5000,       5.0000,   2.00000,    215.5293
    422.5000,       5.0000,   2.00000,    274.9078
    427.5000,       5.0000,   2.00000,    255.9754
    432.5000,       5.0000,   2.00000,    244.6379
    437.5000,       5.0000,   2.00000,    242.9713
    442.5000,       5.0000,   2.00000,    243.2000
    447.5000,       5.0000,   2.00000,    235.5037
    452.5000,       5.0000,   2.00000,    260.9206
    457.5000,       5.0000,   2.00000,    257.3945
    462.5000,       5.0000,   2.00000,    250.8325
     17.5000,       5.0000,   3.00000,   1149.6886
     22.5000,       5.0000,   3.00000,   1114.5852
     27.5000,       5.0000,   3.00000,   1136.7710
     32.5000,       5.0000,   3.00000,   1142.5094
     37.5000,       5.0000,   3.00000,   1162.1283
     42.5000,       5.0000,   3.00000,   1206.7395
     47.5000,       5.0000,   3.00000,   1374.3270
     52.5000,       5.0000,   3.00000,   1426.4437
     57.5000,       5.0000,   3.00000,   1417.2966
     62.5000,       5.0000,   3.00000,   1426.4415
     67.5000,       5.0000,   3.00000,   1414.0194
     72.5000,       5.0000,   3.00000,   1392.5077
     77.5000,       5.0000,   3.00000,   1394.9652
     82.5000,       5.0000,   3.00000,   1599.4353
     87.5000,       5.0000,   3.00000,   1590.6224
     92.5000,       5.0000,   3.00000,   1379.5590
     97.5000,       5.0000,   3.00000,   1293.9380
    102.5000,       5.0000,   3.00000,   1369.0867
    107.5000,       5.0000,   3.00000,   1293.9792
    112.5000,       5.0000,   3.00000,   1286.0715
    117.5000,       5.0000,   3.00000,   1284.3081
    122.5000,       5.0000,   3.00000,   1403.1100
    127.5000,       5.0000,   3.00000,   1413.6979
    132.5000,       5.0000,   3.00000,   1230.0823
    137.5000,       5.0000,   3.00000,   1080.8623
    142.5000,       5.0000,   3.00000,    988.9083
    147.5000,       5.0000,   3.00000,   1237.2003
    152.5000,       5.0000,   3.00000,   1196.4469
    157.5000,       5.0000,   3.00000,   1302.6217
    162.5000,       5.0000,   3.00000,   1112.3973
    167.5000,       5.0000,   3.00000,    945.5894
    172.5000,       5.0000,   3.00000,    863.7419
    177.5000,       5.0000,   3.00000,    863.2489
    182.5000,       5.0000,   3.00000,    753.6741
    187.5000,       5.0000,   3.00000,    668.0179
    192.5000,       5.0000,   3.00000,    876.8381
    197.5000,       5.0000,   3.00000,    639.4619
    202.5000,       5.0000,   3.00000,    663.2371
    207.5000,       5.0000,   3.00000,    709.9460
    212.5000,       5.0000,   3.00000,    800.5811
    217.5000,       5.0000,   3.00000,    830.4921
    222.5000,       5.0000,   3.00000,    847.5941
    227.5000,       5.0000,   3.00000,    755.3265
    232.5000,       5.0000,   3.00000,    737.5560
    237.5000,       5.0000,   3.00000,    666.3157
    242.5000,       5.0000,   3.00000,    657.1280
    247.5000,       5.0000,   3.00000,    642.2626
    252.5000,       5.0000,   3.00000,    621.6802
    257.5000,       5.0000,   3.00000,    488.0330
    262.5000,       5.0000,   3.00000,    435.5190
    267.5000,       5.0000,   3.00000,    478.8161
    272.5000,       5.0000,   3.00000,    513.6887
    277.5000,       5.0000,   3.00000,    439.3976
    282.5000,       5.0000,   3.00000,    358.3872
    287.5000,       5.0000,   3.00000,    367.0125
    292.5000,       5.0000,   3.00000,    343.6578
    297.5000,       5.0000,   3.00000,    426.9286
    302.5000,       5.0000,   3.00000,    356.3002
    307.5000,       5.0000,   3.00000,    364.1624
    312.5000,       5.0000,   3.00000,    337.1550
    317.5000,       5.0000,   3.00000,    342.2937
    322.5000,       5.0000,   3.00000,    340.3085
    327.5000,       5.0000,   3.00000,    340.4618
    332.5000,       5.0000,   3.00000,    314.5590
    337.5000,       5.0000,   3.00000,    311.3319
    342.5000,       5.0000,   3.00000,    308.6393
    347.5000,       5.0000,   3.00000,    294.8942
    352.5000,       5.0000,   3.00000,    296.8024
    357.5000,       5.0000,   3.00000,    297.0611
    362.5000,       5.0000,   3.00000,    290.4780
    367.5000,       5.0000,   3.00000,    279.6299
    372.5000,       5.0000,   3.00000,    283.0287
    377.5000,       5.0000,   3.00000,    285.7617
    382.5000,       5.0000,   3.00000,    265.7325
    387.5000,       5.0000,   3.00000,    302.8246
    392.5000,       5.0000,   3.00000,    279.1995
    397.5000,       5.0000,   3.00000,    279.1813
    402.5000,       5.0000,   3.00000,    263.7073
    407.5000,       5.0000,   3.00000,    282.6844
    412.5000,       5.0000,   3.00000,    289.9931
    417.5000,       5.0000,   3.00000,    225.1719
    422.5000,       5.0000,   3.00000,    288.6618
    427.5000,       5.0000,   3.00000,    266.4865
    432.5000,       5.0000,   3.00000,    271.3711
    437.5000,       5.0000,   3.00000,    240.8459
    442.5000,       5.0000,   3.00000,    249.9899
    447.5000,       5.0000,   3.00000,    243.2616
    452.5000,       5.0000,   3.00000,    276.7144
    457.5000,       5.0000,   3.00000,    269.2006
     22.5000,      15.0000,   1.00000,   1113.5189
     27.5000,      15.0000,   1.00000,   1096.5575
     32.5000,      15.0000,   1.00000,   1088.6586
     37.5000,      15.0000,   1.00000,   1113.9241
     42.5000,      15.0000,   1.00000,   1210.2899
     47.5000,      15.0000,   1.00000,   1298.5062
     52.5000,      15.0000,   1.00000,   1369.1376
     57.5000,      15.0000,   1.00000,   1385.1212
     62.5000,      15.0000,   1.00000,   1328.4111
     67.5000,      15.0000,   1.00000,   1265.8372
     72.5000,      15.0000,   1.00000,   1282.7904
     77.5000,      15.0000,   1.00000,   1388.4366
     82.5000,      15.0000,   1.00000,   1453.9312
     87.5000,      15.0000,   1.00000,   1464.2703
     92.5000,      15.0000,   1.00000,   1369.2070
     97.5000,      15.0000,   1.00000,   1263.8611
    102.5000,      15.0000,   1.00000,   1180.2126
    107.5000,      15.0000,   1.00000,   1183.7546
    112.5000,      15.0000,   1.00000,   1194.2437
    117.5000,      15.0000,   1.00000,   1259.0345
    122.5000,      15.0000,   1.00000,   1327.8209
    127.5000,      15.0000,   1.00000,   1269.8132
    132.5000,      15.0000,   1.00000,   1113.8293
    137.5000,      15.0000,   1.00000,    928.1662
    142.5000,      15.0000,   1.00000,    900.7686
    147.5000,      15.0000,   1.00000,    960.3657
    152.5000,      15.0000,   1.00000,   1141.6748
    157.5000,      15.0000,   1.00000,   1109.4142
    162.5000,      15.0000,   1.00000,   1010.9003
    167.5000,      15.0000,   1.00000,    865.7310
    172.5000,      15.0000,   1.00000,    736.7020
    177.5000,      15.0000,   1.00000,    672.7665
    182.5000,      15.0000,   1.00000,    684.1453
    187.5000,      15.0000,   1.00000,    703.9955
    192.5000,      15.0000,   1.00000,    647.1360
    197.5000,      15.0000,   1.00000,    659.0853
    202.5000,      15.0000,   1.00000,    590.8962
    207.5000,      15.0000,   1.00000,    607.2610
    212.5000,      15.0000,   1.00000,    639.9299
    217.5000,      15.0000,   1.00000,    712.3917
    222.5000,      15.0000,   1.00000,    671.9637
    227.5000,      15.0000,   1.00000,    640.8847
    232.5000,      15.0000,   1.00000,    589.4608
    237.5000,      15.0000,   1.00000,    589.4631
    242.5000,      15.0000,   1.00000,    606.0939
    247.5000,      15.0000,   1.00000,    619.2489
    252.5000,      15.0000,   1.00000,    560.2491
    257.5000,      15.0000,   1.00000,    505.0712
    262.5000,      15.0000,   1.00000,    464.2437
    267.5000,      15.0000,   1.00000,    472.2894
    272.5000,      15.0000,   1.00000,    487.2742
    277.5000,      15.0000,   1.00000,    449.5041
    282.5000,      15.0000,   1.00000,    395.0254
    287.5000,      15.0000,   1.00000,    353.4019
    292.5000,      15.0000,   1.00000,    380.0240
    297.5000,      15.0000,   1.00000,    385.0034
    302.5000,      15.0000,   1.00000,    397.6241
    307.5000,      15.0000,   1.00000,    359.8983
    312.5000,      15.0000,   1.00000,    352.5701
    317.5000,      15.0000,   1.00000,    339.0920
    322.5000,      15.0000,   1.00000,    347.5811
    327.5000,      15.0000,   1.00000,    337.7534
    332.5000,      15.0000,   1.00000,    331.1930
    337.5000,      15.0000,   1.00000,    317.9506
    342.5000,      15.0000,   1.00000,    309.3651
    347.5000,      15.0000,   1.00000,    307.8049
    352.5000,      15.0000,   1.00000,    305.7015
    357.5000,      15.0000,   1.00000,    302.2700
    362.5000,      15.0000,   1.00000,    300.0628
    367.5000,      15.0000,   1.00000,    293.0772
    372.5000,      15.0000,   1.00000,    289.3950
    377.5000,      15.0000,   1.00000,    283.9588
    382.5000,      15.0000,   1.00000,    295.1171
    387.5000,      15.0000,   1.00000,    290.1294
    392.5000,      15.0000,   1.00000,    289.4709
    397.5000,      15.0000,   1.00000,    284.5654
    402.5000,      15.0000,   1.00000,    283.0726
    407.5000,      15.0000,   1.00000,    280.6461
    412.5000,      15.0000,   1.00000,    271.2801
    417.5000,      15.0000,   1.00000,    279.3089
    422.5000,      15.0000,   1.00000,    269.0087
    427.5000,      15.0000,   1.00000,    284.7987
    432.5000,      15.0000,   1.00000,    267.7207
    437.5000,      15.0000,   1.00000,    262.2539
    442.5000,      15.0000,   1.00000,    245.9534
    447.5000,      15.0000,   1.00000,    265.0725
    452.5000,      15.0000,   1.00000,    271.8581
     22.5000,       5.0000,   4.00000,   1067.0433
     27.5000,       5.0000,   4.00000,   1066.7437
     32.5000,       5.0000,   4.00000,   1050.9116
     37.5000,       5.0000,   4.00000,   1063.3818
     42.5000,       5.0000,   4.00000,   1134.4639
     47.5000,       5.0000,   4.00000,   1315.3127
     52.5000,       5.0000,   4.00000,   1374.6658
     57.5000,       5.0000,   4.00000,   1366.5803
     62.5000,       5.0000,   4.00000,   1302.1855
     67.5000,       5.0000,   4.00000,   1227.3872
     72.5000,       5.0000,   4.00000,   1254.4584
     77.5000,       5.0000,   4.00000,   1301.5967
     82.5000,       5.0000,   4.00000,   1502.6002
     87.5000,       5.0000,   4.00000,   1516.5924
     92.5000,       5.0000,   4.00000,   1281.4204
     97.5000,       5.0000,   4.00000,   1171.5162
    102.5000,       5.0000,   4.00000,   1156.5226
    107.5000,       5.0000,   4.00000,   1090.5691
    112.5000,       5.0000,   4.00000,   1156.5764
    117.5000,       5.0000,   4.00000,   1201.8790
    122.5000,       5.0000,   4.00000,   1336.0841
    127.5000,       5.0000,   4.00000,   1260.2349
    132.5000,       5.0000,   4.00000,   1034.1980
    137.5000,       5.0000,   4.00000,    825.5228
    142.5000,       5.0000,   4.00000,    730.0662
    147.5000,       5.0000,   4.00000,    998.8996
    152.5000,       5.0000,   4.00000,   1052.7358
    157.5000,       5.0000,   4.00000,   1136.4315
    162.5000,       5.0000,   4.00000,    960.0284
    167.5000,       5.0000,   4.00000,    750.4822
    172.5000,       5.0000,   4.00000,    626.3992
    177.5000,       5.0000,   4.00000,    657.4452
    182.5000,       5.0000,   4.00000,    600.7435
    187.5000,       5.0000,   4.00000,    544.7572
    192.5000,       5.0000,   4.00000,    716.9516
    197.5000,       5.0000,   4.00000,    483.6489
    202.5000,       5.0000,   4.00000,    489.2511
    207.5000,       5.0000,   4.00000,    541.2375
    212.5000,       5.0000,   4.00000,    573.7095
    217.5000,       5.0000,   4.00000,    692.9565
    222.5000,       5.0000,   4.00000,    681.8681
    227.5000,       5.0000,   4.00000,    577.0125
    232.5000,       5.0000,   4.00000,    558.1846
    237.5000,       5.0000,   4.00000,    527.9754
    242.5000,       5.0000,   4.00000,    569.0842
    247.5000,       5.0000,   4.00000,    599.9983
    252.5000,       5.0000,   4.00000,    577.0010
    257.5000,       5.0000,   4.00000,    472.8291
    262.5000,       5.0000,   4.00000,    432.7976
    267.5000,       5.0000,   4.00000,    477.4442
    272.5000,       5.0000,   4.00000,    527.4853
    277.5000,       5.0000,   4.00000,    445.2380
    282.5000,       5.0000,   4.00000,    371.7188
    287.5000,       5.0000,   4.00000,    366.0589
    292.5000,       5.0000,   4.00000,    341.1555
    297.5000,       5.0000,   4.00000,    443.8750
    302.5000,       5.0000,   4.00000,    375.5255
    307.5000,       5.0000,   4.00000,    375.7522
    312.5000,       5.0000,   4.00000,    354.6233
    317.5000,       5.0000,   4.00000,    340.4777
    322.5000,       5.0000,   4.00000,    352.5343
    327.5000,       5.0000,   4.00000,    350.4174
    332.5000,       5.0000,   4.00000,    324.8729
    337.5000,       5.0000,   4.00000,    320.7105
    342.5000,       5.0000,   4.00000,    316.8773
    347.5000,       5.0000,   4.00000,    305.6293
    352.5000,       5.0000,   4.00000,    310.8422
    357.5000,       5.0000,   4.00000,    308.7683
    362.5000,       5.0000,   4.00000,    306.4186
    367.5000,       5.0000,   4.00000,    288.2249
    372.5000,       5.0000,   4.00000,    294.1873
    377.5000,       5.0000,   4.00000,    294.2006
    382.5000,       5.0000,   4.00000,    279.1839
    387.5000,       5.0000,   4.00000,    316.8509
    392.5000,       5.0000,   4.00000,    283.9541
    397.5000,       5.0000,   4.00000,    299.2625
    402.5000,       5.0000,   4.00000,    271.6443
    407.5000,       5.0000,   4.00000,    287.5650
    412.5000,       5.0000,   4.00000,    301.0848
    417.5000,       5.0000,   4.00000,    234.6724
    422.5000,       5.0000,   4.00000,    306.9348
    427.5000,       5.0000,   4.00000,    280.7036
    432.5000,       5.0000,   4.00000,    277.4658
    437.5000,       5.0000,   4.00000,    255.7724
    442.5000,       5.0000,   4.00000,    251.1299
    447.5000,       5.0000,   4.00000,    252.9458
    452.5000,       5.0000,   4.00000,    288.8634
     30.0000,      20.0000,   1.00000,   1016.1642
     35.0000,      20.0000,   1.00000,   1035.0734
     40.0000,      20.0000,   1.00000,   1103.0529
     45.0000,      20.0000,   1.00000,   1182.4398
     50.0000,      20.0000,   1.00000,   1257.7350
     55.0000,      20.0000,   1.00000,   1258.6840
     60.0000,      20.0000,   1.00000,   1189.7695
     65.0000,      20.0000,   1.00000,   1144.6860
     70.0000,      20.0000,   1.00000,   1132.3480
     75.0000,      20.0000,   1.00000,   1180.9474
     80.0000,      20.0000,   1.00000,   1267.6837
     85.0000,      20.0000,   1.00000,   1283.3505
     90.0000,      20.0000,   1.00000,   1269.2947
     95.0000,      20.0000,   1.00000,   1173.9332
    100.0000,      20.0000,   1.00000,   1034.2943
    105.0000,      20.0000,   1.00000,    995.0674
    110.0000,      20.0000,   1.00000,   1031.5433
    115.0000,      20.0000,   1.00000,   1143.8361
    120.0000,      20.0000,   1.00000,   1181.9166
    125.0000,      20.0000,   1.00000,   1095.9843
    130.0000,      20.0000,   1.00000,    926.3632
    135.0000,      20.0000,   1.00000,    760.3486
    140.0000,      20.0000,   1.00000,    697.9966
    145.0000,      20.0000,   1.00000,    709.2151
    150.0000,      20.0000,   1.00000,    786.6427
    155.0000,      20.0000,   1.00000,    904.7847
    160.0000,      20.0000,   1.00000,    918.4963
    165.0000,      20.0000,   1.00000,    805.7057
    170.0000,      20.0000,   1.00000,    669.0779
    175.0000,      20.0000,   1.00000,    542.8998
    180.0000,      20.0000,   1.00000,    505.8340
    185.0000,      20.0000,   1.00000,    531.4179
    190.0000,      20.0000,   1.00000,    491.0341
    195.0000,      20.0000,   1.00000,    467.0476
    200.0000,      20.0000,   1.00000,    487.9695
    210.0000,      20.0000,   1.00000,    497.7947
    215.0000,      20.0000,   1.00000,    532.1360
    220.0000,      20.0000,   1.00000,    516.5926
    225.0000,      20.0000,   1.00000,    515.1235
    230.0000,      20.0000,   1.00000,    464.7708
    235.0000,      20.0000,   1.00000,    442.1625
    240.0000,      20.0000,   1.00000,    452.2271
    245.0000,      20.0000,   1.00000,    454.3864
    250.0000,      20.0000,   1.00000,    470.0995
    255.0000,      20.0000,   1.00000,    484.4588
    260.0000,      20.0000,   1.00000,    477.6243
    265.0000,      20.0000,   1.00000,    474.8803
    270.0000,      20.0000,   1.00000,    451.3112
    275.0000,      20.0000,   1.00000,    441.3162
    280.0000,      20.0000,   1.00000,    423.0282
    285.0000,      20.0000,   1.00000,    383.4146
    290.0000,      20.0000,   1.00000,    376.5395
    295.0000,      20.0000,   1.00000,    368.8759
    300.0000,      20.0000,   1.00000,    374.0576
    305.0000,      20.0000,   1.00000,    394.5441
    310.0000,      20.0000,   1.00000,    372.2156
    315.0000,      20.0000,   1.00000,    361.8801
    320.0000,      20.0000,   1.00000,    353.4578
    325.0000,      20.0000,   1.00000,    339.3857
    330.0000,      20.0000,   1.00000,    342.5823
    335.0000,      20.0000,   1.00000,    332.6143
    340.0000,      20.0000,   1.00000,    323.7552
    345.0000,      20.0000,   1.00000,    320.5843
    350.0000,      20.0000,   1.00000,    317.5594
    355.0000,      20.0000,   1.00000,    317.9657
    360.0000,      20.0000,   1.00000,    312.1442
    365.0000,      20.0000,   1.00000,    307.9363
    370.0000,      20.0000,   1.00000,    302.8141
    375.0000,      20.0000,   1.00000,    298.2457
    380.0000,      20.0000,   1.00000,    304.9576
    385.0000,      20.0000,   1.00000,    298.3758
    390.0000,      20.0000,   1.00000,    306.0592
    395.0000,      20.0000,   1.00000,    301.7653
    400.0000,      20.0000,   1.00000,    293.3512
    405.0000,      20.0000,   1.00000,    295.2744
    410.0000,      20.0000,   1.00000,    280.0661
    415.0000,      20.0000,   1.00000,    291.7116
    420.0000,      20.0000,   1.00000,    296.0916
    425.0000,      20.0000,   1.00000,    283.6898
    430.0000,      20.0000,   1.00000,    288.8609
    435.0000,      20.0000,   1.00000,    273.4406
    440.0000,      20.0000,   1.00000,    269.0308
    445.0000,      20.0000,   1.00000,    275.3496
     27.5000,       5.0000,   5.00000,   1008.8195
     32.5000,       5.0000,   5.00000,    997.4687
     37.5000,       5.0000,   5.00000,   1006.2753
     42.5000,       5.0000,   5.00000,   1076.4357
     47.5000,       5.0000,   5.00000,   1271.0208
     52.5000,       5.0000,   5.00000,   1332.5038
     57.5000,       5.0000,   5.00000,   1271.9915
     62.5000,       5.0000,   5.00000,   1177.6107
     67.5000,       5.0000,   5.00000,   1124.7926
     72.5000,       5.0000,   5.00000,   1141.1235
     77.5000,       5.0000,   5.00000,   1186.6713
     82.5000,       5.0000,   5.00000,   1407.1049
     87.5000,       5.0000,   5.00000,   1414.4998
     92.5000,       5.0000,   5.00000,   1179.8717
     97.5000,       5.0000,   5.00000,   1038.8323
    102.5000,       5.0000,   5.00000,   1008.2160
    107.5000,       5.0000,   5.00000,    942.8474
    112.5000,       5.0000,   5.00000,   1048.3458
    117.5000,       5.0000,   5.00000,   1159.9222
    122.5000,       5.0000,   5.00000,   1216.3206
    127.5000,       5.0000,   5.00000,   1094.7657
    132.5000,       5.0000,   5.00000,    830.9863
    137.5000,       5.0000,   5.00000,    634.9325
    142.5000,       5.0000,   5.00000,    581.8984
    147.5000,       5.0000,   5.00000,    825.1744
    152.5000,       5.0000,   5.00000,    884.1597
    157.5000,       5.0000,   5.00000,   1015.1101
    162.5000,       5.0000,   5.00000,    888.9585
    167.5000,       5.0000,   5.00000,    622.7467
    172.5000,       5.0000,   5.00000,    512.2634
    177.5000,       5.0000,   5.00000,    550.1381
    182.5000,       5.0000,   5.00000,    474.3983
    187.5000,       5.0000,   5.00000,    436.2631
    192.5000,       5.0000,   5.00000,    573.6448
    197.5000,       5.0000,   5.00000,    369.0673
    202.5000,       5.0000,   5.00000,    372.3714
    207.5000,       5.0000,   5.00000,    429.5507
    212.5000,       5.0000,   5.00000,    479.9696
    217.5000,       5.0000,   5.00000,    557.0483
    222.5000,       5.0000,   5.00000,    590.1093
    227.5000,       5.0000,   5.00000,    466.0549
    232.5000,       5.0000,   5.00000,    445.9218
    237.5000,       5.0000,   5.00000,    429.9937
    242.5000,       5.0000,   5.00000,    458.5100
    247.5000,       5.0000,   5.00000,    494.8272
    252.5000,       5.0000,   5.00000,    524.3666
    257.5000,       5.0000,   5.00000,    449.3424
    262.5000,       5.0000,   5.00000,    423.2259
    267.5000,       5.0000,   5.00000,    476.2159
    272.5000,       5.0000,   5.00000,    504.8283
    277.5000,       5.0000,   5.00000,    436.4286
    282.5000,       5.0000,   5.00000,    371.9184
    287.5000,       5.0000,   5.00000,    368.5837
    292.5000,       5.0000,   5.00000,    335.3731
    297.5000,       5.0000,   5.00000,    432.6343
    302.5000,       5.0000,   5.00000,    377.2444
    307.5000,       5.0000,   5.00000,    389.9424
    312.5000,       5.0000,   5.00000,    363.9330
    317.5000,       5.0000,   5.00000,    351.2975
    322.5000,       5.0000,   5.00000,    348.7355
    327.5000,       5.0000,   5.00000,    358.0745
    332.5000,       5.0000,   5.00000,    327.3383
    337.5000,       5.0000,   5.00000,    326.3556
    342.5000,       5.0000,   5.00000,    326.0541
    347.5000,       5.0000,   5.00000,    312.6714
    352.5000,       5.0000,   5.00000,    317.5693
    357.5000,       5.0000,   5.00000,    323.2191
    362.5000,       5.0000,   5.00000,    311.7342
    367.5000,       5.0000,   5.00000,    295.9033
    372.5000,       5.0000,   5.00000,    301.6460
    377.5000,       5.0000,   5.00000,    305.2458
    382.5000,       5.0000,   5.00000,    286.2393
    387.5000,       5.0000,   5.00000,    322.1191
    392.5000,       5.0000,   5.00000,    303.2424
    397.5000,       5.0000,   5.00000,    304.2441
    402.5000,       5.0000,   5.00000,    278.2791
    407.5000,       5.0000,   5.00000,    296.9608
    412.5000,       5.0000,   5.00000,    308.2540
    417.5000,       5.0000,   5.00000,    244.2734
    422.5000,       5.0000,   5.00000,    321.6501
    427.5000,       5.0000,   5.00000,    291.3341
    432.5000,       5.0000,   5.00000,    283.5089
    437.5000,       5.0000,   5.00000,    260.9709
    442.5000,       5.0000,   5.00000,    267.1151
    447.5000,       5.0000,   5.00000,    256.4041
     32.5000,       5.0000,   6.00000,    960.1175
     37.5000,       5.0000,   6.00000,    975.8581
     42.5000,       5.0000,   6.00000,   1037.9861
     47.5000,       5.0000,   6.00000,   1220.7793
     52.5000,       5.0000,   6.00000,   1246.7971
     57.5000,       5.0000,   6.00000,   1165.6976
     62.5000,       5.0000,   6.00000,   1103.4728
     67.5000,       5.0000,   6.00000,   1063.6586
     72.5000,       5.0000,   6.00000,   1060.8894
     77.5000,       5.0000,   6.00000,   1088.5865
     82.5000,       5.0000,   6.00000,   1285.5352
     87.5000,       5.0000,   6.00000,   1296.1719
     92.5000,       5.0000,   6.00000,   1063.8561
     97.5000,       5.0000,   6.00000,    933.7426
    102.5000,       5.0000,   6.00000,    922.0937
    107.5000,       5.0000,   6.00000,    880.8868
    112.5000,       5.0000,   6.00000,    972.6815
    117.5000,       5.0000,   6.00000,   1034.3246
    122.5000,       5.0000,   6.00000,   1091.9971
    127.5000,       5.0000,   6.00000,    926.1672
    132.5000,       5.0000,   6.00000,    683.5223
    137.5000,       5.0000,   6.00000,    543.1163
    142.5000,       5.0000,   6.00000,    501.4064
    147.5000,       5.0000,   6.00000,    697.3284
    152.5000,       5.0000,   6.00000,    749.8945
    157.5000,       5.0000,   6.00000,    903.5157
    162.5000,       5.0000,   6.00000,    777.9585
    167.5000,       5.0000,   6.00000,    583.9712
    172.5000,       5.0000,   6.00000,    481.7772
    177.5000,       5.0000,   6.00000,    475.9480
    182.5000,       5.0000,   6.00000,    404.7729
    197.5000,       5.0000,   6.00000,    299.4672
    202.5000,       5.0000,   6.00000,    301.7795
    207.5000,       5.0000,   6.00000,    357.4932
    212.5000,       5.0000,   6.00000,    420.4311
    217.5000,       5.0000,   6.00000,    492.7979
    222.5000,       5.0000,   6.00000,    489.4313
    227.5000,       5.0000,   6.00000,    422.8285
    242.5000,       5.0000,   6.00000,    366.1240
    247.5000,       5.0000,   6.00000,    400.2114
    252.5000,       5.0000,   6.00000,    451.6545
    257.5000,       5.0000,   6.00000,    415.3507
    262.5000,       5.0000,   6.00000,    405.8869
    267.5000,       5.0000,   6.00000,    450.6127
    272.5000,       5.0000,   6.00000,    487.3086
    277.5000,       5.0000,   6.00000,    416.7423
    282.5000,       5.0000,   6.00000,    357.0628
    287.5000,       5.0000,   6.00000,    364.9576
    292.5000,       5.0000,   6.00000,    332.0086
    297.5000,       5.0000,   6.00000,    418.1660
    302.5000,       5.0000,   6.00000,    365.3985
    307.5000,       5.0000,   6.00000,    391.0580
    312.5000,       5.0000,   6.00000,    371.9133
    317.5000,       5.0000,   6.00000,    357.2927
    322.5000,       5.0000,   6.00000,    355.9882
    327.5000,       5.0000,   6.00000,    349.5577
    332.5000,       5.0000,   6.00000,    329.9857
    337.5000,       5.0000,   6.00000,    329.0014
    342.5000,       5.0000,   6.00000,    330.8890
    347.5000,       5.0000,   6.00000,    317.5550
    352.5000,       5.0000,   6.00000,    325.3140
    357.5000,       5.0000,   6.00000,    324.2594
    362.5000,       5.0000,   6.00000,    318.7454
    367.5000,       5.0000,   6.00000,    299.7121
    372.5000,       5.0000,   6.00000,    309.2879
    377.5000,       5.0000,   6.00000,    311.6798
    382.5000,       5.0000,   6.00000,    288.3097
    387.5000,       5.0000,   6.00000,    337.3178
    392.5000,       5.0000,   6.00000,    306.9474
    397.5000,       5.0000,   6.00000,    312.3925
    402.5000,       5.0000,   6.00000,    283.2999
    407.5000,       5.0000,   6.00000,    305.6506
    412.5000,       5.0000,   6.00000,    319.9905
    417.5000,       5.0000,   6.00000,    249.9062
    422.5000,       5.0000,   6.00000,    329.0535
    427.5000,       5.0000,   6.00000,    296.8172
    432.5000,       5.0000,   6.00000,    293.0152
    437.5000,       5.0000,   6.00000,    267.3301
    442.5000,       5.0000,   6.00000,    272.8629
     37.5000,      25.0000,   1.00000,   1047.2606
     42.5000,      25.0000,   1.00000,   1105.9829
     47.5000,      25.0000,   1.00000,   1111.2100
     52.5000,      25.0000,   1.00000,   1092.1866
     57.5000,      25.0000,   1.00000,   1097.1309
     62.5000,      25.0000,   1.00000,   1081.7825
     67.5000,      25.0000,   1.00000,   1057.0867
     72.5000,      25.0000,   1.00000,   1081.9447
     77.5000,      25.0000,   1.00000,   1097.9985
     82.5000,      25.0000,   1.00000,   1082.4465
     87.5000,      25.0000,   1.00000,   1066.3209
     92.5000,      25.0000,   1.00000,   1057.8843
     97.5000,      25.0000,   1.00000,    999.8936
    102.5000,      25.0000,   1.00000,    950.5758
    107.5000,      25.0000,   1.00000,    969.9423
    112.5000,      25.0000,   1.00000,    991.4911
    117.5000,      25.0000,   1.00000,    970.6584
    122.5000,      25.0000,   1.00000,    904.1616
    127.5000,      25.0000,   1.00000,    806.1653
    132.5000,      25.0000,   1.00000,    709.1249
    137.5000,      25.0000,   1.00000,    654.9230
    142.5000,      25.0000,   1.00000,    606.7748
    147.5000,      25.0000,   1.00000,    620.4125
    152.5000,      25.0000,   1.00000,    677.5311
    157.5000,      25.0000,   1.00000,    707.3712
    162.5000,      25.0000,   1.00000,    720.8534
    167.5000,      25.0000,   1.00000,    704.6472
    172.5000,      25.0000,   1.00000,    587.3406
    177.5000,      25.0000,   1.00000,    467.6211
    182.5000,      25.0000,   1.00000,    418.4991
    187.5000,      25.0000,   1.00000,    383.3069
    192.5000,      25.0000,   1.00000,    354.1892
    197.5000,      25.0000,   1.00000,    368.1729
    202.5000,      25.0000,   1.00000,    406.9833
    207.5000,      25.0000,   1.00000,    405.1830
    212.5000,      25.0000,   1.00000,    435.0190
    217.5000,      25.0000,   1.00000,    435.5531
    222.5000,      25.0000,   1.00000,    429.5291
    227.5000,      25.0000,   1.00000,    416.3401
    232.5000,      25.0000,   1.00000,    405.3054
    237.5000,      25.0000,   1.00000,    357.8680
    242.5000,      25.0000,   1.00000,    348.1848
    247.5000,      25.0000,   1.00000,    352.5169
    257.5000,      25.0000,   1.00000,    418.5691
    262.5000,      25.0000,   1.00000,    442.1311
    267.5000,      25.0000,   1.00000,    426.3785
    272.5000,      25.0000,   1.00000,    410.9663
    277.5000,      25.0000,   1.00000,    404.3650
    282.5000,      25.0000,   1.00000,    386.2744
    287.5000,      25.0000,   1.00000,    376.5170
    292.5000,      25.0000,   1.00000,    362.8831
    297.5000,      25.0000,   1.00000,    363.6963
    302.5000,      25.0000,   1.00000,    361.2096
    307.5000,      25.0000,   1.00000,    375.0207
    312.5000,      25.0000,   1.00000,    371.3572
    317.5000,      25.0000,   1.00000,    369.6217
    322.5000,      25.0000,   1.00000,    351.3443
    327.5000,      25.0000,   1.00000,    341.3329
    332.5000,      25.0000,   1.00000,    333.6801
    337.5000,      25.0000,   1.00000,    334.5407
    342.5000,      25.0000,   1.00000,    325.2346
    347.5000,      25.0000,   1.00000,    328.4591
    352.5000,      25.0000,   1.00000,    322.6002
    357.5000,      25.0000,   1.00000,    316.0998
    362.5000,      25.0000,   1.00000,    314.5594
    367.5000,      25.0000,   1.00000,    316.0831
    372.5000,      25.0000,   1.00000,    307.4528
    377.5000,      25.0000,   1.00000,    306.9596
    382.5000,      25.0000,   1.00000,    314.2913
    387.5000,      25.0000,   1.00000,    310.6211
    392.5000,      25.0000,   1.00000,    304.4078
    397.5000,      25.0000,   1.00000,    308.6283
    402.5000,      25.0000,   1.00000,    307.1620
    407.5000,      25.0000,   1.00000,    294.6062
    412.5000,      25.0000,   1.00000,    301.7658
    417.5000,      25.0000,   1.00000,    302.6171
    422.5000,      25.0000,   1.00000,    296.0164
    427.5000,      25.0000,   1.00000,    286.3248
    432.5000,      25.0000,   1.00000,    293.7010
    437.5000,      25.0000,   1.00000,    283.6766
     37.5000,       5.0000,   7.00000,    947.6740
     42.5000,       5.0000,   7.00000,   1008.8445
     47.5000,       5.0000,   7.00000,   1142.2065
     52.5000,       5.0000,   7.00000,   1141.0920
     57.5000,       5.0000,   7.00000,   1100.7092
     62.5000,       5.0000,   7.00000,   1054.5546
     67.5000,       5.0000,   7.00000,   1010.6728
     72.5000,       5.0000,   7.00000,   1011.8338
     77.5000,       5.0000,   7.00000,   1017.2288
     82.5000,       5.0000,   7.00000,   1166.4441
     87.5000,       5.0000,   7.00000,   1159.5057
     92.5000,       5.0000,   7.00000,    960.6425
     97.5000,       5.0000,   7.00000,    866.7726
    102.5000,       5.0000,   7.00000,    879.3073
    107.5000,       5.0000,   7.00000,    849.2090
    112.5000,       5.0000,   7.00000,    893.3849
    117.5000,       5.0000,   7.00000,    908.4976
    122.5000,       5.0000,   7.00000,    922.4984
    127.5000,       5.0000,   7.00000,    804.5101
    132.5000,       5.0000,   7.00000,    616.5772
    137.5000,       5.0000,   7.00000,    494.0807
    142.5000,       5.0000,   7.00000,    450.3797
    147.5000,       5.0000,   7.00000,    625.9584
    152.5000,       5.0000,   7.00000,    676.0905
    157.5000,       5.0000,   7.00000,    770.3366
    162.5000,       5.0000,   7.00000,    710.3195
    167.5000,       5.0000,   7.00000,    558.4034
    172.5000,       5.0000,   7.00000,    468.9274
    202.5000,       5.0000,   7.00000,    259.8160
    207.5000,       5.0000,   7.00000,    314.2901
    212.5000,       5.0000,   7.00000,    369.7539
    217.5000,       5.0000,   7.00000,    442.1285
    222.5000,       5.0000,   7.00000,    458.3714
    237.5000,       5.0000,   7.00000,    311.2569
    242.5000,       5.0000,   7.00000,    312.8141
    247.5000,       5.0000,   7.00000,    345.0882
    252.5000,       5.0000,   7.00000,    382.8215
    257.5000,       5.0000,   7.00000,    366.9821
    262.5000,       5.0000,   7.00000,    366.7250
    267.5000,       5.0000,   7.00000,    422.4235
    272.5000,       5.0000,   7.00000,    463.2227
    277.5000,       5.0000,   7.00000,    396.5741
    282.5000,       5.0000,   7.00000,    339.2951
    287.5000,       5.0000,   7.00000,    346.8942
    292.5000,       5.0000,   7.00000,    323.3552
    297.5000,       5.0000,   7.00000,    413.5193
    302.5000,       5.0000,   7.00000,    354.5264
    307.5000,       5.0000,   7.00000,    376.3714
    312.5000,       5.0000,   7.00000,    370.5841
    317.5000,       5.0000,   7.00000,    361.7839
    322.5000,       5.0000,   7.00000,    356.9126
    327.5000,       5.0000,   7.00000,    353.1166
    332.5000,       5.0000,   7.00000,    323.1656
    337.5000,       5.0000,   7.00000,    330.8376
    342.5000,       5.0000,   7.00000,    330.3217
    347.5000,       5.0000,   7.00000,    322.4039
    352.5000,       5.0000,   7.00000,    324.9936
    357.5000,       5.0000,   7.00000,    326.0178
    362.5000,       5.0000,   7.00000,    318.7678
    367.5000,       5.0000,   7.00000,    305.8050
    372.5000,       5.0000,   7.00000,    312.1416
    377.5000,       5.0000,   7.00000,    311.6685
    382.5000,       5.0000,   7.00000,    299.5978
    387.5000,       5.0000,   7.00000,    338.7631
    397.5000,       5.0000,   7.00000,    316.7285
    402.5000,       5.0000,   7.00000,    291.5096
    407.5000,       5.0000,   7.00000,    312.9751
    412.5000,       5.0000,   7.00000,    328.9272
    417.5000,       5.0000,   7.00000,    254.3488
    422.5000,       5.0000,   7.00000,    329.7444
    427.5000,       5.0000,   7.00000,    302.5848
    432.5000,       5.0000,   7.00000,    298.8659
    437.5000,       5.0000,   7.00000,    275.3690
     42.5000,       5.0000,   8.00000,    948.8575
     47.5000,       5.0000,   8.00000,   1061.9335
     52.5000,       5.0000,   8.00000,   1080.1660
     57.5000,       5.0000,   8.00000,   1049.0403
     62.5000,       5.0000,   8.00000,   1009.3760
     67.5000,       5.0000,   8.00000,    974.4561
     72.5000,       5.0000,   8.00000,    966.9043
     77.5000,       5.0000,   8.00000,    961.8264
     82.5000,       5.0000,   8.00000,   1076.3925
     87.5000,       5.0000,   8.00000,   1047.2449
     92.5000,       5.0000,   8.00000,    884.8593
     97.5000,       5.0000,   8.00000,    822.3812
    102.5000,       5.0000,   8.00000,    850.5022
    107.5000,       5.0000,   8.00000,    794.8779
    112.5000,       5.0000,   8.00000,    819.1888
    117.5000,       5.0000,   8.00000,    796.4893
    122.5000,       5.0000,   8.00000,    791.1107
    127.5000,       5.0000,   8.00000,    719.6997
    132.5000,       5.0000,   8.00000,    579.5240
    137.5000,       5.0000,   8.00000,    461.3124
    142.5000,       5.0000,   8.00000,    422.6729
    147.5000,       5.0000,   8.00000,    600.3694
    152.5000,       5.0000,   8.00000,    613.2708
    157.5000,       5.0000,   8.00000,    720.0510
    162.5000,       5.0000,   8.00000,    660.1479
    167.5000,       5.0000,   8.00000,    529.0159
    172.5000,       5.0000,   8.00000,    458.5996
    197.5000,       5.0000,   8.00000,    210.6962
    202.5000,       5.0000,   8.00000,    226.3365
    207.5000,       5.0000,   8.00000,    281.1451
    212.5000,       5.0000,   8.00000,    332.5993
    217.5000,       5.0000,   8.00000,    411.4501
    222.5000,       5.0000,   8.00000,    443.8418
    232.5000,       5.0000,   8.00000,    330.7314
    237.5000,       5.0000,   8.00000,    293.9412
    252.5000,       5.0000,   8.00000,    344.3394
    257.5000,       5.0000,   8.00000,    310.0941
    262.5000,       5.0000,   8.00000,    321.7002
    267.5000,       5.0000,   8.00000,    386.6459
    272.5000,       5.0000,   8.00000,    431.7097
    277.5000,       5.0000,   8.00000,    376.8718
    282.5000,       5.0000,   8.00000,    320.9904
    287.5000,       5.0000,   8.00000,    326.9178
    292.5000,       5.0000,   8.00000,    308.5205
    297.5000,       5.0000,   8.00000,    405.3071
    302.5000,       5.0000,   8.00000,    348.7267
    307.5000,       5.0000,   8.00000,    365.2910
    312.5000,       5.0000,   8.00000,    355.9577
    317.5000,       5.0000,   8.00000,    356.5537
    322.5000,       5.0000,   8.00000,    358.4583
    327.5000,       5.0000,   8.00000,    354.4883
    332.5000,       5.0000,   8.00000,    325.7752
    337.5000,       5.0000,   8.00000,    322.3286
    342.5000,       5.0000,   8.00000,    332.6846
    347.5000,       5.0000,   8.00000,    317.5090
    352.5000,       5.0000,   8.00000,    324.7894
    357.5000,       5.0000,   8.00000,    325.1193
    362.5000,       5.0000,   8.00000,    320.4629
    367.5000,       5.0000,   8.00000,    304.9702
    372.5000,       5.0000,   8.00000,    311.5280
    377.5000,       5.0000,   8.00000,    319.9637
    382.5000,       5.0000,   8.00000,    298.6221
    397.5000,       5.0000,   8.00000,    321.8723
    402.5000,       5.0000,   8.00000,    296.8318
    407.5000,       5.0000,   8.00000,    321.5755
    422.5000,       5.0000,   8.00000,    335.2703
    432.5000,       5.0000,   8.00000,    303.9897
     52.5000,      35.0000,   1.00000,    931.1639
     57.5000,      35.0000,   1.00000,    944.9515
     62.5000,      35.0000,   1.00000,    951.7070
     67.5000,      35.0000,   1.00000,    959.6554
     72.5000,      35.0000,   1.00000,    945.1228
     77.5000,      35.0000,   1.00000,    899.9110
     82.5000,      35.0000,   1.00000,    869.8272
     87.5000,      35.0000,   1.00000,    865.3968
     92.5000,      35.0000,   1.00000,    870.0292
     97.5000,      35.0000,   1.00000,    868.6306
    102.5000,      35.0000,   1.00000,    847.1226
    107.5000,      35.0000,   1.00000,    788.5891
    112.5000,      35.0000,   1.00000,    735.0953
    117.5000,      35.0000,   1.00000,    691.2623
    122.5000,      35.0000,   1.00000,    643.4195
    127.5000,      35.0000,   1.00000,    603.9637
    132.5000,      35.0000,   1.00000,    593.5360
    137.5000,      35.0000,   1.00000,    600.1197
    142.5000,      35.0000,   1.00000,    581.7827
    147.5000,      35.0000,   1.00000,    561.0270
    152.5000,      35.0000,   1.00000,    550.8388
    157.5000,      35.0000,   1.00000,    559.3814
    162.5000,      35.0000,   1.00000,    579.0214
    167.5000,      35.0000,   1.00000,    553.8187
    172.5000,      35.0000,   1.00000,    512.2445
    177.5000,      35.0000,   1.00000,    457.2458
    182.5000,      35.0000,   1.00000,    382.4311
    187.5000,      35.0000,   1.00000,    334.3187
    192.5000,      35.0000,   1.00000,    309.1616
    197.5000,      35.0000,   1.00000,    289.3456
    202.5000,      35.0000,   1.00000,    304.6924
    207.5000,      35.0000,   1.00000,    335.0804
    212.5000,      35.0000,   1.00000,    336.8382
    217.5000,      35.0000,   1.00000,    350.5722
    222.5000,      35.0000,   1.00000,    347.1449
    227.5000,      35.0000,   1.00000,    345.0195
    232.5000,      35.0000,   1.00000,    348.4426
    237.5000,      35.0000,   1.00000,    336.4382
    242.5000,      35.0000,   1.00000,    314.2424
    247.5000,      35.0000,   1.00000,    296.4865
    252.5000,      35.0000,   1.00000,    288.9676
    257.5000,      35.0000,   1.00000,    295.7704
    262.5000,      35.0000,   1.00000,    302.2713
    267.5000,      35.0000,   1.00000,    306.4469
    272.5000,      35.0000,   1.00000,    314.8415
    277.5000,      35.0000,   1.00000,    324.9657
    282.5000,      35.0000,   1.00000,    344.4983
    287.5000,      35.0000,   1.00000,    343.9158
    292.5000,      35.0000,   1.00000,    332.2866
    297.5000,      35.0000,   1.00000,    329.3669
    302.5000,      35.0000,   1.00000,    336.3083
    307.5000,      35.0000,   1.00000,    343.5891
    312.5000,      35.0000,   1.00000,    350.8442
    317.5000,      35.0000,   1.00000,    338.9908
    322.5000,      35.0000,   1.00000,    342.4054
    327.5000,      35.0000,   1.00000,    344.8307
    332.5000,      35.0000,   1.00000,    341.7417
    337.5000,      35.0000,   1.00000,    331.2056
    342.5000,      35.0000,   1.00000,    324.7684
    347.5000,      35.0000,   1.00000,    314.2129
    352.5000,      35.0000,   1.00000,    318.2621
    357.5000,      35.0000,   1.00000,    315.5733
    362.5000,      35.0000,   1.00000,    312.8992
    367.5000,      35.0000,   1.00000,    315.9922
    372.5000,      35.0000,   1.00000,    316.8843
    377.5000,      35.0000,   1.00000,    314.7368
    382.5000,      35.0000,   1.00000,    314.5526
    387.5000,      35.0000,   1.00000,    313.5659
    392.5000,      35.0000,   1.00000,    316.2122
    397.5000,      35.0000,   1.00000,    321.5873
    402.5000,      35.0000,   1.00000,    313.5517
    407.5000,      35.0000,   1.00000,    312.5310
    412.5000,      35.0000,   1.00000,    310.7629
    417.5000,      35.0000,   1.00000,    307.2606
    422.5000,      35.0000,   1.00000,    303.9646
     52.5000,       5.0000,  10.00000,   1007.4427
     57.5000,       5.0000,  10.00000,    982.4332
     62.5000,       5.0000,  10.00000,    938.3817
     67.5000,       5.0000,  10.00000,    898.4142
     72.5000,       5.0000,  10.00000,    884.7214
     77.5000,       5.0000,  10.00000,    873.2746
     82.5000,       5.0000,  10.00000,    995.3031
     87.5000,       5.0000,  10.00000,    986.1393
     92.5000,       5.0000,  10.00000,    821.1000
     97.5000,       5.0000,  10.00000,    730.5771
    102.5000,       5.0000,  10.00000,    729.6179
    107.5000,       5.0000,  10.00000,    663.3100
    112.5000,       5.0000,  10.00000,    668.6407
    117.5000,       5.0000,  10.00000,    666.9431
    122.5000,       5.0000,  10.00000,    688.1373
    127.5000,       5.0000,  10.00000,    617.1989
    132.5000,       5.0000,  10.00000,    494.5508
    137.5000,       5.0000,  10.00000,    422.4722
    142.5000,       5.0000,  10.00000,    400.2253
    147.5000,       5.0000,  10.00000,    576.3607
    152.5000,       5.0000,  10.00000,    613.1730
    157.5000,       5.0000,  10.00000,    712.3155
    162.5000,       5.0000,  10.00000,    632.3303
    167.5000,       5.0000,  10.00000,    490.4726
    187.5000,       5.0000,  10.00000,    257.7728
    202.5000,       5.0000,  10.00000,    179.4902
    207.5000,       5.0000,  10.00000,    226.6779
    252.5000,       5.0000,  10.00000,    303.2437
    267.5000,       5.0000,  10.00000,    304.0537
    282.5000,       5.0000,  10.00000,    285.6041
    287.5000,       5.0000,  10.00000,    298.1547
    297.5000,       5.0000,  10.00000,    371.2354
    302.5000,       5.0000,  10.00000,    327.8133
    307.5000,       5.0000,  10.00000,    350.8138
    317.5000,       5.0000,  10.00000,    332.1410
    322.5000,       5.0000,  10.00000,    341.1378
    327.5000,       5.0000,  10.00000,    349.8932
    332.5000,       5.0000,  10.00000,    326.4260
    337.5000,       5.0000,  10.00000,    321.1852
    347.5000,       5.0000,  10.00000,    305.4939
    362.5000,       5.0000,  10.00000,    313.7282
    367.5000,       5.0000,  10.00000,    304.0743
    372.5000,       5.0000,  10.00000,    311.0965
    422.5000,       5.0000,  10.00000,    340.9107
     67.5000,      45.0000,   1.00000,    874.7637
     72.5000,      45.0000,   1.00000,    871.4697
     77.5000,      45.0000,   1.00000,    857.0747
     82.5000,      45.0000,   1.00000,    829.6370
     87.5000,      45.0000,   1.00000,    799.5530
     92.5000,      45.0000,   1.00000,    757.6317
     97.5000,      45.0000,   1.00000,    719.6848
    102.5000,      45.0000,   1.00000,    695.7501
    107.5000,      45.0000,   1.00000,    650.3381
    112.5000,      45.0000,   1.00000,    589.6193
    117.5000,      45.0000,   1.00000,    561.9155
    122.5000,      45.0000,   1.00000,    550.5636
    127.5000,      45.0000,   1.00000,    542.5120
    132.5000,      45.0000,   1.00000,    553.0885
    137.5000,      45.0000,   1.00000,    568.9671
    142.5000,      45.0000,   1.00000,    573.6027
    147.5000,      45.0000,   1.00000,    554.8996
    152.5000,      45.0000,   1.00000,    537.9150
    157.5000,      45.0000,   1.00000,    532.8651
    162.5000,      45.0000,   1.00000,    526.0014
    167.5000,      45.0000,   1.00000,    517.7458
    172.5000,      45.0000,   1.00000,    492.4367
    177.5000,      45.0000,   1.00000,    446.5249
    182.5000,      45.0000,   1.00000,    386.3293
    187.5000,      45.0000,   1.00000,    340.0457
    192.5000,      45.0000,   1.00000,    324.2305
    197.5000,      45.0000,   1.00000,    324.0332
    202.5000,      45.0000,   1.00000,    311.3163
    207.5000,      45.0000,   1.00000,    293.3098
    212.5000,      45.0000,   1.00000,    287.8431
    217.5000,      45.0000,   1.00000,    280.6079
    222.5000,      45.0000,   1.00000,    294.6075
    227.5000,      45.0000,   1.00000,    320.4030
    232.5000,      45.0000,   1.00000,    331.5459
    237.5000,      45.0000,   1.00000,    329.2676
    242.5000,      45.0000,   1.00000,    312.6898
    247.5000,      45.0000,   1.00000,    299.2495
    252.5000,      45.0000,   1.00000,    293.3692
    257.5000,      45.0000,   1.00000,    280.1256
    262.5000,      45.0000,   1.00000,    269.2759
    267.5000,      45.0000,   1.00000,    259.5215
    272.5000,      45.0000,   1.00000,    251.0583
    277.5000,      45.0000,   1.00000,    258.1516
    282.5000,      45.0000,   1.00000,    268.8222
    287.5000,      45.0000,   1.00000,    289.1605
    292.5000,      45.0000,   1.00000,    302.0998
    297.5000,      45.0000,   1.00000,    300.0314
    302.5000,      45.0000,   1.00000,    303.4350
    307.5000,      45.0000,   1.00000,    310.3289
    312.5000,      45.0000,   1.00000,    314.6260
    317.5000,      45.0000,   1.00000,    326.4404
    322.5000,      45.0000,   1.00000,    322.3295
    327.5000,      45.0000,   1.00000,    320.1249
    332.5000,      45.0000,   1.00000,    314.6249
    337.5000,      45.0000,   1.00000,    317.3191
    342.5000,      45.0000,   1.00000,    320.1171
    347.5000,      45.0000,   1.00000,    312.8984
    352.5000,      45.0000,   1.00000,    309.6167
    357.5000,      45.0000,   1.00000,    305.5950
    362.5000,      45.0000,   1.00000,    300.4234
    367.5000,      45.0000,   1.00000,    307.9939
    372.5000,      45.0000,   1.00000,    310.3666
    377.5000,      45.0000,   1.00000,    314.2534
    382.5000,      45.0000,   1.00000,    313.8352
    387.5000,      45.0000,   1.00000,    313.5055
    392.5000,      45.0000,   1.00000,    317.3676
    397.5000,      45.0000,   1.00000,    311.4901
    402.5000,      45.0000,   1.00000,    315.2200
    407.5000,      45.0000,   1.00000,    317.6717
     67.5000,      15.0000,   4.00000,    840.8431
     72.5000,      15.0000,   4.00000,    842.6322
     77.5000,      15.0000,   4.00000,    895.1515
     82.5000,      15.0000,   4.00000,    923.2363
     87.5000,      15.0000,   4.00000,    889.9716
     92.5000,      15.0000,   4.00000,    766.5360
     97.5000,      15.0000,   4.00000,    647.7913
    102.5000,      15.0000,   4.00000,    581.5511
    107.5000,      15.0000,   4.00000,    555.8873
    112.5000,      15.0000,   4.00000,    537.4586
    117.5000,      15.0000,   4.00000,    560.8094
    122.5000,      15.0000,   4.00000,    570.7134
    127.5000,      15.0000,   4.00000,    533.9728
    132.5000,      15.0000,   4.00000,    470.4222
    137.5000,      15.0000,   4.00000,    414.0598
    142.5000,      15.0000,   4.00000,    448.3311
    147.5000,      15.0000,   4.00000,    523.7617
    152.5000,      15.0000,   4.00000,    646.2274
    157.5000,      15.0000,   4.00000,    676.3112
    162.5000,      15.0000,   4.00000,    637.4595
    167.5000,      15.0000,   4.00000,    534.7393
    172.5000,      15.0000,   4.00000,    460.6326
    177.5000,      15.0000,   4.00000,    402.5737
    182.5000,      15.0000,   4.00000,    344.7673
    187.5000,      15.0000,   4.00000,    297.0723
    192.5000,      15.0000,   4.00000,    247.8228
    197.5000,      15.0000,   4.00000,    223.2228
    202.5000,      15.0000,   4.00000,    186.3729
    207.5000,      15.0000,   4.00000,    206.7909
    212.5000,      15.0000,   4.00000,    254.0034
    217.5000,      15.0000,   4.00000,    310.0856
    222.5000,      15.0000,   4.00000,    335.3074
    227.5000,      15.0000,   4.00000,    338.8032
    232.5000,      15.0000,   4.00000,    308.1005
    237.5000,      15.0000,   4.00000,    295.5723
    242.5000,      15.0000,   4.00000,    289.2161
    252.5000,      15.0000,   4.00000,    283.4360
    257.5000,      15.0000,   4.00000,    261.9377
    262.5000,      15.0000,   4.00000,    253.8822
    267.5000,      15.0000,   4.00000,    267.4743
    272.5000,      15.0000,   4.00000,    272.1973
    277.5000,      15.0000,   4.00000,    259.6815
    282.5000,      15.0000,   4.00000,    246.5049
    287.5000,      15.0000,   4.00000,    243.8810
    292.5000,      15.0000,   4.00000,    279.0646
    297.5000,      15.0000,   4.00000,    291.9033
    302.5000,      15.0000,   4.00000,    317.1103
    307.5000,      15.0000,   4.00000,    308.3956
    312.5000,      15.0000,   4.00000,    313.3970
    317.5000,      15.0000,   4.00000,    316.3848
    322.5000,      15.0000,   4.00000,    319.8440
    327.5000,      15.0000,   4.00000,    314.3764
    332.5000,      15.0000,   4.00000,    306.7834
    337.5000,      15.0000,   4.00000,    304.6164
    342.5000,      15.0000,   4.00000,    307.0035
    347.5000,      15.0000,   4.00000,    304.8584
    352.5000,      15.0000,   4.00000,    305.7631
    357.5000,      15.0000,   4.00000,    303.9194
    362.5000,      15.0000,   4.00000,    296.5675
    367.5000,      15.0000,   4.00000,    298.2879
    372.5000,      15.0000,   4.00000,    300.8915
    377.5000,      15.0000,   4.00000,    304.0410
    382.5000,      15.0000,   4.00000,    318.9202
    402.5000,      15.0000,   4.00000,    316.1804
    407.5000,      15.0000,   4.00000,    319.7443
     82.5000,      55.0000,   1.00000,    733.7687
     87.5000,      55.0000,   1.00000,    701.4559
     92.5000,      55.0000,   1.00000,    675.8783
     97.5000,      55.0000,   1.00000,    655.0822
    102.5000,      55.0000,   1.00000,    638.9075
    107.5000,      55.0000,   1.00000,    614.9122
    112.5000,      55.0000,   1.00000,    561.8675
    117.5000,      55.0000,   1.00000,    516.7150
    122.5000,      55.0000,   1.00000,    507.3111
    127.5000,      55.0000,   1.00000,    513.4186
    132.5000,      55.0000,   1.00000,    534.4873
    137.5000,      55.0000,   1.00000,    550.8309
    142.5000,      55.0000,   1.00000,    546.6061
    147.5000,      55.0000,   1.00000,    535.4505
    152.5000,      55.0000,   1.00000,    517.0990
    157.5000,      55.0000,   1.00000,    497.3512
    162.5000,      55.0000,   1.00000,    486.5096
    167.5000,      55.0000,   1.00000,    497.2870
    172.5000,      55.0000,   1.00000,    499.5516
    177.5000,      55.0000,   1.00000,    468.9119
    182.5000,      55.0000,   1.00000,    433.0551
    187.5000,      55.0000,   1.00000,    385.2137
    192.5000,      55.0000,   1.00000,    347.8336
    197.5000,      55.0000,   1.00000,    332.1715
    202.5000,      55.0000,   1.00000,    320.0697
    207.5000,      55.0000,   1.00000,    303.7287
    212.5000,      55.0000,   1.00000,    294.6643
    217.5000,      55.0000,   1.00000,    287.3469
    222.5000,      55.0000,   1.00000,    274.8483
    227.5000,      55.0000,   1.00000,    279.7990
    232.5000,      55.0000,   1.00000,    288.8918
    242.5000,      55.0000,   1.00000,    306.0873
    247.5000,      55.0000,   1.00000,    307.7084
    252.5000,      55.0000,   1.00000,    296.2397
    257.5000,      55.0000,   1.00000,    284.2245
    262.5000,      55.0000,   1.00000,    275.6548
    267.5000,      55.0000,   1.00000,    267.3313
    272.5000,      55.0000,   1.00000,    266.6674
    277.5000,      55.0000,   1.00000,    261.7328
    282.5000,      55.0000,   1.00000,    255.6660
    287.5000,      55.0000,   1.00000,    255.7648
    292.5000,      55.0000,   1.00000,    260.6119
    297.5000,      55.0000,   1.00000,    266.8711
    302.5000,      55.0000,   1.00000,    275.2418
    307.5000,      55.0000,   1.00000,    281.1353
    312.5000,      55.0000,   1.00000,    288.5229
    317.5000,      55.0000,   1.00000,    293.8331
    322.5000,      55.0000,   1.00000,    300.3558
    327.5000,      55.0000,   1.00000,    297.5931
    332.5000,      55.0000,   1.00000,    299.1849
    337.5000,      55.0000,   1.00000,    303.6532
    342.5000,      55.0000,   1.00000,    298.2884
    347.5000,      55.0000,   1.00000,    295.9071
    352.5000,      55.0000,   1.00000,    296.7548
    357.5000,      55.0000,   1.00000,    298.9050
    362.5000,      55.0000,   1.00000,    304.3349
    367.5000,      55.0000,   1.00000,    304.3531
    372.5000,      55.0000,   1.00000,    303.2373
    377.5000,      55.0000,   1.00000,    299.7849
    382.5000,      55.0000,   1.00000,    304.8321
    387.5000,      55.0000,   1.00000,    307.5093
    392.5000,      55.0000,   1.00000,    303.8661
     82.5000,      15.0000,   5.00000,    835.8752
     87.5000,      15.0000,   5.00000,    797.6519
     92.5000,      15.0000,   5.00000,    695.9288
     97.5000,      15.0000,   5.00000,    593.2822
    107.5000,      15.0000,   5.00000,    515.7015
    112.5000,      15.0000,   5.00000,    496.4365
    117.5000,      15.0000,   5.00000,    513.4098
    122.5000,      15.0000,   5.00000,    518.0679
    127.5000,      15.0000,   5.00000,    494.8033
    132.5000,      15.0000,   5.00000,    444.2496
    137.5000,      15.0000,   5.00000,    396.9704
    142.5000,      15.0000,   5.00000,    433.2851
    147.5000,      15.0000,   5.00000,    509.6007
    152.5000,      15.0000,   5.00000,    627.2328
    157.5000,      15.0000,   5.00000,    663.8909
    162.5000,      15.0000,   5.00000,    641.1211
    167.5000,      15.0000,   5.00000,    559.7489
    172.5000,      15.0000,   5.00000,    494.7900
    177.5000,      15.0000,   5.00000,    436.7314
    182.5000,      15.0000,   5.00000,    370.8167
    187.5000,      15.0000,   5.00000,    313.1199
    192.5000,      15.0000,   5.00000,    249.8785
    197.5000,      15.0000,   5.00000,    216.8719
    202.5000,      15.0000,   5.00000,    179.6568
    207.5000,      15.0000,   5.00000,    205.1561
    212.5000,      15.0000,   5.00000,    258.9952
    217.5000,      15.0000,   5.00000,    305.1853
    222.5000,      15.0000,   5.00000,    320.0295
    227.5000,      15.0000,   5.00000,    306.9729
    232.5000,      15.0000,   5.00000,    281.7658
    252.5000,      15.0000,   5.00000,    284.0906
    257.5000,      15.0000,   5.00000,    268.3469
    262.5000,      15.0000,   5.00000,    262.3175
    267.5000,      15.0000,   5.00000,    278.5520
    272.5000,      15.0000,   5.00000,    281.7708
    287.5000,      15.0000,   5.00000,    224.1828
    292.5000,      15.0000,   5.00000,    248.5598
    297.5000,      15.0000,   5.00000,    259.8417
    302.5000,      15.0000,   5.00000,    286.9546
    307.5000,      15.0000,   5.00000,    284.7541
    312.5000,      15.0000,   5.00000,    291.2873
    317.5000,      15.0000,   5.00000,    291.8092
    322.5000,      15.0000,   5.00000,    295.9047
    327.5000,      15.0000,   5.00000,    293.1659
    332.5000,      15.0000,   5.00000,    289.1574
    337.5000,      15.0000,   5.00000,    289.9816
    342.5000,      15.0000,   5.00000,    286.5745
    357.5000,      15.0000,   5.00000,    295.9706
    362.5000,      15.0000,   5.00000,    293.6703
    392.5000,      15.0000,   5.00000,    321.4237
     97.5000,      65.0000,   1.00000,    627.4037
    102.5000,      65.0000,   1.00000,    613.4202
    107.5000,      65.0000,   1.00000,    595.0715
    112.5000,      65.0000,   1.00000,    576.1919
    117.5000,      65.0000,   1.00000,    555.3535
    122.5000,      65.0000,   1.00000,    527.4022
    127.5000,      65.0000,   1.00000,    519.1674
    132.5000,      65.0000,   1.00000,    516.3444
    137.5000,      65.0000,   1.00000,    507.3425
    142.5000,      65.0000,   1.00000,    505.1760
    147.5000,      65.0000,   1.00000,    508.1040
    152.5000,      65.0000,   1.00000,    502.1678
    157.5000,      65.0000,   1.00000,    482.8958
    162.5000,      65.0000,   1.00000,    469.8067
    167.5000,      65.0000,   1.00000,    459.3680
    172.5000,      65.0000,   1.00000,    457.5773
    177.5000,      65.0000,   1.00000,    461.2440
    182.5000,      65.0000,   1.00000,    453.3735
    187.5000,      65.0000,   1.00000,    441.7472
    192.5000,      65.0000,   1.00000,    406.2731
    197.5000,      65.0000,   1.00000,    369.5011
    202.5000,      65.0000,   1.00000,    342.7648
    207.5000,      65.0000,   1.00000,    320.4697
    212.5000,      65.0000,   1.00000,    296.7259
    217.5000,      65.0000,   1.00000,    285.9250
    257.5000,      65.0000,   1.00000,    284.5952
    262.5000,      65.0000,   1.00000,    280.2136
    267.5000,      65.0000,   1.00000,    281.6938
    272.5000,      65.0000,   1.00000,    281.0598
    277.5000,      65.0000,   1.00000,    281.4743
    287.5000,      65.0000,   1.00000,    270.9258
    292.5000,      65.0000,   1.00000,    268.3821
    297.5000,      65.0000,   1.00000,    266.3331
    302.5000,      65.0000,   1.00000,    260.8144
    307.5000,      65.0000,   1.00000,    258.0346
    312.5000,      65.0000,   1.00000,    259.9704
    317.5000,      65.0000,   1.00000,    266.5035
    322.5000,      65.0000,   1.00000,    278.8234
    327.5000,      65.0000,   1.00000,    284.8681
    332.5000,      65.0000,   1.00000,    283.9948
    337.5000,      65.0000,   1.00000,    283.9130
    342.5000,      65.0000,   1.00000,    285.3203
    347.5000,      65.0000,   1.00000,    288.6270
    352.5000,      65.0000,   1.00000,    291.4192
    357.5000,      65.0000,   1.00000,    292.4478
    362.5000,      65.0000,   1.00000,    290.0389
    367.5000,      65.0000,   1.00000,    293.5065
    372.5000,      65.0000,   1.00000,    296.6924
    377.5000,      65.0000,   1.00000,    298.7016
     97.5000,      15.0000,   6.00000,    573.1575
    102.5000,      15.0000,   6.00000,    523.8948
    107.5000,      15.0000,   6.00000,    507.0174
    112.5000,      15.0000,   6.00000,    499.3378
    117.5000,      15.0000,   6.00000,    519.5303
    122.5000,      15.0000,   6.00000,    518.4177
    127.5000,      15.0000,   6.00000,    484.9534
    132.5000,      15.0000,   6.00000,    424.2886
    137.5000,      15.0000,   6.00000,    374.5886
    142.5000,      15.0000,   6.00000,    413.3080
    147.5000,      15.0000,   6.00000,    494.9184
    152.5000,      15.0000,   6.00000,    619.3655
    157.5000,      15.0000,   6.00000,    660.7082
    162.5000,      15.0000,   6.00000,    642.5331
    167.5000,      15.0000,   6.00000,    559.3853
    172.5000,      15.0000,   6.00000,    495.3424
    177.5000,      15.0000,   6.00000,    441.5779
    182.5000,      15.0000,   6.00000,    384.3084
    187.5000,      15.0000,   6.00000,    331.5078
    192.5000,      15.0000,   6.00000,    266.6852
    197.5000,      15.0000,   6.00000,    229.0308
    202.5000,      15.0000,   6.00000,    184.4265
    207.5000,      15.0000,   6.00000,    204.7787
    212.5000,      15.0000,   6.00000,    252.9216
    217.5000,      15.0000,   6.00000,    301.3416
    267.5000,      15.0000,   6.00000,    286.1378
    272.5000,      15.0000,   6.00000,    295.4659
    297.5000,      15.0000,   6.00000,    262.5264
    307.5000,      15.0000,   6.00000,    266.9120
    312.5000,      15.0000,   6.00000,    270.2401
    317.5000,      15.0000,   6.00000,    272.0544
    322.5000,      15.0000,   6.00000,    282.4901
    327.5000,      15.0000,   6.00000,    279.8842
    342.5000,      15.0000,   6.00000,    274.8513
    105.0000,      30.0000,   3.00000,    546.1017
    110.0000,      30.0000,   3.00000,    528.0566
    115.0000,      30.0000,   3.00000,    515.7222
    120.0000,      30.0000,   3.00000,    492.6811
    125.0000,      30.0000,   3.00000,    474.1376
    130.0000,      30.0000,   3.00000,    450.9907
    135.0000,      30.0000,   3.00000,    454.2877
    140.0000,      30.0000,   3.00000,    457.8717
    145.0000,      30.0000,   3.00000,    483.7421
    150.0000,      30.0000,   3.00000,    518.1804
    155.0000,      30.0000,   3.00000,    554.2947
    160.0000,      30.0000,   3.00000,    587.5661
    165.0000,      30.0000,   3.00000,    584.0424
    170.0000,      30.0000,   3.00000,    549.1735
    175.0000,      30.0000,   3.00000,    475.1627
    180.0000,      30.0000,   3.00000,    416.8565
    185.0000,      30.0000,   3.00000,    361.7552
    190.0000,      30.0000,   3.00000,    317.8806
    195.0000,      30.0000,   3.00000,    270.5539
    200.0000,      30.0000,   3.00000,    246.8671
    205.0000,      30.0000,   3.00000,    249.9627
    210.0000,      30.0000,   3.00000,    248.3405
    265.0000,      30.0000,   3.00000,    283.3621
    270.0000,      30.0000,   3.00000,    276.4912
    275.0000,      30.0000,   3.00000,    275.4068
    280.0000,      30.0000,   3.00000,    273.6531
    290.0000,      30.0000,   3.00000,    267.4228
    295.0000,      30.0000,   3.00000,    265.4102
    300.0000,      30.0000,   3.00000,    270.1436
    305.0000,      30.0000,   3.00000,    269.8312
    310.0000,      30.0000,   3.00000,    272.4325
    315.0000,      30.0000,   3.00000,    270.3754
    320.0000,      30.0000,   3.00000,    269.0867
    325.0000,      30.0000,   3.00000,    270.0415
    330.0000,      30.0000,   3.00000,    273.6799
    335.0000,      30.0000,   3.00000,    275.0473
    340.0000,      30.0000,   3.00000,    276.0029
    345.0000,      30.0000,   3.00000,    276.1112
    350.0000,      30.0000,   3.00000,    277.2588
    355.0000,      30.0000,   3.00000,    276.7889
    360.0000,      30.0000,   3.00000,    278.4792
    365.0000,      30.0000,   3.00000,    281.1678
    370.0000,      30.0000,   3.00000,    280.0128
    112.5000,      25.0000,   4.00000,    515.4562
    122.5000,      25.0000,   4.00000,    492.8820
    127.5000,      25.0000,   4.00000,    468.1920
    137.5000,      25.0000,   4.00000,    439.1835
    142.5000,      25.0000,   4.00000,    451.6256
    147.5000,      25.0000,   4.00000,    505.1161
    152.5000,      25.0000,   4.00000,    562.1514
    157.5000,      25.0000,   4.00000,    599.1577
    162.5000,      25.0000,   4.00000,    591.3721
    167.5000,      25.0000,   4.00000,    575.0504
    172.5000,      25.0000,   4.00000,    509.0242
    177.5000,      25.0000,   4.00000,    434.3111
    182.5000,      25.0000,   4.00000,    393.3347
    187.5000,      25.0000,   4.00000,    336.7090
    192.5000,      25.0000,   4.00000,    273.6933
    197.5000,      25.0000,   4.00000,    241.3839
    202.5000,      25.0000,   4.00000,    236.2617
    272.5000,      25.0000,   4.00000,    278.8220
    287.5000,      25.0000,   4.00000,    271.2188
    292.5000,      25.0000,   4.00000,    270.3967
    297.5000,      25.0000,   4.00000,    277.8347
    302.5000,      25.0000,   4.00000,    279.2413
    307.5000,      25.0000,   4.00000,    287.1626
    312.5000,      25.0000,   4.00000,    275.9474
    317.5000,      25.0000,   4.00000,    274.7406
    327.5000,      25.0000,   4.00000,    267.9619
    362.5000,      25.0000,   4.00000,    276.7672
  12.59
ITERATION 3
MODEL RESISTIVITY
LAYER 1
93,     2.5000
     10.0000,     1135.9
     15.0000,     1373.4
     20.0000,     1631.6
     25.0000,     1574.5
     30.0000,     1569.7
     35.0000,     1533.5
     40.0000,     1585.1
     45.0000,     1663.9
     50.0000,     1916.9
     55.0000,     1961.2
     60.0000,     1817.0
     65.0000,     1685.7
     70.0000,     1595.9
     75.0000,     1594.9
     80.0000,     1635.9
     85.0000,     1952.1
     90.0000,     1936.6
     95.0000,     1556.7
    100.0000,     1389.1
    105.0000,     1451.4
    110.0000,     1437.0
    115.0000,     1636.7
    120.0000,     1790.5
    125.0000,     1940.0
    130.0000,     1759.1
    135.0000,     1353.1
    140.0000,     1069.5
    145.0000,     1068.5
    150.0000,     1807.0
    155.0000,     2362.1
    160.0000,     3600.7
    165.0000,     3645.8
    170.0000,     2701.1
    175.0000,     1777.6
    180.0000,     1449.0
    185.0000,     1069.1
    190.0000,     926.00
    195.0000,     1368.9
    200.0000,     904.86
    205.0000,     1085.1
    210.0000,     1425.3
    215.0000,     1696.9
    220.0000,     1988.9
    225.0000,     1850.2
    230.0000,     1282.2
    235.0000,     1005.5
    240.0000,     742.86
    245.0000,     638.30
    250.0000,     589.73
    255.0000,     547.26
    260.0000,     421.04
    265.0000,     377.19
    270.0000,     416.05
    275.0000,     439.23
    280.0000,     343.29
    285.0000,     270.45
    290.0000,     273.60
    295.0000,     250.04
    300.0000,     334.36
    305.0000,     279.87
    310.0000,     304.68
    315.0000,     295.13
    320.0000,     295.01
    325.0000,     304.84
    330.0000,     305.17
    335.0000,     274.35
    340.0000,     267.21
    345.0000,     268.65
    350.0000,     259.64
    355.0000,     262.33
    360.0000,     261.49
    365.0000,     255.55
    370.0000,     242.75
    375.0000,     243.68
    380.0000,     248.22
    385.0000,     235.80
    390.0000,     277.75
    395.0000,     255.36
    400.0000,     264.14
    405.0000,     238.39
    410.0000,     255.65
    415.0000,     258.86
    420.0000,     187.38
    425.0000,     265.21
    430.0000,     248.92
    435.0000,     249.37
    440.0000,     220.71
    445.0000,     220.73
    450.0000,     217.85
    455.0000,     258.24
    460.0000,     258.22
    465.0000,     251.34
           248.2733
LAYER 2
93,     5.2500
     10.0000,     1112.3
     15.0000,     1360.0
     20.0000,     1564.1
     25.0000,     1534.2
     30.0000,     1516.0
     35.0000,     1492.5
     40.0000,     1493.9
     45.0000,     1554.4
     50.0000,     1810.3
     55.0000,     1838.6
     60.0000,     1756.2
     65.0000,     1632.4
     70.0000,     1586.1
     75.0000,     1587.6
     80.0000,     1636.4
     85.0000,     1934.6
     90.0000,     1928.3
     95.0000,     1560.2
    100.0000,     1417.2
    105.0000,     1454.9
    110.0000,     1457.7
    115.0000,     1650.3
    120.0000,     1822.4
    125.0000,     1944.9
    130.0000,     1800.6
    135.0000,     1365.3
    140.0000,     1097.2
    145.0000,     1095.9
    150.0000,     1815.8
    155.0000,     2141.6
    160.0000,     2571.6
    165.0000,     2439.7
    170.0000,     1636.2
    175.0000,     1502.9
    180.0000,     1455.7
    185.0000,     1065.9
    190.0000,     924.44
    195.0000,     1381.5
    200.0000,     909.51
    205.0000,     1089.2
    210.0000,     1426.6
    215.0000,     1685.7
    220.0000,     1945.9
    225.0000,     1845.2
    230.0000,     1282.7
    235.0000,     1005.4
    240.0000,     742.86
    245.0000,     644.26
    250.0000,     598.45
    255.0000,     550.93
    260.0000,     426.21
    265.0000,     392.89
    270.0000,     417.72
    275.0000,     439.81
    280.0000,     355.88
    285.0000,     278.94
    290.0000,     278.65
    295.0000,     268.36
    300.0000,     334.43
    305.0000,     294.93
    310.0000,     305.39
    315.0000,     298.87
    320.0000,     297.90
    325.0000,     304.91
    330.0000,     305.29
    335.0000,     275.24
    340.0000,     269.48
    345.0000,     269.66
    350.0000,     261.10
    355.0000,     262.94
    360.0000,     262.14
    365.0000,     255.60
    370.0000,     243.72
    375.0000,     244.15
    380.0000,     248.24
    385.0000,     242.63
    390.0000,     277.53
    395.0000,     262.73
    400.0000,     264.03
    405.0000,     243.31
    410.0000,     256.63
    415.0000,     258.78
    420.0000,     211.68
    425.0000,     264.94
    430.0000,     251.52
    435.0000,     249.17
    440.0000,     221.99
    445.0000,     221.87
    450.0000,     221.72
    455.0000,     258.14
    460.0000,     258.13
    465.0000,     251.42
           248.8701
LAYER 3
91,     8.2750
     15.0000,     1020.1
     20.0000,     1084.2
     25.0000,     1098.5
     30.0000,     1102.5
     35.0000,     1102.4
     40.0000,     1103.4
     45.0000,     1181.9
     50.0000,     1506.3
     55.0000,     1567.6
     60.0000,     1559.9
     65.0000,     1513.0
     70.0000,     1510.7
     75.0000,     1536.5
     80.0000,     1627.7
     85.0000,     1817.1
     90.0000,     1816.0
     95.0000,     1588.3
    100.0000,     1523.5
    105.0000,     1528.0
    110.0000,     1607.0
    115.0000,     1660.7
    120.0000,     1833.9
    125.0000,     1997.4
    130.0000,     1821.7
    135.0000,     1467.7
    140.0000,     1480.4
    145.0000,     1529.0
    150.0000,     1855.3
    155.0000,     1846.7
    160.0000,     1826.9
    165.0000,     1375.2
    170.0000,     877.74
    175.0000,     1019.6
    180.0000,     1124.4
    185.0000,     923.47
    190.0000,     856.45
    195.0000,     1173.0
    200.0000,     795.58
    205.0000,     803.00
    210.0000,     1190.3
    215.0000,     1481.5
    220.0000,     1727.9
    225.0000,     1726.3
    230.0000,     1282.9
    235.0000,     1005.1
    240.0000,     744.03
    245.0000,     687.49
    250.0000,     682.04
    255.0000,     631.55
    260.0000,     521.51
    265.0000,     487.15
    270.0000,     486.08
    275.0000,     489.96
    280.0000,     461.16
    285.0000,     376.51
    290.0000,     360.42
    295.0000,     358.77
    300.0000,     367.27
    305.0000,     362.95
    310.0000,     362.70
    315.0000,     353.18
    320.0000,     332.79
    325.0000,     328.45
    330.0000,     319.76
    335.0000,     295.13
    340.0000,     292.34
    345.0000,     292.11
    350.0000,     282.32
    355.0000,     282.09
    360.0000,     278.81
    365.0000,     265.68
    370.0000,     258.06
    375.0000,     258.29
    380.0000,     264.62
    385.0000,     265.35
    390.0000,     281.74
    395.0000,     276.41
    400.0000,     269.50
    405.0000,     258.56
    410.0000,     261.90
    415.0000,     262.20
    420.0000,     256.09
    425.0000,     265.19
    430.0000,     256.81
    435.0000,     248.85
    440.0000,     230.01
    445.0000,     230.25
    450.0000,     234.05
    455.0000,     258.08
    460.0000,     258.03
           251.5429
LAYER 4
89,    11.6025
     20.0000,     697.33
     25.0000,     731.94
     30.0000,     752.73
     35.0000,     762.05
     40.0000,     771.56
     45.0000,     938.81
     50.0000,     1330.9
     55.0000,     1493.4
     60.0000,     1473.7
     65.0000,     1442.9
     70.0000,     1439.7
     75.0000,     1490.1
     80.0000,     1575.5
     85.0000,     1667.9
     90.0000,     1669.3
     95.0000,     1611.6
    100.0000,     1647.6
    105.0000,     1683.2
    110.0000,     1867.0
    115.0000,     1962.0
    120.0000,     2379.1
    125.0000,     2483.3
    130.0000,     2331.9
    135.0000,     1666.1
    140.0000,     1518.0
    145.0000,     1559.8
    150.0000,     1716.5
    155.0000,     1410.6
    160.0000,     1288.4
    165.0000,     796.51
    170.0000,     512.39
    175.0000,     660.66
    180.0000,     707.05
    185.0000,     560.60
    190.0000,     455.44
    195.0000,     457.47
    200.0000,     291.40
    205.0000,     290.13
    210.0000,     473.48
    215.0000,     834.10
    220.0000,     1189.7
    225.0000,     1241.7
    230.0000,     1181.6
    235.0000,     981.61
    240.0000,     745.68
    245.0000,     726.45
    250.0000,     727.56
    255.0000,     711.21
    260.0000,     631.43
    265.0000,     593.83
    270.0000,     583.44
    275.0000,     581.69
    280.0000,     572.20
    285.0000,     511.15
    290.0000,     475.51
    295.0000,     470.18
    300.0000,     464.67
    305.0000,     463.29
    310.0000,     462.18
    315.0000,     444.66
    320.0000,     397.10
    325.0000,     369.28
    330.0000,     349.51
    335.0000,     332.26
    340.0000,     331.44
    345.0000,     331.01
    350.0000,     321.47
    355.0000,     320.35
    360.0000,     312.55
    365.0000,     292.85
    370.0000,     286.25
    375.0000,     286.67
    380.0000,     295.81
    385.0000,     301.48
    390.0000,     305.85
    395.0000,     300.78
    400.0000,     285.26
    405.0000,     276.52
    410.0000,     277.05
    415.0000,     277.67
    420.0000,     278.28
    425.0000,     276.36
    430.0000,     264.82
    435.0000,     249.77
    440.0000,     240.12
    445.0000,     241.10
    450.0000,     246.14
    455.0000,     258.39
           257.5593
LAYER 5
85,    15.2628
     30.0000,     583.57
     35.0000,     606.98
     40.0000,     618.28
     45.0000,     810.46
     50.0000,     1069.6
     55.0000,     1390.4
     60.0000,     1456.1
     65.0000,     1436.5
     70.0000,     1430.6
     75.0000,     1413.0
     80.0000,     1379.1
     85.0000,     1365.4
     90.0000,     1116.6
     95.0000,     874.23
    100.0000,     692.86
    105.0000,     559.40
    110.0000,     468.14
    115.0000,     420.59
    120.0000,     402.12
    125.0000,     398.68
    130.0000,     399.24
    135.0000,     413.50
    140.0000,     447.53
    145.0000,     575.41
    150.0000,     654.33
    155.0000,     653.73
    160.0000,     636.23
    165.0000,     508.89
    170.0000,     465.24
    175.0000,     471.52
    180.0000,     474.96
    185.0000,     349.88
    190.0000,     145.37
    195.0000,      80.00
    200.0000,      56.96
    205.0000,      58.91
    210.0000,      77.85
    215.0000,     214.24
    220.0000,     446.90
    225.0000,     565.84
    230.0000,     614.32
    235.0000,     644.92
    240.0000,     684.26
    245.0000,     732.14
    250.0000,     733.59
    255.0000,     719.37
    260.0000,     650.28
    265.0000,     602.40
    270.0000,     585.53
    275.0000,     586.72
    280.0000,     587.40
    285.0000,     578.97
    290.0000,     561.99
    295.0000,     559.92
    300.0000,     544.70
    305.0000,     540.89
    310.0000,     531.46
    315.0000,     499.98
    320.0000,     448.56
    325.0000,     410.48
    330.0000,     388.15
    335.0000,     379.60
    340.0000,     378.56
    345.0000,     377.81
    350.0000,     373.37
    355.0000,     369.76
    360.0000,     362.09
    365.0000,     354.16
    370.0000,     352.69
    375.0000,     353.05
    380.0000,     358.77
    385.0000,     364.54
    390.0000,     365.48
    395.0000,     363.71
    400.0000,     355.78
    405.0000,     350.78
    410.0000,     350.27
    415.0000,     349.84
    420.0000,     346.11
    425.0000,     344.30
    430.0000,     316.28
    435.0000,     292.11
    440.0000,     280.51
    445.0000,     279.74
           274.6831
LAYER 6
81,    19.2890
     40.0000,     607.87
     45.0000,     776.69
     50.0000,     972.21
     55.0000,     1261.2
     60.0000,     1386.8
     65.0000,     1406.6
     70.0000,     1402.7
     75.0000,     1366.9
     80.0000,     1347.5
     85.0000,     1228.9
     90.0000,     982.89
     95.0000,     750.38
    100.0000,     588.23
    105.0000,     486.00
    110.0000,     405.63
    115.0000,     353.22
    120.0000,     328.99
    125.0000,     325.03
    130.0000,     325.82
    135.0000,     329.78
    140.0000,     356.27
    145.0000,     420.54
    150.0000,     465.54
    155.0000,     466.86
    160.0000,     467.05
    165.0000,     461.77
    170.0000,     463.97
    175.0000,     469.22
    180.0000,     478.75
    185.0000,     356.66
    190.0000,     162.54
    195.0000,      80.32
    200.0000,      61.70
    205.0000,      66.85
    210.0000,      76.36
    215.0000,     131.06
    220.0000,     218.52
    225.0000,     276.85
    230.0000,     312.26
    235.0000,     354.59
    240.0000,     424.91
    245.0000,     513.02
    250.0000,     553.17
    255.0000,     554.89
    260.0000,     552.77
    265.0000,     548.89
    270.0000,     546.68
    275.0000,     545.95
    280.0000,     549.48
    285.0000,     549.53
    290.0000,     547.91
    295.0000,     546.28
    300.0000,     536.15
    305.0000,     531.40
    310.0000,     525.01
    315.0000,     496.12
    320.0000,     448.25
    325.0000,     410.28
    330.0000,     387.89
    335.0000,     379.31
    340.0000,     377.94
    345.0000,     376.99
    350.0000,     373.01
    355.0000,     368.83
    360.0000,     361.47
    365.0000,     355.28
    370.0000,     354.22
    375.0000,     354.58
    380.0000,     359.54
    385.0000,     365.98
    390.0000,     368.40
    395.0000,     368.66
    400.0000,     368.35
    405.0000,     367.69
    410.0000,     367.50
    415.0000,     367.17
    420.0000,     365.48
    425.0000,     360.10
    430.0000,     341.11
    435.0000,     324.26
           303.1504
LAYER 7
77,    23.7179
     50.0000,     773.86
     55.0000,     984.20
     60.0000,     1139.4
     65.0000,     1215.1
     70.0000,     1226.7
     75.0000,     1221.9
     80.0000,     1218.6
     85.0000,     1123.6
     90.0000,     928.77
     95.0000,     729.62
    100.0000,     585.63
    105.0000,     490.80
    110.0000,     418.16
    115.0000,     359.84
    120.0000,     332.60
    125.0000,     326.26
    130.0000,     326.24
    135.0000,     330.07
    140.0000,     356.47
    145.0000,     413.31
    150.0000,     450.71
    155.0000,     455.25
    160.0000,     461.34
    165.0000,     461.85
    170.0000,     464.83
    175.0000,     469.71
    180.0000,     480.76
    185.0000,     366.77
    190.0000,     166.20
    195.0000,      87.74
    200.0000,      73.40
    205.0000,      74.31
    210.0000,      76.90
    215.0000,     121.27
    220.0000,     147.27
    225.0000,     161.65
    230.0000,     177.51
    235.0000,     197.01
    240.0000,     228.03
    245.0000,     267.30
    250.0000,     297.52
    255.0000,     312.12
    260.0000,     318.27
    265.0000,     323.01
    270.0000,     331.41
    275.0000,     347.91
    280.0000,     370.20
    285.0000,     389.59
    290.0000,     402.00
    295.0000,     407.89
    300.0000,     409.14
    305.0000,     408.89
    310.0000,     408.34
    315.0000,     405.20
    320.0000,     393.48
    325.0000,     379.05
    330.0000,     368.99
    335.0000,     364.70
    340.0000,     363.51
    345.0000,     362.58
    350.0000,     360.55
    355.0000,     357.61
    360.0000,     354.11
    365.0000,     352.26
    370.0000,     352.30
    375.0000,     353.39
    380.0000,     358.49
    385.0000,     365.07
    390.0000,     368.15
    395.0000,     368.57
    400.0000,     368.70
    405.0000,     368.78
    410.0000,     368.77
    415.0000,     368.66
    420.0000,     368.09
    425.0000,     364.84
           347.8461
LAYER 8
73,    28.5897
     60.0000,     878.42
     65.0000,     946.59
     70.0000,     990.81
     75.0000,     996.40
     80.0000,     997.03
     85.0000,     977.23
     90.0000,     874.72
     95.0000,     720.99
    100.0000,     585.41
    105.0000,     502.73
    110.0000,     421.79
    115.0000,     376.48
    120.0000,     354.78
    125.0000,     350.59
    130.0000,     350.81
    135.0000,     354.24
    140.0000,     374.58
    145.0000,     415.82
    150.0000,     450.31
    155.0000,     460.74
    160.0000,     462.47
    165.0000,     468.53
    170.0000,     473.77
    175.0000,     480.48
    180.0000,     496.71
    185.0000,     434.30
    190.0000,     278.61
    195.0000,     174.48
    200.0000,     134.60
    205.0000,     126.90
    210.0000,     127.39
    215.0000,     129.91
    220.0000,     145.33
    225.0000,     144.34
    230.0000,     144.30
    235.0000,     145.90
    240.0000,     154.36
    245.0000,     166.07
    250.0000,     176.65
    255.0000,     184.23
    260.0000,     189.70
    265.0000,     195.16
    270.0000,     203.04
    275.0000,     215.42
    280.0000,     232.27
    285.0000,     251.10
    290.0000,     269.16
    295.0000,     285.03
    300.0000,     298.20
    305.0000,     308.21
    310.0000,     314.65
    315.0000,     317.43
    320.0000,     318.13
    325.0000,     318.85
    330.0000,     319.55
    335.0000,     320.25
    340.0000,     321.08
    345.0000,     321.85
    350.0000,     322.51
    355.0000,     323.20
    360.0000,     323.97
    365.0000,     324.73
    370.0000,     327.73
    375.0000,     335.02
    380.0000,     345.53
    385.0000,     356.34
    390.0000,     363.59
    395.0000,     366.48
    400.0000,     367.92
    405.0000,     368.64
    410.0000,     368.68
    415.0000,     368.56
           368.1741
LAYER 9
67,    33.9487
     75.0000,     870.24
     80.0000,     859.11
     85.0000,     854.73
     90.0000,     812.04
     95.0000,     705.68
    100.0000,     585.28
    105.0000,     509.44
    110.0000,     465.91
    115.0000,     436.51
    120.0000,     423.41
    125.0000,     421.25
    130.0000,     421.59
    135.0000,     422.39
    140.0000,     429.11
    145.0000,     447.27
    150.0000,     468.36
    155.0000,     483.43
    160.0000,     489.18
    165.0000,     493.19
    170.0000,     498.75
    175.0000,     505.23
    180.0000,     521.84
    185.0000,     497.80
    190.0000,     392.96
    195.0000,     279.44
    200.0000,     205.08
    205.0000,     166.41
    210.0000,     149.13
    215.0000,     144.09
    220.0000,     143.92
    225.0000,     143.71
    230.0000,     140.62
    235.0000,     138.58
    240.0000,     137.63
    245.0000,     140.00
    250.0000,     142.85
    255.0000,     145.62
    260.0000,     148.40
    265.0000,     151.76
    270.0000,     156.62
    275.0000,     163.89
    280.0000,     173.94
    285.0000,     186.27
    290.0000,     199.84
    295.0000,     213.64
    300.0000,     226.86
    305.0000,     238.85
    310.0000,     249.02
    315.0000,     256.97
    320.0000,     262.87
    325.0000,     267.43
    330.0000,     271.32
    335.0000,     275.00
    340.0000,     278.31
    345.0000,     281.06
    350.0000,     283.14
    355.0000,     284.85
    360.0000,     286.92
    365.0000,     290.80
    370.0000,     298.13
    375.0000,     309.42
    380.0000,     324.41
    385.0000,     341.12
    390.0000,     354.64
    395.0000,     359.39
    400.0000,     362.91
           368.0856
LAYER 10
61,    39.8436
     90.0000,     771.98
     95.0000,     661.34
    100.0000,     580.35
    105.0000,     517.05
    110.0000,     497.92
    115.0000,     488.20
    120.0000,     484.56
    125.0000,     484.51
    130.0000,     484.85
    135.0000,     486.41
    140.0000,     486.98
    145.0000,     493.40
    150.0000,     504.55
    155.0000,     515.20
    160.0000,     519.98
    165.0000,     521.70
    170.0000,     522.65
    175.0000,     531.90
    180.0000,     544.62
    185.0000,     526.69
    190.0000,     448.05
    195.0000,     341.07
    200.0000,     251.79
    205.0000,     194.19
    210.0000,     162.23
    215.0000,     146.81
    220.0000,     140.46
    225.0000,     138.47
    230.0000,     138.29
    235.0000,     137.48
    240.0000,     136.53
    245.0000,     136.30
    250.0000,     136.54
    255.0000,     137.15
    260.0000,     138.18
    265.0000,     139.86
    270.0000,     142.65
    275.0000,     147.07
    280.0000,     153.43
    285.0000,     161.66
    290.0000,     171.33
    295.0000,     181.82
    300.0000,     192.54
    305.0000,     202.98
    310.0000,     212.64
    315.0000,     221.19
    320.0000,     228.56
    325.0000,     234.97
    330.0000,     240.63
    335.0000,     245.67
    340.0000,     250.02
    345.0000,     253.67
    350.0000,     256.70
    355.0000,     259.39
    360.0000,     262.37
    365.0000,     266.81
    370.0000,     274.98
    375.0000,     286.11
    380.0000,     302.60
    385.0000,     319.61
           349.5505
LAYER 11
57,    46.3279
    100.0000,     563.32
    105.0000,     518.25
    110.0000,     510.44
    115.0000,     511.51
    120.0000,     511.51
    125.0000,     511.81
    130.0000,     513.12
    135.0000,     514.40
    140.0000,     515.91
    145.0000,     521.26
    150.0000,     528.97
    155.0000,     535.62
    160.0000,     538.19
    165.0000,     538.93
    170.0000,     542.40
    175.0000,     550.87
    180.0000,     557.55
    185.0000,     536.87
    190.0000,     466.72
    195.0000,     364.49
    200.0000,     271.25
    205.0000,     206.44
    210.0000,     168.29
    215.0000,     148.64
    220.0000,     140.00
    225.0000,     137.00
    230.0000,     136.22
    235.0000,     136.15
    240.0000,     136.14
    245.0000,     135.97
    250.0000,     135.80
    255.0000,     135.82
    260.0000,     136.15
    265.0000,     136.99
    270.0000,     138.79
    275.0000,     141.97
    280.0000,     146.78
    285.0000,     153.22
    290.0000,     161.00
    295.0000,     169.69
    300.0000,     178.82
    305.0000,     188.00
    310.0000,     196.85
    315.0000,     205.08
    320.0000,     212.59
    325.0000,     219.46
    330.0000,     225.73
    335.0000,     231.43
    340.0000,     236.40
    345.0000,     240.64
    350.0000,     244.07
    355.0000,     246.70
    360.0000,     248.96
    365.0000,     251.08
    370.0000,     255.30
    375.0000,     265.25
           285.9000
LAYER 12
53, 
    110.0000,     515.30
    115.0000,     515.53
    120.0000,     516.70
    125.0000,     517.40
    130.0000,     517.83
    135.0000,     519.79
    140.0000,     524.33
    145.0000,     531.31
    150.0000,     539.24
    155.0000,     545.42
    160.0000,     547.78
    165.0000,     548.67
    170.0000,     552.99
    175.0000,     561.30
    180.0000,     565.54
    185.0000,     543.07
    190.0000,     473.87
    195.0000,     371.45
    200.0000,     276.31
    205.0000,     209.25
    210.0000,     169.46
    215.0000,     148.82
    220.0000,     139.71
    225.0000,     136.61
    230.0000,     135.97
    235.0000,     135.97
    240.0000,     135.93
    245.0000,     135.86
    250.0000,     135.75
    255.0000,     135.73
    260.0000,     135.79
    265.0000,     136.22
    270.0000,     137.65
    275.0000,     140.47
    280.0000,     144.87
    285.0000,     150.84
    290.0000,     158.11
    295.0000,     166.26
    300.0000,     174.86
    305.0000,     183.61
    310.0000,     192.14
    315.0000,     200.14
    320.0000,     207.54
    325.0000,     214.46
    330.0000,     220.88
    335.0000,     226.85
    340.0000,     232.11
    345.0000,     236.68
    350.0000,     240.37
    355.0000,     242.05
    360.0000,     242.33
    365.0000,     243.41
           245.0501
CALCULATED APPARENT RESISTIVITY
      7.5000,       5.0000,   1.00000,   1133.8954
     12.5000,       5.0000,   1.00000,   1249.4093
     17.5000,       5.0000,   1.00000,   1374.1926
     22.5000,       5.0000,   1.00000,   1367.8080
     27.5000,       5.0000,   1.00000,   1431.8300
     32.5000,       5.0000,   1.00000,   1433.8405
     37.5000,       5.0000,   1.00000,   1493.1599
     42.5000,       5.0000,   1.00000,   1539.4924
     47.5000,       5.0000,   1.00000,   1684.7347
     52.5000,       5.0000,   1.00000,   1692.3453
     57.5000,       5.0000,   1.00000,   1688.2920
     62.5000,       5.0000,   1.00000,   1652.2908
     67.5000,       5.0000,   1.00000,   1599.2086
     72.5000,       5.0000,   1.00000,   1648.0038
     77.5000,       5.0000,   1.00000,   1630.3256
     82.5000,       5.0000,   1.00000,   1735.5092
     87.5000,       5.0000,   1.00000,   1711.0763
     92.5000,       5.0000,   1.00000,   1565.7682
     97.5000,       5.0000,   1.00000,   1483.1031
    102.5000,       5.0000,   1.00000,   1513.6831
    107.5000,       5.0000,   1.00000,   1480.4038
    112.5000,       5.0000,   1.00000,   1633.0107
    117.5000,       5.0000,   1.00000,   1654.6604
    122.5000,       5.0000,   1.00000,   1693.8956
    127.5000,       5.0000,   1.00000,   1581.2834
    132.5000,       5.0000,   1.00000,   1409.2164
    137.5000,       5.0000,   1.00000,   1313.5765
    142.5000,       5.0000,   1.00000,   1284.4144
    147.5000,       5.0000,   1.00000,   1794.9541
    152.5000,       5.0000,   1.00000,   1858.9108
    157.5000,       5.0000,   1.00000,   2249.1531
    162.5000,       5.0000,   1.00000,   2093.6453
    167.5000,       5.0000,   1.00000,   1910.4286
    172.5000,       5.0000,   1.00000,   1482.8096
    177.5000,       5.0000,   1.00000,   1334.8674
    182.5000,       5.0000,   1.00000,   1131.1753
    187.5000,       5.0000,   1.00000,    901.0563
    192.5000,       5.0000,   1.00000,   1168.1104
    197.5000,       5.0000,   1.00000,    883.1086
    202.5000,       5.0000,   1.00000,   1131.5217
    207.5000,       5.0000,   1.00000,   1288.5923
    212.5000,       5.0000,   1.00000,   1415.7849
    217.5000,       5.0000,   1.00000,   1514.6423
    222.5000,       5.0000,   1.00000,   1474.2489
    227.5000,       5.0000,   1.00000,   1195.8077
    232.5000,       5.0000,   1.00000,   1031.9734
    237.5000,       5.0000,   1.00000,    792.2101
    242.5000,       5.0000,   1.00000,    683.2807
    247.5000,       5.0000,   1.00000,    591.5291
    252.5000,       5.0000,   1.00000,    551.4910
    257.5000,       5.0000,   1.00000,    468.9602
    262.5000,       5.0000,   1.00000,    430.0648
    267.5000,       5.0000,   1.00000,    421.6844
    272.5000,       5.0000,   1.00000,    413.6085
    277.5000,       5.0000,   1.00000,    361.2355
    282.5000,       5.0000,   1.00000,    317.8126
    287.5000,       5.0000,   1.00000,    324.2943
    292.5000,       5.0000,   1.00000,    276.1871
    297.5000,       5.0000,   1.00000,    345.9006
    302.5000,       5.0000,   1.00000,    291.6397
    307.5000,       5.0000,   1.00000,    324.5718
    312.5000,       5.0000,   1.00000,    309.0450
    317.5000,       5.0000,   1.00000,    309.3297
    322.5000,       5.0000,   1.00000,    305.7004
    327.5000,       5.0000,   1.00000,    303.6819
    332.5000,       5.0000,   1.00000,    284.3505
    337.5000,       5.0000,   1.00000,    281.6745
    342.5000,       5.0000,   1.00000,    276.7041
    347.5000,       5.0000,   1.00000,    267.5274
    352.5000,       5.0000,   1.00000,    268.7348
    357.5000,       5.0000,   1.00000,    264.0529
    362.5000,       5.0000,   1.00000,    261.4160
    367.5000,       5.0000,   1.00000,    250.2894
    372.5000,       5.0000,   1.00000,    253.1175
    377.5000,       5.0000,   1.00000,    260.2082
    382.5000,       5.0000,   1.00000,    243.3348
    387.5000,       5.0000,   1.00000,    278.3190
    392.5000,       5.0000,   1.00000,    251.3907
    397.5000,       5.0000,   1.00000,    271.1918
    402.5000,       5.0000,   1.00000,    247.5724
    407.5000,       5.0000,   1.00000,    249.1060
    412.5000,       5.0000,   1.00000,    266.2727
    417.5000,       5.0000,   1.00000,    209.8223
    422.5000,       5.0000,   1.00000,    270.8754
    427.5000,       5.0000,   1.00000,    232.8635
    432.5000,       5.0000,   1.00000,    248.2442
    437.5000,       5.0000,   1.00000,    229.3064
    442.5000,       5.0000,   1.00000,    237.5771
    447.5000,       5.0000,   1.00000,    226.6718
    452.5000,       5.0000,   1.00000,    252.4200
    457.5000,       5.0000,   1.00000,    247.7504
    462.5000,       5.0000,   1.00000,    253.3085
    467.5000,       5.0000,   1.00000,    250.5270
     12.5000,       5.0000,   2.00000,   1098.5372
     17.5000,       5.0000,   2.00000,   1211.1259
     22.5000,       5.0000,   2.00000,   1157.1285
     27.5000,       5.0000,   2.00000,   1206.6305
     32.5000,       5.0000,   2.00000,   1281.5101
     37.5000,       5.0000,   2.00000,   1306.1603
     42.5000,       5.0000,   2.00000,   1351.1030
     47.5000,       5.0000,   2.00000,   1510.7783
     52.5000,       5.0000,   2.00000,   1536.8270
     57.5000,       5.0000,   2.00000,   1534.1464
     62.5000,       5.0000,   2.00000,   1557.7673
     67.5000,       5.0000,   2.00000,   1574.4183
     72.5000,       5.0000,   2.00000,   1569.5017
     77.5000,       5.0000,   2.00000,   1501.2123
     82.5000,       5.0000,   2.00000,   1663.0181
     87.5000,       5.0000,   2.00000,   1679.2002
     92.5000,       5.0000,   2.00000,   1449.8490
     97.5000,       5.0000,   2.00000,   1444.4470
    102.5000,       5.0000,   2.00000,   1535.7310
    107.5000,       5.0000,   2.00000,   1463.6993
    112.5000,       5.0000,   2.00000,   1500.5714
    117.5000,       5.0000,   2.00000,   1490.4958
    122.5000,       5.0000,   2.00000,   1541.3768
    127.5000,       5.0000,   2.00000,   1533.0092
    132.5000,       5.0000,   2.00000,   1440.5662
    137.5000,       5.0000,   2.00000,   1300.4707
    142.5000,       5.0000,   2.00000,   1272.6107
    147.5000,       5.0000,   2.00000,   1574.0205
    152.5000,       5.0000,   2.00000,   1419.3961
    157.5000,       5.0000,   2.00000,   1522.1178
    162.5000,       5.0000,   2.00000,   1539.2279
    167.5000,       5.0000,   2.00000,   1249.8842
    172.5000,       5.0000,   2.00000,   1098.7175
    177.5000,       5.0000,   2.00000,   1162.8149
    182.5000,       5.0000,   2.00000,    893.6036
    187.5000,       5.0000,   2.00000,    787.3190
    192.5000,       5.0000,   2.00000,   1100.8318
    197.5000,       5.0000,   2.00000,    770.3633
    202.5000,       5.0000,   2.00000,    879.6702
    207.5000,       5.0000,   2.00000,   1092.4287
    212.5000,       5.0000,   2.00000,   1039.8817
    217.5000,       5.0000,   2.00000,   1137.4806
    222.5000,       5.0000,   2.00000,   1146.7838
    227.5000,       5.0000,   2.00000,    979.2745
    232.5000,       5.0000,   2.00000,    937.9742
    237.5000,       5.0000,   2.00000,    793.0788
    242.5000,       5.0000,   2.00000,    677.4998
    247.5000,       5.0000,   2.00000,    633.3675
    252.5000,       5.0000,   2.00000,    606.8787
    257.5000,       5.0000,   2.00000,    494.0754
    262.5000,       5.0000,   2.00000,    430.7768
    267.5000,       5.0000,   2.00000,    459.0863
    272.5000,       5.0000,   2.00000,    475.9072
    277.5000,       5.0000,   2.00000,    391.8893
    282.5000,       5.0000,   2.00000,    351.6350
    287.5000,       5.0000,   2.00000,    354.6212
    292.5000,       5.0000,   2.00000,    319.8618
    297.5000,       5.0000,   2.00000,    389.2575
    302.5000,       5.0000,   2.00000,    328.8677
    307.5000,       5.0000,   2.00000,    336.6400
    312.5000,       5.0000,   2.00000,    337.3677
    317.5000,       5.0000,   2.00000,    321.0755
    322.5000,       5.0000,   2.00000,    326.0386
    327.5000,       5.0000,   2.00000,    322.7336
    332.5000,       5.0000,   2.00000,    296.4915
    337.5000,       5.0000,   2.00000,    297.7281
    342.5000,       5.0000,   2.00000,    296.3649
    347.5000,       5.0000,   2.00000,    279.9221
    352.5000,       5.0000,   2.00000,    280.3936
    357.5000,       5.0000,   2.00000,    282.5488
    362.5000,       5.0000,   2.00000,    275.5753
    367.5000,       5.0000,   2.00000,    261.2696
    372.5000,       5.0000,   2.00000,    275.1368
    377.5000,       5.0000,   2.00000,    272.3033
    382.5000,       5.0000,   2.00000,    254.5530
    387.5000,       5.0000,   2.00000,    288.3623
    392.5000,       5.0000,   2.00000,    270.3439
    397.5000,       5.0000,   2.00000,    273.7904
    402.5000,       5.0000,   2.00000,    249.1634
    407.5000,       5.0000,   2.00000,    276.7248
    412.5000,       5.0000,   2.00000,    281.7848
    417.5000,       5.0000,   2.00000,    214.0477
    422.5000,       5.0000,   2.00000,    278.9751
    427.5000,       5.0000,   2.00000,    258.7255
    432.5000,       5.0000,   2.00000,    245.7832
    437.5000,       5.0000,   2.00000,    243.7260
    442.5000,       5.0000,   2.00000,    243.8459
    447.5000,       5.0000,   2.00000,    235.4910
    452.5000,       5.0000,   2.00000,    262.1049
    457.5000,       5.0000,   2.00000,    258.2789
    462.5000,       5.0000,   2.00000,    251.9163
     17.5000,       5.0000,   3.00000,   1076.6677
     22.5000,       5.0000,   3.00000,   1039.6909
     27.5000,       5.0000,   3.00000,   1063.8787
     32.5000,       5.0000,   3.00000,   1086.1356
     37.5000,       5.0000,   3.00000,   1135.4916
     42.5000,       5.0000,   3.00000,   1193.0715
     47.5000,       5.0000,   3.00000,   1376.9276
     52.5000,       5.0000,   3.00000,   1429.5602
     57.5000,       5.0000,   3.00000,   1421.5708
     62.5000,       5.0000,   3.00000,   1428.3082
     67.5000,       5.0000,   3.00000,   1413.1527
     72.5000,       5.0000,   3.00000,   1395.6222
     77.5000,       5.0000,   3.00000,   1394.8444
     82.5000,       5.0000,   3.00000,   1600.0365
     87.5000,       5.0000,   3.00000,   1591.1748
     92.5000,       5.0000,   3.00000,   1377.5671
     97.5000,       5.0000,   3.00000,   1302.9745
    102.5000,       5.0000,   3.00000,   1395.2992
    107.5000,       5.0000,   3.00000,   1323.7548
    112.5000,       5.0000,   3.00000,   1320.1475
    117.5000,       5.0000,   3.00000,   1321.9717
    122.5000,       5.0000,   3.00000,   1457.7502
    127.5000,       5.0000,   3.00000,   1481.6871
    132.5000,       5.0000,   3.00000,   1293.4127
    137.5000,       5.0000,   3.00000,   1126.8868
    142.5000,       5.0000,   3.00000,   1018.0070
    147.5000,       5.0000,   3.00000,   1258.9661
    152.5000,       5.0000,   3.00000,   1200.6211
    157.5000,       5.0000,   3.00000,   1325.2352
    162.5000,       5.0000,   3.00000,   1123.8588
    167.5000,       5.0000,   3.00000,    941.9665
    172.5000,       5.0000,   3.00000,    841.7510
    177.5000,       5.0000,   3.00000,    825.8570
    182.5000,       5.0000,   3.00000,    722.6414
    187.5000,       5.0000,   3.00000,    653.3176
    192.5000,       5.0000,   3.00000,    899.9940
    197.5000,       5.0000,   3.00000,    632.5803
    202.5000,       5.0000,   3.00000,    673.1835
    207.5000,       5.0000,   3.00000,    720.9841
    212.5000,       5.0000,   3.00000,    818.1489
    217.5000,       5.0000,   3.00000,    846.4827
    222.5000,       5.0000,   3.00000,    865.0261
    227.5000,       5.0000,   3.00000,    764.5120
    232.5000,       5.0000,   3.00000,    747.1721
    237.5000,       5.0000,   3.00000,    670.6806
    242.5000,       5.0000,   3.00000,    657.9055
    247.5000,       5.0000,   3.00000,    645.1699
    252.5000,       5.0000,   3.00000,    626.7178
    257.5000,       5.0000,   3.00000,    485.2871
    262.5000,       5.0000,   3.00000,    430.8355
    267.5000,       5.0000,   3.00000,    479.8391
    272.5000,       5.0000,   3.00000,    521.7618
    277.5000,       5.0000,   3.00000,    441.0115
    282.5000,       5.0000,   3.00000,    355.0751
    287.5000,       5.0000,   3.00000,    366.9312
    292.5000,       5.0000,   3.00000,    343.2982
    297.5000,       5.0000,   3.00000,    431.8227
    302.5000,       5.0000,   3.00000,    355.0125
    307.5000,       5.0000,   3.00000,    364.1510
    312.5000,       5.0000,   3.00000,    335.9001
    317.5000,       5.0000,   3.00000,    341.3086
    322.5000,       5.0000,   3.00000,    339.4170
    327.5000,       5.0000,   3.00000,    338.7056
    332.5000,       5.0000,   3.00000,    311.9969
    337.5000,       5.0000,   3.00000,    309.2803
    342.5000,       5.0000,   3.00000,    306.6396
    347.5000,       5.0000,   3.00000,    293.4473
    352.5000,       5.0000,   3.00000,    295.2498
    357.5000,       5.0000,   3.00000,    296.0882
    362.5000,       5.0000,   3.00000,    289.7188
    367.5000,       5.0000,   3.00000,    279.3255
    372.5000,       5.0000,   3.00000,    282.5662
    377.5000,       5.0000,   3.00000,    285.8855
    382.5000,       5.0000,   3.00000,    265.1428
    387.5000,       5.0000,   3.00000,    305.0145
    392.5000,       5.0000,   3.00000,    279.5968
    397.5000,       5.0000,   3.00000,    279.9635
    402.5000,       5.0000,   3.00000,    264.3932
    407.5000,       5.0000,   3.00000,    285.0733
    412.5000,       5.0000,   3.00000,    292.6078
    417.5000,       5.0000,   3.00000,    222.7758
    422.5000,       5.0000,   3.00000,    291.4842
    427.5000,       5.0000,   3.00000,    267.8680
    432.5000,       5.0000,   3.00000,    273.1299
    437.5000,       5.0000,   3.00000,    240.0713
    442.5000,       5.0000,   3.00000,    249.5770
    447.5000,       5.0000,   3.00000,    242.1294
    452.5000,       5.0000,   3.00000,    276.9124
    457.5000,       5.0000,   3.00000,    268.9224
     22.5000,      15.0000,   1.00000,   1031.0387
     27.5000,      15.0000,   1.00000,   1016.6264
     32.5000,      15.0000,   1.00000,   1013.3329
     37.5000,      15.0000,   1.00000,   1056.1847
     42.5000,      15.0000,   1.00000,   1175.0227
     47.5000,      15.0000,   1.00000,   1271.6453
     52.5000,      15.0000,   1.00000,   1345.7079
     57.5000,      15.0000,   1.00000,   1361.2274
     62.5000,      15.0000,   1.00000,   1305.2114
     67.5000,      15.0000,   1.00000,   1246.3885
     72.5000,      15.0000,   1.00000,   1271.8032
     77.5000,      15.0000,   1.00000,   1383.9666
     82.5000,      15.0000,   1.00000,   1451.2761
     87.5000,      15.0000,   1.00000,   1462.7604
     92.5000,      15.0000,   1.00000,   1370.8055
     97.5000,      15.0000,   1.00000,   1274.0380
    102.5000,      15.0000,   1.00000,   1196.7031
    107.5000,      15.0000,   1.00000,   1203.5394
    112.5000,      15.0000,   1.00000,   1217.2676
    117.5000,      15.0000,   1.00000,   1292.1445
    122.5000,      15.0000,   1.00000,   1374.8260
    127.5000,      15.0000,   1.00000,   1326.4426
    132.5000,      15.0000,   1.00000,   1168.5916
    137.5000,      15.0000,   1.00000,    963.1843
    142.5000,      15.0000,   1.00000,    915.8041
    147.5000,      15.0000,   1.00000,    967.2790
    152.5000,      15.0000,   1.00000,   1160.1895
    157.5000,      15.0000,   1.00000,   1136.1898
    162.5000,      15.0000,   1.00000,   1044.9044
    167.5000,      15.0000,   1.00000,    886.3299
    172.5000,      15.0000,   1.00000,    726.0966
    177.5000,      15.0000,   1.00000,    646.2803
    182.5000,      15.0000,   1.00000,    656.0129
    187.5000,      15.0000,   1.00000,    688.0233
    192.5000,      15.0000,   1.00000,    640.2247
    197.5000,      15.0000,   1.00000,    667.7517
    202.5000,      15.0000,   1.00000,    592.8466
    207.5000,      15.0000,   1.00000,    613.1445
    212.5000,      15.0000,   1.00000,    648.6454
    217.5000,      15.0000,   1.00000,    727.7152
    222.5000,      15.0000,   1.00000,    682.5248
    227.5000,      15.0000,   1.00000,    652.6870
    232.5000,      15.0000,   1.00000,    597.4363
    237.5000,      15.0000,   1.00000,    596.4191
    242.5000,      15.0000,   1.00000,    613.4920
    247.5000,      15.0000,   1.00000,    626.9752
    252.5000,      15.0000,   1.00000,    565.0179
    257.5000,      15.0000,   1.00000,    507.9270
    262.5000,      15.0000,   1.00000,    465.8659
    267.5000,      15.0000,   1.00000,    476.7475
    272.5000,      15.0000,   1.00000,    494.0143
    277.5000,      15.0000,   1.00000,    454.0598
    282.5000,      15.0000,   1.00000,    396.0633
    287.5000,      15.0000,   1.00000,    352.4105
    292.5000,      15.0000,   1.00000,    381.2825
    297.5000,      15.0000,   1.00000,    386.8474
    302.5000,      15.0000,   1.00000,    399.8278
    307.5000,      15.0000,   1.00000,    359.4349
    312.5000,      15.0000,   1.00000,    352.3087
    317.5000,      15.0000,   1.00000,    338.1827
    322.5000,      15.0000,   1.00000,    346.9278
    327.5000,      15.0000,   1.00000,    336.1714
    332.5000,      15.0000,   1.00000,    329.0988
    337.5000,      15.0000,   1.00000,    315.4143
    342.5000,      15.0000,   1.00000,    306.9337
    347.5000,      15.0000,   1.00000,    305.5638
    352.5000,      15.0000,   1.00000,    303.8252
    357.5000,      15.0000,   1.00000,    300.5117
    362.5000,      15.0000,   1.00000,    298.8997
    367.5000,      15.0000,   1.00000,    291.8018
    372.5000,      15.0000,   1.00000,    288.4746
    377.5000,      15.0000,   1.00000,    282.8996
    382.5000,      15.0000,   1.00000,    295.1942
    387.5000,      15.0000,   1.00000,    290.1057
    392.5000,      15.0000,   1.00000,    289.7380
    397.5000,      15.0000,   1.00000,    285.0575
    402.5000,      15.0000,   1.00000,    283.7443
    407.5000,      15.0000,   1.00000,    281.3353
    412.5000,      15.0000,   1.00000,    271.0681
    417.5000,      15.0000,   1.00000,    279.4799
    422.5000,      15.0000,   1.00000,    268.6926
    427.5000,      15.0000,   1.00000,    286.0746
    432.5000,      15.0000,   1.00000,    268.0618
    437.5000,      15.0000,   1.00000,    262.3122
    442.5000,      15.0000,   1.00000,    244.3877
    447.5000,      15.0000,   1.00000,    263.9712
    452.5000,      15.0000,   1.00000,    270.6745
     22.5000,       5.0000,   4.00000,    972.4385
     27.5000,       5.0000,   4.00000,    975.7633
     32.5000,       5.0000,   4.00000,    960.2996
     37.5000,       5.0000,   4.00000,    994.5172
     42.5000,       5.0000,   4.00000,   1085.4417
     47.5000,       5.0000,   4.00000,   1286.8896
     52.5000,       5.0000,   4.00000,   1347.4360
     57.5000,       5.0000,   4.00000,   1340.5597
     62.5000,       5.0000,   4.00000,   1274.1378
     67.5000,       5.0000,   4.00000,   1198.9727
     72.5000,       5.0000,   4.00000,   1241.1879
     77.5000,       5.0000,   4.00000,   1291.1602
     82.5000,       5.0000,   4.00000,   1494.9580
     87.5000,       5.0000,   4.00000,   1512.5892
     92.5000,       5.0000,   4.00000,   1274.9932
     97.5000,       5.0000,   4.00000,   1177.5946
    102.5000,       5.0000,   4.00000,   1174.2123
    107.5000,       5.0000,   4.00000,   1107.6855
    112.5000,       5.0000,   4.00000,   1181.6769
    117.5000,       5.0000,   4.00000,   1238.7306
    122.5000,       5.0000,   4.00000,   1391.2665
    127.5000,       5.0000,   4.00000,   1324.7759
    132.5000,       5.0000,   4.00000,   1092.1830
    137.5000,       5.0000,   4.00000,    858.0331
    142.5000,       5.0000,   4.00000,    748.7944
    147.5000,       5.0000,   4.00000,   1023.4329
    152.5000,       5.0000,   4.00000,   1075.9309
    157.5000,       5.0000,   4.00000,   1181.2024
    162.5000,       5.0000,   4.00000,    985.5212
    167.5000,       5.0000,   4.00000,    756.7339
    172.5000,       5.0000,   4.00000,    612.3324
    177.5000,       5.0000,   4.00000,    637.1339
    182.5000,       5.0000,   4.00000,    574.8983
    187.5000,       5.0000,   4.00000,    521.6624
    192.5000,       5.0000,   4.00000,    725.5161
    197.5000,       5.0000,   4.00000,    474.5486
    202.5000,       5.0000,   4.00000,    492.4882
    207.5000,       5.0000,   4.00000,    547.1576
    212.5000,       5.0000,   4.00000,    580.2979
    217.5000,       5.0000,   4.00000,    711.3510
    222.5000,       5.0000,   4.00000,    696.3880
    227.5000,       5.0000,   4.00000,    585.4806
    232.5000,       5.0000,   4.00000,    568.0189
    237.5000,       5.0000,   4.00000,    534.2331
    242.5000,       5.0000,   4.00000,    575.5669
    247.5000,       5.0000,   4.00000,    610.2166
    252.5000,       5.0000,   4.00000,    587.2034
    257.5000,       5.0000,   4.00000,    475.8439
    262.5000,       5.0000,   4.00000,    433.6319
    267.5000,       5.0000,   4.00000,    482.8426
    272.5000,       5.0000,   4.00000,    540.6758
    277.5000,       5.0000,   4.00000,    450.3771
    282.5000,       5.0000,   4.00000,    371.8650
    287.5000,       5.0000,   4.00000,    367.7906
    292.5000,       5.0000,   4.00000,    341.0728
    297.5000,       5.0000,   4.00000,    450.4962
    302.5000,       5.0000,   4.00000,    375.7646
    307.5000,       5.0000,   4.00000,    376.8564
    312.5000,       5.0000,   4.00000,    354.7909
    317.5000,       5.0000,   4.00000,    339.3503
    322.5000,       5.0000,   4.00000,    352.2707
    327.5000,       5.0000,   4.00000,    348.4919
    332.5000,       5.0000,   4.00000,    322.1554
    337.5000,       5.0000,   4.00000,    318.2838
    342.5000,       5.0000,   4.00000,    314.0590
    347.5000,       5.0000,   4.00000,    303.4527
    352.5000,       5.0000,   4.00000,    308.5421
    357.5000,       5.0000,   4.00000,    306.8114
    362.5000,       5.0000,   4.00000,    304.9773
    367.5000,       5.0000,   4.00000,    286.6947
    372.5000,       5.0000,   4.00000,    292.9418
    377.5000,       5.0000,   4.00000,    293.3702
    382.5000,       5.0000,   4.00000,    277.8989
    387.5000,       5.0000,   4.00000,    318.0639
    392.5000,       5.0000,   4.00000,    283.1524
    397.5000,       5.0000,   4.00000,    300.0807
    402.5000,       5.0000,   4.00000,    271.0266
    407.5000,       5.0000,   4.00000,    288.2612
    412.5000,       5.0000,   4.00000,    302.4797
    417.5000,       5.0000,   4.00000,    231.3423
    422.5000,       5.0000,   4.00000,    309.1022
    427.5000,       5.0000,   4.00000,    281.0797
    432.5000,       5.0000,   4.00000,    277.9554
    437.5000,       5.0000,   4.00000,    254.8356
    442.5000,       5.0000,   4.00000,    249.2791
    447.5000,       5.0000,   4.00000,    250.5606
    452.5000,       5.0000,   4.00000,    287.8134
     30.0000,      20.0000,   1.00000,    924.5887
     35.0000,      20.0000,   1.00000,    949.1103
     40.0000,      20.0000,   1.00000,   1023.7279
     45.0000,      20.0000,   1.00000,   1111.5016
     50.0000,      20.0000,   1.00000,   1193.5210
     55.0000,      20.0000,   1.00000,   1195.4490
     60.0000,      20.0000,   1.00000,   1126.6602
     65.0000,      20.0000,   1.00000,   1087.2781
     70.0000,      20.0000,   1.00000,   1082.7186
     75.0000,      20.0000,   1.00000,   1140.6489
     80.0000,      20.0000,   1.00000,   1242.2183
     85.0000,      20.0000,   1.00000,   1266.5598
     90.0000,      20.0000,   1.00000,   1261.1071
     95.0000,      20.0000,   1.00000,   1170.6713
    100.0000,      20.0000,   1.00000,   1029.1681
    105.0000,      20.0000,   1.00000,    994.1129
    110.0000,      20.0000,   1.00000,   1039.0676
    115.0000,      20.0000,   1.00000,   1161.9232
    120.0000,      20.0000,   1.00000,   1205.1575
    125.0000,      20.0000,   1.00000,   1121.7937
    130.0000,      20.0000,   1.00000,    943.3088
    135.0000,      20.0000,   1.00000,    770.1539
    140.0000,      20.0000,   1.00000,    702.6132
    145.0000,      20.0000,   1.00000,    714.7162
    150.0000,      20.0000,   1.00000,    801.7566
    155.0000,      20.0000,   1.00000,    932.7305
    160.0000,      20.0000,   1.00000,    955.1114
    165.0000,      20.0000,   1.00000,    837.7416
    170.0000,      20.0000,   1.00000,    681.8296
    175.0000,      20.0000,   1.00000,    536.2188
    180.0000,      20.0000,   1.00000,    490.7670
    185.0000,      20.0000,   1.00000,    518.1907
    190.0000,      20.0000,   1.00000,    475.0683
    195.0000,      20.0000,   1.00000,    456.3304
    200.0000,      20.0000,   1.00000,    489.2989
    210.0000,      20.0000,   1.00000,    506.2842
    215.0000,      20.0000,   1.00000,    543.1166
    220.0000,      20.0000,   1.00000,    526.4416
    225.0000,      20.0000,   1.00000,    526.3397
    230.0000,      20.0000,   1.00000,    470.9323
    235.0000,      20.0000,   1.00000,    448.0567
    240.0000,      20.0000,   1.00000,    459.6101
    245.0000,      20.0000,   1.00000,    461.0237
    250.0000,      20.0000,   1.00000,    477.7286
    255.0000,      20.0000,   1.00000,    493.4105
    260.0000,      20.0000,   1.00000,    486.0279
    265.0000,      20.0000,   1.00000,    484.0132
    270.0000,      20.0000,   1.00000,    458.9547
    275.0000,      20.0000,   1.00000,    448.3725
    280.0000,      20.0000,   1.00000,    429.1909
    285.0000,      20.0000,   1.00000,    385.9991
    290.0000,      20.0000,   1.00000,    378.1228
    295.0000,      20.0000,   1.00000,    369.2786
    300.0000,      20.0000,   1.00000,    374.3901
    305.0000,      20.0000,   1.00000,    396.6048
    310.0000,      20.0000,   1.00000,    372.5296
    315.0000,      20.0000,   1.00000,    361.8893
    320.0000,      20.0000,   1.00000,    352.7601
    325.0000,      20.0000,   1.00000,    337.6602
    330.0000,      20.0000,   1.00000,    340.9412
    335.0000,      20.0000,   1.00000,    329.9521
    340.0000,      20.0000,   1.00000,    320.8933
    345.0000,      20.0000,   1.00000,    317.6191
    350.0000,      20.0000,   1.00000,    314.4171
    355.0000,      20.0000,   1.00000,    315.2136
    360.0000,      20.0000,   1.00000,    309.1992
    365.0000,      20.0000,   1.00000,    305.2259
    370.0000,      20.0000,   1.00000,    300.3651
    375.0000,      20.0000,   1.00000,    296.0016
    380.0000,      20.0000,   1.00000,    303.4105
    385.0000,      20.0000,   1.00000,    296.6998
    390.0000,      20.0000,   1.00000,    305.3445
    395.0000,      20.0000,   1.00000,    300.8264
    400.0000,      20.0000,   1.00000,    292.1839
    405.0000,      20.0000,   1.00000,    294.3828
    410.0000,      20.0000,   1.00000,    278.2033
    415.0000,      20.0000,   1.00000,    290.6033
    420.0000,      20.0000,   1.00000,    295.4243
    425.0000,      20.0000,   1.00000,    282.6179
    430.0000,      20.0000,   1.00000,    288.6321
    435.0000,      20.0000,   1.00000,    272.0872
    440.0000,      20.0000,   1.00000,    267.0943
    445.0000,      20.0000,   1.00000,    273.1951
     27.5000,       5.0000,   5.00000,    906.6499
     32.5000,       5.0000,   5.00000,    895.7552
     37.5000,       5.0000,   5.00000,    914.9129
     42.5000,       5.0000,   5.00000,   1001.3730
     47.5000,       5.0000,   5.00000,   1215.7915
     52.5000,       5.0000,   5.00000,   1279.1869
     57.5000,       5.0000,   5.00000,   1218.8822
     62.5000,       5.0000,   5.00000,   1120.8929
     67.5000,       5.0000,   5.00000,   1071.1942
     72.5000,       5.0000,   5.00000,   1101.8466
     77.5000,       5.0000,   5.00000,   1156.5498
     82.5000,       5.0000,   5.00000,   1383.0698
     87.5000,       5.0000,   5.00000,   1398.1615
     92.5000,       5.0000,   5.00000,   1165.1252
     97.5000,       5.0000,   5.00000,   1032.0400
    102.5000,       5.0000,   5.00000,   1007.2217
    107.5000,       5.0000,   5.00000,    943.6186
    112.5000,       5.0000,   5.00000,   1061.5493
    117.5000,       5.0000,   5.00000,   1188.7220
    122.5000,       5.0000,   5.00000,   1254.0178
    127.5000,       5.0000,   5.00000,   1136.8650
    132.5000,       5.0000,   5.00000,    858.4785
    137.5000,       5.0000,   5.00000,    644.2009
    142.5000,       5.0000,   5.00000,    591.3317
    147.5000,       5.0000,   5.00000,    848.4626
    152.5000,       5.0000,   5.00000,    910.3080
    157.5000,       5.0000,   5.00000,   1063.3160
    162.5000,       5.0000,   5.00000,    919.8495
    167.5000,       5.0000,   5.00000,    624.1458
    172.5000,       5.0000,   5.00000,    505.5621
    177.5000,       5.0000,   5.00000,    539.0052
    182.5000,       5.0000,   5.00000,    455.0988
    187.5000,       5.0000,   5.00000,    416.4666
    192.5000,       5.0000,   5.00000,    571.1450
    197.5000,       5.0000,   5.00000,    355.9073
    202.5000,       5.0000,   5.00000,    373.3643
    207.5000,       5.0000,   5.00000,    434.0919
    212.5000,       5.0000,   5.00000,    487.2150
    217.5000,       5.0000,   5.00000,    573.2860
    222.5000,       5.0000,   5.00000,    608.7026
    227.5000,       5.0000,   5.00000,    472.3782
    232.5000,       5.0000,   5.00000,    454.0346
    237.5000,       5.0000,   5.00000,    436.5432
    242.5000,       5.0000,   5.00000,    464.7929
    247.5000,       5.0000,   5.00000,    504.9415
    252.5000,       5.0000,   5.00000,    538.3106
    257.5000,       5.0000,   5.00000,    456.1599
    262.5000,       5.0000,   5.00000,    427.2848
    267.5000,       5.0000,   5.00000,    485.0213
    272.5000,       5.0000,   5.00000,    518.8447
    277.5000,       5.0000,   5.00000,    443.3582
    282.5000,       5.0000,   5.00000,    373.8828
    287.5000,       5.0000,   5.00000,    371.6504
    292.5000,       5.0000,   5.00000,    335.3344
    297.5000,       5.0000,   5.00000,    437.3627
    302.5000,       5.0000,   5.00000,    377.4276
    307.5000,       5.0000,   5.00000,    391.9907
    312.5000,       5.0000,   5.00000,    364.2646
    317.5000,       5.0000,   5.00000,    350.5190
    322.5000,       5.0000,   5.00000,    347.5228
    327.5000,       5.0000,   5.00000,    356.0672
    332.5000,       5.0000,   5.00000,    324.1201
    337.5000,       5.0000,   5.00000,    323.5539
    342.5000,       5.0000,   5.00000,    322.8012
    347.5000,       5.0000,   5.00000,    309.7620
    352.5000,       5.0000,   5.00000,    314.3769
    357.5000,       5.0000,   5.00000,    320.5068
    362.5000,       5.0000,   5.00000,    308.9139
    367.5000,       5.0000,   5.00000,    293.4611
    372.5000,       5.0000,   5.00000,    299.3389
    377.5000,       5.0000,   5.00000,    303.7021
    382.5000,       5.0000,   5.00000,    283.9497
    387.5000,       5.0000,   5.00000,    322.0486
    392.5000,       5.0000,   5.00000,    302.1814
    397.5000,       5.0000,   5.00000,    303.5391
    402.5000,       5.0000,   5.00000,    276.4404
    407.5000,       5.0000,   5.00000,    296.5034
    412.5000,       5.0000,   5.00000,    308.3411
    417.5000,       5.0000,   5.00000,    240.2343
    422.5000,       5.0000,   5.00000,    323.2364
    427.5000,       5.0000,   5.00000,    291.0086
    432.5000,       5.0000,   5.00000,    282.9115
    437.5000,       5.0000,   5.00000,    258.8332
    442.5000,       5.0000,   5.00000,    264.7673
    447.5000,       5.0000,   5.00000,    252.6669
     32.5000,       5.0000,   6.00000,    850.2156
     37.5000,       5.0000,   6.00000,    877.9149
     42.5000,       5.0000,   6.00000,    946.9411
     47.5000,       5.0000,   6.00000,   1143.2521
     52.5000,       5.0000,   6.00000,   1170.2168
     57.5000,       5.0000,   6.00000,   1089.7319
     62.5000,       5.0000,   6.00000,   1027.4122
     67.5000,       5.0000,   6.00000,    989.0527
     72.5000,       5.0000,   6.00000,    998.3459
     77.5000,       5.0000,   6.00000,   1034.3341
     82.5000,       5.0000,   6.00000,   1239.7764
     87.5000,       5.0000,   6.00000,   1261.9816
     92.5000,       5.0000,   6.00000,   1034.1367
     97.5000,       5.0000,   6.00000,    910.2173
    102.5000,       5.0000,   6.00000,    903.8275
    107.5000,       5.0000,   6.00000,    869.8415
    112.5000,       5.0000,   6.00000,    974.3651
    117.5000,       5.0000,   6.00000,   1043.6503
    122.5000,       5.0000,   6.00000,   1107.3546
    127.5000,       5.0000,   6.00000,    933.2297
    132.5000,       5.0000,   6.00000,    681.3470
    137.5000,       5.0000,   6.00000,    538.7076
    142.5000,       5.0000,   6.00000,    502.4645
    147.5000,       5.0000,   6.00000,    709.1821
    152.5000,       5.0000,   6.00000,    767.8547
    157.5000,       5.0000,   6.00000,    945.2026
    162.5000,       5.0000,   6.00000,    801.7244
    167.5000,       5.0000,   6.00000,    585.1191
    172.5000,       5.0000,   6.00000,    476.4512
    177.5000,       5.0000,   6.00000,    468.5339
    182.5000,       5.0000,   6.00000,    390.5596
    197.5000,       5.0000,   6.00000,    284.5050
    202.5000,       5.0000,   6.00000,    298.9397
    207.5000,       5.0000,   6.00000,    362.0302
    212.5000,       5.0000,   6.00000,    430.8884
    217.5000,       5.0000,   6.00000,    511.8826
    222.5000,       5.0000,   6.00000,    506.1236
    227.5000,       5.0000,   6.00000,    431.8535
    242.5000,       5.0000,   6.00000,    369.2813
    247.5000,       5.0000,   6.00000,    407.2240
    252.5000,       5.0000,   6.00000,    464.3722
    257.5000,       5.0000,   6.00000,    423.6215
    262.5000,       5.0000,   6.00000,    411.4958
    267.5000,       5.0000,   6.00000,    460.0228
    272.5000,       5.0000,   6.00000,    502.7414
    277.5000,       5.0000,   6.00000,    423.8106
    282.5000,       5.0000,   6.00000,    358.7726
    287.5000,       5.0000,   6.00000,    368.4846
    292.5000,       5.0000,   6.00000,    332.3068
    297.5000,       5.0000,   6.00000,    421.9503
    302.5000,       5.0000,   6.00000,    364.0012
    307.5000,       5.0000,   6.00000,    392.6147
    312.5000,       5.0000,   6.00000,    372.4459
    317.5000,       5.0000,   6.00000,    356.0093
    322.5000,       5.0000,   6.00000,    354.5796
    327.5000,       5.0000,   6.00000,    346.4122
    332.5000,       5.0000,   6.00000,    326.4655
    337.5000,       5.0000,   6.00000,    325.6726
    342.5000,       5.0000,   6.00000,    327.2226
    347.5000,       5.0000,   6.00000,    314.1375
    352.5000,       5.0000,   6.00000,    321.4484
    357.5000,       5.0000,   6.00000,    320.3981
    362.5000,       5.0000,   6.00000,    315.0497
    367.5000,       5.0000,   6.00000,    296.2447
    372.5000,       5.0000,   6.00000,    306.2065
    377.5000,       5.0000,   6.00000,    309.0982
    382.5000,       5.0000,   6.00000,    284.9429
    387.5000,       5.0000,   6.00000,    336.8972
    392.5000,       5.0000,   6.00000,    304.3777
    397.5000,       5.0000,   6.00000,    310.4395
    402.5000,       5.0000,   6.00000,    280.2813
    407.5000,       5.0000,   6.00000,    304.2415
    412.5000,       5.0000,   6.00000,    319.4430
    417.5000,       5.0000,   6.00000,    245.1760
    422.5000,       5.0000,   6.00000,    330.0290
    427.5000,       5.0000,   6.00000,    295.6892
    432.5000,       5.0000,   6.00000,    291.7402
    437.5000,       5.0000,   6.00000,    264.0583
    442.5000,       5.0000,   6.00000,    269.3020
     37.5000,      25.0000,   1.00000,    957.5509
     42.5000,      25.0000,   1.00000,   1016.9608
     47.5000,      25.0000,   1.00000,   1017.3318
     52.5000,      25.0000,   1.00000,    996.7166
     57.5000,      25.0000,   1.00000,   1006.3646
     62.5000,      25.0000,   1.00000,    997.0851
     67.5000,      25.0000,   1.00000,    978.4496
     72.5000,      25.0000,   1.00000,   1008.7642
     77.5000,      25.0000,   1.00000,   1034.7292
     82.5000,      25.0000,   1.00000,   1032.8789
     87.5000,      25.0000,   1.00000,   1030.4391
     92.5000,      25.0000,   1.00000,   1029.6226
     97.5000,      25.0000,   1.00000,    976.1296
    102.5000,      25.0000,   1.00000,    933.2843
    107.5000,      25.0000,   1.00000,    961.6849
    112.5000,      25.0000,   1.00000,    986.8920
    117.5000,      25.0000,   1.00000,    965.9732
    122.5000,      25.0000,   1.00000,    890.0694
    127.5000,      25.0000,   1.00000,    786.5561
    132.5000,      25.0000,   1.00000,    693.5756
    137.5000,      25.0000,   1.00000,    645.4750
    142.5000,      25.0000,   1.00000,    600.1316
    147.5000,      25.0000,   1.00000,    618.5978
    152.5000,      25.0000,   1.00000,    685.8398
    157.5000,      25.0000,   1.00000,    725.1022
    162.5000,      25.0000,   1.00000,    745.1848
    167.5000,      25.0000,   1.00000,    727.7157
    172.5000,      25.0000,   1.00000,    594.5337
    177.5000,      25.0000,   1.00000,    460.9443
    182.5000,      25.0000,   1.00000,    409.8162
    187.5000,      25.0000,   1.00000,    372.5433
    192.5000,      25.0000,   1.00000,    344.2114
    197.5000,      25.0000,   1.00000,    361.5886
    202.5000,      25.0000,   1.00000,    406.3137
    207.5000,      25.0000,   1.00000,    410.4396
    212.5000,      25.0000,   1.00000,    447.3354
    217.5000,      25.0000,   1.00000,    446.7074
    222.5000,      25.0000,   1.00000,    439.3644
    227.5000,      25.0000,   1.00000,    424.7177
    232.5000,      25.0000,   1.00000,    412.0518
    237.5000,      25.0000,   1.00000,    359.7107
    242.5000,      25.0000,   1.00000,    350.7328
    247.5000,      25.0000,   1.00000,    355.7361
    257.5000,      25.0000,   1.00000,    426.6572
    262.5000,      25.0000,   1.00000,    452.6313
    267.5000,      25.0000,   1.00000,    435.2545
    272.5000,      25.0000,   1.00000,    418.3833
    277.5000,      25.0000,   1.00000,    411.0941
    282.5000,      25.0000,   1.00000,    390.8986
    287.5000,      25.0000,   1.00000,    378.8550
    292.5000,      25.0000,   1.00000,    363.7726
    297.5000,      25.0000,   1.00000,    364.1681
    302.5000,      25.0000,   1.00000,    360.5651
    307.5000,      25.0000,   1.00000,    374.6435
    312.5000,      25.0000,   1.00000,    370.9171
    317.5000,      25.0000,   1.00000,    369.2774
    322.5000,      25.0000,   1.00000,    349.8135
    327.5000,      25.0000,   1.00000,    339.2719
    332.5000,      25.0000,   1.00000,    330.8417
    337.5000,      25.0000,   1.00000,    331.6149
    342.5000,      25.0000,   1.00000,    321.6927
    347.5000,      25.0000,   1.00000,    325.0170
    352.5000,      25.0000,   1.00000,    318.7141
    357.5000,      25.0000,   1.00000,    312.1635
    362.5000,      25.0000,   1.00000,    310.5878
    367.5000,      25.0000,   1.00000,    312.4450
    372.5000,      25.0000,   1.00000,    303.7501
    377.5000,      25.0000,   1.00000,    303.7079
    382.5000,      25.0000,   1.00000,    311.7176
    387.5000,      25.0000,   1.00000,    307.9883
    392.5000,      25.0000,   1.00000,    301.5459
    397.5000,      25.0000,   1.00000,    306.1105
    402.5000,      25.0000,   1.00000,    304.7737
    407.5000,      25.0000,   1.00000,    291.7675
    412.5000,      25.0000,   1.00000,    299.6674
    417.5000,      25.0000,   1.00000,    300.8997
    422.5000,      25.0000,   1.00000,    294.1873
    427.5000,      25.0000,   1.00000,    284.1464
    432.5000,      25.0000,   1.00000,    291.9174
    437.5000,      25.0000,   1.00000,    280.8456
     37.5000,       5.0000,   7.00000,    843.0112
     42.5000,       5.0000,   7.00000,    912.3157
     47.5000,       5.0000,   7.00000,   1049.7333
     52.5000,       5.0000,   7.00000,   1045.3002
     57.5000,       5.0000,   7.00000,   1009.5341
     62.5000,       5.0000,   7.00000,    963.7921
     67.5000,       5.0000,   7.00000,    921.5886
     72.5000,       5.0000,   7.00000,    932.2204
     77.5000,       5.0000,   7.00000,    943.7916
     82.5000,       5.0000,   7.00000,   1095.5903
     87.5000,       5.0000,   7.00000,   1101.8378
     92.5000,       5.0000,   7.00000,    911.8735
     97.5000,       5.0000,   7.00000,    828.0894
    102.5000,       5.0000,   7.00000,    849.1900
    107.5000,       5.0000,   7.00000,    827.5109
    112.5000,       5.0000,   7.00000,    878.8743
    117.5000,       5.0000,   7.00000,    898.9035
    122.5000,       5.0000,   7.00000,    906.7426
    127.5000,       5.0000,   7.00000,    785.0959
    132.5000,       5.0000,   7.00000,    599.5027
    137.5000,       5.0000,   7.00000,    479.9133
    142.5000,       5.0000,   7.00000,    442.2682
    147.5000,       5.0000,   7.00000,    624.2614
    152.5000,       5.0000,   7.00000,    681.7064
    157.5000,       5.0000,   7.00000,    795.3552
    162.5000,       5.0000,   7.00000,    727.3672
    167.5000,       5.0000,   7.00000,    556.7974
    172.5000,       5.0000,   7.00000,    464.2321
    202.5000,       5.0000,   7.00000,    254.8495
    207.5000,       5.0000,   7.00000,    317.5522
    212.5000,       5.0000,   7.00000,    381.4080
    217.5000,       5.0000,   7.00000,    462.8933
    222.5000,       5.0000,   7.00000,    478.0730
    237.5000,       5.0000,   7.00000,    312.3961
    242.5000,       5.0000,   7.00000,    312.9355
    247.5000,       5.0000,   7.00000,    349.0506
    252.5000,       5.0000,   7.00000,    390.6944
    257.5000,       5.0000,   7.00000,    372.8502
    262.5000,       5.0000,   7.00000,    371.4412
    267.5000,       5.0000,   7.00000,    431.5611
    272.5000,       5.0000,   7.00000,    478.1710
    277.5000,       5.0000,   7.00000,    403.3465
    282.5000,       5.0000,   7.00000,    340.4149
    287.5000,       5.0000,   7.00000,    349.4524
    292.5000,       5.0000,   7.00000,    323.4808
    297.5000,       5.0000,   7.00000,    417.3533
    302.5000,       5.0000,   7.00000,    352.3918
    307.5000,       5.0000,   7.00000,    375.9616
    312.5000,       5.0000,   7.00000,    370.2784
    317.5000,       5.0000,   7.00000,    360.2916
    322.5000,       5.0000,   7.00000,    354.7813
    327.5000,       5.0000,   7.00000,    349.5714
    332.5000,       5.0000,   7.00000,    318.6865
    337.5000,       5.0000,   7.00000,    327.1840
    342.5000,       5.0000,   7.00000,    326.0339
    347.5000,       5.0000,   7.00000,    318.6265
    352.5000,       5.0000,   7.00000,    320.3949
    357.5000,       5.0000,   7.00000,    321.4545
    362.5000,       5.0000,   7.00000,    314.2634
    367.5000,       5.0000,   7.00000,    301.7071
    372.5000,       5.0000,   7.00000,    308.0971
    377.5000,       5.0000,   7.00000,    308.0211
    382.5000,       5.0000,   7.00000,    295.7676
    387.5000,       5.0000,   7.00000,    336.8426
    397.5000,       5.0000,   7.00000,    313.5633
    402.5000,       5.0000,   7.00000,    287.6290
    407.5000,       5.0000,   7.00000,    310.8208
    412.5000,       5.0000,   7.00000,    327.8942
    417.5000,       5.0000,   7.00000,    249.1928
    422.5000,       5.0000,   7.00000,    329.8248
    427.5000,       5.0000,   7.00000,    300.8466
    432.5000,       5.0000,   7.00000,    296.7226
    437.5000,       5.0000,   7.00000,    271.3726
     42.5000,       5.0000,   8.00000,    846.9493
     47.5000,       5.0000,   8.00000,    964.4505
     52.5000,       5.0000,   8.00000,    976.0871
     57.5000,       5.0000,   8.00000,    946.5170
     62.5000,       5.0000,   8.00000,    908.2392
     67.5000,       5.0000,   8.00000,    875.5013
     72.5000,       5.0000,   8.00000,    876.7160
     77.5000,       5.0000,   8.00000,    874.4302
     82.5000,       5.0000,   8.00000,    984.2638
     87.5000,       5.0000,   8.00000,    963.1804
     92.5000,       5.0000,   8.00000,    817.6844
     97.5000,       5.0000,   8.00000,    770.5820
    102.5000,       5.0000,   8.00000,    809.2747
    107.5000,       5.0000,   8.00000,    760.5540
    112.5000,       5.0000,   8.00000,    789.2442
    117.5000,       5.0000,   8.00000,    764.1710
    122.5000,       5.0000,   8.00000,    754.2136
    127.5000,       5.0000,   8.00000,    687.3456
    132.5000,       5.0000,   8.00000,    554.2097
    137.5000,       5.0000,   8.00000,    439.0989
    142.5000,       5.0000,   8.00000,    406.3140
    147.5000,       5.0000,   8.00000,    587.8160
    152.5000,       5.0000,   8.00000,    604.2756
    157.5000,       5.0000,   8.00000,    731.4564
    162.5000,       5.0000,   8.00000,    667.2521
    167.5000,       5.0000,   8.00000,    524.3427
    172.5000,       5.0000,   8.00000,    453.8394
    197.5000,       5.0000,   8.00000,    197.2117
    202.5000,       5.0000,   8.00000,    221.3578
    207.5000,       5.0000,   8.00000,    282.8699
    212.5000,       5.0000,   8.00000,    342.5394
    217.5000,       5.0000,   8.00000,    433.6023
    222.5000,       5.0000,   8.00000,    466.9718
    232.5000,       5.0000,   8.00000,    336.4921
    237.5000,       5.0000,   8.00000,    294.5692
    252.5000,       5.0000,   8.00000,    347.8883
    257.5000,       5.0000,   8.00000,    310.9090
    262.5000,       5.0000,   8.00000,    323.4252
    267.5000,       5.0000,   8.00000,    393.7770
    272.5000,       5.0000,   8.00000,    444.3646
    277.5000,       5.0000,   8.00000,    382.7461
    282.5000,       5.0000,   8.00000,    321.4989
    287.5000,       5.0000,   8.00000,    328.5160
    292.5000,       5.0000,   8.00000,    307.9237
    297.5000,       5.0000,   8.00000,    408.8704
    302.5000,       5.0000,   8.00000,    346.4417
    307.5000,       5.0000,   8.00000,    363.8549
    312.5000,       5.0000,   8.00000,    353.7423
    317.5000,       5.0000,   8.00000,    354.1152
    322.5000,       5.0000,   8.00000,    355.9300
    327.5000,       5.0000,   8.00000,    350.1939
    332.5000,       5.0000,   8.00000,    320.8940
    337.5000,       5.0000,   8.00000,    317.7385
    342.5000,       5.0000,   8.00000,    328.0996
    347.5000,       5.0000,   8.00000,    312.9736
    352.5000,       5.0000,   8.00000,    319.7784
    357.5000,       5.0000,   8.00000,    320.0868
    362.5000,       5.0000,   8.00000,    315.4659
    367.5000,       5.0000,   8.00000,    300.2045
    372.5000,       5.0000,   8.00000,    306.6298
    377.5000,       5.0000,   8.00000,    315.9106
    382.5000,       5.0000,   8.00000,    293.6048
    397.5000,       5.0000,   8.00000,    317.8673
    402.5000,       5.0000,   8.00000,    292.2678
    407.5000,       5.0000,   8.00000,    318.9582
    422.5000,       5.0000,   8.00000,    334.9329
    432.5000,       5.0000,   8.00000,    301.2253
     52.5000,      35.0000,   1.00000,    826.9413
     57.5000,      35.0000,   1.00000,    839.8331
     62.5000,      35.0000,   1.00000,    844.5688
     67.5000,      35.0000,   1.00000,    854.8173
     72.5000,      35.0000,   1.00000,    844.7216
     77.5000,      35.0000,   1.00000,    802.3079
     82.5000,      35.0000,   1.00000,    776.6583
     87.5000,      35.0000,   1.00000,    779.4586
     92.5000,      35.0000,   1.00000,    793.8837
     97.5000,      35.0000,   1.00000,    803.7607
    102.5000,      35.0000,   1.00000,    794.6807
    107.5000,      35.0000,   1.00000,    737.8637
    112.5000,      35.0000,   1.00000,    682.5855
    117.5000,      35.0000,   1.00000,    640.2693
    122.5000,      35.0000,   1.00000,    596.0269
    127.5000,      35.0000,   1.00000,    560.7840
    132.5000,      35.0000,   1.00000,    555.2769
    137.5000,      35.0000,   1.00000,    567.3560
    142.5000,      35.0000,   1.00000,    553.9270
    147.5000,      35.0000,   1.00000,    537.8433
    152.5000,      35.0000,   1.00000,    532.4354
    157.5000,      35.0000,   1.00000,    547.6794
    162.5000,      35.0000,   1.00000,    572.9310
    167.5000,      35.0000,   1.00000,    551.2360
    172.5000,      35.0000,   1.00000,    511.5381
    177.5000,      35.0000,   1.00000,    452.3058
    182.5000,      35.0000,   1.00000,    371.4734
    187.5000,      35.0000,   1.00000,    323.9420
    192.5000,      35.0000,   1.00000,    301.7247
    197.5000,      35.0000,   1.00000,    284.9776
    202.5000,      35.0000,   1.00000,    304.6617
    207.5000,      35.0000,   1.00000,    339.3686
    212.5000,      35.0000,   1.00000,    342.2359
    217.5000,      35.0000,   1.00000,    357.9636
    222.5000,      35.0000,   1.00000,    354.2443
    227.5000,      35.0000,   1.00000,    352.1033
    232.5000,      35.0000,   1.00000,    354.7729
    237.5000,      35.0000,   1.00000,    339.4486
    242.5000,      35.0000,   1.00000,    313.4442
    247.5000,      35.0000,   1.00000,    293.1402
    252.5000,      35.0000,   1.00000,    284.2985
    257.5000,      35.0000,   1.00000,    292.3146
    262.5000,      35.0000,   1.00000,    300.3190
    267.5000,      35.0000,   1.00000,    305.8432
    272.5000,      35.0000,   1.00000,    315.8472
    277.5000,      35.0000,   1.00000,    327.2357
    282.5000,      35.0000,   1.00000,    347.5603
    287.5000,      35.0000,   1.00000,    346.1849
    292.5000,      35.0000,   1.00000,    332.3102
    297.5000,      35.0000,   1.00000,    328.1139
    302.5000,      35.0000,   1.00000,    334.9451
    307.5000,      35.0000,   1.00000,    341.9870
    312.5000,      35.0000,   1.00000,    348.7035
    317.5000,      35.0000,   1.00000,    335.3432
    322.5000,      35.0000,   1.00000,    338.9753
    327.5000,      35.0000,   1.00000,    341.7752
    332.5000,      35.0000,   1.00000,    338.3997
    337.5000,      35.0000,   1.00000,    326.9706
    342.5000,      35.0000,   1.00000,    320.1402
    347.5000,      35.0000,   1.00000,    309.2135
    352.5000,      35.0000,   1.00000,    313.5883
    357.5000,      35.0000,   1.00000,    310.5853
    362.5000,      35.0000,   1.00000,    307.7785
    367.5000,      35.0000,   1.00000,    310.9143
    372.5000,      35.0000,   1.00000,    311.6113
    377.5000,      35.0000,   1.00000,    309.2637
    382.5000,      35.0000,   1.00000,    309.0262
    387.5000,      35.0000,   1.00000,    308.0773
    392.5000,      35.0000,   1.00000,    311.2200
    397.5000,      35.0000,   1.00000,    317.2658
    402.5000,      35.0000,   1.00000,    309.2031
    407.5000,      35.0000,   1.00000,    308.5781
    412.5000,      35.0000,   1.00000,    307.1075
    417.5000,      35.0000,   1.00000,    303.6573
    422.5000,      35.0000,   1.00000,    300.3231
     52.5000,       5.0000,  10.00000,    905.0790
     57.5000,       5.0000,  10.00000,    878.7678
     62.5000,       5.0000,  10.00000,    828.8911
     67.5000,       5.0000,  10.00000,    788.8348
     72.5000,       5.0000,  10.00000,    781.4013
     77.5000,       5.0000,  10.00000,    768.2598
     82.5000,       5.0000,  10.00000,    875.3133
     87.5000,       5.0000,  10.00000,    868.0413
     92.5000,       5.0000,  10.00000,    723.2047
     97.5000,       5.0000,  10.00000,    651.8793
    102.5000,       5.0000,  10.00000,    662.4038
    107.5000,       5.0000,  10.00000,    603.3731
    112.5000,       5.0000,  10.00000,    609.6431
    117.5000,       5.0000,  10.00000,    612.5517
    122.5000,       5.0000,  10.00000,    637.2426
    127.5000,       5.0000,  10.00000,    572.9839
    132.5000,       5.0000,  10.00000,    458.1303
    137.5000,       5.0000,  10.00000,    391.5487
    142.5000,       5.0000,  10.00000,    373.8431
    147.5000,       5.0000,  10.00000,    547.1766
    152.5000,       5.0000,  10.00000,    587.7602
    157.5000,       5.0000,  10.00000,    703.4643
    162.5000,       5.0000,  10.00000,    621.6864
    167.5000,       5.0000,  10.00000,    475.6228
    187.5000,       5.0000,  10.00000,    240.4458
    202.5000,       5.0000,  10.00000,    172.8065
    207.5000,       5.0000,  10.00000,    226.3061
    252.5000,       5.0000,  10.00000,    299.1338
    267.5000,       5.0000,  10.00000,    301.3235
    282.5000,       5.0000,  10.00000,    284.2968
    287.5000,       5.0000,  10.00000,    298.4430
    297.5000,       5.0000,  10.00000,    372.2928
    302.5000,       5.0000,  10.00000,    324.4678
    307.5000,       5.0000,  10.00000,    348.9487
    317.5000,       5.0000,  10.00000,    327.1501
    322.5000,       5.0000,  10.00000,    336.0909
    327.5000,       5.0000,  10.00000,    344.2752
    332.5000,       5.0000,  10.00000,    320.4992
    337.5000,       5.0000,  10.00000,    315.5016
    347.5000,       5.0000,  10.00000,    299.9746
    362.5000,       5.0000,  10.00000,    307.8506
    367.5000,       5.0000,  10.00000,    298.6936
    372.5000,       5.0000,  10.00000,    305.2312
    422.5000,       5.0000,  10.00000,    339.4522
     67.5000,      45.0000,   1.00000,    769.9375
     72.5000,      45.0000,   1.00000,    763.6226
     77.5000,      45.0000,   1.00000,    746.5212
     82.5000,      45.0000,   1.00000,    721.3303
     87.5000,      45.0000,   1.00000,    696.0578
     92.5000,      45.0000,   1.00000,    656.7742
     97.5000,      45.0000,   1.00000,    620.9525
    102.5000,      45.0000,   1.00000,    601.2545
    107.5000,      45.0000,   1.00000,    564.8252
    112.5000,      45.0000,   1.00000,    514.4389
    117.5000,      45.0000,   1.00000,    496.2817
    122.5000,      45.0000,   1.00000,    492.3031
    127.5000,      45.0000,   1.00000,    489.2314
    132.5000,      45.0000,   1.00000,    504.8495
    137.5000,      45.0000,   1.00000,    526.9005
    142.5000,      45.0000,   1.00000,    537.4152
    147.5000,      45.0000,   1.00000,    523.6047
    152.5000,      45.0000,   1.00000,    509.2934
    157.5000,      45.0000,   1.00000,    504.8671
    162.5000,      45.0000,   1.00000,    498.4245
    167.5000,      45.0000,   1.00000,    491.3370
    172.5000,      45.0000,   1.00000,    469.9969
    177.5000,      45.0000,   1.00000,    428.0137
    182.5000,      45.0000,   1.00000,    370.0069
    187.5000,      45.0000,   1.00000,    325.9615
    192.5000,      45.0000,   1.00000,    314.0690
    197.5000,      45.0000,   1.00000,    318.1080
    202.5000,      45.0000,   1.00000,    307.9675
    207.5000,      45.0000,   1.00000,    290.6957
    212.5000,      45.0000,   1.00000,    286.5646
    217.5000,      45.0000,   1.00000,    279.6010
    222.5000,      45.0000,   1.00000,    294.5920
    227.5000,      45.0000,   1.00000,    321.9356
    232.5000,      45.0000,   1.00000,    333.3238
    237.5000,      45.0000,   1.00000,    330.4825
    242.5000,      45.0000,   1.00000,    311.3625
    247.5000,      45.0000,   1.00000,    294.7345
    252.5000,      45.0000,   1.00000,    286.8685
    257.5000,      45.0000,   1.00000,    271.6672
    262.5000,      45.0000,   1.00000,    260.0330
    267.5000,      45.0000,   1.00000,    250.1998
    272.5000,      45.0000,   1.00000,    242.4041
    277.5000,      45.0000,   1.00000,    250.9205
    282.5000,      45.0000,   1.00000,    263.2436
    287.5000,      45.0000,   1.00000,    286.1664
    292.5000,      45.0000,   1.00000,    300.5717
    297.5000,      45.0000,   1.00000,    297.6182
    302.5000,      45.0000,   1.00000,    300.6201
    307.5000,      45.0000,   1.00000,    307.2645
    312.5000,      45.0000,   1.00000,    311.0296
    317.5000,      45.0000,   1.00000,    322.9589
    322.5000,      45.0000,   1.00000,    318.0661
    327.5000,      45.0000,   1.00000,    315.5418
    332.5000,      45.0000,   1.00000,    309.2854
    337.5000,      45.0000,   1.00000,    311.7459
    342.5000,      45.0000,   1.00000,    314.7407
    347.5000,      45.0000,   1.00000,    307.1732
    352.5000,      45.0000,   1.00000,    303.8552
    357.5000,      45.0000,   1.00000,    299.6125
    362.5000,      45.0000,   1.00000,    294.0722
    367.5000,      45.0000,   1.00000,    301.7999
    372.5000,      45.0000,   1.00000,    303.9377
    377.5000,      45.0000,   1.00000,    307.9694
    382.5000,      45.0000,   1.00000,    307.6710
    387.5000,      45.0000,   1.00000,    307.5809
    392.5000,      45.0000,   1.00000,    311.8451
    397.5000,      45.0000,   1.00000,    305.7928
    402.5000,      45.0000,   1.00000,    309.8654
    407.5000,      45.0000,   1.00000,    312.5558
     67.5000,      15.0000,   4.00000,    736.7446
     72.5000,      15.0000,   4.00000,    733.2680
     77.5000,      15.0000,   4.00000,    773.5868
     82.5000,      15.0000,   4.00000,    792.3045
     87.5000,      15.0000,   4.00000,    758.9266
     92.5000,      15.0000,   4.00000,    646.4995
     97.5000,      15.0000,   4.00000,    542.2775
    102.5000,      15.0000,   4.00000,    488.1306
    107.5000,      15.0000,   4.00000,    471.2253
    112.5000,      15.0000,   4.00000,    461.5781
    117.5000,      15.0000,   4.00000,    491.4843
    122.5000,      15.0000,   4.00000,    509.0242
    127.5000,      15.0000,   4.00000,    480.0464
    132.5000,      15.0000,   4.00000,    425.9562
    137.5000,      15.0000,   4.00000,    377.4543
    142.5000,      15.0000,   4.00000,    414.7916
    147.5000,      15.0000,   4.00000,    490.5517
    152.5000,      15.0000,   4.00000,    613.0103
    157.5000,      15.0000,   4.00000,    644.0491
    162.5000,      15.0000,   4.00000,    607.7394
    167.5000,      15.0000,   4.00000,    507.6100
    172.5000,      15.0000,   4.00000,    437.5569
    177.5000,      15.0000,   4.00000,    382.2945
    182.5000,      15.0000,   4.00000,    324.2127
    187.5000,      15.0000,   4.00000,    276.9213
    192.5000,      15.0000,   4.00000,    229.2171
    197.5000,      15.0000,   4.00000,    208.8417
    202.5000,      15.0000,   4.00000,    176.0488
    207.5000,      15.0000,   4.00000,    203.1470
    212.5000,      15.0000,   4.00000,    257.3871
    217.5000,      15.0000,   4.00000,    319.4047
    222.5000,      15.0000,   4.00000,    345.4072
    227.5000,      15.0000,   4.00000,    346.4915
    232.5000,      15.0000,   4.00000,    309.4555
    237.5000,      15.0000,   4.00000,    292.7661
    242.5000,      15.0000,   4.00000,    283.3033
    252.5000,      15.0000,   4.00000,    274.1728
    257.5000,      15.0000,   4.00000,    250.8653
    262.5000,      15.0000,   4.00000,    242.0913
    267.5000,      15.0000,   4.00000,    256.6846
    272.5000,      15.0000,   4.00000,    262.7676
    277.5000,      15.0000,   4.00000,    251.7750
    282.5000,      15.0000,   4.00000,    239.7238
    287.5000,      15.0000,   4.00000,    238.4971
    292.5000,      15.0000,   4.00000,    275.7344
    297.5000,      15.0000,   4.00000,    288.2926
    302.5000,      15.0000,   4.00000,    313.9454
    307.5000,      15.0000,   4.00000,    303.9609
    312.5000,      15.0000,   4.00000,    308.5744
    317.5000,      15.0000,   4.00000,    310.9329
    322.5000,      15.0000,   4.00000,    313.5760
    327.5000,      15.0000,   4.00000,    307.4033
    332.5000,      15.0000,   4.00000,    299.3022
    337.5000,      15.0000,   4.00000,    297.2678
    342.5000,      15.0000,   4.00000,    300.3137
    347.5000,      15.0000,   4.00000,    298.0845
    352.5000,      15.0000,   4.00000,    299.1832
    357.5000,      15.0000,   4.00000,    297.0603
    362.5000,      15.0000,   4.00000,    289.7297
    367.5000,      15.0000,   4.00000,    291.5625
    372.5000,      15.0000,   4.00000,    294.2700
    377.5000,      15.0000,   4.00000,    297.3329
    382.5000,      15.0000,   4.00000,    312.7890
    402.5000,      15.0000,   4.00000,    310.5387
    407.5000,      15.0000,   4.00000,    314.8258
     82.5000,      55.0000,   1.00000,    628.2722
     87.5000,      55.0000,   1.00000,    595.1071
     92.5000,      55.0000,   1.00000,    568.0481
     97.5000,      55.0000,   1.00000,    548.5658
    102.5000,      55.0000,   1.00000,    535.6509
    107.5000,      55.0000,   1.00000,    516.6218
    112.5000,      55.0000,   1.00000,    471.7085
    117.5000,      55.0000,   1.00000,    436.7678
    122.5000,      55.0000,   1.00000,    435.7990
    127.5000,      55.0000,   1.00000,    449.3486
    132.5000,      55.0000,   1.00000,    478.4738
    137.5000,      55.0000,   1.00000,    499.8617
    142.5000,      55.0000,   1.00000,    499.8140
    147.5000,      55.0000,   1.00000,    493.1332
    152.5000,      55.0000,   1.00000,    478.6996
    157.5000,      55.0000,   1.00000,    461.7464
    162.5000,      55.0000,   1.00000,    452.5037
    167.5000,      55.0000,   1.00000,    464.1870
    172.5000,      55.0000,   1.00000,    466.9206
    177.5000,      55.0000,   1.00000,    439.6848
    182.5000,      55.0000,   1.00000,    408.7617
    187.5000,      55.0000,   1.00000,    365.0608
    192.5000,      55.0000,   1.00000,    331.9986
    197.5000,      55.0000,   1.00000,    320.5331
    202.5000,      55.0000,   1.00000,    310.6041
    207.5000,      55.0000,   1.00000,    295.2174
    212.5000,      55.0000,   1.00000,    287.1220
    217.5000,      55.0000,   1.00000,    280.3220
    222.5000,      55.0000,   1.00000,    268.1359
    227.5000,      55.0000,   1.00000,    273.9351
    232.5000,      55.0000,   1.00000,    283.2953
    242.5000,      55.0000,   1.00000,    300.8855
    247.5000,      55.0000,   1.00000,    301.4838
    252.5000,      55.0000,   1.00000,    288.0476
    257.5000,      55.0000,   1.00000,    274.8248
    262.5000,      55.0000,   1.00000,    265.3283
    267.5000,      55.0000,   1.00000,    256.1936
    272.5000,      55.0000,   1.00000,    255.3141
    277.5000,      55.0000,   1.00000,    250.3562
    282.5000,      55.0000,   1.00000,    244.4070
    287.5000,      55.0000,   1.00000,    245.2842
    292.5000,      55.0000,   1.00000,    251.4621
    297.5000,      55.0000,   1.00000,    259.3276
    302.5000,      55.0000,   1.00000,    269.0537
    307.5000,      55.0000,   1.00000,    275.8954
    312.5000,      55.0000,   1.00000,    283.8302
    317.5000,      55.0000,   1.00000,    289.2228
    322.5000,      55.0000,   1.00000,    295.7773
    327.5000,      55.0000,   1.00000,    292.3168
    332.5000,      55.0000,   1.00000,    293.7569
    337.5000,      55.0000,   1.00000,    298.1173
    342.5000,      55.0000,   1.00000,    292.0046
    347.5000,      55.0000,   1.00000,    289.0423
    352.5000,      55.0000,   1.00000,    289.5790
    357.5000,      55.0000,   1.00000,    291.9384
    362.5000,      55.0000,   1.00000,    297.6438
    367.5000,      55.0000,   1.00000,    297.6871
    372.5000,      55.0000,   1.00000,    296.8028
    377.5000,      55.0000,   1.00000,    293.3659
    382.5000,      55.0000,   1.00000,    298.7785
    387.5000,      55.0000,   1.00000,    301.6284
    392.5000,      55.0000,   1.00000,    297.8170
     82.5000,      15.0000,   5.00000,    707.7446
     87.5000,      15.0000,   5.00000,    664.8980
     92.5000,      15.0000,   5.00000,    570.1091
     97.5000,      15.0000,   5.00000,    481.0163
    107.5000,      15.0000,   5.00000,    422.9939
    112.5000,      15.0000,   5.00000,    411.5975
    117.5000,      15.0000,   5.00000,    433.9218
    122.5000,      15.0000,   5.00000,    446.0248
    127.5000,      15.0000,   5.00000,    432.3391
    132.5000,      15.0000,   5.00000,    393.0301
    137.5000,      15.0000,   5.00000,    354.6242
    142.5000,      15.0000,   5.00000,    392.4987
    147.5000,      15.0000,   5.00000,    467.3107
    152.5000,      15.0000,   5.00000,    584.0818
    157.5000,      15.0000,   5.00000,    623.7895
    162.5000,      15.0000,   5.00000,    605.2776
    167.5000,      15.0000,   5.00000,    527.7895
    172.5000,      15.0000,   5.00000,    467.3618
    177.5000,      15.0000,   5.00000,    412.0485
    182.5000,      15.0000,   5.00000,    345.2676
    187.5000,      15.0000,   5.00000,    287.5523
    192.5000,      15.0000,   5.00000,    226.3651
    197.5000,      15.0000,   5.00000,    197.9967
    202.5000,      15.0000,   5.00000,    165.6479
    207.5000,      15.0000,   5.00000,    198.0105
    212.5000,      15.0000,   5.00000,    259.0488
    217.5000,      15.0000,   5.00000,    309.8184
    222.5000,      15.0000,   5.00000,    324.4147
    227.5000,      15.0000,   5.00000,    307.1790
    232.5000,      15.0000,   5.00000,    276.7825
    252.5000,      15.0000,   5.00000,    271.3541
    257.5000,      15.0000,   5.00000,    255.0036
    262.5000,      15.0000,   5.00000,    248.3885
    267.5000,      15.0000,   5.00000,    265.2356
    272.5000,      15.0000,   5.00000,    268.9838
    287.5000,      15.0000,   5.00000,    213.1799
    292.5000,      15.0000,   5.00000,    238.9092
    297.5000,      15.0000,   5.00000,    250.9120
    302.5000,      15.0000,   5.00000,    279.7297
    307.5000,      15.0000,   5.00000,    278.0608
    312.5000,      15.0000,   5.00000,    284.9638
    317.5000,      15.0000,   5.00000,    285.2068
    322.5000,      15.0000,   5.00000,    288.6807
    327.5000,      15.0000,   5.00000,    285.5139
    332.5000,      15.0000,   5.00000,    281.3436
    337.5000,      15.0000,   5.00000,    282.4608
    342.5000,      15.0000,   5.00000,    279.0398
    357.5000,      15.0000,   5.00000,    288.3328
    362.5000,      15.0000,   5.00000,    286.4088
    392.5000,      15.0000,   5.00000,    315.4390
     97.5000,      65.0000,   1.00000,    526.1656
    102.5000,      65.0000,   1.00000,    512.9674
    107.5000,      65.0000,   1.00000,    495.0901
    112.5000,      65.0000,   1.00000,    480.0548
    117.5000,      65.0000,   1.00000,    466.5984
    122.5000,      65.0000,   1.00000,    446.3098
    127.5000,      65.0000,   1.00000,    444.0920
    132.5000,      65.0000,   1.00000,    445.9753
    137.5000,      65.0000,   1.00000,    442.4624
    142.5000,      65.0000,   1.00000,    446.3041
    147.5000,      65.0000,   1.00000,    455.7767
    152.5000,      65.0000,   1.00000,    455.1484
    157.5000,      65.0000,   1.00000,    440.6279
    162.5000,      65.0000,   1.00000,    431.3988
    167.5000,      65.0000,   1.00000,    423.5221
    172.5000,      65.0000,   1.00000,    424.1883
    177.5000,      65.0000,   1.00000,    429.8377
    182.5000,      65.0000,   1.00000,    425.4113
    187.5000,      65.0000,   1.00000,    418.1136
    192.5000,      65.0000,   1.00000,    385.7831
    197.5000,      65.0000,   1.00000,    351.8490
    202.5000,      65.0000,   1.00000,    327.3396
    207.5000,      65.0000,   1.00000,    306.1007
    212.5000,      65.0000,   1.00000,    282.8310
    217.5000,      65.0000,   1.00000,    273.0097
    257.5000,      65.0000,   1.00000,    273.0840
    262.5000,      65.0000,   1.00000,    267.9882
    267.5000,      65.0000,   1.00000,    268.9727
    272.5000,      65.0000,   1.00000,    268.2891
    277.5000,      65.0000,   1.00000,    268.9243
    287.5000,      65.0000,   1.00000,    258.1343
    292.5000,      65.0000,   1.00000,    255.8375
    297.5000,      65.0000,   1.00000,    254.2038
    302.5000,      65.0000,   1.00000,    249.5512
    307.5000,      65.0000,   1.00000,    247.8843
    312.5000,      65.0000,   1.00000,    251.0870
    317.5000,      65.0000,   1.00000,    259.1519
    322.5000,      65.0000,   1.00000,    272.6415
    327.5000,      65.0000,   1.00000,    278.9467
    332.5000,      65.0000,   1.00000,    277.8961
    337.5000,      65.0000,   1.00000,    277.7131
    342.5000,      65.0000,   1.00000,    278.8456
    347.5000,      65.0000,   1.00000,    282.0213
    352.5000,      65.0000,   1.00000,    284.7544
    357.5000,      65.0000,   1.00000,    285.6982
    362.5000,      65.0000,   1.00000,    283.1665
    367.5000,      65.0000,   1.00000,    286.7353
    372.5000,      65.0000,   1.00000,    290.1071
    377.5000,      65.0000,   1.00000,    292.3354
     97.5000,      15.0000,   6.00000,    463.6821
    102.5000,      15.0000,   6.00000,    423.7386
    107.5000,      15.0000,   6.00000,    412.0971
    112.5000,      15.0000,   6.00000,    411.7196
    117.5000,      15.0000,   6.00000,    436.2420
    122.5000,      15.0000,   6.00000,    440.3535
    127.5000,      15.0000,   6.00000,    413.9426
    132.5000,      15.0000,   6.00000,    363.5592
    137.5000,      15.0000,   6.00000,    323.7542
    142.5000,      15.0000,   6.00000,    364.2880
    147.5000,      15.0000,   6.00000,    444.7071
    152.5000,      15.0000,   6.00000,    568.7133
    157.5000,      15.0000,   6.00000,    614.3295
    162.5000,      15.0000,   6.00000,    602.1683
    167.5000,      15.0000,   6.00000,    525.5603
    172.5000,      15.0000,   6.00000,    468.2108
    177.5000,      15.0000,   6.00000,    417.5143
    182.5000,      15.0000,   6.00000,    358.3483
    187.5000,      15.0000,   6.00000,    304.0956
    192.5000,      15.0000,   6.00000,    240.4512
    197.5000,      15.0000,   6.00000,    207.1095
    202.5000,      15.0000,   6.00000,    167.5702
    207.5000,      15.0000,   6.00000,    194.7534
    212.5000,      15.0000,   6.00000,    249.3844
    217.5000,      15.0000,   6.00000,    302.2983
    267.5000,      15.0000,   6.00000,    270.0733
    272.5000,      15.0000,   6.00000,    280.5596
    297.5000,      15.0000,   6.00000,    249.7696
    307.5000,      15.0000,   6.00000,    255.5185
    312.5000,      15.0000,   6.00000,    259.9737
    317.5000,      15.0000,   6.00000,    262.7482
    322.5000,      15.0000,   6.00000,    273.8211
    327.5000,      15.0000,   6.00000,    271.3332
    342.5000,      15.0000,   6.00000,    267.2034
    105.0000,      30.0000,   3.00000,    447.7873
    110.0000,      30.0000,   3.00000,    435.8177
    115.0000,      30.0000,   3.00000,    427.1299
    120.0000,      30.0000,   3.00000,    410.0813
    125.0000,      30.0000,   3.00000,    397.9339
    130.0000,      30.0000,   3.00000,    382.1330
    135.0000,      30.0000,   3.00000,    390.4256
    140.0000,      30.0000,   3.00000,    398.9905
    145.0000,      30.0000,   3.00000,    429.7585
    150.0000,      30.0000,   3.00000,    466.9485
    155.0000,      30.0000,   3.00000,    505.7853
    160.0000,      30.0000,   3.00000,    542.7284
    165.0000,      30.0000,   3.00000,    545.3433
    170.0000,      30.0000,   3.00000,    515.3616
    175.0000,      30.0000,   3.00000,    444.3051
    180.0000,      30.0000,   3.00000,    389.3855
    185.0000,      30.0000,   3.00000,    336.7198
    190.0000,      30.0000,   3.00000,    293.6854
    195.0000,      30.0000,   3.00000,    247.7651
    200.0000,      30.0000,   3.00000,    227.9625
    205.0000,      30.0000,   3.00000,    236.3382
    210.0000,      30.0000,   3.00000,    239.0853
    265.0000,      30.0000,   3.00000,    266.2415
    270.0000,      30.0000,   3.00000,    259.7704
    275.0000,      30.0000,   3.00000,    259.4984
    280.0000,      30.0000,   3.00000,    258.7953
    290.0000,      30.0000,   3.00000,    253.5286
    295.0000,      30.0000,   3.00000,    251.8773
    300.0000,      30.0000,   3.00000,    257.0531
    305.0000,      30.0000,   3.00000,    256.8239
    310.0000,      30.0000,   3.00000,    259.8416
    315.0000,      30.0000,   3.00000,    258.5914
    320.0000,      30.0000,   3.00000,    258.3333
    325.0000,      30.0000,   3.00000,    260.4654
    330.0000,      30.0000,   3.00000,    264.9411
    335.0000,      30.0000,   3.00000,    266.8899
    340.0000,      30.0000,   3.00000,    268.2106
    345.0000,      30.0000,   3.00000,    268.7171
    350.0000,      30.0000,   3.00000,    270.1271
    355.0000,      30.0000,   3.00000,    269.8881
    360.0000,      30.0000,   3.00000,    271.7920
    365.0000,      30.0000,   3.00000,    274.4736
    370.0000,      30.0000,   3.00000,    273.2412
    112.5000,      25.0000,   4.00000,    424.9946
    122.5000,      25.0000,   4.00000,    411.1878
    127.5000,      25.0000,   4.00000,    393.7272
    137.5000,      25.0000,   4.00000,    378.6250
    142.5000,      25.0000,   4.00000,    394.9091
    147.5000,      25.0000,   4.00000,    450.5059
    152.5000,      25.0000,   4.00000,    508.0462
    157.5000,      25.0000,   4.00000,    546.1946
    162.5000,      25.0000,   4.00000,    545.9609
    167.5000,      25.0000,   4.00000,    537.6208
    172.5000,      25.0000,   4.00000,    476.5768
    177.5000,      25.0000,   4.00000,    405.8145
    182.5000,      25.0000,   4.00000,    367.8277
    187.5000,      25.0000,   4.00000,    311.3941
    192.5000,      25.0000,   4.00000,    249.3849
    197.5000,      25.0000,   4.00000,    219.9101
    202.5000,      25.0000,   4.00000,    219.2131
    272.5000,      25.0000,   4.00000,    260.7751
    287.5000,      25.0000,   4.00000,    256.1886
    292.5000,      25.0000,   4.00000,    255.8807
    297.5000,      25.0000,   4.00000,    263.7474
    302.5000,      25.0000,   4.00000,    265.2107
    307.5000,      25.0000,   4.00000,    273.3253
    312.5000,      25.0000,   4.00000,    262.3160
    317.5000,      25.0000,   4.00000,    261.7068
    327.5000,      25.0000,   4.00000,    256.8826
    362.5000,      25.0000,   4.00000,    270.2260
  11.58
ITERATION 4
MODEL RESISTIVITY
LAYER 1
93,     2.5000
     10.0000,     1141.9
     15.0000,     1389.2
     20.0000,     1644.6
     25.0000,     1577.7
     30.0000,     1571.3
     35.0000,     1522.9
     40.0000,     1570.9
     45.0000,     1644.2
     50.0000,     1887.7
     55.0000,     1933.3
     60.0000,     1790.8
     65.0000,     1662.3
     70.0000,     1573.7
     75.0000,     1573.1
     80.0000,     1614.0
     85.0000,     1928.0
     90.0000,     1910.4
     95.0000,     1537.0
    100.0000,     1365.1
    105.0000,     1429.8
    110.0000,     1418.7
    115.0000,     1629.5
    120.0000,     1792.0
    125.0000,     1948.2
    130.0000,     1762.2
    135.0000,     1349.9
    140.0000,     1061.6
    145.0000,     1060.1
    150.0000,     1810.7
    155.0000,     2385.3
    160.0000,     3698.5
    165.0000,     3750.8
    170.0000,     2802.0
    175.0000,     1789.7
    180.0000,     1438.3
    185.0000,     1063.9
    190.0000,     928.61
    195.0000,     1384.4
    200.0000,     913.43
    205.0000,     1096.9
    210.0000,     1428.4
    215.0000,     1689.0
    220.0000,     1974.4
    225.0000,     1835.5
    230.0000,     1274.5
    235.0000,     1002.1
    240.0000,     740.90
    245.0000,     636.88
    250.0000,     589.34
    255.0000,     547.09
    260.0000,     420.96
    265.0000,     377.20
    270.0000,     416.60
    275.0000,     440.26
    280.0000,     342.86
    285.0000,     269.14
    290.0000,     272.42
    295.0000,     248.43
    300.0000,     332.76
    305.0000,     278.16
    310.0000,     303.16
    315.0000,     294.17
    320.0000,     294.15
    325.0000,     304.69
    330.0000,     305.07
    335.0000,     274.12
    340.0000,     267.03
    345.0000,     268.46
    350.0000,     259.42
    355.0000,     262.05
    360.0000,     261.32
    365.0000,     255.35
    370.0000,     242.45
    375.0000,     243.33
    380.0000,     247.83
    385.0000,     235.35
    390.0000,     277.59
    395.0000,     255.04
    400.0000,     264.02
    405.0000,     238.20
    410.0000,     255.66
    415.0000,     258.69
    420.0000,     186.46
    425.0000,     265.28
    430.0000,     249.35
    435.0000,     249.78
    440.0000,     221.13
    445.0000,     221.15
    450.0000,     218.09
    455.0000,     258.49
    460.0000,     258.46
    465.0000,     251.66
           248.9897
LAYER 2
93,     5.2500
     10.0000,     1120.4
     15.0000,     1380.2
     20.0000,     1580.4
     25.0000,     1543.3
     30.0000,     1518.1
     35.0000,     1483.6
     40.0000,     1483.7
     45.0000,     1528.8
     50.0000,     1785.5
     55.0000,     1809.8
     60.0000,     1735.4
     65.0000,     1612.5
     70.0000,     1566.8
     75.0000,     1568.0
     80.0000,     1614.4
     85.0000,     1912.7
     90.0000,     1904.9
     95.0000,     1540.2
    100.0000,     1397.7
    105.0000,     1433.6
    110.0000,     1437.0
    115.0000,     1644.1
    120.0000,     1822.7
    125.0000,     1951.7
    130.0000,     1804.0
    135.0000,     1361.0
    140.0000,     1089.2
    145.0000,     1089.2
    150.0000,     1818.7
    155.0000,     2137.1
    160.0000,     2524.1
    165.0000,     2418.4
    170.0000,     1559.5
    175.0000,     1490.9
    180.0000,     1444.5
    185.0000,     1061.8
    190.0000,     927.77
    195.0000,     1399.5
    200.0000,     916.63
    205.0000,     1100.2
    210.0000,     1429.3
    215.0000,     1679.3
    220.0000,     1931.7
    225.0000,     1831.7
    230.0000,     1274.9
    235.0000,     1002.1
    240.0000,     740.90
    245.0000,     641.95
    250.0000,     596.67
    255.0000,     550.00
    260.0000,     424.90
    265.0000,     392.41
    270.0000,     417.71
    275.0000,     440.64
    280.0000,     354.43
    285.0000,     276.69
    290.0000,     276.50
    295.0000,     266.86
    300.0000,     332.82
    305.0000,     293.17
    310.0000,     303.61
    315.0000,     297.25
    320.0000,     296.59
    325.0000,     304.74
    330.0000,     305.14
    335.0000,     274.76
    340.0000,     269.03
    345.0000,     269.20
    350.0000,     260.66
    355.0000,     262.47
    360.0000,     261.79
    365.0000,     255.38
    370.0000,     243.22
    375.0000,     243.66
    380.0000,     247.84
    385.0000,     242.05
    390.0000,     277.42
    395.0000,     262.48
    400.0000,     263.93
    405.0000,     242.82
    410.0000,     256.41
    415.0000,     258.65
    420.0000,     213.17
    425.0000,     265.09
    430.0000,     251.48
    435.0000,     249.59
    440.0000,     222.13
    445.0000,     222.01
    450.0000,     221.84
    455.0000,     258.41
    460.0000,     258.38
    465.0000,     251.72
           249.4461
LAYER 3
91,     8.2750
     15.0000,     1023.0
     20.0000,     1076.5
     25.0000,     1081.0
     30.0000,     1080.9
     35.0000,     1079.9
     40.0000,     1080.0
     45.0000,     1143.9
     50.0000,     1506.8
     55.0000,     1556.0
     60.0000,     1549.0
     65.0000,     1502.0
     70.0000,     1500.3
     75.0000,     1522.5
     80.0000,     1607.8
     85.0000,     1792.9
     90.0000,     1792.1
     95.0000,     1575.2
    100.0000,     1534.5
    105.0000,     1538.6
    110.0000,     1626.3
    115.0000,     1661.0
    120.0000,     1837.3
    125.0000,     2003.6
    130.0000,     1830.2
    135.0000,     1507.6
    140.0000,     1523.6
    145.0000,     1584.5
    150.0000,     1851.3
    155.0000,     1847.3
    160.0000,     1840.2
    165.0000,     1411.3
    170.0000,     829.44
    175.0000,     1039.0
    180.0000,     1182.3
    185.0000,     933.36
    190.0000,     881.33
    195.0000,     1283.7
    200.0000,     842.01
    205.0000,     847.50
    210.0000,     1209.8
    215.0000,     1477.9
    220.0000,     1726.0
    225.0000,     1725.1
    230.0000,     1275.0
    235.0000,     1002.1
    240.0000,     741.81
    245.0000,     689.83
    250.0000,     685.28
    255.0000,     635.89
    260.0000,     523.93
    265.0000,     488.42
    270.0000,     487.32
    275.0000,     489.84
    280.0000,     467.58
    285.0000,     382.73
    290.0000,     365.87
    295.0000,     364.37
    300.0000,     368.55
    305.0000,     365.54
    310.0000,     365.29
    315.0000,     355.86
    320.0000,     332.85
    325.0000,     328.27
    330.0000,     319.58
    335.0000,     295.04
    340.0000,     292.63
    345.0000,     292.38
    350.0000,     282.31
    355.0000,     282.07
    360.0000,     278.72
    365.0000,     264.62
    370.0000,     257.50
    375.0000,     257.71
    380.0000,     264.40
    385.0000,     265.17
    390.0000,     280.73
    395.0000,     275.64
    400.0000,     268.62
    405.0000,     258.26
    410.0000,     261.16
    415.0000,     261.53
    420.0000,     258.20
    425.0000,     265.26
    430.0000,     256.24
    435.0000,     249.34
    440.0000,     229.95
    445.0000,     230.15
    450.0000,     233.80
    455.0000,     258.36
    460.0000,     258.28
           251.8097
LAYER 4
89,    11.6025
     20.0000,     702.94
     25.0000,     744.50
     30.0000,     761.96
     35.0000,     768.18
     40.0000,     774.39
     45.0000,     937.99
     50.0000,     1373.5
     55.0000,     1503.4
     60.0000,     1481.3
     65.0000,     1446.1
     70.0000,     1442.4
     75.0000,     1481.7
     80.0000,     1559.7
     85.0000,     1641.7
     90.0000,     1643.4
     95.0000,     1602.5
    100.0000,     1670.8
    105.0000,     1740.7
    110.0000,     2035.7
    115.0000,     2173.2
    120.0000,     2647.3
    125.0000,     2698.2
    130.0000,     2509.6
    135.0000,     1733.8
    140.0000,     1568.4
    145.0000,     1608.3
    150.0000,     1724.5
    155.0000,     1376.8
    160.0000,     1288.7
    165.0000,     782.32
    170.0000,     477.15
    175.0000,     673.02
    180.0000,     730.11
    185.0000,     527.59
    190.0000,     449.60
    195.0000,     452.81
    200.0000,     289.07
    205.0000,     287.85
    210.0000,     451.80
    215.0000,     802.83
    220.0000,     1189.3
    225.0000,     1233.7
    230.0000,     1187.4
    235.0000,     985.81
    240.0000,     742.98
    245.0000,     729.21
    250.0000,     729.95
    255.0000,     716.57
    260.0000,     635.36
    265.0000,     592.46
    270.0000,     581.47
    275.0000,     580.14
    280.0000,     574.54
    285.0000,     523.06
    290.0000,     485.67
    295.0000,     480.26
    300.0000,     475.24
    305.0000,     474.12
    310.0000,     473.11
    315.0000,     455.02
    320.0000,     400.28
    325.0000,     369.12
    330.0000,     349.11
    335.0000,     333.52
    340.0000,     332.88
    345.0000,     332.42
    350.0000,     322.99
    355.0000,     321.82
    360.0000,     313.48
    365.0000,     292.01
    370.0000,     286.30
    375.0000,     286.71
    380.0000,     296.43
    385.0000,     302.01
    390.0000,     304.89
    395.0000,     300.06
    400.0000,     283.49
    405.0000,     275.48
    410.0000,     275.87
    415.0000,     276.58
    420.0000,     277.22
    425.0000,     275.57
    430.0000,     263.44
    435.0000,     249.91
    440.0000,     239.60
    445.0000,     240.37
    450.0000,     245.39
    455.0000,     258.56
           257.9034
LAYER 5
85,    15.2628
     30.0000,     627.44
     35.0000,     646.28
     40.0000,     654.10
     45.0000,     845.15
     50.0000,     1133.5
     55.0000,     1435.4
     60.0000,     1465.6
     65.0000,     1441.3
     70.0000,     1433.7
     75.0000,     1409.2
     80.0000,     1361.4
     85.0000,     1337.3
     90.0000,     1049.4
     95.0000,     827.20
    100.0000,     664.33
    105.0000,     529.72
    110.0000,     427.98
    115.0000,     371.96
    120.0000,     350.72
    125.0000,     347.46
    130.0000,     347.64
    135.0000,     359.68
    140.0000,     397.39
    145.0000,     533.15
    150.0000,     603.13
    155.0000,     602.84
    160.0000,     593.07
    165.0000,     479.96
    170.0000,     453.90
    175.0000,     462.34
    180.0000,     467.10
    185.0000,     347.45
    190.0000,     127.98
    195.0000,      71.38
    200.0000,      52.52
    205.0000,      53.79
    210.0000,      74.08
    215.0000,     219.46
    220.0000,     461.91
    225.0000,     561.02
    230.0000,     605.70
    235.0000,     639.84
    240.0000,     685.27
    245.0000,     732.37
    250.0000,     733.62
    255.0000,     722.26
    260.0000,     650.22
    265.0000,     599.27
    270.0000,     583.41
    275.0000,     584.17
    280.0000,     584.83
    285.0000,     578.99
    290.0000,     564.21
    295.0000,     562.09
    300.0000,     547.66
    305.0000,     543.85
    310.0000,     534.46
    315.0000,     501.05
    320.0000,     445.06
    325.0000,     405.29
    330.0000,     383.98
    335.0000,     376.59
    340.0000,     375.67
    345.0000,     374.93
    350.0000,     370.97
    355.0000,     367.62
    360.0000,     360.83
    365.0000,     354.59
    370.0000,     353.70
    375.0000,     354.12
    380.0000,     359.85
    385.0000,     365.98
    390.0000,     366.90
    395.0000,     365.72
    400.0000,     359.02
    405.0000,     354.83
    410.0000,     354.38
    415.0000,     353.99
    420.0000,     350.79
    425.0000,     348.88
    430.0000,     318.11
    435.0000,     292.02
    440.0000,     279.68
    445.0000,     278.84
           273.6496
LAYER 6
81,    19.2890
     40.0000,     646.85
     45.0000,     818.56
     50.0000,     1024.1
     55.0000,     1316.6
     60.0000,     1408.5
     65.0000,     1416.5
     70.0000,     1412.0
     75.0000,     1371.0
     80.0000,     1344.8
     85.0000,     1216.6
     90.0000,     966.50
     95.0000,     761.70
    100.0000,     620.72
    105.0000,     505.76
    110.0000,     407.75
    115.0000,     346.87
    120.0000,     321.12
    125.0000,     317.87
    130.0000,     318.50
    135.0000,     322.23
    140.0000,     351.33
    145.0000,     417.98
    150.0000,     456.22
    155.0000,     457.04
    160.0000,     457.10
    165.0000,     453.53
    170.0000,     454.32
    175.0000,     460.74
    180.0000,     469.78
    185.0000,     356.03
    190.0000,     146.43
    195.0000,      71.64
    200.0000,      57.10
    205.0000,      61.56
    210.0000,      73.49
    215.0000,     140.28
    220.0000,     230.03
    225.0000,     276.60
    230.0000,     304.50
    235.0000,     344.62
    240.0000,     421.72
    245.0000,     520.93
    250.0000,     560.96
    255.0000,     562.20
    260.0000,     560.40
    265.0000,     556.36
    270.0000,     554.13
    275.0000,     553.47
    280.0000,     555.35
    285.0000,     555.24
    290.0000,     553.66
    295.0000,     551.88
    300.0000,     541.28
    305.0000,     536.27
    310.0000,     529.31
    315.0000,     497.79
    320.0000,     444.75
    325.0000,     405.12
    330.0000,     383.80
    335.0000,     376.39
    340.0000,     375.23
    345.0000,     374.35
    350.0000,     370.71
    355.0000,     366.98
    360.0000,     360.44
    365.0000,     355.38
    370.0000,     354.74
    375.0000,     355.16
    380.0000,     360.32
    385.0000,     366.97
    390.0000,     369.36
    395.0000,     369.72
    400.0000,     369.65
    405.0000,     369.32
    410.0000,     369.21
    415.0000,     368.97
    420.0000,     367.66
    425.0000,     362.88
    430.0000,     342.90
    435.0000,     324.86
           301.3004
LAYER 7
77,    23.7179
     50.0000,     816.55
     55.0000,     1034.9
     60.0000,     1182.7
     65.0000,     1245.6
     70.0000,     1252.8
     75.0000,     1248.7
     80.0000,     1245.0
     85.0000,     1142.6
     90.0000,     942.67
     95.0000,     756.85
    100.0000,     621.32
    105.0000,     513.11
    110.0000,     425.16
    115.0000,     355.27
    120.0000,     325.41
    125.0000,     319.36
    130.0000,     319.27
    135.0000,     322.77
    140.0000,     351.77
    145.0000,     415.32
    150.0000,     448.98
    155.0000,     451.26
    160.0000,     454.71
    165.0000,     454.27
    170.0000,     455.95
    175.0000,     461.58
    180.0000,     472.33
    185.0000,     371.47
    190.0000,     151.62
    195.0000,      80.23
    200.0000,      70.37
    205.0000,      71.06
    210.0000,      74.08
    215.0000,     130.98
    220.0000,     151.00
    225.0000,     163.77
    230.0000,     176.81
    235.0000,     193.85
    240.0000,     224.14
    245.0000,     265.06
    250.0000,     296.20
    255.0000,     310.44
    260.0000,     316.13
    265.0000,     320.50
    270.0000,     328.65
    275.0000,     345.69
    280.0000,     369.24
    285.0000,     389.12
    290.0000,     400.71
    295.0000,     405.47
    300.0000,     406.33
    305.0000,     406.15
    310.0000,     405.67
    315.0000,     402.88
    320.0000,     391.38
    325.0000,     376.93
    330.0000,     367.29
    335.0000,     363.41
    340.0000,     362.32
    345.0000,     361.44
    350.0000,     359.63
    355.0000,     357.08
    360.0000,     354.25
    365.0000,     353.01
    370.0000,     353.13
    375.0000,     354.18
    380.0000,     359.46
    385.0000,     366.26
    390.0000,     369.21
    395.0000,     369.69
    400.0000,     369.92
    405.0000,     370.07
    410.0000,     370.10
    415.0000,     370.01
    420.0000,     369.56
    425.0000,     366.77
           348.8816
LAYER 8
73,    28.5897
     60.0000,     930.23
     65.0000,     995.61
     70.0000,     1034.7
     75.0000,     1038.8
     80.0000,     1039.1
     85.0000,     1021.0
     90.0000,     913.62
     95.0000,     755.03
    100.0000,     622.16
    105.0000,     534.42
    110.0000,     431.07
    115.0000,     379.12
    120.0000,     356.38
    125.0000,     352.78
    130.0000,     352.90
    135.0000,     355.78
    140.0000,     376.09
    145.0000,     418.47
    150.0000,     449.33
    155.0000,     456.59
    160.0000,     457.18
    165.0000,     463.57
    170.0000,     469.66
    175.0000,     478.07
    180.0000,     496.30
    185.0000,     458.99
    190.0000,     300.16
    195.0000,     184.18
    200.0000,     141.50
    205.0000,     134.19
    210.0000,     134.45
    215.0000,     136.72
    220.0000,     148.30
    225.0000,     147.36
    230.0000,     147.28
    235.0000,     148.25
    240.0000,     154.93
    245.0000,     164.89
    250.0000,     173.93
    255.0000,     180.24
    260.0000,     184.74
    265.0000,     189.32
    270.0000,     196.28
    275.0000,     207.88
    280.0000,     224.43
    285.0000,     243.46
    290.0000,     262.02
    295.0000,     278.63
    300.0000,     292.77
    305.0000,     303.90
    310.0000,     311.36
    315.0000,     314.73
    320.0000,     315.70
    325.0000,     316.73
    330.0000,     317.73
    335.0000,     318.72
    340.0000,     319.84
    345.0000,     320.86
    350.0000,     321.75
    355.0000,     322.65
    360.0000,     323.64
    365.0000,     324.62
    370.0000,     328.06
    375.0000,     336.15
    380.0000,     347.44
    385.0000,     358.65
    390.0000,     365.68
    395.0000,     368.22
    400.0000,     369.41
    405.0000,     369.99
    410.0000,     370.04
    415.0000,     369.94
           369.6216
LAYER 9
67,    33.9487
     75.0000,     926.98
     80.0000,     918.22
     85.0000,     914.26
     90.0000,     870.32
     95.0000,     748.81
    100.0000,     622.90
    105.0000,     547.70
    110.0000,     498.55
    115.0000,     465.51
    120.0000,     451.30
    125.0000,     449.07
    130.0000,     449.09
    135.0000,     449.42
    140.0000,     453.21
    145.0000,     464.83
    150.0000,     479.29
    155.0000,     492.23
    160.0000,     497.96
    165.0000,     502.48
    170.0000,     509.37
    175.0000,     517.24
    180.0000,     535.89
    185.0000,     527.43
    190.0000,     434.16
    195.0000,     307.33
    200.0000,     219.41
    205.0000,     173.82
    210.0000,     153.45
    215.0000,     147.29
    220.0000,     147.02
    225.0000,     146.75
    230.0000,     143.59
    235.0000,     141.64
    240.0000,     140.87
    245.0000,     142.36
    250.0000,     144.29
    255.0000,     146.20
    260.0000,     148.18
    265.0000,     150.67
    270.0000,     154.50
    275.0000,     160.62
    280.0000,     169.58
    285.0000,     181.07
    290.0000,     194.17
    295.0000,     207.91
    300.0000,     221.44
    305.0000,     234.06
    310.0000,     245.03
    315.0000,     253.79
    320.0000,     260.40
    325.0000,     265.56
    330.0000,     269.99
    335.0000,     274.15
    340.0000,     277.85
    345.0000,     280.89
    350.0000,     283.18
    355.0000,     285.06
    360.0000,     287.31
    365.0000,     291.47
    370.0000,     299.31
    375.0000,     311.34
    380.0000,     327.23
    385.0000,     344.69
    390.0000,     358.31
    395.0000,     362.56
    400.0000,     365.51
           369.6181
LAYER 10
61,    39.8436
     90.0000,     841.93
     95.0000,     714.67
    100.0000,     622.76
    105.0000,     561.95
    110.0000,     542.89
    115.0000,     532.30
    120.0000,     528.24
    125.0000,     527.93
    130.0000,     527.83
    135.0000,     528.05
    140.0000,     528.06
    145.0000,     529.77
    150.0000,     534.48
    155.0000,     541.03
    160.0000,     544.67
    165.0000,     546.17
    170.0000,     547.08
    175.0000,     556.21
    180.0000,     568.08
    185.0000,     559.10
    190.0000,     489.70
    195.0000,     373.56
    200.0000,     268.23
    205.0000,     200.87
    210.0000,     165.37
    215.0000,     149.52
    220.0000,     143.58
    225.0000,     141.65
    230.0000,     141.45
    235.0000,     140.67
    240.0000,     139.84
    245.0000,     139.62
    250.0000,     139.73
    255.0000,     140.06
    260.0000,     140.68
    265.0000,     141.81
    270.0000,     143.86
    275.0000,     147.39
    280.0000,     152.83
    285.0000,     160.27
    290.0000,     169.35
    295.0000,     179.55
    300.0000,     190.27
    305.0000,     200.96
    310.0000,     211.09
    315.0000,     220.20
    320.0000,     228.16
    325.0000,     235.16
    330.0000,     241.37
    335.0000,     246.92
    340.0000,     251.68
    345.0000,     255.66
    350.0000,     258.90
    355.0000,     261.73
    360.0000,     264.81
    365.0000,     269.36
    370.0000,     277.83
    375.0000,     289.25
    380.0000,     306.36
    385.0000,     323.77
           354.3628
LAYER 11
57,    46.3279
    100.0000,     612.90
    105.0000,     564.02
    110.0000,     557.95
    115.0000,     558.46
    120.0000,     558.34
    125.0000,     558.37
    130.0000,     558.84
    135.0000,     559.21
    140.0000,     559.61
    145.0000,     561.42
    150.0000,     564.53
    155.0000,     567.80
    160.0000,     569.31
    165.0000,     569.83
    170.0000,     572.53
    175.0000,     579.16
    180.0000,     583.86
    185.0000,     569.82
    190.0000,     505.31
    195.0000,     395.62
    200.0000,     286.26
    205.0000,     211.46
    210.0000,     170.26
    215.0000,     150.87
    220.0000,     143.17
    225.0000,     140.40
    230.0000,     139.68
    235.0000,     139.59
    240.0000,     139.54
    245.0000,     139.38
    250.0000,     139.23
    255.0000,     139.23
    260.0000,     139.41
    265.0000,     139.96
    270.0000,     141.28
    275.0000,     143.86
    280.0000,     148.05
    285.0000,     153.96
    290.0000,     161.40
    295.0000,     169.95
    300.0000,     179.14
    305.0000,     188.58
    310.0000,     197.83
    315.0000,     206.52
    320.0000,     214.53
    325.0000,     221.91
    330.0000,     228.68
    335.0000,     234.87
    340.0000,     240.29
    345.0000,     244.90
    350.0000,     248.61
    355.0000,     251.32
    360.0000,     253.61
    365.0000,     255.72
    370.0000,     259.94
    375.0000,     269.84
           290.8804
LAYER 12
53, 
    110.0000,     562.63
    115.0000,     562.64
    120.0000,     563.12
    125.0000,     563.39
    130.0000,     563.54
    135.0000,     564.46
    140.0000,     566.86
    145.0000,     570.39
    150.0000,     574.40
    155.0000,     577.82
    160.0000,     579.31
    165.0000,     579.95
    170.0000,     583.18
    175.0000,     589.20
    180.0000,     591.83
    185.0000,     575.47
    190.0000,     510.22
    195.0000,     401.34
    200.0000,     290.26
    205.0000,     213.51
    210.0000,     171.06
    215.0000,     150.99
    220.0000,     142.95
    225.0000,     140.10
    230.0000,     139.49
    235.0000,     139.45
    240.0000,     139.39
    245.0000,     139.30
    250.0000,     139.19
    255.0000,     139.17
    260.0000,     139.20
    265.0000,     139.48
    270.0000,     140.56
    275.0000,     142.89
    280.0000,     146.79
    285.0000,     152.36
    290.0000,     159.41
    295.0000,     167.54
    300.0000,     176.31
    305.0000,     185.39
    310.0000,     194.35
    315.0000,     202.84
    320.0000,     210.74
    325.0000,     218.15
    330.0000,     225.03
    335.0000,     231.44
    340.0000,     237.11
    345.0000,     242.08
    350.0000,     246.18
    355.0000,     248.07
    360.0000,     248.42
    365.0000,     249.60
           251.2789
CALCULATED APPARENT RESISTIVITY
      7.5000,       5.0000,   1.00000,   1141.8909
     12.5000,       5.0000,   1.00000,   1261.4949
     17.5000,       5.0000,   1.00000,   1383.3253
     22.5000,       5.0000,   1.00000,   1371.1448
     27.5000,       5.0000,   1.00000,   1433.7880
     32.5000,       5.0000,   1.00000,   1425.5815
     37.5000,       5.0000,   1.00000,   1481.9453
     42.5000,       5.0000,   1.00000,   1524.3911
     47.5000,       5.0000,   1.00000,   1665.1554
     52.5000,       5.0000,   1.00000,   1673.8887
     57.5000,       5.0000,   1.00000,   1668.7822
     62.5000,       5.0000,   1.00000,   1633.6273
     67.5000,       5.0000,   1.00000,   1580.5078
     72.5000,       5.0000,   1.00000,   1628.4541
     77.5000,       5.0000,   1.00000,   1610.1586
     82.5000,       5.0000,   1.00000,   1715.5581
     87.5000,       5.0000,   1.00000,   1689.2278
     92.5000,       5.0000,   1.00000,   1549.2899
     97.5000,       5.0000,   1.00000,   1464.6754
    102.5000,       5.0000,   1.00000,   1501.3822
    107.5000,       5.0000,   1.00000,   1470.1340
    112.5000,       5.0000,   1.00000,   1630.8768
    117.5000,       5.0000,   1.00000,   1655.8455
    122.5000,       5.0000,   1.00000,   1699.4781
    127.5000,       5.0000,   1.00000,   1585.1808
    132.5000,       5.0000,   1.00000,   1411.2683
    137.5000,       5.0000,   1.00000,   1312.0216
    142.5000,       5.0000,   1.00000,   1281.1609
    147.5000,       5.0000,   1.00000,   1799.8972
    152.5000,       5.0000,   1.00000,   1860.8171
    157.5000,       5.0000,   1.00000,   2263.3281
    162.5000,       5.0000,   1.00000,   2088.5664
    167.5000,       5.0000,   1.00000,   1923.7897
    172.5000,       5.0000,   1.00000,   1473.8960
    177.5000,       5.0000,   1.00000,   1332.6813
    182.5000,       5.0000,   1.00000,   1134.5150
    187.5000,       5.0000,   1.00000,    905.2908
    192.5000,       5.0000,   1.00000,   1180.8391
    197.5000,       5.0000,   1.00000,    890.8009
    202.5000,       5.0000,   1.00000,   1142.9425
    207.5000,       5.0000,   1.00000,   1291.9474
    212.5000,       5.0000,   1.00000,   1414.3192
    217.5000,       5.0000,   1.00000,   1509.1536
    222.5000,       5.0000,   1.00000,   1466.3955
    227.5000,       5.0000,   1.00000,   1189.8140
    232.5000,       5.0000,   1.00000,   1028.1935
    237.5000,       5.0000,   1.00000,    790.0097
    242.5000,       5.0000,   1.00000,    681.9232
    247.5000,       5.0000,   1.00000,    591.0461
    252.5000,       5.0000,   1.00000,    551.2391
    257.5000,       5.0000,   1.00000,    468.9253
    262.5000,       5.0000,   1.00000,    430.1310
    267.5000,       5.0000,   1.00000,    421.7887
    272.5000,       5.0000,   1.00000,    413.9958
    277.5000,       5.0000,   1.00000,    361.0347
    282.5000,       5.0000,   1.00000,    317.1271
    287.5000,       5.0000,   1.00000,    323.8683
    292.5000,       5.0000,   1.00000,    275.3264
    297.5000,       5.0000,   1.00000,    345.3748
    302.5000,       5.0000,   1.00000,    290.7991
    307.5000,       5.0000,   1.00000,    323.7966
    312.5000,       5.0000,   1.00000,    308.5251
    317.5000,       5.0000,   1.00000,    308.6635
    322.5000,       5.0000,   1.00000,    305.4672
    327.5000,       5.0000,   1.00000,    303.3983
    332.5000,       5.0000,   1.00000,    284.0773
    337.5000,       5.0000,   1.00000,    281.4602
    342.5000,       5.0000,   1.00000,    276.4617
    347.5000,       5.0000,   1.00000,    267.3030
    352.5000,       5.0000,   1.00000,    268.4547
    357.5000,       5.0000,   1.00000,    263.8104
    362.5000,       5.0000,   1.00000,    261.1307
    367.5000,       5.0000,   1.00000,    249.9522
    372.5000,       5.0000,   1.00000,    252.7701
    377.5000,       5.0000,   1.00000,    259.8925
    382.5000,       5.0000,   1.00000,    242.9340
    387.5000,       5.0000,   1.00000,    278.1421
    392.5000,       5.0000,   1.00000,    251.0373
    397.5000,       5.0000,   1.00000,    271.0543
    402.5000,       5.0000,   1.00000,    247.2968
    407.5000,       5.0000,   1.00000,    248.9654
    412.5000,       5.0000,   1.00000,    266.4298
    417.5000,       5.0000,   1.00000,    209.4800
    422.5000,       5.0000,   1.00000,    271.2459
    427.5000,       5.0000,   1.00000,    233.0325
    432.5000,       5.0000,   1.00000,    248.4743
    437.5000,       5.0000,   1.00000,    229.5707
    442.5000,       5.0000,   1.00000,    237.8584
    447.5000,       5.0000,   1.00000,    226.8587
    452.5000,       5.0000,   1.00000,    252.6782
    457.5000,       5.0000,   1.00000,    248.0549
    462.5000,       5.0000,   1.00000,    253.6432
    467.5000,       5.0000,   1.00000,    251.0942
     12.5000,       5.0000,   2.00000,   1113.2870
     17.5000,       5.0000,   2.00000,   1221.8257
     22.5000,       5.0000,   2.00000,   1162.2550
     27.5000,       5.0000,   2.00000,   1212.3248
     32.5000,       5.0000,   2.00000,   1279.5730
     37.5000,       5.0000,   2.00000,   1303.1385
     42.5000,       5.0000,   2.00000,   1346.0420
     47.5000,       5.0000,   2.00000,   1502.7471
     52.5000,       5.0000,   2.00000,   1528.6793
     57.5000,       5.0000,   2.00000,   1524.8159
     62.5000,       5.0000,   2.00000,   1546.7152
     67.5000,       5.0000,   2.00000,   1561.4158
     72.5000,       5.0000,   2.00000,   1554.9072
     77.5000,       5.0000,   2.00000,   1486.8300
     82.5000,       5.0000,   2.00000,   1647.8892
     87.5000,       5.0000,   2.00000,   1664.3385
     92.5000,       5.0000,   2.00000,   1441.0851
     97.5000,       5.0000,   2.00000,   1435.8138
    102.5000,       5.0000,   2.00000,   1532.1057
    107.5000,       5.0000,   2.00000,   1462.8735
    112.5000,       5.0000,   2.00000,   1505.5913
    117.5000,       5.0000,   2.00000,   1497.9728
    122.5000,       5.0000,   2.00000,   1551.7980
    127.5000,       5.0000,   2.00000,   1543.4702
    132.5000,       5.0000,   2.00000,   1449.0388
    137.5000,       5.0000,   2.00000,   1302.9141
    142.5000,       5.0000,   2.00000,   1271.5828
    147.5000,       5.0000,   2.00000,   1575.0630
    152.5000,       5.0000,   2.00000,   1413.0890
    157.5000,       5.0000,   2.00000,   1509.6714
    162.5000,       5.0000,   2.00000,   1526.4436
    167.5000,       5.0000,   2.00000,   1246.1707
    172.5000,       5.0000,   2.00000,   1088.0488
    177.5000,       5.0000,   2.00000,   1153.3505
    182.5000,       5.0000,   2.00000,    895.9905
    187.5000,       5.0000,   2.00000,    794.5629
    192.5000,       5.0000,   2.00000,   1112.9584
    197.5000,       5.0000,   2.00000,    775.6654
    202.5000,       5.0000,   2.00000,    887.2493
    207.5000,       5.0000,   2.00000,   1098.7513
    212.5000,       5.0000,   2.00000,   1041.5750
    217.5000,       5.0000,   2.00000,   1137.4623
    222.5000,       5.0000,   2.00000,   1143.5931
    227.5000,       5.0000,   2.00000,    976.1287
    232.5000,       5.0000,   2.00000,    936.0846
    237.5000,       5.0000,   2.00000,    791.3915
    242.5000,       5.0000,   2.00000,    676.1630
    247.5000,       5.0000,   2.00000,    633.1830
    252.5000,       5.0000,   2.00000,    607.1643
    257.5000,       5.0000,   2.00000,    494.2210
    262.5000,       5.0000,   2.00000,    430.8294
    267.5000,       5.0000,   2.00000,    459.5343
    272.5000,       5.0000,   2.00000,    477.1864
    277.5000,       5.0000,   2.00000,    392.2666
    282.5000,       5.0000,   2.00000,    351.5802
    287.5000,       5.0000,   2.00000,    355.2870
    292.5000,       5.0000,   2.00000,    320.2267
    297.5000,       5.0000,   2.00000,    390.0677
    302.5000,       5.0000,   2.00000,    329.0185
    307.5000,       5.0000,   2.00000,    336.8303
    312.5000,       5.0000,   2.00000,    337.5954
    317.5000,       5.0000,   2.00000,    320.8376
    322.5000,       5.0000,   2.00000,    326.1196
    327.5000,       5.0000,   2.00000,    322.6288
    332.5000,       5.0000,   2.00000,    296.1229
    337.5000,       5.0000,   2.00000,    297.5032
    342.5000,       5.0000,   2.00000,    296.1938
    347.5000,       5.0000,   2.00000,    279.7160
    352.5000,       5.0000,   2.00000,    280.1277
    357.5000,       5.0000,   2.00000,    282.3640
    362.5000,       5.0000,   2.00000,    275.3676
    367.5000,       5.0000,   2.00000,    260.9728
    372.5000,       5.0000,   2.00000,    274.8986
    377.5000,       5.0000,   2.00000,    272.0663
    382.5000,       5.0000,   2.00000,    254.2491
    387.5000,       5.0000,   2.00000,    288.2722
    392.5000,       5.0000,   2.00000,    270.0905
    397.5000,       5.0000,   2.00000,    273.6523
    402.5000,       5.0000,   2.00000,    248.9559
    407.5000,       5.0000,   2.00000,    276.8987
    412.5000,       5.0000,   2.00000,    282.0273
    417.5000,       5.0000,   2.00000,    213.7602
    422.5000,       5.0000,   2.00000,    279.3779
    427.5000,       5.0000,   2.00000,    259.1140
    432.5000,       5.0000,   2.00000,    245.9097
    437.5000,       5.0000,   2.00000,    243.8886
    442.5000,       5.0000,   2.00000,    244.0527
    447.5000,       5.0000,   2.00000,    235.6167
    452.5000,       5.0000,   2.00000,    262.3378
    457.5000,       5.0000,   2.00000,    258.5059
    462.5000,       5.0000,   2.00000,    252.1524
     17.5000,       5.0000,   3.00000,   1094.5690
     22.5000,       5.0000,   3.00000,   1051.9800
     27.5000,       5.0000,   3.00000,   1076.0543
     32.5000,       5.0000,   3.00000,   1093.9253
     37.5000,       5.0000,   3.00000,   1142.3857
     42.5000,       5.0000,   3.00000,   1197.2062
     47.5000,       5.0000,   3.00000,   1380.9714
     52.5000,       5.0000,   3.00000,   1431.8947
     57.5000,       5.0000,   3.00000,   1421.2622
     62.5000,       5.0000,   3.00000,   1425.7260
     67.5000,       5.0000,   3.00000,   1407.9205
     72.5000,       5.0000,   3.00000,   1389.3973
     77.5000,       5.0000,   3.00000,   1387.2968
     82.5000,       5.0000,   3.00000,   1593.8635
     87.5000,       5.0000,   3.00000,   1585.5405
     92.5000,       5.0000,   3.00000,   1377.9014
     97.5000,       5.0000,   3.00000,   1302.6461
    102.5000,       5.0000,   3.00000,   1398.6979
    107.5000,       5.0000,   3.00000,   1325.9344
    112.5000,       5.0000,   3.00000,   1328.6549
    117.5000,       5.0000,   3.00000,   1332.7704
    122.5000,       5.0000,   3.00000,   1473.7632
    127.5000,       5.0000,   3.00000,   1496.3374
    132.5000,       5.0000,   3.00000,   1302.6960
    137.5000,       5.0000,   3.00000,   1129.4054
    142.5000,       5.0000,   3.00000,   1016.4998
    147.5000,       5.0000,   3.00000,   1259.2657
    152.5000,       5.0000,   3.00000,   1194.8113
    157.5000,       5.0000,   3.00000,   1319.8296
    162.5000,       5.0000,   3.00000,   1115.2225
    167.5000,       5.0000,   3.00000,    937.5668
    172.5000,       5.0000,   3.00000,    834.9896
    177.5000,       5.0000,   3.00000,    818.4641
    182.5000,       5.0000,   3.00000,    719.2374
    187.5000,       5.0000,   3.00000,    655.7221
    192.5000,       5.0000,   3.00000,    907.8246
    197.5000,       5.0000,   3.00000,    635.1486
    202.5000,       5.0000,   3.00000,    677.6252
    207.5000,       5.0000,   3.00000,    724.1899
    212.5000,       5.0000,   3.00000,    821.6393
    217.5000,       5.0000,   3.00000,    847.3826
    222.5000,       5.0000,   3.00000,    864.8356
    227.5000,       5.0000,   3.00000,    763.9476
    232.5000,       5.0000,   3.00000,    747.0663
    237.5000,       5.0000,   3.00000,    670.1725
    242.5000,       5.0000,   3.00000,    657.0064
    247.5000,       5.0000,   3.00000,    645.1232
    252.5000,       5.0000,   3.00000,    627.1467
    257.5000,       5.0000,   3.00000,    485.4017
    262.5000,       5.0000,   3.00000,    431.0258
    267.5000,       5.0000,   3.00000,    480.8003
    272.5000,       5.0000,   3.00000,    523.6857
    277.5000,       5.0000,   3.00000,    441.9883
    282.5000,       5.0000,   3.00000,    355.2952
    287.5000,       5.0000,   3.00000,    367.9479
    292.5000,       5.0000,   3.00000,    344.2425
    297.5000,       5.0000,   3.00000,    433.4283
    302.5000,       5.0000,   3.00000,    355.6812
    307.5000,       5.0000,   3.00000,    364.8610
    312.5000,       5.0000,   3.00000,    336.4724
    317.5000,       5.0000,   3.00000,    341.4610
    322.5000,       5.0000,   3.00000,    339.7784
    327.5000,       5.0000,   3.00000,    338.7696
    332.5000,       5.0000,   3.00000,    311.7488
    337.5000,       5.0000,   3.00000,    309.0175
    342.5000,       5.0000,   3.00000,    306.4315
    347.5000,       5.0000,   3.00000,    293.2499
    352.5000,       5.0000,   3.00000,    295.0291
    357.5000,       5.0000,   3.00000,    295.9966
    362.5000,       5.0000,   3.00000,    289.6059
    367.5000,       5.0000,   3.00000,    279.1650
    372.5000,       5.0000,   3.00000,    282.4217
    377.5000,       5.0000,   3.00000,    285.8304
    382.5000,       5.0000,   3.00000,    264.9795
    387.5000,       5.0000,   3.00000,    305.1416
    392.5000,       5.0000,   3.00000,    279.5105
    397.5000,       5.0000,   3.00000,    280.0584
    402.5000,       5.0000,   3.00000,    264.4428
    407.5000,       5.0000,   3.00000,    285.3314
    412.5000,       5.0000,   3.00000,    292.9311
    417.5000,       5.0000,   3.00000,    222.6254
    422.5000,       5.0000,   3.00000,    291.9160
    427.5000,       5.0000,   3.00000,    268.2014
    432.5000,       5.0000,   3.00000,    273.4766
    437.5000,       5.0000,   3.00000,    240.2520
    442.5000,       5.0000,   3.00000,    249.7666
    447.5000,       5.0000,   3.00000,    242.2530
    452.5000,       5.0000,   3.00000,    277.0885
    457.5000,       5.0000,   3.00000,    269.0818
     22.5000,      15.0000,   1.00000,   1050.8759
     27.5000,      15.0000,   1.00000,   1032.7894
     32.5000,      15.0000,   1.00000,   1027.0861
     37.5000,      15.0000,   1.00000,   1067.8090
     42.5000,      15.0000,   1.00000,   1185.6766
     47.5000,      15.0000,   1.00000,   1280.4801
     52.5000,      15.0000,   1.00000,   1353.4867
     57.5000,      15.0000,   1.00000,   1366.4128
     62.5000,      15.0000,   1.00000,   1307.8375
     67.5000,      15.0000,   1.00000,   1247.9808
     72.5000,      15.0000,   1.00000,   1271.9082
     77.5000,      15.0000,   1.00000,   1384.5485
[truncated: 298,574 more chars]
